# Supplementary material for: Study of tumor growth indicates the existence of an “immunological threshold” separating states of pro- and antitumoral peritumoral inflammation
Source: PLoS One. 2018 Nov 2;13(11):e0202823. doi: 10.1371/journal.pone.0202823 (PMC6214501; doi:10.1371/journal.pone.0202823)
Supplement: S1 Data — File containing the position and radius of particles at simulated times. A detailed description file is provided alongside the data. (ZIP) [file pone.0202823.s004.zip]

Archive with 5,250 entries (5,245 files):
- minimal dataset/
- minimal dataset/README.txt
- minimal dataset/competent/
- minimal dataset/competent/17880.csv
- minimal dataset/competent/2060.csv
- minimal dataset/competent/2820.csv
- minimal dataset/competent/3520.csv
- minimal dataset/competent/18780.csv
- minimal dataset/competent/12040.csv
- minimal dataset/competent/15200.csv
- minimal dataset/competent/22280.csv
- minimal dataset/competent/23640.csv
- minimal dataset/competent/24700.csv
- minimal dataset/competent/14700.csv
- minimal dataset/competent/11920.csv
- minimal dataset/competent/16020.csv
- minimal dataset/competent/12600.csv
- minimal dataset/competent/6360.csv
- minimal dataset/competent/560.csv
- minimal dataset/competent/8620.csv
- minimal dataset/competent/4880.csv
- minimal dataset/competent/19980.csv
- minimal dataset/competent/6980.csv
- minimal dataset/competent/5180.csv
- minimal dataset/competent/8260.csv
- minimal dataset/competent/3600.csv
- minimal dataset/competent/21240.csv
- minimal dataset/competent/8180.csv
- minimal dataset/competent/11680.csv
- minimal dataset/competent/5100.csv
- minimal dataset/competent/14900.csv
- minimal dataset/competent/10840.csv
- minimal dataset/competent/21500.csv
- minimal dataset/competent/20680.csv
- minimal dataset/competent/12300.csv
- minimal dataset/competent/12820.csv
- minimal dataset/competent/13960.csv
- minimal dataset/competent/1020.csv
- minimal dataset/competent/18420.csv
- minimal dataset/competent/10760.csv
- minimal dataset/competent/14820.csv
- minimal dataset/competent/10280.csv
- minimal dataset/competent/6420.csv
- minimal dataset/competent/18840.csv
- minimal dataset/competent/13140.csv
- minimal dataset/competent/21900.csv
- minimal dataset/competent/17740.csv
- minimal dataset/competent/13840.csv
- minimal dataset/competent/13220.csv
- minimal dataset/competent/12200.csv
- minimal dataset/competent/9560.csv
- minimal dataset/competent/21020.csv
- minimal dataset/competent/14860.csv
- minimal dataset/competent/14460.csv
- minimal dataset/competent/6580.csv
- minimal dataset/competent/9100.csv
- minimal dataset/competent/18920.csv
- minimal dataset/competent/1100.csv
- minimal dataset/competent/17180.csv
- minimal dataset/competent/14400.csv
- minimal dataset/competent/19840.csv
- minimal dataset/competent/16600.csv
- minimal dataset/competent/15060.csv
- minimal dataset/competent/16260.csv
- minimal dataset/competent/17840.csv
- minimal dataset/competent/18280.csv
- minimal dataset/competent/14780.csv
- minimal dataset/competent/13900.csv
- minimal dataset/competent/23860.csv
- minimal dataset/competent/13280.csv
- minimal dataset/competent/22540.csv
- minimal dataset/competent/5900.csv
- minimal dataset/competent/8740.csv
- minimal dataset/competent/22060.csv
- minimal dataset/competent/14600.csv
- minimal dataset/competent/3440.csv
- minimal dataset/competent/12840.csv
- minimal dataset/competent/7220.csv
- minimal dataset/competent/9460.csv
- minimal dataset/competent/9120.csv
- minimal dataset/competent/2160.csv
- minimal dataset/competent/17200.csv
- minimal dataset/competent/10500.csv
- minimal dataset/competent/23960.csv
- minimal dataset/competent/15020.csv
- minimal dataset/competent/9600.csv
- minimal dataset/competent/17380.csv
- minimal dataset/competent/1640.csv
- minimal dataset/competent/22560.csv
- minimal dataset/competent/500.csv
- minimal dataset/competent/16980.csv
- minimal dataset/competent/14200.csv
- minimal dataset/competent/1320.csv
- minimal dataset/competent/14080.csv
- minimal dataset/competent/17080.csv
- minimal dataset/competent/17900.csv
- minimal dataset/competent/4360.csv
- minimal dataset/competent/11900.csv
- minimal dataset/competent/8720.csv
- minimal dataset/competent/21320.csv
- minimal dataset/competent/12080.csv
- minimal dataset/competent/2580.csv
- minimal dataset/competent/13700.csv
- minimal dataset/competent/24220.csv
- minimal dataset/competent/16900.csv
- minimal dataset/competent/6200.csv
- minimal dataset/competent/6160.csv
- minimal dataset/competent/9360.csv
- minimal dataset/competent/3860.csv
- minimal dataset/competent/13940.csv
- minimal dataset/competent/9280.csv
- minimal dataset/competent/24420.csv
- minimal dataset/competent/680.csv
- minimal dataset/competent/4180.csv
- minimal dataset/competent/2420.csv
- minimal dataset/competent/15480.csv
- minimal dataset/competent/23900.csv
- minimal dataset/competent/23620.csv
- minimal dataset/competent/1220.csv
- minimal dataset/competent/15040.csv
- minimal dataset/competent/5080.csv
- minimal dataset/competent/23540.csv
- minimal dataset/competent/24440.csv
- minimal dataset/competent/21380.csv
- minimal dataset/competent/8860.csv
- minimal dataset/competent/580.csv
- minimal dataset/competent/18860.csv
- minimal dataset/competent/2660.csv
- minimal dataset/competent/24040.csv
- minimal dataset/competent/17680.csv
- minimal dataset/competent/1160.csv
- minimal dataset/competent/21100.csv
- minimal dataset/competent/9680.csv
- minimal dataset/competent/20740.csv
- minimal dataset/competent/15560.csv
- minimal dataset/competent/19020.csv
- minimal dataset/competent/11240.csv
- minimal dataset/competent/9060.csv
- minimal dataset/competent/7440.csv
- minimal dataset/competent/9200.csv
- minimal dataset/competent/1260.csv
- minimal dataset/competent/12800.csv
- minimal dataset/competent/16800.csv
- minimal dataset/competent/24880.csv
- minimal dataset/competent/14940.csv
- minimal dataset/competent/19260.csv
- minimal dataset/competent/3880.csv
- minimal dataset/competent/17820.csv
- minimal dataset/competent/10160.csv
- minimal dataset/competent/3960.csv
- minimal dataset/competent/16180.csv
- minimal dataset/competent/5040.csv
- minimal dataset/competent/80.csv
- minimal dataset/competent/3000.csv
- minimal dataset/competent/21260.csv
- minimal dataset/competent/10480.csv
- minimal dataset/competent/4940.csv
- minimal dataset/competent/11700.csv
- minimal dataset/competent/60.csv
- minimal dataset/competent/8360.csv
- minimal dataset/competent/18320.csv
- minimal dataset/competent/20480.csv
- minimal dataset/competent/20520.csv
- minimal dataset/competent/19360.csv
- minimal dataset/competent/23240.csv
- minimal dataset/competent/10380.csv
- minimal dataset/competent/11040.csv
- minimal dataset/competent/12900.csv
- minimal dataset/competent/940.csv
- minimal dataset/competent/20080.csv
- minimal dataset/competent/11600.csv
- minimal dataset/competent/17980.csv
- minimal dataset/competent/13660.csv
- minimal dataset/competent/15720.csv
- minimal dataset/competent/15420.csv
- minimal dataset/competent/23060.csv
- minimal dataset/competent/17060.csv
- minimal dataset/competent/20820.csv
- minimal dataset/competent/7740.csv
- minimal dataset/competent/22520.csv
- minimal dataset/competent/14740.csv
- minimal dataset/competent/21140.csv
- minimal dataset/competent/21280.csv
- minimal dataset/competent/20600.csv
- minimal dataset/competent/10900.csv
- minimal dataset/competent/21480.csv
- minimal dataset/competent/22260.csv
- minimal dataset/competent/1280.csv
- minimal dataset/competent/23320.csv
- minimal dataset/competent/16640.csv
- minimal dataset/competent/600.csv
- minimal dataset/competent/18960.csv
- minimal dataset/competent/9320.csv
- minimal dataset/competent/23020.csv
- minimal dataset/competent/18140.csv
- minimal dataset/competent/15440.csv
- minimal dataset/competent/20000.csv
- minimal dataset/competent/9000.csv
- minimal dataset/competent/16740.csv
- minimal dataset/competent/13340.csv
- minimal dataset/competent/8660.csv
- minimal dataset/competent/24260.csv
- minimal dataset/competent/7020.csv
- minimal dataset/competent/24320.csv
- minimal dataset/competent/18240.csv
- minimal dataset/competent/17600.csv
- minimal dataset/competent/19940.csv
- minimal dataset/competent/6220.csv
- minimal dataset/competent/3980.csv
- minimal dataset/competent/23760.csv
- minimal dataset/competent/8980.csv
- minimal dataset/competent/2040.csv
- minimal dataset/competent/9080.csv
- minimal dataset/competent/22600.csv
- minimal dataset/competent/14000.csv
- minimal dataset/competent/7400.csv
- minimal dataset/competent/2440.csv
- minimal dataset/competent/13540.csv
- minimal dataset/competent/10300.csv
- minimal dataset/competent/21520.csv
- minimal dataset/competent/18560.csv
- minimal dataset/competent/2260.csv
- minimal dataset/competent/11460.csv
- minimal dataset/competent/11720.csv
- minimal dataset/competent/8320.csv
- minimal dataset/competent/19880.csv
- minimal dataset/competent/8460.csv
- minimal dataset/competent/960.csv
- minimal dataset/competent/15320.csv
- minimal dataset/competent/8560.csv
- minimal dataset/competent/22440.csv
- minimal dataset/competent/2940.csv
- minimal dataset/competent/20860.csv
- minimal dataset/competent/16160.csv
- minimal dataset/competent/1500.csv
- minimal dataset/competent/8040.csv
- minimal dataset/competent/15360.csv
- minimal dataset/competent/5720.csv
- minimal dataset/competent/7120.csv
- minimal dataset/competent/8220.csv
- minimal dataset/competent/9480.csv
- minimal dataset/competent/11020.csv
- minimal dataset/competent/23260.csv
- minimal dataset/competent/23680.csv
- minimal dataset/competent/12420.csv
- minimal dataset/competent/13020.csv
- minimal dataset/competent/13080.csv
- minimal dataset/competent/13560.csv
- minimal dataset/competent/16400.csv
- minimal dataset/competent/21720.csv
- minimal dataset/competent/9540.csv
- minimal dataset/competent/8540.csv
- minimal dataset/competent/6260.csv
- minimal dataset/competent/13740.csv
- minimal dataset/competent/15600.csv
- minimal dataset/competent/19140.csv
- minimal dataset/competent/11420.csv
- minimal dataset/competent/5560.csv
- minimal dataset/competent/20800.csv
- minimal dataset/competent/22880.csv
- minimal dataset/competent/6920.csv
- minimal dataset/competent/22640.csv
- minimal dataset/competent/18340.csv
- minimal dataset/competent/18220.csv
- minimal dataset/competent/100.csv
- minimal dataset/competent/13160.csv
- minimal dataset/competent/8500.csv
- minimal dataset/competent/19900.csv
- minimal dataset/competent/21840.csv
- minimal dataset/competent/6660.csv
- minimal dataset/competent/3620.csv
- minimal dataset/competent/12500.csv
- minimal dataset/competent/10540.csv
- minimal dataset/competent/22620.csv
- minimal dataset/competent/10360.csv
- minimal dataset/competent/22080.csv
- minimal dataset/competent/16220.csv
- minimal dataset/competent/11300.csv
- minimal dataset/competent/460.csv
- minimal dataset/competent/2740.csv
- minimal dataset/competent/11440.csv
- minimal dataset/competent/13780.csv
- minimal dataset/competent/12160.csv
- minimal dataset/competent/1680.csv
- minimal dataset/competent/11360.csv
- minimal dataset/competent/7800.csv
- minimal dataset/competent/6340.csv
- minimal dataset/competent/1820.csv
- minimal dataset/competent/21880.csv
- minimal dataset/competent/6960.csv
- minimal dataset/competent/10720.csv
- minimal dataset/competent/5120.csv
- minimal dataset/competent/7900.csv
- minimal dataset/competent/3500.csv
- minimal dataset/competent/8940.csv
- minimal dataset/competent/17340.csv
- minimal dataset/competent/12560.csv
- minimal dataset/competent/23560.csv
- minimal dataset/competent/23740.csv
- minimal dataset/competent/13400.csv
[truncated: 4,950 more entries]
