# Supplementary material for: Study of tumor growth indicates the existence of an “immunological threshold” separating states of pro- and antitumoral peritumoral inflammation
Source: PLoS One. 2018 Nov 2;13(11):e0202823. doi: 10.1371/journal.pone.0202823 (PMC6214501; doi:10.1371/journal.pone.0202823)
Supplement: S1 Data — File containing the position and radius of particles at simulated times. A detailed description file is provided alongside the data. (ZIP) [file pone.0202823.s004.zip › minimal dataset/README.txt]

*****************************************************************
*								*
*								*
*		COMPANION DATA TO THE SUBMISSION OF		*
*								*				
*	Study of tumor growth indicates the existence of an 	*
*		``immunological threshold'' 			*
*		separating states of pro- and antitumoral 	*
*		peritumoral inflammation			*
*								*
*	BY	A. Bru, D. Gomez-Castro, J.C. Souto et al.	*
*								*
*								*
*****************************************************************

*************************
	FILE NAMES
*************************

Filenames correspond to time-stamps in arbitrary unit
the conversion rate is the following:

	1 arbitrary unit = 0.05 h

*************************
	FILE STRUCTURE
*************************

Each file is a CSV file in which each row corresponds to
a cell present at the time stamp. The structure of a line is:
 
	- X coordinate
	- Y coordinate
	- particle radius
	- particle type where:
		0	necrotic
		1	inhibited
		2	active
		3	neutrophil
	- particle age (time since last mitosis)
