# Supplementary material for: Study of tumor growth indicates the existence of an “immunological threshold” separating states of pro- and antitumoral peritumoral inflammation
Source: PLoS One. 2018 Nov 2;13(11):e0202823. doi: 10.1371/journal.pone.0202823 (PMC6214501; doi:10.1371/journal.pone.0202823)
Supplement: S1 Data — File containing the position and radius of particles at simulated times. A detailed description file is provided alongside the data. (ZIP) [file pone.0202823.s004.zip › minimal dataset/competent/17880.csv]

1.41755 8.671 1.00013 0 15250.8 0
-1.78097 7.34018 1.00013 0 15318.5 0
0.201939 7.08355 1.00013 0 15233.8 0
-5.74751 7.85545 1.00013 0 15287.3 0
-2.22698 3.90538 1.00006 0 14719.6 0
-2.54944 9.18659 1.00013 0 15188 0
-0.565632 8.9293 1.00013 0 15344.2 0
-1.33479 10.7755 1.00006 0 14812.7 0
-3.31796 11.0329 1.00013 0 15109 0
-2.99584 5.7514 1.00013 0 15353 0
-6.96235 6.26672 1.00006 0 14707.5 0
-7.73055 8.11331 1.00003 0 14253.9 0
0.651043 10.5183 1.00006 0 14774.8 0
2.185 6.82408 1.00006 0 14789.5 0
-3.76434 7.59781 1.00013 0 15292.9 0
1.98189 9.91484 0.356843 0 15250.9 0
-4.97915 6.00889 1.00013 0 15242.6 0
-1.02647 5.4939 1.00013 0 15224.5 0
-4.53269 9.4442 1.00013 0 15188 0
-6.51597 9.70191 1.00006 0 14729.8 0
-4.08637 12.8794 1.00013 0 15109 0
2.91694 4.78696 1.00006 0 14863.5 0
-2.10307 12.6217 1.00003 0 14365.6 0
-4.21038 4.16249 1.00006 0 14775.6 0
-0.119627 12.3639 1.00006 0 14774.8 0
-5.30104 11.2907 1.00006 0 14729.8 0
1.86581 12.1236 1.00006 0 14726.3 0
-0.249404 3.8084 0.842071 0 14717.1 0
-0.888216 14.21 0.961116 0 14319.7 0
0.9722 5.23999 1.00003 0 14260 0
-3.42866 2.30675 1.00003 0 14248.2 0
-6.19429 4.42019 1.00003 0 14226.5 0
-17.8816 -4.6948 1.00003 0 14194.5 0
-6.0698 13.1366 1.00003 0 14180.7 0
2.17915 7.9048 0.079646 3 214.178 0
1.61329 9.94187 0.0125619 3 210.579 0
0.891891 12.3977 0.0100619 3 207.58 0
0.950228 12.8775 0.183226 3 203.981 0
-5.01477 13.4964 0.114063 3 202.781 0
-7.36523 9.0973 0.0167286 3 201.581 0
-7.88398 6.76429 0.0468954 3 200.981 0
-6.23692 10.7475 0.0775626 3 197.382 0
-6.32362 11.0847 0.0417287 3 196.782 0
0.138975 13.5774 0.238555 3 195.583 0
-3.52985 13.9078 0.160977 3 193.783 0
-5.23844 3.79754 0.0919795 3 193.183 0
-7.1455 10.6608 0.146895 3 192.583 0
1.93519 10.3673 0.0973963 3 191.984 0
-1.17416 3.51346 0.12348 3 191.384 0
2.49556 9.21358 0.195725 3 190.784 0
-6.47459 11.4777 0.187976 3 190.184 0
-6.44661 10.7275 0.0275619 3 189.584 0
-6.36726 10.7445 0.0525622 3 188.984 0
1.81534 4.46477 0.145645 3 188.384 0
-8.13251 6.93744 0.242555 3 187.785 0
-1.11215 3.17691 0.216473 3 187.185 0
-7.78036 5.35862 0.222056 3 186.585 0
-5.20486 3.39297 0.245888 3 185.985 0
0.439614 4.34889 0.0338119 3 185.385 0
0.188846 13.9605 0.141646 3 184.785 0
2.37337 3.5741 0.328299 3 184.185 0
-7.77427 10.0093 0.292218 3 183.586 0
-1.9413 13.7211 0.102146 3 182.986 0
2.26241 9.47014 0.150478 3 182.386 0
-2.46852 13.6904 0.12673 3 181.786 0
-7.14692 12.8281 0.106146 3 181.186 0
-2.44397 2.81598 0.110563 3 180.586 0
-0.788315 15.5513 0.378628 3 179.986 0
2.35995 8.03011 0.138146 3 179.387 0
2.53045 9.74689 0.208057 3 178.787 0
-4.80625 3.01216 0.294218 3 178.187 0
-6.36186 10.9214 0.122147 3 177.587 0
3.4353 6.60674 0.272053 3 176.987 0
2.4671 8.30713 0.11073 3 176.387 0
-7.77134 9.40372 0.254304 3 175.787 0
3.09894 11.586 0.345381 3 175.188 0
0.849483 3.49365 0.297968 3 174.588 0
-6.8469 5.23143 0.038312 3 173.988 0
-7.37771 5.01414 0.31005 3 173.388 0
-3.28753 14.422 0.361963 3 172.788 0
2.74288 8.73899 0.326799 3 172.188 0
0.633596 13.3712 0.256637 3 171.589 0
-2.17804 2.5892 0.238639 3 170.989 0
3.06637 12.707 0.325966 3 170.389 0
-0.260593 2.78047 0.184142 3 169.789 0
-6.82569 11.0547 0.35988 3 169.189 0
2.88085 8.03908 0.381295 3 168.589 0
-8.15446 6.48367 0.21164 3 167.989 0
3.64716 3.67794 0.327299 3 167.39 0
1.23663 13.3278 0.347881 3 166.79 0
1.87837 4.0626 0.260387 3 166.19 0
-8.46681 9.65357 0.484454 3 165.59 0
-9.06056 8.01605 0.330882 3 164.99 0
-8.22398 10.4381 0.328465 3 164.39 0
0.547311 14.3565 0.388378 3 163.79 0
-7.89595 4.93781 0.21389 3 163.191 0
-0.765719 2.76968 0.317799 3 162.591 0
1.29385 3.94383 0.335132 3 161.991 0
-2.38965 14.4765 0.532034 3 161.391 0
-1.51272 2.66942 0.426792 3 160.791 0
-4.8759 13.769 0.188642 3 160.191 0
-0.625305 2.07492 0.392127 3 159.591 0
-2.98257 13.7388 0.382878 3 158.992 0
4.0606 5.84181 0.555782 3 158.392 0
-10.2672 10.0166 0.459623 3 157.792 0
2.35074 13.4501 0.409126 3 157.192 0
3.72188 8.5005 0.48787 3 156.592 0
-7.55928 4.36022 0.366629 3 155.992 0
-8.91741 7.20138 0.49562 3 155.392 0
-4.84957 2.30613 0.414459 3 154.793 0
-9.03601 8.84868 0.49987 3 154.193 0
3.23445 6.05525 0.299717 3 153.593 0
-6.869 3.24976 0.343214 3 152.993 0
-8.46627 5.76277 0.573531 3 152.393 0
-10.2544 10.8054 0.325132 3 151.793 0
-9.58891 7.6527 0.310883 3 151.193 0
3.64054 7.43617 0.578447 3 150.594 0
-3.05087 15.1919 0.440874 3 149.994 0
-7.72054 3.46978 0.537867 3 149.394 0
-7.64706 10.8892 0.403627 3 148.794 0
-1.80633 15.3017 0.445873 3 148.194 0
1.61702 3.11936 0.554449 3 147.594 0
-4.13669 14.3659 0.486787 3 146.995 0
0.248627 15.3278 0.627194 3 146.395 0
-9.51368 9.60742 0.396877 3 145.795 0
4.68239 7.98565 0.599279 3 145.195 0
4.53998 9.20363 0.58953 3 144.595 0
2.79381 10.6019 0.674524 3 143.995 0
4.43783 4.53455 0.54045 3 143.395 0
-7.10747 2.00844 0.645609 3 142.796 0
-9.5281 5.32456 0.574614 3 142.196 0
-2.88073 18.7688 0.565282 3 141.596 0
3.34742 9.4907 0.566698 3 140.996 0
-10.661 5.63793 0.571114 3 140.396 0
-2.89052 17.5855 0.614861 3 139.796 0
4.63116 3.26716 0.738602 3 139.196 0
0.937447 16.4536 0.684356 3 138.597 0
-5.98594 1.29298 0.683356 3 137.997 0
-9.40248 10.5598 0.561282 3 137.397 0
-9.81676 6.50593 0.641776 3 136.797 0
-0.502795 16.7132 0.772766 3 136.197 0
4.60116 6.82123 0.561615 3 135.597 0
-6.12111 14.7391 0.603862 3 134.997 0
-8.63116 4.51174 0.63561 3 134.398 0
-10.3242 4.28265 0.71802 3 133.798 0
1.69793 14.4256 0.761684 3 133.198 0
-4.63363 1.14744 0.672524 3 132.598 0
-4.90892 15.35 0.756434 3 131.998 0
-9.80915 11.7906 0.735019 3 131.398 0
-8.5424 11.327 0.591863 3 130.798 0
6.01338 7.03342 0.864676 3 130.199 0
-3.64681 16.3366 0.846761 3 129.599 0
-1.54842 1.65503 0.587613 3 128.999 0
3.41266 13.6321 0.660441 3 128.399 0
5.37293 5.49668 0.799598 3 127.799 0
-1.41613 0.289264 0.784766 3 127.199 0
-6.77746 16.0781 0.887925 3 126.599 0
0.570845 2.57109 0.62561 3 126 0
-5.28051 16.8783 0.808347 3 125.4 0
-4.12741 17.7462 0.632277 3 124.8 0
-9.26269 3.28838 0.740935 3 124.2 0
-7.40182 11.9999 0.733936 3 123.6 0
4.19788 10.478 0.72852 3 123 0
2.03834 15.7599 0.613278 3 122.401 0
5.80662 10.4896 0.872509 3 121.801 0
-5.91989 2.70885 0.732686 3 121.201 0
6.1437 3.85383 0.883592 3 120.601 0
-9.13294 0.0662288 0.824929 3 120.001 0
1.70135 1.85874 0.709521 3 119.401 0
-10.4304 8.66298 0.903674 3 118.801 0
3.04899 14.9236 0.674274 3 118.202 0
-8.60383 1.82396 0.86326 3 117.602 0
3.08482 2.65947 0.819346 3 117.002 0
-9.49045 -1.56375 0.825763 3 116.402 0
-5.47902 -0.204249 0.898591 3 115.802 0
-2.02068 16.5178 0.756684 3 115.202 0
6.90511 5.29605 0.747268 3 114.602 0
4.29541 12.2109 1 3 114.003 0
4.92719 14.0008 0.889258 3 113.403 0
4.56305 1.73861 0.791182 3 112.803 0
5.93849 8.75967 0.861093 3 112.203 0
5.5281 15.7922 1 3 111.603 0
-11.4385 10.0284 0.710771 3 111.003 0
-8.36594 15.9907 0.686023 3 110.403 0
-13.0686 10.3349 0.948587 3 109.804 0
-7.65251 14.2931 0.953003 3 109.204 0
-11.4567 3.03082 0.963836 3 108.604 0
7.18032 11.2727 0.656942 3 108.004 0
0.445842 18.054 0.863927 3 107.404 0
-3.18952 0.328492 0.987918 3 106.804 0
7.42405 9.71349 0.891591 3 106.204 0
-14.2195 8.84564 0.91184 3 105.605 0
-8.70333 12.8714 0.810097 3 105.005 0
3.0446 0.896247 0.944587 3 104.405 0
-4.3154 19.4033 1 3 103.805 0
3.65338 16.4838 0.996084 3 103.205 0
1.80312 -0.599229 1 3 102.605 0
-7.31876 0.264945 1 3 102.005 0
-11.0037 -0.542622 1 3 101.406 0
2.08752 17.5087 0.868093 3 100.806 0
7.64048 7.8746 0.960586 3 100.206 0
-9.41422 14.8396 0.870259 3 99.6061 0
8.45801 6.08071 0.993001 3 99.0062 0
-7.7782 -1.46656 0.791515 3 98.4064 0
-11.1743 7.09133 0.834345 3 97.8065 0
6.24729 12.6408 1 3 97.2067 0
6.3295 1.98822 0.991251 3 96.6068 0
7.0327 14.4802 1 3 96.007 0
10.188 12.4706 1 3 95.4071 0
8.23307 12.8804 1 3 94.8072 0
-10.5518 13.3575 1 3 94.2074 0
0.233743 0.980182 1 3 93.6075 0
7.47556 16.4289 1 3 93.0077 0
-9.56135 18.6986 1 3 92.4078 0
-6.71107 -3.94793 1 3 91.808 0
-12.0485 4.90183 1 3 91.2081 0
-4.0791 -1.41809 0.94917 3 90.6083 0
8.19758 4.10421 1 3 90.0084 0
-9.89316 16.7274 1 3 89.4086 0
-13.006 6.65381 1 3 88.8087 0
-14.3437 5.16686 1 3 88.2089 0
-1.41075 18.2359 1 3 87.609 0
-15.0102 10.5869 1 3 87.0091 0
8.84766 10.9791 1 3 86.4093 0
-6.07341 -2.01772 1 3 85.8094 0
9.2342 9.0171 1 3 85.2096 0
6.29148 -0.0447378 1 3 84.6097 0
-12.3289 8.53426 1 3 84.0099 0
-11.6989 11.7196 1 3 83.41 0
-10.4116 1.36644 1 3 82.8102 0
-0.159999 -0.979108 1 3 82.2103 0
-7.8867 17.6053 1 3 81.6105 0
-12.4295 1.32379 1 3 81.0106 0
-6.09756 18.4983 1 3 80.4108 0
10.0975 7.21292 1 3 79.8109 0
9.01819 14.7197 1 3 79.2111 0
-0.185563 19.8122 1 3 78.6112 0
-2.12409 -1.34938 1 3 78.0113 0
-14.9606 7.07895 1 3 77.4115 0
10.2572 5.22191 1 3 76.8116 0
3.11332 -2.10859 1 3 76.2118 0
11.9324 6.4186 1 3 75.6119 0
-16.3425 5.20933 1 3 75.0121 0
4.35412 -0.540279 1 3 74.4122 0
-5.98842 20.4953 1 3 73.8124 0
5.66978 -2.04657 1 3 73.2125 0
-0.814618 -2.86694 1 3 72.6127 0
-11.2498 15.2596 1 3 72.0128 0
-2.77907 -3.2356 1 3 71.413 0
-4.75817 -3.52476 1 3 70.8131 0
5.43542 17.79 1 3 70.2132 0
1.76588 19.375 1 3 69.6134 0
-2.15549 20.1578 1 3 69.0135 0
-16.1324 8.9321 1 3 68.4137 0
1.14987 -2.48957 1 3 67.8138 0
-14.4189 1.70264 1 3 67.214 0
-13.3829 3.41264 1 3 66.6141 0
-16.96 7.11143 1 3 66.0143 0
-3.44287 -5.12239 1 3 65.4144 0
10.4846 16.0797 1 3 64.8146 0
13.2957 7.89749 1 3 64.2147 0
3.60906 18.5997 1 3 63.6147 0
-8.53794 -3.13567 1 3 63.0146 0
10.805 10.5684 1 3 62.4144 0
5.22345 19.7791 1 3 61.8143 0
11.4562 8.67839 1 3 61.2142 0
-13.7693 12.1554 1 3 60.614 0
-7.77798 19.6025 1 3 60.0139 0
8.28445 0.11072 1 3 59.4138 0
-18.3211 5.50156 1 3 58.8137 0
-11.2354 19.7928 1 3 58.2135 0
2.46137 -3.9992 1 3 57.6134 0
8.31773 2.108 1 3 57.0133 0
3.35901 20.5837 1 3 56.4131 0
7.33228 18.4234 1 3 55.813 0
-13.0032 -0.591286 1 3 55.2129 0
-15.3813 3.45558 1 3 54.6128 0
-3.77668 21.3288 1 3 54.0126 0
-12.4585 -2.51521 1 3 53.4125 0
-16.988 10.8775 1 3 52.8124 0
4.97334 21.7633 1 3 52.2122 0
-5.4519 22.4213 1 3 51.6121 0
-2.47069 22.8429 1 3 51.012 0
-9.45083 20.6955 1 3 50.4119 0
-12.5197 13.7144 1 3 49.8117 0
-17.3807 3.50007 1 3 49.2116 0
12.7756 10.1815 1 3 48.6115 0
-1.477 -4.75361 1 3 48.0113 0
-15.748 12.4459 1 3 47.4112 0
-7.76941 -5.64498 1 3 46.8111 0
-11.8431 17.1691 1 3 46.211 0
-5.412 -5.46867 1 3 45.6108 0
-0.824305 21.7077 1 3 45.0107 0
1.16903 21.2835 1 3 44.4106 0
7.12049 20.4123 1 3 43.8105 0
0.49435 -4.37872 1 3 43.2103 0
-13.2229 15.5863 1 3 42.6102 0
-4.14581 23.9355 1 3 42.0101 0
-7.65779 21.5987 1 3 41.4099 0
9.98299 3.21326 1 3 40.8098 0
-10.5367 -3.06697 1 3 40.2097 0
6.87048 22.3966 1 3 39.6096 0
9.13104 17.5507 1 3 39.0094 0
-14.4965 14.0179 1 3 38.4093 0
-14.4235 -2.1443 1 3 37.8092 0
-1.11565 24.3134 1 3 37.209 0
-6.47053 -7.16562 1 3 36.6089 0
-15.2304 15.8777 1 3 36.0088 0
0.531094 23.1783 1 3 35.4087 0
-18.9385 7.40339 1 3 34.8085 0
8.98785 19.5455 1 3 34.2084 0
-2.14088 -6.64 1 3 33.6083 0
12.1494 12.0809 1 3 33.0081 0
-4.12646 -7.00122 1 3 32.408 0
7.66436 -1.90221 1 3 31.8079 0
-9.33495 22.6922 1 3 31.2079 0
-9.59689 -4.83216 1 3 30.608 0
2.76216 22.4923 1 3 30.008 0
10.078 1.16055 1 3 29.408 0
4.42617 -3.61744 1 3 28.808 0
11.1823 14.2059 1 3 28.208 0
2.12394 24.3877 1 3 27.608 0
4.37697 23.6723 1 3 27.008 0
8.77604 21.534 1 3 26.408 0
-9.38716 -6.82084 1 3 25.808 0
11.0824 17.9881 1 3 25.208 0
-13.9791 17.4378 1 3 24.608 0
6.4045 -3.90669 1 3 24.0081 0
-0.168653 -6.26569 1 3 23.4081 0
-14.968 -0.220097 1 3 22.8081 0
11.8996 4.0814 1 3 22.2081 0
-7.11953 23.5249 1 3 21.6081 0
3.77406 -5.50809 1 3 21.0081 0
14.6153 9.40473 1 3 20.4081 0
1.80548 -5.88866 1 3 19.8081 0
-18.1112 9.22362 1 3 19.2081 0
13.5392 5.2278 1 3 18.6081 0
12.4567 15.7465 1 3 18.0081 0
-8.79465 24.6175 1 3 17.4082 0
11.8515 2.0841 1 3 16.8082 0
-13.1635 19.2632 1 3 16.2082 0
3.11836 -7.39738 1 3 15.6082 0
14.8973 6.70869 1 3 15.0082 0
13.1436 13.8162 1 3 14.4082 0
-16.4201 1.74685 1 3 13.8082 0
9.62508 -1.37322 1 3 13.2082 0
11.3568 -0.376648 1 3 12.6082 0
-16.9675 -0.176581 1 3 12.0082 0
1.14289 -7.77561 1 3 11.4082 0
-16.4749 14.3088 1 3 10.8083 0
-18.9773 11.0747 1 3 10.2083 0
12.0836 -2.23985 1 3 9.60827 0
21.5413 -31.3437 1 3 9.00828 0
46.5638 -42.0299 1 3 8.40829 0
20.2448 -82.7459 1 3 7.8083 0
71.8028 65.1542 1 3 7.20831 0
-97.6791 57.7835 1 3 6.60832 0
-72.6527 -113.085 1 3 6.00833 0
80.8799 -124.213 1 3 5.40834 0
36.5763 -155.311 1 3 4.80835 0
138.197 -97.3622 1 3 4.20835 0
52.3954 -169.711 1 3 3.60835 0
184.086 1.34143 1 3 3.00835 0
-143.306 -124.634 1 3 2.40834 0
28.5459 191.899 1 3 1.80833 0
-197.217 -9.23528 1 3 1.20833 0
-67.9403 -187.459 1 3 0.608333 0
118.343 -161.23 1 3 0.00833333 0
