# Supplementary material for: Study of tumor growth indicates the existence of an “immunological threshold” separating states of pro- and antitumoral peritumoral inflammation
Source: PLoS One. 2018 Nov 2;13(11):e0202823. doi: 10.1371/journal.pone.0202823 (PMC6214501; doi:10.1371/journal.pone.0202823)
Supplement: S1 Data — File containing the position and radius of particles at simulated times. A detailed description file is provided alongside the data. (ZIP) [file pone.0202823.s004.zip › minimal dataset/competent/2820.csv]

0 0 1.00026 2 426.676 0
4.38864 3.25661 1.00026 2 277.888 0
2.53564 2.48966 1.00026 2 296.791 0
-4.73154 1.88318 1.00026 2 374.647 0
0.623706 1.90107 1.00026 2 345.438 0
-6.6524 3.43656 1.00026 2 405.031 0
1.45735 5.95076 1.00026 2 347.687 0
-4.70244 3.88348 1.00026 2 255.151 0
-3.96865 -1.1707 1.00026 2 387.394 0
-0.753212 3.40541 1.00026 2 394.359 0
1.1708 3.95347 1.00026 2 349.878 0
-3.89772 9.78437 1.00026 2 365.958 0
-0.46202 5.38462 1.00026 2 288.785 0
1.4278 7.95122 1.00026 2 251.177 0
-1.33437 1.49118 1.00026 2 339.731 0
-3.152 0.655535 1.00026 2 312.887 0
-1.81785 -0.83514 1.00026 2 426.685 0
-2.32411 4.65339 1.00026 2 405.04 0
-2.4111 6.82377 1.00026 2 394.367 0
-5.54819 0.0569365 1.00026 2 387.402 0
-6.10685 7.35378 1.00026 2 374.656 0
-4.15685 7.8007 1.00026 2 365.966 0
3.27782 6.78018 1.00026 2 349.887 0
-2.15136 8.80845 1.00026 2 347.695 0
1.95795 0.410476 1.00026 2 345.446 0
-6.07998 5.35344 1.00026 2 339.739 0
-2.90173 2.73808 1.00026 2 312.896 0
3.0572 4.74971 1.00026 2 296.8 0
-0.491034 7.38541 1.00026 2 288.793 0
-0.185637 -1.99185 1.00026 2 277.896 0
-4.13002 5.80036 1.00026 2 255.16 0
1.86675 9.90298 1.00026 2 251.186 0
