# Supplementary material for: Study of tumor growth indicates the existence of an “immunological threshold” separating states of pro- and antitumoral peritumoral inflammation
Source: PLoS One. 2018 Nov 2;13(11):e0202823. doi: 10.1371/journal.pone.0202823 (PMC6214501; doi:10.1371/journal.pone.0202823)
Supplement: S1 Data — File containing the position and radius of particles at simulated times. A detailed description file is provided alongside the data. (ZIP) [file pone.0202823.s004.zip › minimal dataset/competent/3520.csv]

0 0 1.00006 2 183.927 0
1.81342 -0.837154 1.00013 2 366.824 0
1.70034 1.15988 1.00013 2 492.918 0
-8.35039 4.47529 1.00013 1 591.292 0
-3.83747 -1.14961 1.00013 2 526.17 0
-12.2987 0.95183 1.00006 2 157.684 0
-1.22278 5.57116 1.00013 1 551.281 0
-11.5301 6.90281 1.00013 2 425.485 0
-9.11919 -1.47557 1.00006 2 91.6413 0
-3.06864 4.80123 1.00013 1 615.6 0
-1.47899 3.58756 1.00013 1 535.076 0
-8.91519 13.6236 1.00006 2 52.9457 0
-0.453804 11.5221 1.00013 2 455.952 0
4.05911 5.89703 1.00013 2 453.728 0
-8.09426 6.45883 1.00013 1 585.941 0
-8.60661 2.49171 1.00006 2 113.344 0
-5.42719 0.0640961 1.00006 2 47.5696 0
-4.65836 6.01488 1.00013 1 491.602 0
-2.81239 6.78489 1.00013 1 640.092 0
-12.0424 2.93547 1.00006 2 53.9543 0
-3.88968 11.966 1.00006 2 151.577 0
-2.55613 8.76852 1.00006 1 135.847 0
5.90517 6.66698 1.00006 2 96.8734 0
0.0585532 15.4895 1.00006 2 41.3016 0
-0.285364 -1.9765 1.00006 2 89.1253 0
-11.0175 10.8701 1.00006 2 66.5975 0
-7.83803 8.44253 1.00013 1 490.294 0
3.80274 3.91341 1.00006 2 101.231 0
2.46932 7.11082 1.00006 2 53.8709 0
1.52959 -2.81715 1.00013 2 442.497 0
-4.40214 7.99862 1.00013 1 416.654 0
3.23834 13.0619 1.00013 2 429.301 0
-4.91471 4.0313 1.00013 1 648.487 0
2.72563 9.09444 1.00006 2 137.58 0
-9.94024 5.68909 1.00006 2 36.0921 0
-9.17145 11.64 1.00006 2 118.635 0
-2.04364 12.7358 1.00006 2 107.229 0
-0.966425 7.55473 1.00006 1 99.8393 0
-9.42776 9.65635 1.00006 2 170.464 0
1.9567 3.14358 1.00006 2 113.853 0
-6.5044 5.245 1.00013 1 591.3 0
-10.7089 -0.261805 1.00006 2 55.1795 0
-9.68404 7.67274 1.00006 2 136.73 0
-5.47944 13.1797 1.00006 2 121.884 0
-5.68346 -1.91952 1.00006 2 100.672 0
-7.52948 -2.68936 1.00006 2 95.7903 0
-4.0937 -3.13325 1.00006 2 10.4333 0
4.3154 7.88072 1.00006 2 40.5264 0
0.623287 6.34102 1.00013 1 551.289 0
-1.78741 14.7195 1.00006 2 57.4467 0
-6.76061 3.26148 1.00013 1 543.471 0
3.65946 -0.0671442 1.00006 2 10.8249 0
1.39224 12.292 1.00006 2 23.7664 0
-3.32498 2.81773 1.00013 1 526.179 0
-3.58116 0.833972 1.00006 2 45.1524 0
-6.24822 7.22863 1.00013 1 491.61 0
-5.99194 9.21242 1.00006 1 57.18 0
-0.197574 13.5058 1.00013 2 455.961 0
4.82814 11.848 1.00013 2 453.736 0
-5.93975 -3.90322 1.00013 2 442.506 0
2.98198 11.0781 1.00013 2 429.309 0
-13.1199 8.11662 1.00013 2 425.493 0
-4.14593 9.98227 1.00013 1 416.662 0
3.40336 -2.05087 1.00013 2 366.832 0
0.110692 2.37384 1.00006 2 183.935 0
-10.7615 12.8538 1.00006 2 170.472 0
-13.3761 6.13287 1.00006 2 157.692 0
-5.22316 15.1634 1.00006 2 151.585 0
1.13594 10.3082 1.00006 2 137.588 0
-11.2738 8.88649 1.00006 2 136.739 0
-2.29987 10.7522 1.00006 1 135.856 0
-7.32543 12.4098 1.00006 2 121.892 0
-5.73569 11.1961 1.00006 2 118.643 0
0.366912 4.35748 1.00006 1 113.861 0
-10.1964 3.70547 1.00006 2 113.353 0
-3.63342 13.9496 1.00006 2 107.238 0
5.39245 2.69962 1.00006 2 101.239 0
-5.17088 2.04771 1.00006 1 100.681 0
-0.710091 9.53836 1.00006 1 99.8477 0
2.21301 5.12719 1.00006 2 96.8817 0
-8.8629 0.50807 1.00006 2 95.7987 0
-7.27319 -0.705726 1.00006 2 91.6497 0
-1.99132 -0.379673 1.00006 2 89.1336 0
-12.8635 10.1003 1.00006 2 66.6058 0
-3.37716 15.9332 1.00006 2 57.455 0
-7.58172 10.4262 1.00006 2 57.1883 0
-10.4526 1.72184 1.00006 2 55.1879 0
-13.6322 4.1492 1.00006 2 53.9626 0
0.879603 8.32458 1.00006 2 53.8793 0
-7.06917 14.3935 1.00006 2 52.9541 0
-7.0169 1.2779 1.00006 2 47.5779 0
-1.73533 1.60399 1.00006 1 45.1607 0
1.90458 16.2593 1.00006 2 41.3099 0
4.57179 9.86435 1.00006 2 40.5348 0
-11.7862 4.91908 1.00006 2 36.1005 0
1.64852 14.2757 1.00006 2 23.7747 0
3.54642 1.92977 1.00006 2 10.8333 0
-2.24772 -2.36327 1.00006 2 10.4416 0
