# Supplementary material for: Study of tumor growth indicates the existence of an “immunological threshold” separating states of pro- and antitumoral peritumoral inflammation
Source: PLoS One. 2018 Nov 2;13(11):e0202823. doi: 10.1371/journal.pone.0202823 (PMC6214501; doi:10.1371/journal.pone.0202823)
Supplement: S1 Data — File containing the position and radius of particles at simulated times. A detailed description file is provided alongside the data. (ZIP) [file pone.0202823.s004.zip › minimal dataset/competent/18780.csv]

0 0 1.00013 0 16200 0
-1.19991 3.86281 1.00013 0 16267.7 0
1.5254 6.79052 1.00013 0 16183 0
-3.73547 6.22306 1.00013 0 16236.5 0
-0.613671 1.95106 1.00006 0 15668.8 0
-2.37281 7.68697 1.00013 0 16137.2 0
-0.423676 7.23879 1.00013 0 16293.4 0
-1.01011 9.15089 1.00006 0 15761.9 0
-6.27106 8.58326 1.00013 0 16058.2 0
-2.56263 2.39892 1.00013 0 16302.2 0
-4.51173 2.84707 1.00006 0 15656.7 0
-7.06586 5.22482 1.00003 0 15203.1 0
-1.61325 11.0783 1.00006 0 15724 0
0.749213 3.41466 1.00006 0 15738.7 0
-3.14904 4.31099 1.00013 0 16242.1 0
-5.09816 4.75915 1.00013 0 16191.8 0
0.162725 5.32672 1.00013 0 16173.7 0
-5.6846 6.67119 1.00013 0 16137.2 0
-6.47935 3.31269 1.00006 0 15679 0
-2.95924 9.59899 1.00013 0 16058.2 0
1.34571 1.50576 1.00006 0 15812.7 0
-1.78635 5.77491 1.00003 0 15314.8 0
-1.97607 0.486865 1.00006 0 15724.8 0
0.941162 8.70324 1.00006 0 15724 0
-4.32195 8.13511 1.00006 0 15679 0
2.91487 8.22903 1.00006 0 15675.5 0
2.18495e+07 -1.77318e+08 0.880539 0 15209.2 0
-3.23269 -0.515889 0.607726 0 15197.4 0
-3.92521 0.93499 1.00003 0 15175.7 0
-17.1477 -4.36605 1.00003 0 15143.7 0
-6.59022 6.15221 0.0408953 3 215.978 0
0.87224 4.58383 0.0263952 3 209.379 0
-3.84728 -0.162812 0.0259785 3 206.98 0
-5.15958 8.95558 0.150478 3 205.18 0
-3.89608 9.0665 0.0205619 3 203.381 0
-4.01355 -0.207399 0.145479 3 202.781 0
-2.21649 -0.609294 0.11773 3 201.581 0
-4.63661 1.67383 0.0174786 3 200.381 0
-7.96067 4.69265 0.039812 3 199.782 0
-7.2635 4.11916 0.122813 3 199.182 0
-90.5611 -72.5648 0.12573 3 198.582 0
-3.85748 10.0614 0.0102286 3 197.982 0
0.854056 0.587704 0.040812 3 197.382 0
-7.44773 3.92349 0.143062 3 196.182 0
0.834304 4.48805 0.0743959 3 194.983 0
-6.92129 6.46807 0.248055 3 194.383 0
-2.51636 -0.482639 0.0873961 3 193.783 0
-5.61354 2.6053 0.10098 3 192.583 0
1.08002 -0.343429 0.140396 3 191.984 0
-4.07113 10.0832 0.204308 3 191.384 0
-4.91983 9.01447 0.063229 3 190.784 0
1.70467 3.88174 0.058729 3 190.184 0
-8.20427 7.98089 0.223973 3 189.584 0
1.96775 8.64115 0.0278952 3 188.984 0
1.60857 2.6371 0.158811 3 188.384 0
-1.54799 -0.654769 0.21839 3 187.785 0
-7.64116 3.62386 0.201975 3 187.185 0
2.00048 8.77001 0.0585623 3 186.585 0
1.74275 2.88973 0.12348 3 185.985 0
-1.1549 -0.434544 0.233389 3 184.785 0
-1.12604 10.1728 0.0265619 3 184.185 0
-5.44254 2.38792 0.0369786 3 183.586 0
-5.71774 2.28004 0.239472 3 182.986 0
-8.14473 5.74279 0.195642 3 182.386 0
-5.37319 2.04942 0.17356 3 181.786 0
-2.48329 -0.76251 0.178976 3 181.186 0
1.48459 5.64223 0.148812 3 179.986 0
-7.60167 6.28866 0.190809 3 179.387 0
2.35027 0.927904 0.158394 3 178.787 0
-5.02148 9.29274 0.209307 3 178.187 0
0.0848925 9.63116 0.195642 3 177.587 0
-5.25189 0.881669 0.328132 3 176.987 0
-8.01051 4.40946 0.247471 3 176.387 0
-6.44478 9.7918 0.21539 3 175.787 0
1.9901 2.5679 0.225306 3 175.188 0
1.49206 5.14969 0.340381 3 174.588 0
-6.22684 1.9934 0.336298 3 173.988 0
-8.33988 4.08425 0.205641 3 173.388 0
-7.74029 3.96428 0.151728 3 172.788 0
-2.9556 11.6548 0.400377 3 172.188 0
-5.12267 1.56882 0.353714 3 171.589 0
-4.4125 -0.995195 0.339131 3 170.989 0
3.6767 6.97863 0.463872 3 170.389 0
-1.18716 -1.81623 0.383545 3 169.789 0
-1.06749 -1.05221 0.387961 3 169.189 0
1.78585 4.4186 0.435374 3 168.589 0
-3.45533 10.963 0.45054 3 167.989 0
1.01489 9.9517 0.250888 3 167.39 0
-9.05055 8.88188 0.396127 3 166.79 0
-6.08294 -0.460126 0.416709 3 166.19 0
-5.81769 1.44746 0.342548 3 165.59 0
-2.61634 -1.39887 0.463456 3 164.99 0
0.497673 9.89181 0.268636 3 164.39 0
2.29799 3.28212 0.551533 3 163.79 0
-0.312142 11.215 0.307217 3 163.191 0
2.91032 6.57449 0.401793 3 162.591 0
4.18801 7.66584 0.392211 3 161.991 0
2.15694 5.08516 0.326549 3 161.391 0
0.379294 11.572 0.40446 3 160.791 0
-4.43934 9.56409 0.431708 3 160.191 0
-0.119389 10.3991 0.529867 3 159.591 0
0.633209 10.3661 0.22439 3 158.992 0
-1.45668 12.505 0.433874 3 158.392 0
-8.26267 3.51995 0.362046 3 157.792 0
-1.8149 -1.17918 0.366463 3 157.192 0
2.78081 1.35164 0.44129 3 156.592 0
3.71428 9.55846 0.549533 3 155.992 0
-8.7993 3.89335 0.289135 3 155.392 0
-3.74839 -1.46794 0.472788 3 154.793 0
-3.13487 -2.11053 0.414209 3 154.193 0
-8.63163 5.15571 0.564115 3 153.593 0
-3.41501 12.364 0.443874 3 152.993 0
-7.89424 2.69077 0.5437 3 152.393 0
-0.231395 -1.58625 0.597946 3 151.793 0
2.73048 9.65491 0.435958 3 151.193 0
-4.13519 -2.4641 0.589696 3 150.594 0
-0.427713 12.0441 0.529617 3 149.994 0
-5.02842 -0.250815 0.619861 3 149.394 0
3.15884 10.4702 0.479954 3 148.794 0
-7.9496 8.87188 0.700105 3 148.194 0
-8.41816 6.35735 0.473955 3 147.594 0
-1.47976 14.2914 0.383378 3 146.995 0
3.34466 3.60964 0.544033 3 146.395 0
2.66559 4.33412 0.448123 3 145.795 0
-2.0048 -2.1505 0.495537 3 145.195 0
1.81689 10.0521 0.557032 3 144.595 0
-8.4418 1.77688 0.519285 3 143.995 0
1.15578 10.9726 0.575864 3 143.395 0
1.38937 0.104572 0.400877 3 142.796 0
4.79746 9.29651 0.562698 3 142.196 0
-5.994 0.707105 0.413459 3 141.596 0
-6.77392 0.154005 0.500536 3 140.996 0
-4.38449 10.7414 0.504619 3 140.396 0
-7.16891 9.75371 0.471622 3 139.796 0
-4.05475 11.6875 0.485954 3 139.196 0
-8.27083 10.2866 0.747102 3 138.597 0
-2.39682 12.3131 0.463122 3 137.997 0
2.96255 2.3607 0.58178 3 137.397 0
-5.53627 10.1906 0.762767 3 136.797 0
-9.65002 4.39996 0.699272 3 136.197 0
-3.91792 -3.73041 0.690856 3 135.597 0
-6.97938 1.3084 0.671357 3 134.997 0
5.06645 8.15297 0.611445 3 134.398 0
-6.79478 10.7932 0.619278 3 133.798 0
-3.38434 13.4793 0.594113 3 133.198 0
-10.6669 3.54155 0.628694 3 132.598 0
-5.22332 11.6141 0.68294 3 131.998 0
1.03134 -1.31689 0.67844 3 131.398 0
-2.5608 -4.32342 0.784932 3 130.798 0
3.19672 5.43745 0.770517 3 130.199 0
-4.50143 12.8097 0.704688 3 129.599 0
-6.59611 12.3029 0.848178 3 128.999 0
-7.75298 11.4925 0.559865 3 128.399 0
2.4665 11.6835 0.91484 3 127.799 0
-9.91875 9.89985 0.940338 3 127.199 0
0.885675 12.6142 0.752851 3 126.599 0
-2.10541 13.4243 0.685356 3 126 0
-9.74089 5.8318 0.73027 3 125.4 0
-7.56476 7.24026 0.752268 3 124.8 0
4.32969 2.677 0.809347 3 124.2 0
-9.32871 2.85503 0.873009 3 123.6 0
4.51324 10.7809 0.909507 3 123 0
-9.46061 1.43131 0.556282 3 122.401 0
3.60533 12.6163 0.557199 3 121.801 0
-8.40176 12.6346 0.735769 3 121.201 0
4.60041 4.43161 0.95542 3 120.601 0
-11.1128 4.97655 0.870009 3 120.001 0
4.83634 6.54447 0.773183 3 119.401 0
-7.12349 -1.07741 0.778516 3 118.801 0
-0.542608 13.4466 0.877592 3 118.202 0
-9.21416 11.422 0.722853 3 117.602 0
2.661 -0.151387 0.887925 3 117.002 0
-12.0645 3.63628 0.770267 3 116.402 0
-10.8741 1.91763 0.928838 3 115.802 0
6.20999 3.64803 0.834679 3 115.202 0
-1.17268 -3.30977 0.920006 3 114.602 0
-12.6811 2.11163 0.871426 3 114.003 0
2.52371 -1.98487 0.943754 3 113.403 0
-5.51407 -1.7528 0.957503 3 112.803 0
2.29352 13.4998 0.907507 3 112.203 0
-10.7847 8.46923 0.727186 3 111.603 0
6.227 5.4791 0.977252 3 111.003 0
4.26273 0.855634 1 3 110.403 0
-4.455 14.4993 0.870509 3 109.804 0
-9.33625 7.51558 1 3 109.204 0
-5.70096 13.5593 0.689106 3 108.604 0
-12.1224 -1.43529 0.791848 3 108.004 0
6.27546 7.31452 0.858594 3 107.404 0
-11.8591 9.87352 1 3 106.804 0
-10.1729 -0.265828 0.95292 3 106.204 0
-2.36611 16.6912 0.877842 3 105.605 0
-4.21601 -5.17083 0.771267 3 105.005 0
0.830134 14.6911 0.975418 3 104.405 0
-13.6678 4.38868 1 3 103.805 0
-12.028 0.357881 1 3 103.205 0
0.654779 -2.89685 0.943004 3 102.605 0
-9.90732 13.2356 0.880009 3 102.005 0
4.07597 14.094 0.877509 3 101.406 0
6.26688 9.07787 0.90309 3 100.806 0
-12.3974 8.04949 0.900591 3 100.206 0
5.17413 12.5721 1 3 99.6061 0
-7.20029 -2.86075 1 3 99.0062 0
-1.18764 -5.44614 0.975168 3 98.4064 0
0.59084 -4.77366 0.921256 3 97.8065 0
-11.099 6.76325 0.915339 3 97.2067 0
-13.8555 9.75273 1 3 96.6068 0
2.3133 -3.9186 1 3 96.007 0
6.02049 1.80986 1 3 95.4071 0
-12.9373 6.23788 0.987001 3 94.8072 0
4.27003 -1.11173 0.965253 3 94.2074 0
0.353187 -6.69045 1 3 93.6075 0
4.13109 -3.08555 1 3 93.0077 0
-8.28887 0.264323 1 3 92.4078 0
-7.33158 14.0006 1 3 91.808 0
6.41107 11.001 1 3 91.2081 0
-14.2828 7.79895 1 3 90.6083 0
-2.70762 14.9195 0.925922 3 90.0084 0
8.03153 6.70589 1 3 89.4086 0
-0.912462 15.4837 0.936588 3 88.8087 0
-5.58263 -4.03416 0.998833 3 88.2089 0
-8.80544 -1.66801 1 3 87.609 0
-15.8231 9.39627 1 3 87.0091 0
-0.670245 17.5028 1 3 86.4093 0
-10.6461 -2.45013 1 3 85.8094 0
7.16121 12.8549 1 3 85.2096 0
-13.9148 -1.36815 1 3 84.6097 0
-7.43135 -4.84712 1 3 84.0099 0
5.92404 14.4262 1 3 83.41 0
-1.3854 -7.67885 1 3 82.8102 0
-15.9329 1.17707 1 3 82.2103 0
-12.5031 -3.19194 1 3 81.6105 0
6.01153 -0.190042 1 3 81.0106 0
-16.2508 7.44254 1 3 80.4108 0
-14.4968 2.569 1 3 79.8109 0
8.04701 4.70682 1 3 79.2111 0
7.90227 14.7201 1 3 78.6112 0
5.9187 -2.18898 1 3 78.0113 0
-12.9262 11.5648 0.99725 3 77.4115 0
7.79963 2.72212 1 3 76.8116 0
4.60492 15.9294 1 3 76.2118 0
-6.02572 15.5154 1 3 75.6119 0
7.79141 0.722124 1 3 75.0121 0
-10.9286 11.6429 1 3 74.4122 0
9.82769 5.61602 1 3 73.8124 0
-5.81187 -6.02004 1 3 73.2125 0
8.38602 10.6863 1 3 72.6127 0
2.19662 -5.9152 1 3 72.0128 0
-14.0095 0.629277 1 3 71.413 0
-7.67203 -6.8323 1 3 70.8131 0
8.13383 8.7029 1 3 70.2132 0
9.87621 14.3983 1 3 69.6134 0
2.6828 15.3778 1 3 69.0135 0
2.04103 -7.90899 1 3 68.4137 0
-14.9581 5.91678 1 3 67.8138 0
9.13604 12.5404 1 3 67.214 0
7.69786 -1.27568 1 3 66.6141 0
-2.92321 -6.40015 1 3 66.0143 0
9.72452 3.61822 1 3 65.4144 0
5.80176 -4.18508 1 3 64.8146 0
4.01382 -5.08127 1 3 64.2147 0
9.81251 7.61598 1 3 63.6147 0
-9.09501 14.9435 1 3 63.0146 0
-7.80865 16.475 1 3 62.4144 0
-14.9212 11.445 1 3 61.8143 0
-15.787 4.09664 1 3 61.2142 0
-14.5011 -3.28012 1 3 60.614 0
-9.03626 -3.65424 1 3 60.0139 0
-4.28949 18.363 1 3 59.4138 0
-15.8381 -0.820654 1 3 58.8137 0
-9.27704 -5.6392 1 3 58.2135 0
-4.2154 16.3645 1 3 57.6134 0
-17.2233 2.70509 1 3 57.0133 0
-4.54628 -7.56862 1 3 56.4131 0
-6.38249 -8.36101 1 3 55.813 0
5.68394 -6.18163 1 3 55.2129 0
-10.8763 -4.43684 1 3 54.6128 0
1.13459 16.642 1 3 54.0126 0
0.259045 -8.8167 1 3 53.4125 0
-17.0798 5.62253 1 3 52.8124 0
7.59546 -3.27921 1 3 52.2122 0
-11.0835 15.1557 1 3 51.6121 0
9.57762 1.62408 1 3 51.012 0
-12.7247 -5.20037 1 3 50.4119 0
-11.9584 13.3572 1 3 49.8117 0
7.47803 -5.27577 1 3 49.2116 0
1.48971 18.6103 1 3 48.6115 0
-3.00868 -8.84687 1 3 48.0113 0
-6.10026 17.5138 1 3 47.4112 0
11.6092 6.52504 1 3 46.8111 0
-14.7235 -5.26771 1 3 46.211 0
-13.9568 13.2785 1 3 45.6108 0
3.85889 -7.07528 1 3 45.0107 0
10.065 9.59999 1 3 44.4106 0
-18.5162 4.23093 1 3 43.8105 0
-4.34734 20.362 1 3 43.2103 0
1.89785 -9.96303 1 3 42.6102 0
-2.31027 18.6476 1 3 42.0101 0
6.56627 16.3201 1 3 41.4099 0
-9.77816 16.823 1 3 40.8098 0
-4.84464 -9.63954 1 3 40.2097 0
-9.51092 -7.62506 1 3 39.6096 0
9.48198 -0.372975 1 3 39.0094 0
-11.1174 -6.42219 1 3 38.4093 0
-0.440154 19.4895 1 3 37.8092 0
11.4024 2.53045 1 3 37.209 0
-8.2193 -9.15203 1 3 36.6089 0
11.5057 4.52773 1 3 36.0088 0
9.37684 -2.37027 1 3 35.4087 0
11.2636 0.535242 1 3 34.8085 0
-6.15805 19.5129 1 3 34.2084 0
9.27316 -4.36759 1 3 33.6083 0
-1.36415 -9.98501 1 3 33.0081 0
3.03902 17.3452 1 3 32.408 0
-6.68152 -10.4307 1 3 31.8079 0
-2.36771 20.6467 1 3 31.2079 0
4.96125 17.8973 1 3 30.608 0
-13.0818 15.077 1 3 30.008 0
13.2871 5.43682 1 3 29.408 0
6.92262 18.2881 1 3 28.808 0
10.8151 11.4539 1 3 28.208 0
-17.6156 0.0961582 1 3 27.608 0
-16.889 11.0884 1 3 27.008 0
-11.351 -8.40849 1 3 26.408 0
-11.7669 17.035 1 3 25.808 0
3.68621 -9.06763 1 3 25.208 0
3.35958 19.3193 1 3 24.608 0
13.1837 3.43952 1 3 24.0081 0
-15.9531 13.1581 1 3 23.4081 0
1.22814 20.5926 1 3 22.8081 0
-18.4486 7.08071 1 3 22.2081 0
5.52899 -8.17553 1 3 21.6081 0
3.09796 21.302 1 3 21.0081 0
-17.7758 8.96404 1 3 20.4081 0
-17.921 12.8015 1 3 19.8081 0
11.7483 8.5199 1 3 19.2081 0
12.4984 10.3739 1 3 18.6081 0
13.0608 1.41263 1 3 18.0081 0
7.36024 -7.27225 1 3 17.4082 0
11.159 -1.46259 1 3 16.8082 0
-0.556672 21.495 1 3 16.2082 0
9.15575 -6.36413 1 3 15.6082 0
1.11743 22.5893 1 3 15.0082 0
21.7888 -3.89819 1 3 14.4082 0
-20.3345 19.2807 1 3 13.8082 0
56.0258 4.86981 1 3 13.2082 0
65.7547 24.5026 1 3 12.6082 0
-56.7438 -62.8768 1 3 12.0082 0
-79.3287 48.2891 1 3 11.4082 0
72.159 -84.2162 1 3 10.8083 0
65.3801 97.8508 1 3 10.2083 0
105.347 -77.6156 1 3 9.60827 0
10.0135 -139.349 1 3 9.00828 0
-139.786 -42.4908 1 3 8.40829 0
149.9 37.6105 1 3 7.8083 0
160.161 -23.6775 1 3 7.20831 0
26.5921 164.684 1 3 6.60832 0
153.82 80.0144 1 3 6.00833 0
177.89 17.6875 1 3 5.40834 0
-182.629 8.64319 1 3 4.80835 0
141.835 121.922 1 3 4.20835 0
103.739 159.696 1 3 3.60835 0
119.863 151.767 1 3 3.00835 0
-171.155 94.9424 1 3 2.40834 0
-109.676 -164.473 1 3 1.80833 0
-178.26 88.3175 1 3 1.20833 0
-186.199 -72.2951 1 3 0.608333 0
-170.066 -105.25 1 3 0.00833333 0
