# Supplementary material for: Study of tumor growth indicates the existence of an “immunological threshold” separating states of pro- and antitumoral peritumoral inflammation
Source: PLoS One. 2018 Nov 2;13(11):e0202823. doi: 10.1371/journal.pone.0202823 (PMC6214501; doi:10.1371/journal.pone.0202823)
Supplement: S1 Data — File containing the position and radius of particles at simulated times. A detailed description file is provided alongside the data. (ZIP) [file pone.0202823.s004.zip › minimal dataset/competent/12040.csv]

0 0 1.00003 0 8214.51 0
1.11446 -3.27009 1.00006 0 8252.54 0
5.38446 -0.899727 1.00003 0 7979.74 0
-7.92684 4.61868 1.00013 0 9133.5 0
-0.392614 -1.95546 1.00006 0 8480.06 0
-0.743328 5.24633 1.00013 0 9091.44 0
-16.2354 7.27985 1.00006 0 8400.29 0
-9.08252 -1.26843 1.00003 0 8107.64 0
-2.63558 4.59869 1.00013 0 9159.05 0
-1.12875 3.28404 1.00013 0 9074.42 0
0.412136 11.1335 1.00006 0 8429.09 0
-7.54149 6.58108 1.00013 0 9127.88 0
-8.31224 2.65632 1.00003 0 8176.86 0
-5.29842 0.0270147 1.00006 0 8560.22 0
-4.14247 5.91372 1.00013 0 9028.64 0
-2.25025 6.56112 1.00013 0 9184.8 0
-2.98682 11.8007 1.00003 0 8162.76 0
-1.86494 8.5236 1.00006 0 8653.33 0
1.4996 -1.30796 1.00003 0 8108.45 0
-7.15591 8.54325 1.00013 0 9027.26 0
5.66937 1.94929 1.00003 0 8089.91 0
3.04092 6.54162 1.00006 0 8566.86 0
-0.779868 -3.9204 1.00006 0 8412.2 0
-3.75716 7.87603 1.00013 0 8949.57 0
5.31827 9.15209 1.00006 0 8412.52 0
-4.52771 3.95117 1.00013 0 9193.62 0
7.21011 9.8002 1.00003 0 8129.22 0
-9.43373 5.93349 1.00006 0 8548.12 0
-8.66275 9.85829 1.00003 0 8099.95 0
0.797137 13.096 1.00003 0 8089.77 0
-0.357969 7.20867 1.00006 0 8615.35 0
-8.27647 11.822 1.00003 0 8227.95 0
0.763501 3.93165 1.00006 0 8630.13 0
-6.03465 5.26617 1.00013 0 9133.51 0
-10.769 -1.68424 0.73705 0 8016.87 0
-9.04804 7.89577 1.00003 0 8181.28 0
-6.67758 13.0352 1.00003 0 8163.71 0
-7.19065 -0.620585 1.00003 0 8122.52 0
-4.17687 -3.25052 1.00006 0 8521.05 0
1.1487 5.89394 1.00013 0 9091.45 0
-6.41997 3.30385 1.00013 0 9083.24 0
8.00235 4.62625 1.00003 0 7980.92 0
2.30409 11.7813 1.00006 0 8535.11 0
-3.02087 2.63645 1.00013 0 9065.06 0
-3.40613 0.674131 1.00006 0 8557.67 0
-5.64934 7.22849 1.00013 0 9028.64 0
-5.26395 9.19077 1.00006 0 8570.35 0
5.70301 11.1146 1.00006 0 8339.64 0
-3.37182 9.83812 1.00013 0 8949.58 0
0.378192 1.96908 1.00006 0 8704.07 0
-13.6036 2.67584 1.00003 0 8113.87 0
-1.09475 12.4482 1.00003 0 8206.21 0
3.42625 8.50414 1.00003 0 8162.06 0
-13.9532 9.87986 1.00003 0 8098.35 0
-1.48004 10.4857 1.00006 0 8653.34 0
-5.76893 14.8168 1.00003 0 8030.79 0
-4.8785 11.1533 1.00006 0 8635.18 0
2.65569 4.57928 1.00006 0 8630.14 0
-11.7114 3.32375 1.00003 0 8043.78 0
4.58085 14.3921 1.00003 0 8024.15 0
-4.91308 1.98915 1.00006 0 8616.24 0
0.0270256 9.17123 1.00006 0 8615.36 0
4.16255 3.26433 1.00006 0 8612.23 0
-5.68367 -1.93554 1.00003 0 8074 0
-5.88418 16.8132 1.00003 0 8083.35 0
-6.77053 10.5059 1.00006 0 8570.36 0
-12.0963 1.36115 1.00006 0 8568.25 0
1.53403 7.85641 1.00006 0 8566.87 0
-10.2045 2.00878 1.00003 0 8132.79 0
-1.51388 1.32153 1.00006 0 8557.68 0
7.59515 11.7626 1.00003 0 8021.69 0
-14.3399 7.91779 1.00003 0 8043.03 0
3.81114 10.4668 1.00006 0 8535.12 0
3.7771 1.30193 1.00006 0 8521.48 0
-2.28471 -2.6031 1.00006 0 8480.07 0
4.5476 5.22672 1.00003 0 8055.95 0
2.68907 13.7444 1.00006 0 8429.1 0
4.19577 12.4292 1.00006 0 8427.29 0
6.08786 13.0772 1.00006 0 8418.04 0
-12.0608 10.5259 1.00006 0 8400.29 0
-12.4472 8.56395 1.00003 0 8227.95 0
-3.79148 -1.28811 1.00003 0 8214.52 0
-10.5547 9.21082 1.00003 0 8181.29 0
-9.81914 3.97129 1.00003 0 8176.86 0
0.983828 15.0869 1.00003 0 8163.72 0
-3.7721 14.9266 1.00003 0 8162.77 0
1.91923 9.81867 1.00003 0 8162.07 0
-8.52283 13.8066 1.00003 0 8145.51 0
-6.80524 1.3417 1.00003 0 8132.8 0
8.78011 7.36095 1.00003 0 8129.23 0
6.43973 5.87461 1.00003 0 8124.12 0
-7.57557 -2.58322 1.00003 0 8122.53 0
-9.46759 -3.23067 1.00003 0 8115.91 0
3.39219 -0.660656 1.00003 0 8108.46 0
2.27031 2.61677 1.00003 0 8105.71 0
-10.1686 11.1738 1.00003 0 8099.96 0
-1.89937 -0.640637 1.00003 0 8094.5 0
6.05469 3.91203 1.00003 0 8089.91 0
-8.69756 0.694106 1.00003 0 8074.01 0
-2.53692 13.5755 0.831126 0 8063.18 0
4.93305 7.18927 1.00003 0 8055.96 0
-11.326 5.28616 1.00003 0 8043.79 0
-10.9406 7.2486 1.00003 0 8043.04 0
-2.65654 16.5859 1.00003 0 8031.03 0
-4.6754 13.1423 1.00003 0 8030.8 0
-7.61314 15.5877 1.00003 0 8026.36 0
-0.921442 14.4404 1.00003 0 8021.7 0
-14.7313 5.95702 1.00003 0 8019.23 0
-13.1701 4.69507 0.936535 0 8014.45 0
6.82529 7.83736 1.00003 0 8011.85 0
-10.5897 0.0462689 1.00003 0 8008.78 0
1.88523 0.654228 1.00003 0 8002.82 0
-12.8331 6.60192 1.00003 0 7969.31 0
-9.34612 11.8587 0.055146 3 213.386 0
1.93477 14.5397 0.0953966 3 203.189 0
-0.156861 15.3209 0.164394 3 200.789 0
6.61505 3.03204 0.0209782 3 197.79 0
-6.52703 15.5932 0.0848127 3 197.19 0
7.15404 6.75339 0.09998 3 196.59 0
-5.1254 -2.81749 0.0427289 3 195.991 0
-8.36829 -3.3822 0.0852297 3 195.391 0
-6.84102 -3.29674 0.0239784 3 194.791 0
-2.10283 14.3279 0.0360623 3 194.191 0
4.2025 0.199845 0.130479 3 193.591 0
3.2851 -1.87824 0.220723 3 192.991 0
-8.91101 12.7508 0.124563 3 192.391 0
-2.03365 14.3756 0.0453122 3 191.792 0
-6.72036 -3.27367 0.0989799 3 191.192 0
-14.275 4.86818 0.157561 3 190.592 0
-13.6114 3.76902 0.0848127 3 189.992 0
-0.825425 15.6258 0.186142 3 189.392 0
-11.5316 -1.50783 0.0341452 3 188.792 0
0.447714 -4.41416 0.278885 3 188.192 0
7.95004 8.19817 0.16331 3 187.593 0
6.65535 2.77418 0.195975 3 186.993 0
-11.1548 2.44094 0.0185621 3 186.393 0
7.30711 8.7644 0.0380615 3 185.793 0
-15.1447 8.65544 0.0847297 3 185.193 0
-5.65322 -3.15612 0.220556 3 184.593 0
-14.0861 3.71714 0.146562 3 183.993 0
-4.57951 17.1044 0.330132 3 183.394 0
9.89507 7.96788 0.26097 3 182.794 0
-2.89182 -3.92927 0.418292 3 182.194 0
-15.067 9.08233 0.335548 3 181.594 0
-14.8655 9.39481 0.0313119 3 180.994 0
2.71027 -1.75786 0.274802 3 180.394 0
-14.3924 4.39061 0.312966 3 179.195 0
-0.470122 15.5147 0.16231 3 178.595 0
-0.192573 15.618 0.133479 3 177.995 0
7.09732 2.07307 0.40246 3 177.395 0
-9.60665 14.4397 0.252804 3 176.795 0
-1.98986 -3.75853 0.189392 3 176.195 0
-9.75895 13.9502 0.242305 3 175.596 0
8.14314 5.97935 0.339214 3 174.996 0
-11.9611 -0.00427423 0.270386 3 174.396 0
-13.9745 3.98088 0.136562 3 173.796 0
7.06879 13.807 0.204057 3 173.196 0
7.64695 6.55396 0.363879 3 172.596 0
3.93817 -2.00549 0.442873 3 171.996 0
-2.75648 17.8971 0.313549 3 171.397 0
8.58513 9.81125 0.373462 3 170.797 0
-13.252 1.55756 0.163227 3 170.197 0
-6.25113 -3.19296 0.376295 3 169.597 0
-11.3761 11.5531 0.224306 3 168.997 0
-9.43778 12.1259 0.187309 3 168.397 0
-10.9766 12.2413 0.336298 3 167.797 0
7.72737 8.68007 0.21114 3 167.198 0
-14.7632 3.65065 0.504869 3 166.598 0
-4.36576 -4.54124 0.3043 3 165.998 0
-11.9087 11.9452 0.415959 3 165.398 0
-1.5325 17.3262 0.332048 3 164.798 0
-4.82166 15.7952 0.351213 3 164.198 0
4.85956 0.403703 0.40171 3 163.598 0
5.39035 0.752181 0.225389 3 162.999 0
9.72977 6.33581 0.377212 3 162.399 0
6.00591 14.5043 0.390294 3 161.799 0
-7.71817 -4.01714 0.439457 3 161.199 0
-15.3528 4.53747 0.5407 3 160.599 0
-11.0634 12.7513 0.178476 3 159.999 0
4.86649 -2.2516 0.447706 3 159.399 0
1.77903 17.4671 0.288051 3 158.8 0
3.15026 -2.53387 0.445957 3 158.2 0
9.46308 4.49508 0.450206 3 157.6 0
2.30453 -2.47967 0.390294 3 157 0
9.56316 8.68169 0.516368 3 156.4 0
8.99608 5.77581 0.501619 3 155.8 0
10.0955 7.10272 0.323549 3 155.2 0
-15.6563 3.44111 0.398543 3 154.601 0
1.98528 16.2244 0.497619 3 154.001 0
-12.7707 -4.79487e-05 0.499786 3 153.401 0
-15.3652 10.4965 0.522701 3 152.801 0
-15.9812 9.14236 0.549949 3 152.201 0
-15.082 2.71241 0.472705 3 151.601 0
-7.34187 17.0175 0.452873 3 151.002 0
8.3767 10.5903 0.405293 3 150.402 0
0.074608 -5.02805 0.39771 3 149.802 0
-6.67169 -5.61626 0.67994 3 149.202 0
-16.5092 4.11197 0.682273 3 148.602 0
8.4881 8.89716 0.541784 3 148.002 0
-5.04757 18.037 0.480871 3 147.402 0
-10.943 -2.91829 0.495203 3 146.803 0
6.81636 -0.235423 0.549949 3 146.203 0
-1.00021 16.4695 0.651775 3 145.603 0
-3.56745 -4.66643 0.501619 3 145.003 0
-13.819 1.18306 0.498619 3 144.403 0
8.60905 3.23738 0.484621 3 143.804 0
-9.06978 15.2098 0.500952 3 143.204 0
-4.18397 16.3475 0.471705 3 142.604 0
-14.4622 11.3412 0.523035 3 142.004 0
-9.05197 16.6113 0.765767 3 141.404 0
-10.1604 15.744 0.641443 3 140.804 0
11.0722 6.82762 0.646276 3 140.204 0
7.58488 13.2756 0.492287 3 139.605 0
7.46581 3.07984 0.607695 3 139.005 0
-5.56519 -3.90399 0.528867 3 138.405 0
-0.79961 18.0505 0.691606 3 137.805 0
-13.2685 -1.25619 0.58378 3 137.205 0
2.53528 15.3039 0.549949 3 136.605 0
-7.74529 19.2727 0.535617 3 136.006 0
-13.7948 13.8157 0.593529 3 135.406 0
11.6393 4.23404 0.682773 3 134.806 0
7.09749 14.7384 0.679023 3 134.206 0
2.70811 -3.4963 0.609445 3 133.606 0
-2.98464 20.0093 0.603362 3 133.006 0
-6.67601 -4.29678 0.638443 3 132.406 0
-13.3917 11.3311 0.548032 3 131.807 0
3.69351 15.9585 0.779599 3 131.207 0
7.02013 0.986214 0.63211 3 130.607 0
4.16975 -3.36119 0.856844 3 130.007 0
-16.5608 10.2746 0.666774 3 129.407 0
-3.82388 17.8905 0.746935 3 128.807 0
8.7659 12.9997 0.682023 3 128.207 0
-14.1631 -0.129884 0.836845 3 127.608 0
-10.1708 17.3397 0.569531 3 127.008 0
-7.00003 18.1946 0.772433 3 126.408 0
3.09643 -4.88753 0.834179 3 125.808 0
-12.0235 -0.977391 0.665691 3 125.208 0
-16.4351 5.54304 0.744102 3 124.608 0
7.03593 -1.54795 0.767434 3 124.008 0
-4.25596 19.3926 0.804181 3 123.409 0
-3.83842 -8.05154 0.875426 3 122.809 0
2.86922 17.3201 0.810764 3 122.209 0
8.25178 1.96197 0.695022 3 121.609 0
8.72284 14.6323 0.912256 3 121.009 0
9.5561 11.8288 0.692272 3 120.409 0
-15.1531 1.38987 0.848594 3 119.809 0
10.3006 3.52415 0.81818 3 119.21 0
-0.191232 19.3829 0.745935 3 118.61 0
-10.1169 12.9768 0.793098 3 118.01 0
-15.8329 11.6741 0.72877 3 117.41 0
-8.65334 -4.82091 0.785432 3 116.81 0
1.36697 -5.15275 0.899091 3 116.21 0
-2.1077 18.8575 0.839428 3 115.611 0
-5.2641 -5.18794 0.789849 3 115.011 0
-10.9678 -4.22905 0.787182 3 114.411 0
-12.2756 13.2024 0.871343 3 113.811 0
10.5257 5.3489 0.879092 3 113.211 0
-5.7195 -8.7439 0.803764 3 112.611 0
8.4512 0.33522 0.882592 3 112.011 0
-13.7357 12.5307 0.691522 3 111.412 0
-8.66805 18.2044 0.872093 3 110.812 0
-5.82525 19.3077 0.760601 3 110.212 0
3.26709 18.9656 0.802598 3 109.612 0
-10.9474 14.4391 0.881342 3 109.012 0
-18.025 7.19365 0.789099 3 108.412 0
-2.22133 -5.12913 0.849428 3 107.812 0
-16.608 2.46918 0.954337 3 107.213 0
-18.1238 10.8478 0.997833 3 106.613 0
-15.2078 13.233 0.934255 3 106.013 0
5.00593 -4.95547 0.943337 3 105.413 0
-1.96032 -6.98803 1 3 104.813 0
-16.8825 0.532539 1 3 104.213 0
8.77226 -1.53164 0.955337 3 103.613 0
-10.1245 -5.76438 0.954253 3 103.014 0
-5.63492 -6.94075 1 3 102.414 0
5.71298 15.9984 0.931755 3 101.814 0
11.105 11.8633 0.827596 3 101.214 0
10.2703 -0.231331 1 3 100.614 0
6.01068 -3.12922 0.99375 3 100.014 0
9.98322 -3.44119 0.988501 3 99.4144 0
0.561681 17.0413 1 3 98.8146 0
-14.3456 -2.34597 0.922256 3 98.2148 0
-15.716 -1.04127 0.940921 3 97.6149 0
7.98964 -3.3695 1 3 97.015 0
-0.0403742 -6.42846 1 3 96.4152 0
-404.993 -190.351 0.978002 3 95.8153 0
4.54655 17.379 0.865593 3 95.2155 0
1.99258 -6.94605 1 3 94.6156 0
3.96116 -6.59432 1 3 94.0158 0
-18.1587 3.76516 1 3 93.4159 0
-14.7415 15.1157 1 3 92.8161 0
-3.78994 -6.18304 0.988251 3 92.2162 0
-12.7443 15.0141 1 3 91.6163 0
-7.49509 -8.42597 1 3 91.0165 0
-12.4248 -2.60961 1 3 90.4167 0
13.3156 4.02326 1 3 89.8168 0
-8.09028 -6.51667 1 3 89.2169 0
10.2694 13.3325 0.818513 3 88.6171 0
5.04982 19.248 1 3 88.0173 0
11.0865 8.49255 1 3 87.4174 0
-19.4626 9.36444 1 3 86.8175 0
-1.45799 20.5605 0.977252 3 86.2177 0
5.64642 21.157 1 3 85.6179 0
9.95735 10.1651 1 3 85.0179 0
-12.222 -5.52194 1 3 84.4181 0
-17.2768 12.6578 1 3 83.8183 0
-16.1877 -2.94194 1 3 83.2185 0
-17.6037 -1.52916 1 3 82.6185 0
1.46695 18.8246 1 3 82.0187 0
-12.8454 20.3998 1 3 81.4189 0
-3.097 -9.7904 1 3 80.8189 0
-13.6882 -4.16187 1 3 80.2191 0
-3.13852 21.6061 1 3 79.6193 0
-18.9037 5.62118 1 3 79.0195 0
-19.2516 12.9747 1 3 78.4195 0
-5.04905 21.0156 1 3 77.8197 0
-17.5147 8.90756 1 3 77.2199 0
9.93915 1.74089 1 3 76.62 0
6.94542 -5.0822 1 3 76.0201 0
-13.597 16.8231 1 3 75.4204 0
-10.2522 22.74 1 3 74.8205 0
9.72857 16.6533 1 3 74.2206 0
-12.4258 18.4443 1 3 73.6208 0
-9.44603 -7.98687 1 3 73.0209 0
6.42809 17.799 1 3 72.421 0
7.75895 16.3061 1 3 71.8212 0
-1.31548 -8.88147 1 3 71.2213 0
-11.5731 16.6351 1 3 70.6215 0
7.02481 19.7078 1 3 70.0216 0
12.9236 7.70186 1 3 69.4217 0
3.69484 20.719 1 3 68.822 0
-15.5943 16.9246 1 3 68.2221 0
14.3442 6.05811 1 3 67.6222 0
-14.1022 -6.20383 1 3 67.0224 0
-15.5683 -4.84358 1 3 66.4225 0
12.3634 5.78201 1 3 65.8227 0
-1.67258 22.9666 1 3 65.2228 0
1.69696 20.8112 1 3 64.6229 0
-17.5615 16.5639 1 3 64.0231 0
11.7953 2.4851 1 3 63.4229 0
12.1039 13.4353 1 3 62.8228 0
-19.8227 7.39732 1 3 62.2228 0
12.1267 0.512726 1 3 61.6226 0
0.0113283 21.8876 1 3 61.0225 0
12.0245 10.2589 1 3 60.4224 0
-8.96565 20.2054 1 3 59.8222 0
-5.00188 -10.3991 1 3 59.2221 0
5.94895 -6.8148 1 3 58.6219 0
-430.584 -123.362 1 3 58.0218 0
-16.6627 14.5611 1 3 57.4217 0
8.38643 18.2051 1 3 56.8215 0
11.2969 -1.94773 1 3 56.2214 0
-11.3284 -7.31114 1 3 55.6214 0
0.627439 -8.40752 1 3 55.0212 0
1.78628 22.8092 1 3 54.4211 0
-8.95353 -9.92529 1 3 53.8209 0
2.9075 -8.7245 1 3 53.2208 0
8.94374 -5.1371 1 3 52.6207 0
-10.8694 20.8399 1 3 52.0205 0
-10.4646 18.8818 1 3 51.4204 0
-14.4665 18.6241 1 3 50.8203 0
-7.00973 20.621 1 3 50.2202 0
0.10236 23.8882 1 3 49.62 0
14.9043 7.97828 1 3 49.0199 0
-19.5425 -2.05786 1 3 48.4198 0
6.90459 -8.60121 1 3 47.8196 0
15.7325 2.34745 1 3 47.2195 0
14.092 13.6521 1 3 46.6194 0
-6.03215 -12.1133 1 3 46.0193 0
8.9831 20.114 1 3 45.4191 0
13.285 -1.73273 1 3 44.8107 0
0.636139 -10.4075 1 3 44.2105 0
2.614 -10.7027 1 3 43.6104 0
-20.1565 3.85739 1 3 43.0103 0
10.9205 15.0475 1 3 42.4102 0
13.7515 2.0719 1 3 41.81 0
-4.4881 23.0819 1 3 41.2099 0
4.89489 -8.51431 1 3 40.6098 0
-13.2084 -7.993 1 3 40.0096 0
11.7153 16.8828 1 3 39.4095 0
-10.9708 -9.27852 1 3 38.8094 0
-7.0016 -10.3639 1 3 38.2093 0
14.0834 0.100756 1 3 37.6091 0
7.94797 -6.8716 1 3 37.009 0
-18.4406 1.78537 1 3 36.4089 0
13.9556 9.73875 1 3 35.8087 0
13.2785 11.8168 1 3 35.2086 0
12.9085 15.2663 1 3 34.6085 0
-3.02214 24.4426 1 3 34.0084 0
-17.4994 -5.36381 1 3 33.4082 0
-8.36424 22.1109 1 3 32.8081 0
-19.0283 -0.125744 1 3 32.208 0
-0.0114115 -12.2996 1 3 31.6079 0
-12.8509 -9.96078 1 3 31.0079 0
16.2868 6.53321 1 3 30.408 0
-1.41907 -10.8789 1 3 29.808 0
-6.41154 22.5378 1 3 29.208 0
-20.9016 5.71331 1 3 28.608 0
-21.3612 8.73566 1 3 28.008 0
4.60283 -10.4927 1 3 27.408 0
10.356 18.5521 1 3 26.808 0
-18.1188 -3.46226 1 3 26.208 0
15.2964 4.29935 1 3 25.608 0
-5.91918 24.4791 1 3 25.008 0
-20.4384 1.87694 1 3 24.408 0
-18.6373 14.8779 1 3 23.8081 0
10.9206 -5.44109 1 3 23.2081 0
7.59034 21.6261 1 3 22.6081 0
1.96653 -12.5949 1 3 22.0081 0
-16.0132 -6.7934 1 3 21.4081 0
-20.21 11.2193 1 3 20.8081 0
-8.3571 -11.8343 1 3 20.2081 0
3.78396 22.7171 1 3 19.6081 0
-7.87257 24.0499 1 3 19.0081 0
9.92447 -7.17532 1 3 18.4081 0
-3.52272 -11.7448 1 3 17.8081 0
-15.1195 -8.58255 1 3 17.2082 0
12.0586 -3.79668 1 3 16.6082 0
-14.8367 20.5856 1 3 16.0082 0
15.2097 11.2967 1 3 15.4082 0
5.73545 23.1549 1 3 14.8082 0
17.2391 4.77439 1 3 14.2082 0
7.67957 23.6241 1 3 13.6082 0
10.9528 20.461 1 3 13.0082 0
-16.4639 18.7257 1 3 12.4082 0
-1.9102 -12.9268 1 3 11.8082 0
-22.012 3.11135 1 3 11.2082 0
12.9138 -5.60452 1 3 10.6083 0
-12.2107 22.3013 1 3 10.0083 0
-17.4478 -8.1868 1 3 9.40828 0
-22.4063 7.0306 1 3 8.80828 0
-10.5827 -11.2406 1 3 8.20829 0
16.4111 0.175001 1 3 7.6083 0
-11.3748 24.3712 1 3 7.00831 0
-17.5673 -71.0334 1 3 6.40832 0
-88.7113 24.9805 1 3 5.80833 0
79.4748 85.5512 1 3 5.20834 0
-135.634 5.22633 1 3 4.60835 0
-42.9175 -148.23 1 3 4.00836 0
149.026 -76.3908 1 3 3.40835 0
176.746 19.3443 1 3 2.80834 0
98.9534 157.468 1 3 2.20833 0
-126.573 -145.52 1 3 1.60833 0
195.34 -27.3764 1 3 1.00833 0
-122.217 -157.762 1 3 0.408333 0
