# Supplementary material for: Study of tumor growth indicates the existence of an “immunological threshold” separating states of pro- and antitumoral peritumoral inflammation
Source: PLoS One. 2018 Nov 2;13(11):e0202823. doi: 10.1371/journal.pone.0202823 (PMC6214501; doi:10.1371/journal.pone.0202823)
Supplement: S1 Data — File containing the position and radius of particles at simulated times. A detailed description file is provided alongside the data. (ZIP) [file pone.0202823.s004.zip › minimal dataset/competent/15200.csv]

0 0 1.00003 0 11547.3 0
-10.383 4.02204 1.00013 0 12466.3 0
-1.34056 -1.47748 1.00006 0 11812.9 0
0.123162 5.29323 1.00013 0 12424.2 0
-3.17523 4.2348 1.00013 0 12491.9 0
-1.22046 3.81181 1.00013 0 12407.2 0
-1.70999 11.006 1.00006 0 11761.9 0
-7.08454 5.08062 1.00013 0 12460.7 0
-9.16048 0.213164 1.00003 0 11508.8 0
-3.90758 0.849111 1.00006 0 11893 0
-3.78629 6.13893 1.00013 0 12361.4 0
-1.83161 5.71615 1.00013 0 12517.6 0
-5.61918 11.8518 1.00003 0 11493.8 0
-2.44265 7.62037 1.00006 0 11986.1 0
-8.30685 8.8891 1.00013 0 12360.1 0
4.21465 6.83236 1.00006 0 11899.7 0
-4.39734 8.04319 1.00013 0 12282.4 0
3.41752 11.7462 1.00006 0 11745.3 0
-4.51879 2.75342 1.00013 0 12526.4 0
-8.42818 3.59929 1.00006 0 11880.9 0
-9.03932 5.50344 1.00003 0 11427.3 0
-2.42289 12.4607 0.614475 0 11416.6 0
-0.488027 7.19742 1.00006 0 11948.2 0
0.734135 3.38894 1.00006 0 11962.9 0
-5.12976 4.65767 1.00013 0 12466.3 0
-10.994 5.92635 1.00003 0 11513.5 0
-7.57387 12.2748 1.00003 0 11494.9 0
-6.59458 -2.1137 1.00003 0 11451.2 0
1.46678 6.77455 1.00013 0 12424.3 0
-6.4734 3.17629 1.00013 0 12416 0
-0.366243 12.4874 1.00006 0 11867.9 0
-2.56414 2.33061 1.00013 0 12397.9 0
-4.63978 -2.5366 1.00006 0 11890.5 0
-5.74099 6.56192 1.00013 0 12361.4 0
-7.69567 6.98487 1.00006 0 11903.2 0
1.12459 13.7221 0.935815 0 11672.4 0
-5.00841 9.94759 1.00013 0 12282.4 0
1.34508 1.48459 1.00006 0 12036.9 0
-3.05367 9.52458 1.00003 0 11539 0
4.16334 9.72853 1.00003 0 11493.1 0
-3.66454 11.4288 1.00006 0 11986.1 0
-13.0599 6.64235 0.281166 0 11354.1 0
-8.91786 10.7939 1.00006 0 11968 0
2.68882 2.96579 1.00006 0 11962.9 0
-5.86209 1.272 1.00006 0 11949 0
-1.09897 9.10173 1.00006 0 11948.2 0
3.29964 1.0614 1.00006 0 11945 0
-6.35204 8.46612 1.00006 0 11903.2 0
0.855524 8.6788 1.00006 0 11899.7 0
-8.40851 -1.58197 0.825043 0 11462.1 0
-1.95301 0.426258 1.00006 0 11890.5 0
2.19933 10.1602 1.00006 0 11867.9 0
3.59335 -0.55523 0.64317 0 11854.3 0
2.07787 4.87021 1.00003 0 11380.8 0
1.55987 11.9218 0.865904 0 11760.1 0
-12.3537 4.45987 1.00003 0 11560.8 0
-3.29639 -1.05517 1.00003 0 11547.3 0
-11.6052 7.83065 1.00003 0 11513.5 0
-9.7715 2.11754 1.00003 0 11508.8 0
0.244763 10.5831 1.00003 0 11493.1 0
-7.20575 -0.209446 1.00003 0 11462.1 0
10.4913 3.51825 0.254168 0 11452.9 0
-0.609394 1.90762 1.00003 0 11433.4 0
-5.25095 -0.632258 1.00003 0 11421.6 0
-7.81688 1.69478 1.00003 0 11399.9 0
-4.37892 12.8515 0.591977 0 11388.4 0
2.81027 8.25572 1.00003 0 11380.8 0
-18.2093 -6.90606 1.00003 0 11367.9 0
-9.65041 7.40775 1.00003 0 11367.1 0
-6.96319 10.3704 1.00003 0 11354.1 0
1.95581 -0.419885 1.00003 0 11324.5 0
-10.4435 2.88882 0.0213119 3 214.986 0
-12.55 3.39216 0.0847294 3 208.988 0
2.94171 -0.971909 0.0945629 3 206.588 0
-28.293 194.311 0.0468121 3 205.988 0
0.910093 -0.523757 0.0506455 3 204.181 0
-8.91132 9.74492 0.0472288 3 201.781 0
-10.5034 2.99441 0.0184786 3 201.181 0
3.09187 3.99878 0.0545622 3 200.581 0
4.22541 10.8984 0.169477 3 199.982 0
-1.8441 12.0773 0.0312285 3 199.382 0
-10.8811 3.04321 0.0947296 3 198.782 0
-9.20145 -0.965386 0.161977 3 198.182 0
3.35202 2.11658 0.0452287 3 197.582 0
-12 5.4955 0.0708958 3 196.982 0
1.25668 -1.18027 0.0318952 3 195.783 0
3.22142 4.97413 0.148062 3 195.183 0
-5.49743 -3.36079 0.16781 3 193.983 0
-9.71248 8.81146 0.366296 3 193.383 0
2.87938 4.07752 0.0631457 3 192.783 0
4.21939 8.58743 0.0949796 3 192.183 0
-12.6911 6.62534 0.0879795 3 191.584 0
2.53996 6.10784 0.263803 3 190.384 0
2.58448 7.12117 0.119897 3 189.784 0
-10.424 2.95839 0.0455621 3 189.184 0
-12.1259 6.61408 0.253054 3 188.584 0
3.98698 8.01153 0.199641 3 187.984 0
-0.125564 -1.2284 0.239305 3 187.385 0
-5.09161 12.8268 0.101896 3 186.785 0
2.97581 6.27193 0.199808 3 186.185 0
-13.4543 5.04862 0.248138 3 185.585 0
3.56335 3.73351 0.163477 3 184.985 0
3.82584 2.65638 0.179809 3 184.385 0
-6.38234 13.0174 0.207807 3 183.786 0
-10.1965 10.7972 0.26522 3 183.186 0
4.24178 11.1092 0.0414787 3 182.586 0
2.91703 5.77868 0.234805 3 181.986 0
-5.7721 -3.03895 0.213807 3 181.386 0
-1.61631 12.7156 0.199558 3 180.786 0
-0.648677 -2.43773 0.17756 3 179.587 0
-7.67921 -2.12468 0.0740626 3 178.987 0
-10.6645 2.87901 0.169144 3 178.387 0
-14.2758 7.91645 0.342131 3 177.787 0
2.74627 6.67396 0.248804 3 177.187 0
1.39483 -1.39609 0.126647 3 176.587 0
-0.356875 13.8543 0.362963 3 175.987 0
3.99471 8.4059 0.193558 3 175.388 0
-9.63925 9.6066 0.349964 3 174.788 0
-12.4588 6.98737 0.153645 3 174.188 0
4.23716 4.8802 0.378878 3 173.588 0
-2.4574 -1.92864 0.204891 3 172.988 0
-12.3991 6.00226 0.398294 3 172.388 0
4.31805 0.122648 0.271219 3 171.788 0
-2.79077 -2.13117 0.183726 3 171.189 0
-9.42273 -1.30305 0.211974 3 170.589 0
-3.32875 -2.36699 0.299384 3 169.989 0
-9.1279 13.1529 0.392961 3 169.389 0
4.1155 12.8786 0.329799 3 168.789 0
-10.133 10.1597 0.350547 3 168.189 0
-10.462 0.84764 0.244805 3 167.589 0
-1.97291 13.2282 0.260554 3 166.99 0
1.66665 -1.59287 0.208057 3 166.39 0
-10.6755 0.115956 0.504203 3 165.79 0
3.60926 5.47571 0.485787 3 165.19 0
3.59073 13.2881 0.310633 3 164.59 0
5.2915 7.54317 0.289968 3 163.99 0
-3.36821 12.7635 0.333132 3 163.391 0
4.01759 3.13966 0.339798 3 162.791 0
-12.1056 2.92498 0.548199 3 162.191 0
-7.85936 -2.65618 0.359713 3 161.591 0
-10.2291 8.49081 0.213307 3 160.991 0
4.65213 5.5193 0.382045 3 160.391 0
-7.35911 -3.32183 0.40846 3 159.791 0
-2.33296 -2.54526 0.410376 3 159.192 0
-9.41943 -3.48764 0.373545 3 158.592 0
-4.25291 -3.86942 0.383711 3 157.992 0
-11.2053 2.37888 0.458873 3 157.392 0
-8.42118 13.2925 0.323882 3 156.792 0
-12.5035 8.98266 0.461539 3 156.192 0
-9.10209 12.3159 0.443624 3 155.592 0
-13.1583 5.66934 0.428208 3 154.993 0
-0.0339589 -2.18506 0.485121 3 154.393 0
5.31258 10.9193 0.651025 3 153.793 0
3.50682 4.39343 0.498536 3 153.193 0
-11.6378 9.2807 0.438374 3 152.593 0
-6.26125 -3.5996 0.491537 3 151.993 0
-13.2869 3.12217 0.610278 3 151.393 0
-7.76772 13.6979 0.438624 3 150.794 0
-1.32538 13.6335 0.414626 3 150.194 0
-10.4048 9.03682 0.337965 3 149.594 0
-6.79309 13.3074 0.292801 3 148.994 0
4.1855 2.18965 0.40846 3 148.394 0
0.694401 -1.40773 0.572864 3 147.794 0
-11.4302 -0.495328 0.458873 3 147.194 0
-11.757 10.1356 0.401293 3 146.595 0
-9.72134 -2.38921 0.706021 3 145.995 0
-10.8368 9.72853 0.459706 3 145.395 0
-10.3619 -1.09846 0.718854 3 144.795 0
-13.5002 8.5131 0.625027 3 144.195 0
-3.4923 13.757 0.668191 3 143.595 0
4.83404 8.28474 0.578947 3 142.995 0
-3.27584 -3.14846 0.480871 3 142.396 0
-13.086 7.43928 0.511452 3 141.796 0
-2.19187 -3.67798 0.720354 3 141.196 0
-8.66518 -3.02051 0.505702 3 140.596 0
-11.5125 -1.42523 0.466872 3 139.996 0
-11.4023 1.15425 0.736102 3 139.396 0
-10.2723 -4.01275 0.621027 3 138.797 0
-13.2792 9.89468 0.719937 3 138.197 0
4.9044 1.42094 0.644859 3 137.597 0
5.92 9.64749 0.755434 3 136.997 0
-6.8206 14.2609 0.661191 3 136.397 0
4.84523 -1.34297 0.832429 3 135.797 0
5.063 2.63446 0.574697 3 135.197 0
-4.14371 15.0091 0.740935 3 134.598 0
4.7657 3.90648 0.72952 3 133.998 0
-5.68625 15.2006 0.81493 3 133.398 0
-12.6709 0.104698 0.900507 3 132.798 0
2.61774 13.1869 0.648442 3 132.198 0
0.343716 15.0406 0.569698 3 131.598 0
5.3198 0.128183 0.712771 3 130.998 0
-2.22395 14.1136 0.604779 3 130.399 0
-14.4985 4.75395 0.831429 3 129.799 0
-12.7574 1.79 0.734686 3 129.199 0
5.87738 6.60671 0.677023 3 128.599 0
4.58701 -2.90766 0.744852 3 127.999 0
6.37652 11.4522 0.536034 3 127.399 0
-10.3109 11.9136 0.772183 3 126.799 0
-4.22978 16.4632 0.715437 3 126.2 0
-11.3184 -2.83101 0.948087 3 125.6 0
5.79848 5.09119 0.841845 3 125 0
2.56827 14.6121 0.754851 3 124.4 0
-8.48465 -4.05219 0.527284 3 123.8 0
-10.0098 -5.39986 0.782016 3 123.2 0
-14.037 -2.4699 0.736269 3 122.6 0
-5.50392 13.6141 0.76585 3 122.001 0
-11.0155 10.7232 0.5342 3 121.401 0
-12.7415 -1.67324 0.780599 3 120.801 0
-8.64362 14.4712 0.706771 3 120.201 0
3.72624 14.0988 0.511119 3 119.601 0
6.3112 8.07875 0.857427 3 119.001 0
9.9713 2.66189 0.747685 3 118.401 0
-7.22793 -4.62349 0.844511 3 117.802 0
-4.4626 -6.53818 1 3 117.202 0
-12.903 -3.38548 0.712354 3 116.602 0
-1.02302 14.7782 0.768933 3 116.002 0
-14.7601 9.31699 0.865593 3 115.402 0
-0.505335 -3.55885 0.940254 3 114.802 0
1.25236 -2.73992 0.863927 3 114.203 0
-5.90346 16.9324 0.931088 3 113.603 0
-2.54054 15.6869 1 3 113.003 0
5.15105 12.3791 0.815847 3 112.403 0
7.39654 9.54264 0.71927 3 111.803 0
-1.48677 -5.17381 0.924589 3 111.203 0
-14.2031 -0.845649 0.891758 3 110.603 0
8.51977 4.62057 1 3 110.004 0
5.14637 14.1009 0.908423 3 109.404 0
0.335646 -5.19235 0.885508 3 108.804 0
-5.3017 -4.73628 0.963753 3 108.204 0
-3.36353 -4.89952 0.966669 3 107.604 0
6.17067 -2.4599 0.892758 3 107.004 0
-11.5035 12.8779 0.749102 3 106.404 0
7.46406 6.26657 0.94717 3 105.805 0
3.70136 15.9523 1 3 105.205 0
2.02619 -4.41017 0.963919 3 104.605 0
-7.44724 15.7886 0.990917 3 104.005 0
6.52491 1.45357 0.975835 3 103.405 0
-8.39814 -6.07923 0.958086 3 102.805 0
1.49345 16.1421 1 3 102.205 0
-2.84573 17.4954 0.835179 3 101.606 0
11.6828 3.12653 1 3 101.006 0
-10.3224 14.1678 1 3 100.406 0
-11.7191 -4.74321 1 3 99.806 0
6.4028 3.39014 0.962836 3 99.2062 0
3.01418 -2.11685 1 3 98.6063 0
-2.53546 -6.71821 0.931088 3 98.0065 0
6.79751 13.1445 1 3 97.4066 0
-14.3299 6.58017 0.981251 3 96.8068 0
4.72455 17.6582 0.988667 3 96.2069 0
10.3055 0.942486 1 3 95.607 0
-13.7125 -4.89704 1 3 95.0072 0
-1.21887 18.3434 1 3 94.4073 0
-14.4279 11.1126 0.954503 3 93.8075 0
-14.3287 1.04176 1 3 93.2076 0
-0.513762 16.472 1 3 92.6078 0
-12.3383 14.405 0.987918 3 92.0079 0
-11.4203 16.1683 1 3 91.4081 0
-9.4287 15.9866 1 3 90.8082 0
7.4852 15.0226 1 3 90.2084 0
-12.4041 11.3788 1 3 89.6085 0
5.97945 -4.34246 0.999667 3 89.0087 0
-14.8859 2.96261 1 3 88.4088 0
-6.45092 -6.33125 1 3 87.809 0
-0.608981 -6.89425 1 3 87.2091 0
0.499473 -8.55829 1 3 86.6092 0
5.70103 15.9263 1 3 86.0094 0
6.83103 -0.678041 1 3 85.4095 0
8.79044 13.31 1 3 84.8097 0
-17.6443 7.09764 0.906423 3 84.2098 0
2.73645 17.7087 1 3 83.61 0
-13.6685 12.9269 1 3 83.0101 0
-15.7088 -1.99373 1 3 82.4103 0
6.71325 17.651 1 3 81.8104 0
3.99061 -4.55172 1 3 81.2106 0
8.2196 2.64483 1 3 80.6107 0
4.02592 19.5197 1 3 80.0109 0
7.92246 11.4899 1 3 79.411 0
8.32741 0.648405 1 3 78.8111 0
-16.1908 5.84849 1 3 78.2113 0
-16.5812 1.90214 1 3 77.6114 0
1.38693 -6.76593 1 3 77.0116 0
8.24993 8.04754 1 3 76.4117 0
-2.89021 19.4417 1 3 75.8119 0
7.97838 -4.30362 1 3 75.212 0
-15.8821 7.82593 1 3 74.6122 0
3.35974 -6.44908 1 3 74.0123 0
-16.0238 -0.0186537 1 3 73.4125 0
8.05773 -2.30533 1 3 72.8126 0
-10.2472 17.81 1 3 72.2128 0
-8.25714 17.6065 1 3 71.6129 0
0.759845 18.0139 1 3 71.0131 0
-5.63578 -8.15762 1 3 70.4132 0
-6.60454 18.7312 1 3 69.8133 0
9.64397 15.1186 1 3 69.2135 0
-3.6466 -8.36417 1 3 68.6136 0
-13.4152 16.3001 1 3 68.0138 0
9.52831 -0.950344 1 3 67.4139 0
-16.3218 10.6249 1 3 66.8141 0
-17.4958 9.00613 1 3 66.2142 0
-6.86441 -9.73527 1 3 65.6144 0
9.08532 9.8628 1 3 65.0145 0
-9.04802 19.4303 1 3 64.4147 0
-11.0412 19.6456 1 3 63.8147 0
-7.67894 -7.90919 1 3 63.2146 0
-9.65348 -7.59429 1 3 62.6145 0
10.5435 4.77085 1 3 62.0143 0
-16.6504 3.90182 1 3 61.4142 0
-4.50974 18.268 1 3 60.8141 0
-5.19309 20.1476 1 3 60.214 0
0.0520187 19.8873 1 3 59.6138 0
-8.93914 -9.46226 1 3 59.0137 0
-4.84175 -9.99245 1 3 58.4136 0
-1.61683 20.9889 1 3 57.8134 0
-11.4544 -6.72473 1 3 57.2133 0
9.40453 6.41437 1 3 56.6132 0
-15.6707 12.6249 1 3 56.0131 0
2.49535 -8.42984 1 3 55.4129 0
2.02692 19.5786 1 3 54.8128 0
-1.66034 -8.59421 1 3 54.2127 0
1.3021 21.448 1 3 53.6125 0
10.2406 8.23131 1 3 53.0124 0
9.93672 11.6725 1 3 52.4123 0
-16.5839 14.4043 1 3 51.8122 0
9.97693 -4.36616 1 3 51.212 0
-18.1252 5.2528 1 3 50.6119 0
8.50358 16.7614 1 3 50.0118 0
5.34863 -6.24035 1 3 49.4116 0
10.4965 16.9277 1 3 48.8115 0
12.2863 1.22014 1 3 48.2114 0
-13.4479 -6.87922 1 3 47.6113 0
-15.4919 -3.98388 1 3 47.0111 0
-3.58642 21.3365 1 3 46.411 0
-17.6279 -1.21274 1 3 45.8109 0
-2.85282 -10.1998 1 3 45.2108 0
8.37902 18.7574 1 3 44.6106 0
-7.39835 20.5661 1 3 44.0105 0
-0.367391 22.5507 1 3 43.4104 0
-0.552193 -10.2592 1 3 42.8102 0
-14.605 14.6927 1 3 42.2101 0
-17.6136 12.1513 1 3 41.61 0
11.5061 -0.657029 1 3 41.0099 0
11.947 11.8485 1 3 40.4097 0
10.759 -2.52546 1 3 39.8096 0
-18.3465 2.84187 1 3 39.2095 0
12.7375 -2.23339 1 3 38.6093 0
11.3978 6.57855 1 3 38.0092 0
-5.98544 21.9836 1 3 37.4091 0
-19.8212 4.1927 1 3 36.809 0
4.47002 -8.11239 1 3 36.2088 0
11.0927 10.0402 1 3 35.6087 0
7.34829 -6.20163 1 3 35.0086 0
-15.4239 16.5173 1 3 34.4084 0
-18.5267 13.9302 1 3 33.8083 0
6.46651 -7.99675 1 3 33.2082 0
9.34704 -6.26409 1 3 32.6081 0
10.7907 13.48 1 3 32.0079 0
-12.2386 17.9926 1 3 31.4079 0
-4.02718 -11.8187 1 3 30.8079 0
-14.2341 18.1246 1 3 30.208 0
-19.9534 1.63687 1 3 29.608 0
12.5366 4.93486 1 3 29.008 0
-16.2259 18.3494 1 3 28.408 0
12.2331 8.39567 1 3 27.808 0
-18.7878 10.5325 1 3 27.208 0
-1.74491 -11.8646 1 3 26.608 0
3.30096 21.3837 1 3 26.008 0
6.02542 19.5287 1 3 25.408 0
13.391 6.74341 1 3 24.808 0
-4.37497 23.1757 1 3 24.208 0
-19.405 8.41081 1 3 23.6081 0
-15.3926 -5.98115 1 3 23.0081 0
11.6428 15.2886 1 3 22.4081 0
-17.3253 -3.18849 1 3 21.8081 0
13.6758 3.29122 1 3 21.2081 0
13.0861 10.2047 1 3 20.6081 0
-18.1844 0.706862 1 3 20.0081 0
-17.4027 16.2288 1 3 19.4081 0
11.9621 -4.12315 1 3 18.8081 0
-2.33665 22.8979 1 3 18.2081 0
-11.3067 -8.71936 1 3 17.6082 0
12.489 17.1009 1 3 17.0082 0
-19.8599 -0.379996 1 3 16.4082 0
-19.3053 -2.30153 1 3 15.8082 0
-8.12424 -11.2885 1 3 15.2082 0
13.4868 -0.379448 1 3 14.6082 0
-6.06999 -11.5708 1 3 14.0082 0
14.2258 8.56085 1 3 13.4082 0
-15.1285 -7.96347 1 3 12.8082 0
-10.5925 -10.5875 1 3 12.2082 0
-21.4258 2.98977 1 3 11.6082 0
-13.0584 19.8168 1 3 11.0083 0
-19.7358 6.43837 1 3 10.4083 0
-18.999 -4.28315 1 3 9.80827 0
-9.66711 21.327 1 3 9.20828 0
10.5 -51.8544 1 3 8.60829 0
6.86337 -75.7011 1 3 8.0083 0
-64.0115 60.2971 1 3 7.40831 0
55.3158 -100.038 1 3 6.80832 0
92.3337 -91.2298 1 3 6.20832 0
16.3036 -142.379 1 3 5.60833 0
154.802 -0.475172 1 3 5.00834 0
-93.1815 134.211 1 3 4.40835 0
23.4025 -173.059 1 3 3.80836 0
100.234 151.147 1 3 3.20835 0
154.191 -108.052 1 3 2.60834 0
163.932 101.671 1 3 2.00833 0
-195.925 14.5379 1 3 1.40833 0
128.112 152.101 1 3 0.808333 0
27.5423 -198.028 1 3 0.208333 0
