# Supplementary material for: Study of tumor growth indicates the existence of an “immunological threshold” separating states of pro- and antitumoral peritumoral inflammation
Source: PLoS One. 2018 Nov 2;13(11):e0202823. doi: 10.1371/journal.pone.0202823 (PMC6214501; doi:10.1371/journal.pone.0202823)
Supplement: S1 Data — File containing the position and radius of particles at simulated times. A detailed description file is provided alongside the data. (ZIP) [file pone.0202823.s004.zip › minimal dataset/competent/22280.csv]

0 0 0.928719 0 19561.9 0
-4.76293 2.41513 1.00013 0 19534.2 0
-1.07816 2.15113 1.00013 0 19445.9 0
-2.76348 4.75275 0.675238 0 19584.8 0
-2.87713 3.08137 1.00013 0 19592.6 0
-1.1854 4.14825 1.00013 0 19539.2 0
-4.39702 4.38135 1.00013 0 19494.5 0
-2.76984 1.08426 1.00003 0 18714.9 0
2.18495e+07 -1.77318e+08 0.884706 0 18621 0
-4.65558 0.418022 1.00003 0 18562.8 0
-3.97565 -0.354496 0.0246452 3 211.379 0
-0.0500139 2.4443 0.0668124 3 210.779 0
-0.843219 0.426075 0.0139786 3 210.179 0
-3.4561 -0.0017349 0.238722 3 202.981 0
-1.99416 4.90792 0.105813 3 201.181 0
-1.04537 0.0971495 0.12023 3 199.982 0
-4.81511 3.44236 0.0260619 3 199.382 0
-0.77034 0.731303 0.130896 3 194.583 0
-1.53774 1.08273 0.158394 3 193.383 0
-0.9361 0.24559 0.0362286 3 192.783 0
-0.0714265 1.02106 0.0898962 3 192.183 0
-0.131538 3.82359 0.10173 3 191.584 0
-6.2356 3.02052 0.0899795 3 190.984 0
-3.08132 5.51847 0.151312 3 190.384 0
-3.74137 -0.266702 0.141562 3 189.784 0
-3.45961 -0.290111 0.0473954 3 189.184 0
-2.90903 5.44443 0.0302285 3 188.584 0
-5.78212 1.96407 0.113313 3 187.984 0
-6.70564 2.45316 0.110563 3 187.385 0
-5.76897 2.75964 0.0630624 3 186.785 0
-2.75681 6.58113 0.0309785 3 186.185 0
-5.09488 -1.36517 0.279386 3 184.985 0
-3.90674 -0.714336 0.333715 3 184.385 0
0.124816 1.0502 0.10698 3 183.786 0
-4.4717 -0.598385 0.0317285 3 183.186 0
-2.63964 7.05307 0.0462288 3 182.586 0
-2.53497 5.62463 0.225473 3 181.986 0
-6.58252 2.33293 0.0448954 3 181.386 0
-5.85563 3.09717 0.273469 3 180.786 0
-0.939236 -0.883498 0.347381 3 180.186 0
0.575388 2.02139 0.128563 3 179.587 0
-0.392151 1.09952 0.236222 3 178.987 0
-1.55419 -1.21123 0.348547 3 178.387 0
-0.111106 2.53769 0.038562 3 177.787 0
-4.89336 3.46172 0.0433954 3 177.187 0
1.20058 1.92533 0.501453 3 176.587 0
0.262184 -1.13859 0.239722 3 175.987 0
0.179729 1.94216 0.273303 3 175.388 0
-2.13557 -1.49524 0.204391 3 174.788 0
0.524541 1.10839 0.295468 3 174.188 0
-3.08317 6.16083 0.486121 3 173.588 0
-1.2898 5.70094 0.351964 3 172.988 0
0.0107352 4.14142 0.193225 3 172.388 0
-6.1351 3.72794 0.224306 3 171.788 0
-4.76435 5.46188 0.139896 3 171.189 0
-0.323296 -1.24339 0.354797 3 170.589 0
-4.8744 5.65465 0.0815627 3 169.989 0
-0.30943 1.40271 0.0712292 3 169.389 0
2.65132 2.21683 0.133563 3 168.789 0
-3.12676 -1.83537 0.82143 3 168.189 0
-1.4168 6.90949 0.483454 3 167.589 0
-1.92397 5.37679 0.35888 3 166.99 0
-0.510154 5.37755 0.40246 3 166.39 0
-1.63922 0.547795 0.247888 3 165.79 0
-4.94126 -0.819443 0.269636 3 165.19 0
-3.53414 5.36408 0.283885 3 164.59 0
-2.53722 6.75661 0.235889 3 163.99 0
-5.73493 1.38716 0.413126 3 163.391 0
-5.99402 0.656905 0.35913 3 162.791 0
-5.77212 4.26702 0.302634 3 162.191 0
-5.53873 3.64722 0.35463 3 161.591 0
0.00740519 3.25367 0.485037 3 160.991 0
-2.07157 6.20588 0.477288 3 160.391 0
-5.41562 -1.97388 0.241555 3 159.791 0
-6.16456 2.49043 0.400877 3 159.192 0
2.00012 2.36322 0.383878 3 158.592 0
1.59644 -2.55535 0.332548 3 157.992 0
-4.19463 5.9876 0.618861 3 157.392 0
-6.7961 3.05028 0.441041 3 156.792 0
-6.05569 -0.250482 0.548783 3 156.192 0
-6.38143 4.65836 0.415292 3 155.592 0
-2.3026 7.35718 0.40596 3 154.993 0
0.980074 2.9404 0.534617 3 154.393 0
2.2557 1.57598 0.443457 3 153.793 0
0.130481 4.79127 0.463872 3 153.193 0
-7.81505 2.49066 0.719854 3 152.593 0
-0.598584 6.30882 0.532117 3 151.993 0
-5.64844 4.92726 0.365046 3 151.393 0
1.46038 0.751838 0.699688 3 150.794 0
0.280671 5.68757 0.444457 3 150.194 0
-6.75198 3.91003 0.419292 3 149.594 0
-0.958414 -1.80627 0.492703 3 148.994 0
-0.377517 7.31319 0.494537 3 148.394 0
1.37088 -3.39007 0.531284 3 147.794 0
-3.12488 7.07985 0.433874 3 147.194 0
-4.37175 -1.33055 0.429541 3 146.595 0
-8.69844 6.50266 0.450706 3 145.995 0
1.263 -0.863211 0.599529 3 145.395 0
-8.88228 3.1455 0.531117 3 144.795 0
0.474941 7.80294 0.486287 3 144.195 0
-2.3453 -0.545861 0.684606 3 143.595 0
-1.8608 -2.23537 0.505036 3 142.995 0
-7.95895 1.16295 0.498703 3 142.396 0
167.058 -11.2141 0.658441 3 141.796 0
-7.03338 0.463958 0.658525 3 141.196 0
-2.00131 -3.41136 0.676857 3 140.596 0
-6.76676 1.69203 0.594196 3 139.996 0
-5.96304 -2.47806 0.502036 3 139.396 0
-1.41924 -4.49147 0.549116 3 138.797 0
-0.8872 -2.86232 0.564948 3 138.197 0
0.817504 6.68193 0.684773 3 137.597 0
2.0241 3.32458 0.577531 3 136.997 0
-5.99659 -1.38462 0.584197 3 136.397 0
1.44461 5.45504 0.685439 3 135.797 0
0.298899 8.88765 0.611861 3 135.197 0
-7.06943 5.47105 0.649109 3 134.598 0
-5.69008 -3.82304 0.870093 3 133.998 0
-4.57397 -2.58213 0.796765 3 133.398 0
-7.91694 3.98476 0.747102 3 132.798 0
-7.22322 -3.35916 0.72802 3 132.198 0
-9.717 5.9547 0.691106 3 131.598 0
-6.98176 -2.04578 0.598779 3 130.998 0
1.03243 4.12801 0.653858 3 130.399 0
-5.69823 6.18983 0.898424 3 129.799 0
3.67278 2.98125 0.721437 3 129.199 0
-8.94639 1.71984 0.630693 3 128.599 0
-3.33555 -3.34582 0.657358 3 127.999 0
3.54591 4.35016 0.652942 3 127.399 0
2.27002 4.47194 0.595196 3 126.799 0
4.60263 5.52606 0.927672 3 126.2 0
-5.38005 -5.62172 0.954753 3 125.6 0
-1.38016 8.29866 0.906173 3 125 0
-8.43468 5.35879 0.720437 3 124.4 0
2.96084 5.58749 0.715271 3 123.8 0
2.76947 -0.0940467 0.85576 3 123.2 0
-5.82106 7.93394 0.848844 3 122.6 0
-4.20931 -4.41656 0.72352 3 122.001 0
-9.74222 4.32914 0.931255 3 121.401 0
4.93122 3.8243 0.792682 3 120.801 0
-4.25373 7.32755 0.721937 3 120.201 0
-3.04768 8.27036 0.757684 3 119.601 0
-2.73154 -4.64701 0.756101 3 119.001 0
-7.06171 -0.834323 0.612028 3 118.401 0
-8.5718 -5.9937 0.832096 3 117.802 0
-2.38615 9.60382 0.730853 3 117.202 0
-7.00724 -4.89671 0.823013 3 116.602 0
0.422468 -2.24832 0.880342 3 116.002 0
-11.2771 5.20063 0.824679 3 115.402 0
-8.55694 -0.211989 1 3 114.802 0
-4.44072 8.753 0.715354 3 114.203 0
-6.94982 -6.62811 0.905507 3 113.603 0
-10.123 2.60638 0.82143 3 113.003 0
-11.4222 3.57527 0.797598 3 112.403 0
-11.0301 6.99258 0.981835 3 111.803 0
-7.26501 6.94408 0.828179 3 111.203 0
-6.46273 -8.21863 0.754684 3 110.603 0
-3.55981 -6.09997 0.91309 3 110.004 0
4.01164 -0.999196 0.680357 3 109.404 0
0.0417872 -4.07879 0.963419 3 108.804 0
3.53363 1.42477 0.840428 3 108.204 0
2.21119 6.80904 0.711021 3 107.604 0
-3.9751 10.4041 1 3 107.004 0
-8.62504 -4.23978 0.918673 3 106.404 0
6.35057 5.00997 0.885925 3 105.805 0
-10.287 0.791361 1 3 105.205 0
-8.54833 -2.18132 0.967752 3 104.605 0
-2.22599 11.3727 1 3 104.005 0
-0.752921 10.067 0.967669 3 103.405 0
5.02519 0.343466 1 3 102.805 0
3.62792 9.19343 0.899007 3 102.205 0
-11.9481 1.87352 0.978085 3 101.606 0
5.01631 2.18557 0.824763 3 101.006 0
-5.7769 9.71225 0.928755 3 100.406 0
-10.2857 -1.21083 0.991251 3 99.806 0
-164.098 -114.206 0.95117 3 99.2062 0
-12.9815 4.37769 0.95192 3 98.6063 0
1.95053 -4.80831 1 3 98.0065 0
6.58997 3.13714 1 3 97.4066 0
2.66272 -1.878 0.929838 3 96.8068 0
-10.2829 -7.16522 0.958503 3 96.2069 0
-2.60702 -7.77987 1 3 95.607 0
-12.8975 6.32818 1 3 95.0072 0
5.07301 -2.31043 1 3 94.4073 0
1.6353 12.3788 1 3 93.8075 0
-3.81754 12.5836 1 3 93.2076 0
1.8621 8.49318 1 3 92.6078 0
8.18101 4.34898 1 3 92.0079 0
-13.7912 2.60165 1 3 91.4081 0
-12.0158 -0.214092 1 3 90.8082 0
3.54175 -3.59679 1 3 90.2084 0
-5.58045 11.6384 1 3 89.6085 0
-14.658 5.37903 1 3 89.0087 0
5.90689 6.94587 1 3 88.4088 0
-4.85734 -7.50802 1 3 87.809 0
-1.64133 -6.02856 1 3 87.2091 0
-13.8416 0.602307 1 3 86.6092 0
3.86791 7.3085 1 3 86.0094 0
-12.7621 8.26405 0.940338 3 85.4095 0
-0.329143 12.0067 1 3 84.8097 0
0.358635 -6.01878 1 3 84.2098 0
-7.3859 10.7749 1 3 83.61 0
1.19025 10.3769 1 3 83.0101 0
6.85904 1.14146 1 3 82.4103 0
3.54613 12.9693 1 3 81.8104 0
7.80387 6.31304 1 3 81.2106 0
9.69555 5.6658 1 3 80.6107 0
-7.46733 8.77595 1 3 80.0109 0
-10.2425 -3.20357 1 3 79.411 0
3.79533 -5.58046 1 3 78.8111 0
6.58449 -0.908984 1 3 78.2113 0
10.0404 3.61258 1 3 77.6114 0
-1.82691 13.3323 1 3 77.0116 0
-9.24233 7.84796 1 3 76.4117 0
5.53976 12.8123 1 3 75.8119 0
5.09502 10.8624 1 3 75.212 0
3.1011 11.0182 1 3 74.6122 0
8.4401 2.36602 1 3 74.0123 0
5.5062 8.90525 1 3 73.4125 0
5.39308 -4.35359 1 3 72.8126 0
-9.03949 11.8999 1 3 72.2128 0
2.20421 -6.79216 1 3 71.6129 0
8.48642 -1.60306 1 3 71.0131 0
-9.15699 9.84608 1 3 70.4132 0
-10.956 8.97327 1 3 69.8133 0
-10.2837 -5.20347 1 3 69.2135 0
4.05301 -7.5638 1 3 68.6136 0
6.97863 -2.91697 1 3 68.0138 0
7.40343 8.27255 1 3 67.4139 0
8.71003 0.384339 1 3 66.8141 0
-13.8132 -1.39739 1 3 66.2142 0
-3.92983 -9.27989 1 3 65.6144 0
-15.5837 1.5845 1 3 65.0145 0
-0.607162 -7.77007 1 3 64.4147 0
-11.9964 -2.23333 1 3 63.8147 0
-5.47128 13.7081 1 3 63.2146 0
-7.2367 12.769 1 3 62.6145 0
4.5023 14.7257 1 3 62.0143 0
-7.12618 14.8311 1 3 61.4142 0
7.43837 12.1839 1 3 60.8141 0
2.1984 14.447 1 3 60.214 0
5.64649 -6.33763 1 3 59.6138 0
-8.89324 13.8944 1 3 59.0137 0
-15.5589 -0.421296 1 3 58.4136 0
-8.43618 -7.82319 1 3 57.8134 0
-2.25554 -10.3737 1 3 57.2133 0
7.30549 -4.93879 1 3 56.6132 0
0.270688 13.9143 1 3 56.0131 0
-12.6567 10.2018 1 3 55.4129 0
-5.81999 -9.93333 1 3 54.8128 0
9.3007 7.63995 1 3 54.2127 0
-12.0323 -4.23286 1 3 53.6125 0
-12.0109 -6.23274 1 3 53.0124 0
-10.8106 10.9707 1 3 52.4123 0
11.5558 4.93129 1 3 51.8122 0
7.00277 10.232 1 3 51.212 0
-10.6943 13.0227 1 3 50.6119 0
5.90392 -8.32098 1 3 50.0118 0
-3.41849 14.5435 1 3 49.4116 0
-14.5997 7.37815 1 3 48.8115 0
-13.8491 -3.39707 1 3 48.2114 0
1.23745 -8.54276 1 3 47.6113 0
-4.309 -11.2435 1 3 47.0111 0
-0.354024 -9.75401 1 3 46.411 0
3.08322 -9.3129 1 3 45.8109 0
-7.80873 -9.72219 1 3 45.2108 0
-14.4774 9.37434 1 3 44.6106 0
-5.08151 15.6673 1 3 44.0105 0
-15.5399 3.58398 1 3 43.4104 0
1.49078 -10.5267 1 3 42.8102 0
-9.95848 -9.12212 1 3 42.2101 0
-12.5157 12.1968 1 3 41.61 0
-13.8278 -5.39691 1 3 41.0099 0
-1.22667 15.2401 1 3 40.4097 0
10.2995 1.62947 1 3 39.8096 0
0.772743 15.8502 1 3 39.2095 0
8.83797 -3.65367 1 3 38.6093 0
7.03284 14.143 1 3 38.0092 0
-10.5331 15.0392 1 3 37.4091 0
6.10888 15.9168 1 3 36.809 0
10.5695 -0.352253 1 3 36.2088 0
-6.99716 -11.5501 1 3 35.6087 0
-9.32987 -11.0207 1 3 35.0086 0
10.3458 -2.33967 1 3 34.4084 0
-14.3365 11.3694 1 3 33.8083 0
9.18184 -5.63097 1 3 33.2082 0
7.55935 -6.92259 1 3 32.6081 0
-0.741643 -11.716 1 3 32.0079 0
-15.5945 -2.4209 1 3 31.4079 0
8.90016 9.59967 1 3 30.8079 0
-12.3436 14.1893 1 3 30.208 0
-2.63997 -12.3455 1 3 29.608 0
10.7298 -4.30237 1 3 29.008 0
-17.3114 0.542366 1 3 28.408 0
-17.3662 2.53685 1 3 27.808 0
5.45754 -10.4515 1 3 27.208 0
-3.76633 17.6849 1 3 26.608 0
-8.07734 16.5913 1 3 26.008 0
-14.431 -21.1125 1 3 25.408 0
35.2274 -18.1718 1 3 24.808 0
-25.3637 31.511 1 3 24.208 0
-45.8614 21.4698 1 3 23.6081 0
66.0018 3.17255 1 3 23.0081 0
-29.7329 -66.7353 1 3 22.4081 0
1.50836 77.8501 1 3 21.8081 0
-79.904 -32.4288 1 3 21.2081 0
78.3799 -56.9026 1 3 20.6081 0
-80.8483 56.9899 1 3 20.0081 0
-85.7955 -64.66 1 3 19.4081 0
-60.2947 94.4005 1 3 18.8081 0
28.2439 115.606 1 3 18.2081 0
-10.4156 -126.018 1 3 17.6082 0
-68.2172 109.906 1 3 17.0082 0
87.1993 -105.98 1 3 16.4082 0
-88.2524 108.121 1 3 15.8082 0
169.798 -10.8568 1 3 15.2082 0
136.445 -64.3591 1 3 14.6082 0
154.751 3.44571 1 3 14.0082 0
166.241 -6.27426 1 3 13.4082 0
-123.422 -104.694 1 3 12.8082 0
-162.524 28.1392 1 3 12.2082 0
-166.373 -27.013 1 3 11.6082 0
171.437 -19.7935 1 3 11.0083 0
-174.62 -8.42957 1 3 10.4083 0
-176.636 19.021 1 3 9.80827 0
-177.95 29.2943 1 3 9.20828 0
-36.4667 179.201 1 3 8.60829 0
164.096 -87.438 1 3 8.0083 0
163.642 -91.6682 1 3 7.40831 0
114.007 -151.629 1 3 6.80832 0
187.018 -40.9047 1 3 6.20832 0
181.233 66.2877 1 3 5.60833 0
189.063 45.3143 1 3 5.00834 0
-30.1633 -193.343 1 3 4.40835 0
-81.0015 179.24 1 3 3.80836 0
-152.367 125.903 1 3 3.20835 0
-46.8742 192.843 1 3 2.60834 0
-197.105 -28.0588 1 3 2.00833 0
-61.8243 -189.747 1 3 1.40833 0
71.5802 186.598 1 3 0.808333 0
94.9639 176.007 1 3 0.208333 0
