# Supplementary material for: Study of tumor growth indicates the existence of an “immunological threshold” separating states of pro- and antitumoral peritumoral inflammation
Source: PLoS One. 2018 Nov 2;13(11):e0202823. doi: 10.1371/journal.pone.0202823 (PMC6214501; doi:10.1371/journal.pone.0202823)
Supplement: S1 Data — File containing the position and radius of particles at simulated times. A detailed description file is provided alongside the data. (ZIP) [file pone.0202823.s004.zip › minimal dataset/competent/23640.csv]

2.18495e+07 -1.77318e+08 0.884706 0 19896 0
10.6184 -3.94902 0.0686458 3 204.58 0
10.8831 -5.0481 0.0581456 3 202.781 0
-185.444 -73.7039 0.0262285 3 201.581 0
10.4244 -3.72252 0.0683125 3 199.782 0
11.3898 -4.48869 0.128646 3 199.182 0
10.9863 -3.6981 0.203808 3 198.582 0
10.9461 -3.42235 0.0748959 3 197.982 0
10.6302 -2.99387 0.116563 3 196.782 0
-143.78 -137.789 0.144479 3 196.182 0
-177.561 -88.8998 0.181393 3 195.583 0
11.033 -2.48112 0.0313952 3 194.383 0
9.95606 -4.09743 0.0705625 3 193.783 0
11.5259 -5.74444 0.13023 3 193.183 0
9.91628 -3.86779 0.0379786 3 192.583 0
-37.7502 -194.481 0.0464788 3 191.384 0
-173.828 -96.5581 0.205308 3 190.784 0
10.5889 -2.8438 0.0384786 3 190.184 0
10.3727 -4.75024 0.0212286 3 189.584 0
11.4704 -5.97387 0.101813 3 188.984 0
13.7766 -7.53822 0.0458954 3 188.384 0
-146.408 -134.603 0.0103119 3 187.785 0
12.0602 -3.66477 0.0833127 3 187.185 0
-197.386 13.6391 0.0603957 3 186.585 0
11.661 -6.34324 0.129813 3 185.985 0
15.1055 -5.78241 0.182226 3 185.385 0
139.293 -142.068 0.16706 3 184.785 0
11.1968 -6.16264 0.170477 3 184.185 0
10.2941 -4.05074 0.26947 3 183.586 0
17.12 -8.04799 0.186642 3 182.986 0
11.6668 -5.33328 0.301301 3 182.386 0
-67.0308 -186.765 0.160144 3 181.786 0
-187.618 -62.1369 0.217223 3 181.186 0
22.2715 -8.23634 0.10973 3 180.586 0
10.8761 -6.17138 0.145479 3 179.986 0
10.1568 -17.0639 0.272136 3 179.387 0
20.0666 -6.19804 0.326216 3 178.787 0
17.3316 -9.85567 0.222056 3 178.187 0
13.1904 -6.26273 0.129563 3 177.587 0
-194.711 -42.1152 0.278219 3 176.387 0
10.0309 -3.56147 0.282135 3 175.787 0
6.06052 -10.4483 0.26322 3 175.188 0
10.6883 -2.53653 0.262303 3 174.588 0
10.5813 -3.39841 0.289468 3 173.988 0
179.41 -85.3136 0.326049 3 173.388 0
33.8884 -196.452 0.324216 3 172.788 0
12.3585 -1.58802 0.194308 3 172.188 0
15.74 -8.73908 0.418126 3 171.589 0
13.3618 -8.12421 0.428375 3 170.989 0
11.7277 -4.0493 0.423208 3 170.389 0
28.1991 -195.645 0.151145 3 169.789 0
9.40759 -11.6776 0.16681 3 169.189 0
13.0275 -5.90472 0.238222 3 168.589 0
9.9807 -4.63524 0.386128 3 167.989 0
12.4175 -3.96888 0.264887 3 167.39 0
11.7365 -4.75334 0.279052 3 166.79 0
9.51597 -3.25631 0.311383 3 166.19 0
9.7138 -5.54389 0.210807 3 165.59 0
10.8139 -4.54603 0.448207 3 164.99 0
9.01411 -3.49437 0.243305 3 164.39 0
17.978 -7.58768 0.463706 3 163.79 0
16.4081 -7.21771 0.323799 3 163.191 0
13.722 -5.96776 0.442707 3 162.591 0
11.8374 -3.25037 0.381545 3 161.991 0
12.5953 -3.33903 0.380628 3 161.391 0
45.1675 -194.033 0.571614 3 160.791 0
12.3316 -4.57796 0.339465 3 160.191 0
11.1214 -3.00584 0.374129 3 159.591 0
13.3245 -2.83353 0.49737 3 158.992 0
15.8727 -14.2956 0.563865 3 158.392 0
10.9874 -5.59973 0.427875 3 157.792 0
190.138 -59.4031 0.279386 3 157.192 0
9.46283 -3.99909 0.431791 3 156.592 0
10.2452 -5.33435 0.359546 3 155.992 0
12.241 -5.96842 0.548283 3 155.392 0
10.4381 -1.65292 0.654192 3 154.793 0
10.1228 -2.88275 0.397877 3 154.193 0
13.0096 -1.86603 0.509702 3 153.593 0
82.4248 -181.108 0.510952 3 152.993 0
-179.615 -87.2582 0.25797 3 152.393 0
14.5796 -8.23353 0.381711 3 151.793 0
8.38504 -3.32727 0.406293 3 151.193 0
16.8174 -10.5092 0.376212 3 150.594 0
136.627 -143.404 0.584947 3 149.994 0
-85.7756 -178.941 0.522201 3 149.394 0
12.3095 -2.54248 0.462539 3 148.794 0
-189.565 -54.9432 0.58228 3 148.194 0
10.3669 -6.099 0.367629 3 147.594 0
8.6927 -4.00951 0.336298 3 146.995 0
-172.938 -98.9047 0.58453 3 146.395 0
18.0564 -9.08141 0.659108 3 145.795 0
11.2364 -6.87631 0.5442 3 145.195 0
197.464 -21.1661 0.508202 3 144.595 0
12.9612 -5.15181 0.509952 3 143.995 0
-38.186 -196.439 0.568531 3 143.395 0
9.72556 -16.4458 0.481204 3 142.796 0
11.6372 -1.78226 0.550533 3 142.196 0
-145.152 29.0939 0.422709 3 141.596 0
10.1649 -7.40389 0.648692 3 140.996 0
16.9086 -6.32499 0.691689 3 140.396 0
9.35232 -6.3542 0.67619 3 139.796 0
161.661 -115.028 0.433958 3 139.196 0
13.4269 -1.06609 0.390628 3 138.597 0
14.2634 -5.01382 0.648692 3 137.997 0
8.95427 -5.02277 0.709438 3 137.397 0
181.694 -84.3761 0.607445 3 136.797 0
-168.264 -106.652 0.62961 3 136.197 0
12.4437 -7.90665 0.507702 3 135.597 0
9.97994 -13.338 0.640026 3 134.997 0
-166.536 -109.525 0.656108 3 134.398 0
18.7726 -10.258 0.714937 3 133.798 0
138.597 -144.058 0.398127 3 133.198 0
23.0774 -8.62819 0.701605 3 132.598 0
9.59099 -0.563481 0.72452 3 131.998 0
-188.627 -65.4292 0.774933 3 131.398 0
13.3816 -4.02801 0.661441 3 130.798 0
15.742 -9.99328 0.803764 3 130.199 0
17.8894 -11.5829 0.875176 3 129.599 0
-101.403 -172.011 0.667607 3 128.999 0
7.97348 -6.07332 0.72727 3 128.399 0
18.1072 -5.61526 0.662358 3 127.799 0
179.311 86.7707 0.640443 3 127.199 0
11.2846 -8.09816 0.666941 3 126.599 0
24.5994 -3.49082 0.733936 3 126 0
10.6892 0.432517 0.754851 3 125.4 0
14.077 -9.38395 0.85676 3 124.8 0
14.7677 -3.68205 0.762351 3 124.2 0
19.0763 -6.7639 0.813763 3 123.6 0
-130.931 -150.154 0.844428 3 123 0
50.1115 -193.022 0.749102 3 122.401 0
19.5363 -8.5845 0.82068 3 121.801 0
9.00016 -2.18489 0.876926 3 121.201 0
16.2323 -11.5216 0.766934 3 120.601 0
22.3457 -7.29632 0.817347 3 120.001 0
-194.78 45.7105 0.760351 3 119.401 0
12.2828 -9.33643 0.923256 3 118.801 0
-193.95 -47.168 0.758767 3 118.202 0
21.3939 -8.63494 0.823929 3 117.602 0
8.74781 -7.68058 0.773266 3 117.002 0
21.2971 -3.73551 0.908757 3 116.402 0
152.185 127.957 0.878925 3 115.802 0
-196.791 -32.0289 0.81618 3 115.202 0
12.9715 -15.8997 0.800181 3 114.602 0
-70.5818 -177.184 0.759517 3 114.003 0
20.4642 -10.1784 0.977085 3 113.403 0
52.2761 -192.345 0.860677 3 112.803 0
20.6592 -7.17164 0.813097 3 112.203 0
19.5263 -11.6465 0.755851 3 111.603 0
18.9786 -13.2485 0.869759 3 111.003 0
17.102 -13.2856 1 3 110.403 0
195.927 35.9845 0.816097 3 109.804 0
8.05293 -0.768285 0.825096 3 109.204 0
12.6918 -11.0874 0.874592 3 108.604 0
10.9832 -10.5151 0.831012 3 108.004 0
14.4033 -11.0908 0.833429 3 107.404 0
22.3637 -10.0793 0.915173 3 106.804 0
20.641 -13.5664 0.82143 3 106.204 0
27.7885 -197.609 0.931422 3 105.605 0
-156.04 -122.835 0.969169 3 105.005 0
134.533 146.911 0.890091 3 104.405 0
199.202 0.669738 1 3 103.805 0
21.1926 -11.9218 0.910923 3 103.205 0
-139.905 -140.782 0.99775 3 102.605 0
-71.4957 -172.748 1 3 102.005 0
9.07565 -10.7033 0.852677 3 101.406 0
17.9548 -3.95599 1 3 100.806 0
12.2403 -0.371535 0.982835 3 100.206 0
16.1769 -0.806183 1 3 99.6061 0
12.2001 1.6136 1 3 99.0062 0
9.90271 -9.03191 1 3 98.4064 0
19.7141 -4.9102 1 3 97.8065 0
7.91526 -9.25545 1 3 97.2067 0
-158.359 -122.926 0.883592 3 96.6068 0
22.9897 -2.99459 0.935671 3 96.007 0
14.3581 -14.7509 1 3 95.4071 0
6.97368 -7.49097 1 3 94.8072 0
14.5197 -1.92598 1 3 94.2074 0
7.12922 -2.34305 1 3 93.6075 0
7.39343 -4.32551 1 3 93.0077 0
5.18483 -1.87489 1 3 92.4078 0
-176.136 -92.4088 1 3 91.808 0
162.843 114.738 0.95167 3 91.2081 0
115.391 162.381 1 3 90.6083 0
15.1379 -12.909 1 3 90.0084 0
16.1687 -17.924 1 3 89.4086 0
6.02303 -5.74916 0.973169 3 88.8087 0
19.8855 -15.225 1 3 88.2089 0
195.448 38.4856 1 3 87.609 0
17.8881 -15.1246 1 3 87.0091 0
-175.579 -94.5001 1 3 86.4093 0
18.0006 -17.1215 1 3 85.8094 0
13.1421 -13.0387 1 3 85.2096 0
17.9657 -1.70075 1 3 84.6097 0
-159.281 -119.635 1 3 84.0099 0
4.97281 -7.42919 1 3 83.41 0
5.91626 -9.19267 1 3 82.8102 0
21.6751 -5.60693 1 3 82.2103 0
11.2733 -12.3266 1 3 81.6105 0
23.6339 -6.01043 1 3 81.0106 0
16.1374 -4.81316 1 3 80.4108 0
20.4221 -198.131 1 3 79.8109 0
69.7843 186.583 1 3 79.2111 0
8.56487 -12.5071 1 3 78.6112 0
-189.408 -63.2211 1 3 78.0113 0
7.14326 -11.1003 1 3 77.4115 0
-107.928 -168.116 1 3 76.8116 0
-154.867 -126.494 1 3 76.2118 0
-198.372 -9.00761 1 3 75.6119 0
5.449 -3.85735 1 3 75.0121 0
-119.523 -159.365 1 3 74.4122 0
19.6127 -2.83533 1 3 73.8124 0
6.4226 -12.966 1 3 73.2125 0
38.2497 195.5 1 3 72.6127 0
16.3085 -2.82051 1 3 72.0128 0
11.6726 -14.3953 1 3 71.413 0
22.4593 -13.3523 1 3 70.8131 0
110.59 165.688 1 3 70.2132 0
57.8727 190.511 1 3 69.6134 0
-190.052 -58.1884 1 3 69.0135 0
-183.929 -76.5307 1 3 68.4137 0
5.97175 -198.823 1 3 67.8138 0
-46.6802 -193.737 1 3 67.214 0
31.1118 196.763 1 3 66.6141 0
-171.47 -101.407 1 3 66.0143 0
-134.149 145.615 1 3 65.4144 0
14.2764 0.0591452 1 3 64.8146 0
-187.439 67.4501 1 3 64.2147 0
-141.834 -139.887 1 3 63.6147 0
60.4628 190.202 1 3 63.0146 0
25.3819 -5.03847 1 3 62.4144 0
84.5734 180.362 1 3 61.8143 0
24.5794 -7.82828 1 3 61.2142 0
-194.605 -38.9777 1 3 60.614 0
-191.571 54.6321 1 3 60.0139 0
18.1485 -198.187 1 3 59.4138 0
-114.555 162.979 1 3 58.8137 0
7.84422 -14.3727 1 3 58.2135 0
-199.17 -4.1561 1 3 57.6134 0
-198.437 -17.582 1 3 57.0133 0
26.303 -6.81372 1 3 56.4131 0
154.433 127.045 1 3 55.813 0
23.4828 -11.6337 1 3 55.2129 0
16.7367 196.129 1 3 54.6128 0
-151.218 -129.859 1 3 54.0126 0
-120.305 158.785 1 3 53.4125 0
17.8627 0.296604 1 3 52.8124 0
16.0259 -15.8547 1 3 52.2122 0
-30.7863 196.068 1 3 51.6121 0
11.2061 -16.3401 1 3 51.012 0
15.9484 1.18071 1 3 50.4119 0
-193.194 48.6174 1 3 49.8117 0
-198.991 9.52663 1 3 49.2116 0
-199.215 14.0216 1 3 48.6115 0
-195.972 35.8269 1 3 48.0113 0
21.8851 -15.268 1 3 47.4112 0
9.75499 -14.9634 1 3 46.8111 0
-197.536 -25.8761 1 3 46.211 0
23.8244 -15.7569 1 3 45.6108 0
19.7262 -0.751868 1 3 45.0107 0
19.9981 -17.2218 1 3 44.4106 0
14.3913 -17.0071 1 3 43.8105 0
-183.524 77.515 1 3 43.2103 0
-157.265 29.8112 1 3 42.6102 0
18.6267 2.1449 1 3 42.0101 0
24.4591 -13.3792 1 3 41.4099 0
21.41 -1.82942 1 3 40.8098 0
20.3589 1.14541 1 3 40.2097 0
-196.143 -34.937 1 3 39.6096 0
21.9978 -17.2648 1 3 39.0094 0
8.24736 -16.3316 1 3 38.4093 0
24.3026 -9.80942 1 3 37.8092 0
-148.882 131.873 1 3 37.209 0
25.4888 -11.4197 1 3 36.6089 0
-84.1725 -180.549 1 3 36.0088 0
162.856 -113.357 1 3 35.4087 0
-132.383 147.481 1 3 34.8085 0
-51.7367 192.384 1 3 34.2084 0
12.5604 -17.8119 1 3 33.6083 0
14.1504 2.05667 1 3 33.0081 0
25.6651 -14.9747 1 3 32.408 0
23.4932 197.821 1 3 31.8079 0
56.0734 -192 1 3 31.2079 0
-150.972 130.69 1 3 30.608 0
26.232 -9.28289 1 3 30.008 0
-196.062 29.0546 1 3 29.408 0
22.0463 0.0667501 1 3 28.808 0
-127.062 153.453 1 3 28.208 0
-192.119 -57.0429 1 3 27.608 0
164.86 -113.55 1 3 27.008 0
-200.255 -7.07617 1 3 26.408 0
-104.787 -169.654 1 3 25.808 0
31.756 -12.4119 1 3 25.208 0
63.3483 188.861 1 3 24.608 0
-64.8845 188.361 1 3 24.0081 0
-181.175 -82.4026 1 3 23.4081 0
73.8228 15.6826 1 3 22.8081 0
30.1831 -76.6047 1 3 22.2081 0
44.1076 -76.0722 1 3 21.6081 0
-86.7316 179.358 1 3 21.0081 0
74.0526 -66.9791 1 3 20.4081 0
-177.403 90.6958 1 3 19.8081 0
113.835 6.26795 1 3 19.2081 0
199.125 -20.2039 1 3 18.6081 0
124.683 13.8119 1 3 18.0081 0
-154.775 28.3765 1 3 17.4082 0
-147.197 134.273 1 3 16.8082 0
92.5569 109.863 1 3 16.2082 0
-198.339 19.059 1 3 15.6082 0
-180.627 -84.5138 1 3 15.0082 0
-190.502 58.39 1 3 14.4082 0
-112.089 164.714 1 3 13.8082 0
64.7591 -148.154 1 3 13.2082 0
-70.7729 -175.365 1 3 12.6082 0
-134.386 147.999 1 3 12.0082 0
13.3944 195.767 1 3 11.4082 0
-191.459 -54.7083 1 3 10.8083 0
13.7505 -177.751 1 3 10.2083 0
6.18646 199.115 1 3 9.60827 0
-28.967 198.149 1 3 9.00828 0
111.898 -165.082 1 3 8.40829 0
8.74982 199.018 1 3 7.8083 0
-77.7898 -183.648 1 3 7.20831 0
3.94811 -199.331 1 3 6.60832 0
-70.6094 -187.061 1 3 6.00833 0
-138.695 143.046 1 3 5.40834 0
-198.052 28.8359 1 3 4.80835 0
-195.745 -37.2967 1 3 4.20835 0
15.6161 197.836 1 3 3.60835 0
193.639 -41.3959 1 3 3.00835 0
-33.66 -196.341 1 3 2.40834 0
-7.33907 -199.216 1 3 1.80833 0
193.451 49.5233 1 3 1.20833 0
-10.8923 199.634 1 3 0.608333 0
-142.229 -140.609 1 3 0.00833333 0
