# Supplementary material for: Study of tumor growth indicates the existence of an “immunological threshold” separating states of pro- and antitumoral peritumoral inflammation
Source: PLoS One. 2018 Nov 2;13(11):e0202823. doi: 10.1371/journal.pone.0202823 (PMC6214501; doi:10.1371/journal.pone.0202823)
Supplement: S1 Data — File containing the position and radius of particles at simulated times. A detailed description file is provided alongside the data. (ZIP) [file pone.0202823.s004.zip › minimal dataset/competent/24700.csv]

0 0 0.89304 0 20889.8 0
-155.852 126.572 0.0593123 3 212.187 0
-78.7828 -183.599 0.0438954 3 211.587 0
191.462 -65.0363 0.138729 3 203.789 0
132.089 -149.838 0.0583123 3 203.189 0
83.6989 -182.228 0.16981 3 202.589 0
194.07 -47.4761 0.0302285 3 201.39 0
179.751 -88.5046 0.0608123 3 198.39 0
83.0307 -184.152 0.0528122 3 196.591 0
-178.464 -93.5908 0.0739792 3 195.991 0
-159.051 -120.952 0.0935629 3 195.391 0
-104.789 -169.984 0.0454787 3 194.191 0
127.259 155.811 0.114313 3 193.591 0
40.0119 196.388 0.139229 3 192.392 0
160.637 118.764 0.061229 3 191.192 0
-197.102 -32.8296 0.169394 3 190.592 0
195.459 -44.2972 0.164727 3 189.992 0
-132.429 149.306 0.0920629 3 188.793 0
186.765 71.2166 0.169644 3 188.193 0
187.157 -65.1018 0.0453121 3 187.593 0
200.32 -14.4465 0.0322285 3 186.993 0
-184.592 73.9483 0.175893 3 186.393 0
116.107 -162.382 0.185642 3 185.793 0
-194.735 -44.5479 0.225806 3 184.594 0
-180.059 -86.9116 0.0520622 3 183.994 0
198.869 28.3271 0.36288 3 183.394 0
-102.15 -171.719 0.214057 3 182.794 0
112.774 164.872 0.265887 3 182.194 0
195.969 41.6012 0.180643 3 181.594 0
89.975 177.575 0.103396 3 180.395 0
-188.372 -66.8721 0.428625 3 179.795 0
-130.912 151.918 0.347547 3 179.195 0
189.444 -64.7121 0.26672 3 178.595 0
-7.28945 200.07 0.184392 3 177.995 0
136.08 -145.279 0.267886 3 177.395 0
-198.794 -37.1624 0.182226 3 176.796 0
-174.205 -100.37 0.133396 3 176.196 0
152.874 131.119 0.292135 3 175.596 0
171.726 102.221 0.241055 3 174.996 0
-200.358 13.097 0.275386 3 174.396 0
192.058 -55.4034 0.191892 3 173.796 0
-46.6748 -193.919 0.418875 3 173.196 0
-194.252 -49.7826 0.353464 3 172.597 0
130.029 151.817 0.36188 3 171.997 0
-51.7456 -192.772 0.35763 3 171.397 0
200.112 6.54222 0.21914 3 170.797 0
-164.049 -113.6 0.301384 3 170.197 0
-37.8609 -197.128 0.160977 3 169.597 0
-117.945 161.714 0.220973 3 168.997 0
-17.2618 -201.438 0.363046 3 168.398 0
169.399 104.92 0.279636 3 167.798 0
194.4 46.1019 0.26422 3 167.198 0
-137.425 -144.636 0.244555 3 166.598 0
-76.1368 -184.955 0.367962 3 165.998 0
74.0919 184.714 0.31255 3 165.398 0
-123.351 157.673 0.49437 3 164.798 0
106.347 169.127 0.236222 3 164.199 0
-199.186 16.5101 0.364296 3 163.599 0
-171.011 -105.171 0.381961 3 162.999 0
102.528 172.304 0.239388 3 162.399 0
-86.9192 -180.633 0.312633 3 161.799 0
-198.964 19.2087 0.470205 3 161.199 0
198.65 -18.9861 0.427791 3 160.6 0
-0.687312 -200.287 0.410959 3 160 0
156.832 124.442 0.468789 3 159.4 0
-183.893 77.1579 0.552532 3 158.8 0
-63.1579 190.374 0.412209 3 158.2 0
-27.5707 -197.614 0.364879 3 157.6 0
-198.698 21.7416 0.446207 3 157 0
125.216 155.753 0.362046 3 156.401 0
15.2904 -199.745 0.435874 3 155.801 0
89.2975 -178.835 0.482954 3 155.201 0
189.434 59.799 0.459706 3 154.601 0
-109.577 -167.827 0.457289 3 154.001 0
43.1756 -195.171 0.604279 3 153.401 0
198.085 -31.6368 0.514119 3 152.801 0
-194.285 -36.5975 0.545783 3 152.202 0
108.562 168.113 0.407626 3 151.602 0
65.4246 188.727 0.770767 3 151.002 0
104.496 170.075 0.519535 3 150.402 0
-8.45724 -199.364 0.357047 3 149.802 0
196.954 34.4255 0.461372 3 149.202 0
-196.099 38.3644 0.455123 3 148.602 0
8.1613 -199.538 0.686689 3 148.003 0
199.867 -11.7172 0.383961 3 147.403 0
95.2541 175.375 0.428458 3 146.803 0
-197.208 -38.3825 0.467872 3 146.203 0
70.3321 -188.004 0.538283 3 145.603 0
138.583 -144.939 0.558032 3 145.003 0
-171.303 -101.804 0.543533 3 144.403 0
-114.365 -163.865 0.524618 3 143.804 0
10.7989 -200.306 0.575114 3 143.204 0
-51.4121 193.482 0.413876 3 142.604 0
5.30087 199.595 0.471788 3 142.004 0
-35.5294 -197.724 0.759434 3 141.404 0
-196.82 40.2376 0.766684 3 140.804 0
-137.681 145.02 0.685189 3 140.204 0
168.655 -104.757 0.517285 3 139.596 0
-15.974 -199.791 0.555199 3 138.996 0
165.149 116.381 0.575031 3 138.397 0
-181.425 79.6701 0.619694 3 137.797 0
-48.9144 -193.718 0.471872 3 137.197 0
197.519 31.3266 0.690606 3 136.597 0
149.237 -132.517 0.604529 3 135.997 0
35.9826 196.521 0.557199 3 135.397 0
119.898 -159.951 0.637026 3 134.797 0
152.54 129.072 0.886925 3 134.198 0
23.0253 197.028 0.733269 3 133.598 0
-100.538 -175.412 0.707605 3 132.998 0
201.579 -6.87749 0.664358 3 132.398 0
-116.805 -163.094 0.584863 3 131.798 0
-109.285 165.98 0.593779 3 131.198 0
-144.912 -136.996 0.838262 3 130.599 0
-175.716 95.3082 0.776933 3 129.999 0
195.803 -39.5013 0.741269 3 129.399 0
-124.782 154.292 0.690189 3 128.799 0
180.156 86.3895 0.710271 3 128.199 0
-90.3679 -56.1143 0.479704 3 127.599 0
186.099 -74.3813 0.81893 3 126.999 0
-136.486 146.646 0.638276 3 126.4 0
163.085 -112.943 0.657941 3 125.8 0
-23.5711 44.6313 0.794932 3 125.2 0
-143.634 -140.061 0.653692 3 124.6 0
-196.118 27.9321 0.63136 3 124 0
-154.615 -84.0915 0.756351 3 123.4 0
-23.2636 -198.541 0.871009 3 122.8 0
59.4039 -193.023 0.832345 3 122.201 0
-112.018 165.371 0.660941 3 121.601 0
-66.7957 -188.426 0.692939 3 121.001 0
-170.133 103.397 0.810014 3 120.401 0
-162.318 113.894 0.799598 3 119.801 0
146.023 136.335 0.860593 3 119.201 0
197.802 -41.9796 0.799598 3 118.601 0
187.776 -68.5561 0.783016 3 118.002 0
187.381 -76.0067 0.833262 3 117.402 0
96.8974 -174.849 0.789349 3 116.802 0
184.429 82.6613 0.828512 3 116.202 0
-128.068 150.691 0.835845 3 115.602 0
116.592 162.377 1 3 115.002 0
167.972 108.994 0.910173 3 114.402 0
77.007 182.76 0.912256 3 113.803 0
144.547 138.035 1 3 113.203 0
-162.977 -116.681 1 3 112.603 0
-185.146 -75.3719 0.910923 3 112.003 0
189.97 57.7576 0.803848 3 111.403 0
195.861 -32.388 0.817847 3 110.803 0
84.5725 -179.805 1 3 110.203 0
56.6326 -191.803 0.869176 3 109.604 0
-45.1909 194.689 1 3 109.004 0
-113.809 164.02 0.979085 3 108.404 0
178.182 -90.1671 0.805431 3 107.804 0
61.2425 190.287 1 3 107.204 0
-133.06 151.173 1 3 106.604 0
-198.578 14.1988 1 3 106.005 0
8.74563 -201.163 1 3 105.405 0
71.2984 -183.658 0.868926 3 104.805 0
-195.546 35.0292 1 3 104.205 0
143.064 -139.269 0.845595 3 103.605 0
146.207 -197.478 1 3 103.005 0
-47.5763 193.961 0.897757 3 102.405 0
-168.994 106.475 1 3 101.806 0
195.872 43.8531 0.95992 3 101.206 0
-198.495 24.7548 0.945254 3 100.606 0
-104.959 170.239 0.910756 3 100.006 0
-195.846 -40.0479 1 3 99.4061 0
-5.68304 -201.662 0.895008 3 98.8063 0
99.8513 -174.986 1 3 98.2064 0
-197.794 -11.2619 1 3 97.6066 0
-155.534 -124.753 0.938088 3 97.0067 0
133.867 -149.961 1 3 96.4069 0
167.627 -108.54 1 3 95.807 0
-131.073 -150.93 1 3 95.2071 0
-165.663 111.874 0.942837 3 94.6073 0
173.995 97.9809 1 3 94.0074 0
-149.264 129.52 0.988667 3 93.4076 0
-99.3356 -172.001 1 3 92.8077 0
-172.136 -104.331 1 3 92.2079 0
-164.889 -112.381 1 3 91.608 0
-199.356 33.3819 1 3 91.0082 0
153.338 -130.493 1 3 90.4083 0
-58.5499 190.648 0.966086 3 89.8085 0
184.562 -71.9393 1 3 89.2086 0
103.558 -170.865 1 3 88.6088 0
-191.476 -57.0628 1 3 88.0089 0
-119.623 159.979 1 3 87.409 0
-139.438 -143.858 1 3 86.8092 0
18.6339 -47.2893 1 3 86.2093 0
201.627 -2.68847 1 3 85.6095 0
114.961 163.676 1 3 85.0096 0
-184.022 79.1175 1 3 84.4098 0
-128.473 152.717 1 3 83.8099 0
28.4607 198.356 1 3 83.2101 0
-60.2938 189.649 1 3 82.6102 0
100.336 172.475 1 3 82.0104 0
195.465 47.7947 1 3 81.4105 0
-0.0706882 199.9 1 3 80.8107 0
-50.6228 -46.2329 1 3 80.2108 0
-149.596 -130.604 1 3 79.611 0
-20.0933 -15.4378 1 3 79.0111 0
-98.2353 -174.034 1 3 78.4112 0
-163.661 115.712 1 3 77.8114 0
183.534 80.7525 1 3 77.2115 0
-6.70661 -199.188 1 3 76.6117 0
-150.976 -132.896 1 3 76.0118 0
-12.0425 199.537 1 3 75.412 0
71.5845 -185.649 1 3 74.8121 0
-56.8445 191.987 1 3 74.2123 0
-190.943 -43.8185 1 3 73.6124 0
192.859 -45.4461 1 3 73.0126 0
-108.3 168.307 1 3 72.4127 0
-174.407 97.6835 1 3 71.8129 0
135.295 -148.497 1 3 71.213 0
26.56 -198.127 1 3 70.6132 0
191.948 55.4555 1 3 70.0133 0
-126.797 155.927 1 3 69.4134 0
102.061 170.195 1 3 68.8136 0
186.136 73.3705 1 3 68.2137 0
-190.663 -60.7038 1 3 67.6139 0
145.871 -136.399 1 3 67.014 0
-154.351 -126.867 1 3 66.4142 0
-151.743 129.975 1 3 65.8143 0
-1.37933 -11.8666 1 3 65.2145 0
-65.2448 188.952 1 3 64.6146 0
-175.691 -103.928 1 3 64.0148 0
96.1386 178.2 1 3 63.4146 0
198.188 38.7973 1 3 62.8145 0
-9.5799 -35.3836 1 3 62.2144 0
-18.9632 -197.647 1 3 61.6143 0
79.1931 184.345 1 3 61.0141 0
-153.311 126.613 1 3 60.414 0
-146.983 -135.817 1 3 59.8139 0
93.51 177.192 1 3 59.2137 0
-152.64 -129.379 1 3 58.6136 0
-170.827 -99.5094 1 3 58.0135 0
193.527 -49.5233 1 3 57.4134 0
180.303 -82.5108 1 3 56.8132 0
21.3823 -198.703 1 3 56.2131 0
-135.186 -147.257 1 3 55.613 0
-195.578 -42.1735 1 3 55.0128 0
-179.543 87.6557 1 3 54.4127 0
54.3029 192.277 1 3 53.8126 0
92.9799 -176.959 1 3 53.2125 0
-186.661 71.5368 1 3 52.6123 0
-77.0547 184.452 1 3 52.0122 0
124.419 -156.46 1 3 51.4121 0
173.101 99.7788 1 3 50.8119 0
61.8254 -190.099 1 3 50.2118 0
-199.897 0.929345 1 3 49.6117 0
-180.527 85.8472 1 3 49.0116 0
-190.324 61.1294 1 3 48.4114 0
-144.898 137.711 1 3 47.8113 0
158.618 -121.49 1 3 47.2112 0
-72.9583 -186.11 1 3 46.611 0
167.931 106.802 1 3 46.0109 0
-190.342 -45.9145 1 3 45.4108 0
199.725 2.93427 1 3 44.8107 0
86.7055 180.117 1 3 44.2105 0
148.521 134.021 1 3 43.6104 0
166.012 111.354 1 3 43.0103 0
141.268 -141.336 1 3 42.4102 0
-199.664 -14.1554 1 3 41.81 0
-116.598 162.717 1 3 41.2099 0
3.6875 -199.384 1 3 40.6098 0
199.132 -17.2975 1 3 40.0096 0
-183.026 81.7397 1 3 39.4095 0
197.532 -25.5819 1 3 38.8094 0
87.0552 -180.862 1 3 38.2093 0
171.08 -104.659 1 3 37.6091 0
195.331 -46.5154 1 3 37.009 0
169.674 -106.849 1 3 36.4089 0
-174.125 -98.1848 1 3 35.8087 0
-55.8768 -191.905 1 3 35.2086 0
79.8217 -183.271 1 3 34.6085 0
-95.7014 175.502 1 3 34.0084 0
176.947 -92.7855 1 3 33.4082 0
-198.357 -19.7383 1 3 32.8081 0
16.8947 -198.63 1 3 32.208 0
201.3 -14.0479 1 3 31.6079 0
198.123 8.12209 1 3 31.0079 0
-54.4301 192.154 1 3 30.408 0
-9.85626 -202.028 1 3 29.808 0
199.892 -24.4812 1 3 29.208 0
-100.952 -173.339 1 3 28.608 0
192.534 52.0119 1 3 28.008 0
175.27 -96.1261 1 3 27.408 0
-179.002 -88.9846 1 3 26.808 0
-142.959 -142.577 1 3 26.208 0
175.469 96.0086 1 3 25.608 0
200.276 8.84302 1 3 25.008 0
199.46 13.2556 1 3 24.408 0
-171.01 105.564 1 3 23.8081 0
157.43 -123.19 1 3 23.2081 0
110.693 -166.454 1 3 22.6081 0
179.299 -86.593 1 3 22.0081 0
181.199 84.421 1 3 21.4081 0
-25.6245 -198.564 1 3 20.8081 0
-198.209 -22.6998 1 3 20.2081 0
-198.985 -17.8395 1 3 19.6081 0
-166.711 -110.727 1 3 19.0081 0
38.2556 196.021 1 3 18.4081 0
-5.88367 200.247 1 3 17.8081 0
-197.455 31.1688 1 3 17.2082 0
148.262 -134.421 1 3 16.6082 0
-41.1108 195.627 1 3 16.0082 0
-18.4335 -200.298 1 3 15.4082 0
-199.216 -25.3981 1 3 14.8082 0
-30.7086 197.527 1 3 14.2082 0
41.565 195.427 1 3 13.6082 0
127.29 152.545 1 3 13.0082 0
57.8737 191.339 1 3 12.4082 0
139.455 -142.335 1 3 11.8082 0
19.2324 -199.463 1 3 11.2082 0
193.188 -51.8541 1 3 10.6083 0
-43.6165 -194.474 1 3 10.0083 0
-191.415 57.6207 1 3 9.40828 0
-194.725 45.1879 1 3 8.80828 0
-33.5858 197.058 1 3 8.20829 0
139.808 143.637 1 3 7.6083 0
48.4133 193.844 1 3 7.00831 0
-193.168 -51.4408 1 3 6.40832 0
105.926 -169.399 1 3 5.80833 0
-122.54 -157.936 1 3 5.20834 0
198.603 23.8912 1 3 4.60835 0
44.1964 195.546 1 3 4.00836 0
-10.0216 -198.869 1 3 3.40835 0
-172.972 -100.626 1 3 2.80834 0
-161.674 117.121 1 3 2.20833 0
58.2171 -190.657 1 3 1.60833 0
-53.9084 -192.572 1 3 1.00833 0
-168.033 108.466 1 3 0.408333 0
