# Supplementary material for: Study of tumor growth indicates the existence of an “immunological threshold” separating states of pro- and antitumoral peritumoral inflammation
Source: PLoS One. 2018 Nov 2;13(11):e0202823. doi: 10.1371/journal.pone.0202823 (PMC6214501; doi:10.1371/journal.pone.0202823)
Supplement: S1 Data — File containing the position and radius of particles at simulated times. A detailed description file is provided alongside the data. (ZIP) [file pone.0202823.s004.zip › minimal dataset/competent/14700.csv]

0 0 1.00003 0 11020 0
-8.29881 3.8776 1.00013 0 11939 0
-0.105402 -1.99379 1.00006 0 11285.5 0
-1.20181 5.15187 1.00013 0 11896.9 0
-3.02775 4.33588 1.00013 0 11964.5 0
-1.40835 3.16286 1.00013 0 11879.9 0
-0.582321 11.1195 1.00006 0 11234.6 0
-8.09248 5.86687 1.00013 0 11933.3 0
-8.50516 1.88826 1.00003 0 10981.4 0
-5.26628 -0.458658 1.00006 0 11365.7 0
-4.64731 5.50935 1.00013 0 11834.1 0
-2.82129 6.32521 1.00013 0 11990.3 0
-4.02778 11.4768 1.00003 0 10966.5 0
-2.61481 8.31445 1.00006 0 11458.8 0
-7.88596 7.8559 1.00013 0 11832.7 0
2.45016 6.78331 1.00006 0 11372.3 0
-4.44072 7.49853 1.00013 0 11755 0
4.48265 9.58844 1.00006 0 11218 0
-4.85348 3.52003 1.00013 0 11999.1 0
-9.91847 5.05095 1.00006 0 11353.6 0
-9.50556 9.02935 1.00003 0 10900 0
-0.381189 13.12 1.00003 0 10889.2 0
-0.995282 7.14092 1.00006 0 11420.8 0
0.417809 3.97841 1.00006 0 11435.6 0
-6.473 4.69341 1.00013 0 11939 0
-9.71197 7.04008 1.00003 0 10986.1 0
-7.47308 11.8348 1.00003 0 10967.5 0
-7.09299 -1.27421 1.00003 0 10923.9 0
0.624094 5.96759 1.00013 0 11896.9 0
-6.67938 2.70419 1.00013 0 11888.7 0
1.24362 11.9351 1.00006 0 11340.6 0
-3.23438 2.34678 1.00013 0 11870.5 0
-3.4403 0.357284 1.00006 0 11363.1 0
-6.26667 6.68259 1.00013 0 11834.1 0
-6.06019 8.67169 1.00006 0 11375.8 0
4.68906 11.5778 1.00006 0 11145.1 0
-4.23428 9.48767 1.00013 0 11755 0
0.211073 1.9892 1.00006 0 11509.5 0
-2.20199 12.2926 1.00003 0 11011.7 0
2.65664 8.77263 1.00003 0 10965.8 0
-2.40833 10.3036 1.00006 0 11458.8 0
-7.23073 13.8712 1.00003 0 10826.8 0
-5.8537 10.661 1.00006 0 11440.6 0
2.24354 4.79421 1.00006 0 11435.6 0
-11.9508 2.24603 1.00003 0 10840.5 0
-5.0599 1.53067 1.00006 0 11421.7 0
-0.788875 9.13026 1.00006 0 11420.8 0
3.86302 3.62061 1.00006 0 11417.7 0
-7.67963 9.84531 1.00006 0 11375.8 0
0.830713 7.95685 1.00006 0 11372.3 0
-10.3312 1.07246 1.00003 0 10934.8 0
-1.61458 1.17379 1.00006 0 11363.1 0
2.8631 10.7619 1.00006 0 11340.6 0
3.6543 1.62901 1.00006 0 11326.9 0
4.06963 5.60997 1.00003 0 10853.4 0
3.06953 12.7513 1.00006 0 11232.8 0
-13.1574 7.39763 1.00003 0 11033.4 0
-3.644 -1.63246 1.00003 0 11020 0
-11.3315 8.21358 1.00003 0 10986.1 0
-10.1247 3.06177 1.00003 0 10981.4 0
1.03706 9.94606 1.00003 0 10965.8 0
-6.88563 0.714864 1.00003 0 10934.8 0
6.06922 5.63113 1.00003 0 10925.6 0
2.03702 2.80492 1.00003 0 10906.1 0
-1.8185 -0.815586 1.00003 0 10894.2 0
-8.71169 -0.100387 1.00003 0 10872.5 0
-3.93735 13.3054 0.831126 0 10861.1 0
4.2759 7.59928 1.00003 0 10853.4 0
-11.7442 4.23507 1.00003 0 10840.5 0
-11.5378 6.22427 1.00003 0 10839.7 0
-5.6472 12.6501 1.00003 0 10826.8 0
1.82851 0.8129 1.00003 0 10797.2 0
-13.3637 5.40853 1.00003 0 10761.7 0
-1.39713 12.9394 0.0316452 3 211.779 0
-7.77659 12.9052 0.107646 3 206.38 0
5.12328 10.5273 0.0509788 3 205.18 0
3.94503 2.60533 0.0178952 3 203.981 0
-8.78927 9.87768 0.060229 3 202.781 0
-2.38722 -1.95746 0.251304 3 202.181 0
-8.17973 -0.992922 0.0388953 3 200.381 0
4.75774 4.16048 0.0448121 3 199.782 0
0.701836 -0.844834 0.097813 3 199.182 0
1.61117 -0.341947 0.13273 3 198.582 0
-6.03043 -1.18304 0.0433954 3 196.182 0
-8.10053 -0.955044 0.0480621 3 195.583 0
-14.0337 4.5115 0.109896 3 194.983 0
-3.05488 12.9957 0.0853961 3 193.783 0
1.51321 -0.187719 0.0489788 3 193.183 0
4.89506 6.52963 0.12173 3 192.583 0
-8.27351 10.9123 0.17156 3 191.984 0
-3.705 14.2487 0.126397 3 191.384 0
0.37351 -1.01576 0.0823127 3 190.784 0
2.84523 0.982649 0.0185619 3 190.184 0
-5.95725 -1.20977 0.0160619 3 189.584 0
-4.92319 13.6054 0.16581 3 188.384 0
-8.48766 10.5209 0.0530622 3 187.785 0
-4.75116 13.9768 0.204474 3 187.185 0
-3.06499 13.7813 0.152478 3 185.985 0
-8.4087 11.2226 0.0678958 3 185.385 0
-8.21041 -2.0356 0.352214 3 184.785 0
4.32482 12.7799 0.202724 3 184.185 0
1.68612 13.1054 0.231972 3 183.586 0
-1.20223 -2.56418 0.235972 3 182.986 0
-12.9167 4.32478 0.137812 3 182.386 0
-5.53281 -1.66094 0.227139 3 181.186 0
5.32144 7.16395 0.11823 3 180.586 0
-13.2239 2.44628 0.285885 3 179.986 0
5.7652 6.95776 0.35538 3 179.387 0
4.80447 4.46928 0.26672 3 178.787 0
5.56555 9.63602 0.0838961 3 178.187 0
4.96199 4.86537 0.158478 3 177.587 0
-2.83641 13.3962 0.254721 3 176.987 0
-8.6803 12.4052 0.31655 3 176.387 0
1.22492 -0.289549 0.256721 3 175.787 0
-1.72339 -2.21649 0.390211 3 175.188 0
-5.71458 14.1035 0.437707 3 174.588 0
-5.06967 14.2714 0.198308 3 173.988 0
-1.92334 13.6528 0.367712 3 173.388 0
-3.22845 14.2595 0.328299 3 172.788 0
-1.88553 -3.31712 0.183643 3 172.188 0
-9.73401 11.0218 0.246805 3 171.589 0
-8.2118 -1.15493 0.124397 3 170.989 0
3.20934 14.0456 0.281969 3 170.389 0
-4.72465 -1.41903 0.0992296 3 169.789 0
5.15045 6.76305 0.197891 3 169.189 0
0.994756 -0.712609 0.223556 3 168.589 0
1.02792 13.346 0.428458 3 167.989 0
5.63289 12.5949 0.335715 3 167.39 0
-1.30946 14.1954 0.412793 3 166.79 0
2.1067 -0.577713 0.414959 3 166.19 0
0.602125 13.8903 0.241555 3 165.59 0
-4.98928 -1.74698 0.314883 3 164.99 0
-5.98013 -2.04087 0.348547 3 164.39 0
-12.9678 3.35316 0.407626 3 163.79 0
-8.96741 11.6104 0.493453 3 163.191 0
-9.09081 10.5368 0.549116 3 162.591 0
-8.43955 13.1104 0.428125 3 161.991 0
5.86812 9.21444 0.434041 3 161.391 0
1.48238 -1.13081 0.418625 3 160.791 0
5.79746 10.4648 0.570781 3 160.191 0
-10.0379 -2.14486 0.488454 3 159.591 0
-2.58613 13.9542 0.333798 3 158.992 0
3.67933 0.232829 0.392877 3 158.392 0
-10.8652 9.59911 0.44404 3 157.792 0
-10.1684 10.3949 0.504203 3 157.192 0
-6.89603 -2.58374 0.324049 3 156.592 0
5.03784 1.52055 0.388794 3 155.992 0
-9.1441 13.5475 0.394544 3 155.392 0
4.34551 13.5351 0.478121 3 154.793 0
4.94491 12.9365 0.329799 3 154.193 0
0.433939 -3.37398 0.481621 3 153.593 0
5.20113 3.96212 0.375045 3 152.993 0
-14.3119 6.51257 0.345797 3 152.393 0
-8.57998 14.9763 0.72802 3 151.793 0
-15.1593 5.44889 0.694939 3 151.193 0
5.7495 8.19441 0.590113 3 150.594 0
5.85129 3.25032 0.587863 3 149.994 0
-2.53853 -2.85074 0.618694 3 149.394 0
-1.61688 -2.9099 0.3038 3 148.794 0
5.88686 4.26771 0.375045 3 148.194 0
6.842 8.60058 0.562448 3 147.594 0
6.72594 7.37763 0.666691 3 146.995 0
-11.8781 0.645063 0.568198 3 146.395 0
-9.55183 12.6833 0.560449 3 145.795 0
6.93192 9.85046 0.690606 3 145.195 0
-7.65477 -2.59354 0.434124 3 144.595 0
-4.86573 -2.66258 0.593863 3 143.995 0
7.92189 8.01047 0.663441 3 143.395 0
8.09962 9.27226 0.610612 3 142.796 0
-9.07527 -1.65831 0.591446 3 142.196 0
-13.8668 3.81598 0.585863 3 141.596 0
-9.9371 -0.973745 0.507952 3 140.996 0
-9.87106 11.7239 0.419542 3 140.396 0
2.91569 -0.194238 0.481538 3 139.796 0
-10.0186 -0.176519 0.294301 3 139.196 0
-12.9344 0.292146 0.549783 3 138.597 0
-10.8119 -0.34219 0.478621 3 137.997 0
3.89238 -0.865994 0.703605 3 137.397 0
7.56669 4.61823 0.795098 3 136.797 0
4.96838 2.49471 0.572614 3 136.197 0
-13.4187 -0.810252 0.632777 3 135.597 0
-13.9887 2.7128 0.505203 3 134.997 0
-13.4357 1.50593 0.659691 3 134.398 0
-6.17051 14.976 0.523201 3 133.798 0
-14.286 0.323971 0.775016 3 133.198 0
1.46805 -2.71067 0.727936 3 132.598 0
-14.6104 -0.968511 0.540533 3 131.998 0
-11.2329 10.3098 0.354547 3 131.398 0
2.69931 -3.58093 0.781599 3 130.798 0
-10.967 11.3452 0.714104 3 130.199 0
-12.0133 -0.659273 0.745018 3 129.599 0
-6.14624 -3.22559 0.667107 3 128.999 0
-8.88014 -2.81838 0.587863 3 128.399 0
-12.4032 9.52149 0.692189 3 127.799 0
-4.33075 14.7561 0.657192 3 127.199 0
-2.29134 14.9404 0.697855 3 126.599 0
-17.3643 10.2677 0.787349 3 126 0
-0.415875 14.786 0.653525 3 125.4 0
6.1281 1.85636 0.750601 3 124.8 0
-14.6995 8.38401 0.825679 3 124.2 0
-10.2514 14.8303 0.931755 3 123.6 0
-0.809545 -3.61513 0.766684 3 123 0
-10.937 -1.49684 0.620611 3 122.401 0
7.34646 2.9497 0.888591 3 121.801 0
-1.20924 16.167 0.908257 3 121.201 0
2.62473 -1.68547 0.803931 3 120.601 0
-15.6707 9.91505 0.931755 3 120.001 0
-3.48744 -3.76619 0.701105 3 119.401 0
-1.91546 -6.63074 0.856677 3 118.801 0
-13.9034 9.84175 0.827263 3 118.202 0
-3.41726 16.1396 0.919006 3 117.602 0
-15.3664 6.92178 0.781016 3 117.002 0
2.67683 16.0913 0.760017 3 116.402 0
8.03895 6.3513 1 3 115.802 0
-9.29182 16.3065 0.763434 3 115.202 0
-10.0214 18.0538 1 3 114.602 0
-5.21333 16.0089 0.861177 3 114.003 0
-4.96307 -4.12525 0.818763 3 113.403 0
0.709723 15.6325 0.750268 3 112.803 0
6.48333 11.6238 0.7756 3 112.203 0
-11.551 -3.71681 0.850761 3 111.603 0
-7.93484 -3.69252 0.699438 3 111.003 0
4.60263 -4.30548 0.908923 3 110.403 0
-18.8172 5.06449 0.981418 3 109.804 0
-4.49492 17.7399 1 3 109.204 0
-3.81261 -5.15376 0.725937 3 108.604 0
-16.3127 8.31831 0.782266 3 108.004 0
-17.4559 7.10225 0.886592 3 107.404 0
-6.27112 17.3374 0.809347 3 106.804 0
-15.3521 -4.2942 0.906173 3 106.204 0
4.91824 0.316207 0.823429 3 105.605 0
-15.438 3.80007 0.971002 3 105.005 0
-12.6727 11.1971 1 3 104.405 0
-12.0457 -5.37551 0.881592 3 103.805 0
-14.6234 11.5078 0.965003 3 103.205 0
1.37452 17.2546 0.983501 3 102.605 0
8.28113 1.36884 0.949087 3 102.005 0
-16.0089 -0.0974519 1 3 101.406 0
8.99392 2.9208 0.760017 3 100.806 0
4.05311 -2.59896 0.882092 3 100.206 0
6.73483 0.179202 1 3 99.6061 0
-8.42678 -5.53569 0.921422 3 99.0062 0
3.00295 -5.34742 1 3 98.4064 0
-7.24019 15.906 0.872509 3 97.8065 0
1.26784 -4.50935 0.926839 3 97.2067 0
-15.2251 1.83957 0.989584 3 96.6068 0
1.42377 -6.46205 0.930838 3 96.007 0
2.89268 18.5274 0.975335 3 95.4071 0
-9.75111 -4.14566 1 3 94.8072 0
-16.845 5.30832 1 3 94.2074 0
9.36538 4.64769 1 3 93.6075 0
1.98741 14.4333 1 3 93.0077 0
-16.4915 11.7121 0.894091 3 92.4078 0
-2.12952 -4.78647 1 3 91.808 0
-4.85105 19.7067 1 3 91.2081 0
9.51274 8.49354 1 3 90.6083 0
10.0253 6.56145 1 3 90.0084 0
-17.3214 13.4284 1 3 89.4086 0
5.86765 15.9419 1 3 88.8087 0
-8.07609 17.5943 1 3 88.2089 0
-11.0656 13.0687 1 3 87.609 0
-2.49726 17.837 1 3 87.0091 0
11.3294 5.04519 1 3 86.4093 0
-14.6745 -2.51567 1 3 85.8094 0
-18.3378 8.76911 1 3 85.2096 0
4.0867 14.9918 1 3 84.6097 0
-17.6248 3.46833 1 3 84.0099 0
8.15787 11.0117 1 3 83.41 0
-6.75592 19.0969 1 3 82.8102 0
-5.19819 -6.19029 1 3 82.2103 0
9.04883 -0.422493 1 3 81.6105 0
-0.502158 17.9362 1 3 81.0106 0
-13.3435 13.0785 1 3 80.4108 0
-17.1889 1.51627 1 3 79.8109 0
7.69619 12.9571 1 3 79.2111 0
-3.60367 -7.38069 0.990751 3 78.6112 0
-8.95353 -7.55163 1 3 78.0113 0
-12.6886 -2.26871 1 3 77.4115 0
-10.2926 -6.06795 1 3 76.8116 0
-13.4445 -4.11975 1 3 76.2118 0
-2.8541 19.8033 1 3 75.6119 0
5.50666 -1.40842 1 3 75.0121 0
-0.846917 19.9063 1 3 74.4122 0
5.87921 13.9426 1 3 73.8124 0
-8.70204 19.5556 1 3 73.2125 0
7.60466 14.954 1 3 72.6127 0
-6.64798 -4.81276 1 3 72.0128 0
4.17638 17.0095 1 3 71.413 0
3.05528 -7.49262 1 3 70.8131 0
-0.30937 -5.61433 1 3 70.2132 0
-11.2543 16.4792 1 3 69.6134 0
1.03723 19.2128 1 3 69.0135 0
-0.339523 -7.61373 1 3 68.4137 0
11.4564 8.96414 1 3 67.8138 0
10.0668 10.415 1 3 67.214 0
7.48919 -1.67284 1 3 66.6141 0
6.21426 -3.27906 1 3 66.0143 0
-10.7679 19.9085 1 3 65.4144 0
-12.0017 18.3344 1 3 64.8146 0
-13.7914 -6.09537 1 3 64.2147 0
-17.9951 -0.315806 1 3 63.6147 0
-12.1974 14.7176 1 3 63.0146 0
-3.91267 -9.38268 1 3 62.4144 0
2.57445 20.4906 1 3 61.8143 0
4.71578 -6.37992 1 3 61.2142 0
7.59243 16.9532 1 3 60.614 0
-13.9841 18.5987 1 3 60.0139 0
9.74889 -2.29584 1 3 59.4138 0
8.19266 -3.54498 1 3 58.8137 0
10.7416 3.13401 1 3 58.2135 0
-1.93958 21.5815 1 3 57.6134 0
-15.3255 13.3429 1 3 57.0133 0
11.9696 7.03029 1 3 56.4131 0
0.692752 21.1821 1 3 55.813 0
-19.3381 6.9776 1 3 55.2129 0
-7.05784 -6.91612 1 3 54.6128 0
-14.1797 14.9821 1 3 54.0126 0
-19.6125 3.24992 1 3 53.4125 0
-16.6299 -1.99721 1 3 52.8124 0
-11.9069 -7.24798 1 3 52.2122 0
-19.3183 13.5382 1 3 51.6121 0
11.4239 13.7673 1 3 51.012 0
9.62799 12.3658 1 3 50.4119 0
-13.2343 16.7446 1 3 49.8117 0
13.4292 8.39663 1 3 49.2116 0
-19.1757 1.29844 1 3 48.6115 0
10.2223 1.20257 1 3 48.0113 0
-9.91003 21.7151 1 3 47.4112 0
1.39478 -8.6074 1 3 46.8111 0
6.37858 -5.27023 1 3 46.211 0
2.23092 22.4604 1 3 45.6108 0
-17.2277 -3.90561 1 3 45.0107 0
-5.49939 -8.1668 1 3 44.4106 0
-18.3897 11.7376 1 3 43.8105 0
-7.3626 -8.8925 1 3 43.2103 0
-19.7018 10.2296 1 3 42.6102 0
-16.2142 15.1337 1 3 42.0101 0
4.85009 -8.37408 1 3 41.4099 0
9.51447 14.3625 1 3 40.8098 0
-20.7942 4.86379 1 3 40.2097 0
-2.0583 -8.63431 1 3 39.6096 0
3.19006 -9.48833 1 3 39.0094 0
-7.93474 21.4021 1 3 38.4093 0
4.2951 21.5101 1 3 37.8092 0
4.59258 19.5325 1 3 37.209 0
-3.93729 21.4848 1 3 36.6089 0
-15.2298 16.8746 1 3 36.0088 0
9.50296 16.3619 1 3 35.4087 0
12.7158 3.60371 1 3 34.8085 0
13.2817 5.52147 1 3 34.2084 0
-10.5667 -8.73134 1 3 33.6083 0
11.5371 11.7707 1 3 33.0081 0
-18.2122 15.2191 1 3 32.408 0
5.90175 18.0212 1 3 31.8079 0
-5.93501 21.3874 1 3 31.2079 0
6.53209 20.0183 1 3 30.608 0
-21.6005 3.03421 1 3 30.008 0
12.9262 10.3319 1 3 29.408 0
-17.228 16.9599 1 3 28.808 0
-9.0246 -10.0047 1 3 28.208 0
-5.77983 -10.1459 1 3 27.608 0
-0.399194 22.8572 1 3 27.008 0
-0.323921 -9.62911 1 3 26.408 0
11.0387 -0.622872 1 3 25.808 0
-15.7907 -6.14841 1 3 25.208 0
-18.6177 -2.21594 1 3 24.608 0
-20.61 12.0116 1 3 24.0081 0
-19.9832 -0.531348 1 3 23.4081 0
-4.19288 -11.3629 1 3 22.8081 0
-21.1639 1.08234 1 3 22.2081 0
-2.33747 -10.6143 1 3 21.6081 0
4.98547 -10.3695 1 3 21.0081 0
-13.4583 -8.50793 1 3 20.4081 0
8.36013 -5.53786 1 3 19.8081 0
8.16819 18.8685 1 3 19.2081 0
-3.02216 23.2631 1 3 18.6081 0
-20.6631 8.47586 1 3 18.0081 0
-21.584 6.70109 1 3 17.4082 0
-21.286 13.8937 1 3 16.8082 0
12.1639 1.68174 1 3 16.2082 0
-15.4189 -8.11338 1 3 15.6082 0
-17.8511 -5.80539 1 3 15.0082 0
-21.7013 10.1853 1 3 14.4082 0
-15.9797 18.7284 1 3 13.8082 0
-17.3851 -7.75039 1 3 13.2082 0
-19.2158 -4.12449 1 3 12.6082 0
-21.9716 -0.74715 1 3 12.0082 0
6.51352 -7.26506 1 3 11.4082 0
-12.1188 -9.99278 1 3 10.8083 0
10.0559 -4.27224 1 3 10.2083 0
1.13857 24.1357 1 3 9.60827 0
12.9801 -0.14399 1 3 9.00828 0
-23.0721 1.68005 1 3 8.40829 0
10.2222 -6.2677 1 3 7.8083 0
-21.5188 -3.6819 1 3 7.20831 0
-52.074 11.8151 1 3 6.60832 0
-59.3662 -65.6151 1 3 6.00833 0
-39.2474 99.3874 1 3 5.40834 0
114.582 63.804 1 3 4.80835 0
-135.147 56.0042 1 3 4.20835 0
-139.085 -83.6224 1 3 3.60835 0
-17.4059 -173.949 1 3 3.00835 0
-152.538 -102.172 1 3 2.40834 0
92.9761 166.468 1 3 1.80833 0
-180.433 -76.3648 1 3 1.20833 0
33.452 -196.196 1 3 0.608333 0
-18.8991 -199.105 1 3 0.00833333 0
