# Supplementary material for: Study of tumor growth indicates the existence of an “immunological threshold” separating states of pro- and antitumoral peritumoral inflammation
Source: PLoS One. 2018 Nov 2;13(11):e0202823. doi: 10.1371/journal.pone.0202823 (PMC6214501; doi:10.1371/journal.pone.0202823)
Supplement: S1 Data — File containing the position and radius of particles at simulated times. A detailed description file is provided alongside the data. (ZIP) [file pone.0202823.s004.zip › minimal dataset/competent/11920.csv]

0 0 1.00003 0 8093.72 0
1.01519 -3.3318 1.00006 0 8129.63 0
5.29993 -0.228563 1.00003 0 7860.2 0
-7.73402 4.87902 1.00013 0 9006.93 0
-0.443114 -1.96345 1.00006 0 8353.48 0
-0.532726 5.24652 1.00013 0 8964.87 0
-14.4794 6.45937 1.00006 0 8273.72 0
-9.10223 -0.962483 1.00003 0 7988.1 0
-2.44695 4.66773 1.00013 0 9032.48 0
-0.989068 3.29941 1.00013 0 8947.84 0
0.83585 11.0878 1.00006 0 8302.52 0
-7.27779 6.82631 1.00013 0 9001.3 0
-8.19014 2.93205 1.00003 0 8057.32 0
-5.27383 0.1949 1.00006 0 8433.65 0
-3.90531 6.0364 1.00013 0 8902.07 0
-1.991 6.61491 1.00013 0 9058.23 0
-2.53674 11.8778 1.00003 0 8043.22 0
-1.53479 8.56212 1.00006 0 8526.76 0
1.47112 -1.38474 1.00003 0 7988.91 0
-6.82162 8.77318 1.00013 0 8900.68 0
4.29815 3.08753 1.00003 0 7970.37 0
3.29603 6.40323 1.00006 0 8440.29 0
-0.899176 -3.91062 1.00006 0 8285.62 0
-3.44924 7.98356 1.00013 0 8823 0
4.20836 10.2976 1.00006 0 8285.95 0
-4.36134 4.08923 1.00013 0 9067.05 0
5.66661 8.92886 1.00003 0 8009.68 0
-9.19224 6.2476 1.00006 0 8421.54 0
-9.73808 11.5104 1.00003 0 7980.41 0
-0.622421 12.4564 1.00003 0 7970.23 0
-0.0765603 7.19334 1.00006 0 8488.78 0
-8.27986 10.1418 1.00003 0 8106.41 0
2.3836 2.5092 1.00006 0 8503.56 0
-5.81966 5.4577 1.00013 0 9006.94 0
-11.0161 -1.54113 1.00003 0 7897.33 0
-8.7361 8.19488 1.00003 0 8061.74 0
-5.45332 14.6147 1.00003 0 8044.17 0
-7.64384 -2.33105 1.00003 0 8002.98 0
-4.27139 -3.12087 1.00006 0 8394.48 0
1.3816 5.82493 1.00013 0 8964.88 0
-6.27581 3.51058 1.00013 0 8956.66 0
8.12729 4.24495 1.00003 0 7861.38 0
2.75015 11.6661 1.00006 0 8408.54 0
-2.9033 2.72065 1.00013 0 8938.48 0
-3.35931 0.773405 1.00006 0 8431.1 0
-5.36329 7.40478 1.00013 0 8902.07 0
-4.90707 9.35184 1.00006 0 8443.78 0
6.12262 10.8757 1.00006 0 8213.07 0
-2.99283 9.93053 1.00013 0 8823.01 0
0.469233 1.93077 1.00006 0 8577.5 0
-11.1956 12.8787 0.54473 0 8025.96 0
-11.5628 3.72191 1.00003 0 7994.33 0
-2.08065 13.8251 1.00003 0 8085.88 0
3.75206 8.35038 1.00003 0 8042.52 0
-13.5669 10.3536 1.00003 0 7978.81 0
-1.07864 10.5092 1.00006 0 8526.77 0
-7.3676 14.0362 1.00003 0 7911.25 0
-4.45107 11.299 1.00006 0 8508.61 0
0.925474 3.87786 1.00006 0 8503.57 0
-12.0188 1.7746 1.00003 0 7924.24 0
0.289907 16.3508 1.00003 0 7904.61 0
-4.81754 2.14215 1.00006 0 8489.67 0
0.379736 9.14059 1.00006 0 8488.79 0
2.8399 4.4563 1.00006 0 8485.66 0
-6.18413 -3.70502 1.00003 0 7954.46 0
-6.91163 15.9833 1.00003 0 7963.81 0
-6.36551 10.7203 1.00006 0 8443.79 0
-10.1044 2.35336 1.00006 0 8441.67 0
1.83791 7.77206 1.00006 0 8440.3 0
-8.6462 0.984732 1.00003 0 8013.25 0
-1.44488 1.35219 1.00006 0 8431.11 0
6.57893 12.8229 1.00003 0 7902.15 0
-12.5648 7.03778 1.00003 0 7923.49 0
5.12107 14.1915 1.00006 0 8408.55 0
3.84184 1.1404 1.00006 0 8394.91 0
-3.81561 -1.17349 1.00006 0 8353.49 0
4.75412 5.03456 1.00003 0 7936.41 0
1.29196 13.0349 1.00006 0 8302.53 0
3.20644 13.6134 1.00006 0 8300.72 0
4.66444 12.2444 1.00006 0 8291.47 0
-12.1087 8.98512 1.00006 0 8273.72 0
-11.6525 10.9324 1.00003 0 8106.41 0
-1.90142 -0.594766 1.00003 0 8093.73 0
-10.1942 9.5634 1.00003 0 8061.75 0
-9.64834 4.30059 1.00003 0 8057.32 0
-0.166274 14.4035 1.00003 0 8044.18 0
-3.99504 13.2464 1.00003 0 8043.23 0
2.29387 9.71903 1.00003 0 8042.53 0
-9.28159 13.4575 1.00003 0 8025.97 0
-6.73196 1.56344 1.00003 0 8013.26 0
7.58106 9.5075 1.00003 0 8009.69 0
6.66864 5.61295 1.00003 0 8004.58 0
-5.72964 -1.75213 1.00003 0 8002.99 0
-9.55798 -2.90988 1.00003 0 7996.37 0
3.38539 -0.806843 1.00003 0 7988.92 0
5.75618 1.71871 1.00003 0 7986.17 0
-7.82355 12.0889 1.00003 0 7980.42 0
-2.35732 -2.54212 1.00003 0 7974.96 0
6.21242 3.66584 1.00003 0 7970.37 0
-7.18809 -0.383649 1.00003 0 7954.47 0
-3.53914 15.1936 1.00003 0 7943.64 0
5.21045 6.98176 1.00003 0 7936.42 0
-11.1067 5.66922 1.00003 0 7924.25 0
-10.6506 7.61626 1.00003 0 7923.5 0
-1.62453 15.7723 1.00003 0 7911.49 0
-5.90916 12.6676 1.00003 0 7911.26 0
-8.82624 15.4049 1.00003 0 7906.82 0
1.74821 14.9821 1.00003 0 7902.16 0
-13.0211 5.09054 1.00003 0 7899.69 0
-13.477 3.14333 1.00003 0 7894.91 0
7.12501 7.56021 1.00003 0 7892.31 0
-10.5605 0.406086 1.00003 0 7889.24 0
1.92735 0.56192 1.00003 0 7883.28 0
-14.023 8.40634 1.00003 0 7849.77 0
-10.1105 12.5793 0.12823 3 215.778 0
-11.5215 0.844289 0.0555622 3 215.178 0
-14.1875 9.47359 0.0761459 3 204.38 0
-13.4623 11.4614 0.10998 3 203.181 0
6.19971 13.8797 0.103146 3 200.781 0
1.49689 16.1754 0.10548 3 200.182 0
-1.45906 -4.89615 0.125147 3 196.582 0
-9.45409 14.5249 0.0783126 3 195.983 0
7.96419 8.39124 0.157394 3 195.383 0
-7.09151 -3.20631 0.0331452 3 194.183 0
-8.0196 16.188 0.114147 3 193.583 0
-0.947682 16.9167 0.300884 3 192.983 0
-11.2642 13.5567 0.135729 3 192.383 0
-13.1639 1.4858 0.12723 3 191.784 0
-14.9432 7.59474 0.212224 3 190.584 0
-2.798 16.1952 0.22314 3 189.984 0
-2.59061 16.7416 0.311133 3 189.384 0
-14.1482 5.35059 0.128563 3 188.784 0
-10.8707 11.8026 0.129063 3 188.184 0
-4.05419 -4.26139 0.158894 3 187.585 0
-12.8868 1.0474 0.130646 3 186.985 0
2.9291 14.7788 0.0974796 3 186.385 0
2.60227 -1.6686 0.153145 3 185.785 0
6.92414 1.76897 0.136896 3 185.185 0
-11.1271 -0.488103 0.0575623 3 184.585 0
-13.799 4.24549 0.129063 3 183.985 0
-3.09872 -3.54219 0.152811 3 183.386 0
7.76154 6.38265 0.183809 3 182.786 0
-10.8099 -2.78426 0.226639 3 182.186 0
-4.72691 15.6685 0.252804 3 181.586 0
-9.91115 12.5775 0.0618957 3 180.386 0
7.73483 12.3161 0.229972 3 179.786 0
8.30956 7.45405 0.178226 3 179.187 0
-2.7565 -3.66356 0.171477 3 178.587 0
-13.2692 1.90406 0.211474 3 177.987 0
-0.0649185 -4.99085 0.35538 3 177.387 0
0.27162 -4.3936 0.257804 3 176.787 0
-8.217 16.3791 0.135729 3 176.187 0
-11.8509 0.492213 0.259554 3 175.588 0
-12.0192 12.3056 0.384961 3 174.988 0
-12.0932 -2.17534 0.248888 3 174.388 0
8.03247 5.86681 0.378378 3 173.788 0
2.5567 -2.17269 0.330049 3 173.188 0
9.38147 4.39554 0.252971 3 172.588 0
-11.3437 -2.77839 0.280219 3 171.988 0
-2.77645 17.219 0.196725 3 171.389 0
-0.0496921 -5.56014 0.202474 3 170.789 0
7.39505 3.21029 0.197641 3 170.189 0
-0.519327 17.296 0.21739 3 169.589 0
2.84474 15.7928 0.283719 3 168.989 0
-8.72889 -3.76484 0.187392 3 168.389 0
6.49254 0.52153 0.252304 3 167.789 0
-13.7182 11.704 0.234639 3 167.19 0
-12.9469 -0.449536 0.399377 3 166.59 0
-8.34571 -3.46707 0.299717 3 165.99 0
0.444868 -5.40866 0.300134 3 165.39 0
-2.03475 -4.81627 0.453873 3 164.79 0
-13.2953 1.00911 0.274219 3 164.19 0
4.70037 -1.4995 0.369712 3 163.59 0
-12.7058 0.4418 0.497786 3 162.991 0
1.58503 16.9082 0.374795 3 162.391 0
-14.3309 2.21178 0.25897 3 161.791 0
8.40837 6.73326 0.527534 3 161.191 0
2.28405 16.362 0.444457 3 160.591 0
-9.94966 14.6406 0.356213 3 159.991 0
-10.8876 -3.48644 0.417459 3 159.391 0
-5.59889 15.9204 0.240972 3 158.792 0
-15.7733 9.79348 0.40746 3 158.192 0
0.97799 -4.82291 0.481371 3 157.592 0
-13.9158 1.52872 0.532784 3 156.992 0
-14.8897 9.63711 0.486371 3 156.392 0
7.14282 2.42676 0.488204 3 155.792 0
-5.05783 16.2289 0.328965 3 155.193 0
-4.37932 16.2171 0.298218 3 154.593 0
8.01664 13.3326 0.505786 3 153.993 0
3.45601 16.3642 0.535617 3 153.393 0
2.6678 -3.26066 0.648109 3 152.793 0
-12.2148 13.2699 0.530617 3 152.193 0
-12.9366 11.8885 0.567115 3 151.593 0
1.95068 -4.5309 0.49287 3 150.994 0
-12.0099 -0.335307 0.516702 3 150.394 0
-1.883 17.3268 0.574781 3 149.794 0
-4.75085 -4.72512 0.67519 3 149.194 0
6.77989 -0.190427 0.466705 3 148.594 0
-9.3727 16.9415 0.622111 3 147.994 0
0.129062 17.8146 0.473205 3 147.394 0
9.2697 3.3764 0.40196 3 146.795 0
-14.7411 4.33406 0.738602 3 146.195 0
-10.7741 14.0004 0.525368 3 145.595 0
9.10242 9.00797 0.551033 3 144.995 0
-10.3956 17.4355 0.508869 3 144.395 0
-15.6109 8.76879 0.626277 3 143.795 0
3.7441 15.224 0.621111 3 143.195 0
8.47342 2.51314 0.706021 3 142.596 0
7.91099 11.3199 0.716521 3 141.996 0
-16.7842 8.51627 0.567531 3 141.396 0
-15.4666 5.35014 0.487121 3 140.796 0
10.0202 2.76122 0.500036 3 140.196 0
-13.14 12.8988 0.448707 3 139.596 0
3.79163 -2.45037 0.658108 3 138.996 0
-6.42287 17.6575 0.733186 3 138.397 0
-9.00593 -4.50243 0.596779 3 137.797 0
9.13118 7.79112 0.652192 3 137.197 0
-15.8393 7.45969 0.687939 3 136.597 0
5.76414 -1.89358 0.692439 3 135.997 0
10.499 13.6388 0.724937 3 135.397 0
-4.93365 17.3398 0.781099 3 134.797 0
4.9545 15.8759 0.650942 3 134.198 0
10.1599 3.92166 0.638693 3 133.598 0
-3.17801 -4.47152 0.737769 3 132.998 0
-3.85561 -5.61064 0.582364 3 132.398 0
-10.5023 15.5228 0.67969 3 131.798 0
-15.22 2.88442 0.748185 3 131.198 0
-3.54376 16.8496 0.648442 3 130.599 0
9.10282 10.3774 0.699605 3 129.999 0
-0.940368 -5.57872 0.669857 3 129.399 0
1.42732 18.1478 0.851427 3 128.799 0
-14.5491 12.381 0.831179 3 128.199 0
-0.995755 18.3133 0.740852 3 127.599 0
9.24104 12.4346 1 3 126.999 0
-17.2872 7.27461 0.768767 3 126.4 0
-7.71947 -4.126 0.574614 3 125.8 0
-2.10626 -7.81478 0.848261 3 125.2 0
-2.9825 18.2348 0.831929 3 124.6 0
8.99305 14.4736 0.961253 3 124 0
-14.186 -1.3196 0.856427 3 123.4 0
10.4483 11.1345 0.754851 3 122.8 0
-15.2837 10.9174 0.808181 3 122.201 0
-2.40529 -6.1098 0.887341 3 121.601 0
-8.02784 17.3795 0.788015 3 121.001 0
1.88585 -5.98079 0.936005 3 120.401 0
-10.2674 20.2178 0.86476 3 119.801 0
-17.3209 14.8943 0.90759 3 119.201 0
-13.8922 0.220661 0.707355 3 118.601 0
-0.578426 -7.07246 0.850761 3 118.002 0
-12.6785 -1.47526 0.661358 3 117.402 0
6.95616 14.6493 0.849928 3 116.802 0
-16.9825 9.88334 0.805097 3 116.202 0
-3.81591 -7.15356 0.867093 3 115.602 0
-16.3271 6.15676 0.692689 3 115.002 0
3.43852 -4.74963 0.993001 3 114.402 0
-9.06754 -5.93244 0.827429 3 113.803 0
-1.97992 -9.78701 0.72027 3 113.203 0
6.27253 16.4577 0.755351 3 112.603 0
-3.67975 19.8645 0.924755 3 112.003 0
-13.9652 -3.13826 0.949504 3 111.403 0
9.55375 5.64689 1 3 110.803 0
11.7831 10.52 0.693522 3 110.203 0
-5.45328 -6.24893 1 3 109.604 0
9.68318 1.29971 1 3 109.004 0
-15.4033 1.01458 1 3 108.404 0
7.38596 -1.34684 0.785432 3 107.804 0
-13.9461 14.1145 1 3 107.204 0
-12.0676 14.7988 1 3 106.604 0
2.96272 17.59 0.770683 3 106.005 0
4.58168 17.4001 0.841761 3 105.405 0
-18.3431 8.6972 1 3 104.805 0
11.3062 0.190438 0.95092 3 104.205 0
8.01141 16.1923 1 3 103.605 0
10.6178 15.596 1 3 103.005 0
-3.5131 -9.00928 1 3 102.405 0
-5.43512 19.0784 1 3 101.806 0
-12.1727 -3.64461 0.878842 3 101.206 0
-7.30382 -5.61067 0.960003 3 100.606 0
12.0392 14.2732 0.904007 3 100.006 0
-9.35507 18.5755 0.981418 3 99.4061 0
5.89619 18.6852 0.998833 3 98.8063 0
7.83082 18.1834 1 3 98.2064 0
-11.7154 16.7438 0.976085 3 97.6066 0
7.71705 0.937563 1 3 97.0067 0
9.01425 -0.581159 0.996084 3 96.4069 0
10.6281 9.28175 1 3 95.807 0
-16.4779 4.26033 1 3 95.2071 0
-1.74671 19.8831 1 3 94.6073 0
-10.5341 -4.88147 0.972752 3 94.0074 0
-13.6003 16.084 1 3 93.4076 0
-7.43166 19.0649 1 3 92.8077 0
-5.3617 -8.24583 1 3 92.2079 0
11.5361 5.40566 1 3 91.608 0
-16.9248 2.31253 1 3 91.0082 0
-16.329 -4.98635 0.977585 3 90.4083 0
-0.721141 21.5993 1 3 89.8085 0
-8.923 -7.73916 0.981418 3 89.2086 0
6.98067 -3.09048 1 3 88.6088 0
-8.51273 20.6794 0.945337 3 88.0089 0
7.29841 20.1113 1 3 87.409 0
-5.0971 -10.2273 1 3 86.8092 0
11.4778 2.17755 1 3 86.2093 0
-16.9199 11.6933 1 3 85.6095 0
12.6868 3.77057 1 3 85.0096 0
1.14256 -7.77591 1 3 84.4098 0
0.216836 19.5605 0.992001 3 83.8099 0
3.9588 19.1818 1 3 83.2101 0
5.03526 -3.54592 1 3 82.6102 0
-17.4144 0.373699 1 3 82.0104 0
3.66958 -6.73093 1 3 81.4105 0
2.15074 20.0302 1 3 80.8107 0
10.7029 7.2831 1 3 80.2108 0
5.3578 20.6112 1 3 79.611 0
-7.07118 -7.44812 0.886258 3 79.0111 0
-6.59187 20.8531 0.976752 3 78.4112 0
12.6698 -1.97553 1 3 77.8114 0
-11.3303 18.6864 1 3 77.2115 0
12.6875 7.04103 1 3 76.6117 0
-6.94499 -9.46649 1 3 76.0118 0
-10.695 -6.84633 1 3 75.412 0
-12.4033 -5.51183 1 3 74.8121 0
-4.71279 21.4866 1 3 74.2123 0
8.91398 -2.57854 1 3 73.6124 0
7.21611 -5.07612 1 3 73.0126 0
-15.4768 15.4009 1 3 72.4127 0
-2.71922 21.628 1 3 71.8129 0
-12.5834 -7.50342 1 3 71.213 0
-17.9365 5.62862 1 3 70.6132 0
-18.3975 3.68219 1 3 70.0133 0
1.26589 21.8234 1 3 69.4134 0
-14.3487 -5.04928 1 3 68.8136 0
2.96357 -8.60178 1 3 68.2137 0
11.7008 12.3743 1 3 67.6139 0
13.2501 -0.0616892 1 3 67.014 0
-16.0172 -1.05716 1 3 66.4142 0
12.6139 9.04423 1 3 65.8143 0
-19.3908 6.99694 1 3 65.2145 0
-8.92791 -9.72375 1 3 64.6146 0
-18.8681 1.7398 1 3 64.0148 0
-11.5709 21.5562 1 3 63.4146 0
13.4574 10.8614 1 3 62.8145 0
-0.49499 -8.92145 1 3 62.2144 0
-20.6768 8.52816 1 3 61.6143 0
-18.6405 10.6744 1 3 61.0141 0
5.26986 -5.53126 1 3 60.414 0
-16.0266 13.479 1 3 59.8139 0
-19.8531 5.05332 1 3 59.2137 0
2.66284 23.2541 1 3 58.6136 0
3.547 21.4604 1 3 58.0135 0
10.6939 -1.6662 1 3 57.4134 0
-13.2246 18.0462 1 3 56.8132 0
1.31529 -9.7686 1 3 56.2131 0
-15.1128 17.3899 1 3 55.613 0
14.3799 8.1058 1 3 55.0128 0
-15.9118 -3.05282 1 3 54.4127 0
-20.3244 3.10983 1 3 53.8126 0
9.64554 17.3435 1 3 53.2125 0
13.8384 5.40545 1 3 52.6123 0
6.63635 -6.9904 1 3 52.0122 0
-5.82087 23.1517 1 3 51.4121 0
12.546 16.1267 1 3 50.8119 0
-17.9315 -1.6378 1 3 50.2118 0
-10.7239 -8.8442 1 3 49.6117 0
-18.2212 13.2085 1 3 49.0116 0
-17.0155 16.7802 1 3 48.4114 0
-19.8076 14.4262 1 3 47.8113 0
13.5622 13.1035 1 3 47.2112 0
-21.7781 4.48217 1 3 46.611 0
-3.23551 -10.9891 1 3 46.0109 0
-20.0685 12.4433 1 3 45.4108 0
-3.82573 23.2941 1 3 44.8107 0
-7.7063 22.4855 1 3 44.2105 0
10.9279 -3.6516 1 3 43.6104 0
9.14841 -4.56456 1 3 43.0103 0
15.5306 6.47022 1 3 42.4102 0
9.4643 19.3372 1 3 41.81 0
-12.6119 -9.50291 1 3 41.2099 0
-21.3071 6.42574 1 3 40.6098 0
-18.9367 16.2245 1 3 40.0096 0
8.58394 -6.53518 1 3 39.4095 0
4.94718 22.8884 1 3 38.8094 0
6.40423 -9.64873 1 3 38.2093 0
13.4611 1.92651 1 3 37.6091 0
5.03652 -8.19071 1 3 37.009 0
15.1633 11.9049 1 3 36.4089 0
14.6702 3.51967 1 3 35.8087 0
15.2459 9.90776 1 3 35.2086 0
-22.24 2.53469 1 3 34.6085 0
6.75769 22.0387 1 3 34.0084 0
-17.8253 -3.63461 1 3 33.4082 0
-20.6351 10.5272 1 3 32.8081 0
-22.5933 7.95603 1 3 32.208 0
-20.7835 1.16405 1 3 31.6079 0
-12.8352 20.0076 1 3 31.0079 0
14.1981 14.9994 1 3 30.408 0
2.69648 -11.2138 1 3 29.808 0
-10.5871 -10.8394 1 3 29.208 0
-23.2253 5.86295 1 3 28.608 0
15.799 13.8007 1 3 28.008 0
-8.9221 24.0791 1 3 27.408 0
-14.529 -7.04063 1 3 26.808 0
10.5168 -6.02204 1 3 26.208 0
-1.79527 23.4019 1 3 25.608 0
-0.676234 -10.9131 1 3 25.008 0
-19.328 -0.206541 1 3 24.408 0
14.6174 -1.52111 1 3 23.8081 0
-14.7351 19.3537 1 3 23.2081 0
-9.68931 22.2325 1 3 22.6081 0
-22.088 11.9011 1 3 22.0081 0
-14.3658 21.3186 1 3 21.4081 0
-16.6385 18.7444 1 3 20.8081 0
16.3972 8.2726 1 3 20.2081 0
11.574 17.8736 1 3 19.6081 0
12.9034 -3.96169 1 3 19.0081 0
-6.68045 -11.4493 1 3 18.4081 0
0.201304 23.5154 1 3 17.8081 0
-19.8472 -2.21244 1 3 17.2082 0
8.69483 21.542 1 3 16.6082 0
-11.2168 23.5234 1 3 16.0082 0
-20.9312 16.0798 1 3 15.4082 0
16.3285 4.63685 1 3 14.8082 0
11.3934 19.8652 1 3 14.2082 0
4.3308 -10.0613 1 3 13.6082 0
-4.9471 24.9502 1 3 13.0082 0
-8.66355 -11.7057 1 3 12.4082 0
-21.7282 13.8679 1 3 11.8082 0
10.685 21.7351 1 3 11.2082 0
12.5143 -5.92322 1 3 10.6083 0
8.00421 -8.44898 1 3 10.0083 0
-22.5516 9.95549 1 3 9.40828 0
-7.03473 24.7399 1 3 8.80828 0
13.5732 17.8423 1 3 8.20829 0
-21.2445 -0.782077 1 3 7.6083 0
-18.5594 18.1885 1 3 7.00831 0
-13.1029 22.8601 1 3 6.40832 0
34.6165 -31.6018 1 3 5.80833 0
-58.6899 -52.4303 1 3 5.20834 0
-102.871 17.7999 1 3 4.60835 0
98.8658 -90.0981 1 3 4.00836 0
-18.1604 148.321 1 3 3.40835 0
6.96717 -168.403 1 3 2.80834 0
97.8464 150.835 1 3 2.20833 0
169.498 -85.6217 1 3 1.60833 0
175.087 88.0403 1 3 1.00833 0
175.144 95.2414 1 3 0.408333 0
