# Supplementary material for: Study of tumor growth indicates the existence of an “immunological threshold” separating states of pro- and antitumoral peritumoral inflammation
Source: PLoS One. 2018 Nov 2;13(11):e0202823. doi: 10.1371/journal.pone.0202823 (PMC6214501; doi:10.1371/journal.pone.0202823)
Supplement: S1 Data — File containing the position and radius of particles at simulated times. A detailed description file is provided alongside the data. (ZIP) [file pone.0202823.s004.zip › minimal dataset/competent/16020.csv]

0 0 1.00003 0 12412.2 0
-10.4752 3.75363 1.00013 0 13331.2 0
-1.30002 -1.5194 1.00006 0 12677.8 0
-0.00399255 5.2859 1.00013 0 13289.1 0
-3.27493 4.1458 1.00013 0 13356.8 0
-1.31041 3.77168 1.00013 0 13272.1 0
-1.9789 10.9514 1.00006 0 12626.8 0
-7.20425 4.89398 1.00013 0 13325.6 0
-9.15851 -0.0233509 1.00003 0 12373.7 0
-3.92311 0.743083 1.00006 0 12757.9 0
-3.93329 6.03433 1.00013 0 13226.3 0
-1.96863 5.65999 1.00013 0 13382.5 0
-5.90808 11.6997 1.00003 0 12358.7 0
-2.62696 7.54856 1.00006 0 12851 0
-8.52105 8.67083 1.00013 0 13225 0
3.26714 6.42598 1.00006 0 12764.6 0
-4.59161 7.92273 1.00013 0 13147.3 0
3.27007 11.7054 1.00006 0 12610.2 0
-4.5813 2.63141 1.00013 0 13391.3 0
-8.51047 3.37953 1.00006 0 12745.8 0
-9.16892 5.26801 1.00003 0 12292.2 0
-2.75063 12.4129 0.614475 0 12281.5 0
-0.662274 7.17433 1.00006 0 12813.1 0
0.654164 3.39755 1.00006 0 12827.8 0
-5.23964 4.5199 1.00013 0 13331.2 0
-11.1338 5.64207 1.00003 0 12378.4 0
-7.87275 12.0739 1.00003 0 12359.8 0
-6.53535 -2.28577 1.00003 0 12316.1 0
1.30237 6.8 1.00013 0 13289.2 0
-6.54599 3.0056 1.00013 0 13280.9 0
-0.670985 12.4659 1.00006 0 12732.8 0
-2.61657 2.25736 1.00013 0 13262.8 0
-4.57082 -2.65989 1.00006 0 12755.4 0
-5.89794 6.4083 1.00013 0 13226.3 0
-7.86265 6.78231 1.00006 0 12768.1 0
0.794901 13.73 0.935815 0 12537.3 0
-5.2499 9.81106 1.00013 0 13147.3 0
1.33083 1.49311 1.00006 0 12901.8 0
-3.28528 9.43702 1.00003 0 12403.9 0
3.92848 9.81689 1.00003 0 12358 0
-3.94365 11.3253 1.00006 0 12851 0
-11.2978 7.98414 0.281166 0 12219 0
-9.17931 10.5592 1.00006 0 12832.9 0
2.6188 3.0231 1.00006 0 12827.8 0
-5.88775 1.11709 1.00006 0 12813.9 0
-1.32071 9.06275 1.00006 0 12813.1 0
3.30702 1.14526 1.00006 0 12809.9 0
-6.55633 8.29679 1.00006 0 12768.1 0
0.64409 8.68861 1.00006 0 12764.6 0
-8.46859 -1.71281 0.825043 0 12327 0
-1.95855 0.368914 1.00006 0 12755.4 0
1.95042 10.2028 1.00006 0 12732.8 0
3.60169 -0.471159 0.64317 0 12719.2 0
1.96046 4.91166 1.00003 0 12245.7 0
1.21732 11.9785 0.865904 0 12625 0
-11.7813 2.23907 1.00003 0 12425.7 0
-3.26458 -1.14505 1.00003 0 12412.2 0
-10.4898 9.04348 1.00003 0 12378.4 0
-9.81686 1.86517 1.00003 0 12373.7 0
-0.0142827 10.5769 1.00003 0 12358 0
-7.19385 -0.397368 1.00003 0 12327 0
3.18678 5.17444 0.254168 0 12317.8 0
-0.652003 1.88336 1.00003 0 12298.3 0
-5.22933 -0.771414 1.00003 0 12286.5 0
-7.85217 1.49107 1.00003 0 12264.8 0
-4.69397 12.7293 0.591977 0 12253.3 0
2.60866 8.3145 1.00003 0 12245.7 0
-18.8345 -6.547 1.00003 0 12232.8 0
-9.82738 7.15638 1.00003 0 12232 0
-7.21455 10.1853 1.00003 0 12219 0
1.9599 -0.405372 1.00003 0 12189.4 0
-9.93624 9.88891 0.0101453 3 213.578 0
-3.81045 -1.99488 0.0113119 3 208.779 0
3.23699 2.18764 0.0365619 3 208.18 0
-7.64153 -2.14837 0.10948 3 205.18 0
-11.4965 3.99393 0.0483121 3 201.581 0
2.73664 4.12281 0.0987296 3 200.981 0
3.34743 7.51307 0.0327285 3 200.381 0
-8.74528 11.5058 0.0404787 3 199.182 0
2.14097 -2.03845 0.131563 3 197.982 0
3.66754 8.30137 0.0581456 3 196.782 0
-11.0301 8.12924 0.0231452 3 195.583 0
-10.6414 0.985112 0.190892 3 194.983 0
-2.07033 12.0818 0.133563 3 194.383 0
-7.03233 12.8278 0.12448 3 193.783 0
-11.6055 8.43557 0.268553 3 193.183 0
4.22995 10.9831 0.164311 3 192.583 0
3.83181 8.02233 0.258054 3 191.984 0
1.83786 11.2719 0.0748959 3 191.384 0
-6.75452 12.6014 0.232639 3 190.784 0
3.47818 7.64615 0.038812 3 190.184 0
-9.54009 -1.23849 0.271053 3 188.984 0
-10.0225 11.3464 0.155645 3 188.384 0
-0.360352 -1.0076 0.0698958 3 187.785 0
2.22079 -1.64634 0.266886 3 187.185 0
-8.95059 11.6747 0.137646 3 186.585 0
-11.4861 1.20223 0.0726459 3 184.785 0
-10.1766 10.3459 0.0183952 3 184.185 0
-3.92283 12.5297 0.175976 3 183.586 0
3.68471 7.55108 0.156728 3 182.986 0
5.14767 10.191 0.273553 3 182.386 0
-2.0922 12.2771 0.0529789 3 181.786 0
3.77109 5.19331 0.31205 3 181.186 0
-12.5223 1.3812 0.133313 3 180.586 0
3.57746 2.31081 0.184976 3 179.986 0
-10.218 10.1327 0.12123 3 179.387 0
-7.62757 -2.54995 0.123063 3 178.787 0
-13.1365 2.37623 0.358546 3 178.187 0
-6.43322 12.9898 0.26472 3 177.587 0
-9.5281 -1.74595 0.233722 3 176.987 0
3.218 4.63349 0.279802 3 176.387 0
-3.48311 12.3473 0.0868961 3 175.787 0
-0.332222 -2.44914 0.341964 3 175.188 0
1.70044 -3.02939 0.397877 3 174.588 0
-8.36256 -2.78475 0.251388 3 173.388 0
-7.9491 -2.59819 0.201225 3 172.788 0
-11.1154 1.1334 0.276136 3 172.188 0
-12.9569 1.5895 0.338381 3 171.589 0
-3.375 -2.37282 0.219307 3 170.989 0
-6.32928 -3.52265 0.247971 3 170.389 0
-9.17447 12.3609 0.331298 3 169.789 0
-5.72781 -3.38722 0.363879 3 169.189 0
0.318221 -2.30455 0.325049 3 168.589 0
4.63893 1.49186 0.374795 3 167.989 0
-10.2769 0.645167 0.277969 3 167.39 0
1.88502 13.0666 0.311383 3 166.79 0
-2.47691 -2.36958 0.444124 3 166.19 0
2.22871 12.5124 0.281135 3 165.59 0
0.199907 -1.4874 0.49937 3 164.99 0
3.72366 3.7725 0.329299 3 164.39 0
-11.1503 7.02629 0.273719 3 163.79 0
2.14834 13.8834 0.427541 3 163.191 0
-9.34636 11.8012 0.251638 3 162.591 0
-0.887299 -2.9074 0.376712 3 161.991 0
-1.75109 -2.95365 0.488204 3 161.391 0
-5.68819 13.1864 0.498703 3 160.791 0
-2.85581 13.6454 0.385711 3 160.191 0
3.93617 3.08839 0.318049 3 159.591 0
-10.3623 0.143341 0.198891 3 158.992 0
-1.99234 13.3408 0.530951 3 158.392 0
-11.5904 6.78027 0.223723 3 157.792 0
-4.39373 -4.27094 0.617111 3 157.192 0
-10.5206 11.0319 0.421959 3 156.592 0
-10.9681 0.450094 0.407043 3 155.992 0
-10.5713 10.3286 0.282219 3 155.392 0
4.67296 8.35952 0.63511 3 154.793 0
2.98922 -1.18137 0.288718 3 154.193 0
4.5071 7.24959 0.487037 3 153.593 0
-2.61468 -3.18877 0.387211 3 152.993 0
-3.62383 13.1602 0.522035 3 152.393 0
-11.7276 4.37494 0.393711 3 151.793 0
4.69568 12.054 0.466289 3 151.193 0
4.13133 4.47887 0.474955 3 150.594 0
4.55797 3.6086 0.484954 3 149.994 0
4.97906 11.0383 0.587447 3 149.394 0
-13.0792 7.80607 0.433541 3 148.794 0
-2.99871 -4.55891 0.466039 3 148.194 0
-6.17109 14.1006 0.538117 3 147.594 0
-0.675711 14.0264 0.559865 3 146.995 0
-12.4163 8.85601 0.638193 3 146.395 0
6.10452 5.19882 0.53545 3 145.795 0
-7.22037 13.3382 0.418792 3 145.195 0
2.73735 13.1335 0.523451 3 144.595 0
-3.42005 -3.66167 0.519951 3 143.995 0
-14.8862 0.132563 0.588363 3 143.395 0
4.82299 5.54111 0.782266 3 142.796 0
3.02227 -1.99236 0.516035 3 142.196 0
4.28819 2.3207 0.525784 3 141.596 0
5.39982 4.28777 0.585863 3 140.996 0
1.30268 -1.98334 0.708271 3 140.396 0
0.697459 -3.15779 0.610612 3 139.796 0
5.72388 11.9239 0.566115 3 139.196 0
-12.0664 7.51813 0.611112 3 138.597 0
-12.6123 4.90894 0.643026 3 137.997 0
5.81309 8.23049 0.507036 3 137.397 0
4.5899 0.233924 0.565531 3 136.797 0
-1.81593 14.6374 0.732936 3 136.197 0
-8.7279 13.5049 0.667024 3 135.597 0
-2.08554 -4.03132 0.588197 3 134.997 0
-7.38468 -3.69649 0.63186 3 134.398 0
-13.788 8.74649 0.732269 3 133.798 0
5.50195 9.34237 0.645859 3 133.198 0
-11.6716 10.1166 0.594529 3 132.598 0
2.99448 14.3568 0.540367 3 131.998 0
5.63213 2.84855 0.820596 3 131.398 0
-12.2208 0.468611 0.817347 3 130.798 0
-13.6909 -0.386671 0.708604 3 130.199 0
-12.7919 6.33171 0.780349 3 129.599 0
-4.523 14.0515 0.740185 3 128.999 0
-13.9142 1.05911 0.748685 3 128.399 0
6.23693 10.5444 0.758351 3 127.799 0
-10.5595 -1.03785 0.730436 3 127.199 0
-10.3506 12.2926 0.847261 3 126.599 0
5.8047 6.85711 0.86176 3 126 0
7.35176 7.62336 0.863677 3 125.4 0
-14.2386 2.53435 0.755851 3 124.8 0
-9.10465 15.2702 0.624361 3 124.2 0
-11.5453 11.3553 0.647776 3 123.6 0
-0.416615 -3.89791 0.718604 3 123 0
5.91676 1.09283 0.95367 3 122.401 0
-3.65914 16.1399 0.883675 3 121.801 0
-3.23602 14.6319 0.67169 3 121.201 0
6.50704 -0.487344 0.729853 3 120.601 0
7.1549 5.95634 0.758101 3 120.001 0
-14.0709 5.28612 0.856677 3 119.401 0
1.55615 15.234 0.751601 3 118.801 0
1.49719 -4.16781 0.68069 3 118.202 0
-4.12338 19.1141 0.854427 3 117.602 0
-10.1012 -2.57136 0.744185 3 117.002 0
9.01042 8.37194 0.951753 3 116.402 0
-13.1042 10.1704 0.841178 3 115.802 0
6.71379 4.09291 0.724353 3 115.202 0
-12.2886 -1.33348 0.972502 3 114.602 0
8.16201 4.71257 0.839928 3 114.003 0
-13.0385 3.53258 0.798348 3 113.403 0
-0.00668395 15.275 0.805514 3 112.803 0
-5.7926 -4.6402 0.81718 3 112.203 0
-11.6275 -3.02859 0.834679 3 111.603 0
-16.9671 3.6831 0.763267 3 111.003 0
4.02556 15.2618 0.825763 3 110.403 0
-4.25802 -5.79452 0.897924 3 109.804 0
-13.1742 -3.61355 0.807931 3 109.204 0
-1.33969 -5.43292 1 3 108.604 0
0.415707 -5.14663 0.779183 3 108.004 0
-2.70828 -6.84031 0.962836 3 107.404 0
8.76459 6.49576 0.940171 3 106.804 0
-14.0863 -2.07808 0.95442 3 106.204 0
-8.98444 -4.01134 1 3 105.605 0
-0.953895 -7.22633 0.833179 3 105.005 0
-11.9971 13.1311 1 3 104.405 0
4.99873 -1.29517 0.977085 3 103.805 0
-15.9365 2.07244 1 3 103.205 0
6.94566 9.19617 0.760267 3 102.605 0
-1.46899 16.335 1 3 102.005 0
-17.0472 0.411545 1 3 101.406 0
-4.38116 -7.71912 0.91359 3 100.806 0
-7.4755 -5.32386 1 3 100.206 0
-15.263 3.91048 0.953837 3 99.6061 0
-10.847 -4.6679 0.970752 3 99.0062 0
7.70668 0.661398 0.879925 3 98.4064 0
-15.8118 -1.16099 1 3 97.8065 0
0.845456 -6.87188 1 3 97.2067 0
10.3779 10.2787 1 3 96.6068 0
4.24018 13.4492 1 3 96.007 0
-15.8686 5.77325 1 3 95.4071 0
-14.3889 7.12005 1 3 94.8072 0
2.72048 16.542 1 3 94.2074 0
-13.6072 11.9466 1 3 93.6075 0
-5.49053 15.4988 1 3 93.0077 0
-7.57775 14.7156 1 3 92.4078 0
3.04779 -3.50843 1 3 91.808 0
0.75532 16.9129 1 3 91.2081 0
-7.1168 16.6611 1 3 90.6083 0
-2.75274 17.8674 1 3 90.0084 0
-12.6919 -5.36029 1 3 89.4086 0
-9.36634 -5.97254 0.991167 3 88.8087 0
-5.96384 -6.63105 1 3 88.2089 0
-11.2041 -6.62987 0.950754 3 87.609 0
4.90582 -3.16807 0.883592 3 87.0091 0
7.32736 11.921 1 3 86.4093 0
10.5704 6.89562 0.905174 3 85.8094 0
6.77527 -2.201 0.9995 3 85.2096 0
-15.7162 -3.15795 1 3 84.6097 0
6.23369 13.5948 1 3 84.0099 0
-7.85271 -7.28801 1 3 83.41 0
7.43007 2.52293 1 3 82.8102 0
-15.002 10.5132 1 3 82.2103 0
-2.79527 -8.80307 1 3 81.6105 0
-9.74492 -7.93449 1 3 81.0106 0
-6.33968 -8.59537 1 3 80.4108 0
-10.2695 14.1388 1 3 79.8109 0
4.62514 17.1483 1 3 79.2111 0
8.43003 -1.07883 1 3 78.6112 0
-17.7955 -1.44323 1 3 78.0113 0
9.30829 3.20887 1 3 77.4115 0
-0.769897 18.2085 1 3 76.8116 0
10.3677 -0.583241 1 3 76.2118 0
6.50107 -4.18163 1 3 75.6119 0
-12.2271 15.116 1 3 75.0121 0
9.50113 1.21934 1 3 74.4122 0
-13.8393 13.9326 1 3 73.8124 0
-0.526501 -9.01478 1 3 73.2125 0
-10.5001 16.1248 1 3 72.6127 0
-5.0144 17.4429 1 3 72.0128 0
11.4479 8.58917 1 3 71.413 0
-8.97061 17.4115 1 3 70.8131 0
-16.985 10.1589 1 3 70.2132 0
10.0711 5.05693 1 3 69.6134 0
-9.21727 19.4641 1 3 69.0135 0
-4.62118 -9.61836 1 3 68.4137 0
-5.81699 19.8666 1 3 67.8138 0
-15.6899 8.6352 1 3 67.214 0
8.37921 10.2196 1 3 66.6141 0
-11.6499 -8.54252 1 3 66.0143 0
-17.9304 2.20587 1 3 65.4144 0
-10.794 18.2341 1 3 64.8146 0
11.3262 12.0481 1 3 64.2147 0
-19.0299 0.148584 1 3 63.6147 0
1.43839 -9.38591 1 3 63.0146 0
-13.21 -7.29156 1 3 62.4144 0
-1.81389 -10.5453 1 3 61.8143 0
-7.39544 18.6414 1 3 61.2142 0
-2.3643 19.8293 1 3 60.614 0
-11.0512 20.28 1 3 60.0139 0
-17.3493 12.1243 1 3 59.4138 0
3.08898 18.5066 1 3 58.8137 0
-17.833 5.4019 1 3 58.2135 0
-15.4448 12.7355 1 3 57.6134 0
4.39918 -4.98204 1 3 57.0133 0
8.39247 -3.37724 1 3 56.4131 0
11.3032 3.48259 1 3 55.813 0
12.3491 -0.311871 1 3 55.2129 0
-17.6958 -3.44073 1 3 54.6128 0
-17.1701 7.29131 1 3 54.0126 0
6.28846 -6.16989 1 3 53.4125 0
-19.0824 3.84067 1 3 52.8124 0
2.47857 -5.5399 1 3 52.2122 0
0.151301 -10.9159 1 3 51.6121 0
-18.466 8.81449 1 3 51.012 0
6.75667 17.3231 1 3 50.4119 0
4.46099 -6.98079 1 3 49.8117 0
1.12414 18.8783 1 3 49.2116 0
-8.23528 -9.25038 1 3 48.6115 0
11.4826 1.4907 1 3 48.0113 0
9.32685 11.9806 1 3 47.4112 0
-7.63594 20.6933 1 3 46.8111 0
-4.06623 20.9673 1 3 46.211 0
10.2259 -2.57818 1 3 45.6108 0
-12.4419 17.102 1 3 45.0107 0
-0.396162 20.1732 1 3 44.4106 0
-14.0559 15.9216 1 3 43.8105 0
8.1182 -5.35835 1 3 43.2103 0
-10.1331 -9.8965 1 3 42.6102 0
-19.9129 1.9428 1 3 42.0101 0
5.82862 15.5522 1 3 41.4099 0
-19.1351 6.91847 1 3 40.8098 0
8.27061 13.6849 1 3 40.2097 0
-14.6188 -4.8294 1 3 39.6096 0
11.9898 5.62018 1 3 39.0094 0
-20.4376 8.43546 1 3 38.4093 0
-18.8792 10.7979 1 3 37.8092 0
4.99474 19.1139 1 3 37.209 0
-15.6693 14.7397 1 3 36.6089 0
6.07711 -8.15848 1 3 36.0088 0
-5.85695 21.8571 1 3 35.4087 0
-12.6585 19.0902 1 3 34.8085 0
-17.5674 14.1114 1 3 34.2084 0
-2.27194 21.8503 1 3 33.6083 0
-9.46597 21.4987 1 3 33.0081 0
-14.2727 17.9093 1 3 32.408 0
-19.778 -1.70584 1 3 31.8079 0
-16.5982 -5.11232 1 3 31.2079 0
-15.8863 16.7278 1 3 30.608 0
2.6278 -7.77815 1 3 30.008 0
-19.6783 -3.70333 1 3 29.408 0
3.47553 20.4683 1 3 28.808 0
10.2688 13.7455 1 3 28.208 0
-20.8379 10.395 1 3 27.608 0
7.82672 15.6344 1 3 27.008 0
1.49489 20.843 1 3 26.408 0
7.90496 -7.34693 1 3 25.808 0
-6.36637 -10.5952 1 3 25.208 0
-20.4224 5.38807 1 3 24.608 0
-19.2378 12.7825 1 3 24.0081 0
-0.298103 22.1706 1 3 23.4081 0
12.388 10.3538 1 3 22.8081 0
-8.25595 -11.2503 1 3 22.2081 0
-11.3058 22.2821 1 3 21.6081 0
4.239 -8.968 1 3 21.0081 0
9.99233 -4.57742 1 3 20.4081 0
-15.1382 -6.76045 1 3 19.8081 0
-3.64001 -11.3607 1 3 19.2081 0
6.98463 19.3101 1 3 18.6081 0
-21.1405 3.52158 1 3 18.0081 0
-17.7848 16.0991 1 3 17.4082 0
-21.0099 -0.130335 1 3 16.8082 0
-12.9003 21.0751 1 3 16.2082 0
-14.5146 19.8945 1 3 15.6082 0
5.37986 21.076 1 3 15.0082 0
-4.09311 22.9671 1 3 14.4082 0
9.8258 15.6958 1 3 13.8082 0
2.79103 22.3661 1 3 13.2082 0
7.37548 21.2711 1 3 12.6082 0
-19.4557 14.7705 1 3 12.0082 0
-21.8935 1.66692 1 3 11.4082 0
3.04698 -10.5738 1 3 10.8083 0
-12.8527 -10.1401 1 3 10.2083 0
1.1667 23.5321 1 3 9.60827 0
-7.21246 23.4195 1 3 9.00828 0
-14.6578 -57.859 1 3 8.40829 0
46.699 61.6733 1 3 7.8083 0
-91.0936 -36.718 1 3 7.20831 0
-73.224 86.444 1 3 6.60832 0
128.363 -39.021 1 3 6.00833 0
136.041 -56.8107 1 3 5.40834 0
149.093 -54.8479 1 3 4.80835 0
-84.2444 -145.778 1 3 4.20835 0
-35.1546 172.293 1 3 3.60835 0
138.641 120.688 1 3 3.00835 0
25.0365 187.811 1 3 2.40834 0
193.59 17.1334 1 3 1.80833 0
-5.29778 197.315 1 3 1.20833 0
-192.743 50.9119 1 3 0.608333 0
-10.9089 199.702 1 3 0.00833333 0
