# Supplementary material for: Study of tumor growth indicates the existence of an “immunological threshold” separating states of pro- and antitumoral peritumoral inflammation
Source: PLoS One. 2018 Nov 2;13(11):e0202823. doi: 10.1371/journal.pone.0202823 (PMC6214501; doi:10.1371/journal.pone.0202823)
Supplement: S1 Data — File containing the position and radius of particles at simulated times. A detailed description file is provided alongside the data. (ZIP) [file pone.0202823.s004.zip › minimal dataset/competent/12600.csv]

0 0 1.00003 0 8805.14 0
1.15026 -3.26046 1.00006 0 8843.17 0
5.27978 0.0484879 1.00003 0 8557.88 0
-7.98702 4.51752 1.00013 0 9724.12 0
-0.372605 -1.96405 1.00006 0 9070.68 0
-0.812052 5.23333 1.00013 0 9682.06 0
-16.3987 7.33224 1.00006 0 8990.92 0
-9.07086 -1.3837 1.00003 0 8693.31 0
-2.69605 4.56256 1.00013 0 9749.67 0
-1.17309 3.2664 1.00013 0 9665.04 0
0.2714 11.1342 1.00006 0 9019.71 0
-7.62587 6.48455 1.00013 0 9718.5 0
-8.34832 2.55044 1.00003 0 8766.6 0
-5.30255 -0.0420876 1.00006 0 9150.84 0
-4.21903 5.85883 1.00013 0 9619.26 0
-2.33498 6.52967 1.00013 0 9775.42 0
-3.13567 11.7598 1.00003 0 8751.67 0
-1.97371 8.49671 1.00006 0 9243.96 0
1.51161 -1.29338 1.00003 0 8694.16 0
-7.26479 8.45138 1.00013 0 9617.88 0
5.64093 2.01539 1.00003 0 8674.53 0
2.95619 6.57483 1.00006 0 9157.48 0
-0.733924 -3.93118 1.00006 0 9002.83 0
-3.85788 7.82595 1.00013 0 9540.19 0
5.20137 9.21275 1.00006 0 9003.14 0
-4.5801 3.8918 1.00013 0 9784.25 0
7.0854 9.88355 1.00003 0 8716.16 0
-9.51006 5.81386 1.00006 0 9138.75 0
-8.78771 9.74781 1.00003 0 8685.16 0
0.632337 13.1012 1.00003 0 8674.38 0
-0.450874 7.20019 1.00006 0 9205.97 0
-8.42643 11.7146 1.00003 0 8818.58 0
0.710957 3.93703 1.00006 0 9220.75 0
-6.10292 5.18817 1.00013 0 9724.13 0
-10.7532 -1.81633 0.73705 0 8597.2 0
-9.14883 7.78069 1.00003 0 8771.28 0
-6.54237 12.3856 1.00003 0 8752.67 0
-7.18671 -0.712929 1.00003 0 8709.06 0
-4.14054 -3.30532 1.00006 0 9111.67 0
1.07205 5.904 1.00013 0 9682.08 0
-6.46424 3.22115 1.00013 0 9673.86 0
7.88602 4.65312 1.00003 0 8559.13 0
2.15544 11.8051 1.00006 0 9125.73 0
-3.05722 2.59549 1.00013 0 9655.68 0
-3.41835 0.628643 1.00006 0 9148.29 0
-5.74176 7.1551 1.00013 0 9619.26 0
-5.38071 9.12206 1.00006 0 9160.97 0
5.5623 11.1797 1.00006 0 8930.26 0
-3.49665 9.79282 1.00013 0 9540.21 0
0.349783 1.96992 1.00006 0 9294.69 0
-13.6539 2.54774 1.00003 0 8699.9 0
-1.25154 12.4307 1.00003 0 8796.84 0
3.31725 8.54189 1.00003 0 8750.93 0
-14.0797 9.70548 1.00003 0 8683.47 0
-1.61261 10.4635 1.00006 0 9243.96 0
-6.18165 14.3528 1.00003 0 8611.93 0
-5.01951 11.0892 1.00006 0 9225.8 0
2.59495 4.60797 1.00006 0 9220.76 0
-11.7554 3.17633 1.00003 0 8625.69 0
4.40034 14.4431 1.00003 0 8604.9 0
-4.94139 1.92489 1.00006 0 9206.86 0
-0.0897442 9.16734 1.00006 0 9205.98 0
4.11791 3.31173 1.00006 0 9202.85 0
-5.66371 -2.00918 1.00003 0 8657.69 0
-5.82105 16.32 1.00003 0 8667.59 0
-6.90352 10.4185 1.00006 0 9160.98 0
-12.1169 1.20971 1.00006 0 9158.88 0
1.43322 7.87116 1.00006 0 9157.5 0
-10.2326 1.8799 1.00003 0 8719.93 0
-1.53414 1.29925 1.00006 0 9148.3 0
7.44641 11.8507 1.00003 0 8602.3 0
-14.44 7.73592 1.00003 0 8624.89 0
3.67835 10.509 1.00006 0 9125.75 0
3.75675 1.34463 1.00006 0 9112.1 0
-2.2566 -2.63455 1.00006 0 9070.69 0
4.47913 5.27871 1.00003 0 8638.58 0
2.51635 13.7722 1.00006 0 9019.72 0
4.03928 12.476 1.00006 0 9017.92 0
5.92333 13.1468 1.00006 0 9008.67 0
-12.1945 10.3736 1.00006 0 8990.92 0
-12.5558 8.40664 1.00003 0 8818.58 0
-3.77952 -1.33842 1.00003 0 8805.15 0
-10.6717 9.07703 1.00003 0 8771.29 0
-9.87116 3.84698 1.00003 0 8766.6 0
0.993406 15.0686 1.00003 0 8752.68 0
-4.29742 15.0234 1.00003 0 8751.68 0
1.79435 9.83805 1.00003 0 8750.94 0
-8.06564 13.6816 1.00003 0 8733.4 0
-6.82545 1.25414 1.00003 0 8719.95 0
8.24745 6.62016 1.00003 0 8716.17 0
6.36317 5.94961 1.00003 0 8710.75 0
-7.54766 -2.68011 1.00003 0 8709.07 0
-9.77925 -3.2545 1.00003 0 8702.06 0
3.39586 -0.622419 1.00003 0 8694.17 0
2.23389 2.64083 1.00003 0 8691.26 0
-10.3106 11.0441 1.00003 0 8685.17 0
-1.89536 -0.667603 1.00003 0 8679.39 0
6.002 3.98252 1.00003 0 8674.53 0
-8.70967 0.583443 1.00003 0 8657.7 0
-2.66858 13.6077 0.831126 0 8646.23 0
4.84031 7.24571 1.00003 0 8638.58 0
-11.3941 5.14332 1.00003 0 8625.7 0
-11.0329 7.11019 1.00003 0 8624.91 0
-2.41345 15.6934 1.00003 0 8612.19 0
-4.65834 13.0563 1.00003 0 8611.95 0
-7.70493 15.6488 1.00003 0 8607.24 0
-0.890469 14.3977 1.00003 0 8602.31 0
-14.8012 5.76878 1.00003 0 8599.69 0
-13.2306 4.5286 0.936535 0 8594.63 0
6.72442 7.91646 1.00003 0 8591.88 0
-10.594 -0.0866995 1.00003 0 8588.63 0
1.87268 0.673724 1.00003 0 8582.32 0
-12.9171 6.43961 1.00003 0 8546.84 0
-13.5635 3.59638 0.0523955 3 209.979 0
-9.44995 11.6208 0.0291452 3 204.58 0
-14.6126 8.7859 0.0443954 3 203.981 0
5.57625 14.2829 0.106396 3 203.381 0
2.47845 -1.89448 0.127313 3 202.781 0
7.2173 13.1241 0.142229 3 202.181 0
6.23103 0.890335 0.10773 3 200.381 0
-8.97532 -3.96317 0.079896 3 199.782 0
-8.84669 12.8086 0.151478 3 198.582 0
8.02264 10.7285 0.0392286 3 197.982 0
2.77115 15.0038 0.200475 3 197.382 0
-10.8087 -2.71222 0.11248 3 196.782 0
8.01554 8.69831 0.26572 3 196.182 0
-8.96478 13.043 0.0952296 3 195.583 0
-6.93666 16.4706 0.0703958 3 193.783 0
-6.42156 -2.86219 0.0583956 3 193.183 0
4.52513 -0.829069 0.11723 3 192.583 0
-1.04596 15.7541 0.328965 3 191.984 0
-3.25365 -3.93994 0.0848961 3 191.384 0
6.42872 1.14706 0.12973 3 190.184 0
-9.06906 -4.14804 0.141396 3 189.584 0
8.77458 5.52699 0.199308 3 188.384 0
-1.35674 16.1972 0.13073 3 187.785 0
-4.70865 16.0835 0.136979 3 187.185 0
-0.0269505 14.951 0.0216452 3 186.585 0
-9.57931 11.9722 0.173643 3 185.985 0
3.15577 14.7514 0.113563 3 185.385 0
-0.32305 15.556 0.247971 3 184.785 0
6.45469 2.88067 0.0433954 3 184.185 0
1.88425 -2.37835 0.139396 3 183.586 0
7.67047 7.48544 0.0138119 3 182.986 0
-11.2505 11.8016 0.203891 3 182.386 0
6.46774 14.2426 0.214057 3 181.786 0
-9.46881 11.688 0.0436454 3 181.186 0
-14.7269 8.76449 0.061979 3 180.586 0
2.68627 -1.60953 0.203141 3 179.986 0
-1.73795 -3.55949 0.060729 3 179.387 0
-11.0763 -3.05874 0.3103 3 178.787 0
8.97827 7.62016 0.206474 3 178.187 0
0.0573126 16.1058 0.370129 3 177.587 0
-2.5336 -3.68312 0.0697291 3 176.987 0
2.28602 15.0445 0.134146 3 176.387 0
-3.66347 16.2318 0.291635 3 175.787 0
-14.8786 8.89855 0.13098 3 175.188 0
3.32913 15.2261 0.270553 3 174.588 0
-15.4448 4.74316 0.207807 3 173.988 0
-11.7077 -2.07084 0.244305 3 173.388 0
-13.3971 10.7271 0.223723 3 172.788 0
5.96642 14.4564 0.31055 3 172.188 0
-11.4851 11.3621 0.212474 3 171.589 0
-11.6361 0.227797 0.0877295 3 170.989 0
-5.53468 -3.40195 0.375045 3 170.389 0
-9.47495 12.3882 0.237639 3 169.789 0
1.09484 16.4869 0.418542 3 169.189 0
0.418101 -4.18501 0.178726 3 168.589 0
8.28217 10.9267 0.204974 3 167.989 0
-12.3226 -2.08774 0.349464 3 167.39 0
7.66961 13.1153 0.233556 3 166.79 0
1.91774 -4.54646 0.485621 3 166.19 0
-2.91834 -3.76386 0.293301 3 165.59 0
5.68399 15.2693 0.527201 3 164.99 0
9.00676 2.45798 0.369296 3 164.39 0
-14.2472 3.75145 0.340298 3 163.79 0
-11.8736 -1.34202 0.481454 3 163.191 0
-12.2102 -0.348066 0.547283 3 162.591 0
2.32695 15.7537 0.419709 3 161.991 0
-14.9256 4.3071 0.467622 3 161.391 0
-3.24112 16.9281 0.444624 3 160.791 0
-8.71553 -4.73437 0.376878 3 160.191 0
8.54868 3.25935 0.503619 3 159.591 0
-0.882113 16.4946 0.389711 3 158.992 0
-8.41822 -3.93034 0.481204 3 158.392 0
-7.14148 17.0471 0.488287 3 157.792 0
-6.40376 -3.66329 0.484537 3 157.192 0
7.10372 2.03682 0.435041 3 156.592 0
-8.48877 16.7186 0.310217 3 155.992 0
7.37947 3.09286 0.600196 3 155.392 0
8.51834 8.07761 0.435124 3 154.793 0
-13.3162 -0.292572 0.553616 3 154.193 0
-5.11536 17.4837 0.30455 3 153.593 0
-15.4979 8.79195 0.486204 3 152.993 0
-0.515141 -5.3678 0.454456 3 152.393 0
8.48836 9.34652 0.459623 3 151.793 0
-5.36685 -4.44325 0.631277 3 151.193 0
-7.76905 -4.71971 0.542117 3 150.594 0
-13.2977 11.5735 0.620694 3 149.994 0
8.63489 10.3047 0.424958 3 149.394 0
3.6512 -2.04348 0.446123 3 148.794 0
-12.8667 12.4529 0.35288 3 148.194 0
4.62521 -1.49972 0.469872 3 147.594 0
-9.20508 14.899 0.600779 3 146.995 0
7.19889 13.7 0.348464 3 146.395 0
-4.32954 16.918 0.556615 3 145.795 0
-13.758 0.861386 0.678523 3 145.195 0
9.49437 5.78954 0.456539 3 144.595 0
-17.6833 8.20804 0.547116 3 143.995 0
-2.18096 -4.09189 0.443124 3 143.395 0
0.10911 -6.2099 0.589946 3 142.796 0
-12.8596 -1.25018 0.48762 3 142.196 0
-14.4453 11.2346 0.567531 3 141.596 0
6.96393 -0.195047 0.67694 3 140.996 0
7.32926 -1.4552 0.62886 3 140.396 0
9.34091 4.87202 0.467622 3 139.796 0
-10.0468 14.3333 0.400377 3 139.196 0
-13.388 -2.69172 0.68444 3 138.597 0
-14.087 12.6224 0.683523 3 137.997 0
-9.25448 16.1312 0.622444 3 137.397 0
-5.05971 18.4615 0.638193 3 136.797 0
5.90154 -1.6424 0.793515 3 136.197 0
8.15752 2.32998 0.44354 3 135.597 0
7.92307 1.03202 0.814763 3 134.997 0
-14.8389 1.4994 0.570698 3 134.398 0
-10.6148 -4.9267 0.85901 3 133.798 0
2.36349 -5.55265 0.592113 3 133.198 0
-0.33893 17.4269 0.650359 3 132.598 0
11.1336 2.27564 0.686939 3 131.998 0
0.996224 17.5628 0.655358 3 131.398 0
2.76039 -2.77215 0.683773 3 130.798 0
-6.33568 17.9536 0.697439 3 130.199 0
-3.67666 18.0542 0.744602 3 129.599 0
-9.71479 13.2906 0.680523 3 128.999 0
-6.54651 -5.0368 0.693106 3 128.399 0
-1.83096 -5.29425 0.744602 3 127.799 0
-15.1752 3.20503 0.657858 3 127.199 0
-16.7027 9.03506 0.72427 3 126.599 0
-12.041 11.9675 0.597029 3 126 0
-1.7839 19.4855 0.813014 3 125.4 0
-16.5636 5.57946 0.753018 3 124.8 0
-10.9101 12.6121 0.666524 3 124.2 0
5.84569 16.4928 0.709104 3 123.6 0
-4.54772 -5.51 0.650942 3 123 0
-13.9885 -1.48285 0.666607 3 122.401 0
10.0407 7.05734 0.804431 3 121.801 0
-14.5895 -0.246193 0.68369 3 121.201 0
0.736046 -5.03412 0.72452 3 120.601 0
2.30513 16.9555 0.782766 3 120.001 0
-11.1819 14.0296 0.760017 3 119.401 0
-16.4923 3.95918 0.855344 3 118.801 0
-3.1517 -4.71388 0.68369 3 118.202 0
8.42032 -0.515253 0.802181 3 117.602 0
-5.39304 19.8904 0.819263 3 117.002 0
-12.1425 -5.52518 0.686523 3 116.402 0
-17.9953 4.75923 0.826596 3 115.802 0
-10.6188 15.544 0.850844 3 115.202 0
9.69585 8.72995 0.822596 3 114.602 0
-16.3343 2.23495 0.854344 3 114.003 0
-8.41723 18.0268 1 3 113.403 0
9.28685 12.2944 0.893258 3 112.803 0
-1.97581 17.6441 1 3 112.203 0
6.95772 -2.88908 0.829679 3 111.603 0
3.40568 -4.33994 1 3 111.003 0
-7.67405 -6.14857 0.890925 3 110.403 0
-9.23425 -5.71142 0.711521 3 109.804 0
-12.1344 -3.83992 1 3 109.204 0
-5.82008 -6.56404 1 3 108.604 0
-12.8992 13.78 0.966252 3 108.004 0
-9.14966 19.8408 0.956753 3 107.404 0
7.0935 15.1392 0.878342 3 106.804 0
3.91507 16.3257 0.939254 3 106.204 0
4.72725 -2.92559 0.923672 3 105.605 0
-15.8624 10.4763 0.933005 3 105.005 0
5.95796 -4.42047 1 3 104.405 0
1.14394 20.5998 0.981835 3 103.805 0
11.5169 9.09997 1 3 103.205 0
-4.43846 -7.98883 0.985001 3 102.605 0
1.7647 18.8664 0.851594 3 102.005 0
10.0546 10.5301 1 3 101.406 0
8.45901 13.9608 0.922589 3 100.806 0
5.51723 18.1701 1 3 100.206 0
-0.0505465 19.0519 0.963586 3 99.6061 0
11.0954 12.6851 0.948087 3 99.0062 0
9.74457 1.29082 1 3 98.4064 0
-17.5275 11.4697 1 3 97.8065 0
12.7136 -1.03405 1 3 97.2067 0
11.8525 7.12958 1 3 96.6068 0
10.0328 3.56709 1 3 96.007 0
8.66878 -2.3106 0.943921 3 95.4071 0
10.8996 5.36876 1 3 94.8072 0
7.38313 17.1985 0.981085 3 94.2074 0
-7.20911 -8.02209 1 3 93.6075 0
12.0978 11.0135 1 3 93.0077 0
-3.57134 19.7936 0.998083 3 92.4078 0
3.5193 18.2638 1 3 91.808 0
8.83393 15.8488 1 3 91.2081 0
-12.9974 -6.99094 1 3 90.6083 0
-18.09 6.46195 0.879842 3 90.0084 0
-18.0503 2.9317 1 3 89.4086 0
-10.3059 17.3723 1 3 88.8087 0
-11.017 19.2412 1 3 88.2089 0
-2.69951 21.5716 0.981918 3 87.609 0
-11.0086 -6.77943 1 3 87.0091 0
-14.9135 -3.40508 1 3 86.4093 0
4.63179 -5.91763 1 3 85.8094 0
9.27262 17.7989 1 3 85.2096 0
-0.794971 21.0072 1 3 84.6097 0
12.9745 5.47433 1 3 84.0099 0
-19.8965 5.94515 1 3 83.41 0
3.09313 20.2176 1 3 82.8102 0
7.95676 -4.42149 1 3 82.2103 0
-1.26168 -7.01322 1 3 81.6105 0
0.187651 -8.38897 1 3 81.0106 0
-18.3248 9.63566 1 3 80.4108 0
1.53613 -6.91187 1 3 79.8109 0
-3.17204 -6.42094 1 3 79.2111 0
-7.20493 19.6142 1 3 78.6112 0
-12.462 15.6996 1 3 78.0113 0
13.8475 7.27265 1 3 77.4115 0
-16.1462 0.389993 1 3 76.8116 0
-6.68049 21.5442 1 3 76.2118 0
9.14627 19.7948 1 3 75.6119 0
-10.5937 21.1951 1 3 75.0121 0
-14.8346 14.1784 1 3 74.4122 0
-17.5788 -1.0057 1 3 73.8124 0
-9.11843 -7.43159 1 3 73.2125 0
-18.0706 0.932349 1 3 72.6127 0
-5.79542 -9.43603 1 3 72.0128 0
-12.6154 -8.95371 1 3 71.413 0
10.2071 -0.741737 1 3 70.8131 0
12.026 3.71352 1 3 70.2132 0
-15.6538 -1.5485 1 3 69.6134 0
-19.7718 3.94939 1 3 69.0135 0
3.43835 -7.52104 1 3 68.4137 0
2.09187 -8.99935 1 3 67.8138 0
-8.6754 -9.38131 1 3 67.214 0
6.67561 -6.28519 1 3 66.6141 0
2.49759 22.1266 1 3 66.0143 0
0.825208 -10.5464 1 3 65.4144 0
-15.7613 12.406 1 3 64.8146 0
7.245 19.1764 1 3 64.2147 0
-13.7554 -5.0358 1 3 63.6147 0
-19.0188 12.8879 1 3 63.0146 0
13.0419 12.8233 1 3 62.4144 0
-19.7922 1.94994 1 3 61.8143 0
9.87256 -3.84752 1 3 61.2142 0
10.3243 14.4743 1 3 60.614 0
-2.52729 -8.5582 1 3 60.0139 0
-17.2232 13.769 1 3 59.4138 0
-16.1415 17.5449 1 3 58.8137 0
5.08928 20.1215 1 3 58.2135 0
13.5103 9.24385 1 3 57.6134 0
-3.885 -10.0268 1 3 57.0133 0
0.533093 22.5016 1 3 56.4131 0
8.67573 -6.2874 1 3 55.813 0
-1.07877 -9.93629 1 3 55.2129 0
10.7479 16.429 1 3 54.6128 0
-12.2799 17.6903 1 3 54.0126 0
-14.4116 16.1413 1 3 53.4125 0
-19.503 -0.463126 1 3 52.8124 0
-5.3517 -11.3858 1 3 52.2122 0
-16.8918 -3.11929 1 3 51.6121 0
10.5917 -5.71378 1 3 51.012 0
11.64 0.652868 1 3 50.4119 0
-4.68051 21.5637 1 3 49.8117 0
13.0955 2.02397 1 3 49.2116 0
-16.1497 -4.97653 1 3 48.6115 0
-14.2304 18.1325 1 3 48.0113 0
-14.9915 -6.60701 1 3 47.4112 0
14.1694 0.337367 1 3 46.8111 0
-19.3379 7.87853 1 3 46.211 0
-2.43602 -11.4048 1 3 45.6108 0
14.9688 5.61657 1 3 45.0107 0
7.38658 -8.15458 1 3 44.4106 0
5.41272 -7.8356 1 3 43.8105 0
-10.627 -8.74243 1 3 43.2103 0
-16.3232 15.5532 1 3 42.6102 0
2.79898 -10.8695 1 3 42.0101 0
-3.68356 23.2963 1 3 41.4099 0
4.49534 22.0313 1 3 40.8098 0
14.1296 11.1453 1 3 40.2097 0
11.2803 -2.42813 1 3 39.6096 0
4.14621 -9.3913 1 3 39.0094 0
-7.26227 -10.7957 1 3 38.4093 0
-8.6701 21.7426 1 3 37.8092 0
-1.3878 23.0567 1 3 37.209 0
-12.9674 19.6834 1 3 36.6089 0
-21.6121 4.91712 1 3 36.0088 0
1.71811 24.1125 1 3 35.4087 0
-19.7581 11.0307 1 3 34.8085 0
14.0435 3.78471 1 3 34.2084 0
-7.68707 23.484 1 3 33.6083 0
-2.36614 24.8011 1 3 33.0081 0
12.0002 -4.29407 1 3 32.408 0
-0.203175 24.6682 1 3 31.8079 0
12.3123 14.6853 1 3 31.2079 0
-21.2988 7.37124 1 3 30.608 0
-18.8585 14.9204 1 3 30.008 0
-5.69695 23.2854 1 3 29.408 0
15.1173 2.09797 1 3 28.808 0
-15.6952 19.4944 1 3 28.208 0
-17.9572 16.7058 1 3 27.608 0
15.3862 8.55012 1 3 27.008 0
6.12139 -9.70511 1 3 26.408 0
15.0389 12.9256 1 3 25.808 0
-10.1868 -10.6933 1 3 25.208 0
-18.8161 -2.57676 1 3 24.608 0
8.09571 -10.0241 1 3 24.0081 0
-14.5767 -8.56354 1 3 23.4081 0
11.1861 18.3803 1 3 22.8081 0
16.0053 10.4519 1 3 22.2081 0
12.7365 16.6398 1 3 21.6081 0
-21.2245 0.554127 1 3 21.0081 0
-0.531831 -12.0155 1 3 20.4081 0
-20.7405 -2.03389 1 3 19.8081 0
4.75296 -11.2963 1 3 19.2081 0
11.0599 20.3762 1 3 18.6081 0
6.72796 -11.6106 1 3 18.0081 0
3.70245 23.8667 1 3 17.4082 0
-21.5417 2.91836 1 3 16.8082 0
-20.7496 9.29388 1 3 16.2082 0
9.3862 -8.15645 1 3 15.6082 0
14.309 14.7877 1 3 15.0082 0
-8.77249 -12.1071 1 3 14.4082 0
-4.69949 25.0188 1 3 13.8082 0
6.81639 21.1298 1 3 13.2082 0
16.2866 14.4888 1 3 12.6082 0
-6.81831 -12.7457 1 3 12.0082 0
2.92261 25.7084 1 3 11.4082 0
12.616 -6.19592 1 3 10.8083 0
11.3411 -7.73682 1 3 10.2083 0
-22.6896 8.80819 1 3 9.60827 0
14.6289 -1.60913 1 3 9.00828 0
-22.4625 -1.01667 1 3 8.40829 0
8.71812 21.7471 1 3 7.8083 0
5.95629 -31.4082 1 3 7.20831 0
4.11112 51.9561 1 3 6.60832 0
-84.6113 1.24047 1 3 6.00833 0
-38.3997 -106.537 1 3 5.40834 0
-70.7468 -111.814 1 3 4.80835 0
105.899 102.607 1 3 4.20835 0
-85.2813 -138.926 1 3 3.60835 0
-157.106 73.204 1 3 3.00835 0
155.775 97.0528 1 3 2.40834 0
123.345 -145.999 1 3 1.80833 0
-128.153 -148.302 1 3 1.20833 0
-54.265 191.418 1 3 0.608333 0
-127.347 154.216 1 3 0.00833333 0
