# Supplementary material for: Study of tumor growth indicates the existence of an “immunological threshold” separating states of pro- and antitumoral peritumoral inflammation
Source: PLoS One. 2018 Nov 2;13(11):e0202823. doi: 10.1371/journal.pone.0202823 (PMC6214501; doi:10.1371/journal.pone.0202823)
Supplement: S1 Data — File containing the position and radius of particles at simulated times. A detailed description file is provided alongside the data. (ZIP) [file pone.0202823.s004.zip › minimal dataset/competent/6360.csv]

0 0 1.00003 1 2555.43 0
1.20928 -3.25032 1.00006 1 2591.34 0
4.96465 -1.87454 1.00003 1 2321.91 0
-7.99956 4.4426 1.00013 1 3423.36 0
-2.54567 -4.6266 1.00006 1 2806.22 0
-13.9779 0.409329 1.00003 1 2514.49 0
-0.831075 5.22465 1.00013 1 3383.64 0
-14.8247 5.63178 1.00006 1 2730.89 0
-9.02796 -1.46866 1.00003 1 2449.81 0
-2.70899 4.53671 1.00013 1 3447.49 0
-1.17413 3.25443 1.00013 1 3367.56 0
-11.5737 14.2003 1.00003 1 2368.52 0
0.198045 11.1352 1.00006 1 2758.09 0
8.21611 6.69566 1.00006 1 2791.13 0
-7.65638 6.41278 1.00013 1 3418.05 0
-8.34255 2.47219 1.00003 1 2519.03 0
-5.2727 -0.0919072 1.00006 1 2881.93 0
-4.24372 5.81862 1.00013 1 3324.33 0
-2.36584 6.50668 1.00013 1 3471.81 0
-12.0985 1.09631 1.00003 1 2356.61 0
-3.21424 11.7293 1.00003 1 2504.93 0
-2.02263 8.4769 1.00006 1 2969.87 0
7.87194 4.72384 1.00003 1 2466.28 0
-2.1852 17.6401 1.00003 1 2373.19 0
-0.32541 -1.96803 1.00003 1 2450.62 0
-13.4515 13.5125 1.00003 1 2361.15 0
-7.31308 8.38314 1.00013 1 3323.02 0
4.11606 3.34817 1.00003 1 2432.08 0
2.92448 6.60063 1.00006 1 2888.2 0
-0.668609 -3.93814 1.00006 1 2742.13 0
-3.9005 7.78873 1.00013 1 3249.65 0
3.6106 10.5412 1.00006 1 2742.44 0
-4.58693 3.84855 1.00013 1 3480.14 0
5.14543 9.2589 1.00003 1 2471.39 0
-9.53416 5.72481 1.00006 1 2870.5 0
-10.3823 10.9476 1.00003 1 2442.12 0
-1.33649 12.4173 1.00003 1 2431.94 0
-0.488053 7.19488 1.00006 1 2934 0
-8.84779 9.66529 1.00003 1 2568.12 0
2.23831 2.66034 1.00006 1 2947.96 0
-6.12159 5.13058 1.00013 1 3423.37 0
-12.4405 -0.876286 1.00003 1 2359.04 0
-9.19101 7.69511 1.00003 1 2523.45 0
-6.28373 14.2939 1.00003 1 2505.88 0
-7.83529 -4.72094 1.00003 1 2464.69 0
-9.3707 -3.43943 1.00003 1 2458.07 0
-4.42326 -5.3148 1.00006 1 2844.94 0
8.90136 10.6358 1.00003 1 2354.01 0
1.04678 5.91258 1.00013 1 3383.65 0
-2.52821 15.67 1.00003 1 2405.34 0
-6.46472 3.16042 1.00013 1 3375.89 0
7.18555 0.783659 1.00003 1 2323.09 0
2.0759 11.8234 1.00006 1 2858.22 0
-3.05207 2.56645 1.00013 1 3358.72 0
-3.39508 0.596229 1.00006 1 2879.52 0
-5.77847 7.10079 1.00013 1 3324.33 0
-5.43527 9.07112 1.00006 1 2891.5 0
2.76218 15.764 1.00006 1 2756.39 0
8.55807 8.66547 1.00006 1 2747.64 0
-4.08046 -3.34437 1.00006 1 2753.1 0
5.48835 11.2293 1.00006 1 2673.61 0
-14.4814 7.60208 1.00006 1 2771.91 0
-3.55745 9.759 1.00013 1 3249.66 0
1.55245 -1.27996 1.00006 1 2716.55 0
0.360394 1.97225 1.00006 1 3017.79 0
-11.9169 12.23 1.00003 1 2487.67 0
-13.2901 4.34969 1.00003 1 2456.04 0
-2.87126 13.6997 1.00003 1 2547.59 0
3.26759 8.57098 1.00003 1 2504.23 0
-14.1383 9.57207 1.00003 1 2440.52 0
-1.67967 10.4472 1.00006 1 2969.88 0
-8.16135 13.6059 1.00003 1 2372.96 0
-5.09209 11.0412 1.00006 1 2952.73 0
0.703577 3.94239 1.00006 1 2947.97 0
-11.7554 3.06678 1.00003 1 2385.95 0
-0.650413 16.358 1.00003 1 2366.32 0
7.52845 2.75353 1.00003 1 2447.87 0
-4.92985 1.87842 1.00006 1 2934.84 0
-0.14496 9.16499 1.00006 1 2934.01 0
2.58141 4.63031 1.00006 1 2931.05 0
-10.9051 -2.15777 1.00003 1 2350.94 0
-7.49315 -2.75052 1.00003 1 2416.17 0
-5.9582 -4.0327 1.00003 1 2436.66 0
-16.3592 6.91428 1.00003 1 2473.92 0
-7.81831 15.5763 1.00003 1 2425.52 0
-6.96985 10.3532 1.00006 1 2891.51 0
-10.2205 1.78408 1.00006 1 2889.51 0
-15.1681 3.66186 1.00003 1 2361.39 0
1.38978 7.88285 1.00006 1 2888.21 0
-5.94065 16.2641 1.00003 1 2456.11 0
-8.6854 0.501806 1.00003 1 2474.96 0
-1.51721 1.28443 1.00006 1 2879.53 0
5.83155 13.1995 1.00003 1 2363.86 0
7.36625 11.9175 1.00003 1 2377.66 0
-12.9468 6.31953 1.00003 1 2385.2 0
4.2968 14.4819 1.00006 1 2858.23 0
3.77301 1.37783 1.00006 1 2845.34 0
0.54701 -7.19472 1.00003 1 2315.28 0
3.42993 -0.592191 1.00003 1 2344.98 0
-3.73769 -1.37397 1.00006 1 2806.23 0
4.45925 5.3185 1.00003 1 2398.12 0
-17.8949 8.19531 1.00003 1 2311.47 0
0.541285 13.1055 1.00006 1 2758.1 0
2.4191 13.7936 1.00006 1 2756.39 0
-1.01137 -5.91095 1.00003 1 2338.64 0
3.95376 12.5115 1.00006 1 2747.65 0
6.17473 15.1699 1.00006 1 2742.45 0
2.74385 -4.5327 1.00006 1 2742.13 0
-12.6034 8.28969 1.00006 1 2730.89 0
5.30784 0.0958219 1.00006 1 2716.56 0
7.70945 13.8876 1.00006 1 2673.62 0
6.84251 -1.18668 1.00006 1 2591.35 0
-12.2603 10.2598 1.00003 1 2568.12 0
-1.86011 -0.68585 1.00003 1 2555.44 0
-7.47512 17.5465 1.00003 1 2547.6 0
-10.7257 8.97752 1.00003 1 2523.46 0
-9.87743 3.75444 1.00003 1 2519.03 0
-16.7028 4.94429 1.00003 1 2514.5 0
-0.993504 14.3876 1.00003 1 2505.89 0
-4.74907 13.0114 1.00003 1 2504.94 0
1.73297 9.85304 1.00003 1 2504.24 0
-10.0391 12.9178 1.00003 1 2487.68 0
-6.80758 1.19003 1.00003 1 2474.97 0
-15.3294 12.8249 1.00003 1 2473.93 0
7.02301 9.94737 1.00003 1 2471.4 0
6.33734 6.0065 1.00003 1 2466.29 0
-5.6154 -2.06225 1.00003 1 2464.7 0
-9.71286 -5.41004 1.00003 1 2458.08 0
-9.35293 16.8586 1.00003 1 2456.12 0
-15.5125 1.69186 1.00003 1 2456.05 0
3.08692 -2.56231 1.00003 1 2450.63 0
-11.2479 -4.12838 1.00003 1 2449.82 0
5.65093 2.06588 1.00003 1 2447.88 0
-8.50438 11.6356 1.00003 1 2442.13 0
-13.7949 11.5423 1.00003 1 2440.53 0
-2.20319 -2.65617 1.00003 1 2436.67 0
5.99384 4.0361 1.00003 1 2432.08 0
0.884252 15.0759 1.00003 1 2431.95 0
-15.6727 10.8547 1.00003 1 2425.53 0
-7.15022 -0.780095 1.00003 1 2416.18 0
-4.40597 14.9817 1.00003 1 2405.35 0
4.80243 7.28867 1.00003 1 2398.13 0
-11.4121 5.03708 1.00003 1 2385.96 0
-11.0689 7.00728 1.00003 1 2385.21 0
8.11322 15.8461 1.00003 1 2377.66 0
-4.06311 16.9521 1.00003 1 2373.2 0
-6.62667 12.3235 1.00003 1 2372.97 0
-9.69616 14.888 1.00003 1 2368.53 0
-0.307452 18.3283 1.00003 1 2366.32 0
1.22737 17.0459 1.00003 1 2363.87 0
-17.0468 2.9742 1.00003 1 2361.4 0
-11.2307 16.1704 1.00003 1 2361.16 0
-12.7828 -2.84636 1.00003 1 2359.05 0
-13.6336 2.37942 1.00003 1 2356.62 0
6.68029 7.97686 1.00003 1 2354.02 0
-10.5632 -0.18651 1.00003 1 2350.95 0
1.89519 0.689989 1.00003 1 2344.99 0
-6.30107 -6.00304 1.00003 1 2338.65 0
9.06341 1.47132 1.00003 1 2323.1 0
9.4064 3.44162 1.00003 1 2321.92 0
0.865899 -5.22065 1.00003 1 2315.29 0
-16.0162 8.88449 1.00003 1 2311.48 0
-4.55441 17.9481 0.115063 3 212.379 0
-16.7218 5.96386 0.0164786 3 211.179 0
9.53903 9.51043 0.180143 3 205.18 0
-16.9774 6.00492 0.0926462 3 203.381 0
2.36841 16.8531 0.0305618 3 201.581 0
3.96655 15.6461 0.107646 3 200.381 0
8.34484 5.62579 0.0194786 3 199.782 0
-12.8046 14.6577 0.0455621 3 199.182 0
-3.16013 -5.85271 0.0558122 3 198.582 0
-5.21475 17.1886 0.171643 3 197.982 0
-10.5022 17.0551 0.146978 3 197.382 0
8.95147 7.58281 0.0692291 3 196.782 0
-13.3202 -0.37056 0.0222285 3 196.182 0
4.47314 15.7836 0.21164 3 195.583 0
8.24881 12.6711 0.120813 3 194.983 0
-17.16 5.94457 0.099313 3 194.383 0
8.47263 5.63301 0.0938129 3 193.783 0
-12.949 -1.80349 0.0374786 3 193.183 0
-1.56795 18.8627 0.0697291 3 191.984 0
-13.6796 14.6665 0.114813 3 191.384 0
6.82523 -2.36654 0.12398 3 190.784 0
-15.2246 0.47824 0.242805 3 190.184 0
8.02639 12.8175 0.0648957 3 189.584 0
-13.6038 -1.29052 0.228306 3 188.984 0
-4.05001 -6.43593 0.179643 3 188.384 0
5.6696 -2.79735 0.159561 3 187.785 0
0.782259 18.8518 0.182976 3 187.185 0
8.63849 5.52134 0.10548 3 186.585 0
-8.98617 17.9055 0.10648 3 185.385 0
-7.36197 -5.71416 0.0933962 3 184.785 0
1.01682 -6.23461 0.0250619 3 184.185 0
-6.56368 17.0782 0.0244785 3 183.586 0
8.30354 5.66362 0.0378953 3 182.986 0
2.30787 17.5747 0.186392 3 182.386 0
-17.4052 1.83057 0.196225 3 181.786 0
-5.07348 17.4574 0.126397 3 181.186 0
-17.5013 6.48793 0.218307 3 180.586 0
-10.9555 -5.33679 0.242388 3 179.986 0
-8.47842 18.654 0.436458 3 179.387 0
-12.512 -4.08284 0.177893 3 178.787 0
-7.79242 -5.92988 0.203808 3 178.187 0
-8.68348 17.9382 0.191975 3 177.587 0
-5.62224 17.5558 0.324049 3 176.987 0
-13.2048 14.8099 0.25947 3 176.387 0
1.60343 -6.21299 0.12148 3 175.787 0
10.1203 2.30181 0.272886 3 175.188 0
-13.6673 -0.781746 0.229972 3 174.588 0
-2.95404 18.393 0.058479 3 173.988 0
9.18511 5.58074 0.44554 3 173.388 0
-2.50703 -6.02812 0.39721 3 172.788 0
-6.21791 17.6811 0.264887 3 172.188 0
-5.13841 16.9741 0.0471454 3 171.589 0
-15.2438 14.0205 0.198225 3 170.989 0
1.03007 18.3683 0.3103 3 170.389 0
8.80563 12.0816 0.249638 3 169.789 0
-14.671 14.1753 0.384461 3 169.189 0
10.6352 2.81408 0.3068 3 168.589 0
10.3794 4.91819 0.693606 3 167.989 0
-17.2638 6.18439 0.161894 3 167.39 0
2.17473 -5.89322 0.301384 3 166.79 0
-16.8969 11.2249 0.265553 3 166.19 0
-4.99548 -6.64513 0.404626 3 165.59 0
9.24948 7.38906 0.203224 3 164.99 0
-17.9963 6.82134 0.374879 3 164.39 0
-17.3672 9.62859 0.441707 3 163.79 0
-18.0668 4.13774 0.35263 3 163.191 0
-8.47493 -5.88161 0.322049 3 162.591 0
-5.79246 -7.34779 0.432791 3 161.991 0
8.55325 -0.0164888 0.565948 3 161.391 0
9.78518 11.8372 0.441124 3 160.791 0
-16.932 10.3626 0.291718 3 160.191 0
-15.7633 17.46 0.363713 3 159.591 0
-3.4756 18.3082 0.436541 3 158.992 0
6.24044 -2.51116 0.365796 3 158.392 0
8.32932 -1.05706 0.487037 3 157.792 0
-5.10869 18.2013 0.482454 3 157.192 0
-16.7141 12.0525 0.525368 3 156.592 0
4.12229 16.6267 0.492953 3 155.992 0
3.86963 -3.71512 0.368629 3 155.392 0
-1.3732 19.4731 0.5467 3 154.793 0
1.85594 -6.68265 0.405793 3 154.193 0
-17.9885 1.82122 0.383711 3 153.593 0
-12.4443 15.3665 0.394961 3 152.993 0
5.11782 16.2392 0.433708 3 152.393 0
-6.05147 18.4045 0.463622 3 151.793 0
-17.9043 5.87168 0.510869 3 151.193 0
-7.58521 -6.46191 0.361296 3 150.594 0
-3.35309 -6.39154 0.514452 3 149.994 0
-17.0363 1.07186 0.644609 3 149.394 0
-3.72333 -7.2731 0.434291 3 148.794 0
-9.24425 18.3336 0.393461 3 148.194 0
4.2361 -5.06819 0.58053 3 147.594 0
3.45851 -5.99291 0.627194 3 146.995 0
10.6667 1.263 0.595863 3 146.395 0
-4.30405 18.8812 0.558115 3 145.795 0
10.8782 3.7964 0.495787 3 145.195 0
-19.7069 10.2102 0.741352 3 144.595 0
0.599391 19.531 0.490037 3 143.995 0
-13.3517 15.5815 0.475788 3 143.395 0
3.99016 18.5939 0.664524 3 142.796 0
-15.7026 -0.163499 0.553366 3 142.196 0
-11.1299 -6.17654 0.608445 3 141.596 0
-13.5658 -5.4791 0.59078 3 140.996 0
3.19036 17.4242 0.697772 3 140.396 0
-9.19544 -6.82687 0.509119 3 139.796 0
9.19935 14.4322 0.570114 3 139.196 0
-1.00113 -7.49827 0.573948 3 138.597 0
-18.6755 9.48848 0.503286 3 137.997 0
-13.218 -4.35855 0.572364 3 137.397 0
-2.80535 19.0763 0.547199 3 136.797 0
-2.14825 20.3757 0.627444 3 136.197 0
-14.8261 -1.05283 0.693189 3 135.597 0
9.33102 13.067 0.76885 3 134.997 0
5.08321 17.5038 0.773516 3 134.398 0
10.8168 11.359 0.693939 3 133.798 0
-14.59 -2.56252 0.831846 3 133.198 0
-4.7432 -7.69915 0.667857 3 132.598 0
2.80542 -7.06537 0.609778 3 131.998 0
-2.38775 -7.32143 0.81718 3 131.398 0
-12.4171 -5.20407 0.585197 3 130.798 0
-16.5035 -4.69033 0.804597 3 130.199 0
10.1896 8.1465 0.713187 3 129.599 0
-18.7293 2.629 0.712854 3 128.999 0
3.28623 20.1256 0.743602 3 128.399 0
11.5129 0.342363 0.615861 3 127.799 0
-10.3839 -7.36877 0.790682 3 127.199 0
-14.6616 -4.26669 0.874259 3 126.599 0
-8.32046 -7.39599 0.528534 3 126 0
5.45063 -5.45357 0.690522 3 125.4 0
-15.9136 -3.31531 0.684523 3 124.8 0
11.4326 2.23445 0.642776 3 124.2 0
10.0602 -0.164185 0.91359 3 123.6 0
-7.03679 -7.61608 0.774683 3 123 0
12.3422 11.9935 0.751435 3 122.401 0
-10.8558 17.9222 0.790265 3 121.801 0
-12.4455 -6.54629 0.751518 3 121.201 0
-17.044 -0.219938 0.642693 3 120.601 0
-20.6715 5.35791 0.708771 3 120.001 0
-14.6832 15.4102 0.854677 3 119.401 0
-5.50447 19.5782 0.813097 3 118.801 0
-18.0982 10.8713 0.973919 3 118.202 0
7.80936 -2.76781 0.845428 3 117.602 0
5.20232 -3.82025 0.961586 3 117.002 0
-7.20675 19.4146 0.878759 3 116.402 0
7.06382 -4.47094 1 3 115.802 0
4.70753 -6.8163 0.856927 3 115.202 0
11.8466 5.07392 0.774433 3 114.602 0
-16.374 -1.70887 0.986334 3 114.003 0
6.62803 17.011 0.843345 3 113.403 0
-19.4166 4.19893 1 3 112.803 0
-16.1287 14.4459 0.781932 3 112.203 0
5.16109 -8.56205 0.924839 3 111.603 0
2.23506 18.7829 0.928172 3 111.003 0
9.14752 -3.80948 0.810264 3 110.403 0
-18.5274 0.632699 0.919006 3 109.804 0
-12.8664 16.6687 0.656692 3 109.204 0
-4.05288 -9.21467 1 3 108.604 0
-8.86515 -10.3018 0.774766 3 108.004 0
-15.292 -6.03083 1 3 107.404 0
-17.4532 -3.20933 0.861177 3 106.804 0
-19.2981 6.40962 0.981335 3 106.204 0
1.65391 -8.85876 1 3 105.605 0
10.9754 12.9266 0.881509 3 105.005 0
-0.341381 -8.98154 0.99675 3 104.405 0
-20.213 2.19077 0.832429 3 103.805 0
-10.19 -9.14048 0.984584 3 103.205 0
-0.378422 20.6726 0.979501 3 102.605 0
-2.19924 -9.07187 0.85676 3 102.005 0
0.811702 -10.6727 1 3 101.406 0
5.01779 19.9232 1 3 100.806 0
-8.1946 -8.79556 0.870176 3 100.206 0
10.6268 9.74128 0.90234 3 99.6061 0
11.4574 -1.49372 1 3 99.0062 0
-11.8552 -10.2254 1 3 98.4064 0
-6.0462 -9.09563 1 3 97.8065 0
-14.395 17.3019 1 3 97.2067 0
-13.9107 -7.39874 0.944837 3 96.6068 0
-9.02487 19.9912 1 3 96.007 0
11.9087 8.31573 1 3 95.4071 0
-3.1678 -11.004 0.990917 3 94.8072 0
-17.8477 14.9142 1 3 94.2074 0
-19.8748 8.47841 1 3 93.6075 0
12.5479 3.43977 1 3 93.0077 0
-19.6394 12.0147 0.888341 3 92.4078 0
-10.733 19.4878 0.780599 3 91.808 0
1.61718 20.6264 1 3 91.2081 0
10.0721 16.696 1 3 90.6083 0
-12.652 18.3063 1 3 90.0084 0
-14.3852 19.3017 1 3 89.4086 0
-1.18242 -10.7924 1 3 88.8087 0
3.41383 -8.36766 0.82218 3 88.2089 0
-9.05051 22.5238 1 3 87.609 0
-3.78659 20.3606 1 3 87.0091 0
11.8753 17.5923 1 3 86.4093 0
3.09633 21.9676 1 3 85.8094 0
9.49728 -2.01263 1 3 85.2096 0
10.7236 -5.40905 1 3 84.6097 0
-8.47389 -12.1513 0.919922 3 84.0099 0
-21.338 3.64348 1 3 83.41 0
10.8562 6.56546 1 3 82.8102 0
-10.6163 21.2858 1 3 82.2103 0
-12.3456 20.281 1 3 81.6105 0
8.42025 17.8224 1 3 81.0106 0
-16.3462 16.2318 1 3 80.4108 0
8.73046 -5.57284 1 3 79.8109 0
2.80615 -10.4936 1 3 79.2111 0
6.92028 -6.46204 1 3 78.6112 0
7.08073 -8.45524 1 3 78.0113 0
4.80576 -10.4576 1 3 77.4115 0
-7.15094 -10.761 1 3 76.8116 0
6.71414 18.8638 1 3 76.2118 0
-17.9821 12.9202 1 3 75.6119 0
10.7403 14.8113 1 3 75.0121 0
-7.49146 21.2752 1 3 74.4122 0
-21.7757 9.09763 1 3 73.8124 0
8.49659 19.8191 1 3 73.2125 0
-21.0485 0.559927 1 3 72.6127 0
-1.76575 22.0799 1 3 72.0128 0
5.09586 21.9212 1 3 71.413 0
6.80566 -10.434 1 3 70.8131 0
-14.0794 21.2782 1 3 70.2132 0
12.4829 10.2309 1 3 69.6134 0
10.2144 18.7055 1 3 69.0135 0
10.8656 -7.40396 1 3 68.4137 0
-16.2967 18.7141 1 3 67.8138 0
13.9406 4.87466 1 3 67.214 0
-5.49633 21.3951 1 3 66.6141 0
-18.315 -1.27869 1 3 66.0143 0
-5.15442 -10.8841 1 3 65.4144 0
-18.2991 -4.87072 1 3 64.8146 0
-15.9904 20.6893 1 3 64.2147 0
-0.750688 23.8029 1 3 63.6147 0
12.8904 1.44208 1 3 63.0146 0
-17.8775 19.9391 1 3 62.4144 0
10.9184 -3.41906 1 3 61.8143 0
0.650935 22.3776 1 3 61.2142 0
-23.4927 3.68906 1 3 60.614 0
12.6273 -4.45647 1 3 60.0139 0
4.13239 23.678 1 3 59.4138 0
-20.3126 -1.29955 1 3 58.8137 0
12.8561 6.55478 1 3 58.2135 0
-0.108375 -12.4796 1 3 57.6134 0
8.87227 -7.56703 1 3 57.0133 0
-21.2442 11.0256 1 3 56.4131 0
-21.3675 13.0201 1 3 55.813 0
12.6264 -6.45643 1 3 55.2129 0
-17.2215 -6.55487 1 3 54.6128 0
13.9072 8.39059 1 3 54.0126 0
14.481 10.3065 1 3 53.4125 0
13.2104 -0.531933 1 3 52.8124 0
-3.74562 22.3596 1 3 52.2122 0
-19.6429 14.0323 1 3 51.6121 0
6.79032 20.8624 1 3 51.012 0
-2.09769 -12.6826 1 3 50.4119 0
8.74633 -9.56278 1 3 49.8117 0
-8.75409 24.5021 1 3 49.2116 0
-4.26352 -12.6742 1 3 48.6115 0
-21.2018 6.98233 1 3 48.0113 0
14.8759 6.64178 1 3 47.4112 0
-22.4516 1.98333 1 3 46.8111 0
12.6983 13.7101 1 3 46.211 0
2.13299 23.7191 1 3 45.6108 0
-17.8879 17.5027 1 3 45.0107 0
-11.9562 -8.22791 1 3 44.4106 0
-6.25926 -12.5513 1 3 43.8105 0
-2.73101 24.0821 1 3 43.2103 0
-13.6409 -9.32726 1 3 42.6102 0
13.1672 -2.53114 1 3 42.0101 0
-23.1352 7.49223 1 3 41.4099 0
-19.305 -3.02532 1 3 40.8098 0
5.88196 -12.2079 1 3 40.2097 0
-22.3855 5.3543 1 3 39.6096 0
-0.992975 -14.349 1 3 39.0094 0
-24.3811 5.48064 1 3 38.4093 0
12.5302 15.7029 1 3 37.8092 0
15.8528 8.85115 1 3 37.209 0
-15.772 -7.9717 1 3 36.6089 0
-1.49958 25.6575 1 3 36.0088 0
14.0822 12.2664 1 3 35.4087 0
-23.5143 0.289345 1 3 34.8085 0
0.731044 25.1457 1 3 34.2084 0
3.88263 -12.2312 1 3 33.6083 0
14.4183 2.73252 1 3 33.0081 0
-7.19075 23.2571 1 3 32.408 0
-23.1971 10.6329 1 3 31.8079 0
-19.3932 16.1836 1 3 31.2079 0
6.87004 22.86 1 3 30.608 0
8.4689 -11.5434 1 3 30.008 0
-21.19 15.2996 1 3 29.408 0
-10.7827 23.5237 1 3 28.808 0
-19.2173 -6.66185 1 3 28.208 0
-20.2951 -4.7629 1 3 27.608 0
-5.23794 23.6871 1 3 27.008 0
-12.3501 22.2813 1 3 26.408 0
-22.3113 -1.30828 1 3 25.808 0
-19.4685 18.7278 1 3 25.208 0
1.8877 -12.3568 1 3 24.608 0
0.99676 -14.1464 1 3 24.0081 0
-7.71886 -13.9186 1 3 23.4081 0
-23.3414 12.6265 1 3 22.8081 0
15.8113 4.1675 1 3 22.2081 0
2.99425 -14.0228 1 3 21.6081 0
-14.0833 23.2778 1 3 21.0081 0
14.7602 0.732161 1 3 20.4081 0
-21.3047 -3.03621 1 3 19.8081 0
-23.0818 14.608 1 3 19.2081 0
14.3587 -5.45687 1 3 18.6081 0
-10.2493 -11.4167 1 3 18.0081 0
14.9422 -1.53185 1 3 17.4082 0
-20.9729 17.4103 1 3 16.8082 0
-6.5877 25.1634 1 3 16.2082 0
-9.94201 -13.3928 1 3 15.6082 0
5.90146 24.6098 1 3 15.0082 0
10.2896 20.7041 1 3 14.4082 0
14.8986 -3.53119 1 3 13.8082 0
3.16849 25.4303 1 3 13.2082 0
-3.18747 -14.3596 1 3 12.6082 0
-22.7903 16.5764 1 3 12.0082 0
-5.36788 -14.3413 1 3 11.4082 0
-22.2952 -4.77376 1 3 10.8083 0
-25.1568 7.32149 1 3 10.2083 0
15.9787 11.6315 1 3 9.60827 0
-24.6295 9.24033 1 3 9.00828 0
16.8218 7.10163 1 3 8.40829 0
-4.22504 25.4113 1 3 7.8083 0
-17.7019 -8.49621 1 3 7.20831 0
-15.5382 -9.95792 1 3 6.60832 0
-27.2066 6.57886 1 3 6.00833 0
-48.947 -46.0653 1 3 5.40834 0
-37.9096 84.5151 1 3 4.80835 0
76.4934 95.882 1 3 4.20835 0
-128.686 62.7746 1 3 3.60835 0
145.421 -75.0585 1 3 3.00835 0
-96.1486 -148.237 1 3 2.40834 0
151.819 -109.563 1 3 1.80833 0
-193.166 18.5835 1 3 1.20833 0
191.299 53.2634 1 3 0.608333 0
198.414 25.1367 1 3 0.00833333 0
