# Supplementary material for: Study of tumor growth indicates the existence of an “immunological threshold” separating states of pro- and antitumoral peritumoral inflammation
Source: PLoS One. 2018 Nov 2;13(11):e0202823. doi: 10.1371/journal.pone.0202823 (PMC6214501; doi:10.1371/journal.pone.0202823)
Supplement: S1 Data — File containing the position and radius of particles at simulated times. A detailed description file is provided alongside the data. (ZIP) [file pone.0202823.s004.zip › minimal dataset/competent/8620.csv]

0 0 1.00003 0 4806.6 0
1.27923 -3.22975 1.00006 0 4842.51 0
4.99726 -1.75558 1.00003 0 4573.08 0
-8.12789 4.21931 1.00013 0 5674.53 0
-2.43905 -4.70377 1.00006 0 5057.39 0
-13.9965 0.0298933 1.00003 0 4765.66 0
-0.982798 5.18896 1.00013 0 5634.81 0
-14.9818 5.22856 1.00006 0 4982.06 0
-9.00167 -1.71621 1.00003 0 4700.98 0
-2.84175 4.45181 1.00013 0 5698.66 0
-1.27409 3.21026 1.00013 0 5618.73 0
-11.9574 13.8798 1.00003 0 4619.69 0
-0.10882 11.1244 1.00006 0 5009.26 0
8.02148 6.89546 1.00006 0 5042.3 0
-7.83664 6.19796 1.00013 0 5669.22 0
-8.4192 2.2409 1.00003 0 4770.2 0
-5.2835 -0.242091 1.00006 0 5133.1 0
-4.40967 5.69336 1.00013 0 5575.5 0
-2.55051 6.43032 1.00013 0 5722.98 0
-12.1373 0.766909 1.00003 0 4607.78 0
-3.53561 11.629 1.00003 0 4756.1 0
-2.25919 8.40887 1.00006 0 5221.04 0
7.73002 4.91715 1.00003 0 4717.45 0
-2.66137 17.5645 1.00003 0 4624.36 0
-0.288643 -1.98806 1.00003 0 4701.79 0
-13.8166 13.1427 1.00003 0 4612.32 0
-7.54523 8.17664 1.00013 0 5574.19 0
4.01165 3.44287 1.00003 0 4683.25 0
2.73519 6.6629 1.00006 0 5139.37 0
-0.580035 -3.96673 1.00006 0 4993.3 0
-4.1183 7.67184 1.00013 0 5500.82 0
3.31802 10.6201 1.00006 0 4993.61 0
-4.70099 3.71499 1.00013 0 5731.31 0
4.88589 9.37844 1.00003 0 4722.56 0
-9.69559 5.46098 1.00006 0 5121.67 0
-10.6808 10.6596 1.00003 0 4693.29 0
-1.67643 12.3659 1.00003 0 4683.11 0
-0.691434 7.1673 1.00006 0 5185.17 0
-9.11305 9.41794 1.00003 0 4819.29 0
2.15282 2.70588 1.00006 0 5199.13 0
-6.26877 4.95649 1.00013 0 5674.54 0
-12.4286 -1.21176 1.00003 0 4610.21 0
-9.40447 7.43961 1.00003 0 4774.62 0
-6.67125 14.1121 1.00003 0 4757.05 0
-7.72497 -4.93604 1.00003 0 4715.86 0
-9.293 -3.69473 1.00003 0 4709.24 0
-4.29827 -5.4409 1.00006 0 5096.11 0
8.609 10.8518 1.00003 0 4605.18 0
0.876275 5.92592 1.00013 0 5634.82 0
-2.95303 15.5861 1.00003 0 4656.51 0
-6.56008 2.97811 1.00013 0 5627.06 0
7.14763 0.960037 1.00003 0 4574.26 0
1.75035 11.8616 1.00006 0 5109.39 0
-3.13301 2.47347 1.00013 0 5609.89 0
-3.42444 0.494799 1.00006 0 5130.69 0
-5.97747 6.93515 1.00013 0 5575.5 0
-5.68616 8.91362 1.00006 0 5142.67 0
2.33291 15.8187 1.00006 0 5007.56 0
8.31276 8.87382 1.00006 0 4998.81 0
-4.00687 -3.46225 1.00006 0 5004.27 0
5.17709 11.3571 1.00006 0 4924.78 0
-14.6904 7.20718 1.00006 0 5023.08 0
-3.82702 9.65049 1.00013 0 5500.83 0
1.5703 -1.25108 1.00006 0 4967.72 0
0.293614 1.96877 1.00006 0 5268.96 0
-12.2486 11.9012 1.00003 0 4738.84 0
-13.414 3.98711 1.00003 0 4707.21 0
-3.24445 13.6074 1.00003 0 4798.76 0
3.02657 8.64155 1.00003 0 4755.4 0
-14.3991 9.18564 1.00003 0 4691.69 0
-1.96793 10.3876 1.00006 0 5221.05 0
-8.53052 13.3752 1.00003 0 4624.13 0
-5.39483 10.8919 1.00006 0 5203.9 0
0.585147 3.94738 1.00006 0 5199.14 0
-11.8461 2.74542 1.00003 0 4637.12 0
-1.09404 16.3229 1.00003 0 4617.49 0
7.43885 2.93854 1.00003 0 4699.04 0
-4.99225 1.73646 1.00006 0 5186.01 0
-0.400167 9.14594 1.00006 0 5185.18 0
2.44414 4.68433 1.00006 0 5182.22 0
-10.8609 -2.45333 1.00003 0 4602.11 0
-7.43401 -2.95768 1.00003 0 4667.34 0
-5.86608 -4.19922 1.00003 0 4687.83 0
-16.5496 6.47027 1.00003 0 4725.09 0
-8.23884 15.3538 1.00003 0 4676.69 0
-7.25385 10.1549 1.00006 0 5142.68 0
-10.2783 1.50404 1.00006 0 5140.68 0
-15.2732 3.24994 1.00003 0 4612.56 0
1.16771 7.90437 1.00006 0 5139.38 0
-6.37996 16.0908 1.00003 0 4707.28 0
-8.7104 0.262389 1.00003 0 4726.13 0
-1.56527 1.23198 1.00006 0 5130.7 0
5.46859 13.3356 1.00003 0 4615.03 0
7.03633 12.094 1.00003 0 4628.83 0
-13.1227 5.96563 1.00003 0 4636.37 0
3.90084 14.5772 1.00006 0 5109.4 0
3.72061 1.4643 1.00006 0 5096.51 0
0.696341 -7.18696 1.00003 0 4566.45 0
3.4294 -0.514142 1.00003 0 4596.15 0
-3.71552 -1.48363 1.00006 0 5057.4 0
4.30298 5.42153 1.00003 0 4649.29 0
-18.4389 7.12642 1.00003 0 4562.64 0
0.182632 13.1029 1.00006 0 5009.27 0
2.04172 13.84 1.00006 0 5007.56 0
-0.871237 -5.94527 1.00003 0 4589.81 0
3.60962 12.5986 1.00006 0 4998.82 0
5.76007 15.3143 1.00006 0 4993.62 0
2.84712 -4.47147 1.00006 0 4993.3 0
-12.8313 7.94429 1.00006 0 4982.06 0
5.28856 0.223028 1.00006 0 4967.73 0
7.32798 14.0724 1.00006 0 4924.79 0
6.85647 -1.01861 1.00006 0 4842.52 0
-12.5401 9.92267 1.00003 0 4819.29 0
-1.85645 -0.746561 1.00003 0 4806.61 0
-7.9476 17.3325 1.00003 0 4798.77 0
-10.9721 8.68117 1.00003 0 4774.63 0
-9.98692 3.4824 1.00003 0 4770.2 0
-16.8409 4.49158 1.00003 0 4765.67 0
-1.38544 14.3443 1.00003 0 4757.06 0
-5.10366 12.8705 1.00003 0 4756.11 0
1.45903 9.88294 1.00003 0 4755.41 0
-10.3895 12.6382 1.00003 0 4738.85 0
-6.85129 0.999438 1.00003 0 4726.14 0
-15.6759 12.4059 1.00003 0 4725.1 0
6.74491 10.1154 1.00003 0 4722.57 0
6.16226 6.15831 1.00003 0 4717.46 0
-5.57477 -2.22066 1.00003 0 4715.87 0
-9.58399 -5.67367 1.00003 0 4709.25 0
-9.80676 16.5953 1.00003 0 4707.29 0
-15.5645 1.27135 1.00003 0 4707.22 0
3.13821 -2.49273 1.00003 0 4701.8 0
-11.1519 -4.43204 1.00003 0 4700.99 0
5.57967 2.20135 1.00003 0 4699.05 0
-8.82172 11.3966 1.00003 0 4693.3 0
-14.1079 11.1643 1.00003 0 4691.7 0
-2.14786 -2.72522 1.00003 0 4687.84 0
5.87084 4.17991 1.00003 0 4683.25 0
0.473685 15.0815 1.00003 0 4683.12 0
-15.9669 10.4271 1.00003 0 4676.7 0
-7.14253 -0.979114 1.00003 0 4667.35 0
-4.81215 14.8491 1.00003 0 4656.52 0
4.59445 7.39991 1.00003 0 4649.3 0
-11.5548 4.72397 1.00003 0 4637.13 0
-11.2634 6.70264 1.00003 0 4636.38 0
4.19191 16.5558 1.00003 0 4628.83 0
-4.52071 16.8277 1.00003 0 4624.37 0
-6.96259 12.1335 1.00003 0 4624.14 0
-10.0981 14.6167 1.00003 0 4619.7 0
-0.802061 18.3014 1.00003 0 4617.49 0
0.765513 17.059 1.00003 0 4615.04 0
-17.1326 2.51336 1.00003 0 4612.57 0
-11.6659 15.8583 1.00003 0 4612.33 0
-12.7258 -3.18949 1.00003 0 4610.22 0
-13.7053 2.00845 1.00003 0 4607.79 0
6.45366 8.13698 1.00003 0 4605.19 0
-10.5695 -0.474665 1.00003 0 4602.12 0
1.86143 0.727194 1.00003 0 4596.16 0
-6.15764 -6.17778 1.00003 0 4589.82 0
9.0078 1.69855 1.00003 0 4574.27 0
9.29911 3.67722 1.00003 0 4573.09 0
0.987915 -5.20836 1.00003 0 4566.46 0
-16.2583 8.44882 1.00003 0 4562.65 0
9.64868 2.61472 0.0823127 3 204.98 0
-15.1944 0.127062 0.202141 3 203.181 0
-6.14624 17.2098 0.104146 3 201.981 0
-9.02014 17.3238 0.0667291 3 200.182 0
6.09473 -1.80976 0.0909795 3 199.582 0
1.78088 -6.13949 0.0308952 3 198.982 0
-2.00749 18.6408 0.204474 3 197.182 0
3.42217 -3.54452 0.0817294 3 196.582 0
-10.8439 -5.65363 0.0743959 3 195.383 0
8.22342 0.962446 0.0593123 3 194.783 0
-15.0718 13.5984 0.123813 3 194.183 0
-5.01004 -6.35932 0.0577289 3 192.983 0
1.75791 17.2801 0.0167286 3 192.383 0
-5.76555 17.1655 0.200308 3 191.184 0
-16.7798 1.34607 0.12973 3 190.584 0
-12.3643 -4.35069 0.212557 3 189.984 0
4.20626 -2.6007 0.0653957 3 189.384 0
8.87093 4.84158 0.135396 3 188.784 0
-7.37774 -6.10768 0.0713958 3 188.184 0
-10.9335 16.7258 0.0878961 3 186.985 0
8.92674 7.40227 0.0371453 3 186.385 0
-17.1693 7.57197 0.184309 3 185.785 0
-9.53195 17.7167 0.110063 3 185.185 0
6.08783 16.4203 0.118563 3 184.585 0
1.78651 16.7428 0.0686458 3 183.985 0
2.88419 16.9572 0.264387 3 183.386 0
4.20144 -2.46352 0.0577289 3 182.786 0
8.01624 11.7169 0.043312 3 182.186 0
-3.18293 -6.17327 0.284469 3 181.586 0
8.97411 5.2316 0.246305 3 180.986 0
-15.5038 0.160399 0.109896 3 180.386 0
-13.5698 15.2808 0.11398 3 179.786 0
8.73866 5.7711 0.296718 3 179.187 0
6.61603 -2.25661 0.251971 3 178.587 0
-13.5376 -1.6093 0.160144 3 177.987 0
0.31981 18.1075 0.134979 3 177.387 0
9.28689 9.74325 0.240055 3 176.787 0
-14.2326 -1.24523 0.261804 3 176.187 0
-14.0908 -3.0732 0.354797 3 175.588 0
5.60431 16.7279 0.386794 3 174.988 0
-5.51336 17.5797 0.206974 3 174.388 0
-3.10186 -5.74504 0.0516455 3 173.788 0
-13.6833 -1.18563 0.218473 3 173.188 0
2.28629 -5.77783 0.204224 3 172.588 0
-12.8885 16.4767 0.333548 3 171.988 0
-2.1934 -6.00289 0.254637 3 171.389 0
7.70754 -0.133661 0.22139 3 170.789 0
-1.64131 19.2173 0.236305 3 170.189 0
10.0612 2.64989 0.279469 3 169.589 0
-11.1911 17.0782 0.305967 3 168.989 0
-9.12745 18.125 0.376295 3 168.389 0
11.3615 4.95084 0.290635 3 167.789 0
-4.53516 -6.68719 0.269303 3 167.19 0
2.18736 17.2267 0.415376 3 166.59 0
-18.6517 8.56718 0.450123 3 165.99 0
9.11071 6.23684 0.247471 3 165.39 0
-10.7511 17.4012 0.235389 3 164.79 0
-8.09699 -6.40523 0.496953 3 164.19 0
-18.0282 3.65526 0.346464 3 163.59 0
3.75239 -3.58837 0.239555 3 162.991 0
8.09074 -0.528065 0.321383 3 162.391 0
-16.8536 0.847717 0.340214 3 161.791 0
7.18832 15.5062 0.40296 3 161.191 0
-15.0006 -1.08795 0.498953 3 160.591 0
-5.08211 -7.27638 0.537367 3 159.991 0
-2.6064 -6.46034 0.361046 3 159.391 0
-14.8205 14.0817 0.329299 3 158.792 0
-18.1765 1.19891 0.666941 3 158.192 0
-13.1246 15.6733 0.429791 3 157.592 0
-0.723961 -7.35383 0.345964 3 156.992 0
-12.1596 17.2709 0.485954 3 156.392 0
5.71938 -3.17065 0.583364 3 155.792 0
6.13337 -2.20685 0.21489 3 155.193 0
-5.0986 18.0704 0.330799 3 154.593 0
8.48531 0.304317 0.476621 3 153.993 0
-17.314 9.52147 0.505119 3 153.393 0
-18.4593 0.294409 0.273553 3 152.793 0
9.71278 0.333681 0.537117 3 152.193 0
-17.5949 10.5671 0.561698 3 151.593 0
-13.3524 14.6835 0.516118 3 150.994 0
-7.3517 -7.16172 0.529617 3 150.394 0
-17.1848 11.6193 0.552032 3 149.794 0
-14.1262 -2.10971 0.578947 3 149.194 0
9.2665 7.74299 0.441957 3 148.594 0
6.88693 16.52 0.611028 3 147.994 0
-17.8864 5.66162 0.464705 3 147.394 0
4.26871 17.9515 0.39771 3 146.795 0
-11.3972 -6.04782 0.594946 3 146.195 0
-1.60406 -7.21711 0.462872 3 145.595 0
8.32841 12.1113 0.268803 3 144.995 0
-2.36035 -7.50963 0.347381 3 144.395 0
-14.0086 16.1723 0.570614 3 143.795 0
-17.7222 8.62185 0.468789 3 143.195 0
-4.08837 18.4478 0.597029 3 142.596 0
8.92093 14.3858 0.624777 3 141.996 0
6.49637 17.5561 0.49637 3 141.396 0
-18.3143 9.45128 0.484037 3 140.796 0
4.53386 -3.27854 0.583863 3 140.196 0
3.75427 -6.07302 0.835679 3 139.596 0
-18.7383 10.4376 0.575531 3 138.996 0
-15.8907 14.1325 0.625277 3 138.397 0
-17.3328 12.987 0.694855 3 137.797 0
-14.5157 15.0742 0.625194 3 137.197 0
1.44603 -10.6352 0.593363 3 136.597 0
-10.5727 -6.97555 0.634776 3 135.997 0
9.9023 11.9097 0.670357 3 135.397 0
-6.34606 18.3821 0.875426 3 134.797 0
10.2712 10.3647 0.72077 3 134.198 0
-15.5604 -2.21639 0.763017 3 133.598 0
9.69542 -1.52438 0.423792 3 132.998 0
9.08292 -0.655154 0.631527 3 132.398 0
4.51475 -4.74482 0.689523 3 131.798 0
10.2021 7.14648 0.640943 3 131.198 0
-12.391 -5.43203 0.573781 3 130.599 0
-13.3243 17.3761 0.668191 3 129.999 0
-18.9769 2.7833 0.826513 3 129.399 0
5.82698 -4.41932 0.661525 3 128.799 0
-11.6403 18.2756 0.626277 3 128.199 0
-16.0649 -0.472979 0.72902 3 127.599 0
-19.6019 0.666868 0.844595 3 126.999 0
7.1488 -3.29338 0.851844 3 126.4 0
4.0181 -7.61894 0.731853 3 125.8 0
1.59596 18.5871 0.721104 3 125.2 0
-17.4994 -0.019727 0.72827 3 124.6 0
-4.81224 -8.582 0.798181 3 124 0
-6.20168 -7.94715 0.730103 3 123.4 0
10.2006 8.75095 0.892008 3 122.8 0
-10.305 18.2188 0.690522 3 122.201 0
5.34272 17.779 0.679357 3 121.601 0
10.542 13.2429 0.808847 3 121.001 0
1.43322 20.9625 0.711771 3 120.401 0
-3.55444 -7.26726 0.870926 3 119.801 0
11.7293 7.70494 0.936671 3 119.201 0
8.93847 12.9721 0.766767 3 118.601 0
-1.0465 -8.58067 0.924755 3 118.002 0
0.100322 -10.7984 0.749768 3 117.402 0
2.33403 -6.69053 0.711104 3 116.802 0
-18.5728 11.8609 0.857427 3 116.202 0
10.1882 5.50434 1 3 115.602 0
-9.01404 -7.52596 0.917423 3 115.002 0
3.07425 18.1694 0.816347 3 114.402 0
-3.08615 -9.07902 1 3 113.803 0
12.0224 5.91414 0.877592 3 113.203 0
13.3511 8.73738 0.72402 3 112.603 0
-19.9623 8.25654 0.895424 3 112.003 0
-4.94773 -10.3751 1 3 111.403 0
0.463762 19.7104 0.873259 3 110.803 0
-17.3845 14.542 0.85576 3 110.203 0
-8.06661 19.3125 0.984168 3 109.604 0
-13.6887 -4.79307 0.829929 3 109.004 0
-18.8422 -0.825385 0.827013 3 108.404 0
-8.53462 21.2558 1 3 107.804 0
-18.995 4.64526 0.99425 3 107.204 0
-6.7812 -9.57573 1 3 106.604 0
-15.3187 -3.96796 1 3 106.005 0
8.46015 -2.08403 0.919756 3 105.405 0
5.58668 -6.06353 1 3 104.805 0
-20.2232 6.22298 1 3 104.205 0
-6.61672 20.6887 1 3 103.605 0
-4.79831 19.8834 0.980335 3 103.005 0
-2.83864 19.5566 1 3 102.405 0
7.30816 -5.10752 0.95892 3 101.806 0
14.8322 5.49576 1 3 101.206 0
-11.8907 -7.40059 0.739852 3 100.606 0
-15.0971 -5.78017 0.826929 3 100.006 0
11.4898 11.5436 0.945921 3 99.4061 0
11.8809 9.63839 1 3 98.8063 0
2.62584 19.8566 0.913006 3 98.2064 0
-1.15951 20.6422 1 3 97.6066 0
-14.9927 17.5291 1 3 97.0067 0
-1.60684 -10.4246 1 3 96.4069 0
5.69376 -8.05866 1 3 95.807 0
0.178931 22.1278 1 3 95.2071 0
-13.6539 19.0137 1 3 94.6073 0
11.2991 3.66224 1 3 94.0074 0
2.35846 22.3991 1 3 93.4076 0
-16.0017 15.805 1 3 92.8077 0
8.52087 15.9616 1 3 92.2079 0
4.46708 19.3357 1 3 91.608 0
6.44975 19.0726 1 3 91.0082 0
-17.2541 -1.72861 1 3 90.4083 0
-22.1749 5.7866 1 3 89.8085 0
-7.09091 22.64 1 3 89.2086 0
-19.0218 13.6649 1 3 88.6088 0
8.8916 -3.95403 1 3 88.0089 0
-20.1968 15.2723 0.991251 3 87.409 0
10.8805 -0.73427 1 3 86.8092 0
-3.2598 21.5054 1 3 86.2093 0
0.780271 -9.18537 1 3 85.6095 0
12.5328 0.391495 1 3 85.0096 0
-17.3045 -3.72833 1 3 84.4098 0
10.3529 15.155 1 3 83.8099 0
-16.9921 17.5392 1 3 83.2101 0
12.3287 14.8533 1 3 82.6102 0
-1.71448 22.7698 1 3 82.0104 0
11.0076 1.68343 1 3 81.4105 0
12.8599 12.9258 1 3 80.8107 0
-10.5949 -8.61074 1 3 80.2108 0
-13.4394 -6.60707 1 3 79.611 0
-13.401 -8.60603 1 3 79.0111 0
-20.7343 2.2247 1 3 78.4112 0
12.3607 -2.07832 1 3 77.8114 0
8.07398 17.9105 1 3 77.2115 0
13.542 7.02326 1 3 76.6117 0
-20.9411 4.21346 1 3 76.0118 0
-15.1537 -7.63285 1 3 75.412 0
13.3553 10.988 1 3 74.8121 0
9.08531 -5.94426 1 3 74.2123 0
10.4669 -2.72161 1 3 73.6124 0
-18.386 16.1049 1 3 73.0126 0
-9.97964 19.8745 1 3 72.4127 0
10.7121 -4.78184 1 3 71.8129 0
-5.17426 22.0729 1 3 71.213 0
-3.72478 23.4506 1 3 70.6132 0
12.8662 2.41977 1 3 70.0133 0
5.99903 21.0204 1 3 69.4134 0
13.1507 4.41271 1 3 68.8136 0
4.80845 -9.85213 1 3 68.2137 0
-11.9666 20.084 1 3 67.6139 0
-17.5304 19.4654 1 3 67.014 0
12.1101 16.8411 1 3 66.4142 0
-21.4482 0.356519 1 3 65.8143 0
-13.9861 20.9856 1 3 65.2145 0
-22.921 3.93095 1 3 64.6146 0
-5.64203 24.0174 1 3 64.0148 0
2.74015 -8.78751 1 3 63.4146 0
-3.29454 -11.4977 1 3 62.8145 0
-16.9256 -5.69204 1 3 62.2144 0
-15.5417 19.6725 1 3 61.6143 0
-8.77689 -9.44449 1 3 61.0141 0
8.06121 20.2566 1 3 60.414 0
14.7855 12.3858 1 3 59.8139 0
3.03326 -10.7692 1 3 59.2137 0
7.42547 -7.0599 1 3 58.6136 0
4.01834 21.2835 1 3 58.0135 0
-0.260509 24.1431 1 3 57.4134 0
-20.7448 17.1866 1 3 56.8132 0
-20.5787 -1.44354 1 3 56.2131 0
-21.7879 7.74856 1 3 55.613 0
-18.9312 18.0287 1 3 55.0128 0
14.7191 3.17323 1 3 54.4127 0
-6.55474 -11.5631 1 3 53.8126 0
-4.90073 -12.6876 1 3 53.2125 0
-20.8669 -3.42259 1 3 52.6123 0
-20.4032 11.5479 1 3 52.0122 0
-17.8624 21.437 1 3 51.4121 0
-15.1175 -9.63237 1 3 50.8119 0
14.1324 -0.808656 1 3 50.2118 0
-19.0096 -2.68374 1 3 49.6117 0
1.73163 24.2975 1 3 49.0116 0
14.427 1.16944 1 3 48.4114 0
-10.454 21.8165 1 3 47.8113 0
7.45977 -9.05948 1 3 47.2112 0
-9.01105 23.1999 1 3 46.611 0
-12.4129 22.2194 1 3 46.0109 0
-21.1852 9.70765 1 3 45.4108 0
15.4128 7.72823 1 3 44.8107 0
-7.56502 24.5813 1 3 44.2105 0
-19.0629 -4.68137 1 3 43.6104 0
-17.1532 -7.67879 1 3 43.0103 0
-22.7137 1.93876 1 3 42.4102 0
-12.001 -10.033 1 3 41.81 0
-10.183 -10.8638 1 3 41.2099 0
-2.53741 -13.3488 1 3 40.6098 0
1.14677 -12.2002 1 3 40.0096 0
-22.1786 15.0757 1 3 39.4095 0
-2.17666 24.7155 1 3 38.8094 0
3.72578 24.1573 1 3 38.2093 0
-10.9316 23.7569 1 3 37.6091 0
9.22156 -7.93962 1 3 37.009 0
-0.723066 26.0887 1 3 36.4089 0
-9.48438 25.1425 1 3 35.8087 0
-8.51277 -11.9619 1 3 35.2086 0
-21.0093 13.4531 1 3 34.6085 0
16.5337 2.36211 1 3 34.0084 0
3.05907 -12.7856 1 3 33.4082 0
10.1331 17.1431 1 3 32.8081 0
-4.19114 25.394 1 3 32.208 0
5.2624 22.8772 1 3 31.6079 0
-22.4316 11.2712 1 3 31.0079 0
14.8342 9.64269 1 3 30.408 0
-18.8812 -6.6727 1 3 29.808 0
12.5794 -4.06581 1 3 29.208 0
-23.6808 7.10287 1 3 28.608 0
-13.7166 -11.0596 1 3 28.008 0
-14.3236 22.9555 1 3 27.408 0
-19.4693 19.9548 1 3 26.808 0
-17.1167 -9.678 1 3 26.208 0
-22.9921 13.1909 1 3 25.608 0
-24.5391 2.75546 1 3 25.008 0
-2.64252 26.6596 1 3 24.408 0
1.27108 26.2434 1 3 23.8081 0
-6.1164 25.9602 1 3 23.2081 0
-0.850405 -12.2743 1 3 22.6081 0
16.255 0.387306 1 3 22.0081 0
-15.6531 -11.5588 1 3 21.4081 0
-13.528 -13.0504 1 3 20.8081 0
6.55183 -10.8401 1 3 20.2081 0
7.20427 23.3519 1 3 19.6081 0
-11.8122 -12.0239 1 3 19.0081 0
-15.8732 21.6448 1 3 18.4081 0
-1.18914 28.0333 1 3 17.8081 0
-0.758514 -14.2723 1 3 17.2082 0
-11.405 25.7003 1 3 16.6082 0
-23.1279 9.23331 1 3 16.0082 0
-12.8531 24.3111 1 3 15.4082 0
-17.0241 23.2802 1 3 14.8082 0
-8.03849 26.5244 1 3 14.2082 0
-4.14466 -14.5391 1 3 13.6082 0
16.4917 4.38064 1 3 13.0082 0
4.82645 -11.8508 1 3 12.4082 0
14.2218 -2.80648 1 3 11.8082 0
15.971 -1.59426 1 3 11.2082 0
9.68725 19.0927 1 3 10.6083 0
8.78139 22.122 1 3 10.0083 0
-4.66577 27.3369 1 3 9.40828 0
10.407 20.9578 1 3 8.80828 0
-22.5728 -1.29709 1 3 8.20829 0
16.8583 6.34649 1 3 7.6083 0
4.71124 -13.9107 1 3 7.00831 0
11.4486 -7.24438 1 3 6.40832 0
44.0848 2.35348 1 3 5.80833 0
55.3508 -60.7212 1 3 5.20834 0
-95.4711 -47.2381 1 3 4.60835 0
-128.162 -23.2381 1 3 4.00836 0
-84.6465 122.983 1 3 3.40835 0
-29.1905 163.714 1 3 2.80834 0
-173.42 46.6933 1 3 2.20833 0
-69.7894 -176.526 1 3 1.60833 0
194.686 22.9776 1 3 1.00833 0
-198.7 16.105 1 3 0.408333 0
