# Supplementary material for: Study of tumor growth indicates the existence of an “immunological threshold” separating states of pro- and antitumoral peritumoral inflammation
Source: PLoS One. 2018 Nov 2;13(11):e0202823. doi: 10.1371/journal.pone.0202823 (PMC6214501; doi:10.1371/journal.pone.0202823)
Supplement: S1 Data — File containing the position and radius of particles at simulated times. A detailed description file is provided alongside the data. (ZIP) [file pone.0202823.s004.zip › minimal dataset/competent/4880.csv]

0 0 1.00003 1 1081.21 0
1.56204 -1.22082 1.00006 1 1117.12 0
6.84668 -0.955456 1.00003 1 846.386 0
-8.17022 4.18968 1.00013 1 1949.14 0
-2.4262 -4.69847 1.00006 1 1332 0
-14.013 -0.0367579 1.00003 1 1040.27 0
-1.03109 5.20358 1.00013 1 1909.42 0
-15.0305 5.15622 1.00006 1 1256.66 0
-9.0074 -1.75124 1.00003 1 975.233 0
-2.88549 4.45485 1.00013 1 1973.27 0
-1.31012 3.2231 1.00013 1 1893.33 0
-12.0601 13.8266 1.00003 1 893.346 0
-0.193994 11.1448 1.00006 1 1283.86 0
6.10793 6.21756 1.00006 1 1316.9 0
-7.89116 6.17012 1.00013 1 1943.83 0
-8.4491 2.20947 1.00003 1 1044.8 0
-5.29828 -0.254172 1.00006 1 1407.7 0
-4.461 5.68673 1.00013 1 1850.1 0
-2.60664 6.4353 1.00013 1 1997.58 0
-12.1585 0.712349 1.00003 1 881.347 0
-3.62412 11.6283 1.00003 1 1030.71 0
-2.32763 8.41559 1.00006 1 1495.65 0
7.68348 4.98551 1.00003 1 991.823 0
-2.7872 17.5692 1.00003 1 898.045 0
-0.292436 -1.96948 1.00003 1 976.044 0
-13.9146 13.0779 1.00003 1 885.921 0
-7.61212 8.15072 1.00013 1 1848.8 0
3.97475 3.4885 1.00003 1 957.364 0
2.67797 6.70066 1.00006 1 1413.98 0
-0.57158 -3.9499 1.00006 1 1267.9 0
-4.18199 7.66717 1.00013 1 1775.43 0
3.23606 10.6615 1.00006 1 1268.22 0
-4.74013 3.70633 1.00013 1 2005.92 0
4.81151 9.42974 1.00003 1 996.966 0
-9.74576 5.42165 1.00006 1 1396.27 0
-10.7635 10.6143 1.00003 1 967.482 0
-1.76937 12.3767 1.00003 1 957.23 0
-0.752158 7.18386 1.00006 1 1459.77 0
-9.18796 9.38255 1.00003 1 1093.89 0
2.12015 2.73996 1.00006 1 1473.74 0
-6.31578 4.93815 1.00013 1 1949.15 0
-12.4371 -1.26806 1.00003 1 883.797 0
-9.46686 7.402 1.00003 1 1049.23 0
-6.77532 14.0919 1.00003 1 1031.65 0
-7.71092 -4.96354 1.00003 1 990.218 0
-9.28652 -3.73159 1.00003 1 983.553 0
-5.85624 -4.21506 1.00006 1 1370.71 0
8.2419 8.94637 1.00003 1 878.73 0
0.823351 5.95207 1.00013 1 1909.43 0
-3.0661 15.5889 1.00003 1 930.431 0
-6.59473 2.95805 1.00013 1 1901.67 0
7.40471 3.00547 1.00003 1 847.582 0
1.66054 11.8934 1.00006 1 1384 0
-3.16462 2.47449 1.00013 1 1884.5 0
-3.44347 0.494286 1.00006 1 1405.3 0
-6.03687 6.91874 1.00013 1 1850.11 0
-5.75779 8.89919 1.00006 1 1417.27 0
0.364113 15.1056 1.00006 1 1282.16 0
8.52081 10.9267 1.00006 1 1273.41 0
-4.28089 -5.44711 1.00006 1 1278.87 0
5.09082 11.4101 1.00006 1 1199.39 0
-14.7515 7.13681 1.00006 1 1297.68 0
-3.90301 9.6479 1.00013 1 1775.44 0
3.13767 -2.45274 1.00006 1 1242.33 0
0.265435 1.99126 1.00006 1 1543.56 0
-12.339 11.8461 1.00003 1 1013.37 0
-13.4548 3.92448 1.00003 1 981.505 0
-4.92066 14.8405 1.00003 1 1073.36 0
2.95692 8.68117 1.00003 1 1030.01 0
-14.4726 9.11718 1.00003 1 965.868 0
-2.04857 10.3962 1.00006 1 1495.66 0
-8.62989 13.3434 1.00003 1 897.811 0
-5.47862 10.8798 1.00006 1 1478.51 0
0.544578 3.97166 1.00006 1 1473.74 0
-11.8794 2.69268 1.00003 1 910.897 0
-1.21141 16.3375 1.00003 1 891.122 0
7.12574 1.02488 1.00003 1 973.277 0
-5.01904 1.72617 1.00006 1 1460.61 0
-0.473128 9.16445 1.00006 1 1459.78 0
2.39902 4.72019 1.00006 1 1456.83 0
-10.8619 -2.49983 1.00003 1 875.636 0
-7.4318 -2.98303 1.00003 1 941.343 0
-4.00167 -3.46665 1.00003 1 961.98 0
-16.6061 6.38803 1.00003 1 999.516 0
-9.92639 16.5558 1.00003 1 950.758 0
-7.33332 10.1312 1.00006 1 1417.28 0
-10.3038 1.46083 1.00006 1 1415.29 0
-15.5884 1.19545 1.00003 1 886.163 0
1.10233 7.9326 1.00006 1 1413.99 0
-6.49608 16.0722 1.00003 1 981.58 0
-8.72826 0.229158 1.00003 1 1000.56 0
-1.58879 1.24282 1.00006 1 1405.3 0
3.79426 14.6225 1.00003 1 888.647 0
6.94527 12.1585 1.00003 1 902.544 0
-13.1758 5.90488 1.00003 1 910.145 0
1.93978 13.8739 1.00006 1 1384 0
3.69577 1.50796 1.00006 1 1371.11 0
-0.850587 -5.93038 1.00003 1 839.713 0
3.41666 -0.472391 1.00003 1 869.632 0
-3.72255 -1.4861 1.00006 1 1332.01 0
4.25331 5.46887 1.00003 1 923.164 0
-18.2012 7.59469 1.00003 1 835.875 0
0.085116 13.1253 1.00006 1 1283.87 0
2.21886 15.8543 1.00006 1 1282.17 0
-2.70523 -6.67899 1.00003 1 863.243 0
3.51511 12.642 1.00006 1 1273.42 0
5.3698 13.3905 1.00006 1 1268.22 0
2.85855 -4.43315 1.00006 1 1267.91 0
-12.897 7.88531 1.00006 1 1256.67 0
4.99235 -1.70426 1.00006 1 1242.33 0
5.64898 15.3711 1.00006 1 1199.39 0
5.27112 0.276327 1.00006 1 1117.13 0
-12.618 9.86567 1.00003 1 1093.9 0
-1.86804 -0.737677 1.00003 1 1081.22 0
-8.07166 17.3043 1.00003 1 1073.37 0
-11.0423 8.63396 1.00003 1 1049.23 0
-10.0247 3.44136 1.00003 1 1044.81 0
-15.3095 3.17594 1.00003 1 1040.28 0
-3.34508 13.6085 1.00003 1 1031.66 0
-5.19969 12.86 1.00003 1 1030.71 0
1.38159 9.91299 1.00003 1 1030.02 0
-10.4844 12.5948 1.00003 1 1013.38 0
-6.87355 0.977676 1.00003 1 1000.57 0
-16.0482 10.3488 1.00003 1 999.524 0
6.66621 10.1782 1.00003 1 996.974 0
7.96237 6.96564 1.00003 1 991.831 0
-5.57729 -2.23467 1.00003 1 990.226 0
-9.5656 -5.71198 1.00003 1 983.562 0
-8.35081 15.3237 1.00003 1 981.588 0
-16.885 4.4077 1.00003 1 981.513 0
1.28303 -3.20132 1.00003 1 976.053 0
-11.1412 -4.48012 1.00003 1 975.242 0
5.55008 2.25673 1.00003 1 973.285 0
-8.90879 11.3629 1.00003 1 967.49 0
-14.1935 11.0976 1.00003 1 965.876 0
-2.14702 -2.71803 1.00003 1 961.988 0
5.82899 4.23699 1.00003 1 957.372 0
-1.49056 14.357 1.00003 1 957.239 0
-15.7692 12.3293 1.00003 1 950.767 0
-7.15265 -1.00283 1.00003 1 941.351 0
-4.64146 16.8207 1.00003 1 930.439 0
4.53238 7.44921 1.00003 1 923.173 0
-11.6005 4.67301 1.00003 1 910.906 0
-11.3213 6.65351 1.00003 1 910.153 0
7.22457 14.139 1.00003 1 902.552 0
-6.21699 18.0528 1.00003 1 898.054 0
-7.0544 12.1114 1.00003 1 897.82 0
-10.2054 14.5753 1.00003 1 893.354 0
0.643092 17.0861 1.00003 1 891.13 0
-0.933494 18.3202 1.00003 1 888.655 0
-17.1641 2.42729 1.00003 1 886.172 0
-11.7823 15.8105 1.00003 1 885.929 0
-14.2414 -2.1311 1.00003 1 883.805 0
-13.7338 1.94405 1.00003 1 881.355 0
6.38716 8.19781 1.00003 1 878.738 0
-10.5829 -0.519339 1.00003 1 875.644 0
1.84103 0.75946 1.00003 1 869.64 0
-6.13574 -6.19543 1.00003 1 863.252 0
9.25952 3.75401 1.00003 1 847.59 0
8.98031 1.77345 1.00003 1 846.394 0
1.00411 -5.18181 1.00003 1 839.722 0
-16.3272 8.36857 1.00003 1 835.884 0
-1.12574 -7.03659 0.12823 3 219.177 0
-5.60206 -7.10382 0.0454787 3 211.379 0
9.34562 2.73237 0.0252285 3 209.579 0
-16.767 11.46 0.0167286 3 207.18 0
-12.2053 14.8589 0.039812 3 206.58 0
8.19666 12.1364 0.10573 3 205.98 0
-17.0435 9.11299 0.0329785 3 204.181 0
-5.02631 -6.27303 0.105396 3 203.581 0
1.85459 17.0137 0.172393 3 200.581 0
-8.39233 -7.81926 0.205724 3 196.382 0
8.6108 5.86359 0.108563 3 195.783 0
4.30773 -2.68087 0.17781 3 194.583 0
-11.1651 16.9559 0.0927295 3 193.983 0
-15.1361 0.15278 0.139229 3 192.183 0
4.97667 -4.15356 0.163727 3 191.584 0
-17.8014 3.29043 0.0451454 3 190.384 0
5.03283 -2.94082 0.21764 3 189.784 0
8.73581 5.16662 0.0474788 3 189.184 0
-5.21563 17.7104 0.059229 3 187.984 0
8.028 12.8415 0.163561 3 187.385 0
8.89099 5.50393 0.281885 3 186.785 0
-4.05154 18.032 0.172893 3 186.185 0
-1.54673 -7.22512 0.254971 3 185.585 0
8.56702 7.8914 0.0918129 3 184.985 0
6.11773 -1.84867 0.0717292 3 184.385 0
3.20832 16.5532 0.188226 3 183.786 0
-15.0036 0.321332 0.0533122 3 183.186 0
-8.37524 -5.9894 0.162811 3 182.586 0
-14.2278 -1.06838 0.0528122 3 181.986 0
-14.9328 -0.995477 0.312883 3 181.386 0
8.99354 7.80937 0.321466 3 180.786 0
7.78478 -0.0781871 0.26572 3 180.186 0
3.65972 -3.5366 0.202641 3 179.587 0
-17.7355 3.54207 0.173393 3 178.987 0
-4.12702 -6.87634 0.365046 3 178.387 0
0.440744 -6.45988 0.351464 3 177.787 0
7.14812 15.6651 0.329882 3 177.187 0
8.98318 0.536893 0.227556 3 176.587 0
-1.56729 -6.82675 0.0998963 3 175.987 0
3.67986 16.0986 0.420292 3 175.388 0
-7.30761 -6.06975 0.16956 3 174.788 0
0.575453 18.6214 0.445457 3 174.188 0
-1.87343 -7.55059 0.201475 3 173.588 0
-17.6372 8.87029 0.376629 3 172.988 0
-16.8313 1.23164 0.232639 3 172.388 0
-9.1821 17.3842 0.0810627 3 171.788 0
-18.1852 8.76769 0.170477 3 171.189 0
9.20841 12.2243 0.35038 3 170.589 0
-4.56565 18.1239 0.262303 3 169.989 0
-2.23294 18.8627 0.26847 3 169.389 0
-14.6574 14.0519 0.22139 3 168.789 0
-3.70596 18.7745 0.388211 3 168.189 0
1.20318 -6.54148 0.333215 3 167.589 0
-12.8626 14.948 0.379462 3 166.99 0
4.20872 15.7414 0.169977 3 166.39 0
-18.0992 3.25452 0.239805 3 165.79 0
-12.1589 -3.18646 0.3048 3 165.19 0
8.44598 0.600022 0.290301 3 164.59 0
-3.79011 -7.66255 0.438124 3 163.99 0
-10.9629 -5.8904 0.400293 3 163.391 0
1.45333 18.324 0.475955 3 162.791 0
8.51744 12.5418 0.172727 3 162.191 0
8.53018 13.365 0.470872 3 161.591 0
-18.0029 9.71786 0.544783 3 160.991 0
-15.2121 13.6189 0.378045 3 160.391 0
-12.9178 -2.55386 0.319549 3 159.791 0
-0.668196 19.6395 0.342298 3 159.192 0
10.104 2.62551 0.395544 3 158.592 0
-18.2705 1.58938 0.378295 3 157.992 0
-0.0578173 -7.24597 0.491287 3 157.392 0
-15.789 -2.02931 0.548866 3 156.792 0
-17.1223 9.49166 0.35088 3 156.192 0
9.12652 6.97815 0.158394 3 155.592 0
1.18566 19.0793 0.321549 3 154.993 0
-14.1331 14.7166 0.617944 3 154.393 0
-13.3145 14.2543 0.317716 3 153.793 0
-11.9494 17.6139 0.677357 3 153.193 0
2.42083 17.2572 0.393794 3 152.593 0
-7.51026 18.586 0.342631 3 151.993 0
10.6283 1.70839 0.639526 3 151.393 0
8.69484 -0.2686 0.58878 3 150.794 0
-18.3859 4.00482 0.544033 3 150.194 0
-15.2364 14.5273 0.498953 3 149.594 0
8.22527 -1.14805 0.391044 3 148.994 0
0.243695 19.5859 0.563698 3 148.394 0
9.37757 6.27141 0.583614 3 147.794 0
-7.0322 19.4083 0.555199 3 147.194 0
9.69666 9.7518 0.599112 3 146.595 0
9.98504 5.19442 0.604862 3 145.995 0
9.78774 8.38317 0.636443 3 145.395 0
4.384 16.6843 0.49237 3 144.795 0
-8.48764 18.8816 0.584113 3 144.195 0
-18.5398 11.8196 0.410126 3 143.595 0
11.0917 8.18983 0.640526 3 142.995 0
5.74983 -3.64377 0.654942 3 142.396 0
-12.78 -4.05596 0.623444 3 141.796 0
10.6579 3.39536 0.396794 3 141.196 0
-19.0898 4.82105 0.514369 3 140.596 0
12.2551 7.27412 0.50087 3 139.996 0
-5.04414 -7.4263 0.582947 3 139.396 0
-14.7249 15.9534 0.599196 3 138.797 0
-13.9523 -3.67905 0.575031 3 138.197 0
-10.7949 -6.94417 0.650692 3 137.597 0
2.4259 -6.15484 0.650775 3 136.997 0
-5.86881 19.5797 0.529367 3 136.397 0
1.39406 20.2589 0.761017 3 135.797 0
-18.1503 5.59621 0.68369 3 135.197 0
-4.48392 -8.62009 0.681773 3 134.598 0
2.2616 -7.33223 0.519535 3 133.998 0
-2.84465 -8.40948 0.703855 3 133.398 0
6.40607 -2.53591 0.630943 3 132.798 0
11.0259 9.56774 0.695022 3 132.198 0
-13.455 15.8194 0.669691 3 131.598 0
-6.2144 -7.8064 0.58078 3 130.998 0
4.49147 -3.56255 0.586613 3 130.399 0
-17.6375 0.618628 0.761934 3 129.799 0
-18.9544 2.64482 0.794348 3 129.199 0
-4.90537 18.9513 0.547366 3 128.599 0
9.91848 0.313576 0.714604 3 127.999 0
-11.1234 19.9328 0.688106 3 127.399 0
-19.2134 9.09706 0.811014 3 126.799 0
-20.3112 2.14339 0.635276 3 126.2 0
-12.3581 -5.71154 0.692189 3 125.6 0
-7.87541 -6.91167 0.830512 3 125 0
3.69177 -7.10236 0.91109 3 124.4 0
2.56849 18.2809 0.641859 3 123.8 0
-9.42702 -7.53985 0.826013 3 123.2 0
-9.6204 19.7687 0.825846 3 122.6 0
-15.5551 -3.52871 0.857177 3 122.001 0
-5.36005 20.7277 0.720104 3 121.401 0
-16.2589 13.9346 0.679357 3 120.801 0
-1.01651 -8.24039 0.842011 3 120.201 0
-6.75562 20.6117 0.666191 3 119.601 0
8.01164 -2.3486 0.807681 3 119.001 0
-17.6935 10.9967 0.768767 3 118.401 0
-19.5956 6.3212 0.879425 3 117.802 0
-5.44963 -9.91119 0.881759 3 117.202 0
-15.5048 -5.29326 0.898841 3 116.602 0
-8.09759 20.148 0.739519 3 116.002 0
-17.5773 12.5987 0.824763 3 115.402 0
9.05257 14.8337 0.95617 3 114.802 0
-17.1423 -2.25458 0.803598 3 114.203 0
-1.85526 19.9816 0.881925 3 113.603 0
-6.92632 -10.8287 0.809264 3 113.003 0
11.7724 2.72864 0.878092 3 112.403 0
1.08602 -7.89684 0.7756 3 111.803 0
-10.5384 18.3327 0.876842 3 111.203 0
-9.87868 21.5744 1 3 110.603 0
9.79828 13.2689 0.763184 3 110.004 0
0.618979 22.6112 1 3 109.404 0
-13.7662 -5.13069 0.82068 3 108.804 0
11.0008 14.5608 1 3 108.204 0
11.0532 -0.69791 0.801264 3 107.604 0
10.9298 6.53902 1 3 107.004 0
-1.61526 -9.89032 0.90859 3 106.404 0
-6.25684 22.2052 1 3 105.805 0
5.65896 17.3384 0.937171 3 105.205 0
-19.3954 0.779585 1 3 104.605 0
-9.04134 -9.32106 0.984584 3 104.005 0
6.13499 -4.88355 0.614528 3 103.405 0
-19.2423 10.7069 0.797681 3 102.805 0
11.3801 4.53045 0.919922 3 102.205 0
-0.344418 20.9531 0.91459 3 101.606 0
-2.3798 -11.6603 0.999333 3 101.006 0
-12.6409 19.1888 1 3 100.406 0
-3.53823 -10.0446 0.989251 3 99.806 0
10.5038 11.1779 1 3 99.2062 0
9.54955 -1.52614 0.917839 3 98.6063 0
-20.9731 11.8856 1 3 98.0065 0
13.9681 7.36319 0.886925 3 97.4066 0
7.54473 -4.08979 1 3 96.8068 0
-7.09947 -9.03716 0.935588 3 96.2069 0
-18.2651 -0.943418 0.90209 3 95.607 0
4.08251 18.2188 0.865926 3 95.0072 0
-4.33025 22.0329 0.930755 3 94.4073 0
-16.4021 -0.621154 0.972669 3 93.8075 0
2.40133 21.7072 1 3 93.2076 0
9.69449 16.6811 1 3 92.6078 0
4.60022 -5.41513 1 3 92.0079 0
-13.6689 17.4739 1 3 91.4081 0
-19.3473 13.0477 1 3 90.8082 0
-20.2903 3.85619 1 3 90.2084 0
-10.8971 -8.62078 1 3 89.6085 0
0.327028 -9.50114 1 3 89.0087 0
4.58698 -8.81196 1 3 88.4088 0
5.58394 -7.11157 0.961253 3 87.809 0
-17.3318 -4.06839 1 3 87.2091 0
-13.8352 21.0567 1 3 86.6092 0
-3.72708 20.1825 1 3 86.0094 0
-18.8707 -2.76697 1 3 85.4095 0
7.23879 -6.06704 1 3 84.8097 0
-21.0654 13.7345 0.847678 3 84.2098 0
12.4447 10.7217 1 3 83.61 0
3.10502 19.8363 1 3 83.0101 0
-5.19034 23.8956 1 3 82.4103 0
-12.4787 -7.39851 1 3 81.8104 0
-2.41341 21.7776 1 3 81.2106 0
12.0261 0.830324 1 3 80.6107 0
12.6563 8.73602 1 3 80.0109 0
-8.2024 22.6643 1 3 79.411 0
-20.6095 7.90567 1 3 78.8111 0
-8.69225 -11.2903 1 3 78.2113 0
7.56098 16.95 1 3 77.6114 0
-20.8432 9.88998 1 3 77.0116 0
6.87285 18.8526 1 3 76.4117 0
-17.8772 14.4038 1 3 75.8119 0
9.45409 -3.45349 1 3 75.212 0
12.7706 -1.26857 1 3 74.6122 0
11.7786 12.7195 1 3 74.0123 0
-21.4794 6.09898 1 3 73.4125 0
8.83951 18.4888 1 3 72.8126 0
10.8321 18.3257 1 3 72.2128 0
-10.5672 -10.5934 1 3 71.6129 0
-2.77584 -13.6201 1 3 71.0131 0
13.2365 3.92063 1 3 70.4132 0
12.8146 5.87605 1 3 69.8133 0
-16.2871 15.6128 1 3 69.2135 0
11.21 -2.50306 1 3 68.6136 0
-14.6393 19.2275 1 3 68.0138 0
13.7234 12.2566 1 3 67.4139 0
8.17026 20.3735 1 3 66.8141 0
12.9873 14.3111 1 3 66.2142 0
9.13147 -5.42652 1 3 65.6144 0
-20.1533 -1.2323 1 3 65.0145 0
5.10311 19.7804 1 3 64.4147 0
-17.6405 -6.04338 1 3 63.8147 0
-1.22393 23.3852 1 3 63.2146 0
-19.7667 15.0568 1 3 62.6145 0
-1.97564 25.2386 1 3 62.0143 0
-20.841 -3.11029 1 3 61.4142 0
-19.2168 -4.7368 1 3 60.8141 0
-16.2806 -7.50952 1 3 60.214 0
-11.8744 21.4446 1 3 59.6138 0
-4.70557 -11.6685 1 3 59.0137 0
-14.3982 -6.8373 1 3 58.4136 0
-16.5498 -9.49126 1 3 57.8134 0
2.58839 -8.85857 1 3 57.2133 0
11.1559 -4.50245 1 3 56.6132 0
6.39944 21.3029 1 3 56.0131 0
14.4068 10.3359 1 3 55.4129 0
-15.6682 17.5147 1 3 54.8128 0
-9.31162 24.3276 1 3 54.2127 0
-12.7474 -9.38009 1 3 53.6125 0
11.6789 16.4421 1 3 53.0124 0
-21.1867 -5.07994 1 3 52.4123 0
-21.3525 0.367672 1 3 51.8122 0
-23.2926 6.94154 1 3 51.212 0
15.4155 8.61317 1 3 50.6119 0
14.7287 5.31293 1 3 50.0118 0
4.40059 21.6526 1 3 49.4116 0
14.9327 13.847 1 3 48.8115 0
5.81972 -10.5968 1 3 48.2114 0
10.1632 20.2105 1 3 47.6113 0
-15.6775 21.8335 1 3 47.0111 0
6.63044 -8.76909 1 3 46.411 0
-18.1313 16.3872 1 3 45.8109 0
-10.9882 23.2374 1 3 45.2108 0
1.82791 -10.8228 1 3 44.6106 0
-6.47094 -12.6071 1 3 44.0105 0
13.6635 16.1933 1 3 43.4104 0
13.07 -3.24547 1 3 42.8102 0
-13.1908 22.95 1 3 42.2101 0
4.22793 23.6444 1 3 41.61 0
-14.6664 -8.8189 1 3 41.0099 0
8.34069 -7.73332 1 3 40.4097 0
3.82085 -10.6579 1 3 39.8096 0
14.2603 0.0494483 1 3 39.2095 0
-3.96176 25.4738 1 3 38.6093 0
-21.9402 2.27901 1 3 38.0092 0
3.08966 -12.5195 1 3 37.4091 0
-17.5119 18.2884 1 3 36.809 0
-22.1389 -1.47102 1 3 36.2088 0
-3.21099 23.6119 1 3 35.6087 0
-22.6364 10.7757 1 3 35.0086 0
-20.0213 17.0405 1 3 34.4084 0
-7.13635 24.3552 1 3 33.8083 0
-12.4174 -11.3527 1 3 33.2082 0
0.36818 24.5954 1 3 32.6081 0
15.6859 11.8733 1 3 32.0079 0
8.08893 22.3719 1 3 31.4079 0
14.6623 -1.91867 1 3 30.8079 0
-22.5061 8.7799 1 3 30.208 0
-10.2336 -12.5644 1 3 29.608 0
-16.4828 20.0028 1 3 29.008 0
-4.77509 -13.6674 1 3 28.408 0
-18.1653 -8.17895 1 3 27.808 0
-22.707 12.8824 1 3 27.208 0
2.23364 23.7913 1 3 26.608 0
-22.2502 4.25486 1 3 26.008 0
-0.403249 -11.3631 1 3 25.408 0
1.09741 -12.6852 1 3 24.808 0
-21.7251 15.463 1 3 24.208 0
13.6745 1.96275 1 3 23.6081 0
12.8176 18.0864 1 3 23.0081 0
-24.0641 5.09634 1 3 22.4081 0
15.6675 1.47473 1 3 21.8081 0
-23.8063 2.99872 1 3 21.2081 0
-19.5249 -6.7124 1 3 20.6081 0
5.08794 -12.4572 1 3 20.0081 0
-11.0942 25.2345 1 3 19.4081 0
8.38302 -9.73277 1 3 18.8081 0
14.8019 17.8371 1 3 18.2081 0
-22.8266 -3.34899 1 3 17.6082 0
6.19643 23.2922 1 3 17.0082 0
15.1524 3.39244 1 3 16.4082 0
0.701425 -14.6454 1 3 15.8082 0
-0.798252 -13.3229 1 3 15.2082 0
-23.3015 0.813878 1 3 14.6082 0
10.8352 -6.4757 1 3 14.0082 0
-14.3366 -10.7914 1 3 13.4082 0
13.0213 -5.24171 1 3 12.8082 0
16.6599 4.68637 1 3 12.2082 0
-25.1675 1.53346 1 3 11.6082 0
16.1249 6.74504 1 3 11.0083 0
-6.54145 -14.6056 1 3 10.4083 0
-8.35953 -13.2624 1 3 9.80827 0
-9.90115 -14.5366 1 3 9.20828 0
15.6084 15.7295 1 3 8.60829 0
10.233 -8.38262 1 3 8.0083 0
12.6943 -7.21212 1 3 7.40831 0
-19.4016 18.942 1 3 6.80832 0
16.2724 -0.402397 1 3 6.20832 0
-39.4747 22.189 1 3 5.60833 0
84.3353 -35.9848 1 3 5.00834 0
-109.127 -35.1004 1 3 4.40835 0
139.172 -15.1138 1 3 3.80836 0
134.83 -83.4173 1 3 3.20835 0
74.8467 154.362 1 3 2.60834 0
-128.991 -130.918 1 3 2.00833 0
191.021 21.2225 1 3 1.40833 0
101.766 -169.286 1 3 0.808333 0
-74.4532 -185.461 1 3 0.208333 0
