# Supplementary material for: Study of tumor growth indicates the existence of an “immunological threshold” separating states of pro- and antitumoral peritumoral inflammation
Source: PLoS One. 2018 Nov 2;13(11):e0202823. doi: 10.1371/journal.pone.0202823 (PMC6214501; doi:10.1371/journal.pone.0202823)
Supplement: S1 Data — File containing the position and radius of particles at simulated times. A detailed description file is provided alongside the data. (ZIP) [file pone.0202823.s004.zip › minimal dataset/competent/19980.csv]

-2.07279 3.50057 1.00013 0 17405.7 0
-5.50737 4.07358 1.00013 0 17377.9 0
-2.41903 1.53077 1.00006 0 16873.3 0
-5.15144 6.05466 1.00013 0 17289.7 0
-1.79653 5.63901 1.00013 0 17428.5 0
-3.95206 2.81621 1.00013 0 17436.3 0
-4.29833 0.846523 1.00013 0 17382.9 0
-5.85723 2.10011 1.00013 0 17338.2 0
-3.6054 4.78589 1.00003 0 16558.6 0
2.18495e+07 -1.77318e+08 0.880539 0 16464.8 0
-17.5114 -4.74001 1.00003 0 16406.5 0
-2.34507 4.4804 0.0162286 3 219.577 0
-5.68027 -0.0269806 0.0571456 3 205.78 0
-3.66048 5.80129 0.0145619 3 205.18 0
-6.85571 0.571971 0.0143953 3 204.58 0
-3.74579 5.8825 0.0974796 3 203.981 0
-6.51195 1.07264 0.0814793 3 200.981 0
-1.83614 2.44397 0.0802293 3 200.381 0
-1.61671 2.53899 0.0644791 3 198.582 0
-1.53481 2.61691 0.0344786 3 197.982 0
-7.5544 1.05359 0.0238119 3 196.182 0
-3.44527 6.00337 0.22139 3 195.583 0
-6.2656 5.11717 0.284968 3 193.783 0
-2.29438 4.4957 0.0168952 3 193.183 0
-5.23423 7.20085 0.148895 3 192.583 0
-1.42674 2.56603 0.0748959 3 191.384 0
-7.42784 1.19198 0.152311 3 189.584 0
-3.45052 -0.816717 0.122313 3 188.384 0
-6.67972 3.28444 0.10123 3 187.785 0
-7.48787 0.928621 0.11748 3 187.185 0
-4.0063 5.88537 0.146062 3 186.585 0
-2.94776 0.442495 0.205891 3 185.385 0
-6.40225 3.17069 0.197392 3 184.785 0
-5.97975 5.41687 0.043312 3 184.185 0
-7.05324 3.38232 0.0364786 3 182.986 0
-3.26548 0.0665257 0.275719 3 182.386 0
-4.3239 -0.318082 0.162811 3 181.786 0
-0.464457 6.85324 0.203474 3 181.186 0
-0.452622 5.62434 0.342631 3 180.586 0
-6.93479 1.41424 0.117897 3 179.986 0
-0.924834 3.15673 0.190725 3 179.387 0
-0.741832 6.40629 0.304217 3 178.787 0
-3.78859 6.0668 0.0903962 3 178.187 0
-6.49385 4.71411 0.167144 3 177.587 0
-3.92761 6.38211 0.250221 3 176.387 0
-6.61571 7.01818 0.168394 3 175.787 0
-1.23272 1.06177 0.274303 3 175.188 0
-4.02375 -1.01503 0.427458 3 174.588 0
-4.52622 -1.35712 0.17856 3 173.988 0
-6.78085 4.33448 0.293968 3 173.388 0
-2.07255 -1.27075 0.313716 3 172.788 0
-6.33234 6.62281 0.310133 3 172.188 0
-7.377 4.39811 0.291885 3 171.589 0
-0.923067 7.99808 0.264137 3 170.989 0
-0.811602 3.6049 0.264303 3 170.389 0
-4.14884 -1.85832 0.374545 3 169.789 0
-1.47721 2.28721 0.206807 3 169.189 0
-1.4475 4.50719 0.182643 3 168.589 0
-3.68529 -0.373064 0.296718 3 167.989 0
-6.80562 3.64352 0.278302 3 167.39 0
-6.53019 5.87853 0.388544 3 166.79 0
-2.86326 -0.52084 0.436624 3 166.19 0
-7.44194 3.55599 0.302051 3 165.59 0
-1.27811 0.439678 0.337381 3 164.99 0
-2.42686 0.157707 0.369379 3 164.39 0
-1.28277 -0.225253 0.319883 3 163.79 0
-4.88857 -1.7769 0.367296 3 163.191 0
-1.9639 -3.01434 0.337131 3 162.591 0
-6.89236 0.97521 0.31005 3 161.991 0
-5.57287 0.837666 0.269553 3 161.391 0
-0.159954 7.41739 0.424042 3 160.791 0
-6.17095 0.29293 0.527951 3 160.191 0
-7.40369 1.90065 0.556282 3 159.591 0
-0.847154 2.63522 0.320299 3 158.992 0
-7.1969 6.94889 0.416542 3 158.392 0
-8.74504 3.28894 0.467955 3 157.792 0
-0.950423 1.8264 0.490954 3 157.192 0
-0.627952 4.49014 0.636776 3 156.592 0
-7.02926 5.08737 0.477038 3 155.992 0
-8.1041 4.03825 0.516618 3 155.392 0
0.00457647 5.17701 0.295801 3 154.793 0
-7.07767 2.89162 0.452873 3 154.193 0
-6.44901 -0.701447 0.498786 3 153.593 0
-0.452507 3.17983 0.277386 3 152.993 0
0.145042 2.40633 0.696772 3 152.393 0
-1.80592 -2.1174 0.573281 3 151.793 0
-8.05168 5.09728 0.543116 3 151.193 0
-8.04039 1.1095 0.458373 3 150.594 0
-1.98686 -0.520407 0.438207 3 149.994 0
-8.84921 4.99935 0.256637 3 149.394 0
-8.67113 2.10353 0.71802 3 148.794 0
-0.0583817 0.944978 0.747602 3 148.194 0
-1.1581 7.15938 0.554782 3 147.594 0
-7.92694 2.99126 0.397544 3 146.995 0
-2.48251 6.97695 0.502203 3 146.395 0
-4.59687 7.56414 0.585947 3 145.795 0
-7.59628 -1.41252 0.725353 3 145.195 0
-3.48185 7.32378 0.555032 3 144.595 0
-1.17542 -1.14347 0.58478 3 143.995 0
-9.32891 4.23656 0.643276 3 143.395 0
-7.43333 0.0673216 0.744602 3 142.796 0
-8.98609 0.934772 0.490454 3 142.196 0
-8.62532 0.0872741 0.430375 3 141.596 0
0.053505 6.29665 0.497453 3 140.996 0
-0.598817 -2.22633 0.639609 3 140.396 0
-10.5131 3.96399 0.571281 3 139.796 0
-7.46027 6.01872 0.550116 3 139.196 0
-1.11565 -3.30824 0.559865 3 138.597 0
1.12645 1.56942 0.590946 3 137.997 0
-5.9836 7.64578 0.722437 3 137.397 0
-7.22981 7.95308 0.560532 3 136.797 0
-7.96356 7.29588 0.424208 3 136.197 0
1.47197 2.79945 0.683773 3 135.597 0
-6.48632 9.01762 0.738019 3 134.997 0
-9.81615 2.9575 0.651025 3 134.398 0
0.921412 5.50068 0.673607 3 133.798 0
-3.04605 -1.68376 0.739352 3 133.198 0
-3.0893 -3.23261 0.808014 3 132.598 0
-8.90745 -1.14272 0.608195 3 131.998 0
-0.713841 8.90603 0.642359 3 131.398 0
2.32447 1.51058 0.607195 3 130.798 0
-10.5235 5.38787 0.851427 3 130.199 0
-0.0352003 -0.523346 0.712188 3 129.599 0
-5.18294 -0.679331 0.761851 3 128.999 0
-7.83221 9.01394 0.607612 3 128.399 0
-10.0466 1.57966 0.743519 3 127.799 0
-12.0144 4.50561 0.878675 3 127.199 0
-7.22925 -3.04674 0.596779 3 126.599 0
0.552377 8.41869 0.714104 3 126 0
-3.55344 8.5621 0.685189 3 125.4 0
-6.11615 -2.05417 0.888008 3 124.8 0
-2.03644 8.24175 0.837512 3 124.2 0
0.481294 3.75695 0.685606 3 123.6 0
-8.0571 -4.26095 0.870676 3 123 0
-4.98015 8.88036 0.7736 3 122.401 0
-11.4381 2.75807 0.947087 3 121.801 0
-10.4826 7.19814 0.797681 3 121.201 0
-8.90647 8.09122 0.808181 3 120.601 0
-8.59502 -2.65178 0.825346 3 120.001 0
-6.93951 -5.36796 0.701022 3 119.401 0
-4.66738 -2.92103 0.797515 3 118.801 0
-7.28808 10.2024 0.686356 3 118.202 0
1.9097 4.34335 0.844345 3 117.602 0
-8.84786 9.93723 0.763684 3 117.002 0
-5.64431 10.3778 0.86226 3 116.402 0
1.19957 6.99668 0.845261 3 115.802 0
0.325956 -3.69449 0.931755 3 115.202 0
-1.95078 -4.53084 0.913006 3 114.602 0
-13.3628 3.51426 0.782016 3 114.003 0
-1.85177 10.0175 0.947254 3 113.403 0
-0.86339 11.6386 0.949337 3 112.803 0
-11.5498 0.919906 0.895091 3 112.203 0
-10.0982 -1.96639 0.81118 3 111.603 0
-2.93748 -5.89969 0.772933 3 111.003 0
0.382835 10.1241 1 3 110.403 0
-8.32899 11.5512 0.90584 3 109.804 0
2.42728 5.90251 0.794598 3 109.204 0
-6.02731 -4.00594 0.938004 3 108.604 0
-6.58529 11.8203 0.856594 3 108.004 0
-8.95169 6.31276 0.969169 3 107.404 0
-2.76 11.9079 0.966752 3 106.804 0
-12.0856 6.38386 1 3 106.204 0
-7.89604 13.3558 0.94817 3 105.605 0
-7.24423 -7.04773 1 3 105.005 0
1.89937 9.12504 0.797181 3 104.405 0
-10.4036 9.10633 1 3 103.805 0
1.62527 -5.76494 1 3 103.205 0
-9.04748 -7.85252 0.965169 3 102.605 0
-13.0324 1.88183 0.870676 3 102.005 0
-13.738 5.25802 1 3 101.406 0
-4.72497 11.9974 1 3 100.806 0
-9.95794 -0.0630832 0.898757 3 100.206 0
-3.78796 10.2307 1 3 99.6061 0
-0.330342 -5.48977 0.969586 3 99.0062 0
1.58094 0.0396418 1 3 98.4064 0
-1.56764 -7.02617 1 3 97.8065 0
3.67285 4.75136 0.897007 3 97.2067 0
-8.84242 -5.92621 0.951337 3 96.6068 0
-5.40941 -6.25194 1 3 96.007 0
-13.9175 7.2499 1 3 95.4071 0
-4.20164 -4.65776 1 3 94.8072 0
3.5912 -0.166321 1 3 94.2074 0
-11.7301 12.356 1 3 93.6075 0
-15.0812 3.04273 1 3 93.0077 0
-2.24183 -8.90893 1 3 92.4078 0
-5.95977 13.5694 1 3 91.808 0
-5.63959 -8.24132 1 3 91.2081 0
-12.2651 8.37485 1 3 90.6083 0
-10.1797 11.0932 1 3 90.0084 0
-0.627406 13.5748 1 3 89.4086 0
1.00456 -1.8853 1 3 88.8087 0
-9.89888 -3.93242 1 3 88.2089 0
-3.6361 13.6748 1 3 87.609 0
-9.83906 13.0636 1 3 87.0091 0
3.0966 2.99434 0.95142 3 86.4093 0
0.951676 12.3474 1 3 85.8094 0
-7.16313 15.1667 1 3 85.2096 0
2.97029 -2.03426 0.967169 3 84.6097 0
-4.90736 15.2697 1 3 84.0099 0
-13.3885 -3.9645 1 3 83.41 0
-13.3798 -1.96441 1 3 82.8102 0
-11.6526 -2.9721 1 3 82.2103 0
4.54259 6.4388 1 3 81.6105 0
2.93382 7.62658 1 3 81.0106 0
-7.47556 -9.03403 1 3 80.4108 0
-2.08804 14.941 1 3 79.8109 0
2.30849 10.8787 1 3 79.2111 0
-11.6431 -0.972093 1 3 78.6112 0
2.25412 -3.86651 1 3 78.0113 0
4.22941 -3.55193 1 3 77.4115 0
0.40594 -7.35005 1 3 76.8116 0
3.72186 9.46454 1 3 76.2118 0
4.48506 1.62224 1 3 75.6119 0
4.90804 -1.67127 1 3 75.0121 0
5.33059 8.27679 1 3 74.4122 0
1.69001 -8.92135 1 3 73.8124 0
-10.6471 -6.69537 1 3 73.2125 0
5.12828 3.51541 1 3 72.6127 0
-12.0403 10.3622 1 3 72.0128 0
-3.80448 -7.44689 1 3 71.413 0
-15.1065 -0.956968 1 3 70.8131 0
-9.15006 14.9408 1 3 70.2132 0
5.80263 0.117409 1 3 69.6134 0
-13.8737 9.56298 1 3 69.0135 0
-6.11074 16.8672 1 3 68.4137 0
-11.6596 -4.97082 1 3 67.8138 0
6.14178 5.2387 1 3 67.214 0
-3.33453 16.505 1 3 66.6141 0
-10.7005 16.2042 1 3 66.0143 0
-4.1338 -9.55709 1 3 65.4144 0
-0.277164 -9.28135 1 3 64.8146 0
-13.3705 0.0355819 1 3 64.2147 0
-15.0974 1.04289 1 3 63.6147 0
-16.8338 0.0506842 1 3 63.0146 0
-8.29859 16.8126 1 3 62.4144 0
-13.6761 -5.94332 1 3 61.8143 0
6.20246 -3.22656 1 3 61.2142 0
2.88299 12.8657 1 3 60.614 0
-9.26311 -9.93059 1 3 60.0139 0
6.92988 7.07675 1 3 59.4138 0
6.44674 2.01083 1 3 58.8137 0
-15.7127 4.94 1 3 58.2135 0
-4.53789 18.1024 1 3 57.6134 0
-0.119414 15.5092 1 3 57.0133 0
-9.88494 18.0303 1 3 56.4131 0
-7.24647 18.5134 1 3 55.813 0
1.45972 14.2819 1 3 55.2129 0
-12.4628 -7.53327 1 3 54.6128 0
7.77607 0.445393 1 3 54.0126 0
-12.6612 -9.52318 1 3 53.4125 0
-13.2936 13.6027 1 3 52.8124 0
-17.4509 3.95088 1 3 52.2122 0
-15.8916 6.93128 1 3 51.6121 0
-10.8292 -8.68672 1 3 51.012 0
7.45963 3.73503 1 3 50.4119 0
5.84867 10.2085 1 3 49.8117 0
4.23991 11.3963 1 3 49.2116 0
-2.47324 -10.8954 1 3 48.6115 0
7.07347 -1.4262 1 3 48.0113 0
8.73801 2.19808 1 3 47.4112 0
7.44839 9.00814 1 3 46.8111 0
8.20297 -3.28594 1 3 46.211 0
-5.96961 -10.3501 1 3 45.6108 0
-7.75745 -11.2464 1 3 45.0107 0
-4.36501 -11.5437 1 3 44.4106 0
-15.1157 -2.95696 1 3 43.8105 0
-17.6303 5.9428 1 3 43.2103 0
2.06074 16.1894 1 3 42.6102 0
-15.7699 8.92752 1 3 42.0101 0
3.59941 -5.44998 1 3 41.4099 0
-11.3892 14.3267 1 3 40.8098 0
-9.57963 -12.0707 1 3 40.2097 0
9.5275 4.03558 1 3 39.6096 0
3.47547 14.7757 1 3 39.0094 0
8.24834 5.57287 1 3 38.4093 0
-20.5494 -1.22996 1 3 37.8092 0
9.04697 -1.10184 1 3 37.209 0
5.57124 -5.12104 1 3 36.6089 0
2.88529 -7.31783 1 3 36.0088 0
-13.5914 11.6244 1 3 35.4087 0
-1.40718 17.0391 1 3 34.8085 0
-15.4566 10.9028 1 3 34.2084 0
8.89067 7.47054 1 3 33.6083 0
-15.4037 -4.93587 1 3 33.0081 0
-16.8242 2.05174 1 3 32.408 0
-11.0855 -10.7545 1 3 31.8079 0
-16.8432 -1.94922 1 3 31.2079 0
-19.1877 2.9587 1 3 30.608 0
-18.5604 1.05962 1 3 30.008 0
-15.6751 -6.91735 1 3 29.408 0
10.2123 5.94991 1 3 28.808 0
-18.5703 -0.941058 1 3 28.208 0
4.83372 13.3061 1 3 27.608 0
-6.15275 -12.4401 1 3 27.008 0
4.86848 -6.99399 1 3 26.408 0
-17.5595 8.03493 1 3 25.808 0
-15.1585 12.8804 1 3 25.208 0
-20.5187 1.46597 1 3 24.608 0
-0.508271 -11.2679 1 3 24.0081 0
5.42653 15.2162 1 3 23.4081 0
3.67841 -9.15368 1 3 22.8081 0
-14.2857 -8.35585 1 3 22.2081 0
10.1911 -3.06874 1 3 21.6081 0
-12.9531 15.5734 1 3 21.0081 0
0.541278 17.4899 1 3 20.4081 0
-19.3664 4.9505 1 3 19.8081 0
-18.5322 -3.02013 1 3 19.2081 0
-19.298 7.04631 1 3 18.6081 0
1.45897 -10.9078 1 3 18.0081 0
6.86783 -7.031 1 3 17.4082 0
7.57028 -5.18325 1 3 16.8082 0
-4.6144 -13.7177 1 3 16.2082 0
-19.5099 -4.81773 1 3 15.6082 0
10.9356 2.0601 1 3 15.0082 0
23.0872 -1.38823 1 3 14.4082 0
11.1772 -39.6528 1 3 13.8082 0
50.0513 26.3065 1 3 13.2082 0
38.112 -62.6166 1 3 12.6082 0
-81.022 -1.73788 1 3 12.0082 0
-51.7848 -81.1605 1 3 11.4082 0
99.9789 -47.8944 1 3 10.8083 0
-115.394 -18.2109 1 3 10.2083 0
20.6412 126.329 1 3 9.60827 0
-62.2754 -123.423 1 3 9.00828 0
144.129 31.6549 1 3 8.40829 0
-95.7053 119.141 1 3 7.8083 0
-154.861 40.4678 1 3 7.20831 0
-31.7632 163.881 1 3 6.60832 0
165.276 -54.5915 1 3 6.00833 0
21.5922 -177.589 1 3 5.40834 0
-9.87404 -183.061 1 3 4.80835 0
139.722 124.59 1 3 4.20835 0
-89.0142 -168.514 1 3 3.60835 0
-146.021 -126.827 1 3 3.00835 0
75.7024 -180.701 1 3 2.40834 0
102.572 168.96 1 3 1.80833 0
-186.135 70.2032 1 3 1.20833 0
164.521 -113.282 1 3 0.608333 0
-117.845 161.594 1 3 0.00833333 0
