# Supplementary material for: Study of tumor growth indicates the existence of an “immunological threshold” separating states of pro- and antitumoral peritumoral inflammation
Source: PLoS One. 2018 Nov 2;13(11):e0202823. doi: 10.1371/journal.pone.0202823 (PMC6214501; doi:10.1371/journal.pone.0202823)
Supplement: S1 Data — File containing the position and radius of particles at simulated times. A detailed description file is provided alongside the data. (ZIP) [file pone.0202823.s004.zip › minimal dataset/competent/6980.csv]

0 0 1.00003 1 3173.01 0
1.11425 -3.26789 1.00006 1 3208.92 0
4.89985 -1.97769 1.00003 1 2939.49 0
-7.91708 4.63247 1.00013 0 4040.94 0
-2.67175 -4.55855 1.00006 1 3423.8 0
-13.984 0.734771 1.00003 1 3132.07 0
-0.733115 5.25114 1.00013 0 4001.22 0
-14.7132 5.9756 1.00006 1 3348.47 0
-9.08026 -1.25343 1.00003 1 3067.39 0
-2.62604 4.60608 1.00013 0 4065.07 0
-1.12083 3.28925 1.00013 1 3985.14 0
-11.2694 14.4687 1.00003 1 2986.1 0
0.430056 11.1369 1.00006 1 3375.67 0
8.34374 6.51493 1.00006 1 3408.71 0
-7.52936 6.59429 1.00013 0 4035.63 0
-8.30485 2.67038 1.00003 1 3136.61 0
-5.29436 0.0372087 1.00006 1 3499.51 0
-4.13119 5.92269 1.00013 1 3941.91 0
-2.23814 6.56781 1.00013 0 4089.39 0
-12.0909 1.38009 1.00003 1 2974.19 0
-2.96779 11.8084 1.00003 1 3122.51 0
-1.85032 8.52984 1.00006 1 3587.45 0
7.9561 4.55324 1.00003 1 3083.86 0
-1.80472 17.6944 1.00003 1 2990.77 0
-0.391126 -1.95117 1.00003 1 3068.2 0
-13.1624 13.8236 1.00003 1 2978.73 0
-7.14142 8.55633 1.00013 1 3940.6 0
4.17004 3.26281 1.00003 1 3049.66 0
3.05267 6.54154 1.00006 1 3505.78 0
-0.778888 -3.91306 1.00006 1 3359.71 0
-3.74334 7.88465 1.00013 1 3867.23 0
3.82833 10.4654 1.00006 1 3360.02 0
-4.51907 3.96085 1.00013 0 4097.72 0
5.3336 9.14854 1.00003 1 3088.97 0
-9.42214 5.94912 1.00006 1 3488.08 0
-10.1519 11.1899 1.00003 1 3059.7 0
-1.07498 12.4536 1.00003 1 3049.52 0
-0.345265 7.21317 1.00006 1 3551.58 0
-8.64671 9.87286 1.00003 1 3185.7 0
2.27725 2.61776 1.00006 1 3565.54 0
-6.02399 5.27753 1.00013 0 4040.95 0
-12.4786 -0.581948 1.00003 1 2976.62 0
-9.03445 7.91099 1.00003 1 3141.03 0
-5.97839 14.4419 1.00003 1 3123.46 0
-7.96279 -4.53226 1.00003 1 3082.27 0
-9.46792 -3.21521 1.00003 1 3075.65 0
-4.56497 -5.20369 1.00006 1 3462.52 0
9.11957 10.439 1.00003 1 2971.59 0
1.15999 5.89628 1.00013 0 4001.23 0
-2.19245 15.7324 1.00003 1 3022.92 0
-6.41182 3.31575 1.00013 1 3993.47 0
7.18063 0.629342 1.00003 1 2940.67 0
2.32313 11.7821 1.00006 1 3475.8 0
-3.01375 2.64404 1.00013 1 3976.3 0
-3.40161 0.682218 1.00006 1 3497.1 0
-5.6364 7.23963 1.00013 1 3941.91 0
-5.24854 9.20162 1.00006 1 3509.08 0
3.09866 15.706 1.00006 1 3373.97 0
8.73197 8.47692 1.00006 1 3365.22 0
-4.17689 -3.2417 1.00006 1 3370.68 0
5.7213 11.1105 1.00006 1 3291.19 0
-14.3254 7.93765 1.00006 1 3389.49 0
-3.3557 9.84657 1.00013 1 3867.24 0
1.50193 -1.30591 1.00006 1 3334.13 0
0.384253 1.97236 1.00006 1 3635.37 0
-11.6572 12.5066 1.00003 1 3105.25 0
-13.2081 4.65875 1.00003 1 3073.62 0
-2.58023 13.7705 1.00003 1 3165.17 0
3.44053 8.50356 1.00003 1 3121.81 0
-13.9378 9.89949 1.00003 1 3058.1 0
-1.46281 10.4916 1.00006 1 3587.46 0
-7.87129 13.7968 1.00003 1 2990.54 0
-4.86088 11.1633 1.00006 1 3570.31 0
0.772161 3.93438 1.00006 1 3565.55 0
-11.7031 3.34195 1.00003 1 3003.53 0
-0.299563 16.3775 1.00003 1 2983.9 0
7.56837 2.59117 1.00003 1 3065.45 0
-4.90671 1.9989 1.00006 1 3552.42 0
0.042321 9.17507 1.00006 1 3551.59 0
2.66499 4.57948 1.00006 1 3548.63 0
-10.9733 -1.89862 1.00003 1 2968.52 0
-7.57514 -2.57018 1.00003 1 3033.75 0
-6.06971 -3.88689 1.00003 1 3054.24 0
-16.2184 7.29241 1.00003 1 3091.5 0
-7.48346 15.7587 1.00003 1 3043.1 0
-6.75368 10.5182 1.00006 1 3509.09 0
-10.1979 2.02528 1.00006 1 3507.09 0
-15.1011 4.01366 1.00003 1 2978.97 0
1.54761 7.85818 1.00006 1 3505.79 0
-5.59043 16.4039 1.00003 1 3073.69 0
-8.69255 0.708581 1.00003 1 3092.54 0
-1.50857 1.32741 1.00006 1 3497.11 0
6.10904 13.0725 1.00003 1 2981.44 0
7.61435 11.7557 1.00003 1 2995.24 0
-12.8204 6.62074 1.00003 1 3002.78 0
4.6039 14.3892 1.00006 1 3475.81 0
3.78245 1.30097 1.00006 1 3462.92 0
1.51494 -7.06779 1.00003 1 2932.86 0
3.39467 -0.660955 1.00003 1 2962.56 0
-3.78925 -1.27986 1.00006 1 3423.81 0
4.55802 5.22481 1.00003 1 3015.7 0
-17.7235 8.60936 1.00003 1 2929.05 0
0.818066 13.0989 1.00006 1 3375.68 0
2.71091 13.744 1.00006 1 3373.97 0
-1.16618 -5.87518 1.00003 1 2956.22 0
4.21613 12.4273 1.00006 1 3365.23 0
6.49682 15.0346 1.00006 1 3360.03 0
2.61942 -4.58489 1.00006 1 3359.71 0
-12.4325 8.58261 1.00006 1 3348.47 0
5.28771 -0.0156543 1.00006 1 3334.14 0
8.00209 13.7177 1.00006 1 3291.2 0
6.79289 -1.33268 1.00006 1 3208.93 0
-12.0449 10.5446 1.00003 1 3185.7 0
-1.89629 -0.634533 1.00003 1 3173.02 0
-7.09517 17.7207 1.00003 1 3165.18 0
-10.5395 9.22784 1.00003 1 3141.04 0
-9.81014 3.98724 1.00003 1 3136.61 0
-16.6063 5.33059 1.00003 1 3132.08 0
-0.687304 14.4156 1.00003 1 3123.47 0
-4.47312 13.1251 1.00003 1 3122.52 0
1.93535 9.82005 1.00003 1 3121.82 0
-9.7641 13.1518 1.00003 1 3105.26 0
-6.79978 1.35373 1.00003 1 3092.55 0
-15.0554 13.1782 1.00003 1 3091.51 0
7.22657 9.79364 1.00003 1 3088.98 0
6.45096 5.86986 1.00003 1 3083.87 0
-5.68213 -1.92481 1.00003 1 3082.28 0
-9.85578 -5.17725 1.00003 1 3075.66 0
-8.98821 17.0756 1.00003 1 3073.7 0
-15.489 2.05171 1.00003 1 3073.63 0
3.00701 -2.62288 1.00003 1 3068.21 0
-11.3607 -3.86054 1.00003 1 3067.4 0
5.67536 1.94597 1.00003 1 3065.46 0
-8.25884 11.8349 1.00003 1 3059.71 0
-13.5501 11.8615 1.00003 1 3058.11 0
-2.28401 -2.59648 1.00003 1 3054.25 0
6.06307 3.90802 1.00003 1 3049.66 0
1.20558 15.0608 1.00003 1 3049.53 0
-15.443 11.2163 1.00003 1 3043.11 0
-7.18734 -0.608261 1.00003 1 3033.76 0
-4.08526 15.0871 1.00003 1 3022.93 0
4.94579 7.18666 1.00003 1 3015.71 0
-11.3152 5.3039 1.00003 1 3003.54 0
-10.9273 7.26586 1.00003 1 3002.79 0
4.99151 16.3512 1.00003 1 2995.24 0
-3.69779 17.0492 1.00003 1 2990.78 0
-6.36607 12.48 1.00003 1 2990.55 0
-9.37651 15.1136 1.00003 1 2986.11 0
0.0880873 18.3396 1.00003 1 2983.9 0
1.59346 17.0229 1.00003 1 2981.45 0
-16.9942 3.36863 1.00003 1 2978.98 0
-10.8815 16.4306 1.00003 1 2978.74 0
-12.8663 -2.54396 1.00003 1 2976.63 0
-13.596 2.69673 1.00003 1 2974.2 0
6.83875 7.83173 1.00003 1 2971.6 0
-10.5855 0.0633754 1.00003 1 2968.53 0
1.88947 0.656063 1.00003 1 2962.57 0
-6.45758 -5.84879 1.00003 1 2956.23 0
9.07375 1.27437 1.00003 1 2940.68 0
9.4613 3.23638 1.00003 1 2939.5 0
0.726469 -5.22983 1.00003 1 2932.87 0
-15.8305 9.2543 1.00003 1 2929.06 0
-13.5574 -0.347285 0.079146 3 214.978 0
-4.75798 17.0584 0.0345619 3 202.381 0
2.51915 16.5595 0.0278952 3 201.781 0
-11.8367 15.6013 0.079146 3 201.181 0
-0.0908149 -5.86482 0.0345619 3 200.581 0
-10.1614 17.4189 0.0651457 3 199.382 0
-13.4834 -0.226003 0.0638124 3 198.782 0
9.03193 7.39851 0.0723959 3 196.982 0
-14.2862 14.0216 0.120397 3 195.783 0
-8.10581 17.586 0.0192286 3 195.183 0
-17.4508 4.47742 0.164061 3 193.983 0
-16.7184 1.44486 0.364463 3 193.383 0
-17.3862 6.50292 0.229139 3 192.183 0
3.95695 -3.51906 0.294218 3 190.984 0
-8.34469 -5.76511 0.17431 3 190.384 0
-17.5048 7.14298 0.167227 3 189.784 0
4.46884 -3.85564 0.298468 3 189.184 0
-16.1396 10.3347 0.0872294 3 188.584 0
1.31556 18.2048 0.154561 3 187.385 0
-0.129559 -5.8126 0.0284785 3 186.785 0
-8.70351 -5.45818 0.063479 3 185.585 0
-13.3923 -1.18132 0.0927295 3 184.985 0
3.46269 -3.73166 0.199558 3 184.385 0
9.80653 2.14977 0.10648 3 183.786 0
-4.34651 -6.39363 0.201391 3 183.186 0
9.44012 6.6183 0.0961463 3 182.586 0
2.64432 17.4067 0.119397 3 181.986 0
-12.6145 -3.73931 0.221056 3 181.386 0
-3.47153 18.3514 0.296801 3 180.786 0
-17.4693 6.11683 0.170643 3 180.186 0
4.1549 -2.89012 0.165977 3 179.587 0
-11.9202 -5.08253 0.334965 3 178.987 0
1.21251 18.5764 0.0643957 3 178.387 0
-16.5191 2.39199 0.0382286 3 177.787 0
-17.7929 7.40267 0.195808 3 177.187 0
5.19355 -3.26045 0.312467 3 176.587 0
-1.92576 19.1088 0.394544 3 175.388 0
9.00391 5.36629 0.288052 3 174.788 0
4.28997 -4.32767 0.206391 3 174.188 0
-14.0714 -2.79669 0.230306 3 173.588 0
9.9493 9.25968 0.357797 3 172.988 0
-16.6347 11.6149 0.256304 3 172.388 0
-12.525 15.056 0.268886 3 171.788 0
7.93923 15.0941 0.302467 3 171.189 0
0.0625345 -6.3823 0.324466 3 170.589 0
3.86493 -4.5048 0.244638 3 169.989 0
-7.79737 -6.01822 0.288302 3 169.389 0
4.50421 -3.22679 0.309967 3 168.789 0
-16.0371 12.3526 0.22014 3 168.189 0
-5.12525 19.1988 0.279886 3 167.589 0
-11.2181 -5.22011 0.362963 3 166.99 0
9.22842 12.0334 0.494453 3 166.39 0
-15.4792 0.545971 0.482204 3 165.79 0
1.27452 19.0362 0.351464 3 165.19 0
-12.5355 -4.37589 0.273636 3 164.59 0
-2.25401 -6.63421 0.328132 3 163.99 0
-2.50728 -5.89274 0.336215 3 163.391 0
-3.33193 -5.73035 0.280136 3 162.791 0
-3.7291 -6.37321 0.397044 3 162.191 0
10.6449 10.0111 0.50012 3 161.591 0
-15.4775 14.6603 0.444707 3 160.991 0
-5.1572 -6.51052 0.379962 3 160.391 0
-1.79412 -6.90983 0.208307 3 159.791 0
-3.14528 -7.15857 0.287302 3 159.192 0
-17.8681 6.79647 0.261054 3 158.592 0
-17.3972 1.95831 0.467372 3 157.992 0
8.54127 12.5921 0.180059 3 157.392 0
1.85252 18.3807 0.353047 3 156.792 0
-13.9384 -0.770126 0.463456 3 156.192 0
10.066 4.41826 0.292718 3 155.592 0
8.46988 -0.0504892 0.438291 3 154.993 0
-18.6737 9.80363 0.490037 3 154.393 0
-2.95942 -6.50777 0.390044 3 153.793 0
-4.55933 -9.29243 0.614361 3 153.193 0
-17.9838 4.82122 0.467872 3 152.593 0
9.44679 13.176 0.536534 3 151.993 0
-16.2771 14.0831 0.501536 3 151.393 0
-10.1837 -6.65041 0.449457 3 150.794 0
6.22911 -2.93141 0.615611 3 150.194 0
8.49082 -1.21086 0.68394 3 149.594 0
-8.42257 18.4441 0.459706 3 148.994 0
3.32008 17.2398 0.523951 3 148.394 0
-16.5284 12.8845 0.501369 3 147.794 0
-4.03969 18.2889 0.225139 3 147.194 0
9.39564 -0.169157 0.459456 3 146.595 0
-13.2286 -4.08311 0.45304 3 145.995 0
-1.01593 19.4142 0.516952 3 145.395 0
2.67431 18.0325 0.45379 3 144.795 0
3.71816 18.1723 0.442207 3 144.195 0
-12.8401 -5.18468 0.59003 3 143.595 0
9.78566 6.12308 0.489204 3 142.995 0
-9.27832 19.0361 0.582697 3 142.396 0
-5.09781 20.0563 0.517368 3 141.796 0
-19.8084 7.02767 0.673024 3 141.196 0
-17.2099 12.1295 0.513119 3 140.596 0
-2.79817 18.8196 0.476705 3 139.996 0
9.37287 4.71188 0.389878 3 139.396 0
4.15768 17.3716 0.311217 3 138.797 0
-15.0512 -0.426188 0.560948 3 138.197 0
-18.1098 11.7868 0.446873 3 137.597 0
-5.13498 18.1642 0.755601 3 136.997 0
5.27803 -4.12215 0.543783 3 136.397 0
-18.7871 3.02578 0.794015 3 135.797 0
10.4814 8.36452 0.686106 3 135.197 0
-6.24058 19.352 0.81643 3 134.598 0
-6.21617 20.9266 0.710771 3 133.998 0
-18.5616 7.27495 0.577531 3 133.398 0
-4.12446 19.2003 0.662524 3 132.798 0
9.77865 7.25427 0.609112 3 132.198 0
-14.2549 15.306 0.744435 3 131.598 0
-19.3429 14.8369 0.742769 3 130.998 0
-10.4567 18.231 0.799848 3 130.399 0
11.1558 6.75922 0.839345 3 129.799 0
7.63558 -2.90543 0.777516 3 129.199 0
-12.8273 16.3523 0.832762 3 128.599 0
10.5497 5.25037 0.665191 3 127.999 0
-11.9831 17.8394 0.72702 3 127.399 0
11.0811 3.91947 0.748518 3 126.799 0
10.5597 0.26799 0.7706 3 126.2 0
-14.766 -1.88659 0.901007 3 125.6 0
9.98771 -1.32016 0.806681 3 125 0
6.7365 16.8294 0.797431 3 124.4 0
7.75168 15.9334 0.531034 3 123.8 0
-7.90499 19.6775 0.834262 3 123.2 0
-7.42669 -7.42989 0.76585 3 122.6 0
7.9688 -5.61616 0.736186 3 122.001 0
-2.27609 -7.60298 0.636443 3 121.401 0
9.02172 -2.46488 0.677857 3 120.801 0
8.9448 15.1196 0.67394 3 120.201 0
-18.5959 1.38994 0.836845 3 119.601 0
-18.6453 5.89914 0.797848 3 119.001 0
3.077 -6.25748 0.732269 3 118.401 0
0.97749 -8.62605 0.62786 3 117.802 0
10.6878 11.3496 0.767767 3 117.202 0
-17.6461 13.2447 0.671357 3 116.602 0
3.39315 19.4845 0.900174 3 116.002 0
-20.3276 2.69881 0.764017 3 115.402 0
-8.8955 -6.68022 0.719854 3 114.802 0
-14.435 -3.74665 0.7741 3 114.203 0
-7.69037 21.3396 0.792682 3 113.603 0
-9.55909 20.6089 0.970002 3 113.003 0
5.04103 18.2202 0.869843 3 112.403 0
-14.3689 16.9543 0.822096 3 111.803 0
10.9593 1.97108 0.943921 3 111.203 0
2.72949 -8.61886 0.944671 3 110.603 0
10.5747 -3.09458 1 3 110.004 0
-16.8862 0.109358 0.975168 3 109.404 0
4.58849 -5.46689 0.95567 3 108.804 0
-13.5371 18.5672 0.989084 3 108.204 0
-15.982 18.0283 1 3 107.604 0
-16.0295 -3.17481 0.897591 3 107.004 0
-19.7353 4.50879 0.966586 3 106.404 0
-21.0477 5.94393 0.971752 3 105.805 0
10.4366 14.3608 1 3 105.205 0
-8.8175 -8.26693 0.847344 3 104.605 0
12.2237 5.25007 0.996667 3 104.005 0
8.90259 -4.17312 0.980501 3 103.405 0
0.373226 20.3186 1 3 102.805 0
-10.6561 -8.03197 1 3 102.205 0
-2.93782 -9.09057 0.975585 3 101.606 0
-4.32741 -7.67472 1 3 101.006 0
-0.377721 -7.71257 1 3 100.406 0
-11.8506 -6.43072 1 3 99.806 0
-19.7209 8.6991 1 3 99.2062 0
8.42577 17.1869 0.871759 3 98.6063 0
-2.93604 20.3798 1 3 98.0065 0
2.24721 21.0084 1 3 97.4066 0
6.7658 -4.41421 0.948837 3 96.8068 0
11.7385 -1.01204 0.958253 3 96.2069 0
4.39588 -7.39356 0.976668 3 95.607 0
13.2055 -4.68146 0.972335 3 95.0072 0
-9.53793 22.5779 1 3 94.4073 0
-4.02164 -10.7204 0.831846 3 93.8075 0
-11.3012 23.484 0.977418 3 93.2076 0
-7.72482 -9.77043 1 3 92.6078 0
8.03797 -7.30606 0.956087 3 92.0079 0
12.1723 8.30149 1 3 91.4081 0
12.1195 10.3029 1 3 90.8082 0
12.5074 0.796603 1 3 90.2084 0
6.87089 18.6279 1 3 89.6085 0
-17.3357 10.5714 1 3 89.0087 0
-11.6864 19.5415 1 3 88.4088 0
-1.28108 21.2868 0.885175 3 87.809 0
6.35053 -6.31724 1 3 87.2091 0
-15.9391 16.0287 1 3 86.6092 0
-16.3504 -5.07745 1 3 86.0094 0
12.5495 -2.7948 1 3 85.4095 0
8.83097 19.021 1 3 84.8097 0
-17.7308 16.913 1 3 84.2098 0
13.8493 -1.27649 1 3 83.61 0
12.5992 3.03323 1 3 83.0101 0
4.09973 21.7588 1 3 82.4103 0
-11.3186 21.5068 1 3 81.8104 0
11.6954 12.8069 1 3 81.2106 0
-12.4257 -8.96366 1 3 80.6107 0
-17.354 -1.80868 1 3 80.0109 0
-6.09261 -8.6148 1 3 79.411 0
-19.3106 13.0966 1 3 78.8111 0
14.0553 4.4619 1 3 78.2113 0
-17.5996 14.9148 1 3 77.6114 0
-15.1745 19.8561 1 3 77.0116 0
-18.8059 -0.433502 1 3 76.4117 0
5.20139 20.0902 1 3 75.8119 0
-5.89175 -10.6045 1 3 75.212 0
-17.8439 -3.74759 1 3 74.6122 0
-13.3434 20.6603 1 3 74.0123 0
-4.58746 21.508 1 3 73.4125 0
11.2498 -4.97698 1 3 72.8126 0
-17.7759 18.9121 1 3 72.2128 0
2.56365 23.0387 1 3 71.6129 0
-19.294 -2.37298 1 3 71.0131 0
10.0982 16.3318 1 3 70.4132 0
9.62864 -6.14795 1 3 69.8133 0
4.50696 -9.43733 1 3 69.2135 0
0.879772 -10.2717 1 3 68.6136 0
-9.83772 -9.85691 1 3 68.0138 0
-2.24883 -11.1764 1 3 67.4139 0
13.4899 6.79817 1 3 66.8141 0
6.15598 -8.30702 1 3 66.2142 0
-19.3984 11.0998 1 3 65.6144 0
15.1945 7.84361 1 3 65.0145 0
-1.00696 -9.60862 1 3 64.4147 0
-22.0037 2.1001 1 3 63.8147 0
-6.26997 22.6339 1 3 63.2146 0
14.5152 -3.16243 1 3 62.6145 0
-1.1288 -13.6861 1 3 62.0143 0
13.8257 11.3467 1 3 61.4142 0
13.8762 9.34768 1 3 60.8141 0
9.09085 21.0041 1 3 60.214 0
12.4114 14.6744 1 3 59.6138 0
-3.01537 -13.0228 1 3 59.0137 0
10.6751 18.2468 1 3 58.4136 0
13.9053 13.3447 1 3 57.8134 0
12.0735 16.6453 1 3 57.2133 0
-7.92353 23.7581 1 3 56.6132 0
14.4985 0.613938 1 3 56.0131 0
-14.9547 21.844 1 3 55.4129 0
-6.12326 24.6288 1 3 54.8128 0
-21.1014 12.1477 1 3 54.2127 0
-21.6506 4.06819 1 3 53.6125 0
7.13143 20.6109 1 3 53.0124 0
2.85725 -10.5682 1 3 52.4123 0
-18.2496 -5.70549 1 3 51.8122 0
-19.696 16.5418 1 3 51.212 0
11.4535 -6.96651 1 3 50.6119 0
-0.362041 -11.8391 1 3 50.0118 0
-20.3798 0.933391 1 3 49.4116 0
-20.7736 -1.0274 1 3 48.8115 0
-2.79947 22.4041 1 3 48.2114 0
-11.6067 -10.7884 1 3 47.6113 0
14.1423 15.6742 1 3 47.0111 0
-13.6215 -7.36033 1 3 46.411 0
-6.8934 -12.3375 1 3 45.8109 0
-4.46966 23.5044 1 3 45.2108 0
0.710081 22.2871 1 3 44.6106 0
0.825927 24.2838 1 3 44.0105 0
-1.01262 23.3019 1 3 43.4104 0
-14.4016 -5.51953 1 3 42.8102 0
-22.3978 0.13933 1 3 42.2101 0
-17.5514 -7.5795 1 3 41.61 0
-16.9675 20.7411 1 3 41.0099 0
14.7724 2.59515 1 3 40.4097 0
-9.70944 24.6583 1 3 39.8096 0
9.83227 -8.13762 1 3 39.2095 0
6.03049 22.2806 1 3 38.6093 0
-4.89501 -12.3396 1 3 38.0092 0
-19.7482 -4.35828 1 3 37.4091 0
15.5825 10.3866 1 3 36.809 0
-14.6421 -9.07947 1 3 36.2088 0
-21.5328 7.85629 1 3 35.6087 0
-15.6061 -7.11555 1 3 35.0086 0
15.8121 -0.893341 1 3 34.4084 0
-20.1534 -6.31677 1 3 33.8083 0
6.26019 -10.3978 1 3 33.2082 0
13.4295 -6.65977 1 3 32.6081 0
-23.018 9.19372 1 3 32.0079 0
-21.1371 10.1114 1 3 31.4079 0
-13.6067 -10.7899 1 3 30.8079 0
-4.33586 25.5251 1 3 30.208 0
-2.68187 24.4006 1 3 29.608 0
4.44054 23.7295 1 3 29.008 0
15.6596 12.3848 1 3 28.408 0
7.90974 -9.26749 1 3 27.808 0
16.9022 8.88461 1 3 27.208 0
8.06294 -11.2639 1 3 26.608 0
1.61531 -12.1353 1 3 26.008 0
15.4809 5.86432 1 3 25.408 0
10.9349 20.2298 1 3 24.808 0
-21.0146 14.144 1 3 24.208 0
-13.1168 22.6473 1 3 23.6081 0
-22.7878 13.2199 1 3 23.0081 0
-23.5902 4.5542 1 3 22.4081 0
17.1875 6.9051 1 3 21.8081 0
-7.77794 25.7522 1 3 21.2081 0
13.8058 17.6447 1 3 20.6081 0
-22.9546 6.44925 1 3 20.0081 0
-21.6319 16.0454 1 3 19.4081 0
16.3511 1.36806 1 3 18.8081 0
-16.6235 -9.35125 1 3 18.2081 0
-0.896216 25.3001 1 3 17.6082 0
-8.71365 -11.5091 1 3 17.0082 0
16.1976 3.99798 1 3 16.4082 0
2.6794 25.0349 1 3 15.8082 0
-10.4826 -12.4423 1 3 15.2082 0
17.487 10.9973 1 3 14.6082 0
9.71247 -10.1334 1 3 14.0082 0
-21.1986 -2.98143 1 3 13.4082 0
-4.54724 -14.3086 1 3 12.8082 0
11.6563 -8.95595 1 3 12.2082 0
4.61134 -11.5287 1 3 11.6082 0
15.6707 14.3847 1 3 11.0083 0
-23.8985 1.46157 1 3 10.4083 0
-22.8487 11.1768 1 3 9.80827 0
7.99083 22.6734 1 3 9.20828 0
-14.7285 23.831 1 3 8.60829 0
12.7151 19.3212 1 3 8.0083 0
-22.8225 -1.81449 1 3 7.40831 0
9.98674 22.7922 1 3 6.80832 0
-24.857 8.44454 1 3 6.20832 0
-35.3699 27.6896 1 3 5.60833 0
72.3595 49.158 1 3 5.00834 0
111.98 -37.5349 1 3 4.40835 0
32.6977 132.639 1 3 3.80836 0
-21.9575 -156.837 1 3 3.20835 0
88.9685 -148.446 1 3 2.60834 0
-56.7572 174.021 1 3 2.00833 0
126.629 144.289 1 3 1.40833 0
130.335 -148.411 1 3 0.808333 0
29.0272 -197.73 1 3 0.208333 0
