# Supplementary material for: Study of tumor growth indicates the existence of an “immunological threshold” separating states of pro- and antitumoral peritumoral inflammation
Source: PLoS One. 2018 Nov 2;13(11):e0202823. doi: 10.1371/journal.pone.0202823 (PMC6214501; doi:10.1371/journal.pone.0202823)
Supplement: S1 Data — File containing the position and radius of particles at simulated times. A detailed description file is provided alongside the data. (ZIP) [file pone.0202823.s004.zip › minimal dataset/competent/5180.csv]

0 0 1.00003 1 1380.04 0
1.58716 -1.1969 1.00006 1 1415.95 0
6.86748 -0.851231 1.00003 1 1146.51 0
-8.22648 4.06459 1.00013 1 2247.97 0
-2.34716 -4.73474 1.00006 1 1630.83 0
-14.0041 -0.250432 1.00003 1 1339.1 0
-1.1033 5.18725 1.00013 1 2208.25 0
-15.1007 4.92612 1.00006 1 1555.49 0
-8.97267 -1.88854 1.00003 1 1274.42 0
-2.94627 4.41039 1.00013 1 2272.1 0
-1.35221 3.20282 1.00013 1 2192.16 0
-12.2631 13.6406 1.00003 1 1193.13 0
-0.357161 11.1406 1.00006 1 1582.69 0
6.01985 6.3099 1.00006 1 1615.73 0
-7.97787 6.0489 1.00013 1 2242.65 0
-8.4753 2.08009 1.00003 1 1343.63 0
-5.28694 -0.335052 1.00006 1 1706.53 0
-4.54058 5.61786 1.00013 1 2148.93 0
-2.69754 6.39486 1.00013 1 2296.41 0
-12.161 0.526343 1.00003 1 1181.22 0
-3.79441 11.5713 1.00003 1 1329.53 0
-2.44872 8.37932 1.00006 1 1794.48 0
7.61434 5.10131 1.00003 1 1290.89 0
-3.0485 17.5246 1.00003 1 1197.79 0
-0.255681 -1.97357 1.00003 1 1275.22 0
-14.106 12.8635 1.00003 1 1185.76 0
-7.72924 8.0332 1.00013 1 2147.63 0
3.92783 3.54867 1.00003 1 1256.68 0
2.58254 6.74084 1.00006 1 1712.81 0
-0.504462 -3.95814 1.00006 1 1566.73 0
-4.29188 7.60259 1.00013 1 2074.26 0
3.07994 10.7098 1.00006 1 1567.04 0
-4.7893 3.63374 1.00013 1 2304.74 0
4.67424 9.50206 1.00003 1 1295.99 0
-9.82071 5.2721 1.00006 1 1695.1 0
-10.9175 10.4485 1.00003 1 1266.72 0
-1.95147 12.3482 1.00003 1 1256.55 0
-0.854595 7.17171 1.00006 1 1758.6 0
-9.32327 9.24091 1.00003 1 1392.72 0
2.08497 2.7719 1.00006 1 1772.56 0
-6.38357 4.84135 1.00013 1 2247.97 0
-12.4099 -1.458 1.00003 1 1183.65 0
-9.57196 7.25657 1.00003 1 1348.05 0
-6.98298 13.9864 1.00003 1 1330.48 0
-7.62731 -5.08074 1.00003 1 1289.29 0
-9.22142 -3.87302 1.00003 1 1282.68 0
-5.7842 -4.30394 1.00006 1 1669.54 0
8.11388 9.07455 1.00003 1 1178.62 0
0.739553 5.96411 1.00013 1 2208.26 0
-3.29715 15.5401 1.00003 1 1229.94 0
-6.63227 2.85686 1.00013 1 2200.49 0
7.36498 3.11693 1.00003 1 1147.7 0
1.4858 11.9175 1.00006 1 1682.82 0
-3.1951 2.42609 1.00013 1 2183.33 0
-3.44396 0.441637 1.00006 1 1704.12 0
-6.13472 6.82546 1.00013 1 2148.94 0
-5.8861 8.81014 1.00006 1 1716.1 0
0.139997 15.1093 1.00006 1 1580.99 0
8.36283 11.0591 1.00006 1 1572.24 0
-4.1902 -5.51174 1.00006 1 1577.7 0
4.92299 11.4866 1.00006 1 1498.21 0
-14.8521 6.9105 1.00006 1 1596.51 0
-4.04318 9.58687 1.00013 1 2074.26 0
3.1813 -2.40465 1.00006 1 1541.15 0
0.241905 1.9952 1.00006 1 1842.39 0
-12.5117 11.656 1.00003 1 1312.28 0
-13.5065 3.71835 1.00003 1 1280.64 0
-5.1401 14.7632 1.00003 1 1372.19 0
2.83126 8.72525 1.00003 1 1328.84 0
-14.6034 8.89481 1.00003 1 1265.12 0
-2.2002 10.3636 1.00006 1 1794.49 0
-8.82597 13.2098 1.00003 1 1197.56 0
-5.63738 10.7944 1.00006 1 1777.34 0
0.490648 3.97964 1.00006 1 1772.57 0
-11.9125 2.51092 1.00003 1 1210.55 0
-1.45425 16.3171 1.00003 1 1190.92 0
7.11614 1.13327 1.00003 1 1272.47 0
-5.03816 1.64952 1.00006 1 1759.44 0
-0.605832 9.15604 1.00006 1 1758.61 0
2.33378 4.75651 1.00006 1 1755.66 0
-10.8155 -2.66556 1.00003 1 1175.55 0
-7.37854 -3.09627 1.00003 1 1240.77 0
-3.94151 -3.52714 1.00003 1 1261.26 0
-16.6952 6.13367 1.00003 1 1298.52 0
-10.1715 16.4015 1.00003 1 1250.12 0
-7.48038 10.0177 1.00006 1 1716.11 0
-10.3182 1.30312 1.00006 1 1714.12 0
-15.5983 0.957222 1.00003 1 1186 0
0.98834 7.94847 1.00006 1 1712.81 0
-6.73423 15.9709 1.00003 1 1280.72 0
-8.72404 0.0957311 1.00003 1 1299.56 0
-1.60091 1.21843 1.00006 1 1704.13 0
3.57825 14.6789 1.00003 1 1188.46 0
6.76608 12.263 1.00003 1 1202.26 0
-13.2579 5.7029 1.00003 1 1209.8 0
1.73462 13.9021 1.00006 1 1682.83 0
3.67889 1.5643 1.00006 1 1669.94 0
-0.753693 -5.94263 1.00003 1 1139.89 0
3.4303 -0.420271 1.00003 1 1169.59 0
-3.69256 -1.54268 1.00006 1 1630.84 0
4.1768 5.53314 1.00003 1 1222.73 0
-18.2903 7.33952 1.00003 1 1136.08 0
-0.10866 13.125 1.00006 1 1582.7 0
1.98287 15.8868 1.00006 1 1581 0
-2.59534 -6.71922 1.00003 1 1163.24 0
3.32886 12.6944 1.00006 1 1572.25 0
5.17196 13.471 1.00006 1 1567.05 0
2.93266 -4.38928 1.00006 1 1566.74 0
-13.0091 7.68729 1.00006 1 1555.5 0
5.02446 -1.6282 1.00006 1 1541.16 0
5.41435 15.4719 1.00006 1 1498.22 0
5.27309 0.356362 1.00006 1 1415.95 0
-12.7604 9.6716 1.00003 1 1392.73 0
-1.84969 -0.76582 1.00003 1 1380.04 0
-8.32849 17.1787 1.00003 1 1372.2 0
-11.1663 8.46412 1.00003 1 1348.06 0
-10.0695 3.28768 1.00003 1 1343.64 0
-15.3495 2.94167 1.00003 1 1339.11 0
-3.54589 13.5556 1.00003 1 1330.49 0
-5.38879 12.779 1.00003 1 1329.54 0
1.23701 9.93298 1.00003 1 1328.85 0
-10.6688 12.433 1.00003 1 1312.29 0
-6.88118 0.872687 1.00003 1 1299.57 0
-16.1976 10.1026 1.00003 1 1298.53 0
6.51726 10.2789 1.00003 1 1296 0
7.86562 7.09098 1.00003 1 1290.89 0
-5.53547 -2.31946 1.00003 1 1289.3 0
-9.47012 -5.85769 1.00003 1 1282.68 0
-8.57721 15.1942 1.00003 1 1280.73 0
-16.9438 4.14928 1.00003 1 1280.65 0
1.33849 -3.18144 1.00003 1 1275.23 0
-11.0642 -4.65006 1.00003 1 1274.43 0
5.52203 2.34094 1.00003 1 1272.48 0
-9.07448 11.2254 1.00003 1 1266.73 0
-14.3546 10.8793 1.00003 1 1265.13 0
-2.09873 -2.75039 1.00003 1 1261.27 0
5.77088 4.32544 1.00003 1 1256.69 0
-1.70293 14.3326 1.00003 1 1256.55 0
-15.9488 12.0868 1.00003 1 1250.13 0
-7.12975 -1.11189 1.00003 1 1240.78 0
-4.8915 16.7478 1.00003 1 1229.95 0
4.42557 7.51768 1.00003 1 1222.74 0
-11.6636 4.49523 1.00003 1 1210.56 0
-11.4149 6.47979 1.00003 1 1209.81 0
7.01519 14.2475 1.00003 1 1202.27 0
-6.48552 17.9556 1.00003 1 1197.8 0
-7.23165 12.0022 1.00003 1 1197.57 0
-10.4201 14.4172 1.00003 1 1193.14 0
0.388178 17.0939 1.00003 1 1190.93 0
-1.20569 18.302 1.00003 1 1188.47 0
-17.1924 2.16478 1.00003 1 1186.01 0
-12.0143 15.625 1.00003 1 1185.77 0
-12.6585 -3.44255 1.00003 1 1183.66 0
-13.7553 1.73405 1.00003 1 1181.22 0
6.26835 8.29441 1.00003 1 1178.63 0
-10.5669 -0.681032 1.00003 1 1175.56 0
1.83615 0.787438 1.00003 1 1169.6 0
-6.03291 -6.28824 1.00003 1 1163.25 0
9.20905 3.89429 1.00003 1 1147.71 0
8.95937 1.90942 1.00003 1 1146.52 0
1.08945 -5.16577 1.00003 1 1139.89 0
-16.4465 8.11804 1.00003 1 1136.08 0
-4.93972 -6.3073 0.0802293 3 206.58 0
-7.27146 -6.27388 0.0526455 3 204.78 0
-17.2755 5.19646 0.0165619 3 203.581 0
-16.67 1.2 0.0252285 3 202.981 0
-17.5893 3.2221 0.0598123 3 200.581 0
7.71745 11.8696 0.0127286 3 199.982 0
0.447318 -6.21819 0.129313 3 198.182 0
3.03668 16.4455 0.187142 3 196.982 0
7.96468 6.0646 0.0308952 3 195.783 0
-13.0745 14.7515 0.17006 3 194.583 0
-13.5718 -1.33554 0.147228 3 193.983 0
6.06477 -1.57074 0.0427287 3 193.383 0
-15.1518 -0.110826 0.0913962 3 192.783 0
-4.16587 17.6007 0.106646 3 192.183 0
-1.50438 -7.11186 0.142312 3 191.584 0
-9.43388 17.2261 0.0838127 3 190.984 0
-17.9415 6.13837 0.221473 3 189.784 0
2.25913 -5.36939 0.077646 3 189.184 0
4.38844 -2.69328 0.10148 3 188.584 0
-7.02832 -5.93742 0.0321452 3 187.984 0
-1.47791 -6.81657 0.121647 3 187.385 0
-4.56181 17.9734 0.251638 3 186.785 0
9.9265 2.79514 0.246471 3 186.185 0
1.33353 17.8682 0.194892 3 185.585 0
1.87015 -6.09759 0.203474 3 184.985 0
6.1287 -1.70557 0.106313 3 184.385 0
2.86502 15.389 0.0100619 3 183.186 0
-4.79895 -6.60498 0.220223 3 182.586 0
0.266116 -6.41704 0.108896 3 181.386 0
-2.30083 18.3246 0.0790626 3 180.186 0
-4.44678 -7.89459 0.243971 3 179.587 0
5.11257 16.867 0.419125 3 178.987 0
9.06762 9.97227 0.280385 3 178.387 0
7.89673 12.1017 0.12548 3 177.787 0
6.05274 -1.49147 0.0365619 3 177.187 0
-13.5918 -1.69427 0.192725 3 176.587 0
-16.8736 0.92752 0.246555 3 175.987 0
0.152524 18.4276 0.155645 3 175.388 0
2.55302 17.0037 0.190225 3 174.788 0
-15.4919 -1.00159 0.164227 3 174.188 0
-5.16406 18.0464 0.3038 3 173.588 0
7.33807 0.09878 0.0206452 3 172.988 0
8.44416 0.557796 0.335631 3 172.388 0
-11.4572 16.8842 0.302134 3 171.788 0
-10.1297 18.2166 0.163727 3 171.189 0
-12.3704 -4.71897 0.244221 3 170.589 0
4.04951 -3.49511 0.384961 3 169.989 0
-13.832 -4.17867 0.383711 3 169.389 0
7.63779 13.1613 0.200475 3 168.789 0
-15.3393 13.2156 0.208474 3 168.189 0
-17.4864 10.0555 0.287135 3 167.589 0
8.30413 13.2413 0.425792 3 166.99 0
8.31184 -0.395216 0.401877 3 166.39 0
8.74312 4.93593 0.10448 3 165.79 0
-11.0862 -5.97051 0.321383 3 165.19 0
9.13865 6.78183 0.279802 3 164.59 0
-7.78078 -6.59345 0.492203 3 163.99 0
-9.11677 -7.10259 0.279469 3 163.391 0
4.84995 -3.84564 0.434458 3 162.791 0
4.79199 -3.01364 0.393461 3 162.191 0
-15.3152 -0.550057 0.310633 3 161.591 0
-14.8795 14.087 0.396627 3 160.991 0
10.3842 4.32558 0.249304 3 160.391 0
-19.6715 6.82319 0.463872 3 159.791 0
7.87952 15.4844 0.510285 3 159.192 0
4.19465 -4.14475 0.276302 3 158.592 0
-17.5557 9.26465 0.501619 3 157.992 0
9.01951 7.9536 0.409126 3 157.392 0
6.89108 15.7428 0.494953 3 156.792 0
-1.54979 -7.69255 0.428625 3 156.192 0
3.34588 16.0121 0.328965 3 155.592 0
-2.53745 18.8861 0.441374 3 154.993 0
9.60143 8.72723 0.497203 3 154.393 0
-13.8897 14.4677 0.546033 3 153.793 0
6.45083 -2.29997 0.496953 3 153.193 0
-10.5976 17.8033 0.461206 3 152.593 0
-19.0618 5.97855 0.564615 3 151.993 0
-7.01778 -7.59378 0.619278 3 151.393 0
3.87568 -5.79656 0.657775 3 150.794 0
2.61557 -5.91213 0.5402 3 150.194 0
1.88288 17.4104 0.465539 3 149.594 0
-18.3777 8.79114 0.448623 3 148.994 0
10.3574 2.25279 0.430541 3 148.394 0
-12.0257 -5.8362 0.512452 3 147.794 0
-7.79224 18.4784 0.298551 3 147.194 0
-18.0771 5.2915 0.609362 3 146.595 0
-6.07313 -8.44847 0.626694 3 145.995 0
-10.7413 -6.80924 0.587613 3 145.395 0
-5.19688 -7.61498 0.553366 3 144.795 0
-12.3626 17.1042 0.516868 3 144.195 0
8.91946 5.93104 0.535534 3 143.595 0
-8.31919 -7.63737 0.648109 3 142.995 0
-16.5112 -0.340382 0.58703 3 142.396 0
-12.553 -6.78147 0.542367 3 141.796 0
-17.6131 0.736947 0.457539 3 141.196 0
-9.67393 17.7931 0.458039 3 140.596 0
-10.5671 18.7524 0.49212 3 139.996 0
-13.6963 15.7528 0.613278 3 139.396 0
3.23391 -7.01391 0.693606 3 138.797 0
-11.533 17.6648 0.479621 3 138.197 0
-15.7656 14.4963 0.573364 3 137.597 0
-12.5437 18.3916 0.760601 3 136.997 0
5.8177 -3.28762 0.663691 3 136.397 0
-18.7466 10.0656 0.880425 3 135.797 0
9.48496 0.209114 0.682523 3 135.197 0
-14.9323 -1.65777 0.686773 3 134.598 0
-14.4528 -3.14919 0.816263 3 133.998 0
-15.0195 -4.66218 0.740769 3 133.398 0
7.95483 -2.10019 0.656942 3 132.798 0
-18.9642 4.62461 0.487121 3 132.198 0
11.1995 1.62376 0.614361 3 131.598 0
-4.14326 -7.11965 0.585863 3 130.998 0
-18.6438 3.3555 0.808181 3 130.399 0
-16.9241 13.6666 0.849011 3 129.799 0
-8.56391 18.6523 0.492287 3 129.199 0
-7.61149 -8.69905 0.614195 3 128.599 0
-16.7202 15.2191 0.615028 3 127.999 0
-17.8047 14.7695 0.555366 3 127.399 0
9.14996 -1.26121 0.784516 3 126.799 0
4.84682 -4.92693 0.627777 3 126.2 0
1.18778 -7.04078 0.838012 3 125.6 0
2.32239 -8.12619 0.715437 3 125 0
-4.84131 -8.62038 0.483954 3 124.4 0
-14.8048 15.1671 0.593529 3 123.8 0
-20.351 5.49486 0.798015 3 123.2 0
-20.7964 6.87663 0.647109 3 122.6 0
-19.6369 8.56946 0.815013 3 122.001 0
5.15961 17.9442 0.643776 3 121.401 0
-5.9142 19.6946 0.802348 3 120.801 0
-17.8077 -0.361556 0.656525 3 120.201 0
11.1054 8.80398 0.909257 3 119.601 0
-0.324469 -7.55693 0.665358 3 119.001 0
10.1144 10.4523 0.847344 3 118.401 0
-2.72671 20.3123 0.825679 3 117.802 0
10.9231 3.33412 0.772766 3 117.202 0
10.0974 7.29277 0.80943 3 116.602 0
0.946523 19.1665 0.819513 3 116.002 0
10.3431 5.477 0.896174 3 115.402 0
6.37724 -5.25631 0.919672 3 114.802 0
12.4827 2.89789 0.827263 3 114.203 0
-16.3593 -1.61366 0.693189 3 113.603 0
-20.1262 3.96318 0.746935 3 113.003 0
8.80983 16.6826 1 3 112.403 0
11.0865 0.083008 0.913173 3 111.803 0
-7.66564 19.7205 0.90334 3 111.203 0
11.8949 10.4672 0.932588 3 110.603 0
7.42402 -3.6593 0.971169 3 110.004 0
12.0737 4.69518 1 3 109.404 0
3.83534 17.1682 0.875759 3 108.804 0
-6.64554 21.3632 0.983251 3 108.204 0
13.6095 9.8222 0.893674 3 107.604 0
6.44466 17.0767 0.896258 3 107.004 0
11.8099 6.66295 0.981918 3 106.404 0
-18.9996 1.32203 0.994417 3 105.805 0
-19.8172 11.9354 0.898174 3 105.205 0
-16.2521 -3.29233 0.985418 3 104.605 0
-0.901018 20.2787 1 3 104.005 0
-13.5049 -5.52284 1 3 103.405 0
-8.58704 21.5982 0.974002 3 102.805 0
9.07301 14.554 1 3 102.205 0
-21.4436 8.3905 1 3 101.606 0
-2.68656 -10.4603 1 3 101.006 0
-20.6203 10.2132 1 3 100.406 0
-22.323 6.50744 0.909673 3 99.806 0
-13.8089 -7.60877 0.927172 3 99.2062 0
9.60457 12.6259 1 3 98.6063 0
-7.40835 23.202 0.985001 3 98.0065 0
13.6785 5.97675 1 3 97.4066 0
8.45178 18.649 1 3 96.8068 0
-9.86037 -8.11182 0.965503 3 96.2069 0
4.54361 19.4742 1 3 95.607 0
11.4384 12.2218 0.874342 3 95.0072 0
10.9413 14.0232 0.934505 3 94.4073 0
-4.15953 19.1834 1 3 93.8075 0
13.315 11.6369 0.901674 3 93.2076 0
12.7226 1.07839 1 3 92.6078 0
-4.66229 21.1157 1 3 92.0079 0
13.9476 3.99664 1 3 91.4081 0
15.5488 5.26786 1 3 90.8082 0
-17.9208 11.7627 1 3 90.2084 0
-18.7916 13.5607 1 3 89.6085 0
8.30233 -5.42315 1 3 89.0087 0
-3.34641 -8.57265 1 3 88.4088 0
-3.40763 22.6734 1 3 87.809 0
-13.9623 17.3404 1 3 87.2091 0
2.71137 18.6812 1 3 86.6092 0
-22.6113 10.0234 1 3 86.0094 0
-15.7971 16.5469 1 3 85.4095 0
2.11993 20.5871 1 3 84.8097 0
-2.02573 24.117 1 3 84.2098 0
-18.4866 -3.94837 1 3 83.61 0
-9.56509 19.8562 1 3 83.0101 0
9.09685 -7.28796 0.984501 3 82.4103 0
-17.1677 18.1835 1 3 81.8104 0
-15.3117 -6.37878 1 3 81.2106 0
-12.5605 21.5964 1 3 80.6107 0
-1.22662 -9.09576 1 3 80.0109 0
5.12733 -6.88311 1 3 79.411 0
6.48014 18.9783 1 3 78.8111 0
-21.9257 4.62871 1 3 78.2113 0
0.756064 -8.83537 1 3 77.6114 0
-11.5625 19.8636 1 3 77.0116 0
2.48529 -9.84042 1 3 76.4117 0
13.3316 7.94648 1 3 75.8119 0
-15.2813 18.844 1 3 75.212 0
-19.6565 15.364 1 3 74.6122 0
-19.4487 -0.62164 1 3 74.0123 0
-5.43822 22.9593 1 3 73.4125 0
-17.902 16.3237 1 3 72.8126 0
-16.9036 -5.17074 1 3 72.2128 0
10.6666 15.943 1 3 71.6129 0
3.95397 21.3845 1 3 71.0131 0
-8.80229 -9.78529 1 3 70.4132 0
-1.46588 22.197 1 3 69.8133 0
3.9984 -8.53375 1 3 69.2135 0
12.832 13.4779 1 3 68.6136 0
-10.5604 21.5929 1 3 68.0138 0
-18.7603 -5.92959 1 3 67.4139 0
7.1205 -7.0355 1 3 66.8141 0
-18.0085 -2.00831 1 3 66.2142 0
-13.5626 19.8656 1 3 65.6144 0
0.47675 21.726 1 3 65.0145 0
12.6087 15.4646 1 3 64.4147 0
-11.3814 23.4159 1 3 63.8147 0
10.3352 17.976 1 3 63.2146 0
14.4626 2.06407 1 3 62.6145 0
-7.73005 -11.6993 1 3 62.0143 0
-20.9154 0.76181 1 3 61.4142 0
-6.65092 -10.0159 1 3 60.8141 0
0.752718 -10.8353 1 3 60.214 0
-21.3583 2.71093 1 3 59.6138 0
15.2275 7.24176 1 3 59.0137 0
4.37414 -10.4979 1 3 58.4136 0
5.99259 -8.68631 1 3 57.8134 0
9.31316 -3.06519 1 3 57.2133 0
5.90352 20.9407 1 3 56.6132 0
-4.18339 24.5162 1 3 56.0131 0
-17.1766 -7.15102 1 3 55.4129 0
-11.8287 -8.14114 1 3 54.8128 0
-0.0832396 23.646 1 3 54.2127 0
-0.646785 25.5648 1 3 53.6125 0
-20.7905 13.5802 1 3 53.0124 0
-20.4063 -4.50806 1 3 52.4123 0
2.28525 22.5803 1 3 51.8122 0
10.2842 -5.69188 1 3 51.212 0
7.86711 20.5607 1 3 50.6119 0
16.0162 3.32355 1 3 50.0118 0
-10.8005 -9.8567 1 3 49.4116 0
1.72521 24.5002 1 3 48.8115 0
-23.8088 5.29961 1 3 48.2114 0
-17.1943 20.1827 1 3 47.6113 0
-15.5841 -8.35884 1 3 47.0111 0
-9.38148 23.424 1 3 46.411 0
-13.3182 -9.47569 1 3 45.8109 0
-20.4195 17.2119 1 3 45.2108 0
12.2594 17.4333 1 3 44.6106 0
-21.7802 11.8424 1 3 44.0105 0
10.8826 -1.82726 1 3 43.4104 0
-19.0967 18.7119 1 3 42.8102 0
11.1372 -3.88329 1 3 42.2101 0
15.4131 9.23212 1 3 41.61 0
-4.65479 -10.1058 1 3 41.0099 0
-19.9291 -2.5661 1 3 40.4097 0
5.31234 22.8513 1 3 39.8096 0
3.68191 24.0102 1 3 39.2095 0
-23.3336 3.20929 1 3 38.6093 0
12.7238 -0.921568 1 3 38.0092 0
12.8851 -2.91333 1 3 37.4091 0
-23.434 8.20085 1 3 36.809 0
-13.3809 23.42 1 3 36.2088 0
-21.3748 -1.18426 1 3 35.6087 0
7.97624 -8.93574 1 3 35.0086 0
-9.72505 -11.5595 1 3 34.4084 0
-5.73207 -11.7904 1 3 33.8083 0
-3.76454 -12.1444 1 3 33.2082 0
-6.66929 -13.5573 1 3 32.6081 0
-1.07617 -11.644 1 3 32.0079 0
9.97119 -9.07805 1 3 31.4079 0
2.48198 -11.8394 1 3 30.8079 0
-15.3064 20.8427 1 3 30.208 0
14.463 0.0645168 1 3 29.608 0
-2.8003 25.9609 1 3 29.008 0
7.27551 22.4703 1 3 28.408 0
-25.2173 3.87983 1 3 27.808 0
-11.7215 -11.6302 1 3 27.208 0
-8.66701 -13.4657 1 3 26.608 0
-6.2153 24.8022 1 3 26.008 0
1.16149 26.4186 1 3 25.408 0
15.1699 11.2171 1 3 24.808 0
12.2766 -5.52653 1 3 24.208 0
-17.9352 -9.00051 1 3 23.6081 0
-15.1632 -10.314 1 3 23.0081 0
-2.15401 -13.3288 1 3 22.4081 0
-4.9599 26.3589 1 3 21.8081 0
-22.8491 1.26905 1 3 21.2081 0
-13.7203 -11.6967 1 3 20.6081 0
9.81582 20.1109 1 3 20.0081 0
16.1947 1.06509 1 3 19.4081 0
-15.2957 22.8424 1 3 18.8081 0
-10.6621 -13.3265 1 3 18.2081 0
3.12255 25.9304 1 3 17.6082 0
6.36825 -10.6501 1 3 17.0082 0
14.8103 13.1842 1 3 16.4082 0
0.741706 -12.8347 1 3 15.8082 0
5.50065 24.8423 1 3 15.2082 0
-17.0985 -10.8171 1 3 14.6082 0
11.1756 -7.48134 1 3 14.0082 0
-8.20113 25.0381 1 3 13.4082 0
-23.3091 -0.677373 1 3 12.8082 0
-15.6531 -12.2522 1 3 12.2082 0
11.6992 19.4378 1 3 11.6082 0
-24.9738 6.92455 1 3 11.0083 0
-4.70097 -13.9114 1 3 10.4083 0
-12.6609 -13.3956 1 3 9.80827 0
-14.5842 -13.9425 1 3 9.20828 0
-3.57689 27.8035 1 3 8.60829 0
-0.47762 -14.4195 1 3 8.0083 0
14.0255 -4.55636 1 3 7.40831 0
-21.656 15.386 1 3 6.80832 0
2.39501 -17.496 1 3 6.20832 0
-32.4856 30.0176 1 3 5.60833 0
-53.6339 61.8648 1 3 5.00834 0
-107.125 34.4409 1 3 4.40835 0
-121.667 -65.58 1 3 3.80836 0
-154.328 22.3491 1 3 3.20835 0
171.777 -18.2773 1 3 2.60834 0
103.488 -152.417 1 3 2.00833 0
-129.831 -141.627 1 3 1.40833 0
-77.5292 -181.626 1 3 0.808333 0
-185.665 -73.9337 1 3 0.208333 0
