# Supplementary material for: Study of tumor growth indicates the existence of an “immunological threshold” separating states of pro- and antitumoral peritumoral inflammation
Source: PLoS One. 2018 Nov 2;13(11):e0202823. doi: 10.1371/journal.pone.0202823 (PMC6214501; doi:10.1371/journal.pone.0202823)
Supplement: S1 Data — File containing the position and radius of particles at simulated times. A detailed description file is provided alongside the data. (ZIP) [file pone.0202823.s004.zip › minimal dataset/competent/8260.csv]

0 0 1.00003 0 4448.01 0
1.12698 -3.24354 1.00006 0 4483.92 0
4.89851 -1.91263 1.00003 0 4214.49 0
-7.98913 4.55894 1.00013 0 5315.94 0
-2.64465 -4.57517 1.00006 0 4698.8 0
-14.0136 0.596209 1.00003 0 4407.07 0
-0.812274 5.2551 1.00013 0 5276.22 0
-14.7997 5.82867 1.00006 0 4623.47 0
-9.08887 -1.33911 1.00003 0 4342.39 0
-2.6982 4.58956 1.00013 0 5340.07 0
-1.17871 3.28912 1.00013 0 5260.14 0
-11.4474 14.3579 1.00003 0 4261.1 0
0.287231 11.1532 1.00006 0 4650.67 0
8.25057 6.6169 1.00006 0 4683.71 0
-7.62265 6.52476 1.00013 0 5310.63 0
-8.35575 2.59284 1.00003 0 4411.61 0
-5.317 -0.0078751 1.00006 0 4774.51 0
-4.21737 5.88994 1.00013 0 5216.91 0
-2.33138 6.55556 1.00013 0 5364.39 0
-12.1276 1.26188 1.00003 0 4249.19 0
-3.11784 11.788 1.00003 0 4397.51 0
-1.96486 8.52162 1.00006 0 4862.45 0
7.88405 4.65106 1.00003 0 4358.86 0
-2.01793 17.6862 1.00003 0 4265.77 0
-0.392511 -1.94348 1.00003 0 4343.2 0
-13.3335 13.6925 1.00003 0 4253.73 0
-7.25597 8.49088 1.00013 0 5215.6 0
4.11214 3.31977 1.00003 0 4324.66 0
2.95933 6.58618 1.00006 0 4780.78 0
-0.75895 -3.9093 1.00006 0 4634.71 0
-3.85079 7.85597 1.00013 0 5142.23 0
3.69243 10.5183 1.00006 0 4635.02 0
-4.58398 3.92392 1.00013 0 5372.72 0
5.21187 9.21779 1.00003 0 4363.97 0
-9.50841 5.85933 1.00006 0 4763.08 0
-10.2948 11.0916 1.00003 0 4334.7 0
-1.23205 12.4536 1.00003 0 4324.52 0
-0.445634 7.22122 1.00006 0 4826.58 0
-8.77546 9.79101 1.00003 0 4460.7 0
2.22652 2.65431 1.00006 0 4840.54 0
-6.1031 5.22437 1.00013 0 5315.95 0
-12.4941 -0.704241 1.00003 0 4251.62 0
-9.14193 7.82519 1.00003 0 4416.03 0
-6.15664 14.3887 1.00003 0 4398.46 0
-7.93601 -4.60559 1.00003 0 4357.27 0
-9.45542 -3.30516 1.00003 0 4350.65 0
-4.53089 -5.24057 1.00006 0 4737.52 0
8.98344 10.5491 1.00003 0 4246.59 0
1.07375 5.92066 1.00013 0 5276.23 0
-2.38469 15.7201 1.00003 0 4297.92 0
-6.46977 3.2585 1.00013 0 5268.47 0
7.15112 0.718923 1.00003 0 4215.67 0
2.17315 11.8188 1.00006 0 4750.8 0
-3.06467 2.62339 1.00013 0 5251.3 0
-3.43115 0.657556 1.00006 0 4772.1 0
-5.73675 7.19053 1.00013 0 5216.91 0
-5.37015 9.15658 1.00006 0 4784.08 0
2.90641 15.7508 1.00006 0 4648.97 0
8.61726 8.58288 1.00006 0 4640.22 0
-4.16409 -3.2745 1.00006 0 4645.68 0
5.57831 11.1838 1.00006 0 4566.19 0
-14.4332 7.79467 1.00006 0 4664.49 0
-3.48435 9.82206 1.00013 0 5142.24 0
1.49334 -1.27744 1.00006 0 4609.13 0
0.340547 1.98863 1.00006 0 4910.37 0
-11.8143 12.3918 1.00003 0 4380.25 0
-13.2804 4.52823 1.00003 0 4348.62 0
-2.7514 13.7542 1.00003 0 4440.17 0
3.32599 8.55228 1.00003 0 4396.81 0
-14.0667 9.76053 1.00003 0 4333.1 0
-1.59852 10.4875 1.00006 0 4862.46 0
-8.04256 13.7229 1.00003 0 4265.54 0
-5.0037 11.1224 1.00006 0 4845.31 0
0.707123 3.95477 1.00006 0 4840.55 0
-11.7611 3.2278 1.00003 0 4278.53 0
-0.498821 16.3858 1.00003 0 4258.9 0
7.51758 2.68491 1.00003 0 4340.45 0
-4.95042 1.95793 1.00006 0 4827.42 0
-0.0792479 9.18717 1.00006 0 4826.59 0
2.5929 4.62011 1.00006 0 4823.63 0
-10.9749 -2.00454 1.00003 0 4243.52 0
-7.56956 -2.63959 1.00003 0 4308.75 0
-6.05007 -3.93995 1.00003 0 4329.24 0
-16.3192 7.12906 1.00003 0 4366.5 0
-7.67612 15.6889 1.00003 0 4318.1 0
-6.88949 10.4567 1.00006 0 4784.09 0
-10.2416 1.92733 1.00006 0 4782.09 0
-15.1663 3.86262 1.00003 0 4253.97 0
1.4401 7.88668 1.00006 0 4780.79 0
-5.79061 16.3548 1.00003 0 4348.69 0
-8.72222 0.626979 1.00003 0 4367.54 0
-1.54517 1.32306 1.00006 0 4772.11 0
5.94492 13.1497 1.00003 0 4256.44 0
7.46434 11.8493 1.00003 0 4270.24 0
-12.9138 6.49412 1.00003 0 4277.78 0
4.42564 14.4502 1.00006 0 4750.81 0
3.74578 1.35383 1.00006 0 4737.92 0
0.395602 -7.17587 1.00003 0 4207.86 0
3.37918 -0.612088 1.00003 0 4237.56 0
-3.79773 -1.30856 1.00006 0 4698.81 0
4.47886 5.28584 1.00003 0 4290.7 0
-17.9318 8.80744 1.00003 0 4204.05 0
0.653931 13.1192 1.00006 0 4650.68 0
2.53971 13.7849 1.00006 0 4648.97 0
-1.12521 -5.87548 1.00003 0 4231.22 0
4.05908 12.4844 1.00006 0 4640.23 0
6.31167 15.1158 1.00006 0 4635.03 0
2.64648 -4.544 1.00006 0 4634.71 0
-12.5473 8.45995 1.00006 0 4623.47 0
5.26522 0.0533988 1.00006 0 4609.14 0
7.83104 13.8153 1.00006 0 4566.2 0
6.78442 -1.24739 1.00006 0 4483.93 0
-12.1808 10.4261 1.00003 0 4460.7 0
-1.91171 -0.64299 1.00003 0 4448.02 0
-7.30976 17.6551 1.00003 0 4440.18 0
-10.6614 9.12556 1.00003 0 4416.04 0
-9.87515 3.8934 1.00003 0 4411.61 0
-16.6857 5.16313 1.00003 0 4407.08 0
-0.865444 14.4197 1.00003 0 4398.47 0
-4.63726 13.0886 1.00003 0 4397.52 0
1.80669 9.85271 1.00003 0 4396.82 0
-9.92825 13.0574 1.00003 0 4380.26 0
-6.83644 1.29237 1.00003 0 4367.55 0
-15.2196 13.0271 1.00003 0 4366.51 0
7.09765 9.88322 1.00003 0 4363.98 0
6.36469 5.9513 1.00003 0 4358.87 0
-5.68352 -1.97402 1.00003 0 4357.28 0
-9.8206 -5.27512 1.00003 0 4350.66 0
-9.1955 16.9894 1.00003 0 4348.7 0
-15.5328 1.89658 1.00003 0 4348.63 0
3.01264 -2.578 1.00003 0 4343.21 0
-11.3416 -3.97025 1.00003 0 4342.4 0
5.6316 2.01928 1.00003 0 4340.46 0
-8.40873 11.7571 1.00003 0 4334.71 0
-13.7003 11.7264 1.00003 0 4333.11 0
-2.27836 -2.60898 1.00003 0 4329.25 0
5.99812 3.98538 1.00003 0 4324.66 0
1.02078 15.085 1.00003 0 4324.53 0
-15.5862 11.0612 1.00003 0 4318.11 0
-7.20293 -0.673669 1.00003 0 4308.76 0
-4.27075 15.0547 1.00003 0 4297.93 0
4.84537 7.25168 1.00003 0 4290.71 0
-11.3945 5.19388 1.00003 0 4278.54 0
-11.0279 7.15974 1.00003 0 4277.79 0
4.79238 16.4163 1.00003 0 4270.24 0
-3.90398 17.0208 1.00003 0 4265.78 0
-6.52298 12.4227 1.00003 0 4265.55 0
-9.56197 15.0234 1.00003 0 4261.11 0
-0.133491 18.3554 1.00003 0 4258.9 0
1.38676 17.0509 1.00003 0 4256.45 0
-17.0521 3.19703 1.00003 0 4253.98 0
-11.0814 16.3239 1.00003 0 4253.74 0
-12.8611 -2.67015 1.00003 0 4251.63 0
-13.6469 2.56211 1.00003 0 4249.2 0
6.73122 7.9174 1.00003 0 4246.6 0
-10.6082 -0.0384581 1.00003 0 4243.53 0
1.85989 0.688554 1.00003 0 4237.57 0
-6.41695 -5.90593 1.00003 0 4231.23 0
9.03703 1.38452 1.00003 0 4215.68 0
9.40349 3.3506 1.00003 0 4214.5 0
0.760675 -5.20959 1.00003 0 4207.87 0
-15.9526 9.09504 1.00003 0 4204.06 0
-3.39695 -5.45153 0.0718959 3 216.378 0
8.1824 0.547883 0.0450621 3 209.779 0
-16.2142 12.1957 0.241138 3 201.381 0
-7.55011 -5.69242 0.083146 3 200.781 0
9.63748 2.28961 0.0690625 3 199.582 0
7.5772 -0.510585 0.0633124 3 198.982 0
8.23581 0.648582 0.0688125 3 198.382 0
-5.31268 -6.02945 0.10173 3 197.782 0
-13.8781 -0.519266 0.0866461 3 197.182 0
8.29245 5.59315 0.0135619 3 196.582 0
-13.614 -0.474872 0.10323 3 195.983 0
8.74424 7.54122 0.0192286 3 195.383 0
6.20664 -3.07075 0.119313 3 194.783 0
7.46448 -0.357482 0.101646 3 194.183 0
-9.60136 18.0743 0.157561 3 192.983 0
-4.97164 17.0359 0.0649791 3 192.383 0
0.99996 18.1386 0.0836461 3 191.784 0
-4.90499 16.8589 0.0169786 3 190.584 0
-17.2112 6.27889 0.178226 3 189.984 0
-3.16069 -5.60542 0.0946462 3 188.184 0
-2.37277 -5.79479 0.22314 3 187.585 0
-12.5845 14.5775 0.143312 3 186.985 0
1.68466 -6.00164 0.192309 3 186.385 0
-10.7007 -4.76638 0.0170619 3 185.785 0
1.40403 -6.39411 0.249638 3 185.185 0
-7.82339 -6.17642 0.387128 3 184.585 0
-12.2804 15.5299 0.329382 3 183.985 0
-17.834 4.3585 0.346464 3 182.786 0
-8.51138 18.0512 0.218807 3 182.186 0
-5.04992 17.2432 0.152811 3 180.986 0
-10.7767 -4.85031 0.0463121 3 180.386 0
6.06611 16.3671 0.163727 3 179.786 0
1.95553 -5.60154 0.233472 3 179.187 0
-9.03954 -6.29589 0.243055 3 178.587 0
-17.5262 6.00276 0.136479 3 177.987 0
8.29035 12.7125 0.166477 3 177.387 0
-4.09576 -6.33825 0.175643 3 176.787 0
8.80305 11.9572 0.227223 3 176.187 0
9.10492 4.53968 0.180476 3 175.588 0
6.09764 17.1155 0.373712 3 174.988 0
-12.4378 15.0146 0.173143 3 174.388 0
9.5491 4.85627 0.313216 3 173.788 0
-3.21133 18.0667 0.252054 3 173.188 0
-17.8142 5.70833 0.231556 3 172.588 0
9.06805 5.43116 0.39971 3 171.988 0
4.65625 17.8092 0.39571 3 171.389 0
-11.2287 -5.34693 0.377212 3 170.789 0
10.317 1.67519 0.301634 3 170.189 0
-0.67495 -6.88612 0.0733959 3 169.589 0
-5.4056 17.5605 0.251388 3 168.989 0
-6.79974 18.8887 0.336048 3 168.389 0
-8.55805 -5.83597 0.336131 3 167.789 0
-12.3372 16.9069 0.365879 3 167.19 0
7.97711 -2.57973 0.508536 3 166.59 0
-10.4836 17.633 0.413209 3 165.99 0
-12.451 -4.79815 0.375629 3 165.39 0
-13.8318 15.515 0.377628 3 164.79 0
-6.00159 17.6415 0.301051 3 164.19 0
2.87068 17.2194 0.379962 3 163.59 0
-16.9249 1.80939 0.377295 3 162.991 0
-2.0598 -7.22127 0.602862 3 162.391 0
7.83892 15.3624 0.455789 3 161.791 0
7.01533 -2.68256 0.44179 3 161.191 0
5.33529 17.6102 0.3108 3 160.591 0
-9.155 18.3653 0.372712 3 159.991 0
-4.19552 18.3991 0.409126 3 159.391 0
2.51964 18.2208 0.577447 3 158.792 0
-15.256 0.684415 0.225806 3 158.192 0
9.68382 6.1275 0.503536 3 157.592 0
10.0367 2.21529 0.284968 3 156.992 0
-12.7461 -4.07473 0.393877 3 156.392 0
7.19553 16.4581 0.604362 3 155.792 0
8.90669 15.0257 0.570698 3 155.193 0
-10.1129 -6.73918 0.483454 3 154.593 0
-13.9514 16.5773 0.491537 3 153.993 0
-14.0064 -1.19802 0.576447 3 153.393 0
9.59684 7.38597 0.531701 3 152.793 0
-3.00633 18.7342 0.437291 3 152.193 0
-6.04964 18.4194 0.470705 3 151.593 0
-4.91116 18.0087 0.404876 3 150.994 0
6.16405 -2.53745 0.404127 3 150.394 0
-5.18332 -6.63386 0.433041 3 149.794 0
-14.2323 -2.20835 0.432458 3 149.194 0
-13.3888 -5.04155 0.57953 3 148.594 0
8.29535 -1.57657 0.54145 3 147.994 0
5.28037 18.3622 0.44504 3 147.394 0
-19.7689 6.34463 0.531034 3 146.795 0
-13.0745 15.1277 0.440207 3 146.195 0
-12.9504 16.1852 0.573948 3 145.595 0
6.67887 -3.60352 0.519701 3 144.995 0
4.3428 -3.3583 0.525784 3 144.395 0
-15.7047 0.255592 0.365296 3 143.795 0
6.94701 17.6844 0.644192 3 143.195 0
-16.9854 10.2942 0.475705 3 142.596 0
2.54004 -6.39692 0.737019 3 141.996 0
-1.03161 -8.03286 0.628944 3 141.396 0
-18.0771 1.76716 0.760184 3 140.796 0
-3.18491 -6.46074 0.744435 3 140.196 0
3.5673 -5.71329 0.476955 3 139.596 0
1.4322 18.6673 0.593529 3 138.996 0
-8.3432 18.8316 0.555449 3 138.397 0
10.4397 6.78763 0.476705 3 137.797 0
5.53842 -3.40658 0.618028 3 137.197 0
-15.1431 -0.637209 0.661108 3 136.597 0
-17.1424 11.3969 0.567198 3 135.997 0
10.2732 9.28737 0.713021 3 135.397 0
-18.2682 10.5782 0.797848 3 134.797 0
-13.6827 -3.967 0.520118 3 134.198 0
-14.366 -3.16514 0.505369 3 133.598 0
3.72245 17.6044 0.555949 3 132.998 0
10.7276 7.94427 0.706605 3 132.398 0
4.63934 -5.82172 0.578697 3 131.798 0
8.57387 -0.306933 0.751268 3 131.198 0
-4.31104 -7.25769 0.640359 3 130.599 0
-9.02493 -7.32356 0.733436 3 129.999 0
-3.1975 -7.94303 0.669441 3 129.399 0
9.90381 -0.90745 0.700272 3 128.799 0
10.5012 5.23348 0.684273 3 128.199 0
4.32633 -4.60409 0.657525 3 127.599 0
5.70344 -4.74502 0.711188 3 126.999 0
-11.6004 17.9704 0.726936 3 126.4 0
2.2144 19.834 0.710104 3 125.8 0
9.37861 12.866 0.785766 3 125.2 0
-18.7715 3.29599 0.705938 3 124.6 0
-19.7182 9.49231 0.897841 3 124 0
12.4931 2.79721 0.7636 3 123.4 0
14.03 3.23653 0.832262 3 122.8 0
-5.12242 19.0399 0.645609 3 122.201 0
-10.2204 18.7865 0.762184 3 121.601 0
6.87736 21.0009 0.673107 3 121.001 0
10.93 2.38972 0.599362 3 120.401 0
10.6456 0.460092 0.847761 3 119.801 0
-16.9472 13.4366 0.745018 3 119.201 0
-13.2559 17.7831 0.897507 3 118.601 0
-12.2215 -5.86458 0.700605 3 118.002 0
5.76047 -6.71412 0.826013 3 117.402 0
9.99096 -4.32254 0.835512 3 116.802 0
-10.043 -8.60547 0.853844 3 116.202 0
-16.8155 0.626465 0.778099 3 115.602 0
10.6702 11.6209 1 3 115.002 0
-14.7801 14.7885 0.790515 3 114.402 0
-15.1162 16.2492 0.708521 3 113.803 0
-6.5124 20.0327 0.841428 3 113.203 0
-13.6916 -6.47349 0.871259 3 112.603 0
-15.322 -1.96574 0.656608 3 112.003 0
-18.2965 6.84241 1 3 111.403 0
-19.8958 7.75012 0.825179 3 110.803 0
11.2017 3.83215 0.86276 3 110.203 0
-1.65638 19.6525 0.947337 3 109.604 0
0.0871167 20.2149 0.871093 3 109.004 0
-8.56523 20.3697 1 3 108.404 0
-16.4035 14.9217 0.829679 3 107.804 0
-20.1057 2.40429 0.897674 3 107.204 0
-7.3981 -7.46285 0.841178 3 106.604 0
-16.7005 -1.11039 0.937671 3 106.005 0
9.4845 -2.55475 1 3 105.405 0
-16.9574 -4.79257 1 3 104.805 0
8.60303 16.3626 0.799431 3 104.205 0
10.4692 15.1687 1 3 103.605 0
2.17049 -8.09765 1 3 103.005 0
-11.8899 19.5892 0.864593 3 102.405 0
12.3954 1.03038 0.986918 3 101.806 0
10.1819 17.0829 0.933255 3 101.206 0
-18.5664 -1.08321 0.915923 3 100.606 0
-15.9623 -3.29365 0.800514 3 100.006 0
-18.3632 12.401 1 3 99.4061 0
-21.7537 12.2782 0.891758 3 98.8063 0
-20.0755 11.3681 1 3 98.2064 0
-18.4156 14.4224 1 3 97.6066 0
3.78655 19.1632 1 3 97.0067 0
-21.534 10.0292 0.964086 3 96.4069 0
7.19496 -5.58099 1 3 95.807 0
8.20776 -3.97416 0.899591 3 95.2071 0
11.4862 13.4468 1 3 94.6073 0
-19.4241 0.630222 1 3 94.0074 0
8.53868 18.1625 1 3 93.4076 0
4.03824 -7.32117 1 3 92.8077 0
-20.1145 13.3672 1 3 92.2079 0
0.141919 -9.15956 1 3 91.608 0
5.62632 -8.535 1 3 91.0082 0
-7.15687 21.7899 1 3 90.4083 0
-11.4459 -7.38493 1 3 89.8085 0
-8.26594 -9.12411 1 3 89.2086 0
12.8759 4.673 1 3 88.6088 0
-12.8586 -8.79898 1 3 88.0089 0
-5.6783 -8.16061 1 3 87.409 0
-15.1534 17.9574 1 3 86.8092 0
-19.0278 4.98102 1 3 86.2093 0
11.8375 9.99705 1 3 85.6095 0
-20.8458 4.1528 1 3 85.0096 0
11.7724 6.26669 0.930088 3 84.4098 0
3.76692 -9.30249 1 3 83.8099 0
-9.09055 22.2996 1 3 83.2101 0
5.28616 20.4868 1 3 82.6102 0
1.89582 -10.1203 1 3 82.0104 0
13.6922 6.49793 1 3 81.4105 0
-3.75912 19.9592 1 3 80.8107 0
5.36461 -10.5173 1 3 80.2108 0
-5.20954 21.3363 1 3 79.611 0
15.8722 3.15064 1 3 79.0111 0
-13.7662 19.6169 1 3 78.4112 0
3.38927 21.1208 1 3 77.8114 0
12.4375 8.08922 1 3 77.2115 0
-15.9616 -6.52651 1 3 76.6117 0
7.37946 -7.57236 1 3 76.0118 0
-21.2958 6.10129 1 3 75.412 0
-21.4025 1.00567 1 3 74.8121 0
14.506 8.32374 1 3 74.2123 0
4.8861 22.4464 1 3 73.6124 0
-10.4989 20.8806 1 3 73.0126 0
-11.0237 22.8104 1 3 72.4127 0
14.3412 1.43072 1 3 71.8129 0
-5.81777 23.2734 1 3 71.213 0
-4.10272 -9.38998 1 3 70.6132 0
-14.9577 -4.79813 1 3 70.0133 0
11.5929 -1.13147 1 3 69.4134 0
-3.87019 22.8182 1 3 68.8136 0
-16.7493 16.7461 1 3 68.2137 0
1.43259 21.5155 1 3 67.6139 0
-2.4183 21.4431 1 3 67.014 0
-18.719 16.399 1 3 66.4142 0
-2.11808 -9.27696 1 3 65.8143 0
-0.504451 22.0138 1 3 65.2145 0
-6.46755 -9.99715 1 3 64.6146 0
-7.75085 23.784 1 3 64.0148 0
-23.222 11.063 1 3 63.4146 0
14.8642 4.87718 1 3 62.8145 0
13.8266 10.2048 1 3 62.2144 0
-4.91445 -11.2569 1 3 61.6143 0
-9.41384 -10.7619 1 3 61.0141 0
-12.4407 21.3992 1 3 60.414 0
12.6595 11.8281 1 3 59.8139 0
2.77176 23.0219 1 3 59.2137 0
10.3733 19.0101 1 3 58.6136 0
-20.7347 -0.878001 1 3 58.0135 0
12.4582 15.3752 1 3 57.4134 0
6.91205 19.3263 1 3 56.8132 0
13.4754 13.6533 1 3 56.2131 0
-1.9542 23.3881 1 3 55.613 0
11.396 -3.13724 1 3 55.0128 0
7.2126 -9.75289 1 3 54.4127 0
12.0973 17.3423 1 3 53.8126 0
-20.4171 15.3438 1 3 53.2125 0
-21.7102 8.05729 1 3 52.6123 0
13.5443 -0.601115 1 3 52.0122 0
-17.689 -2.78619 1 3 51.4121 0
-22.7583 4.73745 1 3 50.8119 0
15.8157 10.4067 1 3 50.2118 0
0.455256 -12.3308 1 3 49.6117 0
-18.9247 -4.43768 1 3 49.0116 0
-7.61474 -11.6351 1 3 48.4114 0
-2.92157 -11.108 1 3 47.8113 0
14.6481 12.0301 1 3 47.2112 0
-0.902653 -10.8649 1 3 46.611 0
-11.2631 -10.0037 1 3 46.0109 0
-14.4085 21.7545 1 3 45.4108 0
-9.43972 -12.7612 1 3 44.8107 0
3.51928 -11.2867 1 3 44.2105 0
8.73312 20.1529 1 3 43.6104 0
-3.78814 -12.9099 1 3 43.0103 0
0.830791 23.5023 1 3 42.4102 0
14.0972 17.3642 1 3 41.81 0
-19.7305 -2.60766 1 3 41.2099 0
-5.97123 -12.9543 1 3 40.6098 0
-3.72594 24.8128 1 3 40.0096 0
-0.865119 25.0655 1 3 39.4095 0
6.65415 23.3789 1 3 38.8094 0
15.6817 6.7024 1 3 38.2093 0
-17.9605 -6.54676 1 3 37.6091 0
10.543 21.0027 1 3 37.009 0
13.3174 -2.58821 1 3 36.4089 0
15.8206 0.0852733 1 3 35.8087 0
-22.308 2.78878 1 3 35.2086 0
14.4572 15.3971 1 3 34.6085 0
-21.7348 -2.60999 1 3 34.0084 0
-23.1972 6.72035 1 3 33.4082 0
-13.1093 -10.7831 1 3 32.8081 0
8.16681 22.071 1 3 32.208 0
9.15872 -5.95795 1 3 31.6079 0
11.208 -5.69632 1 3 31.0079 0
-11.29 -12.0024 1 3 30.408 0
2.22504 24.9457 1 3 29.808 0
-14.7307 -8.10172 1 3 29.208 0
-17.0201 18.7276 1 3 28.608 0
16.7937 12.1507 1 3 28.008 0
4.26887 24.348 1 3 27.408 0
-19.9246 -6.16961 1 3 26.808 0
15.1554 -1.80086 1 3 26.208 0
8.54359 24.0347 1 3 25.608 0
-1.70578 -12.6959 1 3 25.008 0
12.8312 -4.52777 1 3 24.408 0
15.6259 13.7744 1 3 23.8081 0
10.3993 -7.5252 1 3 23.2081 0
13.6054 -6.37158 1 3 22.6081 0
-16.7113 -8.38054 1 3 22.0081 0
-20.9248 -4.43852 1 3 21.4081 0
-5.67335 25.2682 1 3 20.8081 0
-13.1317 -12.7824 1 3 20.2081 0
16.853 5.08132 1 3 19.6081 0
-14.9837 -10.0857 1 3 19.0081 0
2.36622 -12.9202 1 3 18.4081 0
16.4978 8.52745 1 3 17.8081 0
-18.9896 18.3807 1 3 17.2082 0
5.10877 -12.5007 1 3 16.6082 0
0.72924 26.2724 1 3 16.0082 0
12.3482 19.3264 1 3 15.4082 0
-23.4319 9.07424 1 3 14.8082 0
3.72202 26.2717 1 3 14.2082 0
-22.0357 14.1699 1 3 13.6082 0
-22.7261 -0.692808 1 3 13.0082 0
9.07331 -9.02129 1 3 12.4082 0
-23.4722 1.1625 1 3 11.8082 0
-15.6765 20.2082 1 3 11.2082 0
12.3571 -7.93389 1 3 10.6083 0
-7.76066 -13.8471 1 3 10.0083 0
17.7846 10.0579 1 3 9.40828 0
17.121 -1.43422 1 3 8.80828 0
17.1304 1.59601 1 3 8.20829 0
17.6704 6.90731 1 3 7.6083 0
-3.16 26.731 1 3 7.00831 0
-1.187 27.0375 1 3 6.40832 0
36.102 19.2881 1 3 5.80833 0
48.1025 57.8763 1 3 5.20834 0
-104.697 -9.94381 1 3 4.60835 0
126.911 -40.8385 1 3 4.00836 0
-11.9866 -152.34 1 3 3.40835 0
166.834 -21.5557 1 3 2.80834 0
175.992 39.6032 1 3 2.20833 0
-14.3041 -189.364 1 3 1.60833 0
193.814 29.3828 1 3 1.00833 0
-167.14 -108.68 1 3 0.408333 0
