# Supplementary material for: Study of tumor growth indicates the existence of an “immunological threshold” separating states of pro- and antitumoral peritumoral inflammation
Source: PLoS One. 2018 Nov 2;13(11):e0202823. doi: 10.1371/journal.pone.0202823 (PMC6214501; doi:10.1371/journal.pone.0202823)
Supplement: S1 Data — File containing the position and radius of particles at simulated times. A detailed description file is provided alongside the data. (ZIP) [file pone.0202823.s004.zip › minimal dataset/competent/3600.csv]

0 0 1.00006 2 263.908 0
1.73493 -0.983589 1.00013 2 446.805 0
3.58595 -0.225685 1.00006 2 69.1885 0
-8.30901 4.39644 1.00013 1 671.566 0
-2.25037 -2.48136 1.00006 2 51.5704 0
-12.2799 0.898452 1.00006 2 237.664 0
-1.17454 5.44633 1.00013 1 631.554 0
-11.4731 6.84437 1.00013 2 505.465 0
-9.11607 -1.54942 1.00006 2 171.622 0
-3.02532 4.68831 1.00013 1 695.873 0
-1.44351 3.46445 1.00013 1 615.349 0
-8.81479 13.5483 1.00006 2 132.931 0
-0.367258 11.3921 1.00006 2 3.24168 0
5.73773 4.5771 1.00006 2 36.4089 0
-8.04017 6.37829 1.00013 1 666.214 0
-8.57793 2.41456 1.00006 2 193.325 0
-5.4142 -0.033455 1.00006 2 127.558 0
-4.60719 5.91219 1.00013 1 571.801 0
-2.75632 6.67025 1.00013 1 720.365 0
-12.0108 2.88039 1.00006 2 133.939 0
-3.80004 11.8582 1.00006 2 231.557 0
-2.4873 8.65222 1.00006 1 215.828 0
6.0069 6.55904 1.00006 2 176.854 0
-2.49224 17.6831 1.00006 2 121.292 0
-0.316258 -1.97175 1.00006 2 169.106 0
-10.9348 10.8084 1.00006 2 146.578 0
-7.77115 8.3602 1.00013 1 570.488 0
3.8404 3.75634 1.00006 2 181.211 0
2.52739 6.96234 1.00006 2 133.856 0
1.42308 -2.95939 1.00013 2 522.516 0
-4.3382 7.89417 1.00013 1 496.634 0
3.58085 12.8621 1.00013 2 509.281 0
-4.87618 3.93032 1.00013 1 728.761 0
2.79652 8.94424 1.00006 2 217.561 0
-9.89105 5.62041 1.00006 2 116.085 0
-9.08384 11.5663 1.00006 2 198.615 0
-1.94907 12.6161 1.00006 2 187.21 0
-0.905483 7.42822 1.00006 1 179.82 0
-9.35296 9.58439 1.00006 2 250.444 0
1.98942 2.99846 1.00006 2 193.833 0
-6.45813 5.15424 1.00013 1 671.574 0
-10.6979 -0.325424 1.00006 2 135.164 0
-9.62207 7.60238 1.00006 2 216.711 0
-5.38194 13.0822 1.00006 2 201.864 0
-5.6832 -2.01539 1.00006 2 180.653 0
-7.53411 -2.77339 1.00006 2 175.771 0
-4.10129 -3.23932 1.00006 2 90.4333 0
4.37835 7.72021 1.00006 2 120.518 0
0.676376 6.2043 1.00013 1 631.563 0
-3.2011 15.8128 1.00006 2 137.43 0
-6.727 3.17239 1.00013 1 623.744 0
5.31076 0.787011 1.00006 2 90.8249 0
1.70303 12.1076 1.00006 2 103.763 0
-3.29434 2.70649 1.00013 1 606.452 0
-3.56328 0.724573 1.00006 2 125.142 0
-6.18918 7.13614 1.00013 1 571.809 0
-5.92015 9.11824 1.00006 1 137.164 0
-1.61936 14.5889 1.00006 2 1.53333 0
5.16272 11.638 1.00013 2 533.796 0
-5.95223 -3.99748 1.00013 2 522.525 0
3.28505 10.8838 1.00013 2 509.289 0
-14.9057 7.31031 1.00006 2 17.1165 0
-4.0692 9.87622 1.00013 1 496.642 0
3.3169 -2.20769 1.00013 2 446.813 0
0.138533 2.24047 1.00006 1 263.916 0
-10.6657 12.7903 1.00006 2 250.453 0
-13.3239 6.08618 1.00006 2 237.672 0
-5.11272 15.0642 1.00006 2 231.566 0
1.21459 10.1681 1.00006 2 217.569 0
-11.2039 8.82644 1.00006 2 216.719 0
-2.2182 10.6342 1.00006 1 215.836 0
-7.23289 12.3243 1.00006 2 201.873 0
-5.65102 11.1003 1.00006 2 198.624 0
0.407328 4.22244 1.00006 1 193.841 0
-10.1599 3.63847 1.00006 2 193.333 0
-3.53095 13.8401 1.00006 2 187.218 0
6.12351 2.61455 1.00006 2 181.219 0
-5.14518 1.94844 1.00006 1 180.661 0
-0.636344 9.41017 1.00006 1 179.828 0
2.25825 4.9804 1.00006 2 176.862 0
-8.847 0.432531 1.00006 2 175.779 0
-7.26512 -0.791442 1.00006 2 171.63 0
-1.98132 -0.499403 1.00006 2 169.114 0
-12.7857 10.0505 1.00006 2 146.586 0
-4.89419 17.0523 1.00006 2 137.439 0
-7.50195 10.3424 1.00006 2 137.172 0
-10.4289 1.65652 1.00006 2 135.172 0
-13.5928 4.1042 1.00006 2 133.948 0
0.945454 8.18616 1.00006 1 133.864 0
-6.96385 14.3062 1.00006 2 132.94 0
-6.99609 1.19051 1.00006 2 127.566 0
-1.71243 1.48254 1.00006 1 125.15 0
2.31536 16.0606 1.00006 2 121.301 0
4.86693 9.65975 1.00006 2 120.526 0
-11.7419 4.86233 1.00006 2 116.094 0
1.99599 14.0862 1.00006 2 103.772 0
3.57135 1.77439 1.00006 2 90.8332 0
-0.842002 -3.90155 1.00006 2 90.4416 0
1.72037 1.01651 1.00006 2 69.1968 0
-3.83227 -1.25738 1.00006 2 51.5788 0
4.10922 5.73828 1.00006 2 36.4172 0
-13.0549 8.06853 1.00006 2 17.1248 0
0.121391 13.3316 1.00006 2 3.25002 0
0.363197 15.3171 1.00006 2 1.54167 0
