# Supplementary material for: Study of tumor growth indicates the existence of an “immunological threshold” separating states of pro- and antitumoral peritumoral inflammation
Source: PLoS One. 2018 Nov 2;13(11):e0202823. doi: 10.1371/journal.pone.0202823 (PMC6214501; doi:10.1371/journal.pone.0202823)
Supplement: S1 Data — File containing the position and radius of particles at simulated times. A detailed description file is provided alongside the data. (ZIP) [file pone.0202823.s004.zip › minimal dataset/competent/21240.csv]

0 0 0.928719 0 18586.9 0
-6.73259 2.82124 1.00013 0 18559.2 0
-3.21601 2.83354 1.00013 0 18470.9 0
-5.94788 11.0526 0.675238 0 18609.8 0
-4.97761 3.78052 1.00013 0 18617.6 0
-3.27899 4.83631 1.00013 0 18564.2 0
-6.68582 4.82069 1.00013 0 18519.5 0
-5.01384 1.78085 1.00003 0 17739.9 0
2.18495e+07 -1.77318e+08 0.884706 0 17646 0
-7.17968 0.870874 1.00003 0 17587.8 0
-7.57171 2.22326 0.0293118 3 208.18 0
-3.99903 1.86644 0.0124786 3 205.78 0
-2.63585 1.99428 0.0184786 3 202.181 0
-2.31652 4.31999 0.0916462 3 200.381 0
-2.03931 4.94006 0.225639 3 199.182 0
-3.31424 1.81491 0.0216452 3 197.982 0
-4.06664 6.08463 0.135146 3 194.983 0
-7.76839 4.2093 0.231056 3 194.383 0
-7.63161 -0.0485873 0.0242285 3 193.783 0
-1.71802 4.86493 0.0678958 3 193.183 0
-4.04731 5.75345 0.194475 3 191.984 0
-3.91178 1.96002 0.10598 3 191.384 0
-3.38145 6.26672 0.10523 3 190.184 0
-3.29994 6.00027 0.163894 3 188.984 0
-8.05778 1.70906 0.21389 3 188.384 0
-2.97287 1.75674 0.10048 3 187.785 0
-7.40045 3.837 0.197975 3 187.185 0
199.926 -18.0798 0.0783126 3 186.585 0
-5.90368 0.866372 0.274386 3 185.985 0
-4.2499 0.814551 0.231556 3 185.385 0
-7.9509 2.78071 0.21864 3 184.785 0
-2.28008 2.00935 0.207974 3 184.185 0
-5.72088 7.92509 0.288218 3 183.586 0
-7.58396 1.99312 0.178476 3 182.386 0
-3.68946 1.60244 0.312883 3 181.786 0
0.734256 -0.798838 0.157394 3 181.186 0
-2.65227 1.75451 0.201975 3 180.586 0
-0.423147 -1.1538 0.300884 3 179.986 0
-7.00548 10.4263 0.549949 3 178.787 0
-2.20703 5.4525 0.236305 3 178.187 0
-8.39746 1.38817 0.249721 3 177.587 0
-6.00327 0.372272 0.229223 3 176.987 0
-6.88824 3.82583 0.0144786 3 176.387 0
-4.57528 5.02761 0.305217 3 175.787 0
-6.29831 0.219436 0.0958963 3 174.588 0
-5.81358 5.58491 0.156561 3 173.988 0
-5.47371 4.88991 0.210391 3 173.388 0
-3.68713 5.98948 0.22314 3 172.788 0
-9.19222 4.17486 0.563282 3 172.188 0
-8.34652 4.40751 0.31405 3 171.589 0
-8.01812 2.24364 0.321383 3 170.989 0
-8.39777 0.519024 0.259887 3 170.389 0
-1.95833 3.15018 0.296384 3 169.789 0
-9.07024 3.37898 0.199141 3 169.189 0
-1.47976 2.4548 0.54695 3 168.589 0
-2.19811 3.82449 0.417626 3 167.989 0
-5.58059 5.28619 0.198641 3 167.39 0
0.303128 -1.21203 0.322049 3 166.79 0
-8.1903 -0.479058 0.68119 3 166.19 0
-6.09396 -0.183563 0.333465 3 165.59 0
-4.66582 0.589976 0.240638 3 164.99 0
-1.22857 3.54192 0.501619 3 164.39 0
-1.7997 4.45271 0.3153 3 163.79 0
-5.09913 7.72048 0.303217 3 163.191 0
-1.52879 5.51019 0.444207 3 162.591 0
-3.87573 6.67351 0.483954 3 161.991 0
-6.01527 -0.876705 0.363713 3 161.391 0
-4.69693 7.09609 0.438207 3 160.791 0
-5.24253 8.49401 0.45104 3 160.191 0
-8.02853 5.00313 0.354047 3 159.591 0
-6.76079 6.30108 0.474621 3 158.992 0
-3.5264 0.813899 0.491037 3 158.392 0
-8.56209 -1.43789 0.344131 3 157.792 0
-5.3242 9.47896 0.532784 3 157.192 0
-4.9462 10.4421 0.497203 3 156.592 0
-5.38361 -0.372282 0.400043 3 155.992 0
-5.34526 0.423535 0.396627 3 155.392 0
-1.37357 0.232431 0.45454 3 154.793 0
-6.35295 9.42311 0.492787 3 154.193 0
-7.85148 5.99331 0.642026 3 153.593 0
-1.18311 -0.833583 0.518702 3 152.993 0
-4.70182 13.3178 0.72702 3 152.393 0
-6.81443 -0.565484 0.481538 3 151.793 0
-7.94628 7.10709 0.463122 3 151.193 0
-5.5718 -1.7117 0.581197 3 150.594 0
-4.10752 7.65243 0.362546 3 149.994 0
-7.0438 7.13995 0.409126 3 149.394 0
0.941356 3.6815 0.410376 3 148.794 0
-7.3865 -1.54684 0.653692 3 148.194 0
-0.104601 -2.19738 0.741519 3 147.594 0
-8.25604 3.51839 0.578947 3 146.995 0
-0.519269 2.76543 0.44904 3 146.395 0
-1.46925 1.29352 0.610695 3 145.795 0
-0.293359 1.69203 0.630777 3 145.195 0
-10.8054 -1.67967 0.58103 3 144.595 0
-2.0167 -0.385943 0.419209 3 143.995 0
-4.08586 11.0847 0.574364 3 143.395 0
-0.929906 4.68337 0.576364 3 142.796 0
-2.49551 6.29427 0.652775 3 142.196 0
-138.963 -142.634 0.586197 3 141.596 0
1.05707 -1.64806 0.542117 3 140.996 0
-4.96668 11.7875 0.549199 3 140.396 0
1.515 -0.507916 0.669774 3 139.796 0
-5.86179 6.99364 0.645692 3 139.196 0
-7.43967 11.576 0.669857 3 138.597 0
0.607679 2.64772 0.674774 3 137.997 0
-4.39557 -0.191435 0.585613 3 137.397 0
-7.42909 9.37449 0.581197 3 136.797 0
-8.49577 9.52041 0.492953 3 136.197 0
-9.93924 3.14132 0.579947 3 135.597 0
-4.95911 5.97584 0.709604 3 134.997 0
-9.58949 -1.26358 0.695522 3 134.398 0
-0.639654 6.02657 0.583614 3 133.798 0
0.326221 5.10778 0.748935 3 133.198 0
1.30611 1.2496 0.877676 3 132.598 0
-0.658239 -3.47346 0.646026 3 131.998 0
-3.05575 7.51695 0.690522 3 131.398 0
-1.71499 -1.99349 0.753518 3 130.798 0
2.66634 0.313119 0.728603 3 130.199 0
-8.9805 5.34724 0.626444 3 129.599 0
-2.45398 0.548269 0.612111 3 128.999 0
-8.92221 6.52045 0.5462 3 128.399 0
-9.97124 -2.5428 0.619028 3 127.799 0
-9.06148 -5.38004 0.521368 3 127.199 0
-3.63201 14.2385 0.684273 3 126.599 0
-9.42559 7.61715 0.657192 3 126 0
0.461266 -4.25083 0.713271 3 125.4 0
-10.7573 1.7738 0.95342 3 124.8 0
-4.83368 -2.77026 0.708104 3 124.2 0
-3.15514 -0.760421 0.778349 3 123.6 0
-8.20506 8.30183 0.741852 3 123 0
0.612948 6.64608 0.813514 3 122.401 0
-6.72442 8.2455 0.737436 3 121.801 0
-0.901251 -4.87495 0.773516 3 121.201 0
197.624 -15.6749 0.722853 3 120.601 0
-0.107361 3.78212 0.642859 3 120.001 0
-9.08516 2.117 0.752018 3 119.401 0
-1.36706 7.14351 0.737269 3 118.801 0
-9.54973 0.344749 0.90484 3 118.202 0
-4.40458 -1.4033 0.62586 3 117.602 0
-10.7171 4.5168 1 3 117.002 0
-1.94749 8.71236 0.931172 3 116.402 0
-0.104495 8.2748 0.95617 3 115.802 0
-3.2908 -2.41092 0.875342 3 115.202 0
-6.23074 12.6254 0.915589 3 114.602 0
1.5049 -3.02231 0.891258 3 114.003 0
-3.86682 9.00032 1 3 113.403 0
-8.89912 10.8975 0.937171 3 112.803 0
-10.1476 6.15227 0.731436 3 112.203 0
-11.3624 -0.209441 0.987918 3 111.603 0
1.77343 4.55886 0.797515 3 111.003 0
-6.78323 14.3196 0.853011 3 110.403 0
-8.44948 -2.69313 0.90884 3 109.804 0
3.56238 1.62244 0.846011 3 109.204 0
-6.53584 -2.96558 1 3 108.604 0
-2.16832 -3.77658 0.890675 3 108.004 0
2.23312 2.85758 0.962753 3 107.404 0
-11.2011 -3.2206 0.780433 3 106.804 0
1.23948 9.84746 0.945171 3 106.204 0
-10.767 10.875 0.916339 3 105.605 0
-2.62547 10.5451 0.979751 3 105.005 0
-9.87126 12.5739 1 3 104.405 0
-9.71246 -4.07548 0.935421 3 103.805 0
2.3614 6.16117 0.907673 3 103.205 0
-13.2192 4.47033 0.813763 3 102.605 0
4.91551 2.88598 1 3 102.005 0
-12.3161 -1.90091 0.945837 3 101.406 0
-12.6576 1.30117 1 3 100.806 0
-11.1172 -6.99317 0.924006 3 100.206 0
-12.0598 3.13427 0.926005 3 99.6061 0
-8.02036 13.0517 0.900757 3 99.0062 0
3.53446 4.30434 0.979252 3 98.4064 0
-11.0709 7.60453 0.986584 3 97.8065 0
-12.1371 5.92697 1 3 97.2067 0
4.35063 -0.0791185 1 3 96.6068 0
0.498679 -5.96931 1 3 96.007 0
-9.92182 9.19014 0.968086 3 95.4071 0
6.09426 4.50168 1 3 94.8072 0
2.0173 -4.78016 0.925422 3 94.2074 0
-3.28079 12.3995 0.963836 3 93.6075 0
5.92216 1.15782 1 3 93.0077 0
-7.82308 -4.49655 1 3 92.4078 0
-1.97045 13.9583 1 3 91.808 0
-15.2414 4.35291 1 3 91.2081 0
-1.06956 -7.21056 1 3 90.6083 0
-12.8535 -3.79669 0.969252 3 90.0084 0
-2.4826 -5.67975 1 3 89.4086 0
4.68412 5.91963 1 3 88.8087 0
7.91129 0.945223 1 3 88.2089 0
-0.680541 10.1724 1 3 87.609 0
-13.9636 2.81515 1 3 87.0091 0
0.693705 -7.78779 0.827513 3 86.4093 0
-5.09175 15.0799 1 3 85.8094 0
-13.6178 -0.453178 1 3 85.2096 0
7.13586 6.20871 1 3 84.6097 0
-13.0565 7.70331 1 3 84.0099 0
6.38911 -0.786759 1 3 83.41 0
-7.82812 15.8556 1 3 82.8102 0
-1.34603 12.0584 1 3 82.2103 0
-11.3642 -5.08492 1 3 81.6105 0
-14.2059 -2.3646 1 3 81.0106 0
-3.97743 -4.33243 1 3 80.4108 0
-13.2537 -5.74026 1 3 79.8109 0
-5.8775 -4.95688 1 3 79.2111 0
-14.9242 1.06094 1 3 78.6112 0
1.83202 7.99461 1 3 78.0113 0
-0.00412159 13.5944 1 3 77.4115 0
-11.9649 9.37914 1 3 76.8116 0
2.89624 -1.45194 1 3 76.2118 0
0.620548 11.6944 1 3 75.6119 0
-14.1487 6.02797 1 3 75.0121 0
-16.1465 6.13642 1 3 74.4122 0
-13.962 9.48702 1 3 73.8124 0
7.10077 2.77362 1 3 73.2125 0
-15.0538 7.81142 1 3 72.6127 0
3.81301 7.71985 1 3 72.0128 0
-14.7308 -4.39187 1 3 71.413 0
-4.13191 17.2883 1 3 70.8131 0
-14.867 11.2704 1 3 70.2132 0
3.36316 -3.39712 1 3 69.6134 0
-5.7605 -7.74396 1 3 69.0135 0
-7.2542 -6.41395 1 3 68.4137 0
2.29564 -6.84735 1 3 67.8138 0
-9.1952 -6.89587 1 3 67.214 0
9.13577 6.21681 1 3 66.6141 0
4.82067 -2.02755 1 3 66.0143 0
-16.2026 2.59902 1 3 65.4144 0
6.68976 -2.76396 1 3 64.8146 0
5.1713 9.60259 1 3 64.2147 0
-2.84605 15.7564 1 3 63.6147 0
5.81294 7.70862 1 3 63.0146 0
3.17153 9.61412 1 3 62.4144 0
2.6141 11.5348 1 3 61.8143 0
-1.58415 -9.14336 1 3 61.2142 0
1.9895 13.4346 1 3 60.614 0
-15.5738 -0.869939 1 3 60.0139 0
8.1428 4.4807 1 3 59.4138 0
8.03523 7.99509 1 3 58.8137 0
5.2255 -4.12623 1 3 58.2135 0
-7.80751 -8.3361 1 3 57.6134 0
-17.2402 4.41756 1 3 57.0133 0
3.79624 -5.52516 1 3 56.4131 0
4.61403 11.5234 1 3 55.813 0
-12.9032 -7.70937 1 3 55.2129 0
-4.38701 -6.29021 1 3 54.6128 0
-3.00041 -7.73151 1 3 54.0126 0
-12.8694 11.1629 1 3 53.4125 0
-11.8474 12.8819 1 3 52.8124 0
-4.37386 -9.18518 1 3 52.2122 0
-9.28549 14.486 1 3 51.6121 0
-6.07642 16.8207 1 3 51.012 0
3.98939 13.4233 1 3 50.4119 0
-11.2615 14.7941 1 3 49.8117 0
-16.1179 -2.9513 1 3 49.2116 0
-6.3149 -9.66707 1 3 48.6115 0
2.2249 -8.84607 1 3 48.0113 0
-4.92549 -11.1076 1 3 47.4112 0
-16.8826 0.655513 1 3 46.8111 0
-0.841927 15.6095 1 3 46.211 0
-9.74319 16.4329 1 3 45.6108 0
5.70226 -6.13092 1 3 45.0107 0
1.12461 15.2454 1 3 44.4106 0
9.09986 2.71588 1 3 43.8105 0
7.16206 9.79439 1 3 43.2103 0
7.13306 -4.72724 1 3 42.6102 0
4.12691 -7.65134 1 3 42.0101 0
-15.9589 9.59486 1 3 41.4099 0
1.93545 -10.8262 1 3 40.8098 0
0.365918 -9.58676 1 3 40.2097 0
-17.4771 -1.48414 1 3 39.6096 0
10.1423 4.43447 1 3 39.0094 0
-2.9574 -10.5971 1 3 38.4093 0
-5.51245 18.7395 1 3 37.8092 0
-18.8252 1.13148 1 3 37.209 0
-13.8444 12.9891 1 3 36.6089 0
8.37775 -0.999555 1 3 36.0088 0
-0.995377 -11.0547 1 3 35.4087 0
-17.0515 7.9197 1 3 34.8085 0
3.12451 15.2266 1 3 34.2084 0
-15.099 -6.51146 1 3 33.6083 0
-1.7195 17.4089 1 3 33.0081 0
-18.1453 6.20126 1 3 32.408 0
8.67838 -2.9768 1 3 31.8079 0
-16.8641 11.3783 1 3 31.2079 0
-17.9567 9.70314 1 3 30.608 0
-15.8414 13.0971 1 3 30.008 0
-7.62462 -11.1783 1 3 29.408 0
-9.11754 -9.84731 1 3 28.808 0
-11.7193 16.741 1 3 28.208 0
8.97284 -5.51161 1 3 27.608 0
-6.22997 -12.6211 1 3 27.008 0
-8.63169 18.1121 1 3 26.408 0
-20.5051 0.0463031 1 3 25.808 0
1.8908 24.7959 1 3 25.208 0
-21.8759 20.1765 1 3 24.608 0
48.5971 -25.3647 1 3 24.0081 0
25.0526 -57.7047 1 3 23.4081 0
-135.443 -117.908 1 3 22.8081 0
18.3852 70.63 1 3 22.2081 0
-61.3533 -54.1314 1 3 21.6081 0
-77.6168 35.5416 1 3 21.0081 0
-1.8217 94.4099 1 3 20.4081 0
94.588 46.1019 1 3 19.8081 0
-99.9882 -41.6794 1 3 19.2081 0
-57.0145 97.5883 1 3 18.6081 0
123.163 -14.9876 1 3 18.0081 0
127.473 20.0801 1 3 17.4082 0
106.442 80.218 1 3 16.8082 0
79.4321 112.383 1 3 16.2082 0
-108.869 88.6184 1 3 15.6082 0
-138.602 43.4974 1 3 15.0082 0
-118.618 91.2606 1 3 14.4082 0
-154.314 0.156496 1 3 13.8082 0
-157.84 -13.8221 1 3 13.2082 0
-117.537 -112.947 1 3 12.6082 0
23.9959 -165.706 1 3 12.0082 0
152.879 -76.4427 1 3 11.4082 0
-107.65 134.552 1 3 10.8083 0
-85.2157 -154.296 1 3 10.2083 0
-173.5 41.0588 1 3 9.60827 0
-179.476 -24.2065 1 3 9.00828 0
-2.43887 -184.206 1 3 8.40829 0
17.2009 185.148 1 3 7.8083 0
168.687 -84.3006 1 3 7.20831 0
-31.1416 -187.71 1 3 6.60832 0
157.32 111.865 1 3 6.00833 0
193.567 -1.39445 1 3 5.40834 0
17.0111 193.976 1 3 4.80835 0
-186.189 60.9446 1 3 4.20835 0
-104.393 -167.178 1 3 3.60835 0
-92.5004 174.975 1 3 3.00835 0
173.555 -96.8395 1 3 2.40834 0
-66.4588 187.845 1 3 1.80833 0
-107.766 -168.102 1 3 1.20833 0
113.126 164.835 1 3 0.608333 0
69.1599 187.662 1 3 0.00833333 0
