# Supplementary material for: Study of tumor growth indicates the existence of an “immunological threshold” separating states of pro- and antitumoral peritumoral inflammation
Source: PLoS One. 2018 Nov 2;13(11):e0202823. doi: 10.1371/journal.pone.0202823 (PMC6214501; doi:10.1371/journal.pone.0202823)
Supplement: S1 Data — File containing the position and radius of particles at simulated times. A detailed description file is provided alongside the data. (ZIP) [file pone.0202823.s004.zip › minimal dataset/competent/8180.csv]

0 0 1.00003 0 4368.32 0
1.16243 -3.25053 1.00006 0 4404.23 0
4.93345 -1.91746 1.00003 0 4134.8 0
-7.95757 4.54719 1.00013 0 5236.25 0
-2.6083 -4.58381 1.00006 0 4619.11 0
-13.9799 0.581484 1.00003 0 4327.38 0
-0.781229 5.24713 1.00013 0 5196.53 0
-14.7687 5.81339 1.00006 0 4543.78 0
-9.05394 -1.35161 1.00003 0 4262.7 0
-2.66683 4.58061 1.00013 0 5260.38 0
-1.1466 3.28102 1.00013 0 5180.45 0
-11.4211 14.3446 1.00003 0 4181.41 0
0.315255 11.1458 1.00006 0 4570.98 0
8.28119 6.61391 1.00006 0 4604.02 0
-7.5922 6.51321 1.00013 0 5230.94 0
-8.32314 2.58085 1.00003 0 4331.92 0
-5.28305 -0.0181498 1.00006 0 4694.82 0
-4.18648 5.88024 1.00013 0 5137.22 0
-2.30096 6.54674 1.00013 0 5284.7 0
-12.0942 1.24786 1.00003 0 4169.5 0
-3.0901 11.7786 1.00003 0 4317.82 0
-1.93542 8.51297 1.00006 0 4782.76 0
7.9154 4.64785 1.00003 0 4279.17 0
-1.9939 17.6774 1.00003 0 4186.08 0
-0.357555 -1.95082 1.00003 0 4263.51 0
-13.3069 13.6782 1.00003 0 4174.04 0
-7.22661 8.47955 1.00013 0 5135.91 0
4.14417 3.31451 1.00003 0 4244.97 0
2.98981 6.58032 1.00006 0 4701.09 0
-0.723047 -3.91698 1.00006 0 4555.02 0
-3.82107 7.84634 1.00013 0 5062.54 0
3.72086 10.5128 1.00006 0 4555.33 0
-4.55219 3.91412 1.00013 0 5293.03 0
5.24085 9.21309 1.00003 0 4284.28 0
-9.47776 5.84677 1.00006 0 4683.39 0
-10.2667 11.0788 1.00003 0 4255.01 0
-1.20465 12.4452 1.00003 0 4244.83 0
-0.415569 7.21343 1.00006 0 4746.89 0
-8.74668 9.77901 1.00003 0 4381.01 0
2.25886 2.64808 1.00006 0 4760.85 0
-6.07216 5.21373 1.00013 0 5236.26 0
-12.4594 -0.718525 1.00003 0 4171.93 0
-9.11223 7.81286 1.00003 0 4336.34 0
-6.13028 14.3779 1.00003 0 4318.77 0
-7.89929 -4.61742 1.00003 0 4277.58 0
-9.41937 -3.31777 1.00003 0 4270.96 0
-4.49391 -5.25025 1.00006 0 4657.83 0
9.01215 10.5464 1.00003 0 4166.9 0
1.10444 5.91365 1.00013 0 5196.54 0
-2.35913 15.7111 1.00003 0 4218.23 0
-6.43756 3.24755 1.00013 0 5188.78 0
7.18438 0.715483 1.00003 0 4135.98 0
2.20088 11.8124 1.00006 0 4671.11 0
-3.03221 2.61428 1.00013 0 5171.61 0
-3.39766 0.648372 1.00006 0 4692.41 0
-5.70672 7.17977 1.00013 0 5137.22 0
-5.3412 9.1461 1.00006 0 4704.39 0
2.93185 15.7448 1.00006 0 4569.28 0
8.64662 8.58009 1.00006 0 4560.53 0
-4.12825 -3.2841 1.00006 0 4565.99 0
5.60638 11.1794 1.00006 0 4486.5 0
-14.4033 7.77964 1.00006 0 4584.8 0
-3.45552 9.81261 1.00013 0 5062.55 0
1.52807 -1.28426 1.00006 0 4529.44 0
0.373285 1.98128 1.00006 0 4830.68 0
-11.7867 12.3785 1.00003 0 4300.56 0
-13.2486 4.51369 1.00003 0 4268.93 0
-2.72475 13.745 1.00003 0 4360.48 0
3.35541 8.5466 1.00003 0 4317.12 0
-14.0378 9.7457 1.00003 0 4253.41 0
-1.56996 10.479 1.00006 0 4782.77 0
-8.01563 13.7114 1.00003 0 4185.85 0
-4.97564 11.112 1.00006 0 4765.62 0
0.738921 3.94753 1.00006 0 4760.86 0
-11.7287 3.21415 1.00003 0 4198.84 0
-0.473762 16.3778 1.00003 0 4179.21 0
7.54993 2.68152 1.00003 0 4260.76 0
-4.91756 1.94806 1.00006 0 4747.73 0
-0.0501551 9.17955 1.00006 0 4746.9 0
2.62428 4.61427 1.00006 0 4743.94 0
-10.9395 -2.01797 1.00003 0 4163.83 0
-7.53408 -2.65116 1.00003 0 4229.06 0
-6.01378 -3.95065 1.00003 0 4249.55 0
-16.289 7.11302 1.00003 0 4286.81 0
-7.65029 15.6777 1.00003 0 4238.41 0
-6.86119 10.4456 1.00006 0 4704.4 0
-10.2086 1.91439 1.00006 0 4702.4 0
-15.1342 3.84706 1.00003 0 4174.28 0
1.46989 7.87991 1.00006 0 4701.1 0
-5.76462 16.3442 1.00003 0 4269 0
-8.68853 0.614668 1.00003 0 4287.85 0
-1.51204 1.31487 1.00006 0 4692.42 0
5.97175 13.1457 1.00003 0 4176.75 0
7.49191 11.846 1.00003 0 4190.55 0
-12.8832 6.47978 1.00003 0 4198.09 0
4.45188 14.4453 1.00006 0 4671.12 0
3.77876 1.34838 1.00006 0 4658.23 0
0.431659 -7.18292 1.00003 0 4128.17 0
3.41338 -0.617813 1.00003 0 4157.87 0
-3.76306 -1.31795 1.00006 0 4619.12 0
4.50999 5.28076 1.00003 0 4211.01 0
-17.8096 8.41464 1.00003 0 4124.36 0
0.680926 13.112 1.00006 0 4570.99 0
2.56642 13.7786 1.00006 0 4569.28 0
-1.08845 -5.88333 1.00003 0 4151.53 0
4.08637 12.479 1.00006 0 4560.54 0
6.33746 15.112 1.00006 0 4555.34 0
2.68265 -4.5501 1.00006 0 4555.02 0
-12.5178 8.44596 1.00006 0 4543.78 0
5.29894 0.0487446 1.00006 0 4529.45 0
7.8574 13.8121 1.00006 0 4486.51 0
6.81901 -1.25083 1.00006 0 4404.24 0
-12.1524 10.4122 1.00003 0 4381.01 0
-1.8775 -0.651255 1.00003 0 4368.33 0
-7.28425 17.6437 1.00003 0 4360.49 0
-10.6323 9.11254 1.00003 0 4336.35 0
-9.84323 3.88058 1.00003 0 4331.92 0
-16.6541 5.14678 1.00003 0 4327.39 0
-0.83927 14.4116 1.00003 0 4318.78 0
-4.61027 13.0782 1.00003 0 4317.83 0
1.83541 9.84612 1.00003 0 4317.13 0
-9.9013 13.0449 1.00003 0 4300.57 0
-6.80312 1.28123 1.00003 0 4287.86 0
-15.1924 13.0117 1.00003 0 4286.82 0
7.12644 9.87971 1.00003 0 4284.29 0
6.39556 5.94734 1.00003 0 4279.18 0
-5.64847 -1.98449 1.00003 0 4277.59 0
-9.78277 -5.28926 1.00003 0 4270.97 0
-9.17 16.9778 1.00003 0 4269.01 0
-15.4998 1.88098 1.00003 0 4268.94 0
3.04803 -2.58398 1.00003 0 4263.52 0
-11.305 -3.98429 1.00003 0 4262.71 0
5.66433 2.01504 1.00003 0 4260.77 0
-8.38107 11.7453 1.00003 0 4255.02 0
-13.6723 11.7119 1.00003 0 4253.42 0
-2.24294 -2.61748 1.00003 0 4249.56 0
6.02978 3.98118 1.00003 0 4244.97 0
1.04624 15.0782 1.00003 0 4244.84 0
-15.5579 11.0455 1.00003 0 4238.42 0
-7.16864 -0.684853 1.00003 0 4229.07 0
-4.24458 15.0444 1.00003 0 4218.24 0
4.87543 7.24702 1.00003 0 4211.02 0
-11.3631 5.18019 1.00003 0 4198.85 0
-10.9976 7.14653 1.00003 0 4198.1 0
4.81706 16.4126 1.00003 0 4190.55 0
-3.87947 17.0106 1.00003 0 4186.09 0
-6.49548 12.4117 1.00003 0 4185.86 0
-9.53577 15.0109 1.00003 0 4181.42 0
-0.108266 18.3441 1.00003 0 4179.21 0
1.41165 17.0445 1.00003 0 4176.76 0
-17.0197 3.18048 1.00003 0 4174.29 0
-11.0556 16.311 1.00003 0 4174.05 0
-12.825 -2.68446 1.00003 0 4171.94 0
-13.6141 2.54736 1.00003 0 4169.51 0
6.76099 7.9134 1.00003 0 4166.91 0
-10.5738 -0.051695 1.00003 0 4163.84 0
1.89328 0.681994 1.00003 0 4157.88 0
-6.37905 -5.917 1.00003 0 4151.54 0
9.06993 1.38182 1.00003 0 4135.99 0
9.43539 3.34804 1.00003 0 4134.81 0
0.797166 -5.21666 1.00003 0 4128.18 0
-15.9232 9.07915 1.00003 0 4124.37 0
9.68179 9.06796 0.0674791 3 211.979 0
8.7063 11.7278 0.0728959 3 210.179 0
-3.34815 -5.49159 0.139562 3 209.579 0
-12.3677 14.9075 0.10123 3 208.38 0
7.25289 -0.323732 0.0262285 3 207.18 0
3.16471 -3.6228 0.0365619 3 204.78 0
-13.2206 -1.50106 0.0914795 3 199.982 0
-13.0785 -1.61692 0.0914795 3 198.782 0
-16.8077 9.8355 0.137313 3 197.582 0
9.33971 9.46845 0.0838961 3 195.783 0
-3.17938 18.0292 0.194308 3 194.583 0
-3.49286 -5.0865 0.0150619 3 193.383 0
-2.23313 -5.68966 0.169477 3 192.783 0
-10.8835 -5.03317 0.12023 3 191.584 0
-13.5041 -0.589039 0.0521455 3 190.984 0
-15.9771 12.1411 0.0718959 3 190.384 0
9.17526 4.58153 0.231639 3 189.784 0
-11.6376 15.4021 0.0585623 3 188.584 0
8.32122 0.499652 0.154478 3 187.385 0
8.43283 12.6877 0.0874794 3 186.785 0
-13.5279 -0.427042 0.106896 3 186.185 0
-2.94229 18.3529 0.123063 3 185.585 0
-5.02031 17.2405 0.161977 3 184.985 0
10.1983 5.75121 0.245638 3 184.385 0
1.1073 18.2278 0.161227 3 183.786 0
-4.18692 -6.57237 0.357213 3 183.186 0
2.44172 16.7101 0.0114786 3 182.586 0
-12.6426 14.7998 0.193725 3 181.986 0
-10.3774 17.3931 0.255887 3 181.386 0
9.01749 11.7795 0.227806 3 180.786 0
5.89857 16.141 0.11873 3 180.186 0
6.01413 -1.97576 0.079646 3 179.587 0
-5.35117 17.4591 0.181893 3 178.387 0
-12.6022 -3.96393 0.240138 3 177.787 0
-16.2469 12.3623 0.200141 3 177.187 0
-16.597 2.13826 0.11898 3 176.587 0
7.42491 14.8449 0.121397 3 175.987 0
9.02426 5.45872 0.258137 3 175.388 0
2.11341 -5.94161 0.319799 3 174.788 0
6.18429 -2.46915 0.368129 3 174.188 0
-16.78 1.74268 0.288468 3 173.588 0
-13.5737 -0.740156 0.114397 3 172.988 0
-17.4399 6.30869 0.342631 3 172.388 0
-5.87235 17.7772 0.405626 3 171.788 0
9.70637 9.41508 0.279886 3 171.189 0
-4.95253 17.7773 0.319633 3 170.589 0
-16.8769 10.2733 0.252887 3 169.989 0
-13.4948 15.0278 0.35513 3 169.389 0
1.16962 18.7201 0.328632 3 168.789 0
-19.2164 8.50194 0.40396 3 168.189 0
9.24483 13.9593 0.393127 3 167.589 0
4.18524 -3.21876 0.298634 3 166.99 0
-16.7494 10.8387 0.0916462 3 166.39 0
-7.14868 19.0725 0.431041 3 165.79 0
-0.83647 -7.1265 0.26972 3 165.19 0
-12.0536 15.4791 0.287052 3 164.59 0
6.22428 16.4633 0.355547 3 163.99 0
-11.0617 17.7717 0.461206 3 163.391 0
4.82117 -3.25305 0.340298 3 162.791 0
-15.8097 14.1679 0.302384 3 162.191 0
9.55806 5.94515 0.417626 3 161.591 0
8.02346 -0.473487 0.432458 3 160.991 0
-17.824 4.34626 0.417209 3 160.391 0
-14.1582 -3.15964 0.400543 3 159.791 0
-0.57936 19.6568 0.389628 3 159.192 0
2.49354 18.0708 0.48937 3 158.592 0
2.80189 17.1317 0.321299 3 157.992 0
7.0775 16.3656 0.455539 3 157.392 0
-18.5649 6.27937 0.283552 3 156.792 0
-2.55933 -7.70452 0.45429 3 156.192 0
8.75467 -0.00989637 0.426042 3 155.592 0
-1.84107 -7.13504 0.462456 3 154.993 0
3.99124 -3.93759 0.445624 3 154.393 0
-18.0306 5.70687 0.473372 3 153.793 0
5.64099 -3.11697 0.393627 3 153.193 0
-12.6543 -4.9645 0.657358 3 152.593 0
-12.3985 16.968 0.48812 3 151.993 0
-13.6295 -1.49473 0.316883 3 151.393 0
-15.4172 0.440289 0.442957 3 150.794 0
-7.30041 -7.18524 0.562782 3 150.194 0
-6.11752 18.7896 0.632777 3 149.594 0
-14.6666 -0.422254 0.215474 3 148.994 0
-8.12033 -6.26973 0.666857 3 148.394 0
9.67628 7.374 0.507619 3 147.794 0
-3.74071 18.6288 0.597696 3 147.194 0
-14.1483 -0.889204 0.480038 3 146.595 0
-8.56644 18.4957 0.535284 3 145.995 0
-1.46384 19.193 0.600112 3 145.395 0
2.06436 19.1764 0.674357 3 144.795 0
10.2219 8.56053 0.576031 3 144.195 0
1.87949 -6.78002 0.502203 3 143.595 0
-18.1358 6.92361 0.465455 3 142.995 0
-12.8207 15.555 0.485287 3 142.396 0
-19.184 7.45213 0.634693 3 141.796 0
10.2977 6.50314 0.508786 3 141.196 0
-18.5521 3.65129 0.58978 3 140.596 0
-4.91113 18.6732 0.571281 3 139.996 0
-18.0036 10.1799 0.678107 3 139.396 0
-11.5884 18.6971 0.596696 3 138.797 0
7.8049 -2.51663 0.602196 3 138.197 0
-15.4503 16.3665 0.623611 3 137.597 0
-14.5452 -2.06363 0.760017 3 136.997 0
-2.96913 -6.42236 0.871843 3 136.397 0
8.39341 -1.45788 0.585113 3 135.797 0
-5.07327 -6.61278 0.476205 3 135.197 0
-18.7333 4.86447 0.618194 3 134.598 0
10.9415 5.49201 0.539533 3 133.998 0
3.67683 17.7288 0.739686 3 133.398 0
4.28704 -5.21811 0.72302 3 132.798 0
9.96901 4.92805 0.583697 3 132.198 0
5.05505 18.0739 0.678773 3 131.598 0
-17.1971 11.5062 0.699188 3 130.998 0
-17.6355 1.75356 0.552699 3 130.399 0
10.57 0.308243 0.845011 3 129.799 0
-11.4692 -5.69647 0.721604 3 129.199 0
-15.4872 -0.632028 0.628277 3 128.599 0
0.12732 -10.7646 0.797598 3 127.999 0
-13.6754 -4.11911 0.650609 3 127.399 0
-1.52235 20.4895 0.685856 3 126.799 0
5.33467 -4.20224 0.736019 3 126.2 0
1.87177 -7.89179 0.604445 3 125.6 0
9.32062 12.7626 0.800681 3 125 0
-9.33043 -6.951 0.72202 3 124.4 0
-20.537 7.54341 0.707938 3 123.8 0
10.9024 7.51496 0.664441 3 123.2 0
9.52803 -0.836357 0.701938 3 122.6 0
-4.04405 -7.69565 0.773433 3 122.001 0
-17.1822 13.2134 1 3 121.401 0
-8.25658 -8.26762 0.883092 3 120.801 0
-19.9434 4.14441 0.786016 3 120.201 0
10.8975 2.06984 0.869009 3 119.601 0
9.51257 -2.40646 0.86326 3 119.001 0
12.193 0.860054 0.86876 3 118.401 0
-5.83975 -7.74378 0.901674 3 117.802 0
-16.7882 0.495202 0.886592 3 117.202 0
11.1124 4.1175 0.813514 3 116.602 0
-16.1944 -2.29412 0.903174 3 116.002 0
10.8919 9.80202 0.81918 3 115.402 0
10.3737 -4.36488 0.919256 3 114.802 0
11.9069 -0.894026 0.90159 3 114.203 0
-4.97819 21.641 0.794848 3 113.603 0
-10.0379 18.7659 0.957503 3 113.003 0
-4.45899 20.0435 0.864926 3 112.403 0
0.751974 20.019 0.883592 3 111.803 0
6.77853 -3.46368 0.791765 3 111.203 0
-2.79832 19.6893 0.81693 3 110.603 0
-19.8707 5.98165 0.978168 3 110.004 0
-10.2559 20.4995 0.789849 3 109.404 0
-18.7101 11.4976 0.801848 3 108.804 0
-2.94212 -9.00098 0.894591 3 108.204 0
-1.14073 -8.41889 1 3 107.604 0
-14.7981 14.9232 0.943254 3 107.004 0
0.864849 -9.13297 0.992251 3 106.404 0
-11.0161 -7.17968 0.817013 3 105.805 0
1.92033 -10.831 1 3 105.205 0
-6.75909 -9.40666 1 3 104.605 0
-13.8483 16.6239 1 3 104.005 0
2.94472 -8.66323 0.716687 3 103.405 0
-19.5379 2.40603 1 3 102.805 0
-8.24468 19.995 1 3 102.205 0
-19.4077 9.65309 0.751685 3 101.606 0
-3.2401 21.4025 0.952753 3 101.006 0
-12.6322 -6.74564 0.846261 3 100.406 0
6.65787 17.7097 0.963669 3 99.806 0
3.37919 -6.68341 1 3 99.2062 0
-10.0795 -8.73582 1 3 98.6063 0
-21.4732 4.93287 0.936421 3 98.0065 0
10.6071 13.9739 0.966419 3 97.4066 0
-4.78584 -9.29807 0.975585 3 96.8068 0
10.7048 11.6113 1 3 96.2069 0
12.7011 4.95371 0.980418 3 95.607 0
5.70231 19.6287 1 3 95.0072 0
-15.1253 18.127 0.973085 3 94.4073 0
12.5279 2.97945 1 3 93.8075 0
-1.58935 22.4442 1 3 93.2076 0
-21.4474 2.99647 1 3 92.6078 0
12.4551 6.91802 1 3 92.0079 0
6.39999 21.5026 1 3 91.4081 0
-12.2198 -8.54549 1 3 90.8082 0
14.075 1.71292 1 3 90.2084 0
-0.569836 -12.2879 0.873343 3 89.6085 0
-6.29041 20.4153 1 3 89.0087 0
-9.04947 21.826 1 3 88.4088 0
-8.62839 -10.113 1 3 87.809 0
-13.1786 18.5085 1 3 87.2091 0
12.2508 -4.81422 1 3 86.6092 0
-12.0292 20.2354 1 3 86.0094 0
-14.2157 -7.69532 1 3 85.4095 0
-16.0535 19.8778 1 3 84.8097 0
-3.44374 23.3436 1 3 84.2098 0
3.71292 19.4687 1 3 83.61 0
-18.6762 0.60263 1 3 83.0101 0
-1.62376 -10.3604 1 3 82.4103 0
8.62767 15.6578 1 3 81.8104 0
8.49607 -3.96601 1 3 81.2106 0
7.69167 19.4226 1 3 80.6107 0
-11.0276 22.1179 1 3 80.0109 0
-1.79276 24.4725 1 3 79.411 0
2.38366 20.9627 1 3 78.8111 0
-17.7134 -1.14833 1 3 78.2113 0
12.4807 8.91608 1 3 77.6114 0
14.3353 3.83591 1 3 77.0116 0
-14.1551 -5.69678 1 3 76.4117 0
8.62379 17.6564 1 3 75.8119 0
10.6073 15.9416 1 3 75.212 0
-10.5415 -10.6838 1 3 74.6122 0
-14.0952 20.2842 1 3 74.0123 0
-15.3186 -3.98531 1 3 73.4125 0
12.5789 10.9137 1 3 72.8126 0
0.321721 21.8543 1 3 72.2128 0
-7.09413 22.2456 1 3 71.6129 0
-3.5954 25.3378 1 3 71.0131 0
6.962 -5.24883 1 3 70.4132 0
-5.65341 -11.073 1 3 69.8133 0
-17.0669 -4.95135 1 3 69.2135 0
-14.316 -9.69047 1 3 68.6136 0
11.3507 -2.71229 1 3 68.0138 0
8.38855 21.2963 1 3 67.4139 0
-23.447 2.98104 1 3 66.8141 0
-16.735 15.1628 1 3 66.2142 0
-16.859 17.1731 1 3 65.6144 0
10.8176 -6.23266 1 3 65.0145 0
5.41738 -6.51753 1 3 64.4147 0
-17.9111 -3.13861 1 3 63.8147 0
9.67016 19.7093 1 3 63.2146 0
-19.181 13.2422 1 3 62.6145 0
3.80763 -10.1768 1 3 62.0143 0
1.2537 -12.7165 1 3 61.4142 0
-19.7133 -1.107 1 3 60.8141 0
-3.56354 -10.8481 1 3 60.214 0
4.63452 -8.35594 1 3 59.6138 0
2.00792 22.9269 1 3 59.0137 0
-9.20189 23.819 1 3 58.4136 0
14.2594 9.83078 1 3 57.8134 0
8.83899 -5.93645 1 3 57.2133 0
-19.0662 -4.89803 1 3 56.6132 0
-20.8931 14.2755 1 3 56.0131 0
12.2478 12.8848 1 3 55.4129 0
-20.4572 11.0566 1 3 54.8128 0
-15.9383 -6.60244 1 3 54.2127 0
-15.9932 -8.60473 1 3 53.6125 0
4.40623 21.3441 1 3 53.0124 0
14.3576 11.8277 1 3 52.4123 0
5.79759 -9.98152 1 3 51.8122 0
13.6961 -0.250866 1 3 51.212 0
-4.42329 -12.6539 1 3 50.6119 0
-7.53867 -11.787 1 3 50.0118 0
-2.42979 -12.4952 1 3 49.4116 0
13.2865 -2.20998 1 3 48.8115 0
14.2344 7.83107 1 3 48.2114 0
7.29133 -7.22014 1 3 47.6113 0
9.16915 -7.90786 1 3 47.0111 0
-13.0217 21.9703 1 3 46.411 0
3.97343 23.2967 1 3 45.8109 0
12.3502 14.8839 1 3 45.2108 0
-20.6697 0.757248 1 3 44.6106 0
-21.0893 9.15907 1 3 44.0105 0
16.1343 4.70983 1 3 43.4104 0
16.2206 6.84992 1 3 42.8102 0
-5.44305 23.3741 1 3 42.2101 0
-12.1519 23.7713 1 3 41.61 0
10.3679 21.5833 1 3 41.0099 0
15.8824 2.5686 1 3 40.4097 0
15.5859 0.403576 1 3 39.8096 0
-18.7344 15.1913 1 3 39.2095 0
-15.2366 21.9265 1 3 38.6093 0
-12.5348 -10.5999 1 3 38.0092 0
7.63344 -9.18903 1 3 37.4091 0
11.1466 -8.20541 1 3 36.809 0
-9.45283 -12.3612 1 3 36.2088 0
-19.9288 -3.09372 1 3 35.6087 0
14.0315 13.8007 1 3 35.0086 0
-18.8577 17.2239 1 3 34.4084 0
-17.8144 18.9302 1 3 33.8083 0
-7.2459 24.2396 1 3 33.2082 0
-16.0944 -10.6038 1 3 32.6081 0
-17.9325 -6.7543 1 3 32.0079 0
-22.0713 6.77468 1 3 31.4079 0
-23.4091 4.97943 1 3 30.8079 0
14.4904 5.84807 1 3 30.208 0
0.105038 23.8416 1 3 29.608 0
1.79244 24.9152 1 3 29.008 0
-10.6987 25.1453 1 3 28.408 0
-20.6062 16.2547 1 3 27.808 0
-21.7069 -0.951272 1 3 27.208 0
-6.29658 -13.3537 1 3 26.608 0
-20.1968 -6.54629 1 3 26.008 0
15.1861 -1.58479 1 3 25.408 0
-17.7728 -9.51613 1 3 24.808 0
10.6031 17.9406 1 3 24.208 0
12.371 16.8835 1 3 23.6081 0
3.21972 -12.3495 1 3 23.0081 0
-14.1622 23.6133 1 3 22.4081 0
17.3938 1.25882 1 3 21.8081 0
12.3668 18.8831 1 3 21.2081 0
-21.0595 -4.74277 1 3 20.6081 0
-19.4261 -8.39186 1 3 20.0081 0
-21.8312 12.5095 1 3 19.4081 0
-22.4617 10.6119 1 3 18.8081 0
-22.994 8.55085 1 3 18.2081 0
-22.8914 14.2049 1 3 17.6082 0
5.96654 23.4549 1 3 17.0082 0
-24.0691 6.86557 1 3 16.4082 0
9.51109 -9.87848 1 3 15.8082 0
14.0942 -4.03958 1 3 15.2082 0
14.1288 15.7985 1 3 14.6082 0
-21.9225 -2.93962 1 3 14.0082 0
12.2393 20.8789 1 3 13.4082 0
5.16176 -11.8763 1 3 12.8082 0
-23.7902 12.107 1 3 12.2082 0
-0.188272 -14.1288 1 3 11.6082 0
7.40095 -11.1755 1 3 11.0083 0
-5.59507 25.3683 1 3 10.4083 0
-11.6053 -12.3758 1 3 9.80827 0
-8.21165 -13.9295 1 3 9.20828 0
15.9945 8.83679 1 3 8.60829 0
-14.2116 -11.6874 1 3 8.0083 0
-4.75353 -14.6262 1 3 7.40831 0
-17.1947 21.5194 1 3 6.80832 0
-23.6996 -1.11657 1 3 6.20832 0
57.2236 -2.64214 1 3 5.60833 0
-83.6377 -21.5057 1 3 5.00834 0
107.264 44.541 1 3 4.40835 0
88.0566 -109.761 1 3 3.80836 0
-8.43571 155.349 1 3 3.20835 0
92.619 144.478 1 3 2.60834 0
25.4557 -182.419 1 3 2.00833 0
190.707 23.7362 1 3 1.40833 0
89.6234 175.862 1 3 0.808333 0
81.1361 -182.639 1 3 0.208333 0
