# Supplementary material for: Study of tumor growth indicates the existence of an “immunological threshold” separating states of pro- and antitumoral peritumoral inflammation
Source: PLoS One. 2018 Nov 2;13(11):e0202823. doi: 10.1371/journal.pone.0202823 (PMC6214501; doi:10.1371/journal.pone.0202823)
Supplement: S1 Data — File containing the position and radius of particles at simulated times. A detailed description file is provided alongside the data. (ZIP) [file pone.0202823.s004.zip › minimal dataset/competent/11680.csv]

0 0 1.00003 0 7854.66 0
1.14238 -3.25637 1.00006 0 7890.57 0
5.28076 0.0399986 1.00003 0 7621.14 0
-7.97264 4.54714 1.00013 0 8753.8 0
-0.376977 -1.95584 1.00006 0 8105.45 0
-0.795765 5.24266 1.00013 0 8711.75 0
-14.7831 5.818 1.00006 0 8030.12 0
-9.07327 -1.35066 1.00003 0 7749.04 0
-2.68159 4.57701 1.00013 0 8779.35 0
-1.16275 3.27664 1.00013 0 8694.72 0
0.304856 11.1405 1.00006 0 8057.32 0
-7.60588 6.51321 1.00013 0 8748.18 0
-8.33964 2.58117 1.00003 0 7818.26 0
-5.30131 -0.0199626 1.00006 0 8181.16 0
-4.20077 5.87785 1.00013 0 8648.95 0
-2.31484 6.54307 1.00013 0 8805.1 0
-3.10027 11.7756 1.00003 0 7804.16 0
-1.94799 8.50898 1.00006 0 8273.64 0
1.50846 -1.29036 1.00003 0 7749.85 0
-7.2389 8.47898 1.00013 0 8647.56 0
4.12827 3.30668 1.00003 0 7731.31 0
2.97596 6.5731 1.00006 0 8187.43 0
-0.743628 -3.92195 1.00006 0 8041.36 0
-3.83411 7.84378 1.00013 0 8569.87 0
3.70958 10.5052 1.00006 0 8041.67 0
-4.56772 3.91194 1.00013 0 8813.92 0
5.22889 9.20456 1.00003 0 7770.62 0
-9.49192 5.84779 1.00006 0 8169.73 0
-10.2773 11.0801 1.00003 0 7741.35 0
-1.21437 12.4409 1.00003 0 7731.17 0
-0.428768 7.20837 1.00006 0 8235.66 0
-8.75814 9.77963 1.00003 0 7867.35 0
2.24239 2.6413 1.00006 0 8250.44 0
-6.08677 5.21237 1.00013 0 8753.81 0
-10.9592 -2.01594 1.00003 0 7658.27 0
-9.125 7.81385 1.00003 0 7822.68 0
-6.13849 14.3769 1.00003 0 7805.11 0
-7.55418 -2.65127 1.00003 0 7763.92 0
-4.14894 -3.28641 1.00006 0 8144.17 0
1.09015 5.90799 1.00013 0 8711.75 0
-6.45357 3.24659 1.00013 0 8703.54 0
7.53347 2.67158 1.00003 0 7622.32 0
2.19065 11.8058 1.00006 0 8157.45 0
-3.04849 2.61125 1.00013 0 8685.36 0
-3.4152 0.645177 1.00006 0 8178.75 0
-5.72 7.17835 1.00013 0 8648.95 0
-5.35321 9.14444 1.00006 0 8190.73 0
5.5957 11.1703 1.00006 0 7972.84 0
-15.6052 9.006 0.668417 0 8071.14 0
-3.46709 9.80968 1.00013 0 8569.88 0
0.356414 1.97615 1.00006 0 8324.37 0
-11.7962 12.3812 1.00003 0 7786.9 0
-11.7448 3.21664 1.00003 0 7755.27 0
-2.7335 13.7416 1.00003 0 7846.82 0
3.34287 8.53919 1.00003 0 7803.46 0
-14.0496 9.74996 1.00003 0 7739.75 0
-1.58109 10.4748 1.00006 0 8273.65 0
-8.02438 13.7116 1.00003 0 7672.19 0
-4.98623 11.1102 1.00006 0 8255.49 0
0.723271 3.94208 1.00006 0 8250.45 0
-12.1115 1.25055 1.00003 0 7685.18 0
-0.481125 16.3729 1.00003 0 7665.55 0
-4.93432 1.94593 1.00006 0 8236.54 0
-0.0619504 9.17445 1.00006 0 8235.67 0
2.60943 4.60729 1.00006 0 8232.53 0
-6.03497 -3.952 1.00003 0 7715.4 0
-7.65765 15.6777 1.00003 0 7724.75 0
-6.87213 10.4448 1.00006 0 8190.74 0
-10.2255 1.91596 1.00006 0 8188.74 0
1.45706 7.87378 1.00006 0 8187.44 0
-8.70637 0.615336 1.00003 0 7774.19 0
-1.52921 1.31067 1.00006 0 8178.76 0
5.96277 13.1363 1.00003 0 7663.09 0
-12.8971 6.48321 1.00003 0 7684.43 0
4.44353 14.437 1.00006 0 8157.46 0
3.76152 1.3408 1.00006 0 8144.57 0
-3.78206 -1.32068 1.00006 0 8105.46 0
4.49512 5.27268 1.00003 0 7697.35 0
0.675543 13.1015 1.00006 0 8057.33 0
2.55766 13.7718 1.00006 0 8055.62 0
4.07655 12.4711 1.00006 0 8046.88 0
-12.5303 8.4493 1.00006 0 8030.12 0
-12.1635 10.4152 1.00003 0 7867.35 0
-1.8961 -0.655358 1.00003 0 7854.67 0
-10.6441 9.11451 1.00003 0 7822.69 0
-9.85865 3.88195 1.00003 0 7818.26 0
-0.847624 14.4069 1.00003 0 7805.12 0
-4.61953 13.0762 1.00003 0 7804.17 0
1.82391 9.8397 1.00003 0 7803.47 0
-9.91041 13.0461 1.00003 0 7786.91 0
-6.8204 1.28071 1.00003 0 7774.2 0
7.11497 9.86968 1.00003 0 7770.63 0
6.38113 5.93789 1.00003 0 7765.52 0
-5.66816 -1.98601 1.00003 0 7763.93 0
-9.44005 -3.31671 1.00003 0 7757.31 0
3.39463 -0.625247 1.00003 0 7749.86 0
5.64758 2.00601 1.00003 0 7747.11 0
-8.39126 11.7455 1.00003 0 7741.36 0
-2.26295 -2.62144 1.00003 0 7735.9 0
6.01435 3.97194 1.00003 0 7731.31 0
-7.18741 -0.68529 1.00003 0 7715.41 0
-4.25286 15.0423 1.00003 0 7704.58 0
4.86187 7.23858 1.00003 0 7697.36 0
-11.3779 5.18263 1.00003 0 7685.19 0
-11.0111 7.14863 1.00003 0 7684.44 0
-2.36677 15.7076 1.00003 0 7672.43 0
-6.50517 12.4109 1.00003 0 7672.2 0
-9.54348 15.0119 1.00003 0 7667.76 0
1.03828 15.0723 1.00003 0 7663.1 0
-13.264 4.51738 1.00003 0 7660.63 0
-13.6308 2.55129 1.00003 0 7655.85 0
6.74794 7.90382 1.00003 0 7653.25 0
-10.5924 -0.050018 1.00003 0 7650.18 0
1.87553 0.675231 1.00003 0 7644.22 0
-14.4161 7.78391 1.00003 0 7610.71 0
-11.5859 0.326817 0.0374786 3 208.579 0
-12.3333 11.4416 0.0288952 3 206.18 0
5.37426 13.986 0.0337285 3 203.781 0
-15.2341 6.92392 0.0716458 3 201.381 0
-10.4407 14.1621 0.188725 3 200.781 0
6.36594 0.699368 0.26897 3 199.582 0
6.72045 1.9507 0.0743126 3 197.782 0
0.414509 -4.1971 0.155478 3 195.383 0
3.4001 14.3839 0.042312 3 194.183 0
-12.2605 11.4589 0.0282285 3 193.583 0
2.08005 14.7533 0.0708958 3 192.983 0
-4.87351 -4.24105 0.177976 3 191.784 0
6.71537 4.85849 0.0516455 3 191.184 0
6.2799 1.07806 0.120897 3 190.584 0
6.95207 11.2159 0.195642 3 189.384 0
-5.20297 15.6199 0.106646 3 188.184 0
8.20394 9.33258 0.21239 3 187.585 0
3.33061 -1.88931 0.248971 3 186.985 0
-16.0736 8.30539 0.17056 3 186.385 0
-10.5639 -3.09124 0.081896 3 185.185 0
-15.4866 7.19902 0.139979 3 184.585 0
6.30579 12.055 0.13273 3 183.985 0
0.836208 16.3682 0.3113 3 183.386 0
-6.56111 16.3087 0.255887 3 182.186 0
2.36967 -2.06647 0.159228 3 181.586 0
-4.60076 -4.26174 0.0559789 3 180.986 0
-8.96088 16.3654 0.410459 3 180.386 0
-0.941082 17.4182 0.133229 3 179.786 0
-5.42201 15.3513 0.204641 3 179.187 0
-13.3003 10.6328 0.151395 3 178.587 0
5.72175 14.3921 0.278802 3 177.987 0
-13.3608 1.32837 0.203308 3 177.387 0
7.36483 1.39322 0.290301 3 176.787 0
-14.7731 3.13158 0.220556 3 176.187 0
-2.92274 -3.75561 0.273386 3 175.588 0
2.09063 -2.41552 0.26197 3 174.388 0
-1.32363 17.3997 0.227556 3 173.788 0
6.93127 4.73522 0.187976 3 173.188 0
-6.85389 -5.0135 0.323132 3 172.588 0
-13.9162 1.25022 0.30605 3 171.988 0
-12.6678 11.5267 0.206474 3 171.389 0
7.38103 6.76769 0.297384 3 170.789 0
6.00271 0.922865 0.137396 3 170.189 0
-14.4226 3.71873 0.35188 3 169.589 0
-13.3271 11.3266 0.474705 3 168.989 0
2.31358 15.0071 0.244221 3 168.389 0
7.59283 6.26155 0.245221 3 167.789 0
-11.1271 13.4896 0.240055 3 167.19 0
-12.204 13.5053 0.191309 3 166.59 0
2.74729 -1.79605 0.30455 3 165.99 0
-10.9423 14.0283 0.326549 3 165.39 0
-3.63887 16.3302 0.309383 3 164.79 0
-9.86757 -4.71027 0.45079 3 164.19 0
-12.8607 0.0312598 0.430958 3 163.59 0
2.9834 -2.53873 0.461122 3 162.991 0
-15.1715 3.78566 0.39696 3 162.391 0
0.368275 -4.73109 0.371379 3 161.791 0
7.49782 11.1121 0.302051 3 161.191 0
-12.0617 -2.80766 0.358297 3 160.591 0
-11.7088 13.8991 0.441374 3 159.991 0
-7.98654 17.1613 0.509119 3 159.391 0
-1.77021 16.9537 0.383628 3 158.792 0
6.86691 11.8372 0.432041 3 158.192 0
-14.6077 4.46167 0.344797 3 157.592 0
-15.8554 7.73934 0.433541 3 156.992 0
8.2137 10.8429 0.464289 3 156.392 0
-16.7753 7.56695 0.490037 3 155.792 0
6.74388 1.20162 0.35963 3 155.193 0
4.70211 -1.32489 0.388961 3 154.593 0
-6.0214 -5.59175 0.629777 3 153.993 0
-12.0012 -0.15797 0.387628 3 153.393 0
5.64615 -1.47362 0.542117 3 152.793 0
4.14577 -2.26897 0.641776 3 152.193 0
-0.343614 17.9645 0.591363 3 151.593 0
8.65567 1.5198 0.608695 3 150.994 0
7.98816 8.68761 0.465705 3 150.394 0
-6.0103 15.8366 0.45104 3 149.794 0
7.72266 11.8018 0.425375 3 149.194 0
2.51443 -3.27346 0.372795 3 148.594 0
-16.0782 6.73807 0.579947 3 147.994 0
2.17106 16.2856 0.589113 3 147.394 0
-4.97821 -6.19983 0.553366 3 146.795 0
-8.68198 -4.68763 0.515535 3 146.195 0
-5.06232 16.6318 0.776266 3 145.595 0
-10.4603 16.4583 0.701605 3 144.995 0
7.9947 5.36125 0.712854 3 144.395 0
-7.6168 -4.26095 0.54445 3 143.795 0
7.29927 12.5958 0.441457 3 143.195 0
7.49406 4.25019 0.505203 3 142.596 0
-6.59161 -6.68863 0.579614 3 141.996 0
-13.9673 0.249296 0.695105 3 141.396 0
-4.58843 -5.04644 0.63711 3 140.796 0
-3.02026 17.1497 0.58353 3 140.196 0
-12.495 14.7276 0.700188 3 139.596 0
8.30889 7.69261 0.573364 3 138.996 0
-2.05186 18.0087 0.689606 3 138.397 0
9.23653 3.31796 0.822013 3 137.797 0
6.5203 -0.838905 0.502286 3 137.197 0
2.12815 17.7098 0.836179 3 136.597 0
-2.06001 -5.18095 0.76335 3 135.997 0
1.34969 -4.88069 0.620278 3 135.397 0
-7.76412 -5.5207 0.68444 3 134.797 0
9.18282 6.48245 0.921006 3 134.198 0
-14.6654 12.1715 0.661608 3 133.598 0
7.13285 0.354638 0.568281 3 132.998 0
-3.36748 -4.74423 0.585697 3 132.398 0
-11.2054 15.1814 0.666607 3 131.798 0
4.99877 16.0298 0.686689 3 131.198 0
5.18911 -2.26651 0.372795 3 130.599 0
-16.1092 10.0498 0.484954 3 129.999 0
0.722069 17.4395 0.597363 3 129.399 0
3.58374 -3.51275 0.685606 3 128.799 0
-0.594381 -5.68051 0.747685 3 128.199 0
-17.5759 6.05276 0.921006 3 127.599 0
-17.0052 13.5653 0.727936 3 126.999 0
-12.6753 -1.26188 0.873842 3 126.4 0
9.48872 8.12464 0.684356 3 125.8 0
2.48096 -4.29935 0.616444 3 125.2 0
-6.55695 17.5291 0.949087 3 124.6 0
-15.2888 10.9411 0.720604 3 124 0
-11.3255 -3.98211 1 3 123.4 0
-1.07447 19.1994 0.835845 3 122.8 0
-4.13 17.743 0.654192 3 122.201 0
3.51846 15.9743 0.794682 3 121.601 0
10.8069 7.27627 0.881342 3 121.001 0
8.9746 9.25856 0.560948 3 120.401 0
-4.7779 -7.71903 0.95317 3 119.801 0
-18.0098 7.58673 0.656442 3 119.201 0
9.27376 4.81932 0.67694 3 118.601 0
-6.56044 -8.19675 0.888258 3 118.002 0
-9.35989 -5.97979 0.91309 3 117.402 0
-11.2088 17.993 1 3 116.802 0
-5.23867 18.9703 1 3 116.202 0
8.94226 -2.76251 0.868843 3 115.602 0
-3.27895 19.1234 0.946087 3 115.002 0
-16.1572 12.2406 0.831929 3 114.402 0
6.50503 15.3492 0.959336 3 113.803 0
-12.4526 16.4272 1 3 113.203 0
-1.69039 -6.77062 0.759351 3 112.603 0
-11.0669 -5.76939 0.806014 3 112.003 0
7.73925 13.9055 0.935088 3 111.403 0
10.8935 3.69543 0.879425 3 110.803 0
-9.33416 17.635 0.899674 3 110.203 0
0.967958 -6.45333 1 3 109.604 0
5.07129 -3.43637 0.804597 3 109.004 0
-14.9925 1.40512 0.781932 3 108.404 0
12.1994 2.43912 0.922589 3 107.804 0
-13.5268 13.3755 1 3 107.204 0
-14.372 -1.26035 0.821596 3 106.604 0
5.91417 17.4105 0.969669 3 106.005 0
-13.3421 -3.32652 1 3 105.405 0
-7.96408 -7.02814 0.795182 3 104.805 0
2.95037 -6.71064 1 3 104.205 0
10.3581 1.8833 1 3 103.605 0
10.7243 5.48356 0.916006 3 103.005 0
-10.4161 -7.60847 1 3 102.405 0
9.02588 12.3283 0.982835 3 101.806 0
8.45931 15.6524 0.946254 3 101.206 0
9.48165 10.5609 0.834762 3 100.606 0
-0.359254 -7.94901 1 3 100.006 0
9.5855 14.1513 0.927339 3 99.4061 0
12.5356 8.33258 1 3 98.8063 0
-12.8725 -5.24757 0.976918 3 98.2064 0
-17.2682 9.12481 1 3 97.6066 0
-4.33771 20.7555 1 3 97.0067 0
-16.3753 -1.41482 1 3 96.4069 0
10.6999 15.7238 1 3 95.807 0
-2.90023 -8.26124 1 3 95.2071 0
-15.3801 13.7907 0.899257 3 94.6073 0
9.43127 0.173097 0.945504 3 94.0074 0
-3.40528 -6.3282 1 3 93.4076 0
1.73691 -8.29879 1 3 92.8077 0
-3.35597 -10.2084 1 3 92.2079 0
12.6607 4.34857 1 3 91.608 0
4.16955 -5.12524 1 3 91.0082 0
6.6742 -2.63352 0.970919 3 90.4083 0
7.79547 -4.25224 1 3 89.8085 0
-14.0994 15.2925 1 3 89.2086 0
10.7538 9.23771 1 3 88.6088 0
4.93378 -6.97273 1 3 88.0089 0
-7.93314 18.9253 1 3 87.409 0
-6.4662 20.5476 1 3 86.8092 0
-5.26452 -9.61 1 3 86.2093 0
2.86693 19.3971 1 3 85.6095 0
-16.3348 4.55684 1 3 85.0096 0
-15.3301 -3.11807 1 3 84.4098 0
3.96814 17.7133 1 3 83.8099 0
0.854834 19.0465 1 3 83.2101 0
6.88819 19.2434 1 3 82.6102 0
4.90285 19.4781 1 3 82.0104 0
-16.5674 0.570473 1 3 81.4105 0
-13.1846 18.3012 1 3 80.8107 0
-8.43985 20.8681 1 3 80.2108 0
8.00172 -1.14702 1 3 79.611 0
-16.3515 2.55837 1 3 79.0111 0
-18.5717 12.8372 1 3 78.4112 0
0.538089 -9.89566 1 3 77.8114 0
3.71892 -8.56133 1 3 77.2115 0
-8.72403 -8.67446 1 3 76.6117 0
11.3867 0.170768 1 3 76.0118 0
-5.18984 22.5624 1 3 75.412 0
7.88684 17.512 1 3 74.8121 0
-18.2554 1.63801 1 3 74.2123 0
2.51812 -10.1604 1 3 73.6124 0
-1.44415 -9.62917 1 3 73.0126 0
10.912 11.7125 1 3 72.4127 0
-11.9277 19.856 1 3 71.8129 0
-17.5873 11.0975 1 3 71.213 0
-20.5321 12.4454 1 3 70.6132 0
-18.1069 3.63214 1 3 70.0133 0
-14.3555 -6.99498 1 3 69.4134 0
-12.362 -7.15596 1 3 68.8136 0
6.14836 -5.38442 1 3 68.2137 0
-14.8217 17.155 1 3 67.6139 0
-19.4242 6.72893 1 3 67.014 0
-9.90507 19.5077 1 3 66.4142 0
-14.8636 -5.06255 1 3 65.8143 0
-2.14015 20.7013 1 3 65.2145 0
1.83889 21.1131 1 3 64.6146 0
12.398 10.3754 1 3 64.0148 0
9.88687 17.5498 1 3 63.4146 0
-19.2272 8.72108 1 3 62.8145 0
11.4896 13.8511 1 3 62.2144 0
12.4393 6.33531 1 3 61.6143 0
-7.18516 22.4249 1 3 61.0141 0
-18.3332 -0.368238 1 3 60.414 0
-19.6176 -1.90083 1 3 59.8139 0
-21.3661 9.86943 1 3 59.2137 0
10.3538 -1.53991 1 3 58.6136 0
15.8396 3.8367 1 3 58.0135 0
-10.6249 21.3732 1 3 57.4134 0
-17.8267 -2.79035 1 3 56.8132 0
3.83785 21.1704 1 3 56.2131 0
12.807 12.3463 1 3 55.613 0
-3.19755 22.3981 1 3 55.0128 0
12.6953 15.5969 1 3 54.4127 0
-19.9086 2.76352 1 3 53.8126 0
-0.131627 20.7856 1 3 53.2125 0
-16.7808 -4.49503 1 3 52.6123 0
-7.22511 -9.99618 1 3 52.0122 0
11.3508 -3.27335 1 3 51.4121 0
-19.2539 -4.19157 1 3 50.8119 0
-12.6115 21.7351 1 3 50.2118 0
-8.5953 -11.4532 1 3 49.6117 0
-19.5445 10.6952 1 3 49.0116 0
-19.757 4.7579 1 3 48.4114 0
5.83985 21.2439 1 3 47.8113 0
9.77819 -4.50837 1 3 47.2112 0
-11.7918 -9.07251 1 3 46.611 0
7.82604 21.0094 1 3 46.0109 0
-20.04 0.735087 1 3 45.4108 0
14.2166 7.25056 1 3 44.8107 0
13.2703 0.84267 1 3 44.2105 0
-16.0818 15.5548 1 3 43.6104 0
8.88615 19.2813 1 3 43.0103 0
11.6333 -5.25333 1 3 42.4102 0
-10.095 -10.1299 1 3 41.81 0
-2.59727 -12.0575 1 3 41.2099 0
-16.2898 -6.46383 1 3 40.6098 0
-13.8972 20.2026 1 3 40.0096 0
4.50144 -10.4176 1 3 39.4095 0
14.3315 9.24672 1 3 38.8094 0
2.77643 22.8793 1 3 38.2093 0
-21.0482 7.89485 1 3 37.6091 0
-21.6928 1.86057 1 3 37.009 0
-1.19971 22.4748 1 3 36.4089 0
-21.5595 3.89181 1 3 35.8087 0
-13.7853 -8.91199 1 3 35.2086 0
-17.9969 14.9804 1 3 34.6085 0
6.91716 -7.23079 1 3 34.0084 0
-15.5168 19.0301 1 3 33.4082 0
-9.16012 22.7336 1 3 32.8081 0
5.70204 -8.81826 1 3 32.208 0
-21.3824 5.92323 1 3 31.6079 0
4.77532 22.937 1 3 31.0079 0
0.772845 22.8046 1 3 30.408 0
8.56477 -6.09814 1 3 29.808 0
-4.65805 -11.7254 1 3 29.208 0
-3.91859 24.2636 1 3 28.608 0
12.3847 -1.56233 1 3 28.008 0
-6.6494 -11.9113 1 3 27.408 0
-19.8913 14.3396 1 3 26.808 0
14.2678 -0.890643 1 3 26.208 0
-18.2074 -5.8958 1 3 25.608 0
-15.7808 -8.39799 1 3 25.008 0
14.061 2.92263 1 3 24.408 0
13.3505 -3.31231 1 3 23.8081 0
-0.683756 -11.479 1 3 23.2081 0
-11.3091 23.2519 1 3 22.6081 0
7.68407 -9.07758 1 3 22.0081 0
13.6329 -5.29228 1 3 21.4081 0
-3.89894 -13.5757 1 3 20.8081 0
9.33612 -7.94236 1 3 20.2081 0
1.29848 -11.7452 1 3 19.6081 0
-5.88972 -13.7612 1 3 19.0081 0
-21.299 -0.818406 1 3 18.4081 0
-5.9114 24.4277 1 3 17.8081 0
-1.91994 24.3402 1 3 17.2082 0
14.4379 5.26321 1 3 16.6082 0
-23.1849 5.05724 1 3 16.0082 0
-14.5807 22.0822 1 3 15.4082 0
-16.8039 17.4193 1 3 14.8082 0
15.2186 1.29165 1 3 14.2082 0
-18.7193 16.8448 1 3 13.6082 0
-17.499 19.2946 1 3 13.0082 0
-7.90621 24.2905 1 3 12.4082 0
-22.349 11.6107 1 3 11.8082 0
-16.2008 20.9095 1 3 11.2082 0
-9.87414 24.645 1 3 10.6083 0
9.49035 -9.93631 1 3 10.0083 0
-2.83857 26.1166 1 3 9.40828 0
-23.344 2.98869 1 3 8.80828 0
14.4741 11.2416 1 3 8.20829 0
13.9141 14.0117 1 3 7.6083 0
-4.83856 26.1149 1 3 7.00831 0
16.202 7.01103 1 3 6.40832 0
-20.1767 20.7994 1 3 5.80833 0
62.3313 -53.2951 1 3 5.20834 0
-102.57 -26.3132 1 3 4.60835 0
77.3743 -109.305 1 3 4.00836 0
-78.6401 126.887 1 3 3.40835 0
-144.105 83.1193 1 3 2.80834 0
-65.1938 -168.442 1 3 2.20833 0
42.2413 184.546 1 3 1.60833 0
68.0274 -183.933 1 3 1.00833 0
-187.999 -66.345 1 3 0.408333 0
