# Supplementary material for: Study of tumor growth indicates the existence of an “immunological threshold” separating states of pro- and antitumoral peritumoral inflammation
Source: PLoS One. 2018 Nov 2;13(11):e0202823. doi: 10.1371/journal.pone.0202823 (PMC6214501; doi:10.1371/journal.pone.0202823)
Supplement: S1 Data — File containing the position and radius of particles at simulated times. A detailed description file is provided alongside the data. (ZIP) [file pone.0202823.s004.zip › minimal dataset/competent/5100.csv]

0 0 1.00003 1 1300.35 0
1.59212 -1.21224 1.00006 1 1336.26 0
6.87277 -0.871442 1.00003 1 1066.82 0
-8.21648 4.05752 1.00013 1 2168.28 0
-2.34513 -4.74705 1.00006 1 1551.14 0
-13.998 -0.252155 1.00003 1 1259.41 0
-1.09249 5.1738 1.00013 1 2128.56 0
-15.09 4.92516 1.00006 1 1475.8 0
-8.96813 -1.8949 1.00003 1 1194.73 0
-2.93614 4.39855 1.00013 1 2192.41 0
-1.34308 3.18956 1.00013 1 2112.47 0
-12.2445 13.637 1.00003 1 1113.44 0
-0.341099 11.1265 1.00006 1 1503 0
6.03168 6.29025 1.00006 1 1536.04 0
-7.96597 6.04164 1.00013 1 2162.97 0
-8.46696 2.07324 1.00003 1 1263.94 0
-5.28085 -0.34489 1.00006 1 1626.84 0
-4.5294 5.60754 1.00013 1 2069.24 0
-2.68562 6.3828 1.00013 1 2216.72 0
-12.1542 0.522947 1.00003 1 1101.53 0
-3.77772 11.5605 1.00003 1 1249.85 0
-2.43508 8.36696 1.00006 1 1714.79 0
7.62502 5.08124 1.00003 1 1211.2 0
-3.02646 17.5129 1.00003 1 1118.11 0
-0.251161 -1.98768 1.00003 1 1195.54 0
-14.0881 12.862 1.00003 1 1106.07 0
-7.71556 8.02579 1.00013 1 2067.94 0
3.93747 3.53109 1.00003 1 1176.99 0
2.59472 6.72416 1.00006 1 1633.12 0
-0.501441 -3.97192 1.00006 1 1487.04 0
-4.2788 7.59202 1.00013 1 1994.57 0
3.09568 10.6927 1.00006 1 1487.36 0
-4.77984 3.62344 1.00013 1 2225.06 0
4.68882 9.48365 1.00003 1 1216.3 0
-9.80965 5.26647 1.00006 1 1615.41 0
-10.9018 10.4437 1.00003 1 1187.04 0
-1.93419 12.3356 1.00003 1 1176.86 0
-0.841871 7.15795 1.00006 1 1678.91 0
-9.30871 9.2349 1.00003 1 1313.03 0
2.09378 2.75608 1.00006 1 1692.88 0
-6.37289 4.83246 1.00013 1 2168.29 0
-12.4047 -1.46118 1.00003 1 1103.96 0
-9.55918 7.25057 1.00003 1 1268.37 0
-6.96417 13.9784 1.00003 1 1250.79 0
-7.62556 -5.08843 1.00003 1 1209.6 0
-9.21878 -3.87952 1.00003 1 1202.99 0
-5.78183 -4.31325 1.00006 1 1589.86 0
8.12572 9.04978 1.00003 1 1098.93 0
0.750968 5.94898 1.00013 1 2128.57 0
-3.27689 15.5287 1.00003 1 1150.25 0
-6.62359 2.84851 1.00013 1 2120.81 0
7.37423 3.09698 1.00003 1 1068.01 0
1.50257 11.9016 1.00006 1 1603.14 0
-3.18674 2.41446 1.00013 1 2103.64 0
-3.43732 0.430439 1.00006 1 1624.44 0
-6.12227 6.81643 1.00013 1 2069.25 0
-5.87192 8.80089 1.00006 1 1636.41 0
0.159796 15.0948 1.00006 1 1501.3 0
8.37607 11.0341 1.00006 1 1492.55 0
-4.18879 -5.52229 1.00006 1 1498.02 0
4.9393 11.468 1.00006 1 1418.53 0
-14.8397 6.90949 1.00006 1 1516.83 0
-4.02824 9.57601 1.00013 1 1994.58 0
3.18542 -2.42114 1.00006 1 1461.47 0
0.250004 1.98076 1.00006 1 1762.7 0
-12.495 11.6528 1.00003 1 1232.59 0
-13.497 3.71613 1.00003 1 1200.96 0
-5.12057 14.7536 1.00003 1 1292.5 0
2.84526 8.70835 1.00003 1 1249.15 0
-14.5891 8.89348 1.00003 1 1185.43 0
-2.18467 10.3512 1.00006 1 1714.8 0
-8.80764 13.2031 1.00003 1 1117.87 0
-5.62151 10.7853 1.00006 1 1697.65 0
0.500357 3.96498 1.00006 1 1692.88 0
-11.9037 2.50721 1.00003 1 1130.86 0
-1.4333 16.3039 1.00003 1 1111.23 0
7.12343 1.11283 1.00003 1 1192.79 0
-5.0303 1.63949 1.00006 1 1679.75 0
-0.591659 9.14215 1.00006 1 1678.92 0
2.34425 4.74014 1.00006 1 1675.97 0
-10.8112 -2.66995 1.00003 1 1095.86 0
-7.37511 -3.10424 1.00003 1 1161.09 0
-3.93832 -3.53815 1.00003 1 1181.57 0
-16.6832 6.13396 1.00003 1 1218.84 0
-10.1505 16.3963 1.00003 1 1170.43 0
-7.46502 10.0101 1.00006 1 1636.42 0
-10.3107 1.29802 1.00006 1 1634.43 0
-15.591 0.956864 1.00003 1 1106.31 0
1.00174 7.93319 1.00006 1 1633.13 0
-6.71363 15.9625 1.00003 1 1201.03 0
-8.7176 0.089024 1.00003 1 1219.87 0
-1.59357 1.20563 1.00006 1 1624.44 0
3.59672 14.6611 1.00003 1 1108.78 0
6.78304 12.2432 1.00003 1 1122.57 0
-13.2465 5.70033 1.00003 1 1130.12 0
1.75298 13.8858 1.00006 1 1603.14 0
3.6866 1.54706 1.00006 1 1590.25 0
-0.751988 -5.95626 1.00003 1 1060.2 0
3.43613 -0.437122 1.00003 1 1089.9 0
-3.68783 -1.55381 1.00006 1 1551.15 0
4.18795 5.51517 1.00003 1 1143.04 0
-18.2777 7.34205 1.00003 1 1056.39 0
-0.0905073 13.1107 1.00006 1 1503.01 0
2.00346 15.8702 1.00006 1 1501.31 0
-2.59579 -6.73139 1.00003 1 1083.56 0
3.34621 12.6769 1.00006 1 1492.56 0
5.18988 13.4524 1.00006 1 1487.37 0
2.93529 -4.40551 1.00006 1 1487.05 0
-12.9961 7.68463 1.00006 1 1475.81 0
5.02941 -1.6465 1.00006 1 1461.48 0
5.43972 15.4378 1.00006 1 1418.54 0
5.27971 0.33773 1.00006 1 1336.27 0
-12.7456 9.66871 1.00003 1 1313.04 0
-1.84432 -0.778554 1.00003 1 1300.36 0
-8.30679 17.1716 1.00003 1 1292.51 0
-11.1524 8.45966 1.00003 1 1268.37 0
-10.0602 3.28235 1.00003 1 1263.95 0
-15.3405 2.94092 1.00003 1 1259.42 0
-3.52741 13.5445 1.00003 1 1250.8 0
-5.37107 12.7693 1.00003 1 1249.86 0
1.25207 9.91745 1.00003 1 1249.16 0
-10.6513 12.428 1.00003 1 1232.6 0
-6.87406 0.864289 1.00003 1 1219.88 0
-16.1823 10.1026 1.00003 1 1218.84 0
6.53246 10.2588 1.00003 1 1216.31 0
7.87536 7.06558 1.00003 1 1211.21 0
-5.53131 -2.32918 1.00003 1 1209.61 0
-9.47052 -5.8637 1.00003 1 1203 0
-8.55723 15.1873 1.00003 1 1201.04 0
-16.9339 4.14984 1.00003 1 1200.96 0
1.34188 -3.19665 1.00003 1 1195.54 0
-11.063 -4.65365 1.00003 1 1194.74 0
5.53042 2.32195 1.00003 1 1192.8 0
-9.05808 11.2188 1.00003 1 1187.04 0
-14.3386 10.8778 1.00003 1 1185.44 0
-2.09475 -2.76289 1.00003 1 1181.58 0
5.78122 4.30623 1.00003 1 1177 0
-1.68381 14.3197 1.00003 1 1176.87 0
-15.9316 12.0868 1.00003 1 1170.44 0
-7.12433 -1.12006 1.00003 1 1161.1 0
-4.87011 16.7378 1.00003 1 1150.26 0
4.43846 7.49939 1.00003 1 1143.05 0
-11.6533 4.49137 1.00003 1 1130.87 0
-11.4029 6.47564 1.00003 1 1130.12 0
7.03342 14.2275 1.00003 1 1122.58 0
-6.46317 17.9468 1.00003 1 1118.11 0
-7.21475 11.9941 1.00003 1 1117.88 0
-10.4009 14.4121 1.00003 1 1113.45 0
0.410245 17.0791 1.00003 1 1111.24 0
-1.18294 18.2882 1.00003 1 1108.78 0
-17.1841 2.16551 1.00003 1 1106.32 0
-11.994 15.6211 1.00003 1 1106.08 0
-13.331 -3.23373 1.00003 1 1103.97 0
-13.7473 1.73212 1.00003 1 1101.54 0
6.28206 8.27459 1.00003 1 1098.94 0
-10.5612 -0.685876 1.00003 1 1095.87 0
1.8431 0.771756 1.00003 1 1089.91 0
-6.03235 -6.2976 1.00003 1 1083.57 0
9.21801 3.87184 1.00003 1 1068.02 0
8.96723 1.88768 1.00003 1 1066.83 0
1.09185 -5.18086 1.00003 1 1060.21 0
-16.4329 8.11836 1.00003 1 1056.4 0
-4.0406 17.3452 0.0231452 3 211.779 0
0.371597 -6.05576 0.099063 3 208.18 0
-17.6704 3.45708 0.0109786 3 206.38 0
-4.14005 17.5812 0.11123 3 203.981 0
5.83505 -2.59905 0.121563 3 202.181 0
-9.30742 16.9717 0.0201452 3 201.581 0
-8.38141 -5.87302 0.0674791 3 200.981 0
6.42774 15.0846 0.0488955 3 200.381 0
-7.68571 18.2737 0.0109786 3 199.782 0
-8.79372 -6.68697 0.0525622 3 199.182 0
-16.9552 9.19258 0.0406453 3 198.582 0
-13.2327 13.4109 0.0149786 3 197.982 0
-10.4813 -5.54317 0.0596456 3 195.583 0
-0.165924 17.9726 0.0567289 3 194.383 0
-14.0206 -1.29376 0.0416453 3 193.783 0
1.56364 16.9458 0.110563 3 193.183 0
-11.8908 -3.18529 0.145145 3 192.583 0
-17.5304 8.15363 0.0979796 3 191.984 0
-3.09101 18.6682 0.156978 3 191.384 0
-5.32348 18.2849 0.189142 3 190.784 0
-7.33194 -6.35865 0.12598 3 188.984 0
-17.6997 5.2541 0.208641 3 188.384 0
-13.354 13.6965 0.099063 3 187.785 0
-13.1029 15.6063 0.0998963 3 187.185 0
-0.0583242 18.0298 0.0544789 3 186.585 0
-15.3478 -0.378486 0.339215 3 185.985 0
7.84198 0.0141111 0.133896 3 185.385 0
-9.44594 17.3006 0.130813 3 184.785 0
-17.3199 10.1772 0.126397 3 184.185 0
-8.08815 18.4102 0.244638 3 183.586 0
-15.2085 13.443 0.252887 3 182.986 0
6.14167 16.355 0.154395 3 182.386 0
0.542878 -6.1281 0.0748959 3 181.786 0
9.53678 11.4376 0.225806 3 181.186 0
-11.3054 16.5641 0.140062 3 180.586 0
7.5883 13.1494 0.199891 3 179.986 0
-17.8224 6.28755 0.150645 3 179.387 0
-13.7916 14.0809 0.241972 3 178.787 0
-11.2275 16.9208 0.17056 3 177.587 0
-13.3403 14.113 0.184142 3 176.987 0
8.18662 1.17099 0.0513955 3 176.387 0
-10.6586 -5.77473 0.182643 3 175.787 0
-9.85233 17.6486 0.276886 3 175.188 0
1.63724 17.3343 0.241055 3 174.588 0
-4.71812 -6.92731 0.437374 3 173.988 0
3.9542 15.8773 0.254054 3 173.388 0
-12.1202 -2.74055 0.252638 3 172.788 0
-17.5224 8.99525 0.251054 3 172.188 0
8.25627 12.5317 0.414209 3 171.589 0
-13.8542 -1.79595 0.48837 3 170.989 0
-4.64508 18.2866 0.485121 3 170.389 0
8.92761 7.94119 0.3128 3 169.789 0
-3.91011 -7.27555 0.402877 3 169.189 0
-7.11528 -7.22083 0.390711 3 168.589 0
3.06187 16.4006 0.179309 3 167.989 0
-18.0213 4.85715 0.287635 3 167.39 0
3.45163 16.12 0.293968 3 166.79 0
0.205674 18.4641 0.389461 3 166.19 0
-17.8392 3.24344 0.260387 3 165.59 0
-1.30574 -7.22685 0.368712 3 164.99 0
7.86149 15.1257 0.221556 3 164.39 0
2.35623 -5.60752 0.299467 3 163.79 0
-17.4576 12.589 0.597779 3 163.191 0
9.34994 6.84049 0.466539 3 162.591 0
-9.35326 18.0607 0.345797 3 161.991 0
9.34688 9.90408 0.447623 3 161.391 0
5.37699 -2.95232 0.205808 3 160.791 0
-14.6778 -1.47245 0.39571 3 160.191 0
-3.78183 18.9183 0.577864 3 159.591 0
-14.3476 -4.37255 0.521618 3 158.992 0
-4.65652 19.0845 0.305884 3 158.392 0
4.50109 -3.5938 0.586613 3 157.792 0
-8.09618 -6.77161 0.623944 3 157.192 0
9.59337 8.5623 0.497036 3 156.592 0
-15.0334 -3.55794 0.5422 3 155.992 0
-8.99689 -7.18002 0.365879 3 155.392 0
10.4476 8.42604 0.363463 3 154.793 0
6.57849 -2.49303 0.585863 3 154.193 0
5.25334 -4.26875 0.423542 3 153.593 0
-18.0781 5.768 0.428875 3 152.993 0
-17.5081 9.65153 0.39546 3 152.393 0
9.86636 10.7675 0.514702 3 151.793 0
-1.84488 -7.86743 0.35613 3 151.193 0
4.72724 18.1401 0.619194 3 150.594 0
-11.2411 -6.1157 0.470288 3 149.994 0
-7.62781 18.8685 0.383045 3 149.394 0
-4.73057 19.8555 0.462539 3 148.794 0
-13.5219 14.9564 0.653525 3 148.194 0
-11.0189 19.1224 0.653108 3 147.594 0
-9.46819 -8.04098 0.516952 3 146.995 0
-4.14346 -8.58522 0.595446 3 146.395 0
1.95902 -6.50263 0.549283 3 145.795 0
-10.0417 18.5292 0.482621 3 145.195 0
-8.73714 18.4971 0.383795 3 144.595 0
5.99621 -3.52278 0.570698 3 143.995 0
8.42454 13.5322 0.53995 3 143.395 0
-12.7472 -4.83371 0.696689 3 142.796 0
10.0441 7.60255 0.547533 3 142.196 0
3.81719 17.1249 0.739852 3 141.596 0
0.650671 -6.78854 0.58453 3 140.996 0
4.42143 -4.70564 0.503119 3 140.396 0
-17.4849 11.2759 0.711104 3 139.796 0
-12.0798 17.2665 0.631193 3 139.196 0
-5.51525 19.1916 0.560199 3 138.597 0
8.9078 5.92672 0.500036 3 137.997 0
-2.78727 -8.47362 0.730103 3 137.397 0
-15.2721 -5.17705 0.692439 3 136.797 0
-5.3955 -7.95726 0.7711 3 136.197 0
-14.7234 -2.46916 0.588863 3 135.597 0
-2.24934 19.6254 0.710604 3 134.997 0
-15.9496 -2.6321 0.648775 3 134.398 0
-3.57656 20.2256 0.737436 3 133.798 0
-0.835143 -8.18939 0.693189 3 133.198 0
10.6564 1.99846 0.688689 3 132.598 0
-2.37187 21.0713 0.731769 3 131.998 0
7.15172 -3.51086 0.582114 3 131.398 0
4.90188 -5.83424 0.701188 3 130.798 0
2.5005 17.4053 0.598696 3 130.199 0
-0.993688 19.8269 0.551283 3 129.599 0
-17.9886 13.7802 0.694689 3 128.999 0
-10.9321 17.8293 0.630277 3 128.399 0
-18.6958 2.77633 0.62611 3 127.799 0
-18.4981 9.05824 0.729603 3 127.199 0
-5.31578 -9.63862 0.880175 3 126.599 0
5.79064 17.2264 0.7761 3 126 0
-18.7655 4.137 0.72827 3 125.4 0
-6.96821 -8.49214 0.852594 3 124.8 0
10.9013 3.40134 0.72277 3 124.2 0
-19.3236 5.74793 0.816513 3 123.6 0
-17.2856 0.285083 0.825179 3 123 0
-6.2872 20.2213 0.71927 3 122.401 0
-13.9564 -5.49088 0.663858 3 121.801 0
1.504 18.4899 0.785432 3 121.201 0
-20.1567 2.50735 0.85976 3 120.601 0
9.52935 12.4853 0.81268 3 120.001 0
-14.9628 15.2548 0.801681 3 119.401 0
-18.8634 12.4621 0.796681 3 118.801 0
0.799174 -8.30487 0.929255 3 118.202 0
-17.5707 -2.7962 0.666024 3 117.602 0
3.25731 18.8066 0.987084 3 117.002 0
10.606 9.63787 0.802098 3 116.402 0
10.2349 5.42311 0.830846 3 115.802 0
-8.33903 -7.96733 0.599362 3 115.202 0
-13.7181 16.593 0.970002 3 114.602 0
-18.5384 -4.08736 0.94717 3 114.003 0
8.00448 -2.32416 0.842678 3 113.403 0
-16.3282 -1.13686 0.891341 3 112.803 0
-3.34558 22.3862 0.90659 3 112.203 0
-1.56377 -9.66237 0.942254 3 111.603 0
-12.5093 18.7336 0.883758 3 111.003 0
-0.956912 21.0598 0.674774 3 110.403 0
-20.4812 4.34742 1 3 109.804 0
3.3713 -6.25911 0.877592 3 109.204 0
6.37232 -4.97302 0.901424 3 108.604 0
-6.94097 -10.2708 0.832096 3 108.004 0
0.260605 -10.0862 0.921589 3 107.404 0
-4.93617 21.3073 1 3 106.804 0
12.3056 2.39026 1 3 106.204 0
0.549207 20.0035 0.994834 3 105.605 0
2.71338 -8.02989 1 3 105.005 0
8.14585 -4.63 0.906257 3 104.405 0
-2.17691 -11.2838 0.782599 3 103.805 0
4.24274 20.3208 0.810014 3 103.205 0
-3.48734 -10.0752 1 3 102.605 0
-7.79565 20.0603 0.796098 3 102.005 0
2.09247 -9.84984 0.90884 3 101.406 0
11.6716 8.43371 0.782682 3 100.806 0
0.397903 23.7925 0.879009 3 100.206 0
-5.51074 -13.5052 1 3 99.6061 0
7.41257 18.2061 1 3 99.0062 0
12.3593 10.1395 1 3 98.4064 0
11.1098 11.61 0.925422 3 97.8065 0
9.35106 -3.37311 0.836512 3 97.2067 0
-16.5993 -4.13878 0.992667 3 96.6068 0
-18.9003 1.13777 1 3 96.007 0
0.416636 21.9535 0.955587 3 95.4071 0
3.87769 22.0922 0.990167 3 94.8072 0
-19.7195 -2.5858 0.964169 3 94.2074 0
-4.99302 23.3468 1 3 93.6075 0
8.7927 0.0723694 0.820596 3 93.0077 0
10.6173 0.305179 1 3 92.4078 0
-14.378 18.4482 1 3 91.808 0
-11.4299 20.7108 0.963669 3 91.2081 0
-12.6556 -6.52762 1 3 90.6083 0
6.52446 -6.87402 1 3 90.0084 0
-14.7487 -6.95343 1 3 89.4086 0
10.7417 13.8376 1 3 88.8087 0
-19.3156 14.8316 1 3 88.2089 0
-20.4969 13.2179 1 3 87.609 0
9.07363 14.9398 1 3 87.0091 0
9.67261 -1.53047 1 3 86.4093 0
11.8701 4.76378 0.904424 3 85.8094 0
-10.902 -7.54615 1 3 85.2096 0
11.6004 6.65448 1 3 84.6097 0
-8.62953 -9.55952 1 3 84.0099 0
-10.6293 -9.52676 1 3 83.41 0
7.89266 -8.41259 1 3 82.8102 0
8.48999 -6.50426 1 3 82.2103 0
-18.2559 -1.27694 1 3 81.6105 0
-16.3157 14.0496 1 3 81.0106 0
13.6334 3.88592 1 3 80.4108 0
-20.2745 7.29642 1 3 79.8109 0
9.09773 17.0671 1 3 79.2111 0
4.66728 -7.6134 1 3 78.6112 0
-19.0889 10.6813 1 3 78.0113 0
13.3851 7.87452 1 3 77.4115 0
7.29107 16.2098 1 3 76.8116 0
-0.495023 -11.872 1 3 76.2118 0
5.7841 19.3647 1 3 75.6119 0
-1.45566 22.6632 1 3 75.0121 0
14.2983 9.65316 1 3 74.4122 0
-15.6716 16.9218 1 3 73.8124 0
9.98945 -5.09474 1 3 73.2125 0
-13.3696 20.4081 1 3 72.6127 0
-21.7208 5.91523 1 3 72.0128 0
-5.52192 -11.5062 1 3 71.413 0
6.01262 -9.09314 1 3 70.8131 0
4.05185 -9.51584 1 3 70.2132 0
2.44824 20.6262 1 3 69.6134 0
-20.5155 9.27953 1 3 69.0135 0
12.612 0.414697 1 3 68.4137 0
-13.3651 -8.39565 1 3 67.8138 0
-8.58841 21.6752 1 3 67.214 0
-21.9535 2.98667 1 3 66.6141 0
-7.2483 -12.516 1 3 66.0143 0
-10.9836 -11.4942 1 3 65.4144 0
-3.67224 -12.2649 1 3 64.8146 0
-15.2935 20.9493 1 3 64.2147 0
13.442 5.87582 1 3 63.6147 0
-8.98528 -11.5255 1 3 63.0146 0
-20.0851 -0.471967 1 3 62.4144 0
-12.5109 -10.2038 1 3 61.8143 0
-21.8531 -1.40647 1 3 61.2142 0
-9.5876 19.9456 1 3 60.614 0
-13.8623 22.3465 1 3 60.0139 0
-16.2355 19.1858 1 3 59.4138 0
5.43329 -11.007 1 3 58.8137 0
-15.7879 22.887 1 3 58.2135 0
-17.4966 15.6625 1 3 57.6134 0
-17.2923 20.8834 1 3 57.0133 0
10.4123 -7.04942 1 3 56.4131 0
-20.9954 11.2779 1 3 55.813 0
11.7095 -1.36917 1 3 55.2129 0
-18.6017 -6.03426 1 3 54.6128 0
-16.6113 -6.2261 1 3 54.0126 0
-15.8896 -8.59602 1 3 53.4125 0
11.185 -3.29894 1 3 52.8124 0
-23.1906 4.559 1 3 52.2122 0
13.5735 -2.09301 1 3 51.6121 0
-1.93662 -13.2572 1 3 51.012 0
-21.3473 1.07932 1 3 50.4119 0
-21.2905 15.1474 1 3 49.8117 0
-10.4478 22.4099 1 3 49.2116 0
-8.97498 -13.5254 1 3 48.6115 0
-19.3478 16.8314 1 3 48.0113 0
-21.3221 17.147 1 3 47.4112 0
13.0429 -4.03933 1 3 46.8111 0
7.53683 -10.3868 1 3 46.211 0
3.47881 -11.4318 1 3 45.6108 0
4.82395 -12.9118 1 3 45.0107 0
-3.66168 -14.2675 1 3 44.4106 0
-17.5297 17.6609 1 3 43.8105 0
-23.6296 6.50955 1 3 43.2103 0
-22.182 7.88959 1 3 42.6102 0
-22.4239 9.87662 1 3 42.0101 0
7.59 20.2237 1 3 41.4099 0
-6.68262 22.2808 1 3 40.8098 0
-21.5167 -3.37796 1 3 40.2097 0
16.1073 8.79999 1 3 39.6096 0
1.49365 -11.6618 1 3 39.0094 0
12.5516 12.8852 1 3 38.4093 0
-1.26819 24.6604 1 3 37.8092 0
14.169 1.66786 1 3 37.209 0
15.1918 7.022 1 3 36.6089 0
2.0904 22.9668 1 3 36.0088 0
15.2758 5.0246 1 3 35.4087 0
9.81625 -8.95828 1 3 34.8085 0
14.4764 -0.308478 1 3 34.2084 0
-20.2834 -4.95176 1 3 33.6083 0
-23.1152 0.144617 1 3 33.0081 0
10.8993 17.9799 1 3 32.408 0
15.0001 -3.63044 1 3 31.8079 0
-8.66821 23.6736 1 3 31.2079 0
14.1203 11.6452 1 3 30.608 0
11.9011 -5.68115 1 3 30.008 0
15.6108 3.05402 1 3 29.408 0
5.72917 21.3636 1 3 28.808 0
-6.76235 24.2791 1 3 28.208 0
15.9417 10.7931 1 3 27.608 0
9.21911 19.0634 1 3 27.008 0
17.1895 7.11793 1 3 26.408 0
-23.8269 -1.72448 1 3 25.808 0
-22.8496 12.0272 1 3 25.208 0
-17.7522 -7.86755 1 3 24.608 0
1.96193 24.9609 1 3 24.0081 0
-14.5049 -10.0391 1 3 23.4081 0
-12.1743 23.4183 1 3 22.8081 0
10.7786 15.9843 1 3 22.2081 0
-24.0336 8.64512 1 3 21.6081 0
-7.23673 -14.5157 1 3 21.0081 0
-24.2778 10.6283 1 3 20.4081 0
-25.4973 7.22431 1 3 19.8081 0
-12.8654 -12.172 1 3 19.2081 0
12.4474 14.8819 1 3 18.6081 0
-10.4904 24.4973 1 3 18.0081 0
17.2736 5.11969 1 3 17.4082 0
10.998 19.9774 1 3 16.8082 0
-10.9747 -13.4938 1 3 16.2082 0
7.53497 22.2227 1 3 15.6082 0
14.2285 13.9752 1 3 15.0082 0
12.5685 16.8782 1 3 14.4082 0
-3.23513 24.2984 1 3 13.8082 0
15.8391 12.79 1 3 13.2082 0
15.8071 -1.80048 1 3 12.6082 0
-4.93911 25.3456 1 3 12.0082 0
16.034 0.945307 1 3 11.4082 0
17.4753 2.33156 1 3 10.8083 0
-22.9448 14.024 1 3 10.2083 0
-23.0387 16.127 1 3 9.60827 0
12.3244 -7.63516 1 3 9.00828 0
0.680748 -13.4891 1 3 8.40829 0
-2.56577 26.1823 1 3 7.8083 0
-18.5867 19.3587 1 3 7.20831 0
5.42843 23.3409 1 3 6.60832 0
-25.9631 9.16816 1 3 6.00833 0
-47.5773 33.7932 1 3 5.40834 0
21.9076 91.8724 1 3 4.80835 0
36.0339 116.246 1 3 4.20835 0
-118.225 -84.2618 1 3 3.60835 0
-89.7406 133.623 1 3 3.00835 0
81.4214 -157.312 1 3 2.40834 0
-91.9352 162.031 1 3 1.80833 0
-133.764 -140.829 1 3 1.20833 0
-136.062 144.542 1 3 0.608333 0
69.6533 -187.479 1 3 0.00833333 0
