# Supplementary material for: Study of tumor growth indicates the existence of an “immunological threshold” separating states of pro- and antitumoral peritumoral inflammation
Source: PLoS One. 2018 Nov 2;13(11):e0202823. doi: 10.1371/journal.pone.0202823 (PMC6214501; doi:10.1371/journal.pone.0202823)
Supplement: S1 Data — File containing the position and radius of particles at simulated times. A detailed description file is provided alongside the data. (ZIP) [file pone.0202823.s004.zip › minimal dataset/competent/14900.csv]

0 0 1.00003 0 11230.9 0
-8.26671 3.96719 1.00013 0 12149.9 0
-0.223398 -1.97821 1.00006 0 11496.5 0
-1.15683 5.16781 1.00013 0 12107.8 0
-2.99108 4.37082 1.00013 0 12175.5 0
-1.38386 3.18086 1.00013 0 12090.8 0
-0.477694 11.128 1.00006 0 11445.5 0
-8.03995 5.95422 1.00013 0 12144.3 0
-8.49398 1.98011 1.00003 0 11192.4 0
-5.27964 -0.399964 1.00006 0 11576.6 0
-4.59845 5.56087 1.00013 0 12045 0
-2.76412 6.35791 1.00013 0 12201.2 0
-3.91824 11.5213 1.00003 0 11177.4 0
-2.53712 8.34494 1.00006 0 11669.7 0
-7.81314 7.94093 1.00013 0 12043.7 0
2.51197 6.76215 1.00006 0 11583.3 0
-4.37144 7.54791 1.00013 0 11966 0
4.57175 9.54971 1.00006 0 11428.9 0
-4.82535 3.57393 1.00013 0 12210 0
-9.87422 5.15715 1.00006 0 11564.5 0
-9.42037 9.13127 1.00003 0 11110.9 0
-0.251238 13.117 1.00003 0 11100.2 0
-0.929757 7.15481 1.00006 0 11631.8 0
0.450339 3.97743 1.00006 0 11646.5 0
-6.43259 4.76416 1.00013 0 12149.9 0
-9.64733 7.14418 1.00003 0 11197.1 0
-7.35922 11.9149 1.00003 0 11178.5 0
-7.11436 -1.19588 1.00003 0 11134.8 0
0.677437 5.96462 1.00013 0 12107.9 0
-6.65971 2.77705 1.00013 0 12099.6 0
1.35588 11.9267 1.00006 0 11551.5 0
-3.21814 2.38385 1.00013 0 12081.5 0
-3.44523 0.396828 1.00006 0 11574.1 0
-6.20568 6.75089 1.00013 0 12045 0
-5.97872 8.73772 1.00006 0 11586.8 0
4.79501 11.5437 1.00006 0 11356 0
-4.1446 9.53456 1.00013 0 11966 0
0.223235 1.99036 1.00006 0 11720.5 0
-2.08455 12.3196 1.00003 0 11222.6 0
2.73826 8.74986 1.00003 0 11176.7 0
-2.31044 10.332 1.00006 0 11669.7 0
-7.13207 13.9017 1.00003 0 11037.7 0
-5.75178 10.7248 1.00006 0 11651.6 0
2.28427 4.77427 1.00006 0 11646.5 0
-5.05247 1.58705 1.00006 0 11632.6 0
-0.703103 9.14191 1.00006 0 11631.8 0
3.89173 3.58414 1.00006 0 11628.6 0
-7.58589 9.92801 1.00006 0 11586.8 0
0.904447 7.95207 1.00006 0 11583.3 0
-10.3294 1.18354 1.00003 0 11145.7 0
-1.61083 1.19375 1.00006 0 11574.1 0
2.96422 10.7387 1.00006 0 11551.5 0
3.66483 1.59705 1.00006 0 11537.9 0
4.11869 5.57106 1.00003 0 11064.4 0
3.18644 12.7321 1.00006 0 11443.7 0
-13.0887 7.53759 1.00003 0 11244.4 0
-3.67243 -1.59022 1.00003 0 11230.9 0
-11.2543 8.33423 1.00003 0 11197.1 0
-10.1012 3.17048 1.00003 0 11192.4 0
1.13083 9.93955 1.00003 0 11176.7 0
-6.88612 0.790728 1.00003 0 11145.7 0
5.72597 4.38152 1.00003 0 11136.5 0
2.0575 2.78714 1.00003 0 11117 0
-1.83712 -0.793186 1.00003 0 11105.2 0
-8.72228 -0.00668877 1.00003 0 11083.5 0
-3.80814 13.3489 0.831126 0 11072 0
4.34626 7.56168 1.00003 0 11064.4 0
-11.7082 4.36005 1.00003 0 11051.5 0
-11.4817 6.34721 1.00003 0 11050.7 0
-5.52488 12.712 1.00003 0 11037.7 0
1.83056 0.800194 1.00003 0 11008.1 0
-12.7864 5.46156 0.532147 0 10972.6 0
4.68551 2.48656 0.0873128 3 210.179 0
-1.30637 13.0395 0.0478954 3 209.579 0
-10.4175 8.91814 0.0171452 3 206.58 0
-12.3397 5.79046 0.0219785 3 204.181 0
-2.21623 -1.74327 0.0223119 3 202.981 0
-9.9145 0.0468829 0.183226 3 202.381 0
0.576727 -0.932434 0.109313 3 200.581 0
-1.32331 -1.78281 0.11548 3 199.982 0
-8.3272 10.9749 0.281302 3 198.782 0
0.147347 -1.01258 0.0346452 3 197.582 0
-5.97767 -1.30495 0.11798 3 196.982 0
0.860545 12.938 0.099563 3 196.382 0
-8.1581 -0.925491 0.0680625 3 195.783 0
-1.17983 13.5696 0.0328119 3 194.583 0
-1.13729 13.7335 0.0783126 3 193.383 0
-2.82805 13.2076 0.132813 3 192.783 0
-4.4303 14.1702 0.17106 3 192.183 0
5.27948 6.95544 0.10298 3 191.584 0
-11.125 2.28226 0.235722 3 190.984 0
-8.84046 -1.25511 0.250388 3 190.384 0
-4.83868 13.82 0.241805 3 189.784 0
-4.82694 14.3135 0.199141 3 189.184 0
-9.84002 -0.333877 0.153895 3 188.584 0
5.13115 8.47997 0.169394 3 187.984 0
-13.4249 5.0879 0.186142 3 187.385 0
-4.62181 -1.19501 0.0165619 3 186.185 0
1.13897 -0.124255 0.154645 3 185.585 0
5.0645 3.39167 0.174227 3 184.985 0
-5.97965 14.3637 0.192809 3 184.385 0
-3.04418 13.7513 0.0308952 3 183.786 0
-1.86991 -2.10868 0.30455 3 183.186 0
2.99352 0.62099 0.16556 3 182.586 0
-2.43181 -1.93842 0.26672 3 181.986 0
3.99252 0.582879 0.0646457 3 181.386 0
-8.75568 10.3281 0.240472 3 180.786 0
-5.44507 14.076 0.316966 3 180.186 0
-6.19016 13.4941 0.0261452 3 179.587 0
1.61976 13.1652 0.26622 3 178.987 0
-8.67544 9.92678 0.0734792 3 178.387 0
1.42465 -0.321165 0.191892 3 177.787 0
-7.27873 15.2941 0.40046 3 177.187 0
5.01921 2.06842 0.414709 3 176.587 0
4.88654 2.8355 0.177393 3 175.987 0
1.0609 -0.421492 0.152561 3 175.388 0
-9.17354 10.2829 0.180059 3 174.788 0
-4.9534 -2.13874 0.384961 3 174.188 0
-7.94345 10.9752 0.0981463 3 173.588 0
-8.36149 -2.85701 0.334715 3 172.988 0
-5.74638 -1.4519 0.151145 3 172.388 0
5.58878 7.26725 0.276719 3 171.788 0
-10.6332 9.40326 0.236805 3 171.189 0
-8.43381 13.7622 0.306967 3 170.589 0
-5.39246 -1.6476 0.253054 3 169.989 0
5.1798 6.45799 0.367463 3 169.389 0
-12.5217 8.74199 0.310383 3 168.789 0
-10.1357 10.2018 0.278302 3 168.189 0
2.98652 0.0898728 0.341548 3 167.589 0
5.34737 5.83964 0.246555 3 166.99 0
5.58505 8.75973 0.285968 3 166.39 0
-13.3298 6.20926 0.349047 3 165.79 0
-1.61318 13.6447 0.404793 3 165.19 0
5.67486 10.4342 0.412459 3 164.59 0
3.71519 0.216508 0.375129 3 163.99 0
-13.0212 3.66796 0.483121 3 163.391 0
-9.33845 -1.11177 0.260887 3 162.791 0
5.52547 2.94098 0.440874 3 162.191 0
6.24532 6.95525 0.428791 3 161.591 0
6.5632 5.39545 0.320299 3 160.991 0
5.85198 2.14491 0.389461 3 160.391 0
7.86364 6.73223 0.431791 3 159.791 0
-10.8656 -0.186214 0.471372 3 159.192 0
-2.72363 -2.36916 0.204641 3 158.592 0
-7.54863 -2.63591 0.501453 3 157.992 0
-5.20471 14.7467 0.345631 3 157.392 0
-5.94745 14.9897 0.40771 3 156.792 0
6.1252 8.00971 0.634277 3 156.192 0
-11.7239 0.563738 0.525201 3 155.592 0
3.43893 -0.571568 0.460456 3 154.993 0
6.06074 6.03791 0.501453 3 154.393 0
4.66124 13.055 0.49337 3 153.793 0
-8.46662 -1.96947 0.553616 3 153.193 0
-9.00412 10.7732 0.269886 3 152.593 0
6.28875 11.1646 0.540367 3 151.993 0
6.54912 1.56709 0.505203 3 151.393 0
-11.8508 1.82596 0.609945 3 150.794 0
-1.31963 14.4461 0.449707 3 150.194 0
-13.1147 4.55577 0.409459 3 149.594 0
-8.33167 13.0355 0.427125 3 148.994 0
7.11546 7.29447 0.501786 3 148.394 0
-9.6221 10.5917 0.366129 3 147.794 0
-12.1177 9.68677 0.604112 3 147.194 0
1.38778 -2.37885 0.645026 3 146.595 0
-1.06979 -3.14678 0.442874 3 145.995 0
1.98866 -0.654409 0.462622 3 145.395 0
-5.96102 -2.20441 0.523535 3 144.795 0
-15.9883 4.10609 0.526534 3 144.195 0
-5.00495 -3.09261 0.564698 3 143.595 0
3.64951 14.2371 0.575447 3 142.995 0
-13.9663 4.26085 0.49437 3 142.396 0
-11.5359 2.91256 0.39996 3 141.796 0
-8.94868 11.6535 0.611195 3 141.196 0
-14.329 6.44048 0.656775 3 140.596 0
-2.51122 13.7603 0.50037 3 139.996 0
-15.635 8.28337 0.587363 3 139.396 0
-11.0185 10.1921 0.604779 3 138.797 0
6.22004 9.52108 0.646192 3 138.197 0
-13.8575 3.24862 0.451956 3 137.597 0
1.15808 -1.19971 0.530617 3 136.997 0
1.18853 13.9172 0.599862 3 136.397 0
3.65673 -3.37128 0.575614 3 135.797 0
5.76345 12.8529 0.62911 3 135.197 0
7.05753 6.2433 0.507952 3 134.598 0
-14.9147 3.60592 0.658525 3 133.998 0
-11.7601 -0.413978 0.44704 3 133.398 0
-14.6617 7.62653 0.575781 3 132.798 0
-12.7759 -0.307569 0.562782 3 132.198 0
-2.38501 14.8892 0.633693 3 131.598 0
2.44948 14.1813 0.624611 3 130.998 0
-10.0895 14.674 0.868926 3 130.399 0
-12.9917 2.48195 0.702605 3 129.799 0
2.9519 15.4035 0.685356 3 129.199 0
-3.80323 14.9623 0.783932 3 128.599 0
2.17182 -3.70382 0.889008 3 127.999 0
-12.9161 0.987017 0.737519 3 127.399 0
-4.86134 16.198 0.841678 3 126.799 0
7.50755 10.4563 0.868426 3 126.2 0
-3.10483 16.545 0.917339 3 125.6 0
-9.64116 12.9787 0.885258 3 125 0
-10.3366 11.4753 0.77285 3 124.4 0
-2.16599 -3.0168 0.653025 3 123.8 0
-0.13537 14.9457 0.833345 3 123.2 0
1.47416 15.2861 0.798015 3 122.6 0
-11.701 11.2082 0.612528 3 122.001 0
-3.63378 -3.4363 0.845011 3 121.401 0
-8.53298 14.862 0.698938 3 120.801 0
-15.216 -3.34537 0.965919 3 120.201 0
-10.4001 -1.43397 0.845261 3 119.601 0
-1.40192 16.0138 0.824096 3 119.001 0
-6.65475 16.5039 0.960753 3 118.401 0
-4.21878 17.6484 0.649609 3 117.802 0
2.97321 -1.95646 0.995834 3 117.202 0
-12.0443 -1.6369 0.799765 3 116.602 0
-1.1839 17.6232 0.776933 3 116.002 0
-5.63718 17.9385 0.797765 3 115.402 0
-3.21846 -5.0391 0.800014 3 114.802 0
5.4031 0.677624 0.945004 3 114.203 0
9.17818 9.63519 0.986334 3 113.603 0
-13.664 9.32527 0.865176 3 113.003 0
-13.1722 11.0123 0.872093 3 112.403 0
5.03949 14.3336 0.81268 3 111.803 0
0.241818 -3.8017 0.880592 3 111.203 0
-2.05646 -6.38202 0.937088 3 110.603 0
-14.5693 2.05399 0.932088 3 110.004 0
7.12459 2.95208 1 3 109.404 0
-13.6929 -1.56359 0.844845 3 108.804 0
7.54079 4.75016 0.843928 3 108.204 0
-9.50948 -2.83588 0.797848 3 107.604 0
7.28057 12.318 0.979501 3 107.004 0
0.170564 16.6721 0.878925 3 106.404 0
-8.33204 -4.19226 1 3 105.805 0
-15.0429 5.11009 0.851427 3 105.205 0
5.13654 -2.99195 0.95192 3 104.605 0
-11.257 -3.2599 0.994167 3 104.005 0
-2.71853 -8.23489 1 3 103.405 0
-3.9728 -6.67772 1 3 102.805 0
7.53712 8.66037 0.922506 3 102.205 0
-15.4481 9.86034 1 3 101.606 0
9.20245 -0.233533 0.948837 3 101.006 0
-16.4471 2.6514 1 3 100.406 0
-6.44653 -3.62301 0.970502 3 99.806 0
-10.1852 -4.94444 1 3 99.2062 0
-18.1756 1.47789 1 3 98.6063 0
9.13327 11.6208 1 3 98.0065 0
-5.01727 -4.97523 1 3 97.4066 0
-13.4766 13.1988 1 3 96.8068 0
-1.24319 19.4911 0.851594 3 96.2069 0
-6.43927 19.9744 1 3 95.607 0
8.99333 3.63194 1 3 95.0072 0
9.14915 5.64981 1 3 94.4073 0
-6.92753 -5.33543 0.808847 3 93.8075 0
7.31322 0.25703 1 3 93.2076 0
9.1646 7.64372 1 3 92.6078 0
4.75596 -1.11118 0.95992 3 92.0079 0
2.02137 16.9991 1 3 91.4081 0
6.64632 -1.62818 1 3 90.8082 0
-10.6115 16.4698 1 3 90.2084 0
8.74327 1.65543 1 3 89.6085 0
-11.5182 12.8101 1 3 89.0087 0
8.61965 -2.0951 1 3 88.4088 0
-14.4244 0.12682 1 3 87.809 0
6.85068 14.2507 1 3 87.2091 0
-15.9589 6.72971 1 3 86.6092 0
4.50215 16.0646 1 3 86.0094 0
8.79478 13.5932 1 3 85.4095 0
10.7162 4.44367 0.929255 3 84.8097 0
-13.9182 15.1497 1 3 84.2098 0
0.280369 18.5197 0.925839 3 83.61 0
2.14802 19.0411 1 3 83.0101 0
3.74389 -4.9485 1 3 82.4103 0
-15.681 -1.42761 1 3 81.8104 0
5.74188 -4.85628 1 3 81.2106 0
-8.60746 -6.17196 1 3 80.6107 0
-16.8238 11.3126 1 3 80.0109 0
-17.152 8.81434 1 3 79.411 0
-11.9569 14.7606 1 3 78.8111 0
-18.5273 10.2659 1 3 78.2113 0
12.4114 -0.866651 1 3 77.6114 0
1.84533 -5.56364 1 3 77.0116 0
-14.8787 11.7773 1 3 76.4117 0
-0.75546 -7.86132 1 3 75.8119 0
-17.9421 6.97757 1 3 75.212 0
-18.2799 3.47515 1 3 74.6122 0
-2.76762 18.4303 1 3 74.0123 0
-16.3533 0.653519 1 3 73.4125 0
-1.49416 -4.53057 1 3 72.8126 0
-17.3582 13.2389 1 3 72.2128 0
12.4746 3.32335 1 3 71.6129 0
-2.84552 20.4288 1 3 71.0131 0
-7.49674 18.2753 1 3 70.4132 0
-0.112239 -5.97089 1 3 69.8133 0
-4.53613 19.3602 1 3 69.2135 0
-13.2518 -3.3616 1 3 68.6136 0
-17.1345 5.11418 1 3 68.0138 0
-17.1218 -2.83877 1 3 67.4139 0
10.6476 2.51049 1 3 66.8141 0
10.9097 10.7048 1 3 66.2142 0
-8.61343 16.5577 1 3 65.6144 0
0.34772 20.4586 1 3 65.0145 0
-19.317 8.42992 1 3 64.4147 0
-8.43616 20.0474 1 3 63.8147 0
10.8927 6.63188 1 3 63.2146 0
12.4192 5.32867 1 3 62.6145 0
-5.96299 -6.86625 1 3 62.0143 0
-17.61 -0.89964 1 3 61.4142 0
10.9908 0.540799 1 3 60.8141 0
1.20692 -7.47424 1 3 60.214 0
6.49539 16.217 1 3 59.6138 0
-15.413 13.7021 1 3 59.0137 0
-11.0924 -6.72696 1 3 58.4136 0
8.37989 15.5497 1 3 57.8134 0
-4.69459 -8.54316 1 3 57.2133 0
3.16797 -7.09181 1 3 56.6132 0
-12.6018 16.6547 1 3 56.0131 0
8.0155 17.5164 1 3 55.4129 0
-17.7994 15.1897 1 3 54.8128 0
0.559962 -9.36743 1 3 54.2127 0
10.6706 12.9001 1 3 53.6125 0
12.8204 1.35202 1 3 53.0124 0
3.81965 17.9436 1 3 52.4123 0
-20.2686 3.72447 1 3 51.8122 0
-1.40093 -9.75437 1 3 51.212 0
-14.537 17.1567 1 3 50.6119 0
-1.26001 21.6479 1 3 50.0118 0
-12.1824 -5.05023 1 3 49.4116 0
10.5671 -1.63829 1 3 48.8115 0
-19.1181 5.35984 1 3 48.2114 0
-15.8537 15.6528 1 3 47.6113 0
2.52103 -8.98344 1 3 47.0111 0
7.24282 -3.5369 1 3 46.411 0
-0.0846081 -11.26 1 3 45.8109 0
14.1788 4.36364 1 3 45.2108 0
-14.2806 -5.07547 1 3 44.6106 0
-9.49522 18.3515 1 3 44.0105 0
-19.0627 12.1926 1 3 43.4104 0
-4.95606 21.3155 1 3 42.8102 0
5.81331 18.0968 1 3 42.2101 0
10.3189 14.8883 1 3 41.61 0
2.26208 21.0378 1 3 41.0099 0
-3.26538 22.3838 1 3 40.4097 0
12.645 9.71099 1 3 39.8096 0
8.59394 -5.01192 1 3 39.2095 0
-8.39647 -8.16071 1 3 38.6093 0
-20.1606 1.72861 1 3 38.0092 0
5.1384 -6.75997 1 3 37.4091 0
-10.3507 -8.58355 1 3 36.809 0
-6.62046 -9.0776 1 3 36.2088 0
3.93342 19.94 1 3 35.6087 0
-21.6435 5.17689 1 3 35.0086 0
-10.4351 20.1164 1 3 34.4084 0
7.09187 -6.33085 1 3 33.8083 0
-11.4944 18.3193 1 3 33.2082 0
-3.36529 -10.1265 1 3 32.6081 0
4.04809 21.9367 1 3 32.0079 0
-5.31098 -10.589 1 3 31.4079 0
-19.0452 -2.29225 1 3 30.8079 0
4.4935 -8.65306 1 3 30.208 0
10.9189 8.71406 1 3 29.608 0
12.6419 7.71468 1 3 29.008 0
5.87952 20.3977 1 3 28.408 0
-13.2115 -6.76529 1 3 27.808 0
-16.279 -5.00104 1 3 27.208 0
14.0951 6.36873 1 3 26.608 0
7.65884 19.4844 1 3 26.008 0
-19.5032 14.1434 1 3 25.408 0
-20.4928 6.81221 1 3 24.808 0
9.97367 -3.56429 1 3 24.208 0
-9.00805 -10.0647 1 3 23.6081 0
-7.37432 21.7419 1 3 23.0081 0
-4.00644 -12.1049 1 3 22.4081 0
-13.4295 18.8207 1 3 21.8081 0
12.4479 11.9826 1 3 21.2081 0
14.1838 10.9896 1 3 20.6081 0
5.99507 22.3942 1 3 20.0081 0
-7.25981 -11.0355 1 3 19.4081 0
8.98558 -6.9733 1 3 18.8081 0
-2.06075 -11.6424 1 3 18.2081 0
11.9214 -3.10924 1 3 17.6082 0
-12.3499 -8.57009 1 3 17.0082 0
12.1997 14.1889 1 3 16.4082 0
6.48581 -8.2379 1 3 15.8082 0
-19.4617 -0.144659 1 3 15.2082 0
-12.3915 20.5294 1 3 14.6082 0
9.90056 16.8485 1 3 14.0082 0
-18.2179 -4.51096 1 3 13.4082 0
-16.49 17.5841 1 3 12.8082 0
-20.8972 -1.53732 1 3 12.2082 0
-20.5136 10.0319 1 3 11.6082 0
5.84035 -10.1308 1 3 11.0083 0
-9.37521 21.8133 1 3 10.4083 0
10.5379 -5.48202 1 3 9.80827 0
14.6789 0.613263 1 3 9.20828 0
-18.4275 17.088 1 3 8.60829 0
-15.5014 -7.59272 1 3 8.0083 0
16.0705 6.47285 1 3 7.40831 0
-38.1351 14.9379 1 3 6.80832 0
-56.0785 45.5424 1 3 6.20832 0
-41.9217 89.5277 1 3 5.60833 0
75.7444 97.6374 1 3 5.00834 0
-114.065 81.9671 1 3 4.40835 0
-109.934 -113.803 1 3 3.80836 0
-122.499 116.911 1 3 3.20835 0
-137.861 115.697 1 3 2.60834 0
-181.389 50.7101 1 3 2.00833 0
157.106 -114.911 1 3 1.40833 0
157.552 120.259 1 3 0.808333 0
-8.75494 -199.703 1 3 0.208333 0
