# Supplementary material for: Study of tumor growth indicates the existence of an “immunological threshold” separating states of pro- and antitumoral peritumoral inflammation
Source: PLoS One. 2018 Nov 2;13(11):e0202823. doi: 10.1371/journal.pone.0202823 (PMC6214501; doi:10.1371/journal.pone.0202823)
Supplement: S1 Data — File containing the position and radius of particles at simulated times. A detailed description file is provided alongside the data. (ZIP) [file pone.0202823.s004.zip › minimal dataset/competent/10840.csv]

0 0 1.00003 0 7017.94 0
1.09818 -3.2784 1.00006 0 7053.85 0
5.29007 -0.0403494 1.00003 0 6784.42 0
-7.89473 4.6655 1.00013 0 7885.87 0
-0.397113 -1.95047 1.00006 0 7268.73 0
-0.708027 5.25261 1.00013 0 7846.15 0
-14.685 6.03824 1.00006 0 7193.4 0
-9.08065 -1.21805 1.00003 0 6912.32 0
-2.60382 4.61614 1.00013 0 7910 0
-1.10425 3.29271 1.00013 0 7830.07 0
0.480997 11.1335 1.00006 0 7220.6 0
-7.49814 6.62577 1.00013 0 7880.56 0
-8.29079 2.70534 1.00003 0 6981.54 0
-5.29187 0.0589689 1.00006 0 7344.44 0
-4.10314 5.93934 1.00013 0 7786.84 0
-2.20741 6.57606 1.00013 0 7934.32 0
-2.91422 11.8198 1.00003 0 6967.44 0
-1.8111 8.53638 1.00006 0 7432.38 0
7.97814 4.5176 1.00003 0 6928.79 0
1.4988 -1.31431 1.00003 0 6913.13 0
-7.10197 8.58578 1.00013 0 7785.53 0
4.18678 3.24305 1.00003 0 6894.59 0
3.08327 6.52655 1.00006 0 7350.71 0
-0.802805 -3.92127 1.00006 0 7204.64 0
-3.70689 7.89956 1.00013 0 7712.16 0
3.87607 10.4471 1.00006 0 7204.95 0
-4.49938 3.97912 1.00013 0 7942.65 0
5.37546 9.1238 1.00003 0 6933.9 0
-9.39402 5.98889 1.00006 0 7333.01 0
-10.1009 11.2326 1.00003 0 6904.63 0
-1.01862 12.4567 1.00003 0 6894.45 0
-0.311788 7.21293 1.00006 0 7396.51 0
-8.60147 9.9093 1.00003 0 7030.63 0
2.29093 2.60605 1.00006 0 7410.47 0
-5.99899 5.30241 1.00013 0 7885.88 0
-10.9784 -1.8539 1.00003 0 6821.55 0
-8.99776 7.94895 1.00003 0 6985.96 0
-5.91319 14.4661 1.00003 0 6968.39 0
-7.58275 -2.53845 1.00003 0 6927.2 0
-4.18773 -3.22408 1.00006 0 7307.45 0
1.1877 5.88958 1.00013 0 7846.16 0
-6.39522 3.34204 1.00013 0 7838.4 0
7.58205 2.55727 1.00003 0 6785.6 0
2.37674 11.7705 1.00006 0 7320.73 0
-3.00005 2.65582 1.00013 0 7821.23 0
-3.39622 0.696184 1.00006 0 7342.03 0
-5.60259 7.26246 1.00013 0 7786.84 0
-5.2062 9.22272 1.00006 0 7354.01 0
5.77188 11.0839 1.00006 0 7136.12 0
-15.7881 9.3212 1.00006 0 7234.42 0
-3.31039 9.85936 1.00013 0 7712.17 0
0.395337 1.96924 1.00006 0 7480.3 0
-11.6005 12.5559 1.00003 0 6950.18 0
-11.6861 3.39192 1.00003 0 6918.55 0
-2.51783 13.7797 1.00003 0 7010.1 0
3.47974 8.48682 1.00003 0 6966.74 0
-13.8925 9.95875 1.00003 0 6903.03 0
-1.41475 10.4963 1.00006 0 7432.39 0
-7.80875 13.8297 1.00003 0 6835.47 0
-4.80991 11.1827 1.00006 0 7415.24 0
0.791397 3.92938 1.00006 0 7410.48 0
-12.0836 1.43178 1.00003 0 6848.46 0
-0.226415 16.3771 1.00003 0 6828.83 0
-4.89581 2.0193 1.00006 0 7397.35 0
0.0845305 9.17317 1.00006 0 7396.52 0
2.68721 4.56641 1.00006 0 7393.56 0
-6.08307 -3.86181 1.00003 0 6878.68 0
-7.41156 15.7897 1.00003 0 6888.03 0
-6.70572 10.546 1.00006 0 7354.02 0
-10.1866 2.06823 1.00006 0 7352.02 0
1.58384 7.84993 1.00006 0 7350.72 0
-8.68527 0.745882 1.00003 0 6937.47 0
-1.50022 1.33294 1.00006 0 7342.04 0
6.16856 13.0442 1.00003 0 6826.37 0
-12.7891 6.67519 1.00003 0 6847.71 0
4.66831 14.368 1.00006 0 7320.74 0
3.79057 1.28295 1.00006 0 7307.85 0
-3.79191 -1.26392 1.00006 0 7268.74 0
4.58282 5.20336 1.00003 0 6860.63 0
0.877281 13.0936 1.00006 0 7220.61 0
2.7727 13.7305 1.00006 0 7218.9 0
4.27259 12.4075 1.00006 0 7210.16 0
-12.3928 8.63555 1.00006 0 7193.4 0
-11.9966 10.5956 1.00003 0 7030.63 0
-1.8967 -0.627279 1.00003 0 7017.95 0
-10.4973 9.27242 1.00003 0 6985.97 0
-9.79029 4.0286 1.00003 0 6981.54 0
-0.6223 14.4169 1.00003 0 6968.4 0
-4.41346 13.1429 1.00003 0 6967.45 0
1.98023 9.81023 1.00003 0 6966.75 0
-9.70462 13.1929 1.00003 0 6950.19 0
-6.79133 1.38175 1.00003 0 6937.48 0
7.42206 9.72435 1.00003 0 6933.91 0
6.47855 5.84055 1.00003 0 6928.8 0
-5.68741 -1.90119 1.00003 0 6927.21 0
-9.4784 -3.17661 1.00003 0 6920.59 0
3.39432 -0.677432 1.00003 0 6913.14 0
5.68637 1.91998 1.00003 0 6910.39 0
-8.20515 11.8694 1.00003 0 6904.64 0
-2.29247 -2.58731 1.00003 0 6899.18 0
6.08223 3.88039 1.00003 0 6894.59 0
-7.18727 -0.57809 1.00003 0 6878.69 0
-4.01731 15.103 1.00003 0 6867.86 0
4.97905 7.16372 1.00003 0 6860.64 0
-11.2896 5.35178 1.00003 0 6848.47 0
-10.8933 7.31212 1.00003 0 6847.72 0
-2.12197 15.7401 1.00003 0 6835.71 0
-6.30925 12.5063 1.00003 0 6835.48 0
-9.31354 15.1542 1.00003 0 6831.04 0
1.27343 15.0542 1.00003 0 6826.38 0
-13.1853 4.71497 1.00003 0 6823.91 0
-13.5833 2.75504 1.00003 0 6819.13 0
6.87486 7.8008 1.00003 0 6816.53 0
-10.5776 0.105113 1.00003 0 6813.46 0
1.89476 0.645935 1.00003 0 6807.5 0
8.37366 6.47777 0.742299 0 6784.43 0
-14.2886 7.9984 1.00003 0 6773.99 0
-13.9059 3.84092 0.125563 3 209.779 0
-6.52055 15.2888 0.0218119 3 205.58 0
5.88714 0.858719 0.0583956 3 204.98 0
5.89809 10.0377 0.041812 3 204.38 0
4.48849 -0.793583 0.061979 3 202.581 0
-10.0282 14.2775 0.0608123 3 200.182 0
-12.6969 11.4891 0.13298 3 199.582 0
5.91683 9.98195 0.0150619 3 198.982 0
2.51477 14.7232 0.0249785 3 198.382 0
-15.4173 7.8996 0.120313 3 197.782 0
-7.32719 -3.76094 0.136313 3 196.582 0
2.38727 14.81 0.126813 3 195.983 0
5.64624 13.9672 0.040812 3 195.383 0
5.84472 14.5305 0.188809 3 194.783 0
-12.1771 11.6526 0.0714792 3 194.183 0
-11.4301 0.659245 0.0184786 3 193.583 0
0.220586 -3.81414 0.0206452 3 192.983 0
-5.0527 15.0487 0.0335619 3 192.383 0
-12.5365 11.7906 0.206724 3 191.784 0
-13.0256 10.8495 0.0588956 3 190.584 0
2.27691 -2.25276 0.22414 3 189.984 0
-15.4781 7.54584 0.210474 3 189.384 0
2.55648 -1.32087 0.0493955 3 188.784 0
-14.8343 2.58249 0.256387 3 188.184 0
7.64337 8.62182 0.0920629 3 187.585 0
-2.01607 -3.77784 0.153228 3 186.985 0
5.7623 14.0364 0.0513122 3 186.385 0
-8.28024 -3.60336 0.225223 3 185.785 0
-7.2665 -4.14111 0.182893 3 185.185 0
-8.55267 16.0407 0.152561 3 184.585 0
6.84967 11.8809 0.272886 3 183.985 0
4.6483 -1.27118 0.379045 3 183.386 0
0.907758 16.1668 0.143645 3 182.786 0
-14.161 4.13317 0.12823 3 182.186 0
8.28442 10.7153 0.298301 3 181.586 0
-3.27668 16.0406 0.179393 3 180.986 0
2.58485 -1.4835 0.102813 3 180.386 0
-13.1156 10.7872 0.0477288 3 179.786 0
-5.11736 15.2513 0.103896 3 179.187 0
7.04119 10.9652 0.274386 3 178.587 0
2.47405 15.173 0.192309 3 177.987 0
0.378141 -4.27929 0.224556 3 177.387 0
-14.4008 3.76832 0.295134 3 176.787 0
-11.6971 -0.0947036 0.137646 3 176.187 0
-5.53458 -5.10251 0.357463 3 175.588 0
-3.67392 17.5203 0.343881 3 174.988 0
-2.94177 -3.79125 0.296801 3 174.388 0
-11.7837 0.251572 0.217723 3 173.788 0
-7.77255 -3.78429 0.21164 3 173.188 0
7.17129 12.3021 0.228223 3 172.588 0
-4.76007 -4.5603 0.388794 3 171.988 0
-8.53378 16.5676 0.35663 3 171.389 0
-10.9041 13.6237 0.26522 3 170.789 0
-15.1754 7.15812 0.159811 3 170.189 0
0.875662 -4.6366 0.376462 3 169.589 0
-12.2671 0.167542 0.278969 3 168.989 0
-13.0062 12.5251 0.403877 3 168.389 0
3.24345 15.2029 0.54495 3 167.789 0
-12.0449 13.6388 0.168477 3 167.19 0
-4.94451 16.0739 0.335215 3 166.59 0
-8.48397 -4.30005 0.502536 3 165.99 0
8.60857 3.37025 0.252887 3 165.39 0
-10.4191 16.8835 0.152228 3 164.79 0
-1.45072 16.898 0.325549 3 164.19 0
-10.5804 14.3889 0.471872 3 163.59 0
-11.4378 13.8518 0.297468 3 162.991 0
7.98346 1.19599 0.421875 3 162.391 0
2.8141 -1.94541 0.394711 3 161.791 0
-12.8144 13.3749 0.462539 3 161.191 0
6.25425 -0.93229 0.313133 3 160.591 0
2.29462 -2.77444 0.297634 3 159.991 0
-13.4325 1.12281 0.372629 3 159.391 0
-16.9705 10.173 0.451956 3 158.792 0
-0.989074 -5.18387 0.275719 3 158.192 0
1.03892 16.7459 0.302884 3 157.592 0
-10.864 -3.25191 0.382461 3 156.992 0
-15.3856 3.97222 0.432374 3 156.392 0
-5.26259 16.8498 0.435541 3 155.792 0
-5.85981 16.0434 0.565365 3 155.193 0
2.93365 -3.11362 0.428708 3 154.593 0
-1.85761 -5.08051 0.553866 3 153.993 0
-14.2749 1.39911 0.502953 3 153.393 0
8.97176 2.34781 0.404626 3 152.793 0
-6.03593 -5.70112 0.423958 3 152.193 0
-14.551 11.2503 0.44779 3 151.593 0
-13.0709 0.255934 0.530867 3 150.994 0
9.65056 6.75079 0.526868 3 150.394 0
-15.9923 6.78337 0.499453 3 149.794 0
-14.6615 4.55368 0.476371 3 149.194 0
-9.61686 -4.69735 0.527618 3 148.594 0
6.69149 14.5966 0.612361 3 147.994 0
-7.93339 17.1652 0.461039 3 147.394 0
7.91761 0.263245 0.511369 3 146.795 0
6.73533 0.687762 0.608778 3 146.195 0
9.21183 1.16007 0.806847 3 145.595 0
-3.09159 16.8974 0.508119 3 144.995 0
-10.703 -4.2757 0.636776 3 144.395 0
-4.21065 16.713 0.623611 3 143.795 0
-10.6194 17.5966 0.58028 3 143.195 0
8.61918 -0.712282 0.692272 3 142.596 0
5.65013 -1.54722 0.549449 3 141.996 0
-2.1948 17.1053 0.365629 3 141.396 0
-11.8907 -4.57043 0.54195 3 140.796 0
1.98224 16.5459 0.63711 3 140.196 0
-16.2412 7.82152 0.568115 3 139.596 0
7.72264 12.8935 0.543783 3 138.996 0
-3.84208 -6.28025 0.548616 3 138.397 0
-12.4896 -2.0654 0.525034 3 137.797 0
-2.70505 17.9758 0.637276 3 137.197 0
9.43771 5.4395 0.707605 3 136.597 0
0.619055 17.9197 0.744852 3 135.997 0
-13.0175 -4.2115 0.622694 3 135.397 0
-13.4859 11.5694 0.661108 3 134.797 0
7.81528 11.5988 0.701188 3 134.198 0
-4.6963 -5.53203 0.587197 3 133.598 0
-12.0024 -3.27269 0.743019 3 132.998 0
-14.9093 3.2589 0.411543 3 132.398 0
7.23737 -0.725835 0.690939 3 131.798 0
0.0391496 -5.34065 0.651859 3 131.198 0
-6.42989 17.3093 0.800931 3 130.599 0
10.0869 2.61046 0.736769 3 129.999 0
1.16973 -7.19775 0.847678 3 129.399 0
-9.56576 16.8447 0.695272 3 128.799 0
-14.404 0.0908231 0.81368 3 128.199 0
-17.2297 7.04 0.671274 3 127.599 0
-1.06027 17.874 0.699188 3 126.999 0
-18.129 5.8814 0.779099 3 126.4 0
-6.12452 18.8943 0.67669 3 125.8 0
-9.47891 18.2945 0.735602 3 125.2 0
-12.3568 -0.826829 0.71952 3 124.6 0
2.20499 18.0197 0.824346 3 124 0
-4.80242 18.09 0.872259 3 123.4 0
-13.3194 -2.92456 0.604862 3 122.8 0
3.91437 -2.39174 0.789432 3 122.201 0
-15.9722 0.33398 0.767017 3 121.601 0
-3.3373 -4.92315 0.900174 3 121.001 0
-11.886 17.4236 0.702105 3 120.401 0
-12.3468 14.6726 0.904757 3 119.801 0
5.943 -4.38775 0.745102 3 119.201 0
-7.41355 -5.35105 1 3 118.601 0
-17.9441 11.1687 0.891425 3 118.002 0
-16.2543 14.6718 1 3 117.402 0
5.44324 -2.90245 0.821596 3 116.802 0
10.8844 5.98668 0.816847 3 116.202 0
-13.8077 -1.51633 0.887341 3 115.602 0
-3.78443 -7.65743 0.828429 3 115.002 0
1.38823 -5.64401 0.732353 3 114.402 0
9.37745 3.7638 0.570364 3 113.803 0
6.17732 -7.47673 0.709771 3 113.203 0
-11.0083 19.1372 1 3 112.603 0
12.5093 6.83577 1 3 112.003 0
-5.38673 -6.74781 0.810514 3 111.403 0
-0.28705 -10.8261 0.902174 3 110.803 0
-7.24616 20.5392 0.995917 3 110.203 0
-15.5032 1.80122 0.7746 3 109.604 0
4.27145 -4.02078 0.803264 3 109.004 0
2.59974 -4.49962 0.937755 3 108.404 0
-14.9184 -3.05191 1 3 107.804 0
-2.3201 -6.56426 1 3 107.204 0
-15.375 -1.10957 0.72052 3 106.604 0
-17.3999 8.57881 0.76385 3 106.005 0
9.26785 11.2274 0.757934 3 105.405 0
-11.0678 15.9993 0.940171 3 104.805 0
-16.0473 11.2916 0.988501 3 104.205 0
-14.2542 14.6809 1 3 103.605 0
-19.0015 12.795 0.804931 3 103.005 0
-16.4817 5.16162 1 3 102.405 0
5.23909 16.1508 0.832262 3 101.806 0
-7.77482 18.6153 1 3 101.206 0
8.31856 14.6145 1 3 100.606 0
-0.479627 -6.75039 0.854761 3 100.006 0
10.9351 11.4868 0.916006 3 99.4061 0
3.54256 16.6512 0.90409 3 98.8063 0
7.06929 16.1871 1 3 98.2064 0
9.48325 12.9887 1 3 97.6066 0
1.38265 -9.91722 1 3 97.0067 0
-5.25978 20.3331 1 3 96.4069 0
0.508696 19.6649 1 3 95.807 0
-14.6763 12.7288 1 3 95.2071 0
6.9355 -2.208 0.824013 3 94.6073 0
11.3167 1.38834 1 3 94.0074 0
2.50239 19.824 1 3 93.4076 0
-18.8275 7.52951 1 3 92.8077 0
10.7672 7.81399 1 3 92.2079 0
-17.4343 -0.660601 1 3 91.608 0
2.60257 -8.35605 0.981835 3 91.0082 0
-9.18828 -6.17916 0.966669 3 90.4083 0
3.94031 18.5018 0.95342 3 89.8085 0
8.81882 8.2655 1 3 89.2086 0
-12.689 -5.89837 1 3 88.6088 0
-14.451 -4.97928 0.985001 3 88.0089 0
5.80854 17.8907 1 3 87.409 0
-18.5547 -3.62682 1 3 86.8092 0
8.74852 -2.4006 1 3 86.2093 0
7.65991 -4.07878 1 3 85.6095 0
-0.614942 21.3181 1 3 85.0096 0
-16.6421 3.17165 1 3 84.4098 0
-2.0813 -8.54905 1 3 83.8099 0
-19.7855 11.2431 0.927339 3 83.2101 0
-1.48596 19.5178 1 3 82.6102 0
-7.20244 -7.3361 1 3 82.0104 0
-16.8554 -2.57103 1 3 81.4105 0
-9.20096 20.0171 1 3 80.8107 0
4.447 20.388 1 3 80.2108 0
-13.2666 16.4197 1 3 79.611 0
12.8356 11.1486 1 3 79.0111 0
-2.61229 21.2156 1 3 78.4112 0
-18.897 9.52748 1 3 77.8114 0
-3.85193 -9.48421 1 3 77.2115 0
2.95094 -6.40399 1 3 76.6117 0
-0.0817413 -8.55587 1 3 76.0118 0
-17.2008 12.9098 1 3 75.412 0
10.182 9.72653 1 3 74.8121 0
4.8317 -5.73399 1 3 74.2123 0
-19.9186 5.84273 1 3 73.6124 0
10.2627 -0.310362 1 3 73.0126 0
-3.48323 19.4152 1 3 72.4127 0
9.04726 16.4817 1 3 71.8129 0
10.9225 4.15339 1 3 71.213 0
-14.9345 18.3788 1 3 70.6132 0
-5.61088 -8.5424 1 3 70.0133 0
10.2932 14.918 1 3 69.4134 0
7.80167 18.0464 1 3 68.8136 0
12.1308 9.277 1 3 68.2137 0
4.47262 -7.69973 1 3 67.6139 0
12.6706 2.86037 1 3 67.014 0
14.4037 6.19487 1 3 66.4142 0
11.493 13.3183 1 3 65.8143 0
-17.434 1.33957 1 3 65.2145 0
12.7948 4.85647 1 3 64.6146 0
6.82408 -5.89567 1 3 64.0148 0
-6.37772 22.34 1 3 63.4146 0
10.7408 -2.24995 1 3 62.8145 0
-18.3982 4.12461 1 3 62.2144 0
14.6882 4.21502 1 3 61.6143 0
-2.16985 -10.5631 1 3 61.0141 0
13.8737 8.29596 1 3 60.414 0
-12.6853 -8.04014 1 3 59.8139 0
1.37792 21.478 1 3 59.2137 0
13.4708 13.6156 1 3 58.6136 0
-20.824 7.62626 1 3 58.0135 0
9.87569 -4.05342 1 3 57.4134 0
-19.1925 0.291123 1 3 56.8132 0
13.2381 0.833132 1 3 56.2131 0
6.36808 19.8103 1 3 55.613 0
-15.2644 16.4071 1 3 55.0128 0
-19.1347 -1.71081 1 3 54.4127 0
12.2706 15.2154 1 3 53.8126 0
-8.56588 22.0385 1 3 53.2125 0
-7.45393 -9.31929 1 3 52.6123 0
3.34262 -10.3067 1 3 52.0122 0
8.36165 19.9664 1 3 51.4121 0
-10.5011 21.5348 1 3 50.8119 0
-16.3879 -4.51615 1 3 50.2118 0
1.26747 -11.9136 1 3 49.6117 0
-9.06692 -8.14011 1 3 49.0116 0
9.77923 18.3436 1 3 48.4114 0
-12.9673 18.7358 1 3 47.8113 0
-14.3751 -6.97095 1 3 47.2112 0
-18.2522 14.611 1 3 46.611 0
-1.7574 23.0221 1 3 46.0109 0
14.6455 11.9985 1 3 45.4108 0
-20.1977 14.1487 1 3 44.8107 0
-11.0016 -6.96537 1 3 44.2105 0
-12.3011 20.6631 1 3 43.6104 0
0.239745 23.1253 1 3 43.0103 0
-19.1934 2.28973 1 3 42.4102 0
-7.69927 23.8407 1 3 41.81 0
12.1833 -0.865897 1 3 41.2099 0
-16.322 -6.5149 1 3 40.6098 0
-9.96914 23.4626 1 3 40.0096 0
5.90604 21.7561 1 3 39.4095 0
3.99192 22.3349 1 3 38.8094 0
-20.3832 3.89726 1 3 38.2093 0
-9.28001 -10.1284 1 3 37.6091 0
16.2597 5.45145 1 3 37.009 0
-4.38854 22.1323 1 3 36.4089 0
-10.8948 -8.96215 1 3 35.8087 0
-11.1141 -10.9427 1 3 35.2086 0
7.89969 21.9121 1 3 34.6085 0
11.0246 16.7791 1 3 34.0084 0
-21.9098 5.65889 1 3 33.4082 0
8.81652 -5.74704 1 3 32.8081 0
15.7684 7.65571 1 3 32.208 0
14.8959 10.015 1 3 31.6079 0
-18.0854 -5.5722 1 3 31.0079 0
-7.57662 -11.3143 1 3 30.408 0
11.0973 -5.63546 1 3 29.808 0
7.94224 -7.5528 1 3 29.208 0
-14.454 -8.97353 1 3 28.608 0
14.6835 2.21517 1 3 28.008 0
-9.41853 -12.122 1 3 27.408 0
16.9416 9.27552 1 3 26.808 0
-21.1796 2.06245 1 3 26.208 0
5.19824 -9.56203 1 3 25.608 0
-17.3048 16.3716 1 3 25.008 0
13.003 17.0761 1 3 24.408 0
-21.1783 0.0623101 1 3 23.8081 0
-20.8945 9.62522 1 3 23.2081 0
11.9623 -3.83257 1 3 22.6081 0
-5.55395 -10.5385 1 3 22.0081 0
-14.2601 20.2617 1 3 21.4081 0
-3.87039 -11.616 1 3 20.8081 0
13.0913 -5.4834 1 3 20.2081 0
2.23327 23.2854 1 3 19.6081 0
10.0364 -7.33051 1 3 19.0081 0
12.0349 -7.40157 1 3 18.4081 0
-19.3035 16.3121 1 3 17.8081 0
-16.9337 18.3359 1 3 17.2082 0
14.1027 -1.42713 1 3 16.6082 0
10.3394 20.2632 1 3 16.0082 0
-5.52298 24.1475 1 3 15.4082 0
15.1569 0.272028 1 3 14.8082 0
11.7571 18.6402 1 3 14.2082 0
7.19205 -9.40651 1 3 13.6082 0
-12.1547 22.6598 1 3 13.0082 0
-3.53393 23.9404 1 3 12.4082 0
-21.7105 11.4514 1 3 11.8082 0
-0.899297 24.8285 1 3 11.2082 0
-22.0602 13.4203 1 3 10.6083 0
9.17235 -9.13413 1 3 10.0083 0
-16.2595 20.2188 1 3 9.40828 0
-22.3749 3.71379 1 3 8.80828 0
16.4891 11.2231 1 3 8.20829 0
1.09785 24.9319 1 3 7.6083 0
-14.1134 22.2556 1 3 7.00831 0
-5.96323 -12.4949 1 3 6.40832 0
-21.4584 20.0193 1 3 5.80833 0
-35.7001 -71.9416 1 3 5.20834 0
22.9171 101.152 1 3 4.60835 0
1.06636 128.722 1 3 4.00836 0
144.277 -49.9368 1 3 3.40835 0
20.5753 -167.31 1 3 2.80834 0
-173.485 46.5975 1 3 2.20833 0
-122.743 -144.695 1 3 1.60833 0
-96.577 -170.612 1 3 1.00833 0
148.623 -132.913 1 3 0.408333 0
