# Supplementary material for: Study of tumor growth indicates the existence of an “immunological threshold” separating states of pro- and antitumoral peritumoral inflammation
Source: PLoS One. 2018 Nov 2;13(11):e0202823. doi: 10.1371/journal.pone.0202823 (PMC6214501; doi:10.1371/journal.pone.0202823)
Supplement: S1 Data — File containing the position and radius of particles at simulated times. A detailed description file is provided alongside the data. (ZIP) [file pone.0202823.s004.zip › minimal dataset/competent/21500.csv]

0 0 0.928719 0 18830.6 0
-6.46795 3.19357 1.00013 0 18802.9 0
-2.91079 3.16558 1.00013 0 18714.6 0
-6.2643 7.21594 0.675238 0 18853.5 0
-4.68227 4.0943 1.00013 0 18861.3 0
-3.00064 5.17684 1.00013 0 18807.9 0
-6.04879 5.55464 1.00013 0 18763.2 0
-4.60082 2.09601 1.00003 0 17983.6 0
2.18495e+07 -1.77318e+08 0.884706 0 17889.7 0
-6.38648 1.19523 1.00003 0 17831.5 0
-5.72076 6.66692 0.0958963 3 210.179 0
-2.12842 1.02021 0.0973963 3 208.38 0
-3.03302 6.35103 0.17456 3 207.18 0
-0.231935 0.96252 0.0598123 3 205.98 0
-0.819257 0.534886 0.0419787 3 202.981 0
-3.56771 2.05638 0.0328952 3 201.781 0
-4.74291 -0.476429 0.0185619 3 201.181 0
-3.28983 6.18935 0.044062 3 198.182 0
-6.90766 4.22713 0.12298 3 196.382 0
-2.76335 1.92396 0.248388 3 195.783 0
-7.32761 2.4573 0.131563 3 195.183 0
-2.01987 1.26635 0.170477 3 194.583 0
-6.55968 -0.282962 0.250721 3 193.983 0
-7.04583 4.89476 0.193975 3 193.383 0
-3.20623 2.00857 0.177643 3 192.783 0
-3.4632 2.16624 0.11623 3 192.183 0
-6.72505 4.2068 0.0444787 3 191.584 0
-6.54792 4.42409 0.229556 3 190.984 0
-1.86969 0.959617 0.164644 3 189.784 0
-1.99992 3.91614 0.180143 3 189.184 0
-7.33882 0.571395 0.138229 3 188.584 0
-4.92722 5.23624 0.138479 3 187.984 0
-2.48631 1.51978 0.220307 3 187.385 0
-4.95919 5.59306 0.0830627 3 186.785 0
-5.44508 0.284566 0.291385 3 186.185 0
-5.87446 6.59602 0.0548956 3 185.585 0
-5.4607 0.727375 0.0349786 3 184.985 0
-2.17599 0.715871 0.0742292 3 184.385 0
-2.87214 1.49415 0.139646 3 183.786 0
-3.46322 1.74983 0.180976 3 183.186 0
-1.25403 0.861456 0.190309 3 182.586 0
-2.36724 4.18373 0.154645 3 181.986 0
-1.889 0.559365 0.234972 3 180.786 0
-2.19192 4.40139 0.11948 3 180.186 0
-7.25503 5.41168 0.214474 3 179.587 0
-5.97167 -0.102407 0.36188 3 178.987 0
-0.0821855 -1.1311 0.206308 3 178.387 0
-7.5719 3.32573 0.111313 3 177.787 0
-6.89113 6.5083 0.248138 3 177.187 0
-7.1233 2.16624 0.218807 3 176.587 0
-1.78183 4.28085 0.241888 3 175.987 0
-1.80299 3.60777 0.181643 3 174.788 0
-7.2719 -0.664242 0.242305 3 174.188 0
-5.06209 0.80204 0.35063 3 173.588 0
-2.90791 6.92648 0.413709 3 172.988 0
-1.5833 1.255 0.236055 3 172.388 0
-3.1251 1.66837 0.166227 3 171.788 0
-6.87776 -1.74892 0.246805 3 171.189 0
-4.22484 5.22901 0.221056 3 170.589 0
-3.1542 0.852778 0.294801 3 169.989 0
-7.6515 5.14648 0.261554 3 169.389 0
-3.68484 1.1356 0.305384 3 168.789 0
-1.85138 2.0123 0.565531 3 168.189 0
-0.578768 -0.885865 0.127897 3 167.589 0
-5.2411 -0.317873 0.334798 3 166.99 0
-4.20555 0.890417 0.268636 3 166.39 0
-2.56391 0.994501 0.310217 3 165.79 0
-7.13073 7.59843 0.270053 3 165.19 0
-7.74023 5.89134 0.467205 3 164.59 0
-6.6734 -1.01149 0.448873 3 163.99 0
-1.14074 2.59004 0.207724 3 163.391 0
-7.20114 0.00951848 0.434374 3 162.791 0
-4.23011 5.78097 0.327632 3 162.191 0
-2.50989 0.299747 0.385628 3 161.591 0
-4.5055 7.3234 0.484121 3 160.991 0
-8.71572 4.533 0.274636 3 160.391 0
-5.85929 -0.838889 0.382628 3 159.791 0
-4.81571 6.18793 0.379378 3 159.192 0
-6.09939 8.1994 0.321716 3 158.592 0
-1.12253 0.420922 0.26822 3 157.992 0
-7.70653 6.63723 0.279302 3 157.392 0
-3.55736 7.38491 0.380878 3 156.792 0
-7.22817 6.9867 0.311883 3 156.192 0
-7.69197 1.97053 0.378712 3 155.592 0
-0.796414 1.50273 0.588613 3 154.993 0
-5.16073 -1.19031 0.399044 3 154.393 0
-8.61547 2.09166 0.501369 3 153.793 0
-5.25048 6.83762 0.402627 3 153.193 0
-4.98622 8.36607 0.407793 3 152.593 0
-1.6238 2.87105 0.317466 3 151.993 0
-0.0572929 2.38814 0.564115 3 151.393 0
-1.91659 -1.85387 0.589113 3 150.794 0
-8.36491 -2.90324 0.593613 3 150.194 0
-2.87501 8.15333 0.487704 3 149.594 0
-2.10971 6.31692 0.446707 3 148.994 0
-8.11468 -0.196484 0.50012 3 148.394 0
-8.24999 4.99685 0.355297 3 147.794 0
-5.30617 7.64428 0.373129 3 147.194 0
-1.34273 5.08466 0.657608 3 146.595 0
0.544205 -1.2434 0.428208 3 145.995 0
-4.47801 0.122761 0.546283 3 145.395 0
-3.39766 0.0602936 0.533201 3 144.795 0
-3.81703 6.52164 0.520118 3 144.195 0
-5.83032 9.14178 0.657858 3 143.595 0
-9.05889 5.30733 0.510869 3 142.995 0
-7.61773 4.29572 0.589196 3 142.396 0
1.03138 -2.19734 0.642943 3 141.796 0
-7.92465 2.82194 0.502703 3 141.196 0
0.338427 1.38096 0.481954 3 140.596 0
-9.5435 4.3396 0.541117 3 139.996 0
-9.43 1.09474 0.758851 3 139.396 0
-8.62577 3.66798 0.594363 3 138.797 0
-4.24928 -0.944454 0.544533 3 138.197 0
-5.88137 -3.0024 0.454956 3 137.597 0
2.37088 1.04175 0.558449 3 136.997 0
-3.00415 -1.13433 0.713687 3 136.397 0
-7.04139 8.55883 0.687106 3 135.797 0
-4.61936 -2.14939 0.696522 3 135.197 0
-8.02276 0.989505 0.649025 3 134.598 0
-16.7593 -2.96585 0.704105 3 133.998 0
-9.28088 -0.368587 0.676273 3 133.398 0
-10.0813 5.23725 0.505119 3 132.798 0
1.27393 0.789417 0.565198 3 132.198 0
-1.93755 7.43248 0.68019 3 131.598 0
-10.7366 -0.547783 0.787265 3 130.998 0
-6.81993 10.0472 0.682773 3 130.399 0
-0.724137 3.66961 0.877842 3 129.799 0
-4.4684 9.52432 0.757518 3 129.199 0
-3.97679 8.26458 0.593196 3 128.599 0
-1.8038 8.89576 0.784766 3 127.999 0
-4.28052 11.0888 0.807764 3 127.399 0
-10.7638 4.25571 0.681106 3 126.799 0
-0.924795 6.42659 0.744185 3 126.2 0
-1.64104 -0.502716 0.786515 3 125.6 0
-5.97261 -1.88294 0.667691 3 125 0
-2.94977 10.0574 0.841511 3 124.4 0
1.73705 -0.612822 0.91184 3 123.8 0
-7.03478 -2.77143 0.716437 3 123.2 0
0.0344601 5.29837 0.734186 3 122.6 0
0.447199 6.66578 0.647109 3 122.001 0
-0.481783 7.92817 0.820096 3 121.401 0
-5.51882 10.3165 0.556365 3 120.801 0
-8.6794 6.30908 0.559115 3 120.201 0
-0.591864 -1.92416 0.736102 3 119.601 0
-0.0207716 9.45707 0.77535 3 119.001 0
-1.65108 -3.47387 0.702522 3 118.401 0
-2.91538 13.7488 0.893674 3 117.802 0
-8.23881 7.62698 0.829762 3 117.202 0
-2.64301 11.8734 1 3 116.602 0
-3.11865 -2.76262 0.916339 3 116.002 0
-10.0177 6.5667 0.801681 3 115.402 0
0.921875 4.0424 0.801431 3 114.802 0
-7.92245 -1.51043 0.824263 3 114.203 0
-1.32222 10.439 0.829846 3 113.603 0
-12.4295 -0.323554 0.920922 3 113.003 0
-6.19527 11.6624 0.948837 3 112.403 0
-11.3132 5.64387 0.784182 3 111.803 0
-8.3627 9.32135 0.828596 3 111.203 0
-9.95063 2.77875 1 3 110.603 0
2.76271 7.03008 0.715604 3 110.004 0
-13.3818 8.45459 1 3 109.404 0
-11.1878 1.18839 1 3 108.804 0
-6.39734 -4.04982 0.712271 3 108.204 0
1.32479 8.04793 0.988168 3 107.604 0
-4.59471 12.873 1 3 107.004 0
-13.4263 6.46772 0.983251 3 106.404 0
-11.657 -2.05782 0.975168 3 105.805 0
1.50626 2.33875 1 3 105.205 0
1.74261 9.99285 1 3 104.605 0
1.74238 5.6474 1 3 104.005 0
-12.7116 4.74822 0.871426 3 103.405 0
-9.92002 8.36371 0.996667 3 102.805 0
-11.9328 3.04532 1 3 102.205 0
-1.09874 14.4539 1 3 101.606 0
-4.69706 -3.84791 1 3 101.006 0
-0.958645 -5.24522 1 3 100.406 0
-14.618 5.04862 0.865843 3 99.806 0
-0.999147 12.6421 0.81418 3 99.2062 0
-5.85392 -5.67464 1 3 98.6063 0
-9.68127 -2.00097 1 3 98.0065 0
18.9831 109.366 0.951837 3 97.4066 0
0.670284 13.2697 0.966836 3 96.8068 0
-4.46388 14.8432 0.971585 3 96.2069 0
3.54567 0.0166933 1 3 95.607 0
-13.9194 3.31782 1 3 95.0072 0
5.44534 0.642168 1 3 94.4073 0
2.73894 3.91375 1 3 93.8075 0
-8.0577 -4.46861 1 3 93.2076 0
-9.99575 -3.97598 1 3 92.6078 0
3.71622 5.63124 0.973752 3 92.0079 0
-3.96695 -6.33735 1 3 91.4081 0
-2.87193 -4.66383 1 3 90.8082 0
0.0692487 -3.52962 1 3 90.2084 0
5.02327 -1.33124 1 3 89.6085 0
-13.1682 1.46426 1 3 89.0087 0
-13.6233 -1.86564 1 3 88.4088 0
-7.99389 13.0958 0.959753 3 87.809 0
-8.05561 11.1587 0.977585 3 87.2091 0
0.268244 11.3442 1 3 86.6092 0
2.15499 11.977 0.989667 3 86.0094 0
-9.44814 -5.90574 1 3 85.4095 0
2.06629 -3.63836 1 3 84.8097 0
0.740171 15.2404 1 3 84.2098 0
-11.6674 7.39224 1 3 83.61 0
-9.86641 10.3625 1 3 83.0101 0
6.92289 -0.705702 1 3 82.4103 0
-9.75849 14.3607 1 3 81.8104 0
-6.24836 13.9979 1 3 81.2106 0
3.11733 -1.93676 1 3 80.6107 0
3.53437 2.07881 1 3 80.0109 0
-11.6244 9.40874 1 3 79.411 0
-2.05323 -6.91888 1 3 78.8111 0
3.24918 8.67768 1 3 78.2113 0
4.72844 3.70937 1 3 77.6114 0
4.08794 -3.68545 1 3 77.0116 0
5.69071 5.5788 1 3 76.4117 0
-15.1308 7.48513 1 3 75.8119 0
-15.2213 1.7997 1 3 75.212 0
5.99392 -3.0799 1 3 74.6122 0
-13.3292 10.454 1 3 74.0123 0
-2.6758 15.6838 1 3 73.4125 0
-15.893 3.68355 1 3 72.8126 0
4.72885 7.33235 1 3 72.2128 0
-11.5713 11.4078 1 3 71.6129 0
-0.0562438 -7.02783 1 3 71.0131 0
-16.8451 8.5152 1 3 70.4132 0
-0.836931 16.4702 1 3 69.8133 0
-15.0959 9.48494 1 3 69.2135 0
3.03771 -5.38726 1 3 68.6136 0
-14.4702 -0.0538285 1 3 68.0138 0
-9.81338 12.3615 1 3 67.4139 0
6.29041 2.45483 1 3 66.8141 0
-12.7809 -3.6836 1 3 66.2142 0
3.63189 10.6464 1 3 65.6144 0
-14.8638 -3.44973 1 3 65.0145 0
7.18084 4.24573 1 3 64.4147 0
-6.08679 15.9912 1 3 63.8147 0
-11.5222 -5.26809 1 3 63.2146 0
-13.2763 12.4533 1 3 62.6145 0
6.63198 7.95341 1 3 62.0143 0
-7.90662 15.1159 1 3 61.4142 0
-7.5927 -6.66287 1 3 60.8141 0
-16.8078 10.519 1 3 60.214 0
5.03681 -5.44597 1 3 59.6138 0
-4.28844 16.8664 1 3 59.0137 0
-5.44791 -7.68151 1 3 58.4136 0
5.15114 9.29774 1 3 57.8134 0
-3.51189 -8.28671 1 3 57.2133 0
-16.451 0.222433 1 3 56.6132 0
8.65298 2.89834 1 3 56.0131 0
-4.9916 -9.6321 1 3 55.4129 0
-7.12401 -8.77263 1 3 54.8128 0
-9.02069 -8.06326 1 3 54.2127 0
-15.0431 11.4847 1 3 53.6125 0
-16.2996 5.86216 1 3 53.0124 0
1.01674 17.2211 1 3 52.4123 0
2.60819 15.9534 1 3 51.8122 0
7.59632 6.20117 1 3 51.212 0
1.03834 -5.35397 1 3 50.6119 0
-2.45738 17.6717 1 3 50.0118 0
4.03244 12.6529 1 3 49.4116 0
-1.15983 -8.70816 1 3 48.8115 0
-11.5184 13.407 1 3 48.2114 0
-17.1894 2.16064 1 3 47.6113 0
7.76789 1.10693 1 3 47.0111 0
-10.8759 -7.30571 1 3 46.411 0
-13.7098 -5.45483 1 3 45.8109 0
-17.7329 4.46743 1 3 45.2108 0
-15.6985 -1.63225 1 3 44.6106 0
6.94362 -4.84 1 3 44.0105 0
-7.72961 17.1319 1 3 43.4104 0
3.94332 -7.17049 1 3 42.8102 0
-9.57117 16.3518 1 3 42.2101 0
-2.61865 -10.0763 1 3 41.61 0
1.94364 -7.13708 1 3 41.0099 0
9.0844 4.86284 1 3 40.4097 0
-18.42 0.585122 1 3 39.8096 0
-18.0138 6.89227 1 3 39.2095 0
2.51485 13.9555 1 3 38.6093 0
7.89357 -2.45436 1 3 38.0092 0
-17.6828 -1.34984 1 3 37.4091 0
0.837184 -8.81717 1 3 36.809 0
8.9229 -0.702555 1 3 36.2088 0
-19.0331 2.94773 1 3 35.6087 0
2.83413 -8.92768 1 3 35.0086 0
5.94177 -7.22946 1 3 34.4084 0
-6.66961 -10.7203 1 3 33.8083 0
-11.4634 15.4062 1 3 33.2082 0
-14.9901 13.484 1 3 32.6081 0
-20.2595 1.36791 1 3 32.0079 0
-12.8756 -7.27263 1 3 31.4079 0
7.84788 -6.62391 1 3 30.8079 0
-57.1015 -3.30189 1 3 30.208 0
5.52177 11.2954 1 3 29.608 0
-16.0909 -5.02851 1 3 29.008 0
11.0687 4.61198 1 3 28.408 0
-11.5448 -9.19053 1 3 27.808 0
7.49592 11.0841 1 3 27.208 0
-13.2234 14.4525 1 3 26.608 0
-15.0163 -6.96888 1 3 26.008 0
4.5922 21.9738 1 3 25.408 0
-9.37688 27.0637 1 3 24.808 0
47.3789 14.3745 1 3 24.208 0
-49.5753 2.39803 1 3 23.6081 0
120.985 -26.5891 1 3 23.0081 0
9.41247 115.682 1 3 22.4081 0
-75.1165 -17.2382 1 3 21.8081 0
78.1497 -47.1559 1 3 21.2081 0
97.3092 3.82052 1 3 20.6081 0
-86.3317 -50.7683 1 3 20.0081 0
104.711 -35.8591 1 3 19.4081 0
10.8963 111.909 1 3 18.8081 0
-114.7 -28.5738 1 3 18.2081 0
18.457 -125.893 1 3 17.6082 0
45.0444 -124.821 1 3 17.0082 0
79.5657 110.252 1 3 16.4082 0
-46.639 131.143 1 3 15.8082 0
105.261 100.883 1 3 15.2082 0
-52.0047 -141.161 1 3 14.6082 0
150.124 -40.1548 1 3 14.0082 0
54.2035 148.168 1 3 13.4082 0
-138.346 -143.433 1 3 12.8082 0
-67.2497 -151.562 1 3 12.2082 0
-81.4077 -148.225 1 3 11.6082 0
-162.419 -55.6731 1 3 11.0083 0
97.7366 -146.184 1 3 10.4083 0
-136.861 -113.631 1 3 9.80827 0
-168.751 62.9122 1 3 9.20828 0
126.897 132.14 1 3 8.60829 0
-184.495 -15.2469 1 3 8.0083 0
175.667 66.301 1 3 7.40831 0
176.203 70.2422 1 3 6.80832 0
94.9858 166.019 1 3 6.20832 0
-139.727 -132.976 1 3 5.60833 0
-140.096 134.473 1 3 5.00834 0
-63.8039 -184.986 1 3 4.40835 0
90.1403 174.869 1 3 3.80836 0
185.194 69.2927 1 3 3.20835 0
-147.975 -132.272 1 3 2.60834 0
40.0956 195.013 1 3 2.00833 0
150.132 -131.491 1 3 1.40833 0
72.9477 -186.073 1 3 0.808333 0
181.705 -83.5459 1 3 0.208333 0
