# Supplementary material for: Study of tumor growth indicates the existence of an “immunological threshold” separating states of pro- and antitumoral peritumoral inflammation
Source: PLoS One. 2018 Nov 2;13(11):e0202823. doi: 10.1371/journal.pone.0202823 (PMC6214501; doi:10.1371/journal.pone.0202823)
Supplement: S1 Data — File containing the position and radius of particles at simulated times. A detailed description file is provided alongside the data. (ZIP) [file pone.0202823.s004.zip › minimal dataset/competent/20680.csv]

-3.9039 3.50925 1.00013 0 18061.9 0
-7.86818 2.95875 1.00013 0 18034.2 0
-7.11828 4.81276 1.00013 0 17945.9 0
-3.15663 5.36441 1.00013 0 18084.8 0
-5.88489 3.234 1.00013 0 18092.6 0
-4.65716 1.6552 1.00013 0 18039.2 0
-6.63853 1.3815 1.00013 0 17994.4 0
-5.13748 5.08909 1.00003 0 17214.9 0
2.18495e+07 -1.77318e+08 0.880539 0 17121 0
-8.62 1.10657 1.00003 0 17062.8 0
-7.00235 5.86708 0.0603957 3 213.378 0
-4.19172 5.5318 0.040562 3 212.778 0
-5.61997 1.30462 0.0144786 3 204.38 0
-8.79679 2.25421 0.160144 3 201.381 0
-8.36126 4.24743 0.0448954 3 200.781 0
-3.45378 6.43645 0.10773 3 199.582 0
-4.02674 0.75826 0.0914795 3 198.382 0
-7.73356 0.543932 0.0442287 3 197.782 0
-2.96708 4.21189 0.163644 3 197.182 0
-4.60679 6.55655 0.145145 3 196.582 0
-4.06615 0.524579 0.140896 3 195.983 0
-3.55778 6.32721 0.0404787 3 195.383 0
-8.98318 2.11417 0.0638957 3 194.783 0
-2.32838 4.48277 0.208391 3 194.183 0
-7.5674 0.813757 0.083396 3 193.583 0
-4.09148 2.50275 0.0153119 3 192.983 0
-9.61694 1.34624 0.0198952 3 192.383 0
-4.14617 5.86118 0.106146 3 191.784 0
-4.96507 0.532076 0.141896 3 191.184 0
-6.21216 5.6439 0.208141 3 190.584 0
-1.45386 6.41576 0.0909795 3 189.984 0
-7.80171 5.65553 0.0841461 3 188.784 0
-4.22635 5.61412 0.0483121 3 188.184 0
-10.0087 1.62859 0.17531 3 187.585 0
-9.03096 4.09179 0.30505 3 186.985 0
-8.49567 3.98443 0.201475 3 186.385 0
-3.52427 1.51328 0.141979 3 185.785 0
-6.56556 6.11916 0.376962 3 185.185 0
-2.01615 5.35391 0.139312 3 184.585 0
-6.83835 0.144462 0.252388 3 183.985 0
-2.27752 4.79093 0.0475621 3 183.386 0
-9.67306 1.28536 0.062479 3 182.786 0
-5.97139 0.363689 0.217223 3 182.186 0
-1.84498 5.42254 0.0356452 3 181.586 0
-8.9887 2.72771 0.143145 3 180.986 0
-7.44746 0.384676 0.282885 3 180.386 0
-9.69638 1.52136 0.154728 3 179.786 0
-8.04932 0.0797519 0.166227 3 179.187 0
-6.24284 -0.651135 0.151728 3 178.587 0
-3.3324 2.48342 0.174227 3 177.987 0
-4.85062 6.24109 0.185726 3 177.387 0
-9.59033 2.82607 0.356463 3 176.787 0
-2.08235 4.89675 0.171727 3 176.187 0
-8.12462 4.14087 0.196725 3 175.588 0
-4.38048 6.1835 0.287218 3 174.988 0
-10.9608 0.302727 0.339881 3 174.388 0
-4.63853 8.08801 0.333798 3 173.788 0
-6.36015 -0.0524273 0.26247 3 173.188 0
-9.02888 4.70225 0.299717 3 172.588 0
-10.1055 2.51863 0.242472 3 171.988 0
-1.90095 5.81722 0.332382 3 171.389 0
-3.86403 6.45536 0.290635 3 170.789 0
-1.67509 6.2699 0.173477 3 170.189 0
-5.5362 0.66771 0.313466 3 169.589 0
-4.4633 0.394331 0.275469 3 168.989 0
-9.6435 2.07183 0.398127 3 168.389 0
-7.86065 -0.699793 0.425875 3 167.789 0
-5.83004 6.27172 0.370462 3 167.19 0
-10.6583 1.95148 0.549199 3 166.59 0
-8.86292 -0.957769 0.170977 3 165.99 0
-10.9795 1.22436 0.239305 3 165.39 0
-9.16287 3.41158 0.367546 3 164.79 0
-1.66314 4.22466 0.504036 3 164.19 0
-8.35823 4.56755 0.259887 3 163.59 0
-1.53082 5.11958 0.397377 3 162.991 0
-8.6444 -0.332264 0.439624 3 162.391 0
-7.45822 6.31989 0.535034 3 161.791 0
-0.682148 4.21784 0.475455 3 161.191 0
-2.49739 3.78688 0.432874 3 160.591 0
-0.704722 3.63614 0.0979796 3 159.991 0
-6.0792 6.99534 0.388294 3 159.391 0
-3.34857 1.96617 0.342631 3 158.792 0
-1.08815 3.56474 0.291135 3 158.192 0
-5.57338 -0.307254 0.562365 3 157.592 0
-6.77293 6.83926 0.322716 3 156.992 0
-8.33937 6.44691 0.349964 3 156.392 0
-1.66439 3.41881 0.300217 3 155.792 0
-2.26399 6.53522 0.471622 3 155.193 0
-4.23925 7.23752 0.576364 3 154.593 0
-10.6391 2.94134 0.436541 3 153.993 0
-3.72961 8.32619 0.605695 3 153.393 0
-3.3592 0.921143 0.471622 3 152.793 0
-13.0379 0.452814 0.560032 3 152.193 0
-6.95719 -0.583096 0.484787 3 151.593 0
-0.563536 5.07549 0.388711 3 150.994 0
-0.998904 5.93408 0.571198 3 150.394 0
-1.4865 6.88451 0.378378 3 149.794 0
-5.18365 6.80095 0.462622 3 149.194 0
-6.81242 -1.42568 0.370379 3 148.594 0
-5.5459 7.83784 0.607112 3 147.994 0
-10.208 0.873744 0.605362 3 147.394 0
-4.51245 -0.380103 0.50012 3 146.795 0
-7.00848 7.75645 0.622444 3 146.195 0
-2.36337 2.56245 0.797598 3 145.595 0
-0.235124 3.32458 0.464955 3 144.995 0
-0.0664748 8.09482 0.604612 3 144.395 0
-0.5063 6.98515 0.58703 3 143.795 0
-2.38493 1.21772 0.544616 3 143.195 0
-5.52399 10.0921 0.468789 3 142.596 0
-1.05085 2.7483 0.523368 3 141.996 0
-0.133569 9.28375 0.585197 3 141.396 0
-0.870142 0.699324 0.617278 3 140.796 0
-13.4685 1.60332 0.632277 3 140.196 0
-3.04007 7.30859 0.622777 3 139.596 0
-11.1941 3.64099 0.454373 3 138.996 0
-4.78324 9.14746 0.72852 3 138.397 0
-6.9484 -2.55137 0.763184 3 137.797 0
-1.40769 1.66021 0.475871 3 137.197 0
0.318944 4.39159 0.539283 3 136.597 0
-8.57377 5.51056 0.610278 3 135.997 0
-12.5347 -0.498412 0.515535 3 135.397 0
-8.35504 7.49057 0.692439 3 134.797 0
-2.97353 9.4996 0.790349 3 134.198 0
-10.0906 3.91516 0.680856 3 133.598 0
-9.26518 6.59202 0.580114 3 132.998 0
-3.40439 -0.175527 0.62586 3 132.398 0
-8.3732 -1.84334 0.827096 3 131.798 0
0.991441 8.75018 0.637276 3 131.198 0
-8.05171 8.84846 0.686189 3 130.599 0
-6.35023 9.06641 0.838345 3 129.999 0
-9.54489 7.83649 0.53895 3 129.399 0
-11.5074 -0.362042 0.520701 3 128.799 0
-11.3794 4.78674 0.704021 3 128.199 0
-13.529 -1.29344 0.757934 3 127.599 0
1.03032 7.38913 0.696439 3 126.999 0
-1.97477 0.0755033 0.651859 3 126.4 0
-4.37277 10.599 0.778016 3 125.8 0
-9.27209 9.77739 0.830679 3 125.2 0
-5.67155 -1.66223 0.791765 3 124.6 0
-11.8297 0.84439 0.68319 3 124 0
-9.99275 5.40665 0.811597 3 123.4 0
0.500929 5.85061 0.927255 3 122.8 0
1.00735 3.02141 0.81068 3 122.201 0
-15.0352 -1.01476 0.773433 3 121.601 0
1.78412 1.63341 0.776433 3 121.001 0
-2.53725 -1.07658 0.624277 3 120.401 0
-5.06282 -3.14377 0.800681 3 119.801 0
-0.0872811 1.86292 0.781766 3 119.201 0
-14.8365 -4.23208 0.789932 3 118.601 0
-1.79821 -2.34781 0.839678 3 118.002 0
-3.96243 -1.66785 0.895091 3 117.402 0
-12.6461 4.13848 0.719604 3 116.802 0
-1.36862 10.1204 0.897591 3 116.202 0
-5.90454 11.4132 0.90159 3 115.602 0
-15.2935 -2.637 0.868926 3 115.002 0
-12.1049 2.50671 1 3 114.402 0
2.3792 8.07382 0.812597 3 113.803 0
-14.4479 0.483919 0.827096 3 113.203 0
-16.0617 0.187532 0.792932 3 112.603 0
-2.81807 11.153 0.868926 3 112.003 0
-1.69056 8.24785 1 3 111.403 0
1.70677 4.53678 0.852677 3 110.803 0
-0.0258702 -2.83768 1 3 110.203 0
-10.701 6.97268 0.904424 3 109.604 0
4.07611 10.5845 1 3 109.004 0
-9.19047 11.5367 0.921506 3 108.404 0
-3.28366 -3.43936 1 3 107.804 0
-0.640357 -0.914649 1 3 107.204 0
2.83807 3.06574 1 3 106.604 0
-1.45141 -4.23789 1 3 106.005 0
-10.7875 10.6259 0.905674 3 105.405 0
2.20579 9.87735 1 3 104.805 0
0.684284 0.405583 0.865176 3 104.205 0
-7.5634 10.4617 1 3 103.605 0
2.53175 11.8442 0.989251 3 103.005 0
-4.23822 12.3749 1 3 102.405 0
-8.27118 -3.59219 0.913173 3 101.806 0
-2.54753 13.4434 1 3 101.206 0
-0.731444 13.8747 0.857177 3 100.606 0
0.457459 -4.75207 0.971835 3 100.006 0
-14.0041 3.11107 0.931922 3 99.4061 0
2.39424 6.25796 1 3 98.8063 0
4.4547 -0.374129 0.824679 3 98.2064 0
-15.5526 1.95212 1 3 97.6066 0
-10.7229 8.80128 0.918173 3 97.0067 0
1.93027 -3.25364 1 3 96.4069 0
-17.2598 1.25573 0.793432 3 95.807 0
-7.49173 12.4603 1 3 95.2071 0
-12.6342 10.133 1 3 94.6073 0
0.416812 10.771 1 3 94.0074 0
3.65146 4.80665 0.920256 3 93.4076 0
-1.15351 12.0096 1 3 92.8077 0
-15.8831 5.96897 1 3 92.2079 0
-12.4227 6.13797 1 3 91.608 0
-10.0302 -0.722462 1 3 91.0082 0
2.39424 -5.1989 1 3 90.4083 0
1.31302 -1.35185 1 3 89.8085 0
-6.4806 -4.23672 0.981501 3 89.2086 0
-14.2016 7.05168 1 3 88.6088 0
-10.8343 12.5308 1 3 88.0089 0
-7.99687 -5.51084 1 3 87.409 0
-4.61866 -4.92778 1 3 86.8092 0
-14.1047 5.05435 1 3 86.2093 0
-2.80367 -5.64919 0.948004 3 85.6095 0
-11.7889 -1.85814 1 3 85.0096 0
-9.98295 -2.72181 1 3 84.4098 0
-12.8659 14.1253 1 3 83.8099 0
-0.926421 -6.16775 1 3 83.2101 0
0.746232 12.7437 1 3 82.6102 0
-12.7924 12.1265 1 3 82.0104 0
2.68606 0.100933 1 3 81.4105 0
4.36409 6.60007 1 3 80.8107 0
-9.14017 13.5928 1 3 80.2108 0
-16.753 -1.46939 1 3 79.611 0
-15.7689 3.94543 1 3 79.0111 0
-17.5447 3.02595 1 3 78.4112 0
5.92742 0.703406 1 3 77.8114 0
-2.36097 -7.5606 1 3 77.2115 0
-17.6442 5.02203 1 3 76.6117 0
4.09911 1.51416 1 3 76.0118 0
-4.26355 -6.94508 1 3 75.412 0
-9.83165 -4.7166 1 3 74.8121 0
8.72534 2.71012 1 3 74.2123 0
-11.6333 -3.85189 1 3 73.6124 0
4.90518 3.34458 1 3 73.0126 0
-17.0141 -3.45217 1 3 72.4127 0
2.58291 13.8366 1 3 71.8129 0
-5.83455 13.5798 1 3 71.213 0
-19.0101 1.66497 1 3 70.6132 0
-13.469 -3.05868 1 3 70.0133 0
3.30418 -1.80103 1 3 69.4134 0
-10.9073 14.5296 1 3 68.8136 0
-14.5661 13.0505 1 3 68.2137 0
-6.13292 -6.23441 1 3 67.6139 0
3.87491 -3.71835 1 3 67.014 0
4.11918 8.58497 1 3 66.4142 0
5.74888 5.15729 1 3 65.8143 0
1.01528 -6.64722 1 3 65.2145 0
6.73327 2.53383 1 3 64.6146 0
-12.5201 8.13612 1 3 64.0148 0
4.52204 12.5341 1 3 63.4146 0
-14.3142 9.04782 1 3 62.8145 0
5.90644 9.77834 1 3 62.2144 0
-11.4356 -5.91033 1 3 61.6143 0
-15.9953 7.96528 1 3 61.0141 0
-4.14371 14.6476 1 3 60.414 0
-20.4854 -1.45541 1 3 59.8139 0
-9.60076 -6.70576 1 3 59.2137 0
-18.3041 -0.207127 1 3 58.6136 0
-20.6614 0.536822 1 3 58.0135 0
-9.24982 15.6485 1 3 57.4134 0
0.858951 14.8496 1 3 56.8132 0
5.97888 7.78006 1 3 56.2131 0
7.57703 4.34735 1 3 55.613 0
-7.69151 -7.48741 1 3 55.0128 0
2.95916 -7.11714 1 3 54.4127 0
-2.30229 15.428 1 3 53.8126 0
6.36334 11.7254 1 3 53.2125 0
-12.2366 16.0238 1 3 52.6123 0
-5.82556 -8.21022 1 3 52.0122 0
-3.95628 -8.92133 1 3 51.4121 0
7.36353 6.33687 1 3 50.8119 0
4.33946 -5.66356 1 3 50.2118 0
-17.7572 7.01884 1 3 49.6117 0
-0.507407 16.3101 1 3 49.0116 0
4.45639 14.536 1 3 48.4114 0
-5.51514 -10.1857 1 3 47.8113 0
-0.436765 -8.10649 1 3 47.2112 0
1.5048 -8.58612 1 3 46.611 0
-7.48265 14.7118 1 3 46.0109 0
-13.2381 -5.04516 1 3 45.4108 0
-14.4711 11.0415 1 3 44.8107 0
-0.129971 -10.0828 1 3 44.2105 0
9.56749 4.54216 1 3 43.6104 0
-17.9145 9.01229 1 3 43.0103 0
7.91933 0.879777 1 3 42.4102 0
-16.1529 9.95909 1 3 41.81 0
-11.198 -7.90905 1 3 41.2099 0
-2.05375 -9.53667 1 3 40.6098 0
-13.0329 -7.11359 1 3 40.0096 0
-5.79209 15.7795 1 3 39.4095 0
-18.6218 -2.18124 1 3 38.8094 0
6.85223 -1.06962 1 3 38.2093 0
1.34534 17.0629 1 3 37.6091 0
-9.29539 -8.68206 1 3 37.009 0
5.24943 -2.26557 1 3 36.4089 0
-7.38409 -9.4634 1 3 35.8087 0
-19.3245 3.9376 1 3 35.2086 0
3.44868 -9.05623 1 3 34.6085 0
-3.64592 -10.8969 1 3 34.0084 0
-14.8359 -6.248 1 3 33.4082 0
4.88823 -7.64483 1 3 32.8081 0
-7.07363 -11.439 1 3 32.208 0
5.80279 -4.25072 1 3 31.6079 0
-18.0032 11.0102 1 3 31.0079 0
-16.2453 11.964 1 3 30.408 0
-3.98839 16.6434 1 3 29.808 0
-10.6093 -10.1895 1 3 29.208 0
-16.6559 -5.41965 1 3 28.608 0
7.36542 -3.00246 1 3 28.008 0
-1.74298 -11.5124 1 3 27.408 0
-20.7901 2.57652 1 3 26.808 0
-12.7098 -9.21829 1 3 26.208 0
9.35409 6.53074 1 3 25.608 0
7.92086 8.25764 1 3 25.008 0
8.84434 -0.893465 1 3 24.408 0
-20.1137 -3.51316 1 3 23.8081 0
-15.7031 -8.04989 1 3 23.2081 0
-2.1553 17.4432 1 3 22.6081 0
6.28401 13.7237 1 3 22.0081 0
7.84841 10.2563 1 3 21.4081 0
-18.539 -4.74606 1 3 20.8081 0
6.26703 -6.19608 1 3 20.2081 0
1.81162 -10.5624 1 3 19.6081 0
9.90752 1.09688 1 3 19.0081 0
-7.55897 16.7166 1 3 18.4081 0
2.90303 15.81 1 3 17.8081 0
4.76022 16.5489 1 3 17.2082 0
0.237287 -12.0473 1 3 16.6082 0
7.8296 -4.94777 1 3 16.0082 0
-16.3467 13.9614 1 3 15.4082 0
-16.7989 -9.72295 1 3 14.8082 0
23.3596 -20.6365 1 3 14.2082 0
-33.9524 4.04783 1 3 13.6082 0
47.2875 -43.8951 1 3 13.0082 0
-19.8246 67.3656 1 3 12.4082 0
-51.4531 65.4921 1 3 11.8082 0
98.3554 -33.1356 1 3 11.2082 0
105.984 41.5118 1 3 10.6083 0
79.7755 -95.9586 1 3 10.0083 0
17.3534 130.023 1 3 9.40828 0
-117.743 -75.6642 1 3 8.80828 0
-22.045 146.386 1 3 8.20829 0
-22.0927 -155.561 1 3 7.6083 0
-144.498 -74.818 1 3 7.00831 0
145.517 -88.907 1 3 6.40832 0
-106.917 -138.579 1 3 5.80833 0
-176.79 30.8854 1 3 5.20834 0
-172.517 63.9146 1 3 4.60835 0
-101.59 -158.543 1 3 4.00836 0
-63.7724 180.443 1 3 3.40835 0
175.63 -83.5263 1 3 2.80834 0
93.8655 -172.729 1 3 2.20833 0
-37.6996 -194.551 1 3 1.60833 0
-102.227 171.039 1 3 1.00833 0
-193.883 48.6054 1 3 0.408333 0
