# Supplementary material for: Study of tumor growth indicates the existence of an “immunological threshold” separating states of pro- and antitumoral peritumoral inflammation
Source: PLoS One. 2018 Nov 2;13(11):e0202823. doi: 10.1371/journal.pone.0202823 (PMC6214501; doi:10.1371/journal.pone.0202823)
Supplement: S1 Data — File containing the position and radius of particles at simulated times. A detailed description file is provided alongside the data. (ZIP) [file pone.0202823.s004.zip › minimal dataset/competent/12300.csv]

0 0 1.00003 0 8488.73 0
1.11302 -3.28278 1.00006 0 8526.76 0
5.28729 -0.0322119 1.00003 0 8241.48 0
-7.91648 4.61978 1.00013 0 9407.72 0
-0.391833 -1.96572 1.00006 0 8754.28 0
-0.732102 5.23701 1.00013 0 9365.66 0
-16.1903 7.20654 1.00006 0 8674.51 0
-9.08045 -1.26596 1.00003 0 8376.9 0
-2.62518 4.59239 1.00013 0 9433.27 0
-1.12027 3.27505 1.00013 0 9348.64 0
0.432772 11.1225 1.00006 0 8703.31 0
-7.52817 6.58149 1.00013 0 9402.1 0
-8.30457 2.65792 1.00003 0 8450.19 0
-5.29462 0.023789 1.00006 0 8834.44 0
-4.13009 5.90926 1.00013 0 9302.86 0
-2.23695 6.55403 1.00013 0 9459.02 0
-2.9654 11.7949 1.00003 0 8435.26 0
-1.8487 8.51585 1.00006 0 8927.55 0
1.50063 -1.32079 1.00003 0 8377.76 0
-7.14002 8.5435 1.00013 0 9301.48 0
5.67556 1.92974 1.00003 0 8358.13 0
3.05407 6.52621 1.00006 0 8841.08 0
-0.780222 -3.92753 1.00006 0 8686.42 0
-3.74185 7.87107 1.00013 0 9223.79 0
5.33569 9.13241 1.00006 0 8686.74 0
-4.51841 3.94766 1.00013 0 9467.84 0
7.22897 9.77652 1.00003 0 8399.75 0
-9.42128 5.93668 1.00006 0 8822.34 0
-8.64492 9.86029 1.00003 0 8368.76 0
0.821436 13.0843 1.00003 0 8357.98 0
-0.343906 7.19886 1.00006 0 8889.57 0
-8.25691 11.8223 1.00003 0 8502.17 0
0.772638 3.9198 1.00006 0 8904.35 0
-6.02334 5.26459 1.00013 0 9407.73 0
-10.7683 -1.67662 0.73705 0 8280.79 0
-9.03321 7.89863 1.00003 0 8454.87 0
-6.36365 12.467 1.00003 0 8436.27 0
-7.18743 -0.621129 1.00003 0 8392.65 0
-4.17802 -3.2555 1.00006 0 8795.27 0
1.16113 5.8817 1.00013 0 9365.67 0
-6.41134 3.30274 1.00013 0 9357.46 0
7.95703 4.536 1.00003 0 8242.72 0
2.32597 11.7671 1.00006 0 8809.33 0
-3.01345 2.63045 1.00013 0 9339.28 0
-3.4015 0.66863 1.00006 0 8831.89 0
-5.63505 7.22634 1.00013 0 9302.86 0
-5.24681 9.18832 1.00006 0 8844.57 0
5.72429 11.0941 1.00006 0 8613.86 0
-3.3536 9.83299 1.00013 0 9223.8 0
0.384484 1.95815 1.00006 0 8978.29 0
-13.6299 2.79652 1.00003 0 8383.5 0
-1.07223 12.4395 1.00003 0 8480.43 0
3.44246 8.48788 1.00003 0 8434.52 0
-13.9363 9.88792 1.00003 0 8367.06 0
-1.46042 10.4778 1.00006 0 8927.56 0
-5.97561 14.4289 1.00003 0 8295.53 0
-4.85867 11.1499 1.00006 0 8909.4 0
2.66587 4.56426 1.00006 0 8904.36 0
-11.7024 3.32992 1.00003 0 8309.28 0
4.60806 14.3731 1.00003 0 8288.5 0
-4.90643 1.98578 1.00006 0 8890.46 0
0.0444419 9.16058 1.00006 0 8889.58 0
4.17059 3.24688 1.00006 0 8886.45 0
-5.68245 -1.9382 1.00003 0 8341.28 0
-5.58711 16.3907 1.00003 0 8351.18 0
-6.75177 10.5052 1.00006 0 8844.58 0
-12.0908 1.36813 1.00006 0 8842.47 0
1.54934 7.84347 1.00006 0 8841.09 0
-10.1975 2.01289 1.00003 0 8403.53 0
-1.50866 1.31332 1.00006 0 8831.9 0
7.61775 11.7384 1.00003 0 8285.89 0
-14.3243 7.92599 1.00003 0 8308.49 0
3.83087 10.4498 1.00006 0 8809.34 0
3.78243 1.28515 1.00006 0 8795.7 0
-2.285 -2.61053 1.00006 0 8754.29 0
4.55888 5.20882 1.00003 0 8322.17 0
2.71475 13.7288 1.00006 0 8703.32 0
4.2197 12.4115 1.00006 0 8701.51 0
6.11304 13.0559 1.00006 0 8692.26 0
-12.0431 10.5329 1.00006 0 8674.51 0
-12.4313 8.57084 1.00003 0 8502.17 0
-3.78992 -1.29323 1.00003 0 8488.74 0
-10.5382 9.21573 1.00003 0 8454.88 0
-9.8095 3.97473 1.00003 0 8450.19 0
1.20937 15.0463 1.00003 0 8436.28 0
-4.08245 15.0735 1.00003 0 8435.27 0
1.93772 9.8052 1.00003 0 8434.53 0
-7.86874 13.784 1.00003 0 8417 0
-6.79957 1.34078 1.00003 0 8403.54 0
8.34544 6.49794 1.00003 0 8399.76 0
6.45218 5.85327 1.00003 0 8394.35 0
-7.57563 -2.58307 1.00003 0 8392.67 0
-9.46864 -3.22797 1.00003 0 8385.66 0
3.39399 -0.676777 1.00003 0 8377.77 0
2.27759 2.60253 1.00003 0 8374.86 0
-10.1499 11.1775 1.00003 0 8368.77 0
-1.89685 -0.648541 1.00003 0 8362.99 0
6.06374 3.89143 1.00003 0 8358.13 0
-8.69259 0.69593 1.00003 0 8341.29 0
-2.66253 13.6265 0.831126 0 8329.82 0
4.94728 7.17051 1.00003 0 8322.18 0
-11.3145 5.29189 1.00003 0 8309.29 0
-10.9264 7.25378 1.00003 0 8308.5 0
-2.18907 15.7179 1.00003 0 8295.78 0
-4.47054 13.1119 1.00003 0 8295.54 0
-7.48343 15.7465 1.00003 0 8290.84 0
-0.683661 14.4013 1.00003 0 8285.9 0
-14.6852 5.88958 1.00003 0 8283.29 0
-13.151 4.67764 0.936535 0 8278.23 0
6.84045 7.81508 1.00003 0 8275.47 0
-10.5857 0.0509422 1.00003 0 8272.22 0
1.88937 0.640848 1.00003 0 8265.91 0
-12.8193 6.60889 1.00003 0 8230.43 0
2.61068 -1.48059 0.0875628 3 212.379 0
6.42611 2.79113 0.0735625 3 206.38 0
7.92499 7.53541 0.0693125 3 204.58 0
8.50926 5.44632 0.0216452 3 201.581 0
-2.57502 -3.67641 0.0511455 3 200.981 0
-9.88232 12.2275 0.0777293 3 200.381 0
4.47662 -0.754645 0.0548956 3 197.982 0
-14.5878 8.99705 0.101646 3 197.382 0
-6.74841 16.6947 0.200558 3 194.383 0
-3.44598 16.2445 0.330132 3 193.783 0
-8.61432 12.9256 0.124063 3 193.183 0
-9.39643 12.0648 0.0864794 3 192.583 0
-5.70137 -3.17521 0.237722 3 191.984 0
-4.61273 15.9867 0.0507288 3 191.384 0
-2.03424 -3.84155 0.182393 3 190.784 0
7.3269 12.9245 0.147645 3 190.184 0
2.57496 -1.72135 0.140396 3 189.584 0
1.70462 -2.38065 0.0782293 3 188.384 0
-3.07563 16.262 0.0402286 3 187.785 0
6.47473 1.08228 0.148812 3 187.185 0
-14.0075 3.93592 0.179976 3 186.585 0
-6.51822 -2.58654 0.0293118 3 185.985 0
0.0562368 15.33 0.0728959 3 185.385 0
-4.49455 16.123 0.12248 3 184.785 0
-11.3555 11.6177 0.261804 3 184.185 0
7.62832 10.7136 0.0162286 3 183.586 0
2.3093 -3.14734 0.197808 3 182.986 0
-10.646 -2.67478 0.262637 3 182.386 0
-5.10776 -3.89481 0.128147 3 181.786 0
-16.3428 8.44531 0.248055 3 181.186 0
-2.96636 -3.7049 0.233889 3 180.586 0
-15.4272 4.85561 0.272303 3 179.986 0
0.473475 -4.5052 0.297884 3 179.387 0
6.24431 0.797435 0.185642 3 178.787 0
-5.42845 -3.6253 0.280635 3 178.187 0
-11.4157 -0.907085 0.212974 3 177.587 0
-11.8825 12.1567 0.458706 3 176.987 0
-2.75488 16.8023 0.21339 3 176.387 0
-4.31825 16.0931 0.0476454 3 175.787 0
-8.8959 13.1263 0.206224 3 175.188 0
-0.750674 -5.09334 0.164227 3 174.588 0
-3.88429 16.7318 0.320133 3 173.988 0
9.14761 9.99594 0.333715 3 173.388 0
1.19099 -4.62901 0.26622 3 172.788 0
-9.2315 12.7089 0.317883 3 172.188 0
7.03274 1.08051 0.393794 3 171.589 0
-12.155 -0.22324 0.550783 3 170.989 0
-9.59043 12.3052 0.209724 3 170.389 0
3.4271 14.7293 0.228223 3 169.789 0
4.64039 -1.23195 0.35863 3 169.189 0
2.98399 -1.9187 0.300634 3 168.589 0
2.59072 15.1052 0.244638 3 167.989 0
8.6123 9.46825 0.417126 3 167.39 0
-11.8369 -1.37811 0.331132 3 166.79 0
-4.14385 16.2738 0.200558 3 166.19 0
-10.6442 -3.1252 0.173893 3 165.59 0
9.17815 5.07778 0.334215 3 164.99 0
6.87746 1.68815 0.218973 3 164.39 0
2.32486 -2.50171 0.435958 3 163.79 0
-3.26902 16.8611 0.30405 3 163.191 0
4.05617 -1.99759 0.474288 3 162.591 0
-13.1819 1.73627 0.149395 3 161.991 0
-14.3184 3.75446 0.177893 3 161.391 0
-3.69885 -4.66308 0.451956 3 160.791 0
-12.985 0.359476 0.345881 3 160.191 0
-13.4879 1.2795 0.397794 3 159.591 0
-6.74559 17.4391 0.530284 3 158.992 0
7.55134 13.3578 0.348964 3 158.392 0
-16.1442 5.7226 0.467789 3 157.792 0
-7.43883 17.9965 0.349797 3 157.192 0
6.00571 14.452 0.343881 3 156.592 0
-9.06799 14.6739 0.486287 3 155.992 0
-3.49013 18.6052 0.519035 3 155.392 0
-9.02383 -4.5257 0.365129 3 154.793 0
-14.3923 1.47577 0.522951 3 154.193 0
-13.9672 0.387804 0.613611 3 153.593 0
-15.1523 0.648441 0.597862 3 152.993 0
8.57866 10.5282 0.440624 3 152.393 0
-2.56393 -4.53934 0.683356 3 151.793 0
8.64479 3.09111 0.58628 3 151.193 0
-0.716816 15.8824 0.391294 3 150.594 0
2.35034 15.9811 0.475871 3 149.994 0
-2.41189 19.0382 0.45329 3 149.394 0
-9.61849 13.6435 0.671191 3 148.794 0
7.20247 14.3032 0.645192 3 148.194 0
-10.6421 12.7704 0.660775 3 147.594 0
-13.2448 -0.417377 0.469455 3 146.995 0
6.72141 0.269164 0.403127 3 146.395 0
-6.39123 -3.74266 0.655942 3 145.795 0
7.80593 -2.81448 0.624027 3 145.195 0
8.27576 8.51284 0.593029 3 144.595 0
-8.09859 -4.13152 0.630777 3 143.995 0
-1.5079 -5.37998 0.626027 3 143.395 0
9.64267 5.74911 0.479288 3 142.796 0
7.23062 -1.7428 0.581197 3 142.196 0
-10.0322 -5.47186 0.753768 3 141.596 0
9.42495 0.120488 0.801514 3 140.996 0
-8.17773 17.2848 0.664608 3 140.396 0
-14.7783 4.33208 0.560282 3 139.796 0
-7.00092 -5.0966 0.829429 3 139.196 0
3.49409 15.6526 0.696689 3 138.597 0
9.41802 8.82401 0.585447 3 137.997 0
10.014 7.06863 0.743269 3 137.397 0
-14.0113 11.6553 0.759684 3 136.797 0
-1.08096 17.014 0.713354 3 136.197 0
7.3366 2.60559 0.793848 3 135.597 0
-11.604 13.6934 0.674024 3 134.997 0
6.68819 -0.722838 0.563032 3 134.398 0
8.12338 1.35208 0.675024 3 133.798 0
-12.6969 14.4871 0.659441 3 133.198 0
9.56521 11.2081 0.758184 3 132.598 0
0.247023 16.4296 0.653192 3 131.998 0
0.128974 -5.56526 0.808431 3 131.398 0
10.5715 5.98479 0.474038 3 130.798 0
-12.6421 -1.15853 0.483037 3 130.199 0
-11.5824 -2.82696 0.671107 3 129.599 0
-2.43353 17.7741 0.810264 3 128.999 0
-6.63203 18.6129 0.643859 3 128.399 0
-16.433 4.47968 0.802014 3 127.799 0
2.02282 -5.03821 0.651609 3 127.199 0
-8.52573 -5.52535 0.751935 3 126.599 0
0.134123 17.8047 0.731103 3 126 0
4.91536 -3.3249 0.899507 3 125.4 0
-7.50449 -6.60494 0.72827 3 124.8 0
9.82076 4.01246 0.90409 3 124.2 0
-5.37516 -4.78978 0.797515 3 123.6 0
2.55238 -3.92871 0.571281 3 123 0
-12.3518 -3.82936 0.570698 3 122.401 0
3.36669 -2.95373 0.695022 3 121.801 0
10.2024 9.87208 0.722687 3 121.201 0
1.61659 17.1365 0.892591 3 120.601 0
6.42237 15.486 0.751268 3 120.001 0
-4.39546 17.6861 0.761101 3 119.401 0
-9.59852 17.9279 0.852677 3 118.801 0
-2.66759 -6.1029 0.739186 3 118.202 0
10.7678 8.43481 0.816347 3 117.602 0
-11.0067 -4.21845 0.830179 3 117.002 0
5.78202 -1.81257 0.841095 3 116.402 0
-15.5232 3.05684 0.886675 3 115.802 0
-1.1116 18.8071 0.870176 3 115.202 0
-15.5944 9.18986 0.793098 3 114.602 0
-17.0078 9.92166 0.780516 3 114.003 0
-10.5762 14.9338 0.928339 3 113.403 0
8.7252 14.7178 0.929505 3 112.803 0
-12.9825 12.9537 0.879342 3 112.203 0
-17.8029 8.35865 0.972335 3 111.603 0
-1.03451 -6.85219 0.920172 3 111.003 0
-4.2057 -5.89875 0.81118 3 110.403 0
7.8574 -0.0725666 0.76335 3 109.804 0
4.96917 16.206 0.856927 3 109.204 0
-9.29639 16.2163 0.86551 3 108.604 0
-17.5553 5.81968 0.945254 3 108.004 0
0.708872 19.3676 0.936088 3 107.404 0
6.249 17.5498 1 3 106.804 0
-18.7677 10.1863 1 3 106.204 0
-3.3858 20.0142 0.894758 3 105.605 0
7.93792 16.4791 1 3 105.005 0
11.5278 4.87818 0.971919 3 104.405 0
2.67495 19.1143 0.95267 3 103.805 0
9.20426 12.8893 0.961086 3 103.205 0
11.0562 12.354 0.95367 3 102.605 0
-5.85784 -6.44079 0.922256 3 102.005 0
-2.67513 -7.83146 0.988418 3 101.406 0
-14.3583 14.5411 1 3 100.806 0
8.80164 -1.55028 0.973919 3 100.206 0
-4.62912 -7.87444 0.964253 3 99.6061 0
10.1246 -3.01978 1 3 99.0062 0
-15.5883 10.9528 0.95617 3 98.4064 0
-16.2056 -0.271325 0.782932 3 97.8065 0
9.99862 16.1638 1 3 97.2067 0
-13.2253 -2.52225 1 3 96.6068 0
7.53935 19.0764 1 3 96.007 0
8.58571 -4.12937 0.894008 3 95.4071 0
3.49885 17.3454 1 3 94.8072 0
-15.5182 12.9119 1 3 94.2074 0
-3.51876 -11.7274 1 3 93.6075 0
-5.03621 -9.79664 1 3 93.0077 0
-8.18678 19.1392 1 3 92.4078 0
12.5647 8.69922 1 3 91.808 0
-12.9625 16.1327 1 3 91.2081 0
-6.55482 -8.2322 1 3 90.6083 0
-0.921736 -8.76766 1 3 90.0084 0
-19.3794 6.49655 1 3 89.4086 0
11.7469 6.87566 1 3 88.8087 0
-9.30298 -7.09511 1 3 88.2089 0
-16.5001 1.46799 0.978585 3 87.609 0
-2.00197 21.3384 1 3 87.0091 0
-6.72077 20.4997 1 3 86.4093 0
-15.159 -3.02615 1 3 85.8094 0
-14.6192 -1.08851 1 3 85.2096 0
9.22721 18.0085 1 3 84.6097 0
9.70699 1.91604 1 3 84.0099 0
0.842323 -7.24924 1 3 83.41 0
-8.64508 21.0848 1 3 82.8102 0
3.80955 -4.86877 1 3 82.2103 0
-5.13272 19.2838 1 3 81.6105 0
-18.4698 1.30837 1 3 81.0106 0
-12.1618 -5.64696 1 3 80.4108 0
-16.3313 15.024 1 3 79.8109 0
3.95809 20.7203 1 3 79.2111 0
-0.00592189 21.2131 1 3 78.6112 0
-17.4187 11.6608 1 3 78.0113 0
11.4463 2.90064 1 3 77.4115 0
-19.7724 8.45722 1 3 76.8116 0
-11.0791 16.8003 1 3 76.2118 0
-16.9845 -2.21025 1 3 75.6119 0
-17.6046 3.11001 1 3 75.0121 0
-3.03648 -9.7869 1 3 74.4122 0
-7.18148 22.4479 1 3 73.8124 0
-21.6537 9.13583 1 3 73.2125 0
-17.7651 13.6298 1 3 72.6127 0
-1.27649 -10.735 1 3 72.0128 0
-0.896443 23.0041 1 3 71.413 0
-13.7776 -6.82451 1 3 70.8131 0
10.6067 14.2586 1 3 70.2132 0
-19.0116 4.52959 1 3 69.6134 0
-10.1024 19.7164 1 3 69.0135 0
-13.7832 -4.47654 1 3 68.4137 0
5.63154 -5.69327 1 3 67.8138 0
-6.97976 -10.2666 1 3 67.214 0
-19.298 12.3397 1 3 66.6141 0
-20.8969 5.19403 1 3 66.0143 0
1.0204 -9.24085 1 3 65.4144 0
6.697 -4.00064 1 3 64.8146 0
-18.3054 15.5547 1 3 64.2147 0
11.789 10.5423 1 3 63.6147 0
-15.4013 -5.65207 1 3 63.0146 0
-14.9355 16.4547 1 3 62.4144 0
1.96984 20.9346 1 3 61.8143 0
4.7679 18.8917 1 3 61.2142 0
2.8901 -8.53052 1 3 60.614 0
-3.4452 22.7212 1 3 60.0139 0
5.14562 22.3281 1 3 59.4138 0
-21.7635 3.39194 1 3 58.8137 0
-4.81364 21.2584 1 3 58.2135 0
-11.273 -7.43845 1 3 57.6134 0
7.62904 -5.76947 1 3 57.0133 0
1.09866 22.8792 1 3 56.4131 0
13.4039 5.7564 1 3 55.813 0
9.88181 19.8968 1 3 55.2129 0
4.53267 -7.36378 1 3 54.6128 0
11.3557 0.785441 1 3 54.0126 0
11.2701 17.708 1 3 53.4125 0
-5.36458 23.2799 1 3 52.8124 0
-13.6973 18.0249 1 3 52.2122 0
2.71089 -6.53875 1 3 51.6121 0
11.4617 -4.50598 1 3 51.012 0
6.70784 -9.47143 1 3 50.4119 0
12.5608 13.8326 1 3 49.8117 0
6.52914 -7.4798 1 3 49.2116 0
-11.8022 18.6631 1 3 48.6115 0
-21.2901 7.15483 1 3 48.0113 0
-18.2722 -0.681655 1 3 47.4112 0
10.7376 -1.11664 1 3 46.8111 0
13.0959 1.77042 1 3 46.211 0
4.71144 -9.35554 1 3 45.6108 0
6.01225 20.4572 1 3 45.0107 0
13.2157 11.9439 1 3 44.4106 0
-5.52195 -11.7367 1 3 43.8105 0
3.07615 22.5951 1 3 43.2103 0
13.2505 3.76321 1 3 42.6102 0
13.9916 10.1006 1 3 42.0101 0
-16.7774 -4.20076 1 3 41.4099 0
-19.8784 2.72745 1 3 40.8098 0
-10.5578 21.6652 1 3 40.2097 0
-19.835 14.2663 1 3 39.6096 0
-14.1523 19.9721 1 3 39.0094 0
-9.09729 23.0324 1 3 38.4093 0
-20.0943 0.141667 1 3 37.8092 0
-16.8723 16.9498 1 3 37.209 0
-8.43932 -8.89874 1 3 36.6089 0
9.62809 -5.71734 1 3 36.0088 0
12.6938 -0.700978 1 3 35.4087 0
14.2228 7.58091 1 3 34.8085 0
-15.6347 18.5204 1 3 34.2084 0
15.0539 4.62647 1 3 33.6083 0
15.8728 6.45113 1 3 33.0081 0
8.52709 -7.55613 1 3 32.408 0
-12.889 -8.61624 1 3 31.8079 0
-12.2568 20.6102 1 3 31.2079 0
12.0802 -2.60402 1 3 30.608 0
8.195 20.9645 1 3 30.008 0
11.9513 15.7356 1 3 29.408 0
14.8998 2.63256 1 3 28.808 0
-10.4078 -9.24093 1 3 28.208 0
15.6497 8.98233 1 3 27.608 0
-2.34048 24.3878 1 3 27.008 0
15.3059 11.6076 1 3 26.408 0
2.06898 24.6278 1 3 25.808 0
11.7182 -6.48931 1 3 25.208 0
-21.6526 1.39505 1 3 24.608 0
17.0439 4.82127 1 3 24.0081 0
-18.6033 -3.38499 1 3 23.4081 0
14.5292 13.4505 1 3 22.8081 0
-20.649 10.865 1 3 22.2081 0
-4.26047 24.9475 1 3 21.6081 0
10.4656 -8.0483 1 3 21.0081 0
14.4338 0.283799 1 3 20.4081 0
-6.9945 24.4386 1 3 19.8081 0
0.0634741 24.7582 1 3 19.2081 0
16.2382 1.1464 1 3 18.6081 0
13.2203 17.2819 1 3 18.0081 0
-21.2507 12.7724 1 3 17.4082 0
-19.8913 -1.85495 1 3 16.8082 0
-12.0243 -10.4186 1 3 16.2082 0
13.9144 15.3537 1 3 15.6082 0
-18.797 17.4934 1 3 15.0082 0
-22.7917 5.83425 1 3 14.4082 0
-21.7322 -1.00531 1 3 13.8082 0
7.11897 22.6487 1 3 13.2082 0
4.04898 24.3389 1 3 12.6082 0
-15.603 -7.64176 1 3 12.0082 0
-0.670905 -12.6411 1 3 11.4082 0
0.755405 -11.2232 1 3 10.8083 0
-23.6584 4.03194 1 3 10.2083 0
14.3091 -1.87941 1 3 9.60827 0
-22.6489 10.8707 1 3 9.00828 0
11.86 19.6145 1 3 8.40829 0
-9.36549 -10.9478 1 3 7.8083 0
6.04728 24.3544 1 3 7.20831 0
16.484 -62.5807 1 3 6.60832 0
7.18349 -91.0451 1 3 6.00833 0
-106.449 20.7385 1 3 5.40834 0
-128.767 -18.5139 1 3 4.80835 0
113.617 94.1863 1 3 4.20835 0
-130.998 -96.2339 1 3 3.60835 0
-149.965 -88.585 1 3 3.00835 0
-170.068 67.8852 1 3 2.40834 0
-52.853 183.016 1 3 1.80833 0
-15.7872 -195.429 1 3 1.20833 0
153.109 127.1 1 3 0.608333 0
198.453 -24.8295 1 3 0.00833333 0
