# Supplementary material for: Study of tumor growth indicates the existence of an “immunological threshold” separating states of pro- and antitumoral peritumoral inflammation
Source: PLoS One. 2018 Nov 2;13(11):e0202823. doi: 10.1371/journal.pone.0202823 (PMC6214501; doi:10.1371/journal.pone.0202823)
Supplement: S1 Data — File containing the position and radius of particles at simulated times. A detailed description file is provided alongside the data. (ZIP) [file pone.0202823.s004.zip › minimal dataset/competent/12820.csv]

0 0 1.00003 0 9037.17 0
1.17149 -3.23937 1.00006 0 9075.2 0
5.2872 0.0875549 1.00003 0 8789.91 0
-7.9977 4.50182 1.00013 0 9956.16 0
-0.356418 -1.94879 1.00006 0 9302.72 0
-0.82584 5.24722 1.00013 0 9914.1 0
-16.3522 7.03385 1.00006 0 9222.95 0
-9.05682 -1.40339 1.00003 0 8925.34 0
-2.70693 4.56874 1.00013 0 9981.71 0
-1.17876 3.27861 1.00013 0 9897.08 0
0.233269 11.1527 1.00006 0 9251.75 0
-7.64486 6.46996 1.00013 0 9950.54 0
-8.35087 2.53325 1.00003 0 8998.63 0
-5.29423 -0.0467458 1.00006 0 9382.88 0
-4.23516 5.85856 1.00013 0 9851.3 0
-2.35399 6.53708 1.00013 0 10007.5 0
-3.17605 11.764 1.00003 0 8983.7 0
-2.00097 8.50558 1.00006 0 9475.99 0
1.52514 -1.27089 1.00003 0 8926.19 0
-7.29168 8.43853 1.00013 0 9849.92 0
5.64018 2.05584 1.00003 0 8906.56 0
2.93685 6.60442 1.00006 0 9389.52 0
-0.710005 -3.91728 1.00006 0 9234.86 0
-3.88218 7.82699 1.00013 0 9772.23 0
5.17113 9.25138 1.00006 0 9235.18 0
-4.58829 3.89018 1.00013 0 10016.3 0
7.05252 9.92991 1.00003 0 8948.19 0
-9.52615 5.79156 1.00006 0 9370.78 0
-8.82004 9.72855 1.00003 0 8917.19 0
0.586159 13.1213 1.00003 0 8906.42 0
-0.472809 7.21572 1.00006 0 9438.01 0
-8.46691 11.6969 1.00003 0 9050.61 0
0.702351 3.95723 1.00006 0 9452.79 0
-6.1166 5.1802 1.00013 0 9956.17 0
-10.7369 -1.84415 0.73705 0 8829.23 0
-9.17307 7.75993 1.00003 0 9003.31 0
-6.58551 12.3754 1.00003 0 8984.71 0
-7.17543 -0.725192 1.00003 0 8941.09 0
-4.11916 -3.30542 1.00006 0 9343.71 0
1.05553 5.92573 1.00013 0 9914.11 0
-6.46947 3.21175 1.00013 0 9905.9 0
7.87452 4.70265 1.00003 0 8791.16 0
2.11449 11.8313 1.00006 0 9357.77 0
-3.05997 2.60013 1.00013 0 9887.72 0
-3.41294 0.631724 1.00006 0 9380.33 0
-5.7635 7.14854 1.00013 0 9851.3 0
-5.41046 9.11712 1.00006 0 9393.01 0
5.52418 11.2199 1.00006 0 9162.3 0
-3.52928 9.79561 1.00013 0 9772.24 0
0.349504 1.98861 1.00006 0 9526.73 0
-13.6853 2.6036 1.00003 0 8931.93 0
-1.2952 12.4425 1.00003 0 9028.87 0
3.28992 8.57287 1.00003 0 8982.96 0
-14.1113 9.66164 1.00003 0 8915.5 0
-1.64787 10.4739 1.00006 0 9476 0
-6.23269 14.3441 1.00003 0 8843.97 0
-5.05733 11.0854 1.00006 0 9457.84 0
2.58359 4.63584 1.00006 0 9452.8 0
-11.7603 3.14456 1.00003 0 8857.72 0
4.34879 14.4786 1.00003 0 8836.94 0
-4.94115 1.92172 1.00006 0 9438.9 0
-0.119745 9.18413 1.00006 0 9438.02 0
4.11191 3.34585 1.00006 0 9434.89 0
-5.64736 -2.01521 1.00003 0 8889.72 0
-5.87948 16.3124 1.00003 0 8899.62 0
-6.9387 10.407 1.00006 0 9393.02 0
-12.1133 1.17616 1.00006 0 9390.91 0
1.40855 7.89428 1.00006 0 9389.53 0
-10.2319 1.85484 1.00003 0 8951.97 0
-1.53174 1.3101 1.00006 0 9380.34 0
7.40548 11.8984 1.00003 0 8834.33 0
-14.464 7.69298 1.00003 0 8856.93 0
3.64289 10.5414 1.00006 0 9357.78 0
3.75892 1.37737 1.00006 0 9344.14 0
-2.23791 -2.62684 1.00006 0 9302.73 0
4.4649 5.31445 1.00003 0 8870.61 0
2.46746 13.8 1.00006 0 9251.76 0
3.99585 12.51 1.00006 0 9249.95 0
5.87711 13.1884 1.00006 0 9240.7 0
-12.2297 10.34 1.00006 0 9222.95 0
-12.5827 8.37154 1.00003 0 9050.61 0
-3.76593 -1.33679 1.00003 0 9037.18 0
-10.7013 9.05005 1.00003 0 9003.32 0
-9.87896 3.82318 1.00003 0 8998.63 0
0.937856 15.0901 1.00003 0 8984.72 0
-4.35123 15.0224 1.00003 0 8983.71 0
1.76157 9.86271 1.00003 0 8982.97 0
-8.11392 13.6652 1.00003 0 8965.43 0
-6.82254 1.24323 1.00003 0 8951.98 0
8.22761 6.67114 1.00003 0 8948.2 0
6.34633 5.99282 1.00003 0 8942.79 0
-7.52875 -2.69374 1.00003 0 8941.1 0
-9.41028 -3.3719 1.00003 0 8934.09 0
3.40597 -0.59123 1.00003 0 8926.21 0
2.2308 2.66731 1.00003 0 8923.29 0
-10.3483 11.0182 1.00003 0 8917.21 0
-1.88452 -0.658426 1.00003 0 8911.42 0
5.99311 4.02442 1.00003 0 8906.56 0
-8.70334 0.565065 1.00003 0 8889.73 0
-2.78849 13.6499 0.831126 0 8878.26 0
4.81804 7.28292 1.00003 0 8870.62 0
-11.4074 5.1132 1.00003 0 8857.73 0
-11.0545 7.08147 1.00003 0 8856.94 0
-2.47031 15.7021 1.00003 0 8844.22 0
-4.70443 13.054 1.00003 0 8843.98 0
-7.7614 15.6337 1.00003 0 8839.28 0
-0.943122 14.4111 1.00003 0 8834.34 0
-14.8302 5.72686 1.00003 0 8831.73 0
-13.2407 4.48933 0.936535 0 8826.67 0
6.69947 7.96136 1.00003 0 8823.91 0
-10.5849 -0.113761 1.00003 0 8820.66 0
1.87686 0.697874 1.00003 0 8814.35 0
-12.9367 6.40187 1.00003 0 8778.87 0
-6.47129 -2.67804 0.0558956 3 204.38 0
-14.0446 3.7214 0.165727 3 203.181 0
6.24525 14.185 0.0598123 3 202.581 0
-9.70681 12.1871 0.0402286 3 199.582 0
6.7939 2.8648 0.0772293 3 198.382 0
8.43945 3.60032 0.135146 3 197.182 0
-11.5555 0.287495 0.0176452 3 195.983 0
-0.239091 15.4051 0.204058 3 195.383 0
-1.38472 15.3612 0.038812 3 194.783 0
0.313387 -3.80554 0.0144786 3 194.183 0
-6.13213 17.4485 0.163644 3 193.583 0
7.77898 8.30976 0.0693958 3 192.983 0
-12.9564 1.74511 0.0165619 3 191.784 0
-14.283 4.0131 0.208891 3 190.584 0
-3.3998 16.4032 0.164144 3 189.984 0
3.4527 -1.78586 0.189809 3 189.384 0
-13.167 1.59581 0.125563 3 188.184 0
7.89482 10.7945 0.190892 3 187.585 0
-1.48407 15.3199 0.0426454 3 186.985 0
-9.35428 14.0507 0.299051 3 186.385 0
-12.9648 1.82071 0.058479 3 185.785 0
-11.3601 10.8737 0.0184786 3 185.185 0
-14.3152 4.69555 0.150562 3 184.585 0
-8.61685 14.7708 0.159478 3 183.985 0
-1.26704 15.4968 0.125313 3 182.786 0
6.18655 0.941637 0.237055 3 182.186 0
-2.97723 -3.52747 0.155228 3 181.586 0
-5.14431 -2.9686 0.0727292 3 180.986 0
4.23578 -1.5331 0.251221 3 180.386 0
-6.26255 -3.25757 0.368046 3 179.786 0
2.28706 15.1368 0.291135 3 179.187 0
-7.11765 16.8016 0.283635 3 178.587 0
-5.84819 -3.07835 0.080146 3 177.987 0
-3.09834 -3.80109 0.124647 3 177.387 0
-2.67874 -3.79202 0.236055 3 176.787 0
7.98925 7.93936 0.22464 3 176.187 0
6.83655 2.14909 0.133896 3 175.588 0
-9.92371 13.6048 0.180226 3 174.988 0
-14.1258 10.9785 0.318133 3 174.388 0
-10.0263 13.1514 0.283469 3 173.788 0
-9.43677 13.3879 0.351214 3 173.188 0
0.179063 -4.96674 0.371796 3 172.588 0
-3.79312 -4.55403 0.284635 3 171.988 0
-15.3937 4.4893 0.358213 3 171.389 0
-10.5625 -2.83727 0.251971 3 170.789 0
8.86122 2.96891 0.338548 3 170.189 0
-3.72268 16.2261 0.204141 3 169.589 0
0.489828 -4.3814 0.282219 3 168.989 0
2.82928 -1.93638 0.442124 3 168.389 0
4.67433 -1.16036 0.299884 3 167.789 0
-7.36335 -3.89989 0.206391 3 167.19 0
-0.900524 15.711 0.300634 3 166.59 0
-2.13916 -3.94269 0.31705 3 165.99 0
9.16077 5.48844 0.415959 3 165.39 0
1.91219 -4.39015 0.366046 3 164.79 0
9.072 3.81484 0.449457 3 164.19 0
-3.12602 16.8533 0.324799 3 163.59 0
-11.9351 -0.177489 0.332132 3 162.991 0
-9.45785 12.6584 0.380712 3 162.391 0
-10.6532 -4.38251 0.58728 3 161.791 0
-5.59772 17.7192 0.435041 3 161.191 0
6.96529 1.46342 0.385878 3 160.591 0
3.02067 15.0957 0.345881 3 159.991 0
1.15016 -4.67515 0.430458 3 159.391 0
-10.258 12.4604 0.44479 3 158.792 0
-9.12894 14.6754 0.366296 3 158.192 0
-7.81171 17.1171 0.475788 3 157.592 0
-10.643 15.4016 0.300717 3 156.992 0
-5.51082 -3.51028 0.390794 3 156.392 0
-8.77173 17.5656 0.583697 3 155.792 0
-6.57666 -4.18634 0.600446 3 155.193 0
3.60394 15.6667 0.382545 3 154.593 0
-8.0706 -4.17254 0.535367 3 153.993 0
-11.0452 12.2113 0.381045 3 153.393 0
-12.4384 11.7674 0.383461 3 152.793 0
9.6976 4.64151 0.504203 3 152.193 0
7.00702 -0.325734 0.68069 3 151.593 0
-6.20343 -5.70447 0.457956 3 150.994 0
-9.1047 15.404 0.36238 3 150.394 0
7.39654 13.4449 0.483037 3 149.794 0
-11.6247 14.946 0.782849 3 149.194 0
7.92648 8.82848 0.339631 3 148.594 0
-15.0737 3.54406 0.633277 3 147.994 0
-15.4424 8.88327 0.515118 3 147.394 0
-13.3584 11.4582 0.587447 3 146.795 0
-14.8562 1.6112 0.535617 3 146.195 0
-6.84714 17.6087 0.568865 3 145.595 0
-4.27193 16.9561 0.626444 3 144.995 0
-12.6443 -0.802321 0.575031 3 144.395 0
-1.01769 -5.48995 0.597779 3 143.795 0
2.31818 16.319 0.794182 3 143.195 0
0.972354 16.4614 0.361046 3 142.596 0
10.8755 5.71458 0.565948 3 141.996 0
7.73583 2.96855 0.601029 3 141.396 0
6.10261 16.3686 0.507952 3 140.796 0
-17.6532 7.88814 0.553449 3 140.196 0
-11.6206 11.6495 0.420292 3 139.596 0
-3.04991 -4.40508 0.461539 3 138.996 0
-1.96244 -4.7428 0.497953 3 138.397 0
-16.2302 8.39093 0.365213 3 137.797 0
-11.6702 -1.03184 0.393711 3 137.197 0
6.11815 15.0243 0.783266 3 136.597 0
-0.163411 16.4508 0.744435 3 135.997 0
-4.63551 18.1431 0.615195 3 135.397 0
9.86118 6.44911 0.649275 3 134.797 0
2.77676 -3.0019 0.604112 3 134.198 0
-12.108 -1.99989 0.631777 3 133.598 0
7.81234 0.790919 0.683023 3 132.998 0
2.49094 17.7542 0.621694 3 132.398 0
5.75692 -1.69978 0.753351 3 131.798 0
7.15346 -1.64162 0.632193 3 131.198 0
-5.23692 -4.79143 0.848844 3 130.599 0
-14.9682 11.4748 0.659358 3 129.999 0
1.35308 -7.48931 0.67144 3 129.399 0
8.56164 1.95125 0.681106 3 128.799 0
7.57528 14.6425 0.624861 3 128.199 0
-17.1255 5.40519 0.778516 3 127.599 0
9.09827 11.46 0.739852 3 126.999 0
-10.2221 14.5076 0.685939 3 126.4 0
-15.7775 0.608456 0.804597 3 125.8 0
3.88767 17.1625 0.897007 3 125.2 0
-11.082 13.3474 0.758767 3 124.6 0
-16.4414 4.00947 0.779099 3 124 0
-3.89408 19.428 0.86751 3 123.4 0
-3.31047 17.9579 0.712604 3 122.8 0
-15.9011 10.2513 0.879592 3 122.201 0
11.1281 7.03796 0.724437 3 121.601 0
4.97586 16.0359 0.613528 3 121.001 0
9.34207 8.03228 0.695522 3 120.401 0
6.6563 -3.20329 1 3 119.801 0
-11.5067 -3.30072 0.761434 3 119.201 0
-13.9336 0.446133 0.946504 3 118.601 0
-17.1472 9.13629 0.785516 3 118.002 0
11.3027 4.21599 0.959836 3 117.402 0
-18.5345 4.71635 0.784432 3 116.802 0
0.305418 -6.26404 0.931422 3 116.202 0
-1.34701 -6.87537 0.826096 3 115.602 0
-13.5268 -1.83088 0.777016 3 115.002 0
10.679 12.6273 0.870009 3 114.402 0
1.99776 -5.63572 0.840095 3 113.803 0
-18.5422 10.24 0.874426 3 113.203 0
-0.0336677 18.0204 0.814847 3 112.603 0
-17.2299 11.3163 0.82193 3 112.003 0
3.64137 19.0428 1 3 111.403 0
-12.5428 13.7197 0.751851 3 110.803 0
-16.1416 2.32291 0.930088 3 110.203 0
-5.80946 18.9448 0.805681 3 109.604 0
-2.88541 -5.73942 0.860927 3 109.004 0
-17.5127 1.16725 0.825929 3 108.404 0
3.2863 -4.43884 0.90884 3 107.804 0
-7.37769 -5.31731 0.756184 3 107.204 0
-18.4901 6.54879 1 3 106.604 0
10.1614 2.61143 1 3 106.005 0
4.37185 -2.78174 1 3 105.405 0
-9.11647 20.1946 0.874676 3 104.805 0
9.04078 9.71654 0.986751 3 104.205 0
8.89169 13.237 1 3 103.605 0
7.5321 17.0338 1 3 103.005 0
-13.3697 15.3156 1 3 102.405 0
10.7477 10.759 1 3 101.806 0
-1.51515 17.281 0.824429 3 101.206 0
-1.97741 19.0721 1 3 100.606 0
1.64426 19.1527 1 3 100.006 0
-0.184301 19.9579 1 3 99.4061 0
-0.12363 -8.17164 0.95092 3 98.8063 0
8.62777 -2.8753 1 3 98.2064 0
12.4958 13.87 0.999667 3 97.6066 0
-15.1395 -1.08137 1 3 97.0067 0
-4.62268 -6.54602 1 3 96.4069 0
-19.1019 8.45282 1 3 95.807 0
9.64127 0.750618 0.920756 3 95.2071 0
-1.77216 -9.27911 1 3 94.6073 0
-6.18994 -7.78699 1 3 94.0074 0
-8.00867 -6.95521 1 3 93.4076 0
-9.9331 16.4891 1 3 92.8077 0
-17.1039 -0.613496 1 3 92.2079 0
-14.078 12.8743 1 3 91.608 0
-7.82518 18.8354 1 3 91.0082 0
5.70506 17.8475 1 3 90.4083 0
2.88819 20.8955 1 3 89.8085 0
7.59516 -4.96896 1 3 89.2086 0
-17.9435 3.02264 1 3 88.6088 0
12.1535 2.43584 1 3 88.0089 0
-16.5225 -2.52667 1 3 87.409 0
-10.061 18.485 1 3 86.8092 0
8.59457 -0.875655 1 3 86.2093 0
-19.9414 3.6104 1 3 85.6095 0
-9.21357 -5.36111 1 3 85.0096 0
-18.4955 -2.20467 1 3 84.4098 0
12.4472 5.89775 1 3 83.8099 0
9.59484 -4.94025 1 3 83.2101 0
13.2867 4.08283 1 3 82.6102 0
2.97443 -7.89405 1 3 82.0104 0
8.92863 15.6043 1 3 81.4105 0
12.6803 7.88331 1 3 80.8107 0
-12.9732 -4.31088 1 3 80.2108 0
-14.645 -3.21355 1 3 79.611 0
9.1474 18.2122 1 3 79.0111 0
-11.9214 16.7041 1 3 78.4112 0
5.4777 19.8342 1 3 77.8114 0
-2.98143 -7.68716 1 3 77.2115 0
-12.2225 18.6804 1 3 76.6117 0
4.02898 -6.19888 1 3 76.0118 0
-6.32107 -9.85268 1 3 75.412 0
5.21736 -4.59123 1 3 74.8121 0
4.72508 21.6862 1 3 74.2123 0
-4.54836 -8.92761 1 3 73.6124 0
-19.0767 -0.291033 1 3 73.0126 0
8.39986 -6.7995 1 3 72.4127 0
10.5993 -3.2111 1 3 71.8129 0
10.6012 14.508 1 3 71.213 0
11.5479 0.530275 1 3 70.6132 0
10.8843 8.76396 1 3 70.0133 0
-9.99289 -7.20314 1 3 69.4134 0
-15.206 14.5229 1 3 68.8136 0
3.53391 -9.81435 1 3 68.2137 0
1.50582 -9.25175 1 3 67.6139 0
-8.10485 -8.95045 1 3 67.014 0
10.5661 -1.21164 1 3 66.4142 0
-14.6709 -5.36681 1 3 65.8143 0
-15.6779 16.4663 1 3 65.2145 0
-3.33976 -10.5211 1 3 64.6146 0
-19.4235 1.67846 1 3 64.0148 0
-2.78746 20.9317 1 3 63.4146 0
12.4086 11.8729 1 3 62.8145 0
14.3439 2.38619 1 3 62.2144 0
12.5448 9.87777 1 3 61.6143 0
-21.4728 2.32408 1 3 61.0141 0
-0.982653 21.791 1 3 60.414 0
-17.1934 14.7473 1 3 59.8139 0
-20.9562 0.392444 1 3 59.2137 0
-11.4002 -5.78254 1 3 58.6136 0
-16.0684 12.718 1 3 58.0135 0
-18.055 12.9424 1 3 57.4134 0
4.97203 -7.96905 1 3 56.8132 0
-10.0893 -9.19997 1 3 56.2131 0
12.5657 -1.19135 1 3 55.613 0
-13.1785 -6.69746 1 3 55.0128 0
-1.6902 -11.6508 1 3 54.4127 0
-4.80179 21.0596 1 3 53.8126 0
-11.8134 -10.2118 1 3 53.2125 0
1.00428 21.564 1 3 52.6123 0
6.15591 -6.35704 1 3 52.0122 0
7.32098 19.0258 1 3 51.4121 0
-20.8552 7.49098 1 3 50.8119 0
-0.1229 -10.4085 1 3 50.2118 0
-20.4427 -1.75177 1 3 49.6117 0
2.25077 23.1278 1 3 49.0116 0
-11.7702 -8.11749 1 3 48.4114 0
-20.2435 5.58679 1 3 47.8113 0
-13.8419 17.2591 1 3 47.2112 0
-14.9028 -7.70958 1 3 46.611 0
-3.46291 -12.5757 1 3 46.0109 0
-21.8203 4.29376 1 3 45.4108 0
13.5476 0.55149 1 3 44.8107 0
6.95952 -8.18707 1 3 44.2105 0
5.53242 -9.88863 1 3 43.6104 0
-6.7219 20.5023 1 3 43.0103 0
-6.25122 22.4463 1 3 42.4102 0
-16.4845 -4.52477 1 3 41.81 0
10.5453 16.7818 1 3 41.2099 0
-13.4948 -9.12924 1 3 40.6098 0
-4.3305 23.003 1 3 40.0096 0
-8.16984 21.8821 1 3 39.4095 0
15.1236 4.87364 1 3 38.8094 0
-9.97914 -11.1968 1 3 38.2093 0
12.5985 -3.19099 1 3 37.6091 0
3.97522 -11.7646 1 3 37.009 0
12.3206 15.8621 1 3 36.4089 0
-10.9903 20.2549 1 3 35.8087 0
-7.99492 -10.9475 1 3 35.2086 0
14.2049 10.9931 1 3 34.6085 0
8.44224 -9.5293 1 3 34.0084 0
-19.6586 11.7479 1 3 33.4082 0
-14.153 19.2342 1 3 32.8081 0
2.06522 -11.1715 1 3 32.208 0
14.2834 6.68846 1 3 31.6079 0
-10.1606 22.0746 1 3 31.0079 0
-18.4582 -4.20414 1 3 30.408 0
-5.11246 -11.446 1 3 29.808 0
-18.3261 16.3954 1 3 29.208 0
-16.513 -6.52324 1 3 28.608 0
14.2921 12.9908 1 3 28.008 0
7.09349 21.0128 1 3 27.408 0
14.3406 8.9977 1 3 26.808 0
-2.34668 23.2536 1 3 26.208 0
-13.5921 -11.1263 1 3 25.608 0
-12.9132 20.8032 1 3 25.008 0
8.93872 20.2008 1 3 24.408 0
15.9443 7.80262 1 3 23.8081 0
11.5946 -4.9456 1 3 23.2081 0
14.1337 15.0178 1 3 22.6081 0
-18.4872 -6.20364 1 3 22.0081 0
14.7377 -1.05549 1 3 21.4081 0
-22.3913 6.21022 1 3 20.8081 0
0.207753 23.3981 1 3 20.2081 0
-11.7042 -12.2088 1 3 19.6081 0
-8.77106 -12.7907 1 3 19.0081 0
-17.0422 17.9287 1 3 18.4081 0
14.593 -3.05024 1 3 17.8081 0
16.0006 10.1127 1 3 17.2082 0
-6.78636 -12.5406 1 3 16.6082 0
-15.4262 -9.64666 1 3 16.0082 0
6.33988 22.8654 1 3 15.4082 0
15.5343 0.77901 1 3 14.8082 0
-1.15648 24.8607 1 3 14.2082 0
11.0851 18.7073 1 3 13.6082 0
-20.463 9.91673 1 3 13.0082 0
4.19089 23.6135 1 3 12.4082 0
-19.1873 14.5907 1 3 11.8082 0
-22.3222 -1.06818 1 3 11.2082 0
-1.13325 -13.5712 1 3 10.6083 0
8.71148 22.1879 1 3 10.0083 0
-17.0322 -8.45464 1 3 9.40828 0
0.43405 -12.3288 1 3 8.80828 0
9.72371 -11.0648 1 3 8.20829 0
-20.168 17.1743 1 3 7.6083 0
23.1874 25.1238 1 3 7.00831 0
-48.4921 -51.7181 1 3 6.40832 0
86.3509 -48.3844 1 3 5.80833 0
76.4369 -93.7569 1 3 5.20834 0
-9.25926 -138.653 1 3 4.60835 0
153.423 10.3931 1 3 4.00836 0
-110.135 -125.471 1 3 3.40835 0
169.83 52.1956 1 3 2.80834 0
-90.8253 -162.886 1 3 2.20833 0
113.241 -156.296 1 3 1.60833 0
-163.642 -110.051 1 3 1.00833 0
-25.2549 -197.965 1 3 0.408333 0
