# Supplementary material for: Study of tumor growth indicates the existence of an “immunological threshold” separating states of pro- and antitumoral peritumoral inflammation
Source: PLoS One. 2018 Nov 2;13(11):e0202823. doi: 10.1371/journal.pone.0202823 (PMC6214501; doi:10.1371/journal.pone.0202823)
Supplement: S1 Data — File containing the position and radius of particles at simulated times. A detailed description file is provided alongside the data. (ZIP) [file pone.0202823.s004.zip › minimal dataset/competent/13960.csv]

0 0 1.00003 0 10239.5 0
-8.39055 3.69456 1.00013 0 11158.5 0
-0.158638 -1.98246 1.00006 0 10505.1 0
-1.32537 5.13505 1.00013 0 11116.4 0
-8.87139 -2.28527 1.00003 0 10127.7 0
-3.13141 4.27637 1.00013 0 11184 0
-1.48473 3.14135 1.00013 0 11099.4 0
-0.846793 11.1155 1.00006 0 10454.1 0
-8.2311 5.68779 1.00013 0 11152.9 0
-8.55063 1.70153 1.00003 0 10201 0
-5.25717 -0.569063 1.00006 0 10585.2 0
-4.77805 5.41128 1.00013 0 11053.6 0
-2.97189 6.26988 1.00013 0 11209.8 0
-4.29961 11.3917 1.00003 0 10186 0
-2.81244 8.2633 1.00006 0 10678.3 0
-8.07135 7.68142 1.00013 0 11052.3 0
2.28708 6.85261 1.00006 0 10591.9 0
-4.6185 7.4048 1.00013 0 10974.6 0
4.25274 9.70496 1.00006 0 10437.5 0
-4.93777 3.41787 1.00013 0 11218.6 0
-10.0371 4.82956 1.00006 0 10573.1 0
-9.71797 8.81636 1.00003 0 10119.5 0
-0.687543 13.1091 1.00003 0 10108.8 0
-1.16588 7.12866 1.00006 0 10640.3 0
0.321422 4.00011 1.00006 0 10655.1 0
-6.58443 4.55285 1.00013 0 11158.5 0
-9.87768 6.82295 1.00003 0 10205.7 0
-7.75249 11.6683 1.00003 0 10187 0
-7.06543 -1.42689 1.00003 0 10143.4 0
0.480926 5.99376 1.00013 0 11116.5 0
-6.74403 2.55963 1.00013 0 11108.2 0
0.959257 11.9746 1.00006 0 10560.1 0
-3.29101 2.28274 1.00013 0 11090.1 0
-3.45079 0.289162 1.00006 0 10582.7 0
-6.42479 6.54643 1.00013 0 11053.6 0
-6.26515 8.53997 1.00006 0 10595.3 0
4.41216 11.6984 1.00006 0 10364.6 0
-4.45919 9.39834 1.00013 0 10974.6 0
0.161958 2.00649 1.00006 0 10729.1 0
-2.49345 12.2506 1.00003 0 10231.2 0
2.44665 8.84607 1.00003 0 10185.3 0
-2.65293 10.2569 1.00006 0 10678.3 0
-7.59301 13.6616 1.00003 0 10046.3 0
-6.10576 10.5333 1.00006 0 10660.2 0
2.12762 4.85899 1.00006 0 10655.1 0
-12.0095 1.97878 1.00003 0 10060.1 0
-5.09736 1.4244 1.00006 0 10641.2 0
-1.00625 9.12202 1.00006 0 10640.4 0
3.77445 3.72421 1.00006 0 10637.2 0
-7.91178 9.67482 1.00006 0 10595.4 0
0.640426 7.9873 1.00006 0 10591.9 0
-10.3564 0.89431 1.00003 0 10154.3 0
-1.64404 1.14719 1.00006 0 10582.7 0
2.60589 10.8397 1.00006 0 10560.1 0
3.61516 1.73115 1.00006 0 10546.5 0
3.93382 5.71781 1.00003 0 10073 0
2.76536 12.8334 1.00006 0 10452.3 0
-13.3307 7.09942 1.00003 0 10253 0
-3.61105 -1.70469 1.00003 0 10239.5 0
-11.5244 7.95795 1.00003 0 10205.7 0
-10.1964 2.84023 1.00003 0 10201 0
0.799875 9.98095 1.00003 0 10185.3 0
-6.90365 0.5662 1.00003 0 10154.3 0
5.74214 6.57191 1.00003 0 10145.1 0
1.96814 2.86555 1.00003 0 10125.6 0
-1.8046 -0.846361 1.00003 0 10113.8 0
-8.71145 -0.291964 1.00003 0 10092.1 0
-4.25239 13.2222 0.831126 0 10080.6 0
4.09357 7.71129 1.00003 0 10073 0
-11.8434 3.9709 1.00003 0 10060.1 0
-11.684 5.96435 1.00003 0 10059.3 0
-5.94625 12.5269 1.00003 0 10046.3 0
1.80908 0.87199 1.00003 0 10016.7 0
-13.4902 5.10549 1.00003 0 9981.21 0
1.12638 -0.0232282 0.126147 3 213.978 0
1.289 -0.0240715 0.0360619 3 210.379 0
-11.3859 1.11672 0.0642291 3 207.98 0
-11.5057 0.926462 0.150478 3 206.78 0
0.45241 12.9943 0.135563 3 203.781 0
2.81831 0.224418 0.183226 3 203.181 0
4.53325 2.96619 0.0707292 3 200.781 0
5.15355 10.5287 0.220556 3 199.582 0
-13.8838 6.14053 0.0603123 3 198.982 0
-4.93034 -1.83871 0.12523 3 197.182 0
-8.57758 10.7313 0.246721 3 195.983 0
-1.7768 13.0745 0.0888128 3 195.383 0
-12.868 4.24592 0.0377286 3 193.583 0
-2.42368 13.2984 0.0472288 3 192.383 0
4.58978 8.67779 0.0657291 3 191.784 0
-4.99167 13.7376 0.0698958 3 190.584 0
-3.42125 12.8301 0.0873961 3 189.984 0
-10.7636 8.68601 0.0112286 3 189.384 0
-9.84381 -0.161218 0.135896 3 188.784 0
-10.8527 8.87436 0.137146 3 188.184 0
3.04492 0.60553 0.226473 3 186.985 0
-9.18619 10.027 0.322299 3 186.385 0
-4.77046 -2.20902 0.251554 3 185.785 0
-5.21314 13.4077 0.112313 3 185.185 0
-5.74973 -1.86503 0.271969 3 184.585 0
-7.09728 -2.77724 0.332298 3 183.985 0
-9.33855 -1.24603 0.135313 3 183.386 0
-5.16965 -1.70598 0.133729 3 182.786 0
4.57358 4.66351 0.154645 3 182.186 0
4.03684 0.699769 0.11048 3 181.586 0
5.47591 10.9434 0.3043 3 180.986 0
-13.1684 3.80945 0.311217 3 180.386 0
-2.28228 -2.16609 0.271219 3 179.786 0
1.11948 -0.980131 0.49337 3 179.187 0
-11.9146 0.613341 0.363879 3 178.587 0
-14.3977 6.82139 0.0849794 3 177.987 0
0.777583 13.2297 0.26697 3 177.387 0
1.37511 -0.290906 0.238639 3 176.787 0
-5.18954 13.6613 0.141812 3 176.187 0
-9.09458 10.6272 0.281135 3 175.588 0
-4.25748 -2.82482 0.293135 3 174.988 0
4.93754 4.94549 0.261054 3 174.388 0
-10.315 10.0935 0.40796 3 173.788 0
-8.59998 11.0358 0.0574789 3 173.188 0
-12.6564 3.0357 0.215307 3 172.588 0
-10.1907 10.8621 0.369879 3 171.988 0
5.71379 5.04747 0.521201 3 171.389 0
1.51195 13.1422 0.287552 3 170.789 0
-6.04346 13.7456 0.203974 3 170.189 0
1.79732 -1.18866 0.21439 3 169.589 0
4.4301 2.66867 0.240972 3 168.989 0
-5.57267 13.715 0.244221 3 168.389 0
5.12024 4.27365 0.425375 3 167.789 0
-4.58342 14.6446 0.474955 3 167.19 0
0.967939 -2.83537 0.410709 3 166.59 0
3.69443 0.258365 0.44454 3 165.99 0
-3.82277 14.3212 0.346214 3 165.39 0
4.14325 13.0714 0.384378 3 164.79 0
-1.47804 -2.13314 0.327799 3 164.19 0
5.56686 7.92283 0.341048 3 163.59 0
-13.4209 1.26436 0.581947 3 162.991 0
-0.4554 14.3822 0.295218 3 162.391 0
-8.99976 13.8454 0.415792 3 161.791 0
-10.0138 -0.60975 0.338381 3 161.191 0
1.39235 13.8396 0.407293 3 160.591 0
-11.1954 9.48356 0.534367 3 159.991 0
-9.65663 10.4503 0.304384 3 159.391 0
6.07453 10.6628 0.356463 3 158.792 0
-5.09009 14.0774 0.284135 3 158.192 0
-12.0509 9.21276 0.35838 3 157.592 0
-5.56474 14.6275 0.439041 3 156.992 0
-6.12525 -2.28608 0.254054 3 156.392 0
5.35793 12.8766 0.511369 3 155.792 0
-11.4607 0.0105369 0.389461 3 155.193 0
-4.99861 -3.00896 0.471705 3 154.593 0
0.479769 14.1205 0.539533 3 153.993 0
-5.3381 -2.29557 0.297134 3 153.393 0
7.18746 6.21222 0.483287 3 152.793 0
1.32353 14.7666 0.516618 3 152.193 0
5.21017 8.62785 0.418209 3 151.593 0
-4.45679 15.6814 0.567948 3 150.994 0
-14.6109 6.19825 0.538617 3 150.394 0
-7.7101 -2.79649 0.270053 3 149.794 0
5.11486 3.14795 0.458039 3 149.194 0
7.03916 7.09062 0.39721 3 148.594 0
-4.28838 -3.51339 0.392127 3 147.994 0
-0.693973 -3.63728 0.738352 3 147.394 0
1.56936 -1.99853 0.621194 3 146.795 0
6.77918 5.24521 0.562198 3 146.195 0
-9.40262 11.5245 0.655108 3 145.595 0
-6.1622 -3.27188 0.706021 3 144.995 0
-12.954 8.77866 0.634943 3 144.395 0
5.09459 2.14866 0.537284 3 143.795 0
-13.5156 2.71068 0.651359 3 143.195 0
3.71431 13.9971 0.49987 3 142.596 0
-10.8478 -0.62916 0.49587 3 141.996 0
6.16395 2.29939 0.539367 3 141.396 0
-8.6396 -3.82662 0.553532 3 140.796 0
-3.18788 -3.30378 0.653858 3 140.196 0
4.93024 0.795277 0.605195 3 139.596 0
2.19764 14.1838 0.460956 3 138.996 0
2.38493 -0.606751 0.588863 3 138.397 0
-2.8501 13.9138 0.701522 3 137.797 0
-1.92431 -3.00654 0.643859 3 137.197 0
-8.98914 12.771 0.653858 3 136.597 0
-3.12256 15.4153 0.791682 3 135.997 0
2.69181 -1.66651 0.49387 3 135.397 0
3.68003 -0.922939 0.732769 3 134.797 0
-3.51682 -4.81074 0.859427 3 134.198 0
-10.0333 13.5699 0.651942 3 133.598 0
-15.7617 6.36564 0.552532 3 132.998 0
6.0319 9.53267 0.771517 3 132.398 0
4.75686 13.7918 0.558115 3 131.798 0
-3.23497 16.8044 0.602112 3 131.198 0
-10.1554 -1.46572 0.523785 3 130.599 0
-7.44639 -3.69319 0.647942 3 129.999 0
-14.171 0.224312 0.697689 3 129.399 0
-10.5464 12.266 0.675774 3 128.799 0
-14.8033 3.30911 0.713521 3 128.199 0
-15.021 7.40584 0.718187 3 127.599 0
-0.356804 -5.00588 0.669857 3 126.999 0
6.20727 11.8112 0.797681 3 126.4 0
-12.6445 -0.227448 0.752185 3 125.8 0
-5.16383 -4.43949 0.836928 3 125.2 0
8.97718 7.31282 0.929172 3 124.6 0
-16.3446 9.33964 0.798848 3 124 0
-13.5312 -1.73807 1 3 123.4 0
-1.78706 16.4326 0.883092 3 122.8 0
-1.52971 14.7337 0.828429 3 122.201 0
-14.5836 1.85414 0.719187 3 121.601 0
0.00601036 15.4495 0.862177 3 121.001 0
-16.5209 7.73535 0.815847 3 120.401 0
5.32116 -0.687836 0.920172 3 119.801 0
-11.5561 -1.63709 0.735602 3 119.201 0
-6.5549 -4.4696 0.533034 3 118.601 0
-4.66646 -5.96943 0.762434 3 118.002 0
2.68127 -3.10707 0.930005 3 117.402 0
8.43694 1.01596 0.906507 3 116.802 0
-6.14979 -5.65202 0.715021 3 116.202 0
6.37252 3.75409 0.927422 3 115.602 0
-4.38995 17.7412 0.879009 3 115.002 0
-15.6466 0.702456 0.825346 3 114.402 0
-6.67291 15.2235 0.81268 3 113.803 0
8.31304 5.80814 0.712438 3 113.203 0
7.33788 10.5587 0.887508 3 112.603 0
9.21345 2.55124 0.807264 3 112.003 0
-9.73559 -4.82226 0.926339 3 111.403 0
-11.3689 14.0747 0.774016 3 110.803 0
7.49383 2.44209 0.795182 3 110.203 0
-1.81442 -4.93139 0.796515 3 109.604 0
-11.9367 15.7701 0.869759 3 109.004 0
-10.3086 15.284 0.829846 3 108.404 0
-5.61507 16.5155 0.850261 3 107.804 0
-16.0868 2.32379 0.849928 3 107.204 0
-11.4782 10.9121 0.923422 3 106.604 0
-15.2302 -0.946959 0.875926 3 106.005 0
-10.6785 -3.14174 1 3 105.405 0
-15.4655 4.86095 0.975168 3 104.805 0
5.12129 15.0981 0.768433 3 104.205 0
7.86686 12.3146 0.934838 3 103.605 0
3.9876 -4.07439 0.693939 3 103.005 0
-12.2568 12.6078 0.936505 3 102.405 0
-8.56561 15.3273 0.915256 3 101.806 0
6.54052 0.804891 1 3 101.206 0
-1.78255 18.2146 0.890091 3 100.606 0
-11.3312 17.5378 0.999583 3 100.006 0
-3.29738 19.103 0.86726 3 99.4061 0
3.40938 15.4813 0.970252 3 98.8063 0
7.40863 8.43769 0.989584 3 98.2064 0
-14.5659 9.06224 1 3 97.6066 0
8.2694 4.09122 1 3 97.0067 0
-7.43443 16.8711 1 3 96.4069 0
1.12332 -4.2351 1 3 95.807 0
-13.1325 14.3311 1 3 95.2071 0
-17.1693 3.82491 1 3 94.6073 0
2.81477 -5.18873 0.924255 3 94.0074 0
6.87113 15.7476 1 3 93.4076 0
-12.6377 -3.5275 1 3 92.8077 0
4.50087 -2.45498 1 3 92.2079 0
-14.633 -3.40632 1 3 91.608 0
-0.116508 17.3118 1 3 91.0082 0
10.7642 8.08262 1 3 90.4083 0
-7.86008 -5.28618 1 3 89.8085 0
1.19606 -6.23402 1 3 89.2086 0
-2.88168 -6.55508 1 3 88.6088 0
-14.1917 12.5093 1 3 88.0089 0
-4.50324 -7.72161 1 3 87.409 0
-13.2305 18.164 1 3 86.8092 0
-17.7016 1.42148 1 3 86.2093 0
-9.41219 17.0334 0.983418 3 85.6095 0
11.0872 10.0556 1 3 85.0096 0
-13.3898 10.6775 1 3 84.4098 0
-18.188 13.0885 1 3 83.8099 0
-17.2134 5.82252 1 3 83.2101 0
4.65201 -5.75779 1 3 82.6102 0
9.70522 -0.437219 1 3 82.0104 0
-0.883388 -6.58835 1 3 81.4105 0
10.428 6.01539 1 3 80.8107 0
-16.3781 -2.42899 1 3 80.2108 0
-1.91136 -8.30315 1 3 79.611 0
-18.3571 7.46331 1 3 79.0111 0
10.2684 4.02202 1 3 78.4112 0
7.76614 -0.726496 0.961419 3 77.8114 0
-18.1435 9.44893 1 3 77.2115 0
-13.7479 16.2332 1 3 76.6117 0
-11.6151 -5.24423 1 3 76.0118 0
-16.1601 12.8925 1 3 75.412 0
-6.57309 -7.31944 1 3 74.8121 0
3.15226 -7.0808 1 3 74.2123 0
5.69769 -4.05473 1 3 73.6124 0
-19.0286 4.98308 1 3 73.0126 0
1.63792 16.352 1 3 72.4127 0
0.431019 -8.09526 1 3 71.8129 0
-15.1127 14.5955 1 3 71.213 0
-6.14966 18.404 1 3 70.6132 0
9.19217 9.3183 1 3 70.0133 0
-0.601631 -9.81228 1 3 69.4134 0
-8.62299 -7.13406 1 3 68.8136 0
-10.6168 -6.97614 1 3 68.2137 0
-12.6303 -6.96712 1 3 67.6139 0
6.81897 -5.71121 1 3 67.014 0
-10.1209 19.1296 1 3 66.4142 0
9.5154 11.2904 1 3 65.8143 0
12.326 6.83387 1 3 65.2145 0
-20.1719 6.62398 1 3 64.6146 0
6.58913 13.7692 1 3 64.0148 0
-17.0467 -0.468034 1 3 63.4146 0
10.5742 1.36263 1 3 62.8145 0
-1.92651 20.3746 1 3 62.2144 0
-8.16054 18.7331 1 3 61.6143 0
12.0892 4.85016 1 3 61.0141 0
5.218 16.8734 1 3 60.414 0
-15.7295 16.4983 1 3 59.8139 0
-15.3761 10.8904 1 3 59.2137 0
-18.9815 2.98343 1 3 58.6136 0
-6.91366 20.2964 1 3 58.0135 0
-17.3373 11.2784 1 3 57.4134 0
1.55195 18.4105 1 3 56.8132 0
6.48467 -2.21838 1 3 56.2131 0
-7.76336 -8.93966 1 3 55.613 0
2.27209 -8.87626 1 3 55.0128 0
-4.93881 19.9947 1 3 54.4127 0
8.95667 -2.29197 1 3 53.8126 0
-8.87414 20.6919 1 3 53.2125 0
11.8971 2.85956 1 3 52.6123 0
-19.3255 11.0619 1 3 52.0122 0
-19.9726 8.64017 1 3 51.4121 0
-0.235255 19.3084 1 3 50.8119 0
1.49374 20.4098 1 3 50.2118 0
7.68509 -3.83338 1 3 49.6117 0
-17.1051 14.77 1 3 49.0116 0
12.65 8.8074 1 3 48.4114 0
5.76986 -7.41404 1 3 47.8113 0
8.72575 16.4963 1 3 47.2112 0
3.30553 17.4531 1 3 46.611 0
8.44505 14.5165 1 3 46.0109 0
-21.9196 5.65336 1 3 45.4108 0
-13.6526 -5.248 1 3 44.8107 0
-20.7364 3.94246 1 3 44.2105 0
11.7001 -0.290037 1 3 43.6104 0
7.01961 17.7422 1 3 43.0103 0
-9.75662 -8.78173 1 3 42.4102 0
4.27141 -8.73817 1 3 41.81 0
-5.574 21.8911 1 3 41.2099 0
-23.1208 4.05494 1 3 40.6098 0
-11.9243 19.643 1 3 40.0096 0
-19.0192 -0.13968 1 3 39.4095 0
-19.1022 14.8672 1 3 38.8094 0
-17.7219 16.6717 1 3 38.2093 0
-20.2488 1.43723 1 3 37.6091 0
-22.0038 2.39593 1 3 37.009 0
3.25737 19.4552 1 3 36.4089 0
-3.59561 21.4765 1 3 35.8087 0
5.1693 18.8711 1 3 35.2086 0
7.76687 -7.47209 1 3 34.6085 0
10.9505 -2.1441 1 3 34.0084 0
9.97819 13.2357 1 3 33.4082 0
-3.53421 -9.47133 1 3 32.8081 0
-5.78955 -9.25221 1 3 32.208 0
10.3221 15.2055 1 3 31.6079 0
-7.55124 22.1919 1 3 31.0079 0
-18.3343 -2.01801 1 3 30.408 0
5.11385 20.8702 1 3 29.808 0
-2.22375 -10.9812 1 3 29.208 0
-20.3051 -1.67861 1 3 28.608 0
-21.1545 10.2532 1 3 28.008 0
11.5517 12.001 1 3 27.408 0
-14.8549 19.3301 1 3 26.808 0
-21.5303 -0.0983145 1 3 26.208 0
-7.04774 -10.8066 1 3 25.608 0
-17.3936 -4.15209 1 3 25.008 0
-16.5753 18.3102 1 3 24.408 0
10.0795 -3.94653 1 3 23.8081 0
-0.227523 21.4283 1 3 23.2081 0
-11.7566 -8.76541 1 3 22.6081 0
-14.6632 -6.9723 1 3 22.0081 0
13.9272 5.63613 1 3 21.4081 0
-15.6489 -5.12911 1 3 20.8081 0
-23.2854 0.86085 1 3 20.2081 0
-16.6597 -6.85406 1 3 19.6081 0
3.20107 21.4541 1 3 19.0081 0
-4.82497 -10.9988 1 3 18.4081 0
-9.26243 -10.7194 1 3 17.8081 0
-0.388255 -11.8008 1 3 17.2082 0
13.114 10.7528 1 3 16.6082 0
-18.4049 -5.87726 1 3 16.0082 0
1.47897 22.4703 1 3 15.4082 0
-13.7564 -8.75486 1 3 14.8082 0
6.96969 19.7416 1 3 14.2082 0
13.0242 1.2082 1 3 13.6082 0
6.16725 -9.37421 1 3 13.0082 0
-15.7541 -8.64891 1 3 12.4082 0
8.80665 -5.48911 1 3 11.8082 0
-3.51418 -12.5091 1 3 11.2082 0
1.24151 -10.589 1 3 10.6083 0
-19.3507 -3.73995 1 3 10.0083 0
3.39077 -10.5338 1 3 9.40828 0
8.75274 18.74 1 3 8.80828 0
2.36046 -12.2462 1 3 8.20829 0
-5.9675 -12.6321 1 3 7.6083 0
-13.1739 21.1088 1 3 7.00831 0
38.4059 -63.5805 1 3 6.40832 0
37.1917 -92.2865 1 3 5.80833 0
-83.0997 -84.6755 1 3 5.20834 0
124.338 -62.0933 1 3 4.60835 0
153.17 14.8215 1 3 4.00836 0
5.94002 165.361 1 3 3.40835 0
88.7156 153.343 1 3 2.80834 0
117.443 144.351 1 3 2.20833 0
-192.547 5.21741 1 3 1.60833 0
-55.8661 -189.179 1 3 1.00833 0
-199.158 12.4662 1 3 0.408333 0
