# Supplementary material for: Study of tumor growth indicates the existence of an “immunological threshold” separating states of pro- and antitumoral peritumoral inflammation
Source: PLoS One. 2018 Nov 2;13(11):e0202823. doi: 10.1371/journal.pone.0202823 (PMC6214501; doi:10.1371/journal.pone.0202823)
Supplement: S1 Data — File containing the position and radius of particles at simulated times. A detailed description file is provided alongside the data. (ZIP) [file pone.0202823.s004.zip › minimal dataset/competent/18420.csv]

0 0 1.00013 0 15820.4 0
-1.63448 5.34678 1.00013 0 15888.1 0
1.13988 8.22826 1.00013 0 15803.4 0
-4.13411 7.74495 1.00013 0 15856.9 0
-1.07704 3.42605 1.00006 0 15289.2 0
-2.74951 9.18815 1.00013 0 15757.6 0
-0.807448 8.71061 1.00013 0 15913.8 0
-1.36478 10.6313 1.00006 0 15382.3 0
-5.24897 11.5864 1.00013 0 15678.6 0
-3.01904 3.90361 1.00013 0 15922.6 0
-4.96121 4.38111 1.00006 0 15277.1 0
-7.46086 6.77927 1.00003 0 14823.5 0
-1.92235 12.5519 1.00006 0 15344.4 0
0.307559 4.86928 1.00006 0 15359.1 0
-3.57665 5.82426 1.00013 0 15862.5 0
-5.51876 6.30181 1.00013 0 15812.2 0
-0.249859 6.78997 1.00013 0 15794.1 0
-6.07628 8.22248 1.00013 0 15757.6 0
-6.90327 4.8586 1.00006 0 15299.4 0
-3.30692 11.1088 1.00013 0 15678.6 0
0.865136 2.9486 1.00006 0 15433.1 0
-2.19203 7.26745 1.00003 0 14935.2 0
-2.46149 1.98292 1.00006 0 15345.2 0
0.580178 10.1509 1.00006 0 15344.4 0
-4.69168 9.66565 1.00006 0 15299.4 0
2.53098 9.6652 1.00006 0 15295.9 0
2.18495e+07 -1.77318e+08 0.880539 0 14829.6 0
-3.73309 0.999228 0.607726 0 14817.8 0
-4.40365 2.46044 1.00003 0 14796.1 0
-17.4097 -4.1604 1.00003 0 14764.1 0
-0.157994 2.98299 0.0154786 3 214.178 0
0.373727 5.93482 0.0538955 3 205.18 0
-1.14116 2.38733 0.0397286 3 203.981 0
-0.459998 11.4683 0.231556 3 201.581 0
-2.96209 12.5994 0.0393953 3 200.981 0
-7.5926 5.70017 0.0868128 3 199.782 0
-6.28659 11.6448 0.0373953 3 197.382 0
-0.225705 2.74887 0.0867294 3 196.182 0
-5.38726 2.97775 0.11073 3 195.583 0
2.29337 8.01534 0.17156 3 193.783 0
-7.40603 8.02779 0.236722 3 192.583 0
-1.09325 2.32032 0.041312 3 191.984 0
-1.14467 11.7397 0.122063 3 191.384 0
-7.23937 7.80037 0.0444787 3 190.784 0
-3.9578 12.0673 0.158561 3 190.184 0
-3.64582 12.2312 0.172143 3 189.584 0
-3.21877 12.4011 0.284802 3 188.984 0
1.71978 10.5649 0.206974 3 188.384 0
-1.50263 13.5328 0.0663958 3 187.785 0
-7.09808 7.81617 0.0973129 3 187.185 0
-6.31928 11.7535 0.0748959 3 185.385 0
-7.81973 7.91495 0.190309 3 184.785 0
1.30124 3.9394 0.082146 3 184.185 0
1.17976 4.25994 0.062729 3 183.586 0
0.0628868 11.0792 0.062479 3 182.986 0
0.80179 6.05513 0.256054 3 182.386 0
1.1106 4.06159 0.137563 3 181.786 0
-8.5879 6.72504 0.126063 3 181.186 0
2.81029 1.47283 0.284802 3 180.586 0
-5.65544 9.20628 0.0664791 3 179.986 0
-4.15057 11.8502 0.119397 3 179.387 0
2.34116 3.34163 0.297801 3 178.787 0
-7.24321 3.64574 0.254804 3 178.187 0
-7.4388 8.70996 0.436791 3 177.587 0
0.231977 11.459 0.353714 3 176.987 0
-4.26021 12.0214 0.0789793 3 176.387 0
1.04716 6.93321 0.292218 3 175.787 0
2.10977 10.8796 0.281469 3 175.188 0
-1.29719 2.25145 0.16606 3 174.588 0
1.89749 3.97998 0.458956 3 173.988 0
-6.06333 4.08627 0.12398 3 173.388 0
-5.66942 3.28201 0.302301 3 172.788 0
-8.11703 4.98366 0.216473 3 172.188 0
-8.28539 7.93482 0.273636 3 171.589 0
2.33543 7.40761 0.437624 3 170.989 0
3.49183 10.5604 0.31255 3 170.389 0
-3.72013 12.606 0.209224 3 169.789 0
2.96713 8.38052 0.356463 3 169.189 0
-0.224266 11.0752 0.223973 3 168.589 0
0.0262944 1.83302 0.35288 3 167.989 0
-7.81524 5.70185 0.131063 3 167.39 0
-1.46448 1.24823 0.237555 3 166.79 0
2.3677 8.43082 0.243888 3 166.19 0
-4.27452 12.3368 0.229806 3 165.59 0
-5.97482 10.3348 0.417959 3 164.99 0
-7.99168 5.40214 0.21489 3 164.39 0
2.74101 4.02266 0.382378 3 163.79 0
-0.444774 2.2878 0.300384 3 163.191 0
-8.2528 8.59535 0.384128 3 162.591 0
-8.92181 4.44073 0.343881 3 161.991 0
-4.35872 12.9958 0.428958 3 161.391 0
-5.84789 2.60016 0.39996 3 160.791 0
-5.63007 1.87121 0.35988 3 160.191 0
-0.938579 1.7072 0.458873 3 159.591 0
2.95275 10.9536 0.353297 3 158.992 0
-5.51341 15.6759 0.464872 3 158.392 0
1.6752 7.0025 0.336131 3 157.792 0
1.62437 6.10043 0.566615 3 157.192 0
-6.71955 11.3394 0.487037 3 156.592 0
-6.49625 3.3809 0.528784 3 155.992 0
-7.37338 2.90914 0.466122 3 155.392 0
-7.87934 11.5048 0.599862 3 154.793 0
-9.17868 8.23025 0.428125 3 154.193 0
-1.10485 13.6116 0.337548 3 153.593 0
3.36932 11.669 0.471205 3 152.993 0
1.81369 4.94756 0.509202 3 152.393 0
-1.00275 0.899522 0.335132 3 151.793 0
-1.84703 0.504216 0.596279 3 151.193 0
4.11348 11.0082 0.453206 3 150.594 0
0.604273 12.0352 0.331882 3 149.994 0
-6.82091 9.68026 0.596446 3 149.394 0
-4.9277 0.994511 0.522535 3 148.794 0
2.38345 11.5814 0.471372 3 148.194 0
-8.83867 7.36158 0.49112 3 147.594 0
2.78304 12.6082 0.63111 3 146.995 0
-6.39008 1.99627 0.410209 3 146.395 0
2.79533 4.92595 0.472205 3 145.795 0
-9.39054 13.5816 0.597029 3 145.195 0
-8.15099 3.88922 0.574114 3 144.595 0
-7.87846 9.50077 0.464372 3 143.995 0
-6.01398 1.0427 0.551283 3 143.395 0
2.90334 6.10586 0.712604 3 142.796 0
-7.32032 10.6141 0.446373 3 142.196 0
-9.15652 11.0954 0.739269 3 141.596 0
-10.4472 10.0285 0.514868 3 140.996 0
2.42543 2.35012 0.672774 3 140.396 0
-1.32149 -1.11549 0.731519 3 139.796 0
-8.45245 12.5636 0.602945 3 139.196 0
2.5767 -1.04039 0.62861 3 138.597 0
-3.33583 13.567 0.739936 3 137.997 0
-8.20626 10.3664 0.457123 3 137.397 0
-8.90017 3.22149 0.419209 3 136.797 0
-2.67169 -0.626659 0.704521 3 136.197 0
5.58804 4.98346 0.653608 3 135.597 0
-3.1101 15.1504 0.707438 3 134.997 0
-8.31521 2.35895 0.620777 3 134.398 0
1.34577 11.5173 0.567365 3 133.798 0
-3.94731 -0.22186 0.632193 3 133.198 0
1.74275 0.268251 0.666607 3 132.598 0
-6.40618 14.4836 0.819263 3 131.998 0
0.971156 1.31651 0.632777 3 131.398 0
-5.53647 13.2512 0.68219 3 130.798 0
-9.68122 2.34488 0.744602 3 130.199 0
-10.8909 8.82796 0.761684 3 129.599 0
-5.33149 -0.299972 0.752851 3 128.999 0
-0.312649 12.3123 0.624944 3 128.399 0
-7.3715 1.32106 0.779099 3 127.799 0
-1.94199 14.2907 0.739352 3 127.199 0
-9.61254 12.4426 0.563115 3 126.599 0
-4.51575 16.1286 0.619028 3 126 0
1.20103 14.559 0.789765 3 125.4 0
-3.75833 -1.58899 0.744435 3 124.8 0
-6.70195 0.0431521 0.660275 3 124.2 0
3.52248 7.42816 0.744769 3 123.6 0
-5.20633 -1.76183 0.711938 3 123 0
-9.18785 9.5113 0.844928 3 122.401 0
-0.693434 14.8492 0.627277 3 121.801 0
-4.6456 14.5871 0.920839 3 121.201 0
-8.03819 -0.253938 0.706021 3 120.601 0
-8.92532 0.974915 0.809347 3 120.001 0
-8.20876 14.628 0.976668 3 119.401 0
4.32516 9.74581 0.794432 3 118.801 0
-0.624379 -2.39796 0.695689 3 118.202 0
4.47381 6.07267 0.856844 3 117.602 0
5.31853 11.4467 0.77235 3 117.002 0
-6.98096 12.672 0.870509 3 116.402 0
8.00945 5.8304 0.844845 3 115.802 0
-12.052 10.0075 0.890258 3 115.202 0
-1.11105 17.195 0.712188 3 114.602 0
4.10432 4.25323 1 3 114.003 0
7.01425 4.42079 0.879175 3 113.403 0
4.32031 12.823 0.916756 3 112.803 0
3.9691 2.38678 0.871259 3 112.203 0
-1.75793 15.8236 0.802348 3 111.603 0
5.12429 8.12271 1 3 111.003 0
1.35419 12.9241 0.831012 3 110.403 0
-9.18863 5.77201 1 3 109.804 0
-11.1885 5.74934 1 3 109.204 0
-2.32386 -2.41793 0.91134 3 108.604 0
-6.8676 16.2455 1 3 108.004 0
-10.2056 7.34361 0.868676 3 107.404 0
2.54473 -2.5836 0.903257 3 106.804 0
-4.06663 -3.22057 0.914423 3 106.204 0
-10.7343 0.954221 1 3 105.605 0
-10.2007 4.01069 1 3 105.005 0
-3.13844 16.9829 1 3 104.405 0
5.23582 1.08372 0.946504 3 103.805 0
-11.7091 2.70047 0.994584 3 103.205 0
-6.98535 -1.57976 0.984084 3 102.605 0
-10.0834 15.0373 0.940921 3 102.005 0
0.259711 16.1691 1 3 101.406 0
-0.0316705 13.6569 0.735686 3 100.806 0
-10.8508 11.4888 1 3 100.206 0
2.94785 14.2235 0.980418 3 99.6061 0
-9.67395 -0.739967 1 3 99.0062 0
6.88447 15.0272 1 3 98.4064 0
-14.6647 4.42543 0.962753 3 97.8065 0
-12.067 7.53299 0.988917 3 97.2067 0
1.13697 -1.48385 0.874509 3 96.6068 0
-13.5571 8.85956 1 3 96.007 0
-8.84502 16.5419 1 3 95.4071 0
2.25737 16.0816 1 3 94.8072 0
-7.54861 18.126 1 3 94.2074 0
-5.98108 -3.29198 1 3 93.6075 0
6.11922 9.86569 1 3 93.0077 0
-8.73992 -2.50791 1 3 92.4078 0
4.88171 14.6564 1 3 91.808 0
3.42926 0.347288 1 3 91.2081 0
-12.6968 4.43614 1 3 90.6083 0
-5.33376 17.529 1 3 90.0084 0
-11.2146 13.4552 1 3 89.4086 0
2.26312 18.0813 0.99975 3 88.8087 0
-1.07851 -4.03267 1 3 88.2089 0
-2.9378 -4.76865 1 3 87.609 0
-7.74095 -4.24057 1 3 87.0091 0
-4.92536 -4.99049 1 3 86.4093 0
4.1297 -1.52996 1 3 85.8094 0
4.20441 16.538 1 3 85.2096 0
-6.71583 -5.95738 1 3 84.6097 0
0.793379 -3.32822 1 3 84.0099 0
7.31331 11.4699 1 3 83.41 0
-3.12147 -6.76011 1 3 82.8102 0
4.87883 18.4209 1 3 82.2103 0
-12.0162 15.2912 1 3 81.6105 0
-2.01788 18.6476 1 3 81.0106 0
-1.26243 -6.02404 1 3 80.4108 0
0.267439 18.2109 1 3 79.8109 0
0.31393 -7.29767 1 3 79.2111 0
6.28454 6.48348 1 3 78.6112 0
-5.08858 -7.11948 1 3 78.0113 0
7.26422 8.22613 1 3 77.4115 0
-11.7393 -0.774569 1 3 76.8116 0
5.71993 3.04435 1 3 76.2118 0
-13.5823 6.22928 1 3 75.6119 0
6.2176 13.1423 1 3 75.0121 0
-10.7397 -2.50666 1 3 74.4122 0
0.609373 -5.31984 1 3 73.8124 0
-1.55662 -8.00539 1 3 73.2125 0
2.42557 -4.48376 1 3 72.6127 0
7.86419 2.74215 1 3 72.0128 0
5.96039 -0.725442 1 3 71.413 0
-10.8136 16.8885 1 3 70.8131 0
7.16966 0.866669 1 3 70.2132 0
-6.01464 19.4092 1 3 69.6134 0
9.08299 4.32775 1 3 69.0135 0
-15.0761 7.55868 1 3 68.4137 0
-12.8358 11.7317 1 3 67.8138 0
-16.0532 5.81364 1 3 67.214 0
-12.7402 -2.50559 1 3 66.6141 0
9.31215 11.6385 1 3 66.0143 0
9.06215 7.34568 1 3 65.4144 0
-12.7343 0.964985 1 3 64.8146 0
-3.9851 19.0048 1 3 64.2147 0
-14.4996 10.6233 1 3 63.6147 0
-2.69648 20.5306 1 3 63.0146 0
-13.7085 2.71103 1 3 62.4144 0
-16.0188 9.32268 1 3 61.8143 0
4.1895 -3.54218 1 3 61.2142 0
-9.74089 -4.23921 1 3 60.614 0
10.3846 5.84566 1 3 60.0139 0
-0.610106 20.068 1 3 59.4138 0
-14.7335 0.993231 1 3 58.8137 0
9.1538 0.615298 1 3 58.2135 0
-17.0752 7.62446 1 3 57.6134 0
8.45783 9.83012 1 3 57.0133 0
-9.52646 18.4219 1 3 56.4131 0
1.38041 19.8758 1 3 55.813 0
7.94406 -0.977412 1 3 55.2129 0
-13.2198 13.6943 1 3 54.6128 0
10.2544 8.95145 1 3 54.0126 0
11.5769 7.45123 1 3 53.4125 0
-17.1404 4.13515 1 3 52.8124 0
5.86101 -4.71853 1 3 52.2122 0
6.01445 -2.72476 1 3 51.6121 0
-18.0177 9.38838 1 3 51.012 0
9.86119 2.48539 1 3 50.4119 0
-4.66485 20.8857 1 3 49.8117 0
-8.74216 -5.97193 1 3 49.2116 0
8.21028 13.3076 1 3 48.6115 0
11.1084 10.7596 1 3 48.0113 0
-15.7082 2.73975 1 3 47.4112 0
6.17222 16.8954 1 3 46.8111 0
4.07396 -5.61624 1 3 46.211 0
7.99826 -2.97656 1 3 45.6108 0
-7.89789 20.095 1 3 45.0107 0
-16.7333 1.02209 1 3 44.4106 0
-3.37305 22.4126 1 3 43.8105 0
3.3772 19.7418 1 3 43.2103 0
6.96564 18.7313 1 3 42.6102 0
-16.4036 11.2852 1 3 42.0101 0
-12.7986 17.1335 1 3 41.4099 0
0.580987 21.709 1 3 40.8098 0
-14.8842 12.5856 1 3 40.2097 0
-14.001 15.5353 1 3 39.6096 0
-11.516 18.7612 1 3 39.0094 0
-13.7389 -0.764486 1 3 38.4093 0
-18.0841 5.89793 1 3 37.8092 0
-18.1656 2.4179 1 3 37.209 0
8.87758 15.1929 1 3 36.6089 0
9.92764 -1.22864 1 3 36.0088 0
-15.6654 14.4265 1 3 35.4087 0
-11.7409 -4.23803 1 3 34.8085 0
-14.7402 -2.49576 1 3 34.2084 0
5.35312 20.3637 1 3 33.6083 0
-3.794 -8.64359 1 3 33.0081 0
2.2419 -6.47499 1 3 32.408 0
10.2066 13.4272 1 3 31.8079 0
11.1632 4.00353 1 3 31.2079 0
5.74504 -6.7149 1 3 30.608 0
-19.1392 4.19902 1 3 30.008 0
-13.7407 -4.23732 1 3 29.408 0
3.89008 -7.60777 1 3 28.808 0
11.1379 0.861859 1 3 28.208 0
-15.7387 -0.735501 1 3 27.608 0
-1.39042 22.0441 1 3 27.008 0
12.3703 5.60698 1 3 26.408 0
1.94639 -8.45302 1 3 25.808 0
-7.71652 -7.68887 1 3 25.208 0
-6.08899 -8.85126 1 3 24.608 0
2.57621 21.5743 1 3 24.0081 0
11.9124 -0.981995 1 3 23.4081 0
-0.00838784 -9.2715 1 3 22.8081 0
-10.7421 -5.97067 1 3 22.2081 0
7.84489 -4.97062 1 3 21.6081 0
12.3883 2.42282 1 3 21.0081 0
-9.87583 20.3909 1 3 20.4081 0
12.4313 9.2596 1 3 19.8081 0
-15.5919 -4.99425 1 3 19.2081 0
9.98243 -3.22778 1 3 18.6081 0
-17.7386 -0.752775 1 3 18.0081 0
-2.23377 -9.89314 1 3 17.4082 0
-12.1473 20.6588 1 3 16.8082 0
0.574148 23.709 1 3 16.2082 0
-4.13654 -10.6138 1 3 15.6082 0
8.16522 17.0615 1 3 15.0082 0
-5.05104 23.4994 1 3 14.4082 0
41.2594 -4.18342 1 3 13.8082 0
25.0389 43.0431 1 3 13.2082 0
44.7412 50.1138 1 3 12.6082 0
-67.2369 -51.3508 1 3 12.0082 0
140.835 -32.517 1 3 11.4082 0
21.7154 102.539 1 3 10.8083 0
-95.807 65.1308 1 3 10.2083 0
-101.762 -80.1365 1 3 9.60827 0
61.8858 -125.97 1 3 9.00828 0
122.57 79.8047 1 3 8.40829 0
62.6138 -142.69 1 3 7.8083 0
-50.5959 -154.121 1 3 7.20831 0
142.857 -89.5015 1 3 6.60832 0
52.8601 -166.064 1 3 6.00833 0
55.5395 169.052 1 3 5.40834 0
-39.7403 -179.201 1 3 4.80835 0
-157.657 100.008 1 3 4.20835 0
60.159 180.552 1 3 3.60835 0
-174.931 82.1904 1 3 3.00835 0
195.874 -2.77051 1 3 2.40834 0
186.558 -65.4822 1 3 1.80833 0
-167.573 107.205 1 3 1.20833 0
199.541 -9.07162 1 3 0.608333 0
191.062 -59.1202 1 3 0.00833333 0
