# Supplementary material for: Study of tumor growth indicates the existence of an “immunological threshold” separating states of pro- and antitumoral peritumoral inflammation
Source: PLoS One. 2018 Nov 2;13(11):e0202823. doi: 10.1371/journal.pone.0202823 (PMC6214501; doi:10.1371/journal.pone.0202823)
Supplement: S1 Data — File containing the position and radius of particles at simulated times. A detailed description file is provided alongside the data. (ZIP) [file pone.0202823.s004.zip › minimal dataset/competent/10760.csv]

0 0 1.00003 0 6938.25 0
1.09428 -3.26738 1.00006 0 6974.16 0
5.28719 -0.0406989 1.00003 0 6704.73 0
-7.88924 4.6875 1.00013 0 7806.18 0
-0.403106 -1.94119 1.00006 0 7189.04 0
-0.701527 5.2629 1.00013 0 7766.46 0
-14.6773 6.07197 1.00006 0 7113.71 0
-9.08782 -1.19127 1.00003 0 6832.63 0
-2.59849 4.62918 1.00013 0 7830.31 0
-1.10117 3.30339 1.00013 0 7750.38 0
0.497409 11.1415 1.00006 0 7140.91 0
-7.4896 6.64718 1.00013 0 7800.87 0
-8.2888 2.72798 1.00003 0 6901.85 0
-5.29441 0.0764937 1.00006 0 7264.75 0
-4.09551 5.95519 1.00013 0 7707.15 0
-2.19879 6.58883 1.00013 0 7854.63 0
-2.8967 11.8336 1.00003 0 6887.75 0
-1.79919 8.54828 1.00006 0 7352.69 0
7.98353 4.51226 1.00003 0 6849.1 0
1.49402 -1.30792 1.00003 0 6833.44 0
-7.08988 8.60658 1.00013 0 7705.84 0
4.18984 3.24489 1.00003 0 6814.9 0
3.09217 6.53028 1.00006 0 7271.02 0
-0.802207 -3.90065 1.00006 0 7124.95 0
-3.69607 7.9146 1.00013 0 7632.47 0
3.89119 10.4495 1.00006 0 7125.26 0
-4.49513 3.99558 1.00013 0 7862.96 0
5.38852 9.12364 1.00003 0 6854.21 0
-9.38654 6.01335 1.00006 0 7253.32 0
-10.0842 11.2584 1.00003 0 6824.94 0
-1.00004 12.4673 1.00003 0 6814.76 0
-0.301873 7.22234 1.00006 0 7316.82 0
-8.58728 9.93243 1.00003 0 6950.94 0
2.29287 2.61115 1.00006 0 7330.78 0
-5.99242 5.32136 1.00013 0 7806.19 0
-10.9844 -1.82605 1.00003 0 6741.86 0
-8.98686 7.97295 1.00003 0 6906.27 0
-5.89111 14.4855 1.00003 0 6888.7 0
-7.59051 -2.51674 1.00003 0 6847.51 0
-4.1965 -3.20883 1.00006 0 7227.76 0
1.19541 5.89672 1.00013 0 7766.47 0
-6.39202 3.36179 1.00013 0 7758.71 0
7.58387 2.55259 1.00003 0 6705.91 0
2.3942 11.7752 1.00006 0 7241.04 0
-2.99789 2.66984 1.00013 0 7741.54 0
-3.39743 0.710227 1.00006 0 7262.34 0
-5.59277 7.28077 1.00013 0 7707.15 0
-5.19314 9.24036 1.00006 0 7274.32 0
5.78808 11.0832 1.00006 0 7056.43 0
-15.7748 9.35768 1.00006 0 7154.73 0
-3.29622 9.87404 1.00013 0 7632.48 0
0.396135 1.97756 1.00006 0 7400.61 0
-11.5815 12.5843 1.00003 0 6870.49 0
-11.683 3.42003 1.00003 0 6838.86 0
-2.49681 13.793 1.00003 0 6930.41 0
3.4918 8.48996 1.00003 0 6887.05 0
-13.878 9.99096 1.00003 0 6823.34 0
-1.39955 10.5076 1.00006 0 7352.7 0
-7.78779 13.8517 1.00003 0 6755.78 0
-4.79351 11.1999 1.00006 0 7335.55 0
0.795804 3.93705 1.00006 0 7330.79 0
-12.0825 1.46036 1.00003 0 6768.77 0
-0.200389 16.3864 1.00003 0 6749.14 0
-4.89478 2.03614 1.00006 0 7317.66 0
0.0977166 9.18194 1.00006 0 7316.83 0
2.69275 4.57079 1.00006 0 7313.87 0
-6.0932 -3.84271 1.00003 0 6798.99 0
-7.38845 15.8113 1.00003 0 6808.34 0
-6.69039 10.5662 1.00006 0 7274.33 0
-10.1857 2.09419 1.00006 0 7272.33 0
1.59506 7.85605 1.00006 0 7271.03 0
-8.68842 0.768336 1.00003 0 6857.78 0
-1.50062 1.34411 1.00006 0 7262.35 0
6.18793 13.0429 1.00003 0 6746.68 0
6.95173 11.5997 0.21717 0 6760.48 0
-12.7804 6.70576 1.00003 0 6768.02 0
4.69052 14.3687 1.00006 0 7241.05 0
3.79014 1.2855 1.00006 0 7228.16 0
-2.5951 -4.49623 0.636056 0 6698.1 0
-3.79697 -1.24913 1.00006 0 7189.05 0
4.58958 5.20445 1.00003 0 6780.94 0
-17.5039 9.35678 0.725467 0 6694.29 0
0.896868 13.101 1.00006 0 7140.92 0
2.79375 13.7348 1.00006 0 7139.21 0
4.29087 12.4091 1.00006 0 7130.47 0
-12.3807 8.66524 1.00006 0 7113.71 0
-11.9811 10.6246 1.00003 0 6950.94 0
-1.90028 -0.615505 1.00003 0 6938.26 0
-10.4839 9.29891 1.00003 0 6906.28 0
-9.78608 4.05373 1.00003 0 6901.85 0
-0.600026 14.4268 1.00003 0 6888.71 0
-4.39379 13.1595 1.00003 0 6887.76 0
1.99452 9.81556 1.00003 0 6887.06 0
-9.68463 13.2178 1.00003 0 6870.5 0
-6.79153 1.40237 1.00003 0 6857.79 0
7.28535 9.75774 1.00003 0 6854.22 0
6.48646 5.83838 1.00003 0 6849.11 0
-5.69359 -1.88294 1.00003 0 6847.52 0
-9.48659 -3.15135 1.00003 0 6840.9 0
3.39011 -0.673996 1.00003 0 6833.45 0
5.68705 1.91894 1.00003 0 6830.7 0
-8.18756 11.8921 1.00003 0 6824.95 0
-2.29991 -2.57517 1.00003 0 6819.49 0
6.08665 3.87862 1.00003 0 6814.9 0
-7.19111 -0.557288 1.00003 0 6799 0
-3.9942 15.1188 1.00003 0 6788.17 0
4.98907 7.16416 1.00003 0 6780.95 0
-11.2832 5.37968 1.00003 0 6768.78 0
-10.8836 7.3393 1.00003 0 6768.03 0
-2.09736 15.7527 1.00003 0 6756.02 0
-6.29062 12.5259 1.00003 0 6755.79 0
-9.28513 15.1775 1.00003 0 6751.35 0
1.29682 15.0607 1.00003 0 6746.69 0
-13.18 4.74614 1.00003 0 6744.22 0
-13.5803 2.787 1.00003 0 6739.44 0
6.88583 7.79804 1.00003 0 6736.84 0
-10.5853 0.134476 1.00003 0 6733.77 0
1.893 0.651878 1.00003 0 6727.81 0
8.38337 6.47309 1.00003 0 6704.74 0
-14.2777 8.03154 1.00003 0 6694.3 0
6.77806 11.4047 0.0434787 3 219.177 0
-11.587 0.31435 0.0172286 3 213.178 0
-7.22536 -3.61102 0.11548 3 207.78 0
6.75173 10.6638 0.0509788 3 207.18 0
6.80053 1.74302 0.0697291 3 205.98 0
-11.8329 0.436721 0.0533122 3 204.181 0
3.5078 14.7643 0.196892 3 201.181 0
4.50235 -0.846619 0.0559789 3 200.581 0
-8.42594 15.7534 0.0203952 3 199.382 0
-1.76326 -3.47757 0.040812 3 198.782 0
-4.97414 -4.03924 0.131813 3 198.182 0
-8.52032 16.045 0.11248 3 196.382 0
8.19261 3.44998 0.0553956 3 195.783 0
-6.41034 15.3934 0.0455621 3 193.383 0
-13.2231 0.745732 0.343881 3 192.783 0
-10.6839 -2.98248 0.183892 3 192.183 0
-5.06999 15.2085 0.0822294 3 191.584 0
-1.85336 -3.55876 0.079646 3 190.984 0
-1.3898 16.7901 0.159478 3 190.384 0
-3.22653 15.9801 0.150145 3 189.784 0
-13.1362 10.9065 0.0375619 3 189.184 0
6.66185 11.8721 0.176976 3 187.984 0
6.03519 0.827474 0.11748 3 187.385 0
-3.02939 -3.54515 0.202224 3 186.785 0
-5.98693 15.7402 0.242888 3 186.185 0
-10.8453 13.5391 0.0533955 3 185.585 0
-13.2323 1.65421 0.163727 3 184.985 0
-3.37578 16.4547 0.343798 3 184.385 0
6.65291 1.26706 0.162644 3 183.786 0
8.44149 3.44118 0.136146 3 183.186 0
-15.1286 7.19603 0.189725 3 182.586 0
6.74027 1.50499 0.0876461 3 181.386 0
9.14577 5.30003 0.323882 3 180.786 0
2.53408 -3.26932 0.434208 3 180.186 0
-14.2131 11.1705 0.209474 3 179.587 0
-7.18364 -3.89814 0.0914795 3 178.987 0
-11.6633 0.425714 0.116063 3 178.387 0
5.80095 14.1153 0.129313 3 177.787 0
-13.1061 11.2908 0.27022 3 177.187 0
-8.28303 -3.59514 0.258887 3 176.587 0
4.34618 -1.61569 0.335298 3 175.987 0
8.39019 8.92977 0.320966 3 175.388 0
3.78179 -1.93344 0.310633 3 174.788 0
-10.6565 15.6436 0.416542 3 174.188 0
-13.2405 1.32109 0.165644 3 173.588 0
-15.4048 7.98346 0.12798 3 172.988 0
8.77408 3.10031 0.281052 3 172.388 0
4.79228 -1.20148 0.261804 3 171.788 0
-13.7114 11.4116 0.306217 3 171.189 0
7.07428 11.0286 0.284802 3 170.589 0
7.61979 10.9727 0.25747 3 169.989 0
-7.2481 -4.2461 0.197558 3 169.389 0
-12.2405 -2.21138 0.308383 3 168.789 0
-11.4229 -3.12135 0.365463 3 168.189 0
-1.68683 -4.9399 0.356047 3 167.589 0
-14.1602 11.922 0.333965 3 166.99 0
-15.9853 10.8097 0.44804 3 166.39 0
-2.53984 17.073 0.385295 3 165.79 0
7.35056 13.0666 0.162477 3 165.19 0
1.26572 16.5345 0.412209 3 164.59 0
-14.508 3.99489 0.467705 3 163.99 0
8.40373 8.02327 0.475121 3 163.391 0
9.17532 4.74943 0.201725 3 162.791 0
-15.1196 4.7478 0.394211 3 162.191 0
-7.69896 -3.87399 0.335298 3 161.591 0
4.38655 -2.4181 0.467455 3 160.991 0
-2.18686 -5.73471 0.583364 3 160.391 0
3.71441 15.2277 0.285218 3 159.791 0
0.475129 -4.57172 0.429125 3 159.192 0
9.0988 7.52719 0.274636 3 158.592 0
-11.7836 14.0737 0.40621 3 157.992 0
4.1906 15.5374 0.257637 3 157.392 0
8.89466 9.73829 0.593196 3 156.792 0
-10.743 14.4556 0.528951 3 156.192 0
-13.3868 -0.0793092 0.486954 3 155.592 0
-3.6822 -4.53474 0.423458 3 154.993 0
-12.8939 13.3542 0.514452 3 154.393 0
6.72059 0.512424 0.529534 3 153.793 0
9.73269 5.86939 0.461872 3 153.193 0
-4.30615 16.7078 0.617194 3 152.593 0
-5.47315 -5.01927 0.326382 3 151.993 0
2.8668 15.3014 0.540367 3 151.393 0
7.66758 1.0116 0.542866 3 150.794 0
-4.7149 -4.6393 0.511785 3 150.194 0
-5.27656 15.8046 0.436791 3 149.594 0
9.87249 4.90599 0.468955 3 148.994 0
-3.40013 17.4957 0.570198 3 148.394 0
9.40465 3.85726 0.551199 3 147.794 0
-6.73306 17.189 0.527784 3 147.194 0
10.6748 5.52925 0.501953 3 146.595 0
-2.40724 17.9089 0.444707 3 145.995 0
-12.0326 -0.0328419 0.456789 3 145.395 0
-14.0679 1.20766 0.633277 3 144.795 0
-1.65114 17.3847 0.474871 3 144.195 0
-10.2177 17.5556 0.531034 3 143.595 0
12.1361 5.35574 0.666691 3 142.995 0
3.6237 -3.16489 0.579114 3 142.396 0
-14.6698 -0.0796569 0.789265 3 141.796 0
-4.76361 -5.73317 0.577864 3 141.196 0
2.8353 -2.23825 0.62911 3 140.596 0
-16.172 5.18033 0.742602 3 139.996 0
-11.7681 15.2422 0.702022 3 139.396 0
-10.106 16.4859 0.5437 3 138.797 0
-14.9951 11.0771 0.53695 3 138.197 0
2.28028 16.2059 0.482787 3 137.597 0
3.52663 16.4198 0.758601 3 136.997 0
7.89814 -0.109563 0.600362 3 136.397 0
-10.856 -3.80282 0.520701 3 135.797 0
8.71669 1.44595 0.570614 3 135.197 0
9.49896 8.56499 0.725853 3 134.598 0
1.21346 -5.45831 0.704605 3 133.998 0
6.79743 -0.679425 0.640359 3 133.398 0
-2.18558 -6.79603 0.476871 3 132.798 0
-3.48166 -5.65811 0.706605 3 132.198 0
-5.63772 -6.59611 0.644026 3 131.598 0
9.18954 0.218912 0.729186 3 130.998 0
10.0588 9.7403 0.568031 3 130.399 0
-17.0087 3.72556 0.925505 3 129.799 0
-13.2124 12.248 0.626777 3 129.199 0
10.0938 7.10364 0.807931 3 128.599 0
-8.52775 -4.62904 0.738186 3 127.999 0
4.00796 -4.87931 0.804597 3 127.399 0
-5.60371 16.8349 0.647109 3 126.799 0
5.54494 -5.00717 0.735602 3 126.2 0
-7.3479 18.3889 0.821763 3 125.6 0
8.02595 -1.56482 0.858344 3 125 0
9.12287 11.1756 0.841761 3 124.4 0
-15.375 3.04764 0.808931 3 123.8 0
-12.9062 14.5161 0.637943 3 123.2 0
9.75032 -1.27244 0.861927 3 122.6 0
-15.3651 1.49 0.685106 3 122.001 0
-16.7706 2.00531 0.806681 3 121.401 0
4.94397 -3.57071 0.800348 3 120.801 0
-11.4752 16.8748 0.86076 3 120.201 0
-16.3146 13.8977 0.932922 3 119.601 0
7.79353 12.194 0.815013 3 119.001 0
5.11183 16.154 0.824929 3 118.401 0
-16.2399 7.29919 0.920256 3 117.802 0
-12.7031 -1.19028 0.808764 3 117.202 0
-6.88616 -5.60704 0.936255 3 116.602 0
4.40304 17.8574 0.926755 3 116.002 0
6.42034 14.9997 0.840762 3 115.402 0
7.80435 16.2191 0.988751 3 114.802 0
-17.617 12.6473 0.871426 3 114.203 0
-14.9958 -1.6509 0.81843 3 113.603 0
2.41586 -4.5208 0.820596 3 113.003 0
-4.84096 18.1158 0.833512 3 112.403 0
-14.4936 13.2478 1 3 111.803 0
11.0046 8.43891 0.784432 3 111.203 0
-15.9683 12.1169 0.858844 3 110.603 0
4.66566 -6.55882 1 3 110.004 0
-18.3674 7.86378 1 3 109.404 0
6.51336 -6.6901 0.849344 3 108.804 0
-18.5746 2.60187 1 3 108.204 0
11.4858 10.0473 0.892008 3 107.604 0
-0.650983 -5.86648 0.95317 3 107.004 0
7.78584 13.9953 0.851261 3 106.404 0
-10.2046 -5.18467 1 3 105.805 0
-8.63972 -6.40308 0.982835 3 105.205 0
-8.78025 17.1837 0.952503 3 104.605 0
9.38623 13.0622 1 3 104.005 0
10.6555 -2.96447 1 3 103.405 0
0.518505 18.192 0.943587 3 102.805 0
-18.8037 4.51722 0.928172 3 102.205 0
12.8072 12.8084 1 3 101.606 0
-1.30999 18.8216 0.979335 3 101.006 0
7.70166 -5.38842 0.902757 3 100.406 0
-17.3174 10.9312 0.847678 3 99.806 0
-6.57147 19.9353 0.90384 3 99.2062 0
10.9929 11.8735 1 3 98.6063 0
2.40722 17.7655 0.992251 3 98.0065 0
2.6797 -6.32189 1 3 97.4066 0
-20.574 2.65282 1 3 96.8068 0
-13.5818 -2.7066 0.937588 3 96.2069 0
-6.98084 -7.5437 1 3 95.607 0
-0.954572 21.743 1 3 95.0072 0
-1.07874 -7.77356 1 3 94.4073 0
-15.3958 -3.43132 1 3 93.8075 0
-8.79351 -8.38294 1 3 93.2076 0
9.42332 15.0615 1 3 92.6078 0
-3.55372 -7.36175 1 3 92.0079 0
-9.01401 19.1227 1 3 91.4081 0
-13.1961 16.1669 1 3 90.8082 0
-17.656 6.01322 0.959753 3 90.2084 0
3.46694 -8.16013 1 3 89.6085 0
-16.4241 -0.528027 1 3 89.0087 0
-16.4317 16.3998 1 3 88.4088 0
6.31421 17.5352 1 3 87.809 0
-14.8955 15.1724 0.968419 3 87.2091 0
-3.27227 19.0633 1 3 86.6092 0
-10.4377 -7.244 1 3 86.0094 0
11.0777 4.07201 1 3 85.4095 0
-10.2146 20.6626 0.95217 3 84.8097 0
2.15816 19.7438 1 3 84.2098 0
-12.8544 18.1359 1 3 83.61 0
-14.7317 17.4484 1 3 83.0101 0
9.97761 2.40338 1 3 82.4103 0
5.79064 -1.977 1 3 81.8104 0
-16.4913 18.3989 1 3 81.2106 0
11.6476 -1.22901 1 3 80.6107 0
5.45234 -8.39766 1 3 80.0109 0
-18.0077 0.686935 1 3 79.411 0
-19.2186 9.67177 1 3 78.8111 0
-1.45473 -9.73766 1 3 78.2113 0
4.15679 19.7774 1 3 77.6114 0
-12.3302 -4.17977 1 3 77.0116 0
-21.8869 0.94362 1 3 76.4117 0
-4.27269 22.3759 1 3 75.8119 0
-4.73393 20.4278 1 3 75.212 0
6.73415 -3.74401 1 3 74.6122 0
0.844534 -7.12405 1 3 74.0123 0
-18.6982 -1.18835 1 3 73.4125 0
11.9732 2.28356 1 3 72.8126 0
-6.90506 -9.54232 1 3 72.2128 0
-19.2147 11.6717 1 3 71.6129 0
-17.1124 -2.40585 1 3 71.0131 0
13.1986 10.847 1 3 70.4132 0
-19.6001 6.28949 1 3 69.8133 0
-20.7439 4.64538 1 3 69.2135 0
-10.5901 -9.26062 1 3 68.6136 0
9.62537 17.0503 1 3 68.0138 0
-8.18503 20.9424 1 3 67.4139 0
13.0744 3.95913 1 3 66.8141 0
10.8723 0.614639 1 3 66.2142 0
12.0891 7.02085 1 3 65.6144 0
0.194738 20.1057 1 3 65.0145 0
-12.1225 -6.16774 1 3 64.4147 0
-2.81353 21.0082 1 3 63.8147 0
-9.81589 22.5745 1 3 63.2146 0
13.969 2.17089 1 3 62.6145 0
13.6434 -1.34646 1 3 62.0143 0
1.03797 21.9195 1 3 61.4142 0
-12.2597 -8.16299 1 3 60.8141 0
6.14074 19.5273 1 3 60.214 0
-20.4508 8.09798 1 3 59.6138 0
11.2983 15.9554 1 3 59.0137 0
-5.07653 -10.4735 1 3 58.4136 0
-14.1512 -4.99514 1 3 57.8134 0
-0.411261 23.6677 1 3 57.2133 0
12.9376 8.83183 1 3 56.6132 0
3.12401 21.4943 1 3 56.0131 0
-12.3775 -10.158 1 3 55.4129 0
-17.8877 15.0286 1 3 54.8128 0
11.1731 13.9606 1 3 54.2127 0
-5.213 -8.47828 1 3 53.6125 0
-13.9473 -6.98481 1 3 53.0124 0
-19.9782 0.348209 1 3 52.4123 0
12.869 0.497188 1 3 51.8122 0
0.434595 -9.08122 1 3 51.212 0
-6.187 21.799 1 3 50.6119 0
13.7405 5.84468 1 3 50.0118 0
2.30429 -9.78732 1 3 49.4116 0
-10.996 18.8746 1 3 48.8115 0
-17.8246 -4.27392 1 3 48.2114 0
-21.5926 6.4562 1 3 47.6113 0
1.58103 23.8434 1 3 47.0111 0
-22.568 2.82369 1 3 46.411 0
-5.89322 23.7763 1 3 45.8109 0
-7.84582 22.9136 1 3 45.2108 0
-16.124 -5.32326 1 3 44.6106 0
5.12375 21.5276 1 3 44.0105 0
-2.41218 23.1096 1 3 43.4104 0
-14.0851 -8.97952 1 3 42.8102 0
8.68441 -3.30146 1 3 42.2101 0
-19.4116 -3.0568 1 3 41.61 0
-3.41758 -9.35696 1 3 41.0099 0
-11.7056 21.9248 1 3 40.4097 0
-14.4355 19.4247 1 3 39.8096 0
11.5558 -4.75516 1 3 39.2095 0
-8.71949 -10.3817 1 3 38.6093 0
-20.9476 10.6764 1 3 38.0092 0
-18.3469 16.9761 1 3 37.4091 0
9.58398 -5.08591 1 3 36.809 0
14.8029 9.653 1 3 36.2088 0
-15.9195 -7.31209 1 3 35.6087 0
-3.09586 -11.3302 1 3 35.0086 0
4.29019 -10.0245 1 3 34.4084 0
14.5627 7.66742 1 3 33.8083 0
14.8652 0.383102 1 3 33.2082 0
-11.3239 23.8881 1 3 32.6081 0
15.0401 4.32523 1 3 32.0079 0
-6.76981 -11.5373 1 3 31.4079 0
15.6402 -1.46064 1 3 30.8079 0
-3.97843 24.3532 1 3 30.208 0
-20.691 -1.51996 1 3 29.608 0
8.81682 -6.93232 1 3 29.008 0
7.45135 -8.39361 1 3 28.408 0
-16.058 -9.30675 1 3 27.808 0
-1.13241 -11.7111 1 3 27.208 0
-17.8827 -6.2729 1 3 26.608 0
-22.1806 9.10154 1 3 26.008 0
12.9722 14.8316 1 3 25.408 0
-12.5622 20.1184 1 3 24.808 0
-19.3482 13.6649 1 3 24.208 0
-16.1946 20.3764 1 3 23.6081 0
-21.0836 12.6715 1 3 23.0081 0
-22.7362 4.81594 1 3 22.4081 0
8.12696 18.3743 1 3 21.8081 0
-7.5531 24.892 1 3 21.2081 0
11.41 17.9523 1 3 20.6081 0
0.756641 -11.0541 1 3 20.0081 0
14.6068 13.6795 1 3 19.4081 0
7.95578 20.367 1 3 18.8081 0
9.91111 19.2765 1 3 18.2081 0
13.0978 16.8277 1 3 17.6082 0
2.62777 -11.7605 1 3 17.0082 0
-1.87126 25.0346 1 3 16.4082 0
3.54178 23.4496 1 3 15.8082 0
-19.8076 15.611 1 3 15.2082 0
12.6521 -3.08237 1 3 14.6082 0
15.9351 2.53667 1 3 14.0082 0
5.54145 23.4826 1 3 13.4082 0
-23.3221 7.45946 1 3 12.8082 0
16.4023 8.45232 1 3 12.2082 0
-19.6721 -5.04001 1 3 11.6082 0
6.28081 -10.2171 1 3 11.0083 0
-10.5165 -11.2593 1 3 10.4083 0
7.02759 22.1381 1 3 9.80827 0
14.9988 11.7184 1 3 9.20828 0
-12.2529 -12.2513 1 3 8.60829 0
-14.0149 -11.3053 1 3 8.0083 0
9.74033 21.2692 1 3 7.40831 0
-16.0149 -11.3062 1 3 6.80832 0
15.5978 -7.06451 1 3 6.20832 0
33.0545 -49.8749 1 3 5.60833 0
18.7119 81.5039 1 3 5.00834 0
-109.896 -33.5369 1 3 4.40835 0
64.2641 -125.223 1 3 3.80836 0
-155.129 -20.8321 1 3 3.20835 0
44.6972 165.373 1 3 2.60834 0
-68.042 -170.995 1 3 2.00833 0
-158.773 -108.126 1 3 1.40833 0
-75.9753 182.123 1 3 0.808333 0
87.4146 179.709 1 3 0.208333 0
