# Supplementary material for: Study of tumor growth indicates the existence of an “immunological threshold” separating states of pro- and antitumoral peritumoral inflammation
Source: PLoS One. 2018 Nov 2;13(11):e0202823. doi: 10.1371/journal.pone.0202823 (PMC6214501; doi:10.1371/journal.pone.0202823)
Supplement: S1 Data — File containing the position and radius of particles at simulated times. A detailed description file is provided alongside the data. (ZIP) [file pone.0202823.s004.zip › minimal dataset/competent/14820.csv]

0 0 1.00003 0 11146.5 0
-8.25528 3.98084 1.00013 0 12065.5 0
-0.231771 -1.98655 1.00006 0 11412.1 0
-1.14197 5.16091 1.00013 0 12023.5 0
-2.9783 4.36944 1.00013 0 12091.1 0
-1.37454 3.17469 1.00013 0 12006.5 0
-0.443759 11.1197 1.00006 0 11361.1 0
-8.02255 5.96718 1.00013 0 12059.9 0
-8.4881 1.99443 1.00003 0 11108 0
-5.28027 -0.394729 1.00006 0 11492.3 0
-4.58228 5.56409 1.00013 0 11960.7 0
-2.74575 6.35568 1.00013 0 12116.8 0
-3.88433 11.5229 1.00003 0 11093.1 0
-2.51284 8.34198 1.00006 0 11585.4 0
-7.7898 7.95322 1.00013 0 11959.3 0
2.53148 6.74382 1.00006 0 11498.9 0
-4.3496 7.5505 1.00013 0 11881.6 0
4.60043 9.52196 1.00006 0 11344.6 0
-4.81495 3.57773 1.00013 0 12125.7 0
-9.85922 5.1756 1.00006 0 11480.2 0
-9.39387 9.14778 1.00003 0 11026.6 0
-0.211207 13.1061 1.00003 0 11015.8 0
-0.909052 7.14703 1.00006 0 11547.4 0
0.461927 3.96609 1.00006 0 11562.2 0
-6.41862 4.77246 1.00013 0 12065.5 0
-9.62635 7.16155 1.00003 0 11112.7 0
-7.32456 11.926 1.00003 0 11094.1 0
-7.11711 -1.18578 1.00003 0 11050.5 0
0.694837 5.95217 1.00013 0 12023.5 0
-6.65156 2.78611 1.00013 0 12015.3 0
1.39244 11.9112 1.00006 0 11467.1 0
-3.21129 2.38317 1.00013 0 11997.1 0
-3.44404 0.396707 1.00006 0 11489.7 0
-6.18599 6.7588 1.00013 0 11960.7 0
-5.95346 8.74487 1.00006 0 11502.4 0
4.73348 11.7093 1.00006 0 11271.7 0
-4.11691 9.53652 1.00013 0 11881.6 0
0.229077 1.97967 1.00006 0 11636.1 0
-2.04771 12.3145 1.00003 0 11138.2 0
2.76405 8.73007 1.00003 0 11092.3 0
-2.28034 10.3284 1.00006 0 11585.4 0
-7.10788 13.9141 1.00003 0 10953.3 0
-5.72065 10.7313 1.00006 0 11567.2 0
2.29843 4.75752 1.00006 0 11562.2 0
-11.3807 2.8337 0.316413 0 10967.1 0
-5.04767 1.5915 1.00006 0 11548.3 0
-0.676506 9.13349 1.00006 0 11547.4 0
3.90217 3.56249 1.00006 0 11544.3 0
-7.55726 9.93969 1.00006 0 11502.4 0
0.927451 7.93869 1.00006 0 11498.9 0
-10.325 1.2033 1.00003 0 11061.3 0
-1.60744 1.18837 1.00006 0 11489.7 0
2.99679 10.7172 1.00006 0 11467.2 0
3.6694 1.57615 1.00006 0 11453.5 0
4.13523 5.54872 1.00003 0 10980 0
3.12893 12.9032 1.00006 0 11359.3 0
-13.0685 7.56864 1.00003 0 11160 0
-3.67651 -1.58961 1.00003 0 11146.6 0
-11.23 8.35619 1.00003 0 11112.7 0
-10.0918 3.18947 1.00003 0 11108 0
1.16026 9.92495 1.00003 0 11092.3 0
-6.88425 0.80029 1.00003 0 11061.4 0
5.74087 4.34917 1.00003 0 11052.2 0
2.06554 2.77102 1.00003 0 11032.7 0
-1.83991 -0.797739 1.00003 0 11020.8 0
-8.72142 0.00835336 1.00003 0 10999.1 0
-3.57464 13.3275 0.831126 0 10987.6 0
4.36804 7.53551 1.00003 0 10980 0
-11.6959 4.38373 1.00003 0 10967.1 0
-11.463 6.37014 1.00003 0 10966.3 0
-5.48802 12.7178 1.00003 0 10953.4 0
1.82923 0.788623 1.00003 0 10923.7 0
-13.2996 5.57877 1.00003 0 10888.2 0
4.44333 6.51994 0.0183119 3 210.579 0
-2.6212 13.2803 0.11898 3 206.98 0
4.61806 6.49949 0.0538955 3 206.38 0
4.1206 12.5595 0.0480621 3 204.58 0
-5.24919 13.802 0.104313 3 202.781 0
-4.77419 -2.08413 0.194392 3 202.181 0
6.00929 3.14762 0.231139 3 201.581 0
3.98398 10.3669 0.0341452 3 199.182 0
-8.01446 -0.717411 0.0108119 3 196.782 0
-9.91717 0.0692747 0.17006 3 196.182 0
-2.56732 13.673 0.215224 3 195.583 0
2.67941 0.0444843 0.117313 3 194.983 0
5.63938 9.15989 0.0933962 3 192.583 0
-4.862 -1.50788 0.176976 3 191.984 0
1.8744 12.9175 0.0938962 3 191.384 0
1.02416 -0.745065 0.265803 3 190.784 0
-1.26026 -1.70302 0.0572289 3 190.184 0
-7.59258 12.9611 0.0683125 3 189.584 0
-1.20777 13.8083 0.212807 3 188.984 0
-1.39886 -1.82762 0.112897 3 188.384 0
5.25126 8.43869 0.239888 3 187.185 0
4.77467 2.55714 0.31655 3 186.585 0
3.00719 0.586342 0.185226 3 185.985 0
-5.96638 13.7566 0.138812 3 185.385 0
-8.57389 12.2658 0.292135 3 184.785 0
-8.15298 -0.900806 0.0709792 3 184.185 0
-11.0338 2.29289 0.287718 3 183.586 0
-1.37777 -2.0993 0.143312 3 182.386 0
-1.71934 13.67 0.161477 3 181.786 0
1.19984 -0.276585 0.233722 3 181.186 0
6.01797 11.9105 0.281635 3 180.586 0
-9.16895 11.3458 0.263053 3 179.986 0
5.387 2.98638 0.406376 3 179.387 0
4.30709 2.51239 0.120647 3 178.787 0
5.32133 5.4897 0.190059 3 178.187 0
-2.10187 13.5597 0.228306 3 177.587 0
-8.75876 10.2714 0.242138 3 176.987 0
5.21817 6.05652 0.193808 3 176.387 0
-1.41747 13.3987 0.236972 3 175.787 0
-14.1972 6.66373 0.366713 3 175.188 0
-5.87554 -1.54185 0.271969 3 174.588 0
-8.07876 11.0093 0.164727 3 173.988 0
-13.7534 4.28882 0.365463 3 173.388 0
-11.6849 1.49449 0.377378 3 172.788 0
-8.45084 -1.31887 0.339548 3 172.188 0
-10.6348 9.5027 0.249554 3 171.589 0
5.74834 8.22476 0.303051 3 170.989 0
5.64264 8.78603 0.266886 3 170.389 0
-8.59109 11.624 0.297301 3 169.789 0
4.81424 6.46565 0.136313 3 169.189 0
-13.0382 4.20836 0.354797 3 168.589 0
7.12186 5.0157 0.534784 3 167.989 0
-8.26758 14.6732 0.382711 3 167.39 0
1.25812 -1.51626 0.540867 3 166.79 0
2.47868 -0.524552 0.45179 3 166.19 0
-0.825449 14.2326 0.276969 3 165.59 0
-10.3884 -0.332912 0.450956 3 164.99 0
-2.7666 -2.61931 0.360213 3 164.39 0
-10.289 10.1373 0.336715 3 163.79 0
-5.30436 -1.85276 0.364379 3 163.191 0
-11.3328 9.87383 0.516702 3 162.591 0
-9.53936 10.6619 0.517618 3 161.991 0
1.68849 -0.552339 0.323799 3 161.391 0
5.48303 10.5657 0.368462 3 160.791 0
-14.5648 5.98041 0.325466 3 160.191 0
-1.98652 -2.27847 0.474621 3 159.591 0
2.30987 -1.47511 0.505036 3 158.992 0
-8.82436 16.3069 0.490537 3 158.392 0
0.780816 14.033 0.339381 3 157.792 0
1.37979 13.4132 0.482621 3 157.192 0
-4.70189 13.9473 0.453123 3 156.592 0
-8.64752 10.9173 0.404793 3 155.992 0
6.09638 11.1527 0.440457 3 155.392 0
5.85655 5.77593 0.402127 3 154.793 0
7.90144 5.46991 0.353963 3 154.193 0
-6.10323 -2.41382 0.592613 3 153.593 0
5.76095 7.53191 0.389544 3 152.993 0
-10.7184 10.9556 0.580697 3 152.393 0
2.12418 13.9002 0.389878 3 151.793 0
-5.61642 14.4303 0.573531 3 151.193 0
1.49508 14.5122 0.485871 3 150.594 0
-14.4409 4.70783 0.426542 3 149.994 0
5.58088 6.65035 0.501869 3 149.394 0
-9.89851 11.4621 0.35913 3 148.794 0
-3.6481 -3.28302 0.67844 3 148.194 0
-2.12592 -3.36624 0.599029 3 147.594 0
-1.67221 14.4684 0.596779 3 146.995 0
-0.862508 -3.52492 0.653775 3 146.395 0
7.1545 4.03128 0.432541 3 145.795 0
-9.79591 -1.14289 0.547949 3 145.195 0
-11.6707 2.22355 0.325216 3 144.595 0
-11.8833 10.8394 0.583697 3 143.995 0
-12.3681 2.89071 0.611445 3 143.395 0
-2.88815 -4.48464 0.72077 3 142.796 0
-13.4115 3.40152 0.527701 3 142.196 0
-1.65984 -4.37493 0.494703 3 141.596 0
4.73922 -1.68809 0.731603 3 140.996 0
-7.44528 -2.58207 0.430458 3 140.396 0
4.09122 0.063224 0.570864 3 139.796 0
4.47868 13.472 0.452456 3 139.196 0
-3.09051 16.1998 0.525701 3 138.597 0
-12.51 9.43895 0.672024 3 137.997 0
-14.6588 8.03876 0.655108 3 137.397 0
-11.9762 13.4643 0.495787 3 136.797 0
7.97874 4.44112 0.486371 3 136.197 0
-8.27298 -2.14042 0.502286 3 135.597 0
-10.934 -1.22044 0.589946 3 134.997 0
-13.0753 10.6095 0.629277 3 134.398 0
-9.32447 12.0767 0.477038 3 133.798 0
-9.23569 -1.99618 0.465455 3 133.198 0
-11.5044 -0.0234084 0.702272 3 132.598 0
-13.3354 2.07157 0.614445 3 131.998 0
3.48428 -1.03591 0.668191 3 131.398 0
-4.94413 -2.913 0.650942 3 130.798 0
5.55937 1.64513 0.887258 3 130.199 0
-1.74302 15.9396 0.847844 3 129.599 0
8.86674 2.61587 0.701355 3 128.999 0
-14.7204 3.54507 0.769517 3 128.399 0
7.04626 0.873902 0.772683 3 127.799 0
-12.6453 0.930404 0.712771 3 127.199 0
-14.0042 9.36401 0.817097 3 126.599 0
-3.05809 -5.91687 0.715771 3 126 0
-2.9916 14.884 0.787765 3 125.4 0
6.79414 8.16539 0.643359 3 124.8 0
-16.2171 8.15855 0.82193 3 124.2 0
-12.8301 -0.474969 0.698605 3 123.6 0
-1.01546 -5.53791 0.822263 3 123 0
-12.2959 -2.07798 0.983168 3 122.401 0
3.03226 14.6557 0.755018 3 121.801 0
-13.9757 0.379139 0.721853 3 121.201 0
1.40871 -2.96077 0.909257 3 120.601 0
0.382914 -4.48552 0.915423 3 120.001 0
-4.52492 -5.95539 0.746602 3 119.401 0
-9.07037 13.5284 1 3 118.801 0
5.67775 13.1932 0.762101 3 118.202 0
2.31992 -4.46206 0.834595 3 117.602 0
-6.77534 -3.76592 0.917923 3 117.002 0
1.4558 15.9303 0.899507 3 116.402 0
-8.76203 -3.42724 0.86801 3 115.802 0
-7.83664 15.5284 0.570948 3 115.202 0
0.0343066 14.9531 0.832762 3 114.602 0
-9.38506 15.2299 0.72652 3 114.003 0
-0.178696 16.6626 0.878259 3 113.403 0
-3.69686 17.5319 0.932755 3 112.803 0
-5.5921 17.3519 0.971002 3 112.203 0
8.36036 7.96716 0.902924 3 111.603 0
-14.9627 1.78975 1 3 111.003 0
-10.0565 -4.76945 1 3 110.403 0
-4.6112 15.6419 1 3 109.804 0
-6.79095 18.9225 0.999083 3 109.204 0
-10.4613 -2.72178 0.953837 3 108.604 0
6.62195 9.79398 0.969336 3 108.004 0
-15.8164 5.06327 0.986084 3 107.404 0
-15.3385 6.76818 0.779933 3 106.804 0
-4.66861 -4.37761 0.816513 3 106.204 0
3.24557 -2.64013 0.954587 3 105.605 0
7.17142 2.61887 0.974169 3 105.005 0
-10.0608 17.1361 0.992751 3 104.405 0
-2.97832 19.1722 0.830846 3 103.805 0
1.45793 -6.08407 1 3 103.205 0
5.61691 -0.227827 0.965503 3 102.605 0
-1.86234 -7.15281 1 3 102.005 0
8.67329 1.05832 0.864593 3 101.406 0
-10.8033 12.5299 1 3 100.806 0
-7.54267 17.0714 1 3 100.206 0
-6.43721 15.6182 0.826096 3 99.6061 0
3.36751 16.3737 1 3 99.0062 0
-10.755 14.4058 0.873426 3 98.4064 0
5.0495 -3.41944 0.991834 3 97.8065 0
-10.6052 19.4461 1 3 97.2067 0
9.90859 -0.337887 1 3 96.6068 0
10.4052 1.75038 0.977335 3 96.007 0
4.01138 -5.0616 0.952503 3 95.4071 0
-12.7585 12.1932 0.980001 3 94.8072 0
-3.81978 -7.55527 1 3 94.2074 0
-11.5676 15.9833 0.898091 3 93.6075 0
-9.11673 -8.64222 1 3 93.0077 0
-6.18159 -5.55488 0.951087 3 92.4078 0
8.61151 9.84077 1 3 91.808 0
-14.546 11.3052 1 3 91.2081 0
-9.83164 21.2904 1 3 90.6083 0
-5.81739 -7.47654 1 3 90.0084 0
7.07971 6.55368 1 3 89.4086 0
-16.038 9.97604 1 3 88.8087 0
-14.4066 13.2981 1 3 88.2089 0
6.4624 -2.00894 1 3 87.609 0
9.44528 4.21481 1 3 87.0091 0
7.54407 11.5311 1 3 86.4093 0
-17.1108 6.56906 1 3 85.8094 0
-1.78208 17.7883 1 3 85.2096 0
7.40901 13.5261 1 3 84.6097 0
7.93472 -0.659896 1 3 84.0099 0
-16.455 3.1829 1 3 83.41 0
-11.6135 -6.02238 1 3 82.8102 0
11.3176 3.51122 1 3 82.2103 0
9.07127 6.20858 1 3 81.6105 0
10.9895 5.48427 1 3 81.0106 0
11.8397 0.180922 1 3 80.4108 0
11.9337 10.9133 1 3 79.8109 0
-11.9136 -4.03018 1 3 79.2111 0
0.0970854 -7.54978 1 3 78.6112 0
-8.09804 -5.17057 1 3 78.0113 0
-8.76923 18.6525 1 3 77.4115 0
-7.98358 20.5261 1 3 76.8116 0
9.97014 11.3559 1 3 76.2118 0
-13.8162 -3.41623 1 3 75.6119 0
8.36981 -2.60863 1 3 75.0121 0
10.6422 7.45095 1 3 74.4122 0
4.76922 14.9107 1 3 73.8124 0
-9.7485 -6.7446 1 3 73.2125 0
-12.9164 14.6326 1 3 72.6127 0
6.70835 15.3979 1 3 72.0128 0
12.6416 2.01305 1 3 71.413 0
-14.2186 -1.45745 1 3 70.8131 0
0.0697915 18.5432 1 3 70.2132 0
-17.7761 4.68407 1 3 69.6134 0
-11.8904 17.9164 1 3 69.0135 0
10.5717 9.44881 1 3 68.4137 0
-14.8628 15.2452 1 3 67.8138 0
-16.2361 12.3718 1 3 67.214 0
3.28835 -6.88893 1 3 66.6141 0
1.92756 -8.3526 1 3 66.0143 0
6.94869 -4.0157 1 3 65.4144 0
-7.78985 -7.14645 1 3 64.8146 0
-19.5991 5.50609 1 3 64.2147 0
-4.89226 -9.24792 1 3 63.6147 0
5.31485 16.8279 1 3 63.0146 0
-18.9336 7.39155 1 3 62.4144 0
-15.668 -0.0817102 1 3 61.8143 0
-13.3768 16.5792 1 3 61.2142 0
-17.8083 9.04504 1 3 60.614 0
-4.80455 19.1546 1 3 60.0139 0
-19.8027 9.1934 1 3 59.4138 0
-16.6399 14.33 1 3 58.8137 0
9.3898 13.268 1 3 58.2135 0
-17.1155 1.29541 1 3 57.6134 0
5.86299 -5.69423 1 3 57.0133 0
1.91222 17.7694 1 3 56.4131 0
8.03787 -5.69221 1 3 55.813 0
7.24857 17.316 1 3 55.2129 0
12.5058 8.94 1 3 54.6128 0
-18.4354 2.7959 1 3 54.0126 0
-13.5106 -5.39179 1 3 53.4125 0
-17.7296 11.0428 1 3 52.8124 0
-15.7339 -3.98431 1 3 52.2122 0
-1.33322 19.9816 1 3 51.6121 0
3.81616 18.3119 1 3 51.012 0
-12.505 20.0723 1 3 50.4119 0
-17.5854 -0.64801 1 3 49.8117 0
5.75023 18.8006 1 3 49.2116 0
-4.00996 20.9897 1 3 48.6115 0
5.16915 -7.56882 1 3 48.0113 0
-16.136 -2.02573 1 3 47.4112 0
-5.99751 20.7592 1 3 46.8111 0
8.69096 15.1415 1 3 46.211 0
-2.17852 21.7937 1 3 45.6108 0
-13.7903 18.54 1 3 45.0107 0
-15.2765 17.201 1 3 44.4106 0
0.605735 -9.85092 1 3 43.8105 0
2.46341 19.7708 1 3 43.2103 0
4.3865 20.2632 1 3 42.6102 0
-17.0545 16.2863 1 3 42.0101 0
-1.22617 -9.0487 1 3 41.4099 0
-9.04055 23.1271 1 3 40.8098 0
-17.3943 -5.09851 1 3 40.2097 0
-13.1082 -7.35092 1 3 39.6096 0
0.599989 20.4918 1 3 39.0094 0
-7.19254 22.3628 1 3 38.4093 0
-3.37161 23.3988 1 3 37.8092 0
7.16665 -7.49218 1 3 37.209 0
-15.4279 -5.96067 1 3 36.6089 0
-0.245024 22.3044 1 3 36.0088 0
-5.20319 22.5944 1 3 35.4087 0
-3.01574 -9.93978 1 3 34.8085 0
10.3439 -2.29011 1 3 34.2084 0
10.704 14.7752 1 3 33.6083 0
-18.1342 13.0005 1 3 33.0081 0
-18.5481 14.9571 1 3 32.408 0
7.67612 19.2576 1 3 31.8079 0
3.80704 -9.0339 1 3 31.2079 0
-1.00499 -11.0365 1 3 30.608 0
-19.057 0.819073 1 3 30.008 0
12.9225 4.97182 1 3 29.408 0
-17.7967 -3.13941 1 3 28.808 0
12.5744 6.94102 1 3 28.208 0
-11.2428 -8.07243 1 3 27.608 0
9.22604 17.0688 1 3 27.008 0
3.23223 21.9523 1 3 26.408 0
-10.6119 -9.97012 1 3 25.808 0
-20.8995 7.02548 1 3 25.208 0
9.15261 -7.72823 1 3 24.608 0
-15.0257 -7.91974 1 3 24.0081 0
-2.79137 -11.9344 1 3 23.4081 0
-4.66451 -11.2349 1 3 22.8081 0
11.339 12.8221 1 3 22.2081 0
-19.7233 11.1917 1 3 21.6081 0
13.7476 -0.417721 1 3 21.0081 0
-20.2586 3.61827 1 3 20.4081 0
-7.08989 -9.01896 1 3 19.8081 0
-12.8003 -9.3271 1 3 19.2081 0
-21.5636 5.13355 1 3 18.6081 0
11.1944 16.7139 1 3 18.0081 0
-6.64621 -10.9692 1 3 17.4082 0
-17.2312 18.2782 1 3 16.8082 0
1.59175 23.095 1 3 16.2082 0
-6.3973 24.198 1 3 15.6082 0
14.1138 3.3661 1 3 15.0082 0
13.8675 10.4048 1 3 14.4082 0
-8.60654 -10.5754 1 3 13.8082 0
12.2747 -1.77059 1 3 13.2082 0
13.2894 12.3834 1 3 12.6082 0
9.45979 -4.28569 1 3 12.0082 0
6.3399 20.7369 1 3 11.4082 0
11.4339 -3.96642 1 3 10.8083 0
-11.7309 21.9163 1 3 10.2083 0
14.5496 1.41427 1 3 9.60827 0
-15.5876 19.4177 1 3 9.00828 0
10.3081 -6.09619 1 3 8.40829 0
-19.2462 -1.76144 1 3 7.8083 0
9.66429 19.5817 1 3 7.20831 0
-43.2883 27.9273 1 3 6.60832 0
49.8572 69.0749 1 3 6.00833 0
83.7292 71.8164 1 3 5.40834 0
132.312 -5.78856 1 3 4.80835 0
-98.7996 107.395 1 3 4.20835 0
42.5207 155.624 1 3 3.60835 0
113.629 131.549 1 3 3.00835 0
117.427 -141.814 1 3 2.40834 0
-152.248 -115.102 1 3 1.80833 0
117 -157.352 1 3 1.20833 0
102.835 -170.405 1 3 0.608333 0
-170.002 105.353 1 3 0.00833333 0
