# Supplementary material for: Study of tumor growth indicates the existence of an “immunological threshold” separating states of pro- and antitumoral peritumoral inflammation
Source: PLoS One. 2018 Nov 2;13(11):e0202823. doi: 10.1371/journal.pone.0202823 (PMC6214501; doi:10.1371/journal.pone.0202823)
Supplement: S1 Data — File containing the position and radius of particles at simulated times. A detailed description file is provided alongside the data. (ZIP) [file pone.0202823.s004.zip › minimal dataset/competent/10280.csv]

0 0 1.00003 0 6460.13 0
1.06976 -3.30425 1.00006 0 6496.04 0
5.30801 -0.136458 1.00003 0 6226.61 0
-7.80089 4.77572 1.00013 0 7328.06 0
-0.408618 -1.95749 1.00006 0 6710.92 0
-13.9447 1.00081 1.00003 0 6419.19 0
-0.606023 5.25023 1.00013 0 7288.34 0
-14.5688 6.25509 1.00006 0 6635.59 0
-9.08211 -1.08541 1.00003 0 6354.51 0
-2.51138 4.64311 1.00013 0 7352.19 0
-1.03313 3.29655 1.00013 0 7272.26 0
-10.9552 14.677 1.00003 0 6273.22 0
0.675267 11.1113 1.00006 0 6662.79 0
8.49466 6.33171 1.00006 0 6695.83 0
-7.374 6.72943 1.00013 0 7322.75 0
-8.22819 2.82197 1.00003 0 6423.73 0
-5.27098 0.128687 1.00006 0 6786.63 0
-3.99003 5.98984 1.00013 0 7229.03 0
-2.08435 6.59683 1.00013 0 7376.51 0
-12.4663 -0.34593 1.00003 0 6261.31 0
-2.70889 11.8508 1.00003 0 6409.63 0
-1.65737 8.55033 1.00006 0 6874.57 0
8.06764 4.37785 1.00003 0 6370.98 0
0.507589 18.351 1.00003 0 6277.89 0
1.49674 -1.35048 1.00003 0 6355.32 0
-13.2878 12.1165 1.00003 0 6265.85 0
-6.94701 8.68316 1.00013 0 7227.72 0
4.2564 3.16397 1.00003 0 6336.78 0
3.20499 6.46413 1.00006 0 6792.9 0
-0.835642 -3.9114 1.00006 0 6646.83 0
-3.56296 7.94328 1.00013 0 7154.35 0
4.05911 10.3718 1.00006 0 6647.14 0
-4.41705 4.03612 1.00013 0 7384.84 0
5.53763 9.02504 1.00003 0 6376.09 0
-9.27939 6.12243 1.00006 0 6775.2 0
-9.90379 11.3766 1.00003 0 6346.82 0
-0.803271 12.4579 1.00003 0 6336.64 0
-0.17881 7.20377 1.00006 0 6838.7 0
-8.42519 10.0298 1.00003 0 6472.82 0
2.35091 2.55682 1.00006 0 6852.66 0
-5.89543 5.38263 1.00013 0 7328.07 0
-10.9877 -1.69252 1.00003 0 6263.74 0
-8.85242 8.07624 1.00003 0 6428.15 0
-5.66563 14.5443 1.00003 0 6410.58 0
-7.60351 -2.43213 1.00003 0 6369.39 0
-8.03059 -4.38584 1.00003 0 6362.77 0
-4.2197 -3.17159 1.00006 0 6749.64 0
9.34881 10.2393 1.00003 0 6258.71 0
1.29959 5.85723 1.00013 0 7288.35 0
-3.33339 17.1053 1.00003 0 6310.04 0
-6.32262 3.42918 1.00013 0 7280.59 0
7.64052 2.42429 1.00003 0 6227.79 0
2.58063 11.7182 1.00006 0 6762.92 0
-2.9384 2.6894 1.00013 0 7263.42 0
-3.36543 0.735706 1.00006 0 6784.22 0
-5.46833 7.33649 1.00013 0 7229.03 0
-5.04141 9.28996 1.00006 0 6796.2 0
3.43468 15.6257 1.00006 0 6661.09 0
8.92174 8.28541 1.00006 0 6652.34 0
-2.74125 -4.51839 1.00006 0 6657.8 0
5.96465 10.9788 1.00006 0 6578.31 0
-15.6204 9.55551 1.00006 0 6676.61 0
-3.13587 9.89715 1.00013 0 7154.36 0
2.97531 -2.69729 1.00006 0 6621.25 0
0.445255 1.94981 1.00006 0 6922.49 0
-11.3822 12.7234 1.00003 0 6392.37 0
-11.6121 3.56166 1.00003 0 6360.74 0
-2.28191 13.8047 1.00003 0 6452.29 0
3.63199 8.41798 1.00003 0 6408.93 0
-13.7149 10.1627 1.00003 0 6345.22 0
-1.23037 10.5042 1.00006 0 6874.58 0
-7.57127 13.9372 1.00003 0 6277.66 0
-4.61424 11.2438 1.00006 0 6857.43 0
0.872565 3.90348 1.00006 0 6852.67 0
-12.039 1.6079 1.00003 0 6290.65 0
0.0512638 16.3641 1.00003 0 6271.02 0
9.11917 1.07762 1.00003 0 6352.57 0
-4.84407 2.08245 1.00006 0 6839.54 0
0.24826 9.15746 1.00006 0 6838.71 0
2.77802 4.51059 1.00006 0 6835.75 0
-12.8933 -2.29962 1.00003 0 6255.64 0
-6.12509 -3.77874 1.00003 0 6320.87 0
-4.64662 -5.12551 1.00003 0 6341.36 0
-16.0474 7.6018 1.00003 0 6378.62 0
-7.14422 15.891 1.00003 0 6330.22 0
-6.51972 10.6368 1.00006 0 6796.21 0
-10.1335 2.21495 1.00006 0 6794.21 0
-14.996 4.30125 1.00003 0 6266.09 0
1.72662 7.8107 1.00006 0 6792.91 0
-5.23871 16.4979 1.00003 0 6360.81 0
-8.65515 0.868305 1.00003 0 6379.66 0
-1.46005 1.34269 1.00006 0 6784.23 0
6.39175 12.9324 1.00003 0 6268.56 0
7.87033 11.5857 1.00003 0 6282.36 0
-12.6634 6.86205 1.00003 0 6289.9 0
4.91335 14.2791 1.00006 0 6762.93 0
3.82928 1.21011 1.00006 0 6750.04 0
0.215651 -7.21188 1.00003 0 6219.98 0
4.88073 -2.09016 1.00003 0 6249.68 0
-3.79258 -1.21797 1.00006 0 6710.93 0
4.68353 5.11749 1.00003 0 6302.82 0
-17.526 8.94838 1.00003 0 6216.17 0
1.10227 13.0649 1.00006 0 6662.8 0
3.00771 13.672 1.00006 0 6661.09 0
0.642727 -5.25814 1.00003 0 6243.34 0
4.48624 12.3253 1.00006 0 6652.35 0
6.81893 14.8863 1.00006 0 6647.15 0
2.54834 -4.651 1.00006 0 6646.83 0
-12.2363 8.81591 1.00006 0 6635.59 0
7.21361 0.470407 1.00006 0 6621.26 0
8.2974 13.5395 1.00006 0 6578.32 0
6.78645 -1.48337 1.00006 0 6496.05 0
-11.8093 10.7696 1.00003 0 6472.82 0
-1.88699 -0.610736 1.00003 0 6460.14 0
-6.71711 17.8448 1.00003 0 6452.3 0
-10.3308 9.42276 1.00003 0 6428.16 0
-9.70656 4.16873 1.00003 0 6423.73 0
-16.4745 5.64799 1.00003 0 6419.2 0
-0.376292 14.4116 1.00003 0 6410.59 0
-4.18716 13.1975 1.00003 0 6409.64 0
2.15364 9.76458 1.00003 0 6408.94 0
-9.47676 13.3303 1.00003 0 6392.38 0
-6.74951 1.47543 1.00003 0 6379.67 0
-12.8606 14.0704 1.00003 0 6378.63 0
7.44324 9.63201 1.00003 0 6376.1 0
6.58912 5.7246 1.00003 0 6370.99 0
-5.6982 -1.82514 1.00003 0 6369.4 0
-9.5092 -3.03907 1.00003 0 6362.78 0
-10.5281 16.6307 1.00003 0 6360.82 0
-15.4232 2.34752 1.00003 0 6360.75 0
3.40236 -0.743392 1.00003 0 6355.33 0
-9.93591 -4.99294 1.00003 0 6354.52 0
5.73491 1.81706 1.00003 0 6352.58 0
-7.99819 11.9837 1.00003 0 6346.83 0
-15.1934 11.5094 1.00003 0 6345.23 0
-2.31413 -2.56452 1.00003 0 6341.37 0
6.16203 3.77088 1.00003 0 6336.78 0
1.95631 16.9722 1.00003 0 6336.65 0
-17.099 10.9021 1.00003 0 6330.23 0
-7.17655 -0.478459 1.00003 0 6320.88 0
-3.76013 15.1513 1.00003 0 6310.05 0
5.11062 7.07127 1.00003 0 6302.83 0
-11.1851 5.51556 1.00003 0 6290.66 0
-10.7581 7.46914 1.00003 0 6289.91 0
5.34039 16.2329 1.00003 0 6282.36 0
-1.85479 15.7584 1.00003 0 6277.9 0
-6.0928 12.5905 1.00003 0 6277.67 0
-9.04954 15.2839 1.00003 0 6273.23 0
-1.42895 17.7115 1.00003 0 6271.02 0
1.52919 15.0183 1.00003 0 6268.57 0
-13.0906 4.90842 1.00003 0 6266.1 0
-8.62271 17.2378 1.00003 0 6265.86 0
-11.4145 -3.64615 1.00003 0 6263.75 0
-13.5176 2.95468 1.00003 0 6261.32 0
7.01614 7.67815 1.00003 0 6258.72 0
-10.5607 0.261373 1.00003 0 6255.65 0
1.92377 0.602953 1.00003 0 6249.69 0
-6.55225 -5.73261 1.00003 0 6243.35 0
9.54623 3.0314 1.00003 0 6227.8 0
9.97316 4.98531 1.00003 0 6226.62 0
-1.26272 -5.86522 1.00003 0 6219.99 0
-14.1418 8.20885 1.00003 0 6216.18 0
-2.55131 17.9477 0.0353952 3 210.779 0
-15.2058 1.0989 0.0842294 3 210.179 0
-2.18996 -5.38984 0.0325619 3 206.58 0
-13.3131 -1.18425 0.0558122 3 205.38 0
-7.65404 18.3269 0.0481455 3 204.78 0
3.69599 -4.56357 0.150978 3 204.181 0
-7.53531 -6.10858 0.0478121 3 203.581 0
-4.68183 17.4199 0.0461454 3 201.781 0
-11.4729 -4.74701 0.082646 3 199.982 0
-9.83187 17.733 0.042062 3 199.382 0
-3.53058 -5.33592 0.043312 3 198.782 0
1.93472 -5.9164 0.235889 3 198.182 0
-0.580826 17.1582 0.0158119 3 196.982 0
-8.75868 -5.39569 0.153061 3 196.382 0
3.02983 16.668 0.0580623 3 194.583 0
9.74816 6.22375 0.0580623 3 193.983 0
3.4875 17.1604 0.100563 3 193.383 0
4.59732 -3.69471 0.189725 3 192.783 0
-1.73987 18.7116 0.0471454 3 192.183 0
-13.6523 -0.163763 0.171643 3 191.584 0
9.99422 8.03163 0.0754792 3 190.984 0
3.24153 16.9021 0.25847 3 190.384 0
3.82488 16.8835 0.317549 3 189.784 0
-15.1755 0.649399 0.246971 3 189.184 0
-13.972 13.1417 0.201808 3 188.584 0
-13.3987 -3.47892 0.26372 3 187.984 0
4.29771 16.7677 0.17156 3 187.385 0
-8.96392 -6.00337 0.402627 3 186.785 0
3.99976 -4.22692 0.272136 3 186.185 0
-4.47841 17.4 0.0981463 3 185.585 0
7.77472 -0.675631 0.245305 3 184.985 0
-11.1391 -4.82823 0.159811 3 184.385 0
9.62301 7.10949 0.252304 3 183.786 0
-2.04432 18.836 0.280802 3 183.186 0
-1.57841 18.8873 0.184809 3 182.586 0
-2.51726 18.1772 0.175893 3 181.986 0
-13.6863 -0.706564 0.251888 3 181.386 0
1.05981 -6.37357 0.184559 3 180.786 0
-4.64383 -6.39899 0.252471 3 180.186 0
-5.55034 17.6409 0.181393 3 179.587 0
-13.758 13.4309 0.098563 3 178.987 0
-18.532 10.6954 0.434374 3 178.387 0
-18.2305 10.1252 0.210891 3 177.787 0
8.33694 -0.322703 0.371546 3 177.187 0
-7.88296 18.2081 0.201641 3 176.587 0
-17.2742 7.73985 0.199058 3 175.987 0
8.22768 14.9469 0.329799 3 175.388 0
10.5451 3.83802 0.215973 3 174.788 0
6.65268 16.1883 0.283552 3 174.188 0
-12.1291 15.0675 0.217473 3 173.588 0
-5.76403 18.8197 0.363879 3 172.988 0
-5.84294 -6.93926 0.375129 3 172.388 0
-13.6318 13.214 0.146645 3 171.788 0
10.9024 4.22771 0.191225 3 171.189 0
-2.60031 -5.84901 0.31055 3 170.589 0
4.10215 -2.94029 0.146395 3 169.989 0
-0.787205 19.0404 0.468205 3 169.389 0
10.5379 0.739658 0.44604 3 168.789 0
10.0361 9.06065 0.268803 3 168.189 0
8.9487 14.762 0.358463 3 167.589 0
-14.8185 0.0721999 0.272053 3 166.99 0
-11.9339 15.5854 0.318966 3 166.39 0
-12.7951 -3.63986 0.321633 3 165.79 0
-14.3135 -0.391619 0.40721 3 165.19 0
10.0824 7.58244 0.328382 3 164.59 0
10.2982 8.38208 0.313716 3 163.99 0
-8.09536 -6.76197 0.342964 3 163.391 0
-5.25572 19.2475 0.283969 3 162.791 0
-3.43117 -6.02849 0.48937 3 162.191 0
1.5024 -6.21225 0.282052 3 161.591 0
10.8016 3.32892 0.225473 3 160.991 0
-5.28985 -6.40098 0.347297 3 160.391 0
2.78506 -6.01003 0.377878 3 159.791 0
-18.4586 7.69004 0.561532 3 159.192 0
4.64203 -4.25068 0.296134 3 158.592 0
-5.57824 -7.72989 0.411709 3 157.992 0
-14.5707 12.8347 0.464622 3 157.392 0
2.64774 -6.81458 0.434874 3 156.792 0
10.5341 1.71278 0.509786 3 156.192 0
-16.4574 4.18094 0.306134 3 155.592 0
-16.3944 12.4186 0.501369 3 154.993 0
-17.5284 6.90254 0.603445 3 154.393 0
-15.4714 12.9174 0.429791 3 153.793 0
8.1813 15.798 0.462956 3 153.193 0
-15.6517 1.03571 0.296801 3 152.593 0
-11.2806 -5.41841 0.377128 3 151.993 0
-12.6196 15.4135 0.346631 3 151.393 0
-7.9117 19.011 0.58753 3 150.794 0
-16.4822 1.24761 0.492287 3 150.194 0
-19.0098 9.58035 0.475121 3 149.594 0
2.05554 18.506 0.526451 3 148.994 0
5.15049 -3.46418 0.391461 3 148.394 0
3.24992 17.6919 0.481454 3 147.794 0
-18.6403 6.59186 0.54245 3 147.194 0
-1.53001 -7.27682 0.409959 3 146.595 0
1.02842 -8.53076 0.5352 3 145.995 0
7.5844 -2.85837 0.58428 3 145.395 0
-17.3503 4.37029 0.54495 3 144.795 0
4.22351 -8.56809 0.692272 3 144.195 0
11.4222 2.5933 0.724603 3 143.595 0
10.3559 6.58507 0.570531 3 142.995 0
1.71523 -6.98525 0.513785 3 142.396 0
7.37266 16.1669 0.365796 3 141.796 0
4.60355 18.5368 0.547949 3 141.196 0
9.4172 -0.545276 0.643776 3 140.596 0
10.6713 11.0392 0.517535 3 139.996 0
5.38169 17.7166 0.483787 3 139.396 0
-8.05349 -5.90615 0.498203 3 138.797 0
-18.5426 11.8848 0.738769 3 138.197 0
-15.8575 -1.63793 0.554199 3 137.597 0
3.34338 18.9468 0.777266 3 136.997 0
4.40534 17.4864 0.518868 3 136.397 0
8.40184 -1.31474 0.618111 3 135.797 0
-14.5297 -1.59137 0.749018 3 135.197 0
6.27215 -3.16516 0.751101 3 134.598 0
11.4435 8.11754 0.709771 3 133.998 0
-18.1397 5.43224 0.67844 3 133.398 0
-2.59991 -6.91 0.667941 3 132.798 0
11.6848 1.12849 0.746435 3 132.198 0
4.10907 -5.27977 0.667441 3 131.598 0
9.77526 12.192 0.887841 3 130.998 0
9.63162 -1.88557 0.702022 3 130.399 0
-3.17191 18.9795 0.842345 3 129.799 0
1.61288 19.6903 0.735019 3 129.199 0
-19.7453 7.26458 0.705021 3 128.599 0
-20.195 8.83249 0.927005 3 127.999 0
10.1685 -3.90137 0.684773 3 127.399 0
-19.5438 5.67833 0.739769 3 126.799 0
-19.8389 10.6381 0.86026 3 126.2 0
10.0614 13.9305 0.741852 3 125.6 0
-1.69927 19.7742 0.702938 3 125 0
8.51264 16.9435 0.669107 3 124.4 0
-11.0938 18.267 0.724687 3 123.8 0
9.05404 -5.00685 0.884925 3 123.2 0
8.90364 -3.16766 0.741185 3 122.6 0
5.61869 -4.41944 0.658525 3 122.001 0
11.8828 4.81444 0.866343 3 121.401 0
13.0258 3.37465 0.900757 3 120.801 0
-4.65798 20.1269 0.779433 3 120.201 0
-13.8201 17.3958 0.685023 3 119.601 0
7.41742 -4.32001 0.857344 3 119.001 0
10.9888 9.60059 0.693356 3 118.401 0
-12.3943 -5.15961 0.748102 3 117.802 0
-6.626 19.7116 0.86276 3 117.202 0
-14.6081 14.0515 0.744519 3 116.602 0
-12.4042 16.7131 0.870676 3 116.002 0
11.6005 12.1325 0.883425 3 115.402 0
-4.70125 18.2882 0.807431 3 114.802 0
2.91196 20.4211 0.737852 3 114.203 0
-7.13449 -7.56543 0.893424 3 113.603 0
-20.8126 4.4505 0.91484 3 113.003 0
-6.54529 21.5699 1 3 112.403 0
5.97914 19.2478 1 3 111.803 0
-18.7576 1.91797 0.706938 3 111.203 0
-4.15318 -7.57519 0.974502 3 110.603 0
12.4157 6.64312 0.980251 3 110.004 0
13.5013 12.3006 1 3 109.404 0
-9.53255 19.016 1 3 108.804 0
-21.64 10.1182 1 3 108.204 0
-10.7709 -6.62596 0.826929 3 107.604 0
-14.6608 -3.33332 1 3 107.004 0
3.94759 -7.0081 0.872843 3 106.404 0
-11.2623 20.0173 1 3 105.805 0
9.8085 15.85 1 3 105.205 0
4.42978 19.943 0.698522 3 104.605 0
-17.3543 2.86408 0.95392 3 104.005 0
7.19924 22.4808 0.998917 3 103.405 0
-9.20371 -7.22321 0.836179 3 102.805 0
13.0996 8.54136 1 3 102.205 0
6.90405 17.4785 1 3 101.606 0
-0.0178971 20.2179 0.939671 3 101.006 0
-18.9444 4.00324 0.963086 3 100.406 0
5.64803 21.2196 1 3 99.806 0
11.791 13.9958 0.930922 3 99.2062 0
-15.955 -0.184795 0.889758 3 98.6063 0
5.57155 -6.08038 1 3 98.0065 0
13.5662 5.19575 0.842261 3 97.4066 0
11.0645 -0.606021 1 3 96.8068 0
-20.264 12.4003 0.934755 3 96.2069 0
-21.9978 8.15229 1 3 95.607 0
-0.994157 21.8946 1 3 95.0072 0
-2.33291 -8.56502 1 3 94.4073 0
-14.1098 -5.20038 0.930588 3 93.8075 0
-12.5772 -6.89654 1 3 93.2076 0
-18.7562 13.6078 1 3 92.6078 0
-16.6603 -3.36294 1 3 92.0079 0
13.3929 1.51129 1 3 91.4081 0
-4.07058 -9.55368 1 3 90.8082 0
-3.02422 20.843 1 3 90.2084 0
9.4461 -6.86317 1 3 89.6085 0
12.5172 10.4547 1 3 89.0087 0
-0.409974 -9.1114 1 3 88.4088 0
-17.4002 -1.45391 1 3 87.809 0
-13.9953 15.7145 1 3 87.2091 0
2.54867 -8.26752 1 3 86.6092 0
-1.64484 -10.6833 1 3 86.0094 0
11.8047 15.954 1 3 85.4095 0
-11.2632 -8.4034 1 3 84.8097 0
-4.61092 22.0606 1 3 84.2098 0
-12.8079 18.7479 1 3 83.61 0
-8.27756 20.5731 1 3 83.0101 0
-16.4829 13.8823 0.959586 3 82.4103 0
7.54046 20.4971 1 3 81.8104 0
-10.1217 -10.0454 1 3 81.2106 0
12.4297 -4.20737 1 3 80.6107 0
-8.47215 -8.91571 1 3 80.0109 0
-2.76293 22.8257 1 3 79.411 0
14.3837 6.85666 1 3 78.8111 0
-14.6736 19.5453 1 3 78.2113 0
1.36797 -10.027 1 3 77.6114 0
10.881 -5.47097 1 3 77.0116 0
10.2415 17.802 1 3 76.4117 0
13.7238 14.2881 1 3 75.8119 0
8.46792 18.7252 1 3 75.212 0
-20.3288 2.59291 1 3 74.6122 0
3.77912 21.9267 1 3 74.0123 0
-15.4745 17.715 1 3 73.4125 0
-13.2756 -8.76919 1 3 72.8126 0
-21.1717 6.33129 1 3 72.2128 0
-6.01847 -9.10522 1 3 71.6129 0
7.37341 -10.0818 1 3 71.0131 0
-22.6583 4.96285 1 3 70.4132 0
5.32651 23.1936 1 3 69.8133 0
-15.9941 15.7848 1 3 69.2135 0
-17.7999 0.505415 1 3 68.6136 0
-7.38712 -10.5939 1 3 68.0138 0
-16.0354 -5.30667 1 3 67.4139 0
-8.27574 22.5731 1 3 66.8141 0
-13.1078 20.7882 1 3 66.2142 0
-10.0079 21.574 1 3 65.6144 0
-16.6673 19.3182 1 3 65.0145 0
-18.6476 -3.14819 1 3 64.4147 0
-22.1731 12.0459 1 3 63.8147 0
11.2437 -2.5974 1 3 63.2146 0
13.0588 -0.460151 1 3 62.6145 0
-3.48461 -11.4659 1 3 62.0143 0
7.56864 -6.17633 1 3 61.4142 0
-11.8525 22.3446 1 3 60.8141 0
-14.5691 -7.07411 1 3 60.214 0
14.5134 10.5756 1 3 59.6138 0
-1.24302 24.1227 1 3 59.0137 0
5.88965 -8.05441 1 3 58.4136 0
-8.99649 -11.7802 1 3 57.8134 0
-23.4633 6.79149 1 3 57.2133 0
-4.55385 24.0589 1 3 56.6132 0
1.48792 21.4395 1 3 56.0131 0
9.5547 20.4033 1 3 55.4129 0
3.3659 -10.0925 1 3 54.8128 0
7.88714 -8.14888 1 3 54.2127 0
-14.8362 21.7927 1 3 53.6125 0
12.4722 17.8394 1 3 53.0124 0
-18.0183 -5.04479 1 3 52.4123 0
-23.5256 9.44173 1 3 51.8122 0
-1.88643 -12.6681 1 3 51.212 0
15.1801 8.69039 1 3 50.6119 0
-5.43263 -11.0169 1 3 50.0118 0
-17.9614 15.4425 1 3 49.4116 0
-17.4439 17.3743 1 3 48.8115 0
-10.0072 23.5725 1 3 48.2114 0
-19.3931 -1.29238 1 3 47.6113 0
-20.7213 -2.78687 1 3 47.0111 0
-16.562 -7.23515 1 3 46.411 0
-13.5814 23.3498 1 3 45.8109 0
11.3289 19.4802 1 3 45.2108 0
16.3707 7.08341 1 3 44.6106 0
-14.081 -10.599 1 3 44.0105 0
-19.9484 15.2127 1 3 43.4104 0
15.416 5.14362 1 3 42.8102 0
0.525627 23.193 1 3 42.2101 0
9.1953 22.3708 1 3 41.61 0
13.3585 -2.4361 1 3 41.0099 0
-2.9201 25.2122 1 3 40.4097 0
-19.8948 0.640812 1 3 39.8096 0
-16.7772 21.315 1 3 39.2095 0
0.447932 25.191 1 3 38.6093 0
-12.0928 -10.382 1 3 38.0092 0
-15.267 -8.94841 1 3 37.4091 0
15.3044 0.922777 1 3 36.809 0
-18.5447 -6.97382 1 3 36.2088 0
-6.49296 23.5689 1 3 35.6087 0
0.132365 -11.5997 1 3 35.0086 0
-8.22344 24.5713 1 3 34.4084 0
-4.84717 -12.9293 1 3 33.8083 0
-22.287 2.99851 1 3 33.2082 0
-4.3261 26.6343 1 3 32.6081 0
-5.97277 25.5001 1 3 32.0079 0
2.50631 23.4682 1 3 31.4079 0
-3.2492 -14.1316 1 3 30.8079 0
-19.4305 17.143 1 3 30.208 0
12.7508 -6.1806 1 3 29.608 0
-21.8533 1.04649 1 3 29.008 0
-11.8499 24.35 1 3 28.408 0
-21.4727 13.9185 1 3 27.808 0
14.9694 -1.04893 1 3 27.208 0
-21.3519 -0.889484 1 3 26.608 0
-19.9768 -4.64307 1 3 26.008 0
4.05281 24.7353 1 3 25.408 0
5.36292 -9.98367 1 3 24.808 0
-24.6454 5.17914 1 3 24.208 0
15.501 12.3147 1 3 23.6081 0
-24.9981 8.07393 1 3 23.0081 0
-9.95514 25.5719 1 3 22.4081 0
-6.80172 -12.5053 1 3 21.8081 0
16.4793 10.2108 1 3 21.2081 0
2.29494 -11.7992 1 3 20.6081 0
-23.7606 1.6469 1 3 20.0081 0
-24.0704 11.4136 1 3 19.4081 0
-21.3642 16.6251 1 3 18.8081 0
14.8582 2.87235 1 3 18.2081 0
-20.5035 -6.57193 1 3 17.6082 0
-10.9792 -12.0427 1 3 17.0082 0
-18.6375 18.9787 1 3 16.4082 0
13.7762 16.2873 1 3 15.8082 0
-7.70329 26.5025 1 3 15.2082 0
6.29079 -11.7624 1 3 14.6082 0
16.7128 3.62104 1 3 14.0082 0
9.76461 -8.83694 1 3 13.4082 0
-17.2605 -9.10911 1 3 12.8082 0
-13.582 25.3493 1 3 12.2082 0
-25.4949 10.0107 1 3 11.6082 0
4.29368 -11.8635 1 3 11.0083 0
11.3147 -7.57279 1 3 10.4083 0
-0.109485 -13.585 1 3 9.80827 0
15.7237 14.3022 1 3 9.20828 0
-16.073 -10.7782 1 3 8.60829 0
13.2384 -8.12024 1 3 8.0083 0
1.88321 -13.7557 1 3 7.40831 0
-18.7483 20.9756 1 3 6.80832 0
15.7763 -3.59441 1 3 6.20832 0
42.3544 31.1301 1 3 5.60833 0
-53.0261 -72.6287 1 3 5.00834 0
89.5078 72.1534 1 3 4.40835 0
-101.194 -95.4737 1 3 3.80836 0
46.8232 -151.553 1 3 3.20835 0
148.703 -88.2466 1 3 2.60834 0
-172.531 -62.7416 1 3 2.00833 0
-176.707 -75.2006 1 3 1.40833 0
-39.2783 -193.554 1 3 0.808333 0
-199.585 10.1276 1 3 0.208333 0
