# Supplementary material for: Study of tumor growth indicates the existence of an “immunological threshold” separating states of pro- and antitumoral peritumoral inflammation
Source: PLoS One. 2018 Nov 2;13(11):e0202823. doi: 10.1371/journal.pone.0202823 (PMC6214501; doi:10.1371/journal.pone.0202823)
Supplement: S1 Data — File containing the position and radius of particles at simulated times. A detailed description file is provided alongside the data. (ZIP) [file pone.0202823.s004.zip › minimal dataset/competent/6420.csv]

0 0 1.00003 1 2615.2 0
1.15961 -3.24533 1.00006 1 2651.11 0
4.92891 -1.9082 1.00003 1 2381.68 0
-7.96923 4.54212 1.00013 1 3483.13 0
-2.60994 -4.58295 1.00006 1 2865.99 0
-13.9868 0.569532 1.00003 1 2574.26 0
-0.793507 5.25027 1.00013 1 3443.41 0
-14.7818 5.80073 1.00006 1 2790.66 0
-9.05912 -1.35752 1.00003 1 2509.58 0
-2.67805 4.58149 1.00013 1 3507.26 0
-1.15682 3.28352 1.00013 1 3427.33 0
-11.4437 14.3358 1.00003 1 2428.29 0
0.296575 11.1498 1.00006 1 2817.86 0
8.26702 6.62693 1.00006 1 2850.9 0
-7.60597 6.50879 1.00013 1 3477.82 0
-8.33253 2.57562 1.00003 1 2578.8 0
-5.28967 -0.0202235 1.00006 1 2941.7 0
-4.19969 5.8794 1.00013 1 3384.1 0
-2.31492 6.54813 1.00013 1 3531.58 0
-12.102 1.23838 1.00003 1 2416.38 0
-3.10954 11.7792 1.00003 1 2564.7 0
-1.95152 8.51456 1.00006 1 3029.64 0
7.90384 4.66038 1.00003 1 2526.05 0
-2.01945 17.679 1.00003 1 2432.96 0
-0.362031 -1.94739 1.00003 1 2510.39 0
-13.3284 13.6674 1.00003 1 2420.92 0
-7.24255 8.47552 1.00013 1 3382.79 0
4.13399 3.32302 1.00003 1 2491.85 0
2.97593 6.5875 1.00006 1 2947.97 0
-0.725274 -3.91407 1.00006 1 2801.9 0
-3.83632 7.84604 1.00013 1 3309.42 0
3.70285 10.5208 1.00006 1 2802.21 0
-4.56298 3.91298 1.00013 1 3539.91 0
5.22434 9.22273 1.00003 1 2531.16 0
-9.49059 5.84012 1.00006 1 2930.27 0
-10.2854 11.0712 1.00003 1 2501.89 0
-1.22484 12.4476 1.00003 1 2491.71 0
-0.430085 7.21666 1.00006 1 2993.77 0
-8.76403 9.77329 1.00003 1 2627.89 0
2.24943 2.65438 1.00006 1 3007.73 0
-6.08443 5.2109 1.00013 1 3483.14 0
-12.4653 -0.728279 1.00003 1 2418.81 0
-9.12744 7.80684 1.00003 1 2583.22 0
-6.15254 14.3751 1.00003 1 2565.65 0
-7.90108 -4.62199 1.00003 1 2524.46 0
-9.42261 -3.32409 1.00003 1 2517.84 0
-4.4948 -5.25154 1.00006 1 2904.71 0
8.99402 10.5601 1.00003 1 2413.78 0
1.09131 5.91886 1.00013 1 3443.42 0
-2.38304 15.7125 1.00003 1 2465.11 0
-6.44769 3.24443 1.00013 1 3435.66 0
7.177 0.727213 1.00003 1 2382.86 0
2.18139 11.8186 1.00006 1 2917.99 0
-3.04137 2.61499 1.00013 1 3418.49 0
-3.40488 0.648285 1.00006 1 2939.29 0
-5.72111 7.17761 1.00013 1 3384.1 0
-5.35787 9.14413 1.00006 1 2951.27 0
2.90795 15.7514 1.00006 1 2816.16 0
8.63058 8.59337 1.00006 1 2807.41 0
-4.1314 -3.28489 1.00006 1 2812.87 0
5.58768 11.1895 1.00006 1 2733.38 0
-14.4184 7.76745 1.00006 1 2831.68 0
-3.47298 9.81263 1.00013 1 3309.43 0
1.52291 -1.27879 1.00006 1 2776.32 0
0.364539 1.98566 1.00006 1 3077.56 0
-11.807 12.3691 1.00003 1 2547.44 0
-13.2603 4.50293 1.00003 1 2515.81 0
-2.74631 13.7458 1.00003 1 2607.36 0
3.33937 8.55419 1.00003 1 2564 0
-14.0551 9.73395 1.00003 1 2500.29 0
-1.58815 10.4812 1.00006 1 3029.65 0
-8.0375 13.7066 1.00003 1 2432.73 0
-4.99445 11.1105 1.00006 1 3012.5 0
0.728082 3.95227 1.00006 1 3007.74 0
-11.7387 3.20488 1.00003 1 2445.72 0
-0.498224 16.3812 1.00003 1 2426.09 0
7.54027 2.69371 1.00003 1 2507.64 0
-4.92631 1.94636 1.00006 1 2994.61 0
-0.0668285 9.18327 1.00006 1 2993.78 0
2.61256 4.62099 1.00006 1 2990.82 0
-10.944 -2.02626 1.00003 1 2410.71 0
-7.53781 -2.65548 1.00003 1 2475.94 0
-6.01631 -3.95351 1.00003 1 2496.43 0
-16.3033 7.09874 1.00003 1 2533.69 0
-7.67391 15.6732 1.00003 1 2485.29 0
-6.87918 10.442 1.00006 1 2951.28 0
-10.2173 1.90718 1.00006 1 2949.28 0
-15.145 3.83425 1.00003 1 2421.16 0
1.45455 7.88547 1.00006 1 2947.98 0
-5.78928 16.3418 1.00003 1 2515.88 0
-8.6958 0.609131 1.00003 1 2534.73 0
-1.51999 1.31701 1.00006 1 2939.3 0
5.95104 13.156 1.00003 1 2423.63 0
7.47261 11.8581 1.00003 1 2437.43 0
-12.897 6.4694 1.00003 1 2444.97 0
4.4295 14.454 1.00006 1 2918 0
3.77071 1.35633 1.00006 1 2905.11 0
0.437763 -7.17919 1.00003 1 2375.05 0
3.40738 -0.610302 1.00003 1 2404.75 0
-3.76811 -1.31825 1.00006 1 2866 0
4.49744 5.28972 1.00003 1 2457.89 0
-17.8249 8.39684 1.00003 1 2371.24 0
0.659948 13.1165 1.00006 1 2817.87 0
2.54466 13.7852 1.00006 1 2816.16 0
-1.08841 -5.88084 1.00003 1 2398.41 0
4.0663 12.4873 1.00006 1 2807.42 0
6.29494 15.1751 1.00006 1 2802.22 0
2.68194 -4.5436 1.00006 1 2801.9 0
-12.5336 8.43612 1.00006 1 2790.66 0
5.29224 0.0585252 1.00006 1 2776.33 0
7.81651 13.8771 1.00006 1 2733.39 0
6.81381 -1.2395 1.00006 1 2651.12 0
-12.1704 10.4026 1.00003 1 2627.89 0
-1.88359 -0.649528 1.00003 1 2615.21 0
-7.31059 17.6399 1.00003 1 2607.37 0
-10.6488 9.10475 1.00003 1 2583.23 0
-9.85391 3.8736 1.00003 1 2578.8 0
-16.6667 5.13215 1.00003 1 2574.27 0
-0.861741 14.4143 1.00003 1 2565.66 0
-4.63119 13.077 1.00003 1 2564.71 0
1.81808 9.85186 1.00003 1 2564.01 0
-9.92214 13.0379 1.00003 1 2547.45 0
-6.8109 1.27768 1.00003 1 2534.74 0
-15.2133 12.9987 1.00003 1 2533.7 0
7.10909 9.8914 1.00003 1 2531.17 0
6.38216 5.95811 1.00003 1 2526.06 0
-5.65291 -1.98686 1.00003 1 2524.47 0
-9.7859 -5.29085 1.00003 1 2517.85 0
-9.19549 16.9712 1.00003 1 2515.89 0
-15.5084 1.86759 1.00003 1 2515.82 0
3.04419 -2.57685 1.00003 1 2510.4 0
-11.3074 -3.99281 1.00003 1 2509.59 0
5.65544 2.02492 1.00003 1 2507.65 0
-8.40056 11.74 1.00003 1 2501.9 0
-13.6918 11.7006 1.00003 1 2500.3 0
-2.24671 -2.6163 1.00003 1 2496.44 0
6.01895 3.99159 1.00003 1 2491.85 0
1.02294 15.0831 1.00003 1 2491.72 0
-15.5765 11.0319 1.00003 1 2485.3 0
-7.17442 -0.68878 1.00003 1 2475.95 0
-4.26781 15.0437 1.00003 1 2465.12 0
4.86087 7.25608 1.00003 1 2457.9 0
-11.3755 5.1716 1.00003 1 2445.73 0
-11.0122 7.1381 1.00003 1 2444.98 0
8.17973 15.8438 1.00003 1 2437.43 0
-3.90438 17.0104 1.00003 1 2432.97 0
-6.51594 12.4085 1.00003 1 2432.74 0
-9.5588 15.0045 1.00003 1 2428.3 0
-0.134746 18.3477 1.00003 1 2426.09 0
1.38679 17.0496 1.00003 1 2423.64 0
-17.0298 3.16507 1.00003 1 2421.17 0
-11.0804 16.3025 1.00003 1 2420.93 0
-12.829 -2.69482 1.00003 1 2418.82 0
-13.6236 2.53622 1.00003 1 2416.39 0
6.74574 7.9248 1.00003 1 2413.79 0
-10.5807 -0.059529 1.00003 1 2410.72 0
1.886 0.687658 1.00003 1 2404.76 0
-6.37983 -5.91989 1.00003 1 2398.42 0
9.06198 1.3953 1.00003 1 2382.87 0
9.42516 3.36201 1.00003 1 2381.69 0
0.796385 -5.21206 1.00003 1 2375.06 0
-15.94 9.06543 1.00003 1 2371.25 0
8.74784 5.5217 0.0936462 3 227.975 0
-15.0185 0.785221 0.0446454 3 209.379 0
1.81736 -5.09882 0.0272285 3 206.98 0
-17.0975 9.338 0.141396 3 204.58 0
3.58806 16.5717 0.0645624 3 202.781 0
2.50889 16.8242 0.097813 3 200.381 0
-3.04763 17.5917 0.0274785 3 196.182 0
-13.6947 -0.628212 0.0932295 3 195.583 0
8.21362 12.7705 0.168894 3 194.983 0
4.07984 15.8387 0.17356 3 194.383 0
9.33632 9.47929 0.0939796 3 193.783 0
-13.3789 -1.57633 0.231889 3 193.183 0
-5.28916 -6.00435 0.0678958 3 192.583 0
-3.30934 -5.60718 0.217223 3 191.384 0
-13.1453 -3.88627 0.204641 3 190.184 0
9.1071 7.4886 0.11323 3 189.584 0
-17.4048 4.25123 0.112897 3 188.984 0
3.09647 17.5269 0.143645 3 188.384 0
8.21276 0.794556 0.0158952 3 187.785 0
-10.986 -5.53417 0.190725 3 187.185 0
-12.6211 -3.99259 0.274303 3 186.585 0
3.31809 -3.64369 0.0905628 3 185.385 0
-13.5447 -1.86645 0.0845627 3 184.785 0
9.79184 2.27795 0.042812 3 184.185 0
7.87081 -0.417711 0.313633 3 183.586 0
-7.58524 -5.79634 0.174726 3 182.986 0
8.65798 11.7071 0.151478 3 182.386 0
-10.3784 17.314 0.190309 3 181.786 0
-10.9624 -5.12523 0.151561 3 181.186 0
-15.0266 0.891321 0.0427287 3 180.586 0
-18.3133 6.46328 0.108813 3 179.986 0
-12.6628 14.7821 0.254721 3 179.387 0
-5.11274 17.4284 0.21314 3 178.787 0
-16.8225 10.2469 0.373962 3 178.187 0
6.1544 -2.37052 0.245471 3 177.587 0
4.33428 -3.23739 0.36163 3 176.987 0
-5.67639 17.678 0.278802 3 176.387 0
5.84779 -3.08552 0.466039 3 175.787 0
3.68603 -3.66927 0.256971 3 175.188 0
9.08613 5.16411 0.174477 3 174.588 0
-14.1988 -0.834847 0.386378 3 173.988 0
4.48152 15.7183 0.243388 3 173.388 0
-17.9241 5.92691 0.422792 3 172.788 0
-13.9063 14.7025 0.181976 3 172.188 0
3.87085 -5.14627 0.324882 3 171.589 0
2.69535 17.277 0.328215 3 170.989 0
7.55071 -2.20598 0.210307 3 170.389 0
-17.0135 1.64215 0.319049 3 169.789 0
-11.6711 15.3946 0.0567289 3 169.189 0
-3.7915 -6.55505 0.459289 3 168.589 0
-8.00144 -5.82636 0.17481 3 167.989 0
-12.4994 -4.7788 0.428041 3 167.39 0
-13.8726 -1.41405 0.26122 3 166.79 0
-17.8305 6.8552 0.381378 3 166.19 0
1.65193 -6.38141 0.426792 3 165.59 0
8.7457 12.2158 0.281552 3 164.99 0
-2.2928 -6.63313 0.396794 3 164.39 0
-17.9104 4.07207 0.232472 3 163.79 0
-9.01001 -6.44994 0.384628 3 163.191 0
-1.38993 18.9295 0.379545 3 162.591 0
-2.37104 -5.84352 0.256804 3 161.991 0
0.0979446 -8.64891 0.501203 3 161.391 0
3.39842 17.0684 0.404626 3 160.791 0
-8.5186 -5.85572 0.27022 3 160.191 0
9.77164 9.29605 0.302384 3 159.591 0
8.45931 0.0662865 0.438041 3 158.992 0
-10.8145 -8.25903 0.526451 3 158.392 0
-5.02189 -6.75816 0.594779 3 157.792 0
-12.3868 15.4323 0.442957 3 157.192 0
-11.5605 -5.35629 0.344881 3 156.592 0
-8.4374 18.5257 0.430791 3 155.992 0
9.64626 7.20149 0.491287 3 155.392 0
-2.98232 -6.17128 0.390961 3 154.793 0
-14.6594 14.4404 0.518035 3 154.193 0
-18.9976 9.25886 0.418542 3 153.593 0
10.8232 3.44472 0.400377 3 152.993 0
-16.9247 11.0219 0.288385 3 152.393 0
-8.46607 17.902 0.180643 3 151.793 0
1.45417 18.6628 0.528368 3 151.193 0
9.16237 14.651 0.5457 3 150.594 0
-12.1592 17.4569 0.575197 3 149.994 0
-12.632 16.4047 0.551033 3 149.394 0
-1.43791 -7.37224 0.523868 3 148.794 0
1.97727 -5.55032 0.222223 3 148.194 0
-8.92319 19.2661 0.441041 3 147.594 0
-4.85391 18.2261 0.488954 3 146.995 0
11.1103 15.3185 0.62886 3 146.395 0
2.47898 18.0725 0.496037 3 145.795 0
8.55752 -1.09705 0.606362 3 145.195 0
7.60792 -3.98468 0.525201 3 144.595 0
-7.72679 -7.81692 0.319966 3 143.995 0
-18.1023 4.82187 0.469538 3 143.395 0
9.75644 5.82542 0.604279 3 142.796 0
-10.022 18.5875 0.808931 3 142.196 0
-11.0886 17.8044 0.502869 3 141.596 0
5.11445 16.047 0.465955 3 140.996 0
-13.4028 15.2587 0.569615 3 140.396 0
6.99868 -2.92525 0.696939 3 139.796 0
2.16532 -7.3433 0.646026 3 139.196 0
5.06901 -3.6155 0.459206 3 138.597 0
4.26291 -4.30854 0.586697 3 137.997 0
2.56478 -6.07283 0.526618 3 137.397 0
-7.9124 -6.75573 0.736769 3 136.797 0
4.23456 16.5616 0.553032 3 136.197 0
-16.8164 12.2786 0.72802 3 135.597 0
9.06694 12.9686 0.523701 3 134.997 0
-7.55814 19.2944 0.62561 3 134.398 0
-20.1101 9.24447 0.666941 3 133.798 0
6.89373 17.0228 0.743019 3 133.198 0
-16.4 0.412318 0.706855 3 132.598 0
-2.23223 19.7685 0.798181 3 131.998 0
3.79155 18.1528 0.749935 3 131.398 0
3.94453 -6.34328 0.859427 3 130.798 0
-13.2425 18.1926 0.72127 3 130.199 0
10.6117 9.95542 0.688856 3 129.599 0
9.98485 16.31 0.857677 3 128.999 0
7.45797 -5.3504 0.848928 3 128.399 0
-14.7411 15.816 0.801598 3 127.799 0
10.8154 4.65869 0.811347 3 127.199 0
-6.04475 18.8835 0.71727 3 126.599 0
-15.3024 -0.33689 0.58953 3 126 0
-4.21791 -7.67746 0.602945 3 125.4 0
-14.3579 -3.44776 0.696189 3 124.8 0
-14.6977 17.5016 0.886092 3 124.2 0
-1.78244 21.1245 0.63136 3 123.6 0
10.6475 2.12108 0.723103 3 123 0
-17.4321 18.2516 0.960753 3 122.401 0
8.46453 -2.41029 0.710104 3 121.801 0
-0.529988 20.2235 0.91384 3 121.201 0
-18.9922 3.7322 0.839345 3 120.601 0
9.49869 -3.12874 0.537367 3 120.001 0
3.14642 19.7003 0.926505 3 119.401 0
-16.5261 -1.00225 0.694689 3 118.801 0
10.8347 6.71144 0.782599 3 118.202 0
-1.3131 -8.87384 0.929755 3 117.602 0
6.30839 -4.23049 0.756018 3 117.002 0
-18.1082 10.2515 0.840262 3 116.402 0
-18.36 11.9342 0.797098 3 115.802 0
8.94811 -4.4466 0.885425 3 115.202 0
-13.6491 -4.68146 0.706855 3 114.602 0
10.4315 8.27335 0.825679 3 114.003 0
12.0008 9.0837 0.934588 3 113.403 0
10.6533 0.201749 0.982001 3 112.803 0
-3.55512 18.8013 0.826846 3 112.203 0
-17.5269 13.6209 0.781183 3 111.603 0
5.34439 17.428 0.855094 3 111.003 0
-3.06294 -9.53814 0.920589 3 110.403 0
5.66084 -5.79929 0.928922 3 109.804 0
-8.45674 20.4195 0.803348 3 109.204 0
-2.74476 -7.79506 0.849511 3 108.604 0
-19.6704 7.62607 1 3 108.004 0
12.3702 7.31804 0.86126 3 107.404 0
-18.6026 1.93042 1 3 106.804 0
10.2987 12.0751 1 3 106.204 0
1.33223 20.1371 0.939671 3 105.605 0
-16.1252 14.7111 0.911923 3 105.005 0
-10.9959 -6.79659 0.923589 3 104.405 0
-6.45645 -7.90058 0.951337 3 103.805 0
-3.29012 21.4783 0.905257 3 103.205 0
-12.343 -7.9578 0.837095 3 102.605 0
10.0652 -1.69185 1 3 102.005 0
-21.2443 6.37036 1 3 101.406 0
-15.0939 -1.92162 1 3 100.806 0
4.95024 -9.68105 1 3 100.206 0
-19.3816 5.64816 1 3 99.6061 0
-1.72001 -10.7921 0.896424 3 99.0062 0
-20.7547 4.43511 0.831846 3 98.4064 0
10.426 13.9542 0.884508 3 97.8065 0
13.9312 8.34232 1 3 97.2067 0
-12.8147 -6.17809 0.987668 3 96.6068 0
-1.64011 22.7282 0.967169 3 96.007 0
11.9983 11.0209 1 3 95.4071 0
-18.066 0.00370938 1 3 94.8072 0
0.453804 21.8723 0.994167 3 94.2074 0
3.50079 -8.30296 1 3 93.6075 0
12.2246 3.45201 1 3 93.0077 0
-6.6627 20.65 1 3 92.4078 0
-21.627 9.96416 1 3 91.808 0
-17.9443 15.3565 1 3 91.2081 0
5.13433 19.2713 1 3 90.6083 0
5.41063 -7.71272 1 3 90.0084 0
-19.9223 15.0637 1 3 89.4086 0
-10.2594 20.4038 1 3 88.8087 0
-15.3236 -5.00941 1 3 88.2089 0
-16.469 -3.3703 1 3 87.609 0
-4.71348 20.2122 1 3 87.0091 0
-11.8009 19.1325 1 3 86.4093 0
-17.9143 -1.99008 1 3 85.8094 0
-16.3624 16.6083 1 3 85.2096 0
1.58772 -8.88316 1 3 84.6097 0
0.0854869 -10.2031 1 3 84.0099 0
-7.91289 -9.19757 1 3 83.41 0
-19.8553 10.8919 1 3 82.8102 0
12.4463 5.43968 1 3 82.2103 0
3.03574 -10.26 1 3 81.6105 0
-12.199 21.0923 1 3 81.0106 0
12.2276 1.43959 1 3 80.4108 0
-17.943 -4.72218 1 3 79.8109 0
-19.7884 13.0683 1 3 79.2111 0
10.7805 -3.97946 1 3 78.6112 0
-9.3464 -7.80456 1 3 78.0113 0
12.6977 -0.50412 1 3 77.4115 0
-20.9034 17.7859 1 3 76.8116 0
-5.06799 22.1798 1 3 76.2118 0
-9.83268 -9.75309 1 3 75.6119 0
4.60133 21.1967 1 3 75.0121 0
8.78903 17.7487 1 3 74.4122 0
11.95 -2.35705 1 3 73.8124 0
2.6368 21.5724 1 3 73.2125 0
-4.29915 -11.0107 1 3 72.6127 0
-13.7556 19.8376 1 3 72.0128 0
-4.93189 -9.11415 1 3 71.413 0
-16.7972 -6.36144 1 3 70.8131 0
-22.8499 5.17993 1 3 70.2132 0
13.9421 12.3396 1 3 69.6134 0
-22.2852 8.0756 1 3 69.0135 0
15.923 7.41005 1 3 68.4137 0
-3.48735 23.4035 1 3 67.8138 0
-14.6764 -6.90089 1 3 67.214 0
-13.9942 -8.78097 1 3 66.6141 0
-20.0868 0.593319 1 3 66.0143 0
-16.1497 -8.25288 1 3 65.4144 0
-14.0624 21.814 1 3 64.8146 0
7.07039 18.7693 1 3 64.2147 0
-21.5903 13.9605 1 3 63.6147 0
14.6153 -1.069 1 3 63.0146 0
-6.73473 -12.5008 1 3 62.4144 0
7.34455 -7.20361 1 3 61.8143 0
-21.5451 11.9617 1 3 61.2142 0
13.8775 10.3414 1 3 60.614 0
15.6353 9.38924 1 3 60.0139 0
10.6728 18.4193 1 3 59.4138 0
9.14235 -6.32756 1 3 58.8137 0
-5.36975 24.1547 1 3 58.2135 0
-15.6707 19.1211 1 3 57.6134 0
-2.80922 -12.3449 1 3 57.0133 0
-6.33119 -10.542 1 3 56.4131 0
-8.96076 22.1565 1 3 55.813 0
6.87619 -9.14624 1 3 55.2129 0
14.1344 4.36703 1 3 54.6128 0
14.2191 6.36533 1 3 54.0126 0
-4.78585 -12.9501 1 3 53.4125 0
1.96804 23.4563 1 3 52.8124 0
1.53487 -11.5806 1 3 52.2122 0
-1.94066 24.6714 1 3 51.6121 0
14.1463 0.87504 1 3 51.012 0
-11.8313 -9.73034 1 3 50.4119 0
-18.148 -8.18437 1 3 49.8117 0
-20.4788 2.61843 1 3 49.2116 0
-19.0508 17.0226 1 3 48.6115 0
-23.414 10.8617 1 3 48.0113 0
12.0613 13.0198 1 3 47.4112 0
13.868 -2.92352 1 3 46.8111 0
11.1059 -5.95117 1 3 46.211 0
3.94442 23.0858 1 3 45.6108 0
-7.01725 22.6184 1 3 45.0107 0
8.79409 -8.57933 1 3 44.4106 0
-10.15 -11.7277 1 3 43.8105 0
-19.8207 -1.38806 1 3 43.2103 0
12.6951 14.9167 1 3 42.6102 0
4.47794 -11.6456 1 3 42.0101 0
-7.32024 24.5952 1 3 41.4099 0
15.948 5.36022 1 3 40.8098 0
-21.699 -0.702485 1 3 40.2097 0
-15.931 21.1025 1 3 39.6096 0
-0.383054 -12.1469 1 3 39.0094 0
15.1131 2.62419 1 3 38.4093 0
-19.3185 19.004 1 3 37.8092 0
-19.3888 -3.34091 1 3 37.209 0
16.1457 0.911347 1 3 36.6089 0
-22.3812 3.23571 1 3 36.0088 0
-5.96351 26.0645 1 3 35.4087 0
-8.22947 -11.1718 1 3 34.8085 0
11.8315 16.7892 1 3 34.2084 0
0.000897889 23.8179 1 3 33.6083 0
-21.7115 15.9568 1 3 33.0081 0
-10.9057 22.6165 1 3 32.408 0
-21.9647 1.27972 1 3 31.8079 0
-21.2958 -2.73859 1 3 31.2079 0
6.39829 -11.0884 1 3 30.608 0
-0.460776 26.0158 1 3 30.008 0
-9.26535 24.132 1 3 29.408 0
-17.7114 20.1946 1 3 28.808 0
14.5758 14.2361 1 3 28.208 0
-13.5614 -10.7337 1 3 27.608 0
6.5373 20.6967 1 3 27.008 0
-23.8925 6.88663 1 3 26.408 0
8.93101 19.7433 1 3 25.808 0
-8.633 -13.1301 1 3 25.208 0
-3.804 25.3981 1 3 24.608 0
6.00256 22.6238 1 3 24.0081 0
-19.0391 -6.39434 1 3 23.4081 0
-12.112 -12.1112 1 3 22.8081 0
8.32584 -10.5237 1 3 22.2081 0
1.43613 25.3843 1 3 21.6081 0
8.29976 21.6409 1 3 21.0081 0
17.493 8.64834 1 3 20.4081 0
-24.0725 8.97325 1 3 19.8081 0
-15.469 -10.1329 1 3 19.2081 0
10.6766 -7.90456 1 3 18.6081 0
-23.3316 12.8598 1 3 18.0081 0
12.6983 -4.54551 1 3 17.4082 0
16.8677 3.58421 1 3 16.8082 0
-24.3322 3.83726 1 3 16.2082 0
15.7006 11.3878 1 3 15.6082 0
-12.7703 23.3402 1 3 15.0082 0
-20.4856 -5.01316 1 3 14.4082 0
-1.46726 -13.8273 1 3 13.8082 0
13.8193 16.5706 1 3 13.2082 0
-23.8687 1.89201 1 3 12.6082 0
-8.69416 26.0484 1 3 12.0082 0
3.40076 25.0096 1 3 11.4082 0
-23.383 14.8587 1 3 10.8083 0
-11.2115 24.5931 1 3 10.2083 0
-15.6131 23.0772 1 3 9.60827 0
-17.6082 22.1918 1 3 9.00828 0
16.6146 -1.03275 1 3 8.40829 0
2.97647 -12.9668 1 3 7.8083 0
13.0238 -6.51853 1 3 7.20831 0
-14.3203 24.6032 1 3 6.60832 0
26.0321 10.0579 1 3 6.00833 0
-42.7633 -52.942 1 3 5.40834 0
95.0952 -33.6529 1 3 4.80835 0
113.804 49.6127 1 3 4.20835 0
-72.1388 -127.138 1 3 3.60835 0
5.31069 161.154 1 3 3.00835 0
157.114 -81.5452 1 3 2.40834 0
127.705 -136.945 1 3 1.80833 0
19.1588 -193.42 1 3 1.20833 0
68.8808 -186.283 1 3 0.608333 0
199.671 11.4757 1 3 0.00833333 0
