# Supplementary material for: Study of tumor growth indicates the existence of an “immunological threshold” separating states of pro- and antitumoral peritumoral inflammation
Source: PLoS One. 2018 Nov 2;13(11):e0202823. doi: 10.1371/journal.pone.0202823 (PMC6214501; doi:10.1371/journal.pone.0202823)
Supplement: S1 Data — File containing the position and radius of particles at simulated times. A detailed description file is provided alongside the data. (ZIP) [file pone.0202823.s004.zip › minimal dataset/competent/18840.csv]

0 0 1.00013 0 16263.3 0
-1.18186 3.82753 1.00013 0 16331 0
1.52865 6.76912 1.00013 0 16246.3 0
-3.72915 6.17571 1.00013 0 16299.8 0
-0.586871 1.91324 1.00006 0 15732.1 0
-2.37377 7.6464 1.00013 0 16200.5 0
-0.42258 7.20806 1.00013 0 16356.7 0
-1.01831 9.11726 1.00006 0 15825.2 0
-6.27408 8.53329 1.00013 0 16121.5 0
-2.53777 2.35735 1.00013 0 16365.5 0
-4.48894 2.79669 1.00006 0 15720 0
-7.03669 5.14339 1.00003 0 15266.4 0
-1.61448 11.0262 1.00006 0 15787.3 0
0.769485 3.38921 1.00006 0 15802 0
-3.13295 4.26675 1.00013 0 16305.4 0
-5.08519 4.70563 1.00013 0 16255.1 0
0.173443 5.29827 1.00013 0 16237 0
-5.68124 6.61474 1.00013 0 16200.5 0
-6.44011 3.23448 1.00006 0 15742.3 0
-2.96971 9.55547 1.00013 0 16121.5 0
1.36245 1.46456 1.00006 0 15876 0
-1.77767 5.73737 1.00003 0 15378.1 0
-1.94682 0.446775 1.00006 0 15788.1 0
0.933188 8.67842 1.00006 0 15787.3 0
-4.32512 8.08479 1.00006 0 15742.3 0
2.92791 8.53363 1.00006 0 15738.8 0
2.18495e+07 -1.77318e+08 0.880539 0 15272.5 0
-3.19896 -0.56166 0.607726 0 15260.7 0
-3.8979 0.886194 1.00003 0 15239 0
-17.4192 -4.32213 1.00003 0 15207 0
-5.47186 2.51513 0.0198952 3 209.379 0
-6.73742 7.53494 0.100146 3 208.18 0
-7.13279 7.772 0.147145 3 198.582 0
-5.13804 8.97017 0.162811 3 196.782 0
-7.21239 4.04712 0.099313 3 196.182 0
-2.4638 -0.554407 0.0908962 3 195.583 0
-5.54473 2.58142 0.0713958 3 194.983 0
2.23434 7.49753 0.0114786 3 194.383 0
-5.25395 8.50731 0.0193119 3 193.783 0
-7.37814 4.16902 0.0287285 3 192.583 0
-4.19189 9.16055 0.0829794 3 191.984 0
-0.445278 -0.981706 0.0784793 3 191.384 0
-3.53498 -1.28036 0.184976 3 190.784 0
1.05659 4.52442 0.17056 3 190.184 0
-4.00245 9.14422 0.10473 3 189.584 0
-4.75776 9.41751 0.248221 3 188.984 0
0.145135 9.73371 0.314883 3 187.785 0
-7.09736 7.2806 0.340381 3 187.185 0
-0.255109 9.98407 0.152895 3 186.585 0
-4.04023 9.36182 0.0853961 3 185.985 0
-8.05111 5.64291 0.130313 3 185.385 0
-6.51949 7.40607 0.152311 3 184.785 0
1.71198 2.62555 0.209391 3 184.185 0
-7.6914 3.49632 0.273053 3 183.586 0
0.767866 9.98013 0.30955 3 182.986 0
-7.40074 8.38765 0.135813 3 181.186 0
1.59201 4.46877 0.355463 3 180.586 0
-7.67146 4.04132 0.270053 3 179.986 0
1.32915 5.56387 0.173227 3 179.387 0
-4.8671 1.6312 0.17856 3 178.787 0
-4.07021 10.2124 0.277636 3 178.187 0
-7.32561 8.14014 0.122897 3 177.587 0
1.21356 -0.434169 0.287968 3 176.987 0
-8.03549 3.79185 0.17031 3 176.387 0
-7.46913 2.38666 0.328882 3 175.787 0
1.94211 3.7988 0.234722 3 175.188 0
-2.57444 -1.24761 0.320049 3 174.588 0
-7.67764 2.94878 0.271469 3 173.988 0
0.912795 -0.990207 0.343798 3 173.388 0
-5.25567 0.890233 0.357547 3 172.788 0
0.0423971 10.3506 0.30755 3 172.188 0
-7.80182 6.49394 0.12723 3 171.589 0
2.18005 4.90949 0.377295 3 170.989 0
2.83199 1.64592 0.478204 3 170.389 0
-4.2819 9.62604 0.270553 3 169.789 0
-7.24389 6.54142 0.413459 3 169.189 0
-4.5513 9.15036 0.0891461 3 168.589 0
-7.95617 2.57701 0.191892 3 167.989 0
1.41476 5.05967 0.258637 3 167.39 0
-8.3511 6.75444 0.463622 3 166.79 0
-6.68615 1.90157 0.352964 3 166.19 0
-3.6899 10.6168 0.277886 3 165.59 0
-3.95505 -0.30349 0.17131 3 164.99 0
-2.88428 11.5556 0.375462 3 164.39 0
-8.32806 4.4037 0.477288 3 163.79 0
-7.43507 1.60749 0.444957 3 163.191 0
-2.01092 -0.896099 0.343048 3 162.591 0
-7.75161 8.61141 0.280052 3 161.991 0
-0.544555 10.3116 0.277552 3 161.391 0
1.8098 5.48985 0.303134 3 160.791 0
-8.56401 5.95234 0.300634 3 160.191 0
0.679282 10.741 0.437791 3 159.591 0
-5.92595 0.508627 0.413376 3 158.992 0
-3.7004 -1.89395 0.375212 3 158.392 0
-3.0227 -1.70861 0.321299 3 157.792 0
-7.96109 6.07948 0.315383 3 157.192 0
-9.38928 6.69613 0.575781 3 156.592 0
-1.10182 -1.18897 0.608445 3 155.992 0
2.60489 3.00835 0.757684 3 155.392 0
-8.42166 5.27817 0.387044 3 154.793 0
1.57597 0.115863 0.365296 3 154.193 0
-3.1906 -2.58901 0.484371 3 153.593 0
1.89312 -0.635764 0.420209 3 152.993 0
-5.7237 1.74857 0.619444 3 152.393 0
-6.41192 10.0623 0.5352 3 151.793 0
1.6535 10.0857 0.580697 3 151.193 0
-9.43802 5.47453 0.646192 3 150.594 0
-4.66069 10.0872 0.325966 3 149.994 0
3.00273 7.03525 0.49862 3 149.394 0
-3.12384 10.8833 0.336631 3 148.794 0
-4.86869 -0.123155 0.398877 3 148.194 0
-6.65955 1.04649 0.49562 3 147.594 0
-10.2336 6.17736 0.414709 3 146.995 0
-5.25397 13.0149 0.599446 3 146.395 0
-7.59098 0.663567 0.499786 3 145.795 0
1.48645 11.0981 0.444374 3 145.195 0
-8.57823 0.714183 0.483954 3 144.595 0
-5.71051 -0.366383 0.477288 3 143.995 0
-0.128181 11.2153 0.498036 3 143.395 0
-4.56257 -2.30125 0.552866 3 142.796 0
-10.889 1.83613 0.546533 3 142.196 0
-10.1487 -0.415178 0.612361 3 141.596 0
3.7626 1.76629 0.458539 3 140.996 0
-10.8984 4.82899 0.649942 3 140.396 0
-8.5549 3.16647 0.634193 3 139.796 0
2.94682 5.84163 0.694189 3 139.196 0
2.30729 11.7473 0.580864 3 138.597 0
2.82691 0.2774 0.885592 3 137.997 0
-8.90599 7.54114 0.397294 3 137.397 0
3.49353 4.37303 0.869759 3 136.797 0
-0.872812 12.5549 0.698605 3 136.197 0
-5.42062 9.7656 0.49887 3 135.597 0
4.07178 2.898 0.713271 3 134.997 0
-7.9252 7.73041 0.601196 3 134.398 0
4.14241 7.12968 0.645026 3 133.798 0
-5.64529 -1.49862 0.654192 3 133.198 0
2.99892 10.3799 0.794848 3 132.598 0
-2.04767 -2.16456 0.733436 3 131.998 0
-8.52128 1.86304 0.662774 3 131.398 0
-5.77689 -2.99134 0.842845 3 130.798 0
4.55044 8.34474 0.631693 3 130.199 0
2.67008 12.9744 0.697689 3 129.599 0
-2.42809 12.5968 0.760767 3 128.999 0
-2.27538 -3.73448 0.848844 3 128.399 0
-9.6757 4.07139 0.776183 3 127.799 0
3.68338 11.8734 0.793432 3 127.199 0
4.32877 0.768023 0.688689 3 126.599 0
-4.37708 -1.08353 0.678273 3 126 0
4.60103 5.69793 0.853844 3 125.4 0
2.77457 -1.34945 0.714104 3 124.8 0
0.102373 -1.69212 0.694855 3 124.2 0
5.88666 8.97661 0.844761 3 123.6 0
-7.72727 10.2011 0.787099 3 123 0
-6.59008 11.2926 0.707521 3 122.401 0
-11.5983 6.14109 0.835345 3 121.801 0
-9.77765 2.51616 0.738352 3 121.201 0
-11.1791 -1.25599 0.715104 3 120.601 0
-6.92018 -0.366058 0.72927 3 120.001 0
-6.78453 14.4679 0.924255 3 119.401 0
-9.84533 0.972779 0.803348 3 118.801 0
-7.07646 -1.92721 0.836262 3 118.202 0
-5.21664 10.9566 0.706605 3 117.602 0
-12.1865 2.06035 0.758767 3 117.002 0
-5.82098 -4.62884 0.794682 3 116.402 0
-7.30157 -5.21728 0.798431 3 115.802 0
1.50678 -2.1405 0.779683 3 115.202 0
-8.58926 -0.755156 0.981501 3 114.602 0
-4.05771 12.0881 0.913256 3 114.003 0
-4.08791 -3.74402 0.963419 3 113.403 0
-11.1227 3.35074 0.840928 3 112.803 0
4.32001 -0.83572 0.91434 3 112.203 0
-9.55746 10.6984 0.851011 3 111.603 0
5.13581 3.98352 0.805181 3 111.003 0
-10.7188 -2.90764 1 3 110.403 0
-8.98963 8.936 1 3 109.804 0
4.81299 -2.68763 1 3 109.204 0
-4.06777 13.7582 0.756018 3 108.604 0
-4.4639 -5.46669 0.798848 3 108.004 0
-6.59329 12.7643 0.762601 3 107.404 0
7.4934 8.60627 0.802848 3 106.804 0
-12.7154 -3.01314 1 3 106.204 0
-10.3542 7.71545 0.826846 3 105.605 0
-0.709584 -2.99256 0.837345 3 105.005 0
4.79491 10.4652 1 3 104.405 0
-15.3594 1.34295 0.904507 3 103.805 0
-8.58428 15.8834 1 3 103.205 0
-2.67297 -5.53728 0.994084 3 102.605 0
-5.01971 15.2338 1 3 102.005 0
0.816497 12.3778 1 3 101.406 0
-8.17163 11.9377 1 3 100.806 0
-5.96931 -6.37752 0.960003 3 100.206 0
-7.23226 -3.66068 0.758767 3 99.6061 0
5.51335 1.97202 1 3 99.0062 0
-8.72649 -2.73252 1 3 98.4064 0
-3.24002 16.1465 1 3 97.8065 0
6.34932 5.27256 0.942254 3 97.2067 0
-8.67271 -6.22888 0.905007 3 96.6068 0
5.78909 7.13311 1 3 96.007 0
6.02593 0.0389051 1 3 95.4071 0
6.90259 3.41083 1 3 94.8072 0
-8.62754 13.8839 1 3 94.2074 0
6.63462 -1.8653 1 3 93.6075 0
-2.33606 -8.26306 0.931838 3 93.0077 0
-2.43271 14.3372 0.978668 3 92.4078 0
-7.44825 -7.68867 1 3 91.808 0
-6.65017 16.3922 1 3 91.2081 0
-0.458494 14.2023 1 3 90.6083 0
-10.9233 9.44687 1 3 90.0084 0
9.18886 8.18383 0.942504 3 89.4086 0
0.755296 16.0811 1 3 88.8087 0
4.26011 13.5732 1 3 88.2089 0
-11.5613 0.416268 1 3 87.609 0
-13.4271 6.32834 1 3 87.0091 0
-9.57025 -4.54588 1 3 86.4093 0
-10.0852 12.5153 1 3 85.8094 0
-0.780895 -4.82871 1 3 85.2096 0
-1.24374 16.0409 1 3 84.6097 0
7.76358 6.82276 1 3 84.0099 0
-12.1725 7.88564 1 3 83.41 0
-3.89911 19.0524 1 3 82.8102 0
-13.7125 2.93522 1 3 82.2103 0
0.96652 -3.83638 1 3 81.6105 0
-2.26858 17.8942 1 3 81.0106 0
-12.5242 4.54396 1 3 80.4108 0
-14.1768 8.18177 1 3 79.8109 0
6.79143 10.5834 1 3 79.2111 0
5.72814 12.2504 0.974835 3 78.6112 0
8.25474 4.88416 1 3 78.0113 0
2.8952 -3.25419 1 3 77.4115 0
7.4541 1.4887 1 3 76.8116 0
-4.87056 17.3042 1 3 76.2118 0
6.44003 -3.85579 1 3 75.6119 0
-6.28285 18.7199 1 3 75.0121 0
8.84438 2.93258 1 3 74.4122 0
-12.9227 9.73899 1 3 73.8124 0
9.69566 6.30796 1 3 73.2125 0
7.81535 12.3014 1 3 72.6127 0
-11.6254 -4.68983 1 3 72.0128 0
-11.6739 11.3006 1 3 71.413 0
8.38008 -4.34138 1 3 70.8131 0
1.5404 14.2418 1 3 70.2132 0
11.0825 7.74883 1 3 69.6134 0
-3.94037 -7.18732 1 3 69.0135 0
-13.5032 0.894293 1 3 68.4137 0
8.73554 10.1154 1 3 67.8138 0
10.2253 4.37938 1 3 67.214 0
-10.5216 14.5242 1 3 66.6141 0
6.71272 13.9695 1 3 66.0143 0
9.01597 13.9007 1 3 65.4144 0
-15.8893 3.17889 1 3 64.8146 0
5.24076 15.3229 1 3 64.2147 0
2.45608 17.1335 1 3 63.6147 0
7.913 15.569 1 3 63.0146 0
-14.9054 10.0442 1 3 62.4144 0
-5.56294 -8.35558 1 3 61.8143 0
-14.6148 4.7201 1 3 61.2142 0
-12.9459 -1.02642 1 3 60.614 0
-13.6221 -4.79552 1 3 60.0139 0
-0.800395 -9.43489 1 3 59.4138 0
-14.9171 -0.520495 1 3 58.8137 0
-0.270844 17.7977 1 3 58.2135 0
8.0249 -0.428061 1 3 57.6134 0
2.69908 -5.24449 1 3 57.0133 0
-10.5714 -6.38923 1 3 56.4131 0
-1.06679 -6.80773 1 3 55.813 0
8.57484 -2.35087 1 3 55.2129 0
-10.479 16.5234 1 3 54.6128 0
10.6936 9.71031 1 3 54.0126 0
3.24104 15.2942 1 3 53.4125 0
-15.4074 6.60502 1 3 52.8124 0
9.41029 1.0144 1 3 52.2122 0
4.61696 -4.67746 1 3 51.6121 0
0.844815 -5.99231 1 3 51.012 0
2.4187 -7.22612 1 3 50.4119 0
4.45573 17.1624 1 3 49.8117 0
-9.41974 -8.02425 1 3 49.2116 0
-16.1568 8.46406 1 3 48.6115 0
-13.6508 11.6015 1 3 48.0113 0
9.96565 -0.907201 1 3 47.4112 0
12.1793 3.90271 1 3 46.8111 0
-8.06717 17.8153 1 3 46.211 0
0.562961 -7.97223 1 3 45.6108 0
10.7907 2.46148 1 3 45.0107 0
11.3517 0.534019 1 3 44.4106 0
4.33557 -6.65715 1 3 43.8105 0
-15.6266 11.9097 1 3 43.2103 0
1.42982 18.8499 1 3 42.6102 0
-3.91197 -9.4843 1 3 42.0101 0
-12.0716 13.2601 1 3 41.4099 0
2.14746 -9.20749 1 3 40.8098 0
4.13775 -8.691 1 3 40.2097 0
-1.18601 19.5759 1 3 39.6096 0
-14.649 -2.50231 1 3 39.0094 0
3.5219 -10.6597 1 3 38.4093 0
-12.5683 -6.49539 1 3 37.8092 0
-16.8507 0.144742 1 3 37.209 0
11.637 5.82714 1 3 36.6089 0
13.0239 7.26822 1 3 36.0088 0
12.635 9.23007 1 3 35.4087 0
-6.59437 -10.0689 1 3 34.8085 0
6.44139 16.9233 1 3 34.2084 0
3.43063 18.8798 1 3 33.6083 0
-11.4197 -8.20022 1 3 33.0081 0
6.24494 -5.84614 1 3 32.408 0
-12.3912 15.2343 1 3 31.8079 0
-14.0485 13.5614 1 3 31.2079 0
-5.31168 20.4681 1 3 30.608 0
10.5166 -2.82986 1 3 30.008 0
9.76005 11.8346 1 3 29.408 0
5.95328 -7.83212 1 3 28.808 0
12.7322 1.98107 1 3 28.208 0
-15.5926 -5.13665 1 3 27.608 0
-2.81656 20.734 1 3 27.008 0
-12.3485 17.2338 1 3 26.408 0
-16.6421 5.03172 1 3 25.808 0
14.5283 8.58589 1 3 25.208 0
13.5768 5.34091 1 3 24.608 0
-17.5245 2.02782 1 3 24.0081 0
-16.8853 10.3267 1 3 23.4081 0
11.7183 11.4279 1 3 22.8081 0
11.9071 -1.3877 1 3 22.2081 0
-16.5324 -1.8297 1 3 21.6081 0
13.6597 10.9476 1 3 21.0081 0
-14.3684 15.5356 1 3 20.4081 0
-16.0246 13.8697 1 3 19.8081 0
13.2962 0.0624373 1 3 19.2081 0
-14.5388 -6.83628 1 3 18.6081 0
-17.3875 6.88759 1 3 18.0081 0
-8.58123 -9.83993 1 3 17.4082 0
-17.6064 12.193 1 3 16.8082 0
-2.3341 -10.7133 1 3 16.2082 0
-9.96185 18.4553 1 3 15.6082 0
-0.162049 -11.3593 1 3 15.0082 0
11.7014 -20.838 1 3 14.4082 0
-9.30829 26.0481 1 3 13.8082 0
38.347 35.8937 1 3 13.2082 0
-59.1857 -36.4204 1 3 12.6082 0
56.3911 -66.4676 1 3 12.0082 0
55.163 -82.8797 1 3 11.4082 0
-16.6276 -109.061 1 3 10.8083 0
60.072 101.066 1 3 10.2083 0
26.14 124.397 1 3 9.60827 0
17.0305 -138.682 1 3 9.00828 0
127.034 -75.5912 1 3 8.40829 0
-57.7262 141.413 1 3 7.8083 0
17.4237 159.289 1 3 7.20831 0
-71.824 -151.997 1 3 6.60832 0
4.44181 -173.945 1 3 6.00833 0
95.8364 -151.306 1 3 5.40834 0
93.7702 156.982 1 3 4.80835 0
136.132 -128.848 1 3 4.20835 0
100.733 -162.054 1 3 3.60835 0
-190.907 -30.9346 1 3 3.00835 0
-136.872 -140.093 1 3 2.40834 0
-95.5512 -173.066 1 3 1.80833 0
187.5 66.5726 1 3 1.20833 0
-176.247 93.9774 1 3 0.608333 0
-138.382 144.397 1 3 0.00833333 0
