# Supplementary material for: Study of tumor growth indicates the existence of an “immunological threshold” separating states of pro- and antitumoral peritumoral inflammation
Source: PLoS One. 2018 Nov 2;13(11):e0202823. doi: 10.1371/journal.pone.0202823 (PMC6214501; doi:10.1371/journal.pone.0202823)
Supplement: S1 Data — File containing the position and radius of particles at simulated times. A detailed description file is provided alongside the data. (ZIP) [file pone.0202823.s004.zip › minimal dataset/competent/13140.csv]

0 0 1.00003 0 9374.67 0
1.15461 -3.26818 1.00006 0 9412.7 0
5.29015 0.0336798 1.00003 0 9127.41 0
-7.97033 4.52368 1.00013 0 10293.7 0
-0.366315 -1.96948 1.00006 0 9640.22 0
-0.794356 5.22913 1.00013 0 10251.6 0
-16.3488 8.27519 1.00006 0 9560.45 0
-9.06246 -1.37573 1.00003 0 9262.84 0
-2.67952 4.56114 1.00013 0 10319.2 0
-1.15846 3.26258 1.00013 0 10234.6 0
0.297642 11.1287 1.00006 0 9589.25 0
-7.60614 6.49032 1.00013 0 10288 0
-8.3344 2.55736 1.00003 0 9336.13 0
-5.29264 -0.0397772 1.00006 0 9720.38 0
-4.2003 5.85954 1.00013 0 10188.8 0
-2.3153 6.5276 1.00013 0 10345 0
-3.10842 11.7593 1.00003 0 9321.2 0
-1.95138 8.49408 1.00006 0 9813.49 0
1.51859 -1.30161 1.00003 0 9263.69 0
-7.24233 8.4567 1.00013 0 10187.4 0
5.65328 2.00046 1.00003 0 9244.06 0
2.97563 6.56509 1.00006 0 9727.02 0
-0.730611 -3.93596 1.00006 0 9572.36 0
-3.83628 7.82607 1.00013 0 10109.7 0
5.22464 9.19992 1.00006 0 9572.68 0
-4.56434 3.89322 1.00013 0 10353.8 0
7.10984 9.86796 1.00003 0 9285.69 0
-9.49106 5.82238 1.00006 0 9708.28 0
-8.76301 9.75519 1.00003 0 9254.69 0
0.661634 13.0953 1.00003 0 9243.92 0
-0.430311 7.19562 1.00006 0 9775.51 0
-8.39909 11.7218 1.00003 0 9388.11 0
0.726692 3.93055 1.00006 0 9790.29 0
-6.08523 5.19165 1.00013 0 10293.7 0
-10.699 -1.95736 0.73705 0 9166.73 0
-9.12708 7.78905 1.00003 0 9340.81 0
-6.51448 12.3897 1.00003 0 9322.21 0
-7.17764 -0.707465 1.00003 0 9278.59 0
-4.13608 -3.3048 1.00006 0 9681.21 0
1.09066 5.89714 1.00013 0 10251.6 0
-6.44948 3.22527 1.00013 0 10243.4 0
7.90382 4.63768 1.00003 0 9128.66 0
2.18264 11.7967 1.00006 0 9695.27 0
-3.04339 2.59477 1.00013 0 10225.2 0
-3.40749 0.628188 1.00006 0 9717.83 0
-5.72129 7.15811 1.00013 0 10188.8 0
-5.35728 9.12472 1.00006 0 9730.51 0
5.58876 11.1665 1.00006 0 9499.8 0
-3.47233 9.79263 1.00013 0 10109.7 0
0.362291 1.96412 1.00006 0 9864.23 0
-13.6249 2.52089 1.00003 0 9269.43 0
-1.22344 12.4271 1.00003 0 9366.37 0
3.33958 8.53167 1.00003 0 9320.46 0
-14.054 9.71896 1.00003 0 9253 0
-1.58744 10.4607 1.00006 0 9813.5 0
-6.15327 14.3567 1.00003 0 9181.47 0
-4.99341 11.091 1.00006 0 9795.34 0
2.61174 4.59847 1.00006 0 9790.3 0
-11.7396 3.18775 1.00003 0 9195.22 0
4.43138 14.4313 1.00003 0 9174.44 0
-4.92837 1.92668 1.00006 0 9776.4 0
-0.0662846 9.16222 1.00006 0 9775.52 0
4.13274 3.29973 1.00006 0 9772.39 0
-5.65654 -2.00601 1.00003 0 9227.22 0
-5.78931 16.3232 1.00003 0 9237.12 0
-6.87837 10.4232 1.00006 0 9730.52 0
-12.1047 1.22103 1.00006 0 9728.41 0
1.45459 7.86359 1.00006 0 9727.03 0
-10.2194 1.88947 1.00003 0 9289.47 0
-1.52283 1.29617 1.00006 0 9717.84 0
7.4741 11.8351 1.00003 0 9171.83 0
-14.4181 7.75278 1.00003 0 9194.43 0
3.70369 10.4982 1.00006 0 9695.28 0
3.76831 1.33297 1.00006 0 9681.64 0
-2.25096 -2.63699 1.00006 0 9640.23 0
4.49676 5.26655 1.00003 0 9208.11 0
2.54647 13.763 1.00006 0 9589.26 0
4.06741 12.4647 1.00006 0 9587.45 0
5.95245 13.133 1.00006 0 9578.2 0
-12.1691 10.3865 1.00006 0 9560.45 0
-12.5333 8.41977 1.00003 0 9388.11 0
-3.77188 -1.33814 1.00003 0 9374.68 0
-10.6483 9.08757 1.00003 0 9340.82 0
-9.85516 3.85585 1.00003 0 9336.13 0
1.02572 15.0617 1.00003 0 9322.22 0
-4.26837 15.0244 1.00003 0 9321.21 0
1.81868 9.83011 1.00003 0 9320.47 0
-8.03836 13.6887 1.00003 0 9302.93 0
-6.81358 1.25894 1.00003 0 9289.48 0
8.27208 6.60934 1.00003 0 9285.7 0
6.38175 5.93484 1.00003 0 9280.29 0
-7.5415 -2.67418 1.00003 0 9278.6 0
-9.42661 -3.34224 1.00003 0 9271.59 0
3.40335 -0.633775 1.00003 0 9263.71 0
2.24751 2.63192 1.00003 0 9260.79 0
-10.284 11.054 1.00003 0 9254.71 0
-1.8867 -0.670371 1.00003 0 9248.92 0
6.01833 3.96851 1.00003 0 9244.06 0
-8.69853 0.590761 1.00003 0 9227.23 0
-2.78371 13.6343 0.831126 0 9215.76 0
4.86066 7.23333 1.00003 0 9208.12 0
-11.3761 5.15419 1.00003 0 9195.23 0
-11.0122 7.1211 1.00003 0 9194.44 0
-2.38273 15.6895 1.00003 0 9181.72 0
-4.62947 13.0577 1.00003 0 9181.48 0
-7.67441 15.6552 1.00003 0 9176.78 0
-0.859344 14.3936 1.00003 0 9171.84 0
-14.7509 5.70553 1.00003 0 9169.23 0
-13.2076 4.52852 0.936535 0 9164.17 0
6.74554 7.90141 1.00003 0 9161.41 0
-10.5832 -0.0771582 1.00003 0 9158.16 0
1.88318 0.66536 1.00003 0 9151.85 0
-12.8966 6.45323 1.00003 0 9116.37 0
-11.5513 0.327247 0.0458121 3 216.578 0
-8.46328 12.7498 0.0305618 3 210.579 0
5.45762 14.1206 0.0533955 3 208.18 0
6.08093 2.94755 0.0226452 3 205.18 0
-10.7022 12.0262 0.0580623 3 203.381 0
-1.34721 15.3647 0.0518122 3 202.181 0
-9.4576 11.7147 0.0399786 3 200.981 0
-0.166969 15.4328 0.247971 3 200.381 0
-4.68121 16.0809 0.134063 3 199.782 0
-1.34587 15.4764 0.0505622 3 198.582 0
-10.3103 -2.69364 0.0771459 3 197.982 0
-3.44162 15.6851 0.0572289 3 196.782 0
-1.20767 15.4133 0.059979 3 195.583 0
-10.0458 -0.988005 0.0557289 3 194.983 0
-12.607 3.75557 0.0308952 3 193.183 0
2.90452 14.8687 0.116647 3 191.984 0
-8.93033 12.7277 0.137479 3 191.384 0
-3.44116 16.215 0.133979 3 190.784 0
4.43024 -0.568257 0.0292285 3 190.184 0
1.60686 -2.33462 0.0328119 3 189.584 0
-11.3612 11.1013 0.0554789 3 188.984 0
8.98412 5.42863 0.257804 3 188.384 0
6.03559 2.94893 0.0225619 3 187.785 0
4.42394 -0.511607 0.0273119 3 187.185 0
-9.64327 -4.61188 0.281719 3 186.585 0
-11.4008 11.321 0.12998 3 185.985 0
-8.68457 12.7898 0.10673 3 185.385 0
8.2109 10.3059 0.0779793 3 184.785 0
8.0242 7.90572 0.279552 3 184.185 0
-15.0866 6.80515 0.142395 3 183.586 0
2.64501 -1.48804 0.124563 3 182.986 0
-2.79687 -3.85334 0.3128 3 182.386 0
-3.02129 -3.45706 0.101813 3 181.186 0
-3.84084 16.2091 0.256554 3 180.586 0
-13.4137 12.5935 0.182309 3 179.986 0
-4.91296 15.807 0.0123119 3 179.387 0
8.01918 10.7169 0.133063 3 178.787 0
4.53583 -0.832915 0.149145 3 178.187 0
0.0171275 16.1256 0.466122 3 177.587 0
3.16339 -1.9807 0.368296 3 176.987 0
6.49442 0.827891 0.336881 3 176.387 0
-7.8481 -4.06068 0.412626 3 175.787 0
7.36628 8.80338 0.0917295 3 175.188 0
-14.364 4.51577 0.236305 3 174.588 0
-0.560528 15.4404 0.0875628 3 173.988 0
-13.2536 0.837049 0.207724 3 173.388 0
-13.3574 1.26679 0.225139 3 172.788 0
-1.37317 16.6752 0.410126 3 172.188 0
-9.02814 14.654 0.382045 3 171.589 0
6.70485 0.0834019 0.394794 3 170.989 0
3.96362 -1.9487 0.428125 3 170.389 0
8.54017 8.19958 0.314133 3 169.789 0
6.80453 2.80408 0.324966 3 169.189 0
-2.03947 -3.92872 0.297801 3 168.589 0
-8.15083 16.978 0.402293 3 167.989 0
-1.25129 -5.89621 0.193892 3 167.39 0
-9.38608 12.9509 0.369629 3 166.79 0
7.26051 3.4601 0.301217 3 166.19 0
-9.02956 16.2947 0.495287 3 165.59 0
0.740116 16.3067 0.276469 3 164.99 0
-12.5238 0.107939 0.17106 3 164.39 0
2.45257 15.1932 0.346214 3 163.79 0
-0.809626 -5.43378 0.445457 3 163.191 0
7.43332 13.3818 0.465122 3 162.591 0
6.93098 14.0962 0.334215 3 161.991 0
8.74658 10.8081 0.593363 3 161.391 0
-11.5545 -1.19434 0.389461 3 160.791 0
-11.9984 -0.25156 0.426625 3 160.191 0
7.68643 2.76147 0.434624 3 159.591 0
-13.2416 0.0484412 0.514285 3 158.992 0
-9.63811 12.2845 0.342548 3 158.392 0
7.13166 2.02739 0.403127 3 157.792 0
4.63561 -1.40862 0.433541 3 157.192 0
-1.10243 -6.5714 0.491287 3 156.592 0
3.54431 -2.7664 0.49162 3 155.992 0
-15.6605 6.99076 0.451956 3 155.392 0
-15.9119 4.57311 0.606862 3 154.793 0
-10.4848 12.6088 0.549449 3 154.193 0
-3.55323 -4.62418 0.423292 3 153.593 0
-16.5879 6.78657 0.49987 3 152.993 0
-16.4023 10.4134 0.427375 3 152.393 0
2.43775 -2.49843 0.496703 3 151.793 0
0.61197 -4.73235 0.549283 3 151.193 0
8.97749 11.8874 0.502869 3 150.594 0
8.91815 9.45494 0.770683 3 149.994 0
-0.481043 -7.36542 0.516285 3 149.394 0
-15.6876 9.69392 0.566115 3 148.794 0
9.82814 10.4179 0.551199 3 148.194 0
-10.5922 -4.53511 0.659608 3 147.594 0
-7.15432 17.1794 0.608362 3 146.995 0
2.40272 -3.26207 0.247888 3 146.395 0
7.95957 8.69206 0.447207 3 145.795 0
-17.0968 9.66934 0.569865 3 145.195 0
-9.61267 13.8801 0.58678 3 144.595 0
-14.8955 3.70852 0.698105 3 143.995 0
-11.5123 12.0559 0.571114 3 143.395 0
-11.1131 -3.30384 0.659775 3 142.796 0
4.8688 -2.77114 0.787599 3 142.196 0
-15.268 10.9533 0.72402 3 141.596 0
3.11398 -3.85856 0.680023 3 140.996 0
-12.8027 11.9715 0.691189 3 140.396 0
-14.1449 11.7546 0.654858 3 139.796 0
-4.26479 17.0657 0.692522 3 139.196 0
-11.9519 -2.35771 0.558782 3 138.597 0
6.13406 14.9026 0.726853 3 137.997 0
8.65914 1.86236 0.686189 3 137.397 0
-2.86195 17.358 0.730353 3 136.797 0
-0.900197 15.921 0.477455 3 136.197 0
-15.2147 2.41184 0.575864 3 135.597 0
8.80662 13.229 0.843511 3 134.997 0
-3.65793 -5.51209 0.426042 3 134.398 0
-16.3913 5.69619 0.594196 3 133.798 0
-14.3731 -0.955806 0.853094 3 133.198 0
7.6519 0.958163 0.67144 3 132.598 0
-16.5535 11.4784 0.630443 3 131.998 0
0.333555 -6.17255 0.913006 3 131.398 0
10.4259 9.25914 0.744769 3 130.798 0
8.7996 0.657526 0.502453 3 130.199 0
-12.1901 -4.14846 0.671274 3 129.599 0
-12.7517 -1.24053 0.776516 3 128.999 0
3.38908 15.8394 0.710604 3 128.399 0
9.12395 3.30607 0.784599 3 127.799 0
0.407536 17.127 0.606195 3 127.199 0
-5.79002 -3.70469 0.682356 3 126.599 0
1.95491 -4.85286 0.753851 3 126 0
-16.3056 3.26828 0.748935 3 125.4 0
-17.8493 10.8201 0.803014 3 124.8 0
-16.4341 1.621 0.865926 3 124.2 0
0.556503 18.5473 0.81618 3 123.6 0
11.1413 10.7811 0.806431 3 123 0
6.28198 -3.48368 0.778266 3 122.401 0
3.36634 -5.52373 0.783849 3 121.801 0
-6.13322 18.1941 0.823179 3 121.201 0
-13.4098 -2.9101 1 3 120.601 0
-13.5035 -4.61745 0.703022 3 120.001 0
9.93669 6.28548 0.684356 3 119.401 0
9.63995 7.88771 0.829929 3 118.801 0
2.04687 -6.42072 0.790182 3 118.202 0
-11.1517 13.8584 0.870176 3 117.602 0
-0.807351 17.6478 0.713104 3 117.002 0
5.09758 16.2523 0.897424 3 116.402 0
-12.9142 13.5641 0.909173 3 115.802 0
-0.862818 19.0578 0.687606 3 115.202 0
10.4078 12.3964 0.962169 3 114.602 0
-2.24734 -5.2397 1 3 114.003 0
-4.90169 -5.02149 0.867176 3 113.403 0
-12.2287 15.2163 0.852427 3 112.803 0
11.4434 7.55975 1 3 112.203 0
1.98413 16.8171 1 3 111.603 0
-10.2762 15.496 0.979918 3 111.003 0
-8.62218 -4.98339 0.791765 3 110.403 0
-18.2679 8.62972 0.943004 3 109.804 0
2.22187 18.6613 0.853094 3 109.204 0
6.96876 16.3926 0.90409 3 108.604 0
-8.14674 18.18 0.800681 3 108.004 0
-6.83104 -4.92762 0.908173 3 107.404 0
3.79076 17.6735 1 3 106.804 0
9.88229 4.76324 0.814847 3 106.204 0
-4.44971 18.6885 0.929755 3 105.605 0
-14.3114 0.842515 0.808847 3 105.005 0
11.4387 5.63904 0.922422 3 104.405 0
-11.6458 -5.46695 0.737436 3 103.805 0
-17.3541 4.4935 0.815847 3 103.205 0
-4.1283 -6.66115 0.770517 3 102.605 0
8.87572 16.4936 1 3 102.005 0
7.94587 14.8195 0.912256 3 101.406 0
-17.9464 2.71558 1 3 100.806 0
-9.75465 17.5137 0.916006 3 100.206 0
0.455399 20.3605 1 3 99.6061 0
8.01653 -0.6718 1 3 99.0062 0
7.72504 18.1127 0.963503 3 98.4064 0
-7.47852 19.7701 0.915006 3 97.8065 0
-19.5195 10.1224 1 3 97.2067 0
-17.9783 6.20675 1 3 96.6068 0
-2.4507 -7.22915 1 3 96.007 0
13.3704 5.72329 1 3 95.4071 0
-15.0496 -3.9694 0.918256 3 94.8072 0
-5.91844 -6.61877 1 3 94.2074 0
-10.031 -6.10594 1 3 93.6075 0
-15.4567 12.7483 0.991167 3 93.0077 0
-14.5613 14.5292 1 3 92.4078 0
4.87068 -4.56558 1 3 91.808 0
-12.8105 -6.77327 1 3 91.2081 0
10.3494 1.99353 1 3 90.6083 0
11.3772 3.70898 1 3 90.0084 0
12.2782 9.37493 1 3 89.4086 0
-12.6159 -8.76329 1 3 88.8087 0
-2.54958 19.0565 1 3 88.2089 0
13.3763 3.72344 1 3 87.609 0
-9.45515 19.4233 1 3 87.0091 0
2.90091 -8.00645 0.983335 3 86.4093 0
-0.505064 22.4927 1 3 85.8094 0
-19.9039 7.57366 1 3 85.2096 0
-15.7738 -2.19214 1 3 84.6097 0
-11.3418 18.9098 0.957253 3 84.0099 0
-19.877 5.5905 1 3 83.41 0
9.6616 -1.80958 1 3 82.8102 0
2.45046 20.5 1 3 82.2103 0
-14.6165 -5.9165 1 3 81.6105 0
-7.91731 -6.64667 1 3 81.0106 0
9.85881 14.7436 1 3 80.4108 0
-16.5841 14.4036 1 3 79.8109 0
-11.6052 16.9668 1 3 79.2111 0
-10.785 -7.95843 1 3 78.6112 0
13.4353 7.72211 1 3 78.0113 0
-10.8814 20.8251 1 3 77.4115 0
-1.067 -8.76303 1 3 76.8116 0
-8.83969 -8.42135 1 3 76.2118 0
12.3489 1.95726 1 3 75.6119 0
6.29736 -1.69277 1 3 75.0121 0
-13.7082 16.338 1 3 74.4122 0
0.522831 -9.97664 1 3 73.8124 0
-19.7736 3.60143 1 3 73.2125 0
-19.6198 1.64144 1 3 72.6127 0
13.3475 11.0645 1 3 72.0128 0
-21.6254 6.54323 1 3 71.413 0
10.5081 0.00067252 1 3 70.8131 0
-3.67526 20.7095 1 3 70.2132 0
-17.9553 0.512379 1 3 69.6134 0
7.96558 -4.82827 1 3 69.0135 0
-13.1943 18.2697 1 3 68.4137 0
-16.5087 -5.26992 1 3 67.8138 0
4.54507 -6.88275 1 3 67.214 0
5.75123 18.0685 1 3 66.6141 0
9.67658 18.3261 1 3 66.0143 0
8.20649 20.0158 1 3 65.4144 0
-5.61585 20.2259 1 3 64.8146 0
11.6602 -1.82258 1 3 64.2147 0
-6.84035 -8.3937 1 3 63.6147 0
-17.6313 12.7015 1 3 63.0146 0
-9.76016 -10.1967 1 3 62.4144 0
-12.7895 20.228 1 3 61.8143 0
6.20674 20.0156 1 3 61.2142 0
7.94133 -2.82946 1 3 60.614 0
-16.0939 -0.214112 1 3 60.0139 0
6.31355 -5.95016 1 3 59.4138 0
12.5513 -0.0321239 1 3 58.8137 0
-1.5031 20.761 1 3 58.2135 0
4.24605 19.621 1 3 57.6134 0
11.8587 14.7299 1 3 57.0133 0
-17.6477 -1.47241 1 3 56.4131 0
-4.84244 -8.30342 1 3 55.813 0
15.37 5.68654 1 3 55.2129 0
-2.62888 22.413 1 3 54.6128 0
12.3334 12.7869 1 3 54.0126 0
-15.7022 16.1983 1 3 53.4125 0
6.33253 -7.94948 1 3 52.8124 0
-3.03001 -9.1437 1 3 52.2122 0
-21.2651 11.0989 1 3 51.6121 0
-3.94832 -10.9197 1 3 51.012 0
-5.04135 22.1698 1 3 50.4119 0
10.8743 16.4697 1 3 49.8117 0
0.903041 -8.01307 1 3 49.2116 0
-6.98163 21.687 1 3 48.6115 0
8.05455 -6.93233 1 3 48.0113 0
6.06355 22.0103 1 3 47.4112 0
-21.5534 4.48708 1 3 46.8111 0
14.4885 9.42195 1 3 46.211 0
15.4735 7.6824 1 3 45.6108 0
-5.7628 -10.0785 1 3 45.0107 0
-18.4986 -5.07029 1 3 44.4106 0
-7.76061 -10.1686 1 3 43.8105 0
-17.3308 -3.44683 1 3 43.2103 0
12.8742 16.4881 1 3 42.6102 0
14.3479 1.97514 1 3 42.0101 0
1.48002 22.2486 1 3 41.4099 0
-1.63074 24.1459 1 3 40.8098 0
-15.1879 18.1311 1 3 40.2097 0
-1.71873 -10.6539 1 3 39.6096 0
9.68589 -3.80846 1 3 39.0094 0
-19.5454 12.1208 1 3 38.4093 0
-17.9987 15.8175 1 3 37.8092 0
-19.0461 14.1138 1 3 37.209 0
11.6764 18.3018 1 3 36.6089 0
-21.2243 9.07545 1 3 36.0088 0
-8.95348 21.3583 1 3 35.4087 0
4.62367 -8.98806 1 3 34.8085 0
-10.3789 22.7607 1 3 34.2084 0
-11.7274 -10.5551 1 3 33.6083 0
9.70849 -5.80848 1 3 33.0081 0
-17.1194 17.6127 1 3 32.408 0
11.6848 -3.82244 1 3 31.8079 0
13.6567 -1.70439 1 3 31.2079 0
2.52239 -9.95311 1 3 30.608 0
-3.63656 24.1399 1 3 30.008 0
-16.3184 -7.26044 1 3 29.408 0
10.1917 20.2582 1 3 28.808 0
8.0904 -8.93195 1 3 28.208 0
13.8581 14.7467 1 3 27.608 0
-19.5107 -0.744788 1 3 27.008 0
-19.2087 -2.72193 1 3 26.408 0
-21.459 2.491 1 3 25.808 0
9.85509 -7.80315 1 3 25.208 0
11.7082 -5.82225 1 3 24.608 0
-23.244 3.38909 1 3 24.0081 0
-23.3028 5.4544 1 3 23.4081 0
-12.3522 22.1795 1 3 22.8081 0
-21.1713 0.390559 1 3 22.2081 0
-20.9602 13.5342 1 3 21.6081 0
-6.43031 23.6089 1 3 21.0081 0
15.3805 3.68726 1 3 20.4081 0
14.6924 0.00578863 1 3 19.8081 0
14.3329 12.8045 1 3 19.2081 0
15.4742 11.1621 1 3 18.6081 0
-8.40302 23.2811 1 3 18.0081 0
6.37331 -9.95692 1 3 17.4082 0
-0.128805 -11.8671 1 3 16.8082 0
4.25384 -10.9535 1 3 16.2082 0
13.6813 -3.70347 1 3 15.6082 0
0.69896 24.0897 1 3 15.0082 0
4.09996 21.6305 1 3 14.4082 0
16.4882 9.40598 1 3 13.8082 0
-22.9992 1.21457 1 3 13.2082 0
-20.3658 -4.35357 1 3 12.6082 0
-5.29608 25.2561 1 3 12.0082 0
15.7779 14.1866 1 3 11.4082 0
-14.7843 20.0893 1 3 10.8083 0
-14.4365 -7.93631 1 3 10.2083 0
-14.2424 -9.92661 1 3 9.60827 0
13.7043 -5.70332 1 3 9.00828 0
-19.0752 18.0308 1 3 8.40829 0
-12.031 24.1525 1 3 7.8083 0
-22.0345 -1.39635 1 3 7.20831 0
-27.6671 42.2367 1 3 6.60832 0
-67.0526 47.3936 1 3 6.00833 0
100.2 -53.7432 1 3 5.40834 0
-77.8923 -106.783 1 3 4.80835 0
-134.418 -61.7574 1 3 4.20835 0
154.745 49.7618 1 3 3.60835 0
96.7416 144.21 1 3 3.00835 0
-171.222 -66.0271 1 3 2.40834 0
165.856 -94.9013 1 3 1.80833 0
151.513 124.214 1 3 1.20833 0
-178.705 -87.5452 1 3 0.608333 0
-160.565 119.243 1 3 0.00833333 0
