# Supplementary material for: Study of tumor growth indicates the existence of an “immunological threshold” separating states of pro- and antitumoral peritumoral inflammation
Source: PLoS One. 2018 Nov 2;13(11):e0202823. doi: 10.1371/journal.pone.0202823 (PMC6214501; doi:10.1371/journal.pone.0202823)
Supplement: S1 Data — File containing the position and radius of particles at simulated times. A detailed description file is provided alongside the data. (ZIP) [file pone.0202823.s004.zip › minimal dataset/competent/21900.csv]

0 0 0.928719 0 19205.6 0
-5.56989 3.13079 1.00013 0 19177.9 0
-2.09738 2.82977 1.00013 0 19089.6 0
-4.00776 6.03131 0.675238 0 19228.5 0
-3.76528 3.99686 1.00013 0 19236.3 0
-1.94462 4.82458 1.00013 0 19182.9 0
-5.41679 5.12492 1.00013 0 19138.2 0
-3.91838 2.00273 1.00003 0 18358.6 0
2.18495e+07 -1.77318e+08 0.884706 0 18264.7 0
-5.72102 1.13652 1.00003 0 18206.5 0
-3.90121 6.75571 0.0559789 3 217.177 0
-1.52546 3.69098 0.0320618 3 210.579 0
-6.0972 2.17315 0.0921462 3 204.58 0
-4.39276 5.40478 0.0583956 3 202.781 0
-0.821635 -0.528178 0.0280618 3 202.181 0
-3.989 5.19873 0.156478 3 201.581 0
-6.48238 3.64501 0.0464788 3 200.981 0
-0.590228 0.818305 0.0797293 3 198.582 0
-2.8421 2.051 0.0710625 3 196.182 0
-2.11475 1.43888 0.385461 3 195.583 0
-6.24111 2.32631 0.0464788 3 193.783 0
-7.00326 3.1682 0.17256 3 193.183 0
-4.82128 6.1034 0.138312 3 192.583 0
-0.9566 4.16587 0.186976 3 191.984 0
-4.45868 6.66484 0.101146 3 190.784 0
-0.597663 1.06586 0.166227 3 189.584 0
-1.603 3.79476 0.0805627 3 188.984 0
-6.76291 3.5239 0.255054 3 188.384 0
-0.930012 -0.438172 0.0893961 3 187.785 0
-3.10987 5.91662 0.228056 3 186.585 0
-0.174145 5.23896 0.11798 3 185.985 0
-0.874876 3.20836 0.279052 3 185.385 0
-4.37296 0.916879 0.176226 3 184.785 0
-1.20137 4.00907 0.10198 3 183.586 0
-7.06471 3.94678 0.262803 3 182.986 0
-7.73433 4.75169 0.214307 3 182.386 0
-4.64682 0.904885 0.0981463 3 181.786 0
-1.34632 3.78334 0.165144 3 181.186 0
-7.2147 2.36463 0.141979 3 180.586 0
-6.83583 2.69539 0.326382 3 179.986 0
-0.935578 3.73162 0.244888 3 179.387 0
-2.60309 5.91786 0.274636 3 178.787 0
-1.03924 1.53137 0.227306 3 178.187 0
-2.75514 1.51449 0.25872 3 177.587 0
-0.565947 4.92472 0.382045 3 176.987 0
-4.00614 0.91701 0.0867294 3 176.387 0
-1.3196 1.89636 0.212224 3 175.787 0
-3.26998 5.35535 0.319966 3 175.188 0
-6.95549 4.35446 0.157061 3 174.588 0
-7.53931 2.96061 0.401793 3 173.988 0
-6.45069 4.24016 0.35713 3 173.388 0
-7.24082 3.47904 0.180309 3 172.788 0
-0.937142 5.21862 0.081146 3 172.188 0
-2.62201 0.998938 0.233806 3 171.589 0
-0.662474 5.79487 0.492953 3 170.989 0
0.107054 4.81185 0.270053 3 170.389 0
-3.51132 0.795074 0.273553 3 169.789 0
-0.297509 3.23753 0.274136 3 169.189 0
-2.39893 6.47713 0.319633 3 168.589 0
-4.17993 6.847 0.158228 3 167.989 0
-3.08936 1.09359 0.229473 3 167.39 0
-4.81467 6.54108 0.273803 3 166.79 0
-1.30969 -0.169225 0.375462 3 166.19 0
-4.1427 7.27623 0.271553 3 165.59 0
1.07206 -0.724973 0.364546 3 164.99 0
-6.64433 2.07463 0.315883 3 164.39 0
-8.4507 2.95585 0.395794 3 163.79 0
-7.43943 4.34651 0.281802 3 163.191 0
0.348181 2.89537 0.215474 3 162.591 0
-6.33854 -0.0706235 0.35538 3 161.991 0
0.564236 3.99353 0.320716 3 161.391 0
-7.88465 5.40944 0.330132 3 160.791 0
-1.78401 6.15899 0.341964 3 160.191 0
1.73473 5.84673 0.311717 3 159.591 0
0.784423 4.69694 0.415709 3 158.992 0
-0.104153 1.30735 0.381462 3 158.392 0
-5.53774 6.5663 0.44179 3 157.792 0
-10.3843 2.16998 0.612361 3 157.192 0
-1.87516 9.18964 0.574281 3 156.592 0
-1.10587 6.68919 0.505702 3 155.992 0
-0.262766 4.0845 0.510785 3 155.392 0
-1.02588 -1.115 0.58203 3 154.793 0
-1.4209 -2.03563 0.364629 3 154.193 0
2.70588 7.47061 0.557365 3 153.593 0
0.580863 5.84659 0.751018 3 152.993 0
-0.518468 -2.06319 0.491287 3 152.393 0
-6.95655 1.5415 0.299801 3 151.793 0
-5.39793 -0.302015 0.473205 3 151.193 0
2.37573 6.44372 0.516868 3 150.594 0
-8.00721 3.76772 0.528451 3 149.994 0
1.44042 4.27213 0.365379 3 149.394 0
-2.26902 0.122407 0.559865 3 148.794 0
-1.34806 0.785402 0.571781 3 148.194 0
-3.17695 0.259514 0.357713 3 147.594 0
-3.18031 7.07948 0.655442 3 146.995 0
-9.6058 4.96034 0.408043 3 146.395 0
-2.57834 8.21364 0.624194 3 145.795 0
-0.53167 2.35623 0.634526 3 145.195 0
-7.9993 1.85757 0.788515 3 144.595 0
-5.08525 8.49919 0.419209 3 143.995 0
1.64637 5.07631 0.456373 3 143.395 0
-1.98947 7.22095 0.523035 3 142.796 0
-4.5796 9.55898 0.751018 3 142.196 0
-4.99876 7.46781 0.606445 3 141.596 0
-9.26184 2.17081 0.507119 3 140.996 0
-7.64861 6.38823 0.676023 3 140.396 0
-7.01005 5.11122 0.593613 3 139.796 0
0.735046 2.0453 0.669107 3 139.196 0
-2.22756 -1.05228 0.614945 3 138.597 0
3.47288 6.63694 0.572114 3 137.997 0
-0.163268 7.31077 0.609362 3 137.397 0
1.19237 0.897758 0.564532 3 136.797 0
-8.58545 4.7646 0.622194 3 136.197 0
-10.5026 6.66383 0.693689 3 135.597 0
-6.48499 6.18543 0.503619 3 134.997 0
-4.35332 0.0979007 0.641526 3 134.398 0
-6.37138 7.45013 0.76535 3 133.798 0
-3.929 8.2437 0.712937 3 133.198 0
-6.08812 8.81418 0.623611 3 132.598 0
0.444736 -1.48694 0.622527 3 131.998 0
1.98333 2.44403 0.531451 3 131.398 0
1.1683 3.26546 0.624861 3 130.798 0
2.27081 1.33664 0.596613 3 130.199 0
-7.34695 0.43373 0.77035 3 129.599 0
-3.7579 -1.27268 0.849178 3 128.999 0
0.426344 -2.90051 0.759101 3 128.399 0
-9.13961 6.06507 0.790515 3 127.799 0
-1.17436 8.08026 0.656692 3 127.199 0
-8.56315 7.55746 0.807764 3 126.599 0
3.88514 3.97002 0.658358 3 126 0
-3.13198 9.41684 0.696522 3 125.4 0
2.46752 3.77924 0.77235 3 124.8 0
-9.65997 3.58896 0.963919 3 124.2 0
15.137 172.885 0.695939 3 123.6 0
1.29189 7.27937 0.844095 3 123 0
-10.0212 8.02059 0.720854 3 122.401 0
5.15057 7.15647 0.771767 3 121.801 0
-2.10009 10.704 0.944421 3 121.201 0
0.375351 8.6665 0.810264 3 120.601 0
-7.40177 8.49558 0.684356 3 120.001 0
-12.3751 6.28013 0.796931 3 119.401 0
-7.67787 -2.29978 0.798181 3 118.801 0
-0.546217 11.2643 0.698772 3 118.202 0
-0.692757 9.78822 0.731519 3 117.602 0
2.82905 5.25405 0.734936 3 117.002 0
4.12468 9.68911 0.746602 3 116.402 0
-2.54482 -2.47388 0.836179 3 115.802 0
-3.8511 10.9644 0.822096 3 115.202 0
3.92337 8.14901 0.806264 3 114.602 0
-5.61751 10.9002 0.941588 3 114.003 0
-7.03205 9.91461 0.781516 3 113.403 0
-11.4567 3.20031 0.872093 3 112.803 0
2.20918 -0.164092 0.901674 3 112.203 0
0.0112411 -4.62393 1 3 111.603 0
1.96857 -2.05265 1 3 111.003 0
-1.08619 -3.21477 0.785266 3 110.403 0
-11.6556 7.84338 0.923006 3 109.804 0
0.734022 12.335 0.923839 3 109.204 0
-13.534 7.75354 0.918089 3 108.604 0
-6.86416 -1.01075 0.72052 3 108.004 0
-10.9355 5.10133 0.927339 3 107.404 0
3.51268 2.3435 1 3 106.804 0
-4.68593 12.6037 1 3 106.204 0
-8.64267 -0.778954 1 3 105.605 0
-9.87322 0.712175 0.928838 3 105.005 0
-2.87787 12.3052 0.831346 3 104.405 0
-5.43888 -1.59829 0.820846 3 103.805 0
3.84072 0.513893 0.855094 3 103.205 0
-13.302 2.59995 0.997 3 102.605 0
3.68226 -1.23737 0.891175 3 102.005 0
-2.76832 -4.29751 1 3 101.406 0
-6.81018 12.2801 0.881592 3 100.806 0
-8.22733 -4.01683 1 3 100.206 0
-6.29593 -3.456 0.99325 3 99.6061 0
-8.03897 11.1329 0.797848 3 99.0062 0
4.54826 5.48998 1 3 98.4064 0
-4.31964 -3.03533 1 3 97.8065 0
-10.6216 -1.06725 1 3 97.2067 0
0.314458 -6.59164 0.991084 3 96.6068 0
-1.13102 12.8589 1 3 96.007 0
2.10111 -5.95491 0.902507 3 95.4071 0
-1.5452 -5.87979 1 3 94.8072 0
1.9287 -4.05555 1 3 94.2074 0
5.4428 -0.430326 1 3 93.6075 0
-14.7915 4.06676 0.976585 3 93.0077 0
-4.89206 -4.95148 1 3 92.4078 0
-9.40178 -2.49537 0.875509 3 91.808 0
-8.76759 9.48391 1 3 91.2081 0
-6.09611 14.0219 1 3 90.6083 0
-10.7659 9.57191 1 3 90.0084 0
7.83374 9.06181 1 3 89.4086 0
-6.82942 -5.44695 1 3 88.8087 0
-14.0858 0.759683 1 3 88.2089 0
3.70343 -3.13382 1 3 87.609 0
-12.7649 9.51142 1 3 87.0091 0
-9.82603 11.3373 1 3 86.4093 0
5.50619 3.59686 1 3 85.8094 0
-3.48376 -6.3716 1 3 85.2096 0
-12.543 -0.512933 1 3 84.6097 0
-11.7614 1.32795 1 3 84.0099 0
2.86746 10.9045 1 3 83.41 0
5.57382 -2.42585 1 3 82.8102 0
6.91773 7.28396 1 3 82.2103 0
-8.76696 -5.9429 1 3 81.6105 0
-12.7782 4.5277 1 3 81.0106 0
5.36236 1.58281 1 3 80.4108 0
2.31949 8.98103 1 3 79.8109 0
-14.1854 5.9487 1 3 79.2111 0
-15.4729 2.20047 1 3 78.6112 0
0.927714 10.4171 1 3 78.0113 0
-13.9573 -4.25322 1 3 77.4115 0
-16.1621 5.64474 1 3 76.8116 0
5.65762 8.85418 1 3 76.2118 0
-0.217784 -8.51138 1 3 75.6119 0
-14.839 -1.09301 1 3 75.0121 0
-2.08858 -7.80449 1 3 74.4122 0
5.68967 -4.42251 1 3 73.8124 0
-11.3747 -2.91995 1 3 73.2125 0
6.54003 5.30888 1 3 72.6127 0
-13.2963 -2.36566 1 3 72.0128 0
7.36064 -1.52745 1 3 71.413 0
-9.30656 -7.8687 1 3 70.8131 0
7.22954 0.46822 1 3 70.2132 0
8.56102 6.14401 1 3 69.6134 0
-10.1648 -4.51268 1 3 69.0135 0
-12.1035 -5.00362 1 3 68.4137 0
10.3095 5.17321 1 3 67.8138 0
-2.67691 14.1278 1 3 67.214 0
7.15619 2.46669 1 3 66.6141 0
-5.43152 -6.87717 1 3 66.0143 0
2.58193 12.8838 1 3 65.4144 0
-11.825 11.2765 1 3 64.8146 0
8.19013 4.17871 1 3 64.2147 0
-4.02594 -8.3007 1 3 63.6147 0
-5.97069 -8.80303 1 3 63.0146 0
-7.36892 -7.37308 1 3 62.4144 0
-8.58545 12.9058 1 3 61.8143 0
-4.4185 15.1106 1 3 61.2142 0
4.78129 11.4846 1 3 60.614 0
-14.7612 9.39093 1 3 60.0139 0
6.58758 10.6261 1 3 59.4138 0
-2.62753 -9.73044 1 3 58.8137 0
-7.93909 14.7984 1 3 58.2135 0
8.96588 1.46048 1 3 57.6134 0
-15.4371 7.50862 1 3 57.0133 0
1.32986 -9.77819 1 3 56.4131 0
-0.804981 14.8322 1 3 55.813 0
3.81924 -5.13037 1 3 55.2129 0
9.93869 3.20792 1 3 54.6128 0
-10.5654 13.1955 1 3 54.0126 0
1.86164 -7.85018 1 3 53.4125 0
1.10171 14.2287 1 3 52.8124 0
-16.226 0.347663 1 3 52.2122 0
3.72669 -7.12823 1 3 51.6121 0
4.49587 13.4642 1 3 51.012 0
7.47668 -3.52405 1 3 50.4119 0
-4.5657 -10.2264 1 3 49.8117 0
-2.67612 16.128 1 3 49.2116 0
5.59718 -6.42025 1 3 48.6115 0
3.00658 14.8382 1 3 48.0113 0
-9.84011 15.4195 1 3 47.4112 0
1.11051 16.2287 1 3 46.8111 0
-0.804143 16.8321 1 3 46.211 0
-10.7046 -6.43843 1 3 45.6108 0
-3.10554 -11.6725 1 3 45.0107 0
-6.20025 16.0191 1 3 44.4106 0
9.09706 -0.53511 1 3 43.8105 0
-0.756505 -10.4374 1 3 43.2103 0
-8.04319 16.7957 1 3 42.6102 0
-15.5002 -2.98057 1 3 42.0101 0
10.7598 0.576339 1 3 41.4099 0
-6.50528 -10.7303 1 3 40.8098 0
-16.7556 3.73498 1 3 40.2097 0
-17.4229 7.27092 1 3 39.6096 0
-13.8299 11.2042 1 3 39.0094 0
-17.5087 1.88218 1 3 38.4093 0
-11.7621 14.8666 1 3 37.8092 0
9.47699 7.92192 1 3 37.209 0
-7.90853 -9.29889 1 3 36.6089 0
-4.41799 17.1108 1 3 36.0088 0
7.384 -5.52186 1 3 35.4087 0
11.2255 6.95105 1 3 34.8085 0
6.41711 12.6351 1 3 34.2084 0
-16.8872 -1.53978 1 3 33.6083 0
-5.10085 -12.1535 1 3 33.0081 0
-12.6748 13.087 1 3 32.408 0
-18.1949 -0.00356903 1 3 31.8079 0
6.13182 14.6146 1 3 31.2079 0
-11.2475 -8.36334 1 3 30.608 0
-6.19981 18.0192 1 3 30.008 0
-15.242 12.6205 1 3 29.408 0
-16.1474 10.8326 1 3 28.808 0
7.10266 -7.73699 1 3 28.208 0
4.65622 15.9689 1 3 27.608 0
0.791071 -11.7042 1 3 27.008 0
-15.1319 -5.87201 1 3 26.408 0
-15.738 14.5579 1 3 25.808 0
33.207 0.243781 1 3 25.208 0
42.8281 -9.24395 1 3 24.608 0
-27.3428 -41.6663 1 3 24.0081 0
59.7809 -16.5605 1 3 23.4081 0
57.4163 -41.2094 1 3 22.8081 0
-63.4108 30.5982 1 3 22.2081 0
69.758 45.9176 1 3 21.6081 0
0.753084 -92.103 1 3 21.0081 0
-24.4824 -95.2353 1 3 20.4081 0
-98.4481 22.0031 1 3 19.8081 0
-73.7574 -81.5569 1 3 19.2081 0
98.7817 -65.0006 1 3 18.6081 0
-68.1144 -101.378 1 3 18.0081 0
-4.01619 -128.543 1 3 17.4082 0
-49.5997 -123.679 1 3 16.8082 0
-28.669 -135.484 1 3 16.2082 0
123.537 -73.7734 1 3 15.6082 0
15.0089 145.379 1 3 15.0082 0
-65.9512 -136.651 1 3 14.4082 0
-108.351 109.805 1 3 13.8082 0
94.3013 -129.782 1 3 13.2082 0
156.594 -48.7193 1 3 12.6082 0
-83.9974 142.989 1 3 12.0082 0
-84.8269 -147.556 1 3 11.4082 0
11.9081 -173.25 1 3 10.8083 0
-156.017 -81.3074 1 3 10.2083 0
178.05 20.8056 1 3 9.60827 0
-87.1832 -159.45 1 3 9.00828 0
-135.251 124.028 1 3 8.40829 0
87.2141 164.389 1 3 7.8083 0
-92.8728 -163.698 1 3 7.20831 0
-125.747 -142.62 1 3 6.60832 0
-145.25 125.029 1 3 6.00833 0
-33.5106 190.358 1 3 5.40834 0
-38.1602 190.924 1 3 4.80835 0
-147.071 129.449 1 3 4.20835 0
193.461 -37.9301 1 3 3.60835 0
198.014 0.0827786 1 3 3.00835 0
111.449 164.506 1 3 2.40834 0
181.076 83.2126 1 3 1.80833 0
-186.831 70.4465 1 3 1.20833 0
-160.587 119.076 1 3 0.608333 0
38.2185 196.314 1 3 0.00833333 0
