# Supplementary material for: Study of tumor growth indicates the existence of an “immunological threshold” separating states of pro- and antitumoral peritumoral inflammation
Source: PLoS One. 2018 Nov 2;13(11):e0202823. doi: 10.1371/journal.pone.0202823 (PMC6214501; doi:10.1371/journal.pone.0202823)
Supplement: S1 Data — File containing the position and radius of particles at simulated times. A detailed description file is provided alongside the data. (ZIP) [file pone.0202823.s004.zip › minimal dataset/competent/17740.csv]

1.44198 8.35736 1.00013 0 15103.1 0
-1.76264 7.04167 1.00013 0 15170.8 0
0.219447 6.77464 1.00013 0 15086.1 0
-5.72672 7.57543 1.00013 0 15139.6 0
-2.22517 3.60907 1.00006 0 14571.9 0
-2.52219 8.89138 1.00013 0 15040.3 0
-0.540194 8.62439 1.00013 0 15196.5 0
-1.29999 10.4745 1.00006 0 14665 0
-3.282 10.7413 1.00013 0 14961.3 0
-2.98485 5.45859 1.00013 0 15205.3 0
-6.94884 5.9928 1.00006 0 14559.8 0
-7.70871 7.84278 1.00003 0 14106.2 0
0.682022 10.2074 1.00006 0 14627.1 0
2.20149 6.50733 1.00006 0 14641.8 0
-3.74469 7.30828 1.00013 0 15145.2 0
2.66467 9.93998 1.00013 0 15103.2 0
-4.96695 5.72536 1.00013 0 15094.9 0
-1.01019 5.19412 1.00013 0 15076.8 0
-4.50432 9.15841 1.00013 0 15040.3 0
-6.4863 9.42566 1.00006 0 14582.1 0
-4.04183 12.5916 1.00013 0 14961.3 0
2.96109 4.65723 1.00006 0 14715.8 0
-2.05976 12.3245 1.00003 0 14217.9 0
-4.20722 3.87526 1.00006 0 14627.9 0
-0.0776096 12.0571 1.00006 0 14627.1 0
-5.26348 11.0084 1.00006 0 14582.1 0
1.90487 11.79 1.00006 0 14578.6 0
-0.245868 3.32172 1.00006 0 14569.4 0
-0.837178 13.9072 1.00003 0 14172 0
0.97906 4.92451 1.00003 0 14112.3 0
-3.44414 2.02411 1.00003 0 14100.5 0
-6.18953 4.14255 1.00003 0 14078.8 0
-18.0337 -4.83814 1.00003 0 14046.8 0
-6.26299 12.7394 1.00003 0 14033 0
-6.09479 11.6023 0.0210619 3 218.177 0
0.757132 3.46165 0.0106453 3 209.779 0
-5.28479 3.36654 0.0476454 3 206.18 0
-2.61499 13.2978 0.0756459 3 199.582 0
-6.31003 3.05382 0.0945629 3 196.582 0
-1.82485 13.4068 0.10748 3 195.983 0
3.73984 9.22275 0.292135 3 195.383 0
-5.12536 13.0418 0.172643 3 194.183 0
-2.95331 13.1832 0.193392 3 192.983 0
-6.93559 4.91733 0.0583123 3 192.383 0
-5.91132 3.13462 0.0446454 3 191.784 0
-7.79078 6.72838 0.0683125 3 191.184 0
-4.2534 13.7285 0.155811 3 189.984 0
-6.07159 3.00105 0.146062 3 189.384 0
-7.51138 8.95376 0.0793126 3 188.784 0
-5.27472 13.3277 0.149145 3 188.184 0
3.6827 9.58792 0.0769793 3 187.585 0
-0.930462 2.2906 0.201975 3 186.985 0
0.987189 12.4701 0.107313 3 186.385 0
3.44137 10.759 0.128563 3 185.785 0
-4.93933 13.3074 0.146062 3 185.185 0
2.57094 7.73967 0.280302 3 184.585 0
3.56308 11.1465 0.277386 3 183.985 0
-6.92952 10.6419 0.293885 3 183.386 0
0.21893 14.3258 0.13098 3 182.786 0
3.03557 11.1733 0.242888 3 182.186 0
-1.05397 2.57073 0.10298 3 181.586 0
-3.56636 13.7061 0.208724 3 180.386 0
-4.09134 13.9799 0.142562 3 179.786 0
-4.21399 1.04555 0.236305 3 179.187 0
-5.47173 13.6859 0.232722 3 178.587 0
-6.50933 10.9799 0.245888 3 177.987 0
-4.83168 13.8819 0.435374 3 177.387 0
-4.09313 15.3039 0.286052 3 176.787 0
0.997285 3.64302 0.283302 3 176.187 0
-7.64257 9.82366 0.22289 3 175.588 0
3.37183 5.94859 0.298134 3 174.988 0
-6.84038 11.694 0.188392 3 174.388 0
-5.52734 14.2596 0.343381 3 173.788 0
-8.12378 5.72688 0.197392 3 173.188 0
-7.44223 10.3212 0.310133 3 172.588 0
-3.72845 14.1466 0.256221 3 171.988 0
0.71058 2.45293 0.291885 3 171.389 0
-6.43291 11.4836 0.262137 3 170.789 0
-7.17406 11.9358 0.214557 3 170.189 0
-1.74279 14.7588 0.239388 3 169.589 0
-8.54782 9.46273 0.35988 3 168.989 0
3.53465 6.56312 0.334882 3 168.389 0
0.161645 13.2333 0.203224 3 167.789 0
-7.66174 3.9237 0.470372 3 167.19 0
-7.36812 10.7654 0.140146 3 166.59 0
3.95911 10.2943 0.339881 3 165.99 0
-4.82348 2.5216 0.445624 3 165.39 0
-8.00703 3.24031 0.292968 3 164.79 0
-4.59457 15.2531 0.21814 3 164.19 0
-7.24583 11.2809 0.389461 3 163.59 0
-9.14235 11.4401 0.359796 3 162.991 0
2.86249 8.52315 0.391711 3 162.391 0
-5.57312 2.91004 0.35913 3 161.791 0
-2.18988 2.32015 0.26947 3 161.191 0
2.80925 3.27571 0.389711 3 160.591 0
-1.50628 2.44891 0.360963 3 159.991 0
3.74509 8.44673 0.483704 3 159.391 0
1.05822 13.0089 0.422125 3 158.792 0
-2.33571 1.06762 0.439707 3 158.192 0
0.682697 13.8797 0.511702 3 157.592 0
-7.84586 9.26537 0.368546 3 156.992 0
-2.61495 0.294779 0.377795 3 156.392 0
-0.839146 1.86585 0.231806 3 155.792 0
-2.13054 1.76127 0.286468 3 155.193 0
-3.6618 14.8167 0.364129 3 154.593 0
-4.42483 14.6375 0.419209 3 153.993 0
5.90459 12.5469 0.460622 3 153.393 0
-8.33277 8.90765 0.233806 3 152.793 0
-8.47249 6.45616 0.584113 3 152.193 0
-1.44492 1.68364 0.401127 3 151.593 0
3.34737 7.51659 0.526618 3 150.994 0
-1.3219 15.1105 0.291551 3 150.394 0
-4.9244 1.4967 0.573364 3 149.794 0
4.12846 5.70678 0.492453 3 149.194 0
-7.1496 2.72284 0.705938 3 148.594 0
-2.13302 15.5161 0.604695 3 147.994 0
-3.5111 0.48639 0.538867 3 147.394 0
0.0614854 1.65465 0.693939 3 146.795 0
-8.16438 12.0055 0.770267 3 146.195 0
4.30402 6.61908 0.433041 3 145.595 0
4.29191 9.6359 0.396877 3 144.995 0
-8.09423 4.89195 0.569365 3 144.395 0
-7.35864 15.1742 0.594863 3 143.795 0
4.42426 7.6626 0.552949 3 143.195 0
3.57585 12.1786 0.712354 3 142.596 0
4.74503 8.7811 0.569948 3 141.996 0
-5.99507 2.02249 0.615445 3 141.396 0
-8.34434 15.6463 0.495953 3 140.796 0
-9.39468 7.2734 0.615778 3 140.196 0
-8.65292 2.82989 0.462956 3 139.596 0
-5.67177 0.844535 0.409959 3 138.996 0
-3.57579 -0.668005 0.618361 3 138.397 0
-6.87466 0.91853 0.795765 3 137.797 0
-6.56064 14.2943 0.585197 3 137.197 0
-9.16001 8.4239 0.549783 3 136.597 0
-4.4786 16.5452 0.5427 3 135.997 0
5.68124 11.5439 0.554616 3 135.397 0
-8.0764 0.355659 0.510619 3 134.797 0
-9.67139 9.46724 0.58153 3 134.198 0
1.71178 2.84905 0.784682 3 133.598 0
-4.79875 -1.26188 0.733603 3 132.998 0
2.97709 2.09325 0.682106 3 132.398 0
-2.65644 14.1873 0.815013 3 131.798 0
-3.35437 16.0057 0.705855 3 131.198 0
1.44235 1.40148 0.687939 3 130.599 0
-8.41298 10.4888 0.67419 3 129.999 0
-0.513784 17.6298 0.709854 3 129.399 0
-8.77092 3.90099 0.616361 3 128.799 0
4.51123 11.1483 0.670524 3 128.199 0
-1.00631 0.560902 0.799098 3 127.599 0
-9.20056 5.42059 0.643609 3 126.999 0
0.532739 0.285033 0.749601 3 126.4 0
3.99485 3.18257 0.798181 3 125.8 0
-4.73987 0.191678 0.717021 3 125.2 0
-2.16085 -0.799056 0.802764 3 124.6 0
-10.6968 8.25083 0.983335 3 124 0
-4.50089 -2.73733 0.762517 3 123.4 0
2.16046 13.5945 0.810847 3 122.8 0
4.78872 12.9715 0.730436 3 122.201 0
-9.67313 10.6449 0.596029 3 121.601 0
-9.97654 2.3103 0.961003 3 121.001 0
-10.7185 10.041 0.611112 3 120.401 0
5.26695 6.90062 0.571198 3 119.801 0
-1.66073 -2.30208 0.778766 3 119.201 0
4.75284 16.1455 0.847678 3 118.601 0
-10.5645 6.25793 0.920839 3 118.002 0
-9.4144 12.8923 0.757684 3 117.402 0
-8.27265 1.6298 0.785349 3 116.802 0
-10.206 -2.56598 0.883842 3 116.202 0
-9.14305 -1.22484 0.822263 3 115.602 0
5.37743 14.3908 0.792765 3 115.002 0
-3.17165 -1.98875 0.758934 3 114.402 0
-6.06899 -0.397116 0.748852 3 113.803 0
-7.92967 13.6737 0.916173 3 113.203 0
-5.6617 17.5445 0.871176 3 112.603 0
-5.76084 22.4561 0.925672 3 112.003 0
-10.7881 11.7871 1 3 111.403 0
5.71903 10.0164 0.973585 3 110.803 0
-7.55276 -0.86452 0.803181 3 110.203 0
4.36285 1.62112 0.771767 3 109.604 0
1.48683 -1.14223 0.961169 3 109.004 0
1.38254 15.2283 1 3 108.404 0
7.64069 9.50361 1 3 107.804 0
-10.3498 4.23593 0.99925 3 107.204 0
-11.9455 3.03062 0.999083 3 106.604 0
2.7652 0.527611 0.891341 3 106.005 0
-2.07317 17.0615 0.938254 3 105.405 0
3.34946 -1.76156 1 3 104.805 0
5.2 4.67151 1 3 104.205 0
6.18185 8.13625 0.963169 3 103.605 0
-3.13879 -3.59163 0.839762 3 103.005 0
-6.29014 -2.15449 1 3 102.405 0
-12.5662 10.8738 1 3 101.806 0
3.61086 14.6792 1 3 101.206 0
-5.20249 19.3257 0.969169 3 100.606 0
-0.450841 -1.07776 0.925589 3 100.006 0
-3.81503 17.932 1 3 99.4061 0
-0.417576 15.966 0.936921 3 98.8063 0
-12.4933 8.94601 0.930672 3 98.2064 0
-9.50595 0.487101 0.920172 3 97.6066 0
-9.50671 14.7229 0.972835 3 97.0067 0
6.60621 6.09539 0.988751 3 96.4069 0
-3.29472 19.8764 1 3 95.807 0
4.53032 -0.147469 1 3 95.2071 0
-2.57619 23.3174 1 3 94.6073 0
-13.0113 -0.227335 1 3 94.0074 0
-5.74057 15.6606 1 3 93.4076 0
-12.3414 7.00358 1 3 92.8077 0
-5.66917 -4.02407 0.965919 3 92.2079 0
2.94469 16.5631 1 3 91.608 0
-1.48159 19.0415 1 3 91.0082 0
7.13717 4.17499 1 3 90.4083 0
0.508833 19.0071 1 3 89.8085 0
5.73982 2.74556 1 3 89.2086 0
1.08263 17.1444 0.942587 3 88.6088 0
0.421447 -2.79121 1 3 88.0089 0
-12.1903 5.01166 1 3 87.409 0
6.31653 17.5483 1 3 86.8092 0
-1.1606 -4.013 1 3 86.2093 0
-14.2811 9.83415 1 3 85.6095 0
4.3674 17.9683 1 3 85.0096 0
-10.8992 -0.800759 1 3 84.4098 0
-2.97035 -7.33818 1 3 83.8099 0
2.30246 -3.46592 1 3 83.2101 0
6.71163 15.5879 1 3 82.6102 0
10.05 16.1258 1 3 82.0104 0
-4.60582 -5.68297 1 3 81.4105 0
6.96968 13.5522 1 3 80.8107 0
-2.63124 -5.36786 1 3 80.2108 0
0.776304 -4.75824 1 3 79.611 0
-2.00042 21.4027 1 3 79.0111 0
7.23381 11.4617 1 3 78.4112 0
-12.0918 -2.37114 1 3 77.8114 0
-7.382 16.8007 1 3 77.2115 0
-6.56725 20.7203 1 3 76.6117 0
6.2805 0.820096 1 3 76.0118 0
8.54571 14.7924 1 3 75.412 0
-14.6986 11.7899 1 3 74.8121 0
8.05589 7.54698 1 3 74.2123 0
2.45222 18.535 1 3 73.6124 0
-11.5105 1.07923 1 3 73.0126 0
-13.4513 1.71648 1 3 72.4127 0
-4.94528 -7.65374 1 3 71.8129 0
-8.19179 -2.77466 1 3 71.213 0
8.82424 12.8117 1 3 70.6132 0
-11.2161 13.7375 1 3 70.0133 0
-14.0081 5.84638 1 3 69.4134 0
-3.96698 21.7634 1 3 68.8136 0
5.76531 19.4689 1 3 68.2137 0
3.83252 19.9817 1 3 67.6139 0
-9.49945 -4.308 1 3 67.014 0
-14.156 7.8399 1 3 66.4142 0
-12.9932 12.8276 1 3 65.8143 0
-0.0584864 20.9246 1 3 65.2145 0
-9.42692 16.6879 1 3 64.6146 0
8.21254 16.9156 1 3 64.0148 0
-13.7864 3.80648 1 3 63.4146 0
-7.31384 18.7994 1 3 62.8145 0
-7.73227 22.3592 1 3 62.2144 0
-15.9589 8.70589 1 3 61.6143 0
-15.2985 2.49726 1 3 61.0141 0
8.53349 5.60615 1 3 60.414 0
-11.5068 -4.36145 1 3 59.8139 0
9.13501 10.8371 1 3 59.2137 0
9.07399 3.68049 1 3 58.6136 0
9.54566 8.87997 1 3 58.0135 0
-12.9749 14.825 1 3 57.4134 0
-11.1968 15.7354 1 3 56.8132 0
-9.30952 18.6829 1 3 56.2131 0
1.88866 20.4543 1 3 55.613 0
10.0234 6.93851 1 3 55.0128 0
-15.8101 6.71223 1 3 54.4127 0
-8.54483 20.5082 1 3 53.8126 0
-0.751353 -6.0491 1 3 53.2125 0
-16.3528 10.6666 1 3 52.6123 0
10.445 14.1656 1 3 52.0122 0
5.25994 -2.35381 1 3 51.4121 0
11.0378 10.2119 1 3 50.8119 0
-11.1312 17.7333 1 3 50.2118 0
-14.7163 13.8423 1 3 49.6117 0
-14.673 15.8816 1 3 49.0116 0
7.67712 2.25064 1 3 48.4114 0
-15.6037 4.64128 1 3 47.8113 0
4.21285 -4.05717 1 3 47.2112 0
-14.9536 0.396229 1 3 46.611 0
-7.53076 -4.66156 1 3 46.0109 0
6.82041 -1.104 1 3 45.4108 0
3.26948 21.9007 1 3 44.8107 0
8.21798 0.32507 1 3 44.2105 0
-16.424 12.8007 1 3 43.6104 0
-0.617148 22.8471 1 3 43.0103 0
10.7236 12.1862 1 3 42.4102 0
-4.48877 23.9022 1 3 41.81 0
-11.0671 19.7142 1 3 41.2099 0
2.66147 -5.43241 1 3 40.6098 0
1.3259 22.3724 1 3 40.0096 0
11.5154 8.26992 1 3 39.4095 0
12.6214 11.5577 1 3 38.8094 0
-6.4852 -6.36644 1 3 38.2093 0
-12.9088 16.8237 1 3 37.6091 0
9.61526 1.7562 1 3 37.009 0
13.0116 9.59743 1 3 36.4089 0
-17.6241 7.55329 1 3 35.8087 0
12.3441 13.5384 1 3 35.2086 0
7.20908 -3.06597 1 3 34.6085 0
-10.4549 -6.06483 1 3 34.0084 0
-14.2083 -1.82452 1 3 33.4082 0
-6.74096 24.1163 1 3 32.8081 0
11.9424 6.31663 1 3 32.208 0
5.2354 21.4068 1 3 31.6079 0
1.13061 -6.72665 1 3 31.0079 0
11.9471 15.4981 1 3 30.408 0
6.0962 -4.72749 1 3 29.808 0
-12.8458 18.8225 1 3 29.208 0
10.8133 4.66753 1 3 28.608 0
-16.7968 1.17215 1 3 28.008 0
10.1559 -0.169362 1 3 27.408 0
7.80781 18.8809 1 3 26.808 0
8.75816 -1.59976 1 3 26.208 0
-17.9907 9.519 1 3 25.608 0
-17.4063 5.50753 1 3 25.008 0
-16.4144 14.8978 1 3 24.408 0
7.25493 20.8029 1 3 23.8081 0
-13.5376 -3.74067 1 3 23.2081 0
4.57177 -6.02473 1 3 22.6081 0
9.18034 -3.55414 1 3 22.0081 0
-1.17591 24.7675 1 3 21.4081 0
3.01337 -7.4012 1 3 20.8081 0
-10.2305 21.5227 1 3 20.2081 0
8.03983 -5.19694 1 3 19.6081 0
-3.09394 25.3349 1 3 19.0081 0
11.4912 2.44953 1 3 18.4081 0
-18.0787 11.6772 1 3 17.8081 0
9.81356 18.114 1 3 17.2082 0
13.4388 7.64358 1 3 16.6082 0
-8.48611 -6.41665 1 3 16.0082 0
-17.1157 3.33232 1 3 15.4082 0
-1.09019 -8.01991 1 3 14.8082 0
-19.2207 6.34889 1 3 14.2082 0
12.7102 4.03511 1 3 13.6082 0
-6.8249 -8.3372 1 3 13.0082 0
-16.1127 -1.22769 1 3 12.4082 0
-18.1222 13.8573 1 3 11.8082 0
-18.9183 4.19839 1 3 11.2082 0
13.8404 5.68483 1 3 10.6083 0
0.766401 24.2921 1 3 10.0083 0
-13.9887 -5.65472 1 3 9.40828 0
-11.8294 22.7104 1 3 8.80828 0
0.450897 54.9287 1 3 8.20829 0
66.844 -61.719 1 3 7.6083 0
-70.3656 71.8461 1 3 7.00831 0
41.072 111.663 1 3 6.40832 0
-126.982 46.3223 1 3 5.80833 0
150.7 2.24439 1 3 5.20834 0
160.272 20.9271 1 3 4.60835 0
161.863 55.1068 1 3 4.00836 0
172.62 -49.9238 1 3 3.40835 0
-66.9003 -174.012 1 3 2.80834 0
-137.163 -133.712 1 3 2.20833 0
46.1726 189.757 1 3 1.60833 0
190.826 53.7169 1 3 1.00833 0
-180.163 -86.2025 1 3 0.408333 0
