# Supplementary material for: Study of tumor growth indicates the existence of an “immunological threshold” separating states of pro- and antitumoral peritumoral inflammation
Source: PLoS One. 2018 Nov 2;13(11):e0202823. doi: 10.1371/journal.pone.0202823 (PMC6214501; doi:10.1371/journal.pone.0202823)
Supplement: S1 Data — File containing the position and radius of particles at simulated times. A detailed description file is provided alongside the data. (ZIP) [file pone.0202823.s004.zip › minimal dataset/competent/13840.csv]

0 0 1.00003 0 10113 0
-8.41881 3.64606 1.00013 0 11031.9 0
-0.15759 -1.98769 1.00006 0 10378.5 0
-1.36115 5.12344 1.00013 0 10989.9 0
-8.866 -2.33705 1.00003 0 10001.1 0
-3.16276 4.2556 1.00013 0 11057.5 0
-1.51024 3.12901 1.00013 0 10972.9 0
-0.913206 11.1063 1.00006 0 10327.5 0
-8.26951 5.64016 1.00013 0 11026.3 0
-8.56795 1.65162 1.00003 0 10074.4 0
-5.26282 -0.601143 1.00006 0 10458.7 0
-4.81518 5.38178 1.00013 0 10927.1 0
-3.01354 6.24975 1.00013 0 11083.2 0
-4.36737 11.3646 1.00003 0 10059.5 0
-2.86412 8.24407 1.00006 0 10551.8 0
-8.12025 7.63461 1.00013 0 10925.7 0
2.24253 6.8592 1.00006 0 10465.3 0
-4.66593 7.37604 1.00013 0 10848 0
4.19487 9.72289 1.00006 0 10311 0
-4.96457 3.38757 1.00013 0 11092.1 0
-10.0713 4.77234 1.00006 0 10446.6 0
-9.77274 8.76094 1.00003 0 9992.98 0
-0.761584 13.1006 1.00003 0 9982.2 0
-1.21183 7.11777 1.00006 0 10513.8 0
0.291308 3.99685 1.00006 0 10528.6 0
-6.61706 4.5139 1.00013 0 11031.9 0
-9.92206 6.76658 1.00003 0 10079.1 0
-7.82191 11.623 1.00003 0 10060.5 0
-7.06443 -1.46919 1.00003 0 10016.9 0
0.440712 5.99124 1.00013 0 10989.9 0
-6.7663 2.51966 1.00013 0 10981.7 0
0.909317 11.9894 1.00006 0 10433.5 0
-3.31201 2.26112 1.00013 0 10963.5 0
-3.46126 0.267096 1.00006 0 10456.1 0
-6.46768 6.50818 1.00013 0 10927.1 0
-6.31851 8.50254 1.00006 0 10468.8 0
4.34202 11.7174 1.00006 0 10238.1 0
-4.51675 9.37048 1.00013 0 10848 0
0.142137 2.00243 1.00006 0 10602.5 0
-2.56577 12.2327 1.00003 0 10104.6 0
2.39212 8.85345 1.00003 0 10058.7 0
-2.71487 10.2382 1.00006 0 10551.8 0
-7.6728 13.6175 1.00003 0 9919.75 0
-6.16921 10.4967 1.00006 0 10533.6 0
2.09298 4.86476 1.00006 0 10528.6 0
-12.0222 1.90966 1.00003 0 9933.5 0
-5.11374 1.39323 1.00006 0 10514.7 0
-1.06235 9.11203 1.00006 0 10513.8 0
3.74559 3.73843 1.00006 0 10510.7 0
-7.97106 9.62874 1.00006 0 10468.8 0
0.590026 7.98559 1.00006 0 10465.3 0
-10.3696 0.783504 1.00003 0 10027.7 0
-1.6595 1.13484 1.00006 0 10456.1 0
2.54113 10.8475 1.00006 0 10433.6 0
3.59655 1.74409 1.00006 0 10419.9 0
3.89473 5.73252 1.00003 0 9946.39 0
2.68856 12.8426 1.00006 0 10325.7 0
-13.3784 7.02932 1.00003 0 10126.4 0
-3.61042 -1.72734 1.00003 0 10113 0
-11.5746 7.89301 1.00003 0 10079.1 0
-10.2206 2.77792 1.00003 0 10074.4 0
0.739464 9.97989 1.00003 0 10058.8 0
-6.91548 0.525265 1.00003 0 10027.8 0
5.69673 6.60016 1.00003 0 10018.6 0
1.94396 2.87045 1.00003 0 9999.07 0
-1.80874 -0.859431 1.00003 0 9987.21 0
-8.71707 -0.342805 1.00003 0 9965.51 0
-4.14025 13.1815 0.831126 0 9954.04 0
4.0443 7.72691 1.00003 0 9946.4 0
-11.873 3.90422 1.00003 0 9933.51 0
-11.7239 5.89867 1.00003 0 9932.72 0
-6.02017 12.4912 1.00003 0 9919.76 0
1.79469 0.87611 1.00003 0 9890.13 0
-13.5257 5.03058 1.00003 0 9854.65 0
-1.7722 12.8926 0.0314785 3 217.577 0
4.68965 4.9636 0.100563 3 208.579 0
1.07126 0.0738386 0.080146 3 204.38 0
-13.7471 6.05139 0.0362286 3 203.781 0
-3.35635 13.7884 0.156894 3 201.981 0
-12.4296 2.94287 0.0960629 3 201.381 0
-4.76177 13.9722 0.171643 3 200.781 0
5.0511 8.31028 0.132396 3 200.182 0
-10.7716 9.07858 0.0473954 3 199.582 0
0.190287 12.716 0.0263119 3 198.982 0
-1.92436 13.2203 0.168144 3 198.382 0
0.336396 12.9319 0.111813 3 197.782 0
2.86272 0.964707 0.061729 3 197.182 0
4.18123 2.70325 0.0836461 3 196.582 0
-3.1188 13.6607 0.113397 3 195.983 0
-12.9585 4.08755 0.0623957 3 194.783 0
-8.40483 10.6636 0.106563 3 194.183 0
-8.77589 -3.54771 0.21214 3 193.583 0
-12.8477 3.292 0.113397 3 192.983 0
4.70337 10.688 0.0863128 3 192.383 0
-3.08962 13.3472 0.194808 3 191.184 0
-10.9985 9.00199 0.190309 3 190.584 0
-8.06024 12.6444 0.0478121 3 189.984 0
1.57612 -0.172926 0.0663124 3 189.384 0
-9.79999 -0.156889 0.0870628 3 188.784 0
4.51688 4.68569 0.215474 3 188.184 0
-2.44308 -1.84621 0.149728 3 187.585 0
-9.09828 9.66431 0.123563 3 186.985 0
-8.82073 13.8709 0.169977 3 186.385 0
-8.71343 10.4039 0.061729 3 185.785 0
-3.30367 13.5076 0.0656457 3 185.185 0
-2.88303 13.2262 0.0424787 3 184.585 0
-9.04747 11.5696 0.221973 3 183.985 0
-4.9864 14.198 0.147062 3 182.786 0
-12.7738 8.34708 0.281635 3 182.186 0
-13.054 2.81265 0.331298 3 181.586 0
-5.07405 -3.62618 0.438624 3 180.986 0
3.76198 13.6302 0.319966 3 180.386 0
-1.81464 12.9442 0.0340619 3 179.786 0
-9.51561 -1.28284 0.227389 3 179.187 0
5.25672 7.73001 0.212307 3 177.987 0
-0.35274 14.1929 0.16581 3 177.387 0
3.06712 0.53971 0.305967 3 176.787 0
-9.20021 10.1013 0.31305 3 176.187 0
4.88437 8.66648 0.196142 3 175.588 0
-5.93487 13.709 0.209724 3 174.988 0
-4.905 -1.85224 0.291301 3 174.388 0
4.85878 2.96587 0.357797 3 173.788 0
-13.2516 3.66155 0.357963 3 173.188 0
-13.1776 8.16981 0.157394 3 172.588 0
0.482327 13.2258 0.21439 3 171.988 0
5.42528 9.02544 0.376295 3 171.389 0
-10.9232 9.7416 0.512535 3 170.789 0
-1.86701 13.8783 0.351464 3 170.189 0
5.13897 3.70538 0.394544 3 169.589 0
1.76933 -0.494264 0.295301 3 168.989 0
-10.0564 10.4323 0.596779 3 168.389 0
-12.4562 8.71844 0.204974 3 167.789 0
-2.7975 -2.72773 0.280136 3 167.19 0
-11.77 0.513186 0.389128 3 166.59 0
-5.76856 -1.87638 0.26647 3 165.99 0
0.319757 13.6005 0.191642 3 165.39 0
5.05809 5.17323 0.292385 3 164.79 0
1.90238 14.0017 0.40071 3 164.19 0
-5.61533 -3.19662 0.229972 3 163.59 0
-6.10913 -2.63646 0.49962 3 162.991 0
-14.5081 6.12304 0.263053 3 162.391 0
-5.28504 13.7031 0.418709 3 161.791 0
1.23511 -0.264189 0.27047 3 161.191 0
-5.29892 -4.50079 0.427708 3 160.591 0
-10.1268 -0.651822 0.436208 3 159.991 0
5.09273 4.49056 0.392044 3 159.391 0
1.22769 13.4169 0.484454 3 158.792 0
-7.48053 -4.77523 0.503286 3 158.192 0
5.73855 11.2213 0.480704 3 157.592 0
-13.8337 2.60128 0.460706 3 156.992 0
4.49821 0.965564 0.189642 3 156.392 0
-13.2286 2.22588 0.209391 3 155.792 0
7.21555 6.2721 0.555199 3 155.193 0
5.79272 8.21601 0.510702 3 154.593 0
5.75581 5.16086 0.405376 3 153.993 0
-7.14087 -2.91959 0.45179 3 153.393 0
-2.61111 13.7622 0.401627 3 152.793 0
-6.38508 14.0997 0.364546 3 152.193 0
5.70996 3.19056 0.371712 3 151.593 0
-5.40376 14.5515 0.394961 3 150.994 0
-3.41043 14.4886 0.5422 3 150.394 0
-4.15772 -3.21561 0.563615 3 149.794 0
-5.0814 -2.6574 0.511785 3 149.194 0
-0.946051 14.7104 0.620278 3 148.594 0
1.14745 -1.10537 0.558365 3 147.994 0
-1.77877 -2.60449 0.724353 3 147.394 0
-3.88317 -6.05037 0.62811 3 146.795 0
2.7388 -0.299342 0.506369 3 146.195 0
-3.0812 -3.53582 0.556032 3 145.595 0
-7.92257 -3.70019 0.653608 3 144.995 0
-10.2689 -1.6335 0.543033 3 144.395 0
-1.59133 -3.78644 0.465705 3 143.795 0
3.21628 14.2329 0.482204 3 143.195 0
-12.0497 9.46241 0.634943 3 142.596 0
-9.08143 10.8779 0.460289 3 141.996 0
-4.4113 14.511 0.460289 3 141.396 0
6.03427 4.1415 0.598946 3 140.796 0
7.9676 3.27094 0.601279 3 140.196 0
-13.6565 1.40444 0.707521 3 139.596 0
-14.2213 3.58463 0.585363 3 138.996 0
-0.834389 -3.20562 0.387294 3 138.397 0
-15.3981 6.67193 0.750685 3 137.797 0
-10.0704 11.873 0.835345 3 137.197 0
-0.53985 -4.23929 0.679607 3 136.597 0
-6.22565 15.2917 0.713187 3 135.997 0
-11.0905 -0.563318 0.524035 3 135.397 0
5.66455 10.1954 0.5407 3 134.797 0
1.46473 -2.29194 0.642526 3 134.198 0
4.37192 13.1585 0.433124 3 133.598 0
-0.322458 15.9345 0.754768 3 132.998 0
8.44665 6.18173 0.67369 3 132.398 0
-2.2414 14.844 0.68019 3 131.798 0
2.32122 15.0549 0.732186 3 131.198 0
6.98357 7.71312 0.697522 3 130.599 0
-11.4388 10.9208 0.774516 3 129.999 0
3.35497 -2.2505 0.837762 3 129.399 0
-14.9841 2.10034 0.778099 3 128.799 0
-6.37954 -3.90406 0.792848 3 128.199 0
2.28445 -1.30335 0.591196 3 127.599 0
6.72725 3.09701 0.648275 3 126.999 0
-3.29322 15.7313 0.691522 3 126.4 0
-7.54984 15.2197 0.601279 3 125.8 0
-7.70305 16.5499 0.738852 3 125.2 0
-9.27862 13.1613 0.662774 3 124.6 0
-5.13962 -5.52975 0.608945 3 124 0
-0.61075 17.3529 0.692772 3 123.4 0
0.610341 14.6171 0.859344 3 122.8 0
-11.5198 12.4016 0.699688 3 122.201 0
4.15805 -0.0845994 0.91309 3 121.601 0
-2.17136 17.7063 0.910257 3 121.001 0
-16.7947 6.05827 0.706355 3 120.401 0
-10.6299 -3.09078 0.886425 3 119.801 0
1.30626 16.3739 0.931422 3 119.201 0
-1.76616 16.1437 0.703688 3 118.601 0
-16.5435 1.32803 0.808681 3 118.002 0
-13.1199 -1.70538 0.7721 3 117.402 0
7.13564 4.9528 0.765934 3 116.802 0
-4.77779 15.7129 0.782682 3 116.202 0
0.626763 -3.49609 0.685606 3 115.602 0
-11.5853 -1.75313 0.751351 3 115.002 0
-8.93867 17.6202 0.884425 3 114.402 0
-15.521 4.92599 1 3 113.803 0
-12.3226 -0.454418 0.707688 3 113.203 0
-10.7617 13.9272 1 3 112.603 0
-12.6714 13.5592 0.925672 3 112.003 0
5.04634 -1.74568 0.923589 3 111.403 0
-10.2423 -6.50612 0.883425 3 110.803 0
-9.45413 -4.30747 0.805347 3 110.203 0
-13.9695 -0.219344 0.938838 3 109.604 0
-4.05045 -4.59916 0.825013 3 109.004 0
-6.5856 -5.80158 0.852594 3 108.404 0
-13.5845 9.76459 0.930755 3 107.804 0
0.600272 18.3285 0.86076 3 107.204 0
6.99312 9.41221 1 3 106.604 0
7.18425 11.3688 0.964586 3 106.005 0
10.0061 6.67054 0.95967 3 105.405 0
-9.14417 15.0941 0.991251 3 104.805 0
-2.26782 -5.08945 1 3 104.205 0
3.5693 16.2565 1 3 103.605 0
-14.5286 13.0516 1 3 103.005 0
-15.8823 -0.320219 0.968836 3 102.405 0
-14.9044 8.35077 1 3 101.806 0
-12.5 -3.3658 1 3 101.206 0
-14.867 -2.00793 0.996667 3 100.606 0
-16.8175 7.76623 1 3 100.006 0
5.5953 1.82404 1 3 99.4061 0
9.09372 11.7138 0.893924 3 98.8063 0
8.83282 4.5829 0.969586 3 98.2064 0
8.63967 8.07799 1 3 97.6066 0
6.07069 -0.114718 1 3 97.0067 0
2.25974 -3.71924 0.957336 3 96.4069 0
5.93005 12.9302 1 3 95.807 0
-14.4117 -3.95258 1 3 95.2071 0
-13.0521 11.6587 1 3 94.6073 0
0.868846 -5.16296 1 3 94.0074 0
8.79921 9.95268 0.882758 3 93.4076 0
-18.4237 6.56967 1 3 92.8077 0
-16.4168 9.72081 1 3 92.2079 0
-0.72941 -6.36442 1 3 91.608 0
4.70527 14.5701 0.989584 3 91.0082 0
4.06559 -4.48055 1 3 90.4083 0
-12.1167 15.4018 1 3 89.8085 0
10.5847 8.54357 1 3 89.2086 0
7.58869 1.69001 1 3 88.6088 0
-16.926 -1.98913 1 3 88.0089 0
-10.5473 16.6415 1 3 87.409 0
-16.4098 -3.92145 1 3 86.8092 0
-16.4258 3.14434 1 3 86.2093 0
-4.04824 17.3372 1 3 85.6095 0
5.56168 16.4312 1 3 85.0096 0
-14.9731 11.102 1 3 84.4098 0
2.42022 17.9514 1 3 83.8099 0
6.97382 -1.89919 1 3 83.2101 0
2.70623 -5.9473 1 3 82.6102 0
11.9262 7.05986 1 3 82.0104 0
-14.0751 14.9979 1 3 81.4105 0
8.09511 -0.244103 1 3 80.8107 0
6.68979 14.7799 1 3 80.2108 0
7.91088 13.1984 1 3 79.611 0
-17.7465 4.6443 1 3 79.0111 0
8.96797 -2.04376 1 3 78.4112 0
-6.01711 16.9983 1 3 77.8114 0
-5.20236 -7.13816 1 3 77.2115 0
9.58114 1.54592 1 3 76.6117 0
-13.6833 16.9585 1 3 76.0118 0
-1.26857 19.3945 1 3 75.412 0
5.82538 -3.53397 1 3 74.8121 0
-8.43882 -5.9379 1 3 74.2123 0
-18.2229 2.00517 1 3 73.6124 0
-3.34731 19.2143 1 3 73.0126 0
0.559706 20.2052 1 3 72.4127 0
10.5893 10.5426 1 3 71.8129 0
10.0892 -0.388486 1 3 71.213 0
-8.56684 20.0797 1 3 70.6132 0
-2.6535 21.0894 1 3 70.0133 0
-18.3141 9.09303 1 3 69.4134 0
-11.2035 -4.88809 1 3 68.8136 0
-19.9181 7.89827 1 3 68.2137 0
-13.1145 -5.47499 1 3 67.6139 0
7.81737 -3.71131 1 3 67.014 0
-16.4646 12.4346 1 3 66.4142 0
-2.60246 -7.05964 1 3 65.8143 0
-7.28937 18.5406 1 3 65.2145 0
-7.15488 -7.5676 1 3 64.6146 0
-9.10349 -8.01693 1 3 64.0148 0
-10.9316 -8.82526 1 3 63.4146 0
-3.85644 -8.61757 1 3 62.8145 0
11.5765 1.68304 1 3 62.2144 0
10.9619 -2.18801 1 3 61.6143 0
9.89626 13.4423 1 3 61.0141 0
-20.1343 -0.0699529 1 3 60.414 0
1.10928 -7.14833 1 3 59.8139 0
4.54696 -6.72935 1 3 59.2137 0
-17.2626 -5.7305 1 3 58.6136 0
-20.0991 5.47804 1 3 58.0135 0
2.54276 19.9468 1 3 57.4134 0
6.13181 -5.50969 1 3 56.8132 0
-5.31819 18.8774 1 3 56.2131 0
-16.0171 14.3833 1 3 55.613 0
-0.489498 -8.35 1 3 55.0128 0
10.3883 3.37476 1 3 54.4127 0
-17.9089 11.0518 1 3 53.8126 0
-15.583 16.3349 1 3 53.2125 0
-17.8184 0.0464201 1 3 52.6123 0
-19.3948 12.39 1 3 52.0122 0
11.266 5.17191 1 3 51.4121 0
4.41573 18.0689 1 3 50.8119 0
-11.9918 18.0238 1 3 50.2118 0
6.39304 -7.49722 1 3 49.6117 0
12.0834 -0.251219 1 3 49.0116 0
-10.2387 18.9829 1 3 48.4114 0
12.3831 3.51288 1 3 47.8113 0
-6.59537 20.4164 1 3 47.2112 0
2.9491 -7.93191 1 3 46.611 0
9.81124 -3.85654 1 3 46.0109 0
-4.62462 20.7533 1 3 45.4108 0
8.69127 15.0389 1 3 44.8107 0
1.35055 -9.13385 1 3 44.2105 0
13.8815 7.4803 1 3 43.6104 0
-18.3789 -3.57093 1 3 43.0103 0
4.53882 20.065 1 3 42.4102 0
-13.4821 19.3575 1 3 41.81 0
-12.0153 -7.14494 1 3 41.2099 0
7.54595 16.677 1 3 40.6098 0
-19.8072 10.4237 1 3 40.0096 0
-17.9498 13.7727 1 3 39.4095 0
11.5862 12.3742 1 3 38.8094 0
-11.7278 20.318 1 3 38.2093 0
-21.4107 9.22888 1 3 37.6091 0
-10.0553 21.4147 1 3 37.009 0
-5.80761 -9.04552 1 3 36.4089 0
10.7437 15.2537 1 3 35.8087 0
-15.2628 -5.76064 1 3 35.2086 0
-2.08791 -9.55089 1 3 34.6085 0
6.40048 18.3162 1 3 34.0084 0
-4.43921 -10.5292 1 3 33.4082 0
13.23 5.54344 1 3 32.8081 0
6.52316 20.3122 1 3 32.208 0
12.5395 8.963 1 3 31.6079 0
-7.87218 21.9552 1 3 31.0079 0
-19.4446 3.58817 1 3 30.408 0
-7.75643 -9.49526 1 3 29.808 0
13.5644 1.89973 1 3 29.208 0
15.1853 5.96391 1 3 28.608 0
-2.67089 -11.4636 1 3 28.008 0
3.1907 -9.91707 1 3 27.408 0
4.78958 -8.71447 1 3 26.808 0
14.3479 3.885 1 3 26.208 0
-17.5021 15.7226 1 3 25.608 0
-6.39252 -10.9581 1 3 25.008 0
-21.5936 6.80653 1 3 24.408 0
12.957 -2.05036 1 3 23.8081 0
-18.8941 -1.63905 1 3 23.2081 0
9.53854 16.8497 1 3 22.6081 0
-14.0079 -7.31732 1 3 22.0081 0
14.0716 -0.0348663 1 3 21.4081 0
-9.58548 -10.303 1 3 20.8081 0
-0.248248 -10.3348 1 3 20.2081 0
11.8061 -4.00092 1 3 19.6081 0
8.39263 18.489 1 3 19.0081 0
8.12384 -5.68756 1 3 18.4081 0
-0.75362 21.7121 1 3 17.8081 0
1.59162 -11.1188 1 3 17.2082 0
-15.1739 18.2918 1 3 16.6082 0
-2.15389 23.1401 1 3 16.0082 0
8.38522 -7.6699 1 3 15.4082 0
10.1182 -5.83282 1 3 14.8082 0
-0.831058 -12.2478 1 3 14.2082 0
-17.077 17.6769 1 3 13.6082 0
-20.5068 1.89437 1 3 13.0082 0
12.9578 10.9188 1 3 12.4082 0
10.3852 18.6616 1 3 11.8082 0
-4.10075 22.6826 1 3 11.2082 0
-12.9239 -8.99792 1 3 10.6083 0
-8.22193 -11.7661 1 3 10.0083 0
-19.2316 -5.38007 1 3 9.40828 0
-19.412 15.1444 1 3 8.80828 0
-20.6109 -2.6649 1 3 8.20829 0
-21.4433 3.66218 1 3 7.6083 0
16.006 -40.7312 1 3 7.00831 0
64.3466 27.6393 1 3 6.40832 0
-75.5537 -59.0329 1 3 5.80833 0
-22.4395 -118.093 1 3 5.20834 0
136.07 22.7614 1 3 4.60835 0
-151.067 15.8011 1 3 4.00836 0
-96.579 -136.182 1 3 3.40835 0
115.456 134.557 1 3 2.80834 0
126.012 136.974 1 3 2.20833 0
-179.114 -71.1196 1 3 1.60833 0
124.528 152.863 1 3 1.00833 0
-181.186 -83.63 1 3 0.408333 0
