# Supplementary material for: Study of tumor growth indicates the existence of an “immunological threshold” separating states of pro- and antitumoral peritumoral inflammation
Source: PLoS One. 2018 Nov 2;13(11):e0202823. doi: 10.1371/journal.pone.0202823 (PMC6214501; doi:10.1371/journal.pone.0202823)
Supplement: S1 Data — File containing the position and radius of particles at simulated times. A detailed description file is provided alongside the data. (ZIP) [file pone.0202823.s004.zip › minimal dataset/competent/13220.csv]

0 0 1.00003 0 9459.04 0
1.14388 -3.26407 1.00006 0 9497.07 0
5.29176 0.0222736 1.00003 0 9211.79 0
-7.95052 4.56329 1.00013 0 10378 0
-0.371487 -1.95908 1.00006 0 9724.59 0
-0.77149 5.2404 1.00013 0 10336 0
-16.275 8.47236 1.00006 0 9644.82 0
-9.06627 -1.33168 1.00003 0 9347.21 0
-2.65928 4.57984 1.00013 0 10403.6 0
-1.14348 3.2753 1.00013 0 10319 0
0.343747 11.1355 1.00006 0 9673.62 0
-7.57855 6.52844 1.00013 0 10372.4 0
-8.32242 2.59853 1.00003 0 9420.5 0
-5.29079 -0.0107006 1.00006 0 9804.75 0
-4.1752 5.88445 1.00013 0 10273.2 0
-2.28737 6.54479 1.00013 0 10429.3 0
-3.05972 11.7794 1.00003 0 9405.57 0
-1.91566 8.5097 1.00006 0 9897.86 0
1.51646 -1.29892 1.00003 0 9348.07 0
-7.20696 8.49331 1.00013 0 10271.8 0
5.66371 1.98739 1.00003 0 9328.44 0
3.00376 6.56149 1.00006 0 9811.39 0
-0.743718 -3.925 1.00006 0 9656.73 0
-3.80344 7.84923 1.00013 0 10194.1 0
5.26321 9.18717 1.00006 0 9657.05 0
-4.54691 3.91929 1.00013 0 10438.2 0
7.15077 9.84804 1.00003 0 9370.06 0
-9.46635 5.86799 1.00006 0 9792.65 0
-8.72268 9.7978 1.00003 0 9339.07 0
0.715356 13.1007 1.00003 0 9328.29 0
-0.399683 7.20535 1.00006 0 9859.88 0
-8.35078 11.7629 1.00003 0 9472.48 0
0.744301 3.93583 1.00006 0 9874.66 0
-6.06275 5.22386 1.00013 0 10378 0
-10.7508 -1.75554 0.73705 0 9251.1 0
-9.09435 7.83298 1.00003 0 9425.18 0
-6.46324 12.4235 1.00003 0 9406.58 0
-7.1786 -0.671163 1.00003 0 9362.97 0
-4.14689 -3.28016 1.00006 0 9765.58 0
1.11612 5.90097 1.00013 0 10336 0
-6.43472 3.25886 1.00013 0 10327.8 0
7.92323 4.61323 1.00003 0 9213.04 0
2.23134 11.7961 1.00006 0 9779.64 0
-3.03113 2.61492 1.00013 0 10309.6 0
-3.40296 0.649777 1.00006 0 9802.2 0
-5.69115 7.1888 1.00013 0 10273.2 0
-5.31924 9.15371 1.00006 0 9814.88 0
5.63487 11.1524 1.00006 0 9584.17 0
-3.43154 9.81419 1.00013 0 10194.1 0
0.372286 1.97084 1.00006 0 9948.6 0
-13.6567 2.72219 1.00003 0 9353.81 0
-1.1722 12.4395 1.00003 0 9450.74 0
3.3755 8.5265 1.00003 0 9404.83 0
-14.014 9.78142 1.00003 0 9337.38 0
-1.54396 10.4748 1.00006 0 9897.87 0
-6.0911 14.3883 1.00003 0 9265.84 0
-4.94745 11.1189 1.00006 0 9879.71 0
2.63203 4.59635 1.00006 0 9874.67 0
-11.7258 3.24297 1.00003 0 9279.6 0
4.49041 14.4218 1.00003 0 9258.81 0
-4.9189 1.95438 1.00006 0 9860.77 0
-0.0280778 9.17049 1.00006 0 9859.89 0
4.14778 3.29195 1.00006 0 9856.76 0
-5.66265 -1.97539 1.00003 0 9311.59 0
-5.71911 16.3532 1.00003 0 9321.49 0
-6.83509 10.4583 1.00006 0 9814.89 0
-12.1012 1.27853 1.00006 0 9812.78 0
1.48788 7.86593 1.00006 0 9811.4 0
-10.2102 1.93804 1.00003 0 9373.84 0
-1.51524 1.31036 1.00006 0 9802.21 0
7.52262 11.813 1.00003 0 9256.21 0
-14.3857 7.81645 1.00003 0 9278.8 0
3.74723 10.4917 1.00006 0 9779.65 0
3.77592 1.32686 1.00006 0 9766.01 0
-2.2591 -2.61968 1.00006 0 9724.6 0
4.5196 5.257 1.00003 0 9292.48 0
2.60301 13.7612 1.00006 0 9673.63 0
4.11893 12.4567 1.00006 0 9671.82 0
6.00663 13.1175 1.00006 0 9662.57 0
-12.1262 10.4419 1.00006 0 9644.82 0
-12.4981 8.47678 1.00003 0 9472.48 0
-3.77493 -1.31508 1.00003 0 9459.05 0
-10.6104 9.13746 1.00003 0 9425.19 0
-9.83821 3.9029 1.00003 0 9420.5 0
1.05255 15.072 1.00003 0 9406.59 0
-4.20325 15.0486 1.00003 0 9405.58 0
1.85966 9.83105 1.00003 0 9404.84 0
-7.97896 13.728 1.00003 0 9387.31 0
-6.80656 1.29389 1.00003 0 9373.85 0
8.29503 6.57826 1.00003 0 9370.07 0
6.40726 5.91774 1.00003 0 9364.66 0
-7.55036 -2.63624 1.00003 0 9362.98 0
-9.43814 -3.29678 1.00003 0 9355.97 0
3.40407 -0.637956 1.00003 0 9348.08 0
2.26002 2.63133 1.00003 0 9345.17 0
-10.2384 11.1025 1.00003 0 9339.08 0
-1.88714 -0.654594 1.00003 0 9333.3 0
6.03559 3.95248 1.00003 0 9328.44 0
-8.69435 0.633426 1.00003 0 9311.6 0
-2.78627 13.6274 0.831126 0 9300.14 0
4.89143 7.22202 1.00003 0 9292.49 0
-11.354 5.20749 1.00003 0 9279.61 0
-10.9821 7.17254 1.00003 0 9278.81 0
-2.32743 15.7416 1.00003 0 9266.1 0
-4.57535 13.0837 1.00003 0 9265.85 0
-7.60691 15.6931 1.00003 0 9261.15 0
-0.834804 14.4108 1.00003 0 9256.22 0
-14.7396 5.80206 1.00003 0 9253.6 0
-13.1932 4.60243 0.936535 0 9248.54 0
6.77911 7.88286 1.00003 0 9245.79 0
-10.582 -0.0268752 1.00003 0 9242.54 0
1.88817 0.666229 1.00003 0 9236.23 0
-12.8698 6.51178 1.00003 0 9200.74 0
6.96649 12.7093 0.043562 3 214.978 0
-11.5576 0.374172 0.0531455 3 213.178 0
-1.85819 -3.68628 0.113063 3 211.379 0
-13.9054 3.81735 0.0659791 3 204.181 0
-0.0836112 15.0956 0.0162286 3 203.581 0
-4.77277 15.9192 0.0232285 3 201.181 0
-11.8464 0.0643227 0.236222 3 200.581 0
7.69948 7.4195 0.0299785 3 198.782 0
-8.60586 12.8289 0.0702292 3 197.582 0
2.09805 14.7361 0.0974796 3 196.382 0
-9.4866 11.9805 0.10923 3 195.783 0
7.92109 10.7178 0.162227 3 194.583 0
-2.77859 -4.14972 0.412043 3 193.983 0
-5.7808 -3.03634 0.0672291 3 193.383 0
-9.35839 12.202 0.0524789 3 192.783 0
7.92887 8.36223 0.216473 3 192.183 0
2.25906 15.1313 0.207807 3 191.584 0
-9.30294 12.5324 0.179976 3 190.984 0
-14.8674 8.92568 0.143062 3 189.784 0
-0.00365178 15.0574 0.0531455 3 189.184 0
2.28397 14.8183 0.104146 3 188.584 0
-6.42456 -2.78888 0.10823 3 187.385 0
0.496695 16.2432 0.296801 3 186.785 0
8.41671 5.53895 0.0148953 3 186.185 0
-4.60466 16.1153 0.129813 3 185.585 0
9.33255 7.04174 0.12248 3 184.385 0
-14.0047 5.10097 0.0158952 3 183.186 0
3.00011 14.9646 0.266636 3 181.986 0
7.0857 12.8368 0.112313 3 181.386 0
-14.4718 4.50874 0.313633 3 180.786 0
-8.79262 14.4915 0.116063 3 180.186 0
-0.134734 15.4368 0.225389 3 179.587 0
6.49443 0.812469 0.239722 3 178.987 0
2.56956 14.9251 0.163561 3 178.387 0
-5.27845 17.3811 0.115063 3 177.787 0
-15.3105 10.1841 0.317883 3 177.187 0
-15.5623 7.4247 0.216473 3 176.587 0
-2.07174 -4.0053 0.26897 3 175.987 0
9.27107 7.42623 0.269636 3 175.388 0
-11.1913 -0.993996 0.118313 3 174.788 0
-5.48229 -3.27866 0.315466 3 174.188 0
-8.13455 -3.7039 0.210891 3 173.588 0
-11.4095 11.4176 0.191225 3 172.988 0
-9.78805 12.3239 0.255471 3 172.388 0
2.8388 -2.04669 0.502953 3 171.788 0
-10.732 -3.60949 0.319799 3 171.189 0
6.84555 2.78149 0.280052 3 170.589 0
8.83505 5.45847 0.231722 3 169.989 0
8.3579 8.96694 0.464955 3 169.389 0
-9.55218 -4.56734 0.275469 3 168.789 0
-0.931887 15.8074 0.368129 3 168.189 0
9.40726 5.75328 0.373962 3 167.589 0
-7.00939 17.0145 0.415376 3 166.99 0
0.756044 -6.07309 0.183393 3 166.39 0
-1.34311 17.651 0.31255 3 165.79 0
-15.304 9.44178 0.336965 3 165.19 0
-13.0983 0.329235 0.371046 3 164.59 0
-8.40843 14.8275 0.157311 3 163.99 0
-15.3556 6.94914 0.278302 3 163.391 0
6.60158 0.191879 0.251888 3 162.791 0
-0.288055 16.3972 0.466122 3 162.191 0
-10.787 -2.89875 0.374129 3 161.591 0
-6.72689 -3.8305 0.443457 3 160.991 0
6.83071 14.1684 0.302134 3 160.391 0
-12.5562 11.7888 0.39596 3 159.791 0
-9.35824 14.2924 0.482121 3 159.192 0
-8.43322 -4.14689 0.31555 3 158.592 0
8.07958 7.86084 0.248304 3 157.992 0
-8.70588 16.6074 0.416709 3 157.392 0
-1.90201 -4.60029 0.329882 3 156.792 0
-7.58926 -4.08363 0.440791 3 156.192 0
8.9025 3.54856 0.40071 3 155.592 0
4.74101 -1.42899 0.551616 3 154.993 0
-9.42982 13.2706 0.488787 3 154.393 0
-0.318161 -5.33712 0.470288 3 153.793 0
-16.0406 6.2191 0.355713 3 153.193 0
-15.5703 3.00836 0.506869 3 152.593 0
9.18233 11.7928 0.626694 3 151.993 0
-16.1196 7.01326 0.441124 3 151.393 0
7.20127 1.77143 0.49787 3 150.794 0
-3.6944 16.6012 0.58053 3 150.194 0
-14.8221 3.73505 0.535534 3 149.594 0
3.90333 -2.1806 0.570281 3 148.994 0
-10.0047 14.8751 0.306467 3 148.394 0
-12.0323 -1.91838 0.551283 3 147.794 0
2.38571 -4.10396 0.489704 3 147.194 0
1.66103 16.4299 0.460456 3 146.595 0
3.90041 15.846 0.537117 3 145.995 0
3.47894 16.8642 0.561782 3 145.395 0
-4.5385 17.5087 0.63011 3 144.795 0
7.30009 0.745466 0.475871 3 144.195 0
-6.21769 -3.21782 0.354297 3 143.595 0
-13.5182 11.2304 0.508119 3 142.995 0
-8.75029 -5.06897 0.660608 3 142.396 0
-9.30514 15.6348 0.685689 3 141.796 0
2.68526 15.9076 0.678273 3 141.196 0
6.7722 -0.895317 0.742685 3 140.596 0
-13.7433 1.0998 0.622611 3 139.996 0
2.67411 -3.10468 0.530117 3 139.396 0
7.92532 2.85156 0.708688 3 138.797 0
-1.2146 16.8091 0.508369 3 138.197 0
0.832615 17.0709 0.559865 3 137.597 0
7.35531 15.2491 0.697522 3 136.997 0
-14.0332 -0.291334 0.741102 3 136.397 0
-3.995 -4.85213 0.576114 3 135.797 0
8.87171 8.1197 0.483454 3 135.197 0
-2.53512 17.6038 0.843178 3 134.598 0
7.71464 13.5655 0.759351 3 133.998 0
-11.4833 12.4911 0.846261 3 133.398 0
3.70734 -3.77966 0.699438 3 132.798 0
-2.74425 -5.33044 0.756351 3 132.198 0
-16.5993 11.5927 0.639609 3 131.598 0
-3.94541 -6.17953 0.705438 3 130.998 0
-3.73949 18.6127 0.721604 3 130.399 0
6.13784 14.8031 0.572198 3 129.799 0
0.956969 -5.08098 0.819846 3 129.199 0
-4.98808 19.2404 0.596363 3 128.599 0
5.11124 -3.68331 0.707521 3 127.999 0
0.659367 18.5045 0.709938 3 127.399 0
-17.0954 5.88121 0.711354 3 126.799 0
9.02751 10.1612 0.90459 3 126.2 0
10.8031 10.2512 0.654692 3 125.6 0
-5.53748 -4.42899 0.804098 3 125 0
-13.3205 -1.98823 0.736769 3 124.4 0
-6.89138 -4.8856 0.612195 3 123.8 0
-12.5529 -0.683089 0.780266 3 123.2 0
7.14776 16.6633 0.704938 3 122.6 0
10.2463 4.67828 0.937005 3 122.001 0
-0.298981 17.5241 0.624361 3 121.401 0
-0.690592 18.7882 0.664941 3 120.801 0
-10.5793 13.9023 0.783766 3 120.201 0
-1.39433 -5.78211 0.669191 3 119.601 0
7.95461 -2.00144 0.843095 3 119.001 0
-16.4188 10.1877 0.711854 3 118.401 0
-13.5151 12.5953 0.81643 3 117.802 0
-14.9876 11.4611 0.941671 3 117.202 0
5.38408 16.1485 0.945254 3 116.602 0
-17.9183 9.32586 0.836762 3 116.002 0
-5.80388 18.1221 0.757184 3 115.402 0
2.56805 -5.38318 0.803931 3 114.802 0
-8.01419 17.4679 0.650442 3 114.203 0
-9.63111 -6.55924 1 3 113.603 0
5.90893 -2.29036 0.897924 3 113.003 0
-12.4218 14.0059 0.896174 3 112.403 0
8.21452 -0.395912 0.783182 3 111.803 0
8.67785 1.32212 1 3 111.203 0
-0.12134 -6.69268 0.881759 3 110.603 0
-2.22234 19.4387 1 3 110.004 0
-13.8839 -3.58089 0.945921 3 109.404 0
4.53657 17.5677 0.706855 3 108.804 0
5.7039 -7.1618 0.983168 3 108.204 0
8.68813 14.8859 0.676023 3 107.604 0
-15.2412 1.59239 0.946254 3 107.004 0
-14.9125 -1.91309 0.849428 3 106.404 0
-16.1911 4.42641 1 3 105.805 0
7.17956 -3.56957 0.908673 3 105.205 0
9.53273 -1.4593 0.825596 3 104.605 0
-17.9908 4.59108 0.802348 3 104.005 0
-17.8846 7.35438 0.96017 3 103.405 0
-9.98541 17.2637 1 3 102.805 0
-16.9314 1.12409 0.804514 3 102.205 0
-18.0212 13.1313 0.987418 3 101.606 0
-3.9407 20.4411 0.975085 3 101.006 0
10.4079 6.69744 1 3 100.406 0
10.0507 2.76114 0.984084 3 99.806 0
9.46443 13.4016 1 3 99.2062 0
10.8007 11.915 0.99575 3 98.6063 0
-7.04405 19.1034 0.808264 3 98.0065 0
4.37208 -5.34957 1 3 97.4066 0
-0.978041 -8.3862 1 3 96.8068 0
1.7363 -6.98045 1 3 96.2069 0
10.3145 0.177029 0.987918 3 95.607 0
-0.261576 22.7075 1 3 95.0072 0
-0.060012 20.3315 1 3 94.4073 0
11.6729 13.7106 1 3 93.8075 0
-17.4302 2.85878 1 3 93.2076 0
-15.823 -3.72468 1 3 92.6078 0
-1.76052 21.3843 1 3 92.0079 0
10.9195 17.1096 1 3 91.4081 0
-11.1235 15.6193 1 3 90.8082 0
-11.9994 -3.40695 0.929088 3 90.2084 0
-10.7866 -4.92767 1 3 89.6085 0
12.0069 -0.877018 1 3 89.0087 0
-14.3408 14.2114 1 3 88.4088 0
-10.8401 19.0811 0.996834 3 87.809 0
-15.7783 -0.278549 1 3 87.2091 0
-11.977 17.4357 1 3 86.6092 0
-16.0225 13.1307 1 3 86.0094 0
12.0378 5.54199 1 3 85.4095 0
-5.65002 -6.2314 1 3 84.8097 0
-16.7747 -1.98861 0.979501 3 84.2098 0
10.3349 15.1971 1 3 83.61 0
2.22248 17.7896 1 3 83.0101 0
-17.9279 -0.380085 1 3 82.4103 0
11.7992 3.58681 0.945921 3 81.8104 0
8.84947 16.5541 1 3 81.2106 0
-14.7562 -5.41538 1 3 80.6107 0
-13.1167 15.793 1 3 80.0109 0
6.36971 -5.296 1 3 79.411 0
-19.6862 9.82532 1 3 78.8111 0
-15.2903 15.9718 1 3 78.2113 0
-2.48672 -7.07352 1 3 77.6114 0
10.2455 8.69061 1 3 77.0116 0
11.683 1.62495 1 3 76.4117 0
-7.64662 -6.30903 1 3 75.8119 0
-19.7909 7.82798 1 3 75.212 0
13.3834 0.573797 1 3 74.6122 0
13.7717 4.54878 1 3 74.0123 0
12.0852 7.78449 1 3 73.4125 0
13.4636 2.57234 1 3 72.8126 0
-8.42323 -8.15233 1 3 72.2128 0
9.16566 -3.38662 1 3 71.6129 0
-4.42973 -7.8148 1 3 71.0131 0
2.95364 -9.09296 1 3 70.4132 0
-16.9717 14.89 1 3 69.8133 0
0.971744 -8.827 1 3 69.2135 0
1.85337 19.7535 1 3 68.6136 0
12.7901 11.7339 1 3 68.0138 0
3.71873 -7.23969 1 3 67.4139 0
-12.7711 -5.17742 1 3 66.8141 0
12.4011 9.75933 1 3 66.2142 0
6.1671 18.0739 1 3 65.6144 0
3.74025 19.0905 1 3 65.0145 0
-5.93748 20.5334 1 3 64.4147 0
-14.0656 17.5522 1 3 63.8147 0
-19.3495 3.41598 1 3 63.2146 0
-17.8216 -3.80006 1 3 62.6145 0
4.95004 -8.99625 1 3 62.0143 0
-2.86189 -9.05666 1 3 61.4142 0
-19.2157 5.91303 1 3 60.8141 0
7.68556 -7.09849 1 3 60.214 0
-8.84758 18.9085 1 3 59.6138 0
1.47518 21.7164 1 3 59.0137 0
-6.42487 -8.07387 1 3 58.4136 0
-7.93121 20.6858 1 3 57.8134 0
4.03549 -10.7747 1 3 57.2133 0
-20.7327 1.97242 1 3 56.6132 0
-0.383669 -10.2966 1 3 56.0131 0
-18.812 1.41359 1 3 55.4129 0
-7.20467 -9.91493 1 3 54.8128 0
3.37103 21.0555 1 3 54.2127 0
-9.92334 20.8583 1 3 53.6125 0
-18.1854 11.1462 1 3 53.0124 0
-11.6132 -6.80568 1 3 52.4123 0
-2.26782 -10.9658 1 3 51.8122 0
13.9834 8.53642 1 3 51.212 0
5.53548 19.971 1 3 50.6119 0
6.94979 -8.95825 1 3 50.0118 0
13.765 6.54888 1 3 49.4116 0
-20.8411 4.74839 1 3 48.8115 0
-15.5879 -7.23223 1 3 48.2114 0
5.16631 21.9366 1 3 47.6113 0
-19.9274 -0.383158 1 3 47.0111 0
-18.9101 -2.12224 1 3 46.411 0
11.0066 -2.60921 1 3 45.8109 0
-3.50093 22.3679 1 3 45.2108 0
1.73114 -10.6759 1 3 44.6106 0
7.67509 19.3865 1 3 44.0105 0
3.24934 23.0518 1 3 43.4104 0
-7.49123 22.6357 1 3 42.8102 0
-5.20543 -9.65803 1 3 42.2101 0
-12.9266 19.196 1 3 41.61 0
14.3634 10.4999 1 3 41.0099 0
-13.5982 -7.0463 1 3 40.4097 0
-10.4093 -8.39964 1 3 39.8096 0
-21.8112 0.288225 1 3 39.2095 0
-21.4392 6.6962 1 3 38.6093 0
-9.20304 -9.99415 1 3 38.0092 0
15.1676 1.47736 1 3 37.4091 0
15.4476 3.45717 1 3 36.809 0
8.36764 -5.21901 1 3 36.2088 0
7.05851 21.2888 1 3 35.6087 0
10.4655 -4.90669 1 3 35.0086 0
9.65665 -6.74698 1 3 34.4084 0
-5.49706 22.4848 1 3 33.8083 0
14.3655 -1.16839 1 3 33.2082 0
8.9327 -8.66201 1 3 32.6081 0
11.7021 -6.4783 1 3 32.0079 0
15.5544 5.45476 1 3 31.4079 0
-9.48338 22.8091 1 3 30.8079 0
13.006 -2.6352 1 3 30.208 0
-4.37963 24.1638 1 3 29.608 0
-12.3964 -8.64526 1 3 29.008 0
-19.8302 12.2827 1 3 28.408 0
-17.8262 16.6983 1 3 27.808 0
-2.00262 23.6917 1 3 27.208 0
-11.9213 20.9236 1 3 26.608 0
-6.37533 24.2949 1 3 26.008 0
-4.22047 -11.3982 1 3 25.408 0
-16.1444 17.78 1 3 24.808 0
-16.7544 -5.49345 1 3 24.208 0
-11.1895 -10.2401 1 3 23.6081 0
16.1494 -0.265047 1 3 23.0081 0
12.4336 -4.55153 1 3 22.4081 0
-21.4682 8.91719 1 3 21.8081 0
12.291 15.6138 1 3 21.2081 0
-18.5712 -6.32802 1 3 20.6081 0
-14.3819 -8.88578 1 3 20.0081 0
-8.14647 -11.6919 1 3 19.4081 0
0.375836 -12.1464 1 3 18.8081 0
-6.15685 -11.8942 1 3 18.2081 0
-11.4822 22.8744 1 3 17.6082 0
-14.9194 19.3609 1 3 17.0082 0
1.40201 23.8177 1 3 16.4082 0
-21.3318 10.9617 1 3 15.8082 0
9.45121 18.4674 1 3 15.2082 0
-10.1314 -11.9372 1 3 14.6082 0
-18.9718 14.8885 1 3 14.0082 0
13.6646 13.5324 1 3 13.4082 0
-1.50872 -12.816 1 3 12.8082 0
-13.1753 -10.4873 1 3 12.2082 0
-22.9092 5.34146 1 3 11.6082 0
15.6631 7.45174 1 3 11.0083 0
10.9017 -8.31111 1 3 10.4083 0
-19.8261 16.6969 1 3 9.80827 0
-13.9144 21.0897 1 3 9.20828 0
2.74801 -12.3981 1 3 8.60829 0
-17.4428 -7.97877 1 3 8.0083 0
-22.3392 3.42536 1 3 7.40831 0
47.3627 14.8976 1 3 6.80832 0
58.0383 -59.3604 1 3 6.20832 0
26.766 -103.642 1 3 5.60833 0
-105.115 -67.5487 1 3 5.00834 0
112.324 87.294 1 3 4.40835 0
-86.6789 129.884 1 3 3.80836 0
137.837 -101.811 1 3 3.20835 0
-59.2144 -171.184 1 3 2.60834 0
102.743 157.978 1 3 2.00833 0
117.029 -155.549 1 3 1.40833 0
135.68 144.464 1 3 0.808333 0
86.0534 -180.424 1 3 0.208333 0
