# Supplementary material for: Study of tumor growth indicates the existence of an “immunological threshold” separating states of pro- and antitumoral peritumoral inflammation
Source: PLoS One. 2018 Nov 2;13(11):e0202823. doi: 10.1371/journal.pone.0202823 (PMC6214501; doi:10.1371/journal.pone.0202823)
Supplement: S1 Data — File containing the position and radius of particles at simulated times. A detailed description file is provided alongside the data. (ZIP) [file pone.0202823.s004.zip › minimal dataset/competent/12200.csv]

0 0 1.00003 0 8383.26 0
1.12647 -3.26187 1.00006 0 8421.29 0
5.29017 0.00284139 1.00003 0 8139.12 0
-7.92955 4.61059 1.00013 0 9302.25 0
-0.383056 -1.94991 1.00006 0 8648.81 0
-0.747625 5.25138 1.00013 0 9260.19 0
-16.3415 7.72876 1.00006 0 8569.04 0
-9.07485 -1.2786 1.00003 0 8271.43 0
-2.63837 4.60041 1.00013 0 9327.8 0
-1.12908 3.28829 1.00013 0 9243.17 0
0.397812 11.1405 1.00006 0 8597.84 0
-7.54792 6.57352 1.00013 0 9296.63 0
-8.31135 2.64733 1.00003 0 8344.72 0
-5.29272 0.0231577 1.00006 0 8728.97 0
-4.14761 5.91245 1.00013 0 9197.39 0
-2.25679 6.56348 1.00013 0 9353.55 0
-3.00284 11.8021 1.00003 0 8329.79 0
-1.87513 8.52661 1.00006 0 8822.08 0
1.508 -1.29869 1.00003 0 8272.29 0
-7.16613 8.53668 1.00013 0 9196.01 0
5.67134 1.96619 1.00003 0 8252.66 0
3.03455 6.55341 1.00006 0 8735.61 0
-0.764427 -3.91314 1.00006 0 8580.95 0
-3.76586 7.87565 1.00013 0 9118.32 0
5.30731 9.16773 1.00006 0 8581.27 0
-4.52943 3.94934 1.00013 0 9362.37 0
7.19832 9.819 1.00003 0 8294.28 0
-9.43884 5.92266 1.00006 0 8716.87 0
-8.67554 9.84883 1.00003 0 8263.29 0
0.779414 13.1035 1.00003 0 8252.51 0
-0.365767 7.21451 1.00006 0 8784.1 0
-8.29394 11.8118 1.00003 0 8396.7 0
0.761831 3.93931 1.00006 0 8798.88 0
-6.03872 5.26154 1.00013 0 9302.26 0
-10.7612 -1.69511 0.73705 0 8176.25 0
-9.05723 7.8856 1.00003 0 8349.4 0
-6.40301 12.463 1.00003 0 8330.8 0
-7.1837 -0.627811 1.00003 0 8287.19 0
-4.16502 -3.2523 1.00006 0 8689.8 0
1.14351 5.90228 1.00013 0 9260.2 0
-6.4203 3.29843 1.00013 0 9251.99 0
7.94409 4.57998 1.00003 0 8140.3 0
2.28856 11.7917 1.00006 0 8703.86 0
-3.02008 2.63716 1.00013 0 9233.81 0
-3.40179 0.674183 1.00006 0 8726.42 0
-5.65692 7.22474 1.00013 0 9197.39 0
-5.27522 9.18785 1.00006 0 8739.1 0
5.68883 11.131 1.00006 0 8508.39 0
-3.38441 9.83883 1.00013 0 9118.33 0
0.380241 1.97607 1.00006 0 8872.82 0
-13.616 2.69867 1.00003 0 8278.03 0
-1.1116 12.4527 1.00003 0 8374.96 0
3.41631 8.51659 1.00003 0 8329.05 0
-13.9668 9.85915 1.00003 0 8261.59 0
-1.49337 10.4895 1.00006 0 8822.09 0
-6.02403 14.4267 1.00003 0 8190.17 0
-4.89353 11.1509 1.00006 0 8803.93 0
2.65269 4.59047 1.00006 0 8798.89 0
-11.7117 3.30858 1.00003 0 8203.81 0
4.56101 14.4064 1.00003 0 8183.53 0
-4.91102 1.98624 1.00006 0 8784.99 0
0.0160424 9.17738 1.00006 0 8784.11 0
4.162 3.27821 1.00006 0 8780.98 0
-5.67448 -1.94011 1.00003 0 8235.81 0
-5.64245 16.3899 1.00003 0 8245.71 0
-6.78447 10.4997 1.00006 0 8739.11 0
-12.0935 1.34544 1.00006 0 8737 0
1.52537 7.86536 1.00006 0 8735.62 0
-10.2025 1.99641 1.00003 0 8298.06 0
-1.51087 1.32511 1.00006 0 8726.43 0
7.57979 11.7821 1.00003 0 8181.07 0
-14.3486 7.89588 1.00003 0 8203.02 0
3.79795 10.4796 1.00006 0 8703.87 0
3.78031 1.31539 1.00006 0 8690.23 0
-2.27405 -2.60121 1.00006 0 8648.82 0
4.5438 5.24139 1.00003 0 8216.7 0
2.67 13.755 1.00006 0 8597.85 0
4.17948 12.4431 1.00006 0 8596.04 0
6.07042 13.0943 1.00006 0 8586.79 0
-12.0758 10.5101 1.00006 0 8569.04 0
-12.4575 8.54689 1.00003 0 8396.7 0
-3.78343 -1.28904 1.00003 0 8383.27 0
-10.5665 9.19789 1.00003 0 8349.41 0
-9.82053 3.95951 1.00003 0 8344.72 0
1.16033 15.0668 1.00003 0 8330.81 0
-4.13299 15.0778 1.00003 0 8329.8 0
1.90693 9.82845 1.00003 0 8329.06 0
-7.91484 13.7751 1.00003 0 8311.53 0
-6.80213 1.33531 1.00003 0 8298.07 0
8.32602 6.54311 1.00003 0 8294.29 0
6.4349 5.89236 1.00003 0 8288.88 0
-7.56563 -2.59097 1.00003 0 8287.2 0
-9.5243 -3.22746 1.00003 0 8280.19 0
3.39888 -0.647829 1.00003 0 8272.3 0
2.27103 2.62723 1.00003 0 8269.39 0
-10.185 11.1609 1.00003 0 8263.3 0
-1.89246 -0.638031 1.00003 0 8257.52 0
6.05307 3.92925 1.00003 0 8252.66 0
-8.69307 0.684293 1.00003 0 8235.82 0
-2.69581 13.6139 0.831126 0 8224.36 0
4.92556 7.20457 1.00003 0 8216.71 0
-11.3298 5.27178 1.00003 0 8203.82 0
-10.9482 7.23465 1.00003 0 8203.03 0
-2.24088 15.7253 1.00003 0 8190.41 0
-4.51226 13.1142 1.00003 0 8190.18 0
-7.53369 15.7385 1.00003 0 8185.74 0
-0.730337 14.4152 1.00003 0 8181.08 0
-14.7305 5.93299 1.00003 0 8178.61 0
-13.154 4.62161 0.936535 0 8173.83 0
6.81659 7.85545 1.00003 0 8171.23 0
-10.5841 0.0333247 1.00003 0 8168.16 0
1.88931 0.664126 1.00003 0 8162.2 0
-12.8393 6.58368 1.00003 0 8128.69 0
7.79271 7.45357 0.0257285 3 208.988 0
-14.1229 4.25846 0.098063 3 202.981 0
-4.59492 16.0707 0.0948129 3 201.181 0
-6.44585 -2.77168 0.113563 3 198.182 0
2.56503 -1.29852 0.0331452 3 196.982 0
7.69989 8.58385 0.0732292 3 195.783 0
7.29042 8.78276 0.0343952 3 195.183 0
7.81848 8.85019 0.0829794 3 194.583 0
-6.66497 16.2815 0.0303952 3 192.783 0
0.234498 -3.74227 0.0143119 3 191.584 0
-9.96055 -1.92011 0.0666458 3 190.984 0
9.37217 6.19642 0.0817294 3 190.384 0
-1.82071 -3.60394 0.0846461 3 189.784 0
-3.31385 15.7711 0.0598956 3 189.184 0
-17.4896 8.65789 0.44529 3 187.984 0
2.58924 -1.44501 0.0648124 3 187.385 0
5.53001 14.9293 0.099813 3 186.785 0
-13.2821 1.5454 0.196892 3 186.185 0
9.43503 5.92954 0.154978 3 185.585 0
-3.44677 16.1529 0.251971 3 184.985 0
-14.1158 3.88398 0.276219 3 184.385 0
-9.89692 12.3196 0.183059 3 183.786 0
4.36087 -1.2279 0.0380619 3 183.186 0
4.46615 15.8496 0.427541 3 182.586 0
2.12331 -2.43702 0.244305 3 181.986 0
-12.0003 -0.0363339 0.337715 3 181.386 0
-13.0794 11.3799 0.314716 3 180.786 0
-5.48391 -3.2445 0.262137 3 180.186 0
-0.0884371 15.6308 0.313216 3 179.587 0
-4.75526 17.1142 0.123063 3 178.987 0
4.56778 -0.96487 0.12498 3 178.387 0
-3.04365 -3.3948 0.105896 3 177.787 0
-11.2674 -0.929548 0.138812 3 177.187 0
6.51314 2.82106 0.185642 3 176.587 0
-9.01657 13.5583 0.12248 3 175.987 0
8.43463 9.6841 0.22314 3 175.388 0
0.717414 16.187 0.203391 3 174.788 0
9.70115 6.52775 0.366379 3 174.188 0
2.43829 15.0133 0.226806 3 173.588 0
7.10961 12.7658 0.0868128 3 172.988 0
-9.48107 12.1884 0.232056 3 172.388 0
0.493014 -4.40017 0.283719 3 171.788 0
-13.9696 5.1944 0.0616457 3 171.189 0
6.33466 0.818226 0.205058 3 170.589 0
-8.55416 14.9179 0.272469 3 169.989 0
-13.3376 0.794687 0.351297 3 169.389 0
-16.1073 6.31374 0.427958 3 168.789 0
-6.23533 -3.34308 0.45404 3 168.189 0
9.09326 5.38467 0.290635 3 167.589 0
-1.07119 15.5492 0.182226 3 166.99 0
-5.31297 -3.83241 0.237139 3 166.39 0
-13.7946 11.249 0.387794 3 165.79 0
8.23358 9.01599 0.293301 3 165.19 0
-14.7421 3.41779 0.332215 3 164.59 0
-2.29325 -3.98944 0.392294 3 163.99 0
6.93761 3.01457 0.266303 3 163.391 0
8.35 8.14747 0.5462 3 162.791 0
7.5366 13.2724 0.457956 3 162.191 0
-10.7239 -2.73396 0.296718 3 161.591 0
8.0285 3.10835 0.430875 3 160.991 0
-8.70746 -5.59228 0.340298 3 160.391 0
0.127285 -5.07262 0.444624 3 159.791 0
-15.3746 9.06853 0.431958 3 159.192 0
-11.9428 -0.885574 0.426042 3 158.592 0
-3.00579 -3.91093 0.327049 3 157.992 0
-8.33321 -3.55992 0.235722 3 157.392 0
-15.2165 4.69359 0.323632 3 156.792 0
-6.89673 16.9592 0.344298 3 156.192 0
-14.4588 4.59106 0.368546 3 155.592 0
-11.5135 11.9519 0.548199 3 154.993 0
9.47205 7.34071 0.375462 3 154.393 0
-8.47656 -4.55158 0.659025 3 153.793 0
-9.11251 15.611 0.547616 3 153.193 0
-16.0779 8.96825 0.26697 3 152.593 0
-2.07495 17.0909 0.373712 3 151.993 0
-0.880527 16.1145 0.410459 3 151.393 0
-10.6147 12.7537 0.638276 3 150.794 0
-15.0104 2.74378 0.391461 3 150.194 0
-14.7504 11.3022 0.551033 3 149.594 0
3.02053 -2.23163 0.578531 3 148.994 0
6.05213 14.637 0.497536 3 148.394 0
-14.0114 1.27697 0.469205 3 147.794 0
-15.5216 10.3973 0.63686 3 147.194 0
-2.68664 -4.8558 0.541367 3 146.595 0
-2.99986 17.0125 0.465455 3 145.995 0
-4.67211 -4.69783 0.532284 3 145.395 0
0.0156876 16.4974 0.561615 3 144.795 0
-12.5092 11.8803 0.419792 3 144.195 0
-7.23559 -4.20855 0.595696 3 143.595 0
-12.8523 0.00843664 0.49287 3 142.995 0
-1.43427 -5.55256 0.772433 3 142.396 0
5.42688 -1.47505 0.464122 3 141.796 0
-11.152 -3.703 0.655525 3 141.196 0
7.11051 13.9587 0.346047 3 140.596 0
-4.08178 16.7824 0.583947 3 139.996 0
-7.44362 17.7608 0.601362 3 139.396 0
9.08531 9.31999 0.486454 3 138.797 0
2.9098 -3.62583 0.803181 3 138.197 0
-9.32102 12.9731 0.537784 3 137.597 0
-18.3868 9.32107 0.665024 3 136.997 0
-15.5593 3.84519 0.593863 3 136.397 0
-13.0511 -1.19444 0.699938 3 135.797 0
-5.93702 -4.60279 0.731436 3 135.197 0
3.99179 16.7934 0.609112 3 134.598 0
8.22608 14.1502 0.631527 3 133.998 0
-15.1732 12.3327 0.565781 3 133.398 0
1.76814 16.6934 0.736436 3 132.798 0
-3.91953 -5.8223 0.81968 3 132.198 0
5.57229 15.7467 0.677107 3 131.598 0
7.20531 15.0146 0.676857 3 130.998 0
4.41677 -1.88393 0.580614 3 130.399 0
-0.995088 17.3014 0.72727 3 129.799 0
9.49146 8.32466 0.567865 3 129.199 0
3.28492 15.6151 0.752851 3 128.599 0
2.92243 17.5011 0.670691 3 127.999 0
4.41472 -3.20457 0.744019 3 127.399 0
-12.0351 13.2505 0.820763 3 126.799 0
8.91334 12.9159 0.751518 3 126.2 0
6.61881 -1.43888 0.68444 3 125.6 0
1.3982 -4.98882 0.749601 3 125 0
-13.6882 12.6198 0.947337 3 124.4 0
8.17432 -1.30632 0.857594 3 123.8 0
7.12831 -0.00335548 0.794015 3 123.2 0
-9.93447 -5.08622 0.892591 3 122.6 0
-2.56116 -6.75657 0.829429 3 122.001 0
-16.6717 4.99624 1 3 121.401 0
-0.0362314 -6.33267 0.826846 3 120.801 0
-6.16359 18.0533 0.707521 3 120.201 0
-0.452139 18.7051 0.776266 3 119.601 0
-5.11028 -7.91677 0.974585 3 119.001 0
5.72582 -2.63148 0.685606 3 118.401 0
6.06242 -3.97042 0.649192 3 117.802 0
-17.8546 6.51987 0.930338 3 117.202 0
10.7391 7.71136 0.781682 3 116.602 0
3.80708 18.8197 0.888925 3 116.002 0
-16.5381 11.6616 0.956586 3 115.402 0
9.25867 10.8012 0.925089 3 114.802 0
-4.51147 18.3154 0.958253 3 114.203 0
-16.959 9.85099 0.844678 3 113.603 0
-12.1932 -2.54705 0.886258 3 113.003 0
4.72845 -4.94114 1 3 112.403 0
-5.72228 19.7188 0.891758 3 111.803 0
7.6223 1.73151 0.921589 3 111.203 0
1.60954 -6.55828 0.832845 3 110.603 0
-15.4022 1.49332 0.914923 3 110.004 0
-3.26027 -8.42646 0.944837 3 109.404 0
-8.91039 17.1835 0.967752 3 108.804 0
0.638373 17.6451 0.738269 3 108.204 0
-11.4696 14.6658 0.704355 3 107.604 0
-14.2971 -0.116857 0.932922 3 107.004 0
9.45511 2.38997 1 3 106.404 0
9.90043 4.33487 0.972752 3 105.805 0
7.38086 -2.93859 0.952503 3 105.205 0
11.0566 5.95955 1 3 104.605 0
-19.9606 9.76602 0.95817 3 104.005 0
-13.7701 -3.43909 0.912256 3 103.405 0
2.95103 -5.5292 0.855594 3 102.805 0
-19.2122 7.88618 0.982751 3 102.205 0
12.8291 6.88103 1 3 101.606 0
-1.32573 -8.10543 1 3 101.006 0
-13.3248 14.5341 1 3 100.406 0
-9.81938 14.3627 0.867843 3 99.806 0
-5.57347 -6.13493 0.834345 3 99.2062 0
10.5304 9.42832 0.91134 3 98.6063 0
9.55427 -4.34647 1 3 98.0065 0
-18.4005 10.9912 1 3 97.4066 0
11.5083 3.27801 0.951004 3 96.8068 0
8.91589 0.35919 0.947004 3 96.2069 0
-14.9607 -1.93471 1 3 95.607 0
-8.99731 -6.82957 0.901757 3 95.0072 0
-7.58161 19.3602 1 3 94.4073 0
-2.51172 18.3889 1 3 93.8075 0
-10.5758 16.114 1 3 93.2076 0
-12.5573 16.3805 1 3 92.6078 0
-7.38345 -5.7953 1 3 92.0079 0
-4.91259 21.5747 1 3 91.4081 0
-2.31817 -10.1506 1 3 90.8082 0
8.73723 15.6986 1 3 90.2084 0
6.18545 -6.30758 1 3 89.6085 0
7.00399 16.6514 0.969919 3 89.0087 0
4.27128 -6.88753 1 3 88.4088 0
-3.61474 20.0573 1 3 87.809 0
10.6277 -0.57493 1 3 87.2091 0
-16.8712 2.92795 1 3 86.6092 0
-8.42139 -9.27158 1 3 86.0094 0
1.91854 18.8353 1 3 85.4095 0
-6.88294 21.2341 1 3 84.8097 0
-15.2213 13.8986 1 3 84.2098 0
10.5498 12.2386 1 3 83.61 0
2.67189 -8.08732 1 3 83.0101 0
-12.4087 -4.79025 1 3 82.4103 0
-7.09672 -7.77404 1 3 81.8104 0
-21.1302 7.3962 1 3 81.2106 0
-4.48206 -9.93744 1 3 80.6107 0
-19.6305 5.75658 1 3 80.0109 0
0.674163 -8.13133 1 3 79.411 0
9.71364 -2.3539 1 3 78.8111 0
-6.46233 -9.66966 1 3 78.2113 0
-15.7164 -3.78622 1 3 77.6114 0
-18.0089 12.9522 1 3 77.0116 0
-1.52192 20.127 1 3 76.4117 0
-8.1485 22.7836 1 3 75.8119 0
-9.55527 19.0403 1 3 75.212 0
-0.341624 -9.85423 1 3 74.6122 0
-3.92583 23.3138 1 3 74.0123 0
12.0006 13.6143 1 3 73.4125 0
1.71062 -9.84014 1 3 72.8126 0
-11.2589 17.9937 1 3 72.2128 0
13.0782 1.92428 1 3 71.6129 0
-16.2354 -0.393698 1 3 71.0131 0
-14.5423 16.1209 1 3 70.4132 0
5.45047 19.7522 1 3 69.8133 0
8.09453 -5.71204 1 3 69.2135 0
5.73004 -8.25511 1 3 68.6136 0
5.32564 17.6911 1 3 68.0138 0
11.9082 10.7723 1 3 67.4139 0
-14.3705 -5.26351 1 3 66.8141 0
-6.17783 23.1236 1 3 66.2142 0
-12.9856 -6.70534 1 3 65.6144 0
12.7402 4.8818 1 3 65.0145 0
11.1635 1.351 1 3 64.4147 0
4.13048 -9.45556 1 3 63.8147 0
-2.62558 21.7946 1 3 63.2146 0
7.65588 -7.66334 1 3 62.6145 0
-17.6013 1.06674 1 3 62.0143 0
-18.4724 4.12715 1 3 61.4142 0
-5.70477 -11.5202 1 3 60.8141 0
-16.9912 -2.24489 1 3 60.214 0
-18.3567 -0.784264 1 3 59.6138 0
-8.85638 20.9135 1 3 59.0137 0
10.6866 16.1454 1 3 58.4136 0
-21.6075 5.45508 1 3 57.8134 0
-10.1287 22.4556 1 3 57.2133 0
7.0975 18.6188 1 3 56.6132 0
-12.5322 19.5353 1 3 56.0131 0
-5.19073 24.8629 1 3 55.4129 0
-10.9862 -6.67063 1 3 54.8128 0
-19.2032 2.26087 1 3 54.2127 0
-19.0198 -2.67105 1 3 53.6125 0
-20.006 0.345799 1 3 53.0124 0
10.0993 14.2335 1 3 52.4123 0
-3.56491 -11.7143 1 3 51.8122 0
14.5146 5.80448 1 3 51.212 0
0.474966 20.2198 1 3 50.6119 0
2.98982 20.5227 1 3 50.0118 0
-3.00723 25.0903 1 3 49.4116 0
-13.7743 17.9676 1 3 48.8115 0
8.87019 17.6941 1 3 48.2114 0
-17.0491 14.7068 1 3 47.6113 0
-17.6812 -4.15652 1 3 47.0111 0
12.5643 -0.076005 1 3 46.411 0
-7.78697 -11.1674 1 3 45.8109 0
7.90197 -9.64782 1 3 45.2108 0
12.3663 8.82573 1 3 44.6106 0
-10.2828 -8.5419 1 3 44.0105 0
-2.26984 -13.2384 1 3 43.4104 0
14.2863 8.25093 1 3 42.8102 0
11.5125 -3.93977 1 3 42.2101 0
-11.9814 -10.5534 1 3 41.61 0
15.0694 1.73714 1 3 41.0099 0
-10.8288 20.5821 1 3 40.4097 0
-20.4491 3.82452 1 3 39.8096 0
-9.98194 -10.5226 1 3 39.2095 0
4.48857 21.8471 1 3 38.6093 0
13.3603 12.1476 1 3 38.0092 0
13.8226 10.1965 1 3 37.4091 0
-19.9747 12.5907 1 3 36.809 0
-0.605924 21.9018 1 3 36.2088 0
14.2359 3.55512 1 3 35.6087 0
-16.4781 16.6226 1 3 35.0086 0
12.0243 -2.00642 1 3 34.4084 0
16.0104 4.47722 1 3 33.8083 0
-15.8786 18.5306 1 3 33.2082 0
12.5881 15.526 1 3 32.6081 0
1.54722 21.9077 1 3 32.0079 0
-0.913167 -11.7698 1 3 31.4079 0
15.7391 9.62482 1 3 30.8079 0
-16.324 -5.69159 1 3 30.208 0
-14.9759 -7.16904 1 3 29.608 0
-1.70752 23.5711 1 3 29.008 0
-9.42142 24.3262 1 3 28.408 0
-22.4268 3.53021 1 3 27.808 0
1.08663 -11.7403 1 3 27.208 0
-12.2823 -8.57618 1 3 26.608 0
0.461876 23.5914 1 3 26.008 0
5.99081 -10.2372 1 3 25.408 0
-9.0513 -12.7168 1 3 24.808 0
15.9715 7.1742 1 3 24.208 0
-7.02939 -13.0183 1 3 23.6081 0
3.15345 -11.2252 1 3 23.0081 0
-11.0073 -12.3002 1 3 22.4081 0
5.00595 -11.9778 1 3 21.8081 0
13.9507 14.0584 1 3 21.2081 0
3.04606 23.2318 1 3 20.6081 0
7.48805 20.5798 1 3 20.0081 0
-7.45049 24.6655 1 3 19.4081 0
-12.558 21.585 1 3 18.8081 0
-4.78726 -13.2967 1 3 18.2081 0
15.2753 11.5708 1 3 17.6082 0
-14.2312 -9.02519 1 3 17.0082 0
10.0077 -6.29444 1 3 16.4082 0
-21.181 1.96425 1 3 15.8082 0
-0.635445 25.2591 1 3 15.2082 0
-21.4233 11.2118 1 3 14.6082 0
-21.8553 9.25985 1 3 14.0082 0
-14.4857 19.9644 1 3 13.4082 0
10.8197 18.141 1 3 12.8082 0
-19.0482 14.6671 1 3 12.2082 0
-23.1235 7.23554 1 3 11.6082 0
-3.49263 -14.821 1 3 11.0083 0
-6.11185 -14.7949 1 3 10.4083 0
14.5604 -0.196302 1 3 9.80827 0
6.44019 22.283 1 3 9.20828 0
-14.5217 21.9641 1 3 8.60829 0
-23.5827 5.24272 1 3 8.0083 0
1.38313 25.3576 1 3 7.40831 0
9.05831 40.354 1 3 6.80832 0
-74.3287 9.42819 1 3 6.20832 0
-52.6787 83.61 1 3 5.60833 0
71.5166 100.324 1 3 5.00834 0
137.165 40.6487 1 3 4.40835 0
88.5434 129.724 1 3 3.80836 0
140.448 96.3287 1 3 3.20835 0
150.806 99.3634 1 3 2.60834 0
-5.58248 -188.906 1 3 2.00833 0
-9.30761 -194.414 1 3 1.40833 0
-167.641 105.647 1 3 0.808333 0
183.102 -80.1965 1 3 0.208333 0
