# Supplementary material for: Study of tumor growth indicates the existence of an “immunological threshold” separating states of pro- and antitumoral peritumoral inflammation
Source: PLoS One. 2018 Nov 2;13(11):e0202823. doi: 10.1371/journal.pone.0202823 (PMC6214501; doi:10.1371/journal.pone.0202823)
Supplement: S1 Data — File containing the position and radius of particles at simulated times. A detailed description file is provided alongside the data. (ZIP) [file pone.0202823.s004.zip › minimal dataset/competent/9560.csv]

0 0 1.00003 0 5742.94 0
1.26354 -3.18795 1.00006 0 5778.85 0
5.24774 0.297715 1.00003 0 5509.42 0
-8.20218 4.18529 1.00013 0 6610.87 0
-0.314146 -1.95996 1.00006 0 5993.73 0
-14.0373 -0.0511471 1.00003 0 5702 0
-1.06463 5.21195 1.00013 0 6571.15 0
-15.0641 5.1394 1.00006 0 5918.4 0
-9.02862 -1.75696 1.00003 0 5637.32 0
-2.91774 4.45993 1.00013 0 6635 0
-1.33994 3.231 1.00013 0 6555.07 0
-12.1095 13.8146 1.00003 0 5556.03 0
-0.239016 11.1548 1.00006 0 5945.6 0
7.92576 6.99252 1.00006 0 5978.64 0
-7.92684 6.16619 1.00013 0 6605.56 0
-8.47753 2.20464 1.00003 0 5706.54 0
-5.32217 -0.253435 1.00006 0 6069.44 0
-4.49567 5.68898 1.00013 0 6511.84 0
-2.64262 6.44085 1.00013 0 6659.32 0
-12.4596 -1.27984 1.00003 0 5544.12 0
-3.66988 11.6315 1.00003 0 5692.44 0
-2.36744 8.42174 1.00006 0 6157.38 0
7.65064 5.01163 1.00003 0 5653.79 0
-0.99119 18.3261 1.00003 0 5560.7 0
1.54719 -1.2118 1.00003 0 5638.13 0
-14.2381 11.082 1.00003 0 5548.66 0
-7.65139 8.14674 1.00013 0 6510.53 0
3.9446 3.50728 1.00003 0 5619.59 0
2.64156 6.71637 1.00006 0 6075.71 0
-0.589614 -3.94059 1.00006 0 5929.64 0
-4.22046 7.66977 1.00013 0 6437.16 0
3.19163 10.6783 1.00006 0 5929.95 0
-4.77106 3.7082 1.00013 0 6667.65 0
4.76963 9.44973 1.00003 0 5658.9 0
-9.78009 5.41419 1.00006 0 6058.01 0
-10.8072 10.6047 1.00003 0 5629.63 0
-1.81692 12.3835 1.00003 0 5619.45 0
-0.789505 7.19285 1.00006 0 6121.51 0
-9.22932 9.37576 1.00003 0 5755.63 0
2.09172 2.75491 1.00006 0 6135.47 0
-6.34891 4.93706 1.00013 0 6610.88 0
-10.8819 -2.50885 1.00003 0 5546.55 0
-9.5046 7.39512 1.00003 0 5710.96 0
-6.82561 14.0892 1.00003 0 5693.39 0
-7.45104 -2.98586 1.00003 0 5652.2 0
-7.72661 -4.96661 1.00003 0 5645.58 0
-4.02022 -3.46341 1.00006 0 6032.45 0
8.47573 10.9543 1.00003 0 5541.52 0
0.788401 5.96419 1.00013 0 6571.16 0
-4.6971 16.822 1.00003 0 5592.85 0
-6.62433 2.95632 1.00013 0 6563.4 0
7.37569 3.03095 1.00003 0 5510.6 0
1.61389 11.9069 1.00006 0 6045.73 0
-3.19328 2.47916 1.00013 0 6546.23 0
-3.46885 0.498329 1.00006 0 6067.03 0
-6.07364 6.91769 1.00013 0 6511.84 0
-5.79828 8.89865 1.00006 0 6079.01 0
2.16438 15.8688 1.00006 0 5943.9 0
8.20068 8.97346 1.00006 0 5935.15 0
-2.44263 -4.69255 1.00006 0 5940.61 0
5.04475 11.4307 1.00006 0 5861.12 0
-16.3668 8.34924 1.00006 0 5959.42 0
-3.94513 9.65047 1.00013 0 6437.17 0
3.12002 -2.43574 1.00006 0 5904.06 0
0.238148 2.00214 1.00006 0 6205.3 0
-12.3848 11.8338 1.00003 0 5675.18 0
-11.9086 2.68165 1.00003 0 5643.55 0
-3.39466 13.6123 1.00003 0 5735.1 0
2.91653 8.69738 1.00003 0 5691.74 0
-14.5135 9.10104 1.00003 0 5628.03 0
-2.09215 10.4025 1.00006 0 6157.39 0
-8.67851 13.3374 1.00003 0 5560.47 0
-5.523 10.8793 1.00006 0 6140.24 0
0.513323 3.98318 1.00006 0 6135.48 0
-12.1839 0.701017 1.00003 0 5573.46 0
-1.26652 16.3454 1.00003 0 5553.83 0
8.95368 1.80218 1.00003 0 5635.38 0
-5.04662 1.72743 1.00006 0 6122.35 0
-0.514254 9.17385 1.00006 0 6121.52 0
2.36646 4.73565 1.00006 0 6118.56 0
-12.7354 -3.26048 1.00003 0 5538.45 0
-5.87349 -4.21519 1.00003 0 5603.68 0
-4.29592 -5.44433 1.00003 0 5624.17 0
-16.6419 6.3684 1.00003 0 5661.43 0
-8.40311 15.3183 1.00003 0 5613.03 0
-7.37625 10.1275 1.00006 0 6079.02 0
-10.3306 1.45286 1.00006 0 6077.02 0
-15.3396 3.15868 1.00003 0 5548.9 0
1.06361 7.94513 1.00006 0 6075.72 0
-6.55035 16.07 1.00003 0 5643.62 0
-8.75295 0.223716 1.00003 0 5662.47 0
-1.61506 1.25008 1.00006 0 6067.04 0
5.32001 13.4115 1.00003 0 5551.37 0
6.89793 12.1828 1.00003 0 5565.17 0
-13.2109 5.89129 1.00003 0 5572.71 0
3.74235 14.64 1.00006 0 6045.74 0
3.66984 1.52624 1.00006 0 6032.85 0
0.715831 -7.15011 1.00003 0 5502.79 0
4.97291 -1.6833 1.00003 0 5532.49 0
-3.74471 -1.48237 1.00006 0 5993.74 0
4.21955 5.48785 1.00003 0 5585.63 0
-18.2199 7.59697 1.00003 0 5498.98 0
0.0362733 13.1356 1.00006 0 5945.61 0
1.88915 13.8878 1.00006 0 5943.9 0
0.98859 -5.1688 1.00003 0 5526.15 0
3.467 12.659 1.00006 0 5935.16 0
5.59544 15.3924 1.00006 0 5929.96 0
2.84181 -4.41621 1.00006 0 5929.64 0
-12.9357 7.87226 1.00006 0 5918.4 0
7.10064 1.04996 1.00006 0 5904.07 0
7.17345 14.1637 1.00006 0 5861.13 0
6.82597 -0.930778 1.00006 0 5778.86 0
-12.6603 9.85291 1.00003 0 5755.63 0
-1.89148 -0.730578 1.00003 0 5742.95 0
-8.12768 17.2992 1.00003 0 5735.11 0
-11.0824 8.62405 1.00003 0 5710.97 0
-10.0553 3.43358 1.00003 0 5706.54 0
-16.9172 4.38744 1.00003 0 5702.01 0
-1.54157 14.3644 1.00003 0 5693.4 0
-5.24778 12.8603 1.00003 0 5692.45 0
1.33867 9.9259 1.00003 0 5691.75 0
-10.5318 12.5857 1.00003 0 5675.19 0
-6.89983 0.975612 1.00003 0 5662.48 0
-13.9628 13.0628 1.00003 0 5661.44 0
6.62272 10.2019 1.00003 0 5658.91 0
6.07264 6.24014 1.00003 0 5653.8 0
-5.59773 -2.23433 1.00003 0 5652.21 0
-9.30438 -3.73759 1.00003 0 5645.59 0
-11.834 15.7952 1.00003 0 5643.63 0
-15.615 1.17788 1.00003 0 5643.56 0
3.39471 -0.454774 1.00003 0 5638.14 0
-9.57979 -5.71846 1.00003 0 5637.33 0
5.52263 2.27873 1.00003 0 5635.39 0
-8.95401 11.3566 1.00003 0 5629.64 0
-16.0912 10.3301 1.00003 0 5628.04 0
-2.16719 -2.71172 1.00003 0 5624.18 0
5.79766 4.25937 1.00003 0 5619.59 0
0.586721 17.0974 1.00003 0 5619.46 0
-17.9449 9.57776 1.00003 0 5613.04 0
-7.17548 -1.0053 1.00003 0 5603.69 0
-4.97249 14.841 1.00003 0 5592.86 0
4.49463 7.46872 1.00003 0 5585.64 0
-11.6333 4.66235 1.00003 0 5573.47 0
-11.3579 6.64328 1.00003 0 5572.72 0
4.0173 16.621 1.00003 0 5565.17 0
-3.11942 15.5933 1.00003 0 5560.71 0
-7.10079 12.1083 1.00003 0 5560.48 0
-10.2564 14.5664 1.00003 0 5556.04 0
-2.84446 17.5742 1.00003 0 5553.83 0
0.311238 15.1165 1.00003 0 5551.38 0
-13.4863 3.91056 1.00003 0 5548.91 0
-9.98085 16.5474 1.00003 0 5548.67 0
-11.1576 -4.48952 1.00003 0 5546.56 0
-13.7618 1.92979 1.00003 0 5544.13 0
6.34765 8.22095 1.00003 0 5541.53 0
-10.6063 -0.527938 1.00003 0 5538.46 0
1.8167 0.773921 1.00003 0 5532.5 0
-6.14907 -6.19603 1.00003 0 5526.16 0
9.22879 3.78324 1.00003 0 5510.61 0
10.8068 2.55446 1.00003 0 5509.43 0
-0.864304 -5.9216 1.00003 0 5502.8 0
-14.7888 7.12023 1.00003 0 5498.99 0
3.38314 -3.4825 0.0728959 3 213.178 0
8.21318 5.94259 0.0654791 3 205.38 0
-5.93646 16.9504 0.0533955 3 204.78 0
2.9774 16.5242 0.0442287 3 203.581 0
2.01544 -5.03985 0.0346452 3 199.982 0
-14.678 12.1526 0.101813 3 197.582 0
4.14287 -2.29767 0.0320618 3 196.982 0
7.75462 -0.0482769 0.179976 3 196.382 0
7.96416 12.403 0.0885628 3 195.783 0
8.72984 5.18231 0.0909795 3 195.183 0
-5.79218 16.861 0.0768959 3 193.383 0
-7.61684 -6.07187 0.0964796 3 192.783 0
1.61588 17.0969 0.0288952 3 192.183 0
-7.34288 -6.10777 0.146812 3 191.584 0
-13.5164 -1.52941 0.0471454 3 190.384 0
1.75637 16.9673 0.160894 3 189.784 0
-3.89773 17.5093 0.0528122 3 189.184 0
-13.3226 14.1443 0.202141 3 188.584 0
-12.7811 14.9173 0.286552 3 187.984 0
-16.6212 3.14092 0.130646 3 186.785 0
-4.95051 -6.48941 0.165644 3 185.585 0
8.38372 5.86108 0.120897 3 184.985 0
-11.2282 16.9611 0.284219 3 183.786 0
-12.2904 14.85 0.0439787 3 183.186 0
-12.4081 -4.46797 0.21589 3 182.586 0
7.82499 13.063 0.27022 3 181.986 0
0.0116392 17.9876 0.0528955 3 181.386 0
-9.36026 17.6779 0.214307 3 180.786 0
8.206 0.985702 0.101646 3 180.186 0
8.28696 12.3404 0.235472 3 179.587 0
-18.9003 6.57794 0.17856 3 178.987 0
-8.97148 18.4118 0.397044 3 178.387 0
1.35649 17.9869 0.163227 3 177.787 0
8.63607 7.9034 0.139312 3 177.187 0
-4.04216 17.8653 0.230889 3 176.587 0
6.18177 -2.00671 0.246388 3 175.987 0
11.5861 3.46863 0.179976 3 175.388 0
-15.411 -0.187943 0.333298 3 174.788 0
-7.64719 -6.49694 0.332632 3 174.188 0
8.68133 12.7447 0.298884 3 173.588 0
-4.64844 18.0915 0.270053 3 172.988 0
6.87563 15.4088 0.213474 3 172.388 0
8.87027 8.06607 0.113813 3 171.788 0
2.20319 17.1992 0.315466 3 171.189 0
-5.63628 17.9553 0.40896 3 170.589 0
8.12232 0.300838 0.207057 3 169.989 0
-18.0385 10.7755 0.195642 3 169.389 0
-13.708 -1.25349 0.210974 3 168.789 0
8.93295 5.71098 0.446207 3 168.189 0
-10.9321 17.6223 0.427125 3 167.589 0
2.27789 -5.68961 0.379628 3 166.99 0
-4.10068 -6.83651 0.391544 3 166.39 0
10.0593 1.06006 0.322132 3 165.79 0
0.319548 18.3809 0.286802 3 165.19 0
1.7739 17.6956 0.313883 3 164.59 0
-3.044 -5.86654 0.320133 3 163.99 0
-8.30229 -6.21022 0.369629 3 163.391 0
9.2552 8.43081 0.181809 3 162.791 0
-14.0219 -2.74493 0.383878 3 162.191 0
-5.92502 -7.51435 0.338715 3 161.591 0
-16.5684 2.31771 0.333382 3 160.991 0
-7.20372 -6.96616 0.299634 3 160.391 0
9.57193 9.79388 0.457956 3 159.791 0
-10.351 -7.01146 0.456123 3 159.192 0
4.4622 -3.08708 0.49062 3 158.592 0
-11.1041 -6.14262 0.506202 3 157.992 0
-17.8092 5.51994 0.364879 3 157.392 0
5.4961 -3.1341 0.541617 3 156.792 0
8.78066 12.1862 0.257637 3 156.192 0
-14.4131 -1.53872 0.532951 3 155.592 0
-17.4321 10.8996 0.411209 3 154.993 0
-1.16187 -7.17399 0.26997 3 154.393 0
-19.1145 8.73664 0.441457 3 153.793 0
-12.3301 -5.22154 0.379962 3 153.193 0
8.21249 -0.499202 0.442707 3 152.593 0
1.95292 -6.44342 0.414792 3 151.993 0
-13.6302 -2.01515 0.380128 3 151.393 0
-17.1391 1.47744 0.526951 3 150.794 0
-2.17094 -5.97039 0.291718 3 150.194 0
3.09945 -5.83481 0.425292 3 149.594 0
6.83667 -2.45643 0.510535 3 148.994 0
-18.5505 5.98343 0.415042 3 148.394 0
-6.60472 17.6331 0.495953 3 147.794 0
-13.9395 17.5967 0.568781 3 147.194 0
10.0715 0.00237395 0.716604 3 146.595 0
6.66407 -3.4074 0.433791 3 145.995 0
-15.5964 11.7687 0.476788 3 145.395 0
9.41056 6.78351 0.482371 3 144.795 0
8.85826 0.286364 0.509369 3 144.195 0
10.1372 10.8328 0.607278 3 143.595 0
2.59409 19.5711 0.570198 3 142.995 0
-15.9936 -2.99584 0.72877 3 142.396 0
-14.8467 -2.45397 0.475705 3 141.796 0
-4.00671 18.7409 0.640693 3 141.196 0
5.53537 16.9424 0.479871 3 140.596 0
12.4575 4.11345 0.430625 3 139.996 0
-1.80132 -7.33211 0.347797 3 139.396 0
10.0445 5.81565 0.640443 3 138.797 0
6.07311 -4.21439 0.569281 3 138.197 0
10.6382 9.71554 0.499036 3 137.597 0
-10.033 18.2602 0.674607 3 136.997 0
-4.99529 -7.33902 0.607362 3 136.397 0
5.01591 18.0348 0.698355 3 135.797 0
5.76914 -5.26878 0.504036 3 135.197 0
-2.895 -7.00171 0.791598 3 134.598 0
-13.1963 -4.78083 0.587863 3 133.998 0
-13.8922 14.5356 0.463122 3 133.398 0
7.75138 15.728 0.598446 3 132.798 0
-15.5054 -1.14506 0.624194 3 132.198 0
-16.578 -0.283392 0.702688 3 131.598 0
-17.4488 0.515972 0.474871 3 130.998 0
6.75326 16.6613 0.649859 3 130.399 0
8.07779 -2.08576 0.696522 3 129.799 0
7.54815 -3.14651 0.472455 3 129.199 0
-19.6985 6.44345 0.622944 3 128.599 0
9.16509 -0.996944 0.614361 3 127.999 0
-19.7028 9.67673 0.668191 3 127.399 0
-17.604 2.68016 0.760851 3 126.799 0
-1.09439 20.2349 0.841678 3 126.2 0
-2.45953 19.3029 0.705188 3 125.6 0
-5.22005 20.2021 0.824013 3 125 0
-8.00205 19.0221 0.72377 3 124.4 0
-8.73623 -7.34156 0.81043 3 123.8 0
-11.5344 -7.3987 0.785266 3 123.2 0
-18.6462 4.8306 0.718104 3 122.6 0
2.93598 18.1514 0.857844 3 122.001 0
9.10709 13.8978 0.914506 3 121.401 0
-0.786512 -8.17365 0.797931 3 120.801 0
11.5673 12.7974 0.801014 3 120.201 0
-15.9334 13.1843 0.966919 3 119.601 0
11.332 0.842617 0.781183 3 119.001 0
-13.819 16.0261 1 3 118.401 0
6.50505 18.0775 0.756518 3 117.802 0
-20.2745 7.92418 0.964753 3 117.202 0
1.46879 -9.00216 1 3 116.602 0
-8.7768 -8.90414 0.733186 3 116.002 0
12.7109 5.34078 0.81193 3 115.402 0
-0.124589 21.6495 0.805681 3 114.802 0
9.99047 12.2952 0.840678 3 114.203 0
-10.1705 -8.26169 0.789515 3 113.603 0
10.2867 7.93425 0.95117 3 113.003 0
-15.2954 14.9013 0.850261 3 112.403 0
11.6842 -0.783669 0.86426 3 111.803 0
-12.3683 17.7225 1 3 111.203 0
-3.54053 20.416 0.847344 3 110.603 0
4.68417 -4.5495 0.804847 3 110.004 0
-6.4136 19.0102 0.785599 3 109.404 0
4.14062 19.2194 0.740935 3 108.804 0
1.27856 19.0078 0.829846 3 108.204 0
-3.86716 -8.40045 0.913006 3 107.604 0
1.2743 22.8239 0.996584 3 107.004 0
-13.5104 -8.22432 0.86301 3 106.404 0
-2.22587 21.5241 0.843845 3 105.805 0
-17.6802 12.2852 1 3 105.205 0
-13.0248 -6.41162 1 3 104.605 0
-18.4556 -0.3876 0.865843 3 104.005 0
-3.74612 -10.3184 1 3 103.405 0
11.0818 4.53504 1 3 102.805 0
-21.2686 10.2489 0.989501 3 102.205 0
-18.5144 1.33073 0.854011 3 101.606 0
9.41655 -5.48981 1 3 101.006 0
3.51742 20.8607 1 3 100.406 0
-2.1905 -9.16927 0.925005 3 99.806 0
-11.1025 19.4851 0.936171 3 99.2062 0
13.1918 0.765212 1 3 98.6063 0
-15.4966 17.1151 1 3 98.0065 0
11.7371 10.999 1 3 97.4066 0
-19.437 11.3309 1 3 96.8068 0
12.7985 2.72437 1 3 96.2069 0
-17.2755 -1.83479 1 3 95.607 0
-19.2766 3.23103 1 3 95.0072 0
-6.53751 22.4272 0.979585 3 94.4073 0
2.85141 -7.54882 1 3 93.8075 0
-7.16708 -8.26337 1 3 93.2076 0
9.34691 15.813 1 3 92.6078 0
-7.28826 -10.2267 0.964336 3 92.0079 0
-17.5796 14.2817 0.99875 3 91.4081 0
4.44352 -6.33459 1 3 90.8082 0
-20.3676 1.43056 1 3 90.2084 0
-3.20388 23.3373 1 3 89.6085 0
-0.312584 -9.90867 1 3 89.0087 0
-18.1879 -3.61417 1 3 88.4088 0
-7.26132 -12.2027 1 3 87.809 0
13.5961 -1.19281 1 3 87.2091 0
-20.3607 4.96303 1 3 86.6092 0
14.1421 4.20486 1 3 86.0094 0
-19.36 13.3708 1 3 85.4095 0
-3.51803 -12.3041 1 3 84.8097 0
-1.91056 -11.1116 1 3 84.2098 0
8.96581 -3.54101 1 3 83.61 0
-9.2294 -11.8495 1 3 83.0101 0
12.007 9.01743 1 3 82.4103 0
-20.7316 -0.53472 1 3 81.8104 0
-19.1574 15.5096 1 3 81.2106 0
-1.22167 23.0828 1 3 80.6107 0
-9.29482 20.1747 1 3 80.0109 0
-5.5121 -9.38236 1 3 79.411 0
-14.5914 -4.00524 1 3 78.8111 0
-14.974 -5.96797 1 3 78.2113 0
-11.8873 -9.15478 1 3 77.6114 0
4.89039 -8.28172 1 3 77.0116 0
-19.3797 -2.00867 1 3 76.4117 0
-7.26508 20.5796 1 3 75.8119 0
1.7165 -10.9857 1 3 75.212 0
5.77581 19.8556 1 3 74.6122 0
1.93831 -12.9733 1 3 74.0123 0
-22.5738 4.74093 1 3 73.4125 0
7.48942 -4.89096 1 3 72.8126 0
10.3529 -2.10181 1 3 72.2128 0
8.23387 17.4733 1 3 71.6129 0
16.2737 5.7742 1 3 71.0131 0
-17.3042 16.2621 1 3 70.4132 0
-21.219 12.2366 1 3 69.8133 0
-10.0986 -10.0496 1 3 69.2135 0
-10.5784 21.7087 1 3 68.6136 0
1.51836 20.8389 1 3 68.0138 0
-8.59296 22.074 1 3 67.4139 0
12.2657 -2.68506 1 3 66.8141 0
6.41662 -6.63167 1 3 66.2142 0
3.37848 -9.59094 1 3 65.6144 0
10.9318 14.4946 1 3 65.0145 0
-5.43816 -11.3802 1 3 64.4147 0
12.0125 7.01817 1 3 63.8147 0
7.72353 19.4063 1 3 63.2146 0
-11.2243 -11.9757 1 3 62.6145 0
8.34174 -7.17374 1 3 62.0143 0
9.65331 18.8814 1 3 61.4142 0
-17.0232 18.4065 1 3 60.8141 0
-0.0702668 -11.8936 1 3 60.214 0
13.6742 10.1221 1 3 59.6138 0
-21.4502 -2.40021 1 3 59.0137 0
16.0963 3.78211 1 3 58.4136 0
13.4045 12.1028 1 3 57.8134 0
15.2558 11.3463 1 3 57.2133 0
5.28446 21.7943 1 3 56.6132 0
-4.61374 21.921 1 3 56.0131 0
11.3296 -6.07104 1 3 55.4129 0
-12.8974 -10.88 1 3 54.8128 0
-21.3008 3.19828 1 3 54.2127 0
-1.68188 -13.0972 1 3 53.6125 0
-13.0328 19.6082 1 3 53.0124 0
-15.3546 -7.93084 1 3 52.4123 0
-23.2673 2.83342 1 3 51.8122 0
-5.15673 23.8452 1 3 51.212 0
-14.557 -9.76495 1 3 50.6119 0
14.3194 6.19702 1 3 50.0118 0
10.2528 -7.75651 1 3 49.4116 0
0.157063 -13.8827 1 3 48.8115 0
-22.333 1.06551 1 3 48.2114 0
13.7972 8.12602 1 3 47.6113 0
-9.00366 -13.836 1 3 47.0111 0
-18.8319 17.5532 1 3 46.411 0
6.86769 -8.5789 1 3 45.8109 0
-16.4823 -4.65619 1 3 45.2108 0
-21.6332 6.50557 1 3 44.6106 0
5.26862 -10.2439 1 3 44.0105 0
10.8767 -4.12335 1 3 43.4104 0
-14.949 19.0359 1 3 42.8102 0
-22.1635 8.47197 1 3 42.2101 0
12.8774 14.0321 1 3 41.61 0
3.62781 -11.5748 1 3 41.0099 0
7.23294 21.3445 1 3 40.4097 0
14.8112 13.5244 1 3 39.8096 0
-23.5602 7.04056 1 3 39.2095 0
-12.5716 21.5532 1 3 38.6093 0
-16.4737 20.3295 1 3 38.0092 0
14.7522 2.30121 1 3 37.4091 0
-18.571 -5.57687 1 3 36.809 0
3.27423 22.8455 1 3 36.2088 0
-7.10515 24.33 1 3 35.6087 0
-14.487 20.9814 1 3 35.0086 0
8.79159 -9.12107 1 3 34.4084 0
0.187571 24.5014 1 3 33.8083 0
7.24591 -10.5422 1 3 33.2082 0
-20.9383 14.5997 1 3 32.6081 0
-1.76196 25.0083 1 3 32.0079 0
10.7664 17.2196 1 3 31.4079 0
12.3103 15.9492 1 3 30.8079 0
2.25536 24.5667 1 3 30.208 0
-16.8642 -6.61946 1 3 29.608 0
14.219 -3.10941 1 3 29.008 0
15.7517 7.70489 1 3 28.408 0
-9.89919 23.5885 1 3 27.808 0
12.6393 17.9215 1 3 27.208 0
16.6624 12.7675 1 3 26.608 0
10.7044 -9.70459 1 3 26.008 0
9.16289 20.8198 1 3 25.408 0
-20.5455 -5.89347 1 3 24.808 0
5.51846 -12.2272 1 3 24.208 0
12.8172 -4.60747 1 3 23.6081 0
-7.0353 -14.1897 1 3 23.0081 0
-5.21251 -13.3669 1 3 22.4081 0
1.16733 26.245 1 3 21.8081 0
11.5258 19.5828 1 3 21.2081 0
-11.8932 23.4347 1 3 20.6081 0
12.2216 -8.10754 1 3 20.0081 0
-20.1626 -3.93064 1 3 19.4081 0
3.8499 -13.5615 1 3 18.8081 0
-3.74556 25.2625 1 3 18.2081 0
-3.28685 -14.2908 1 3 17.6082 0
15.146 0.340401 1 3 17.0082 0
5.04274 23.7788 1 3 16.4082 0
4.02383 25.4998 1 3 15.8082 0
-4.9816 -15.3528 1 3 15.2082 0
15.5502 -1.61773 1 3 14.6082 0
-17.3593 -8.55642 1 3 14.0082 0
14.2545 15.4818 1 3 13.4082 0
13.4266 -6.51198 1 3 12.8082 0
16.6473 1.66184 1 3 12.2082 0
9.17066 -11.0849 1 3 11.6082 0
-23.2557 10.1474 1 3 11.0083 0
-8.85673 25.2953 1 3 10.4083 0
-16.4701 -10.3478 1 3 9.80827 0
-1.45001 -15.0837 1 3 9.20828 0
14.5256 -4.89954 1 3 8.60829 0
-14.693 -11.7603 1 3 8.0083 0
-20.6847 16.8005 1 3 7.40831 0
-22.6748 13.6079 1 3 6.80832 0
16.1646 -5.78019 1 3 6.20832 0
38.6385 35.3676 1 3 5.60833 0
53.8439 67.263 1 3 5.00834 0
108.619 -46.8906 1 3 4.40835 0
-84.6901 -110.602 1 3 3.80836 0
150.76 -48.3247 1 3 3.20835 0
152.695 79.5712 1 3 2.60834 0
31.2556 -181.51 1 3 2.00833 0
-46.0887 186.162 1 3 1.40833 0
-94.5207 173.226 1 3 0.808333 0
-49.682 -193.575 1 3 0.208333 0
