# Supplementary material for: Study of tumor growth indicates the existence of an “immunological threshold” separating states of pro- and antitumoral peritumoral inflammation
Source: PLoS One. 2018 Nov 2;13(11):e0202823. doi: 10.1371/journal.pone.0202823 (PMC6214501; doi:10.1371/journal.pone.0202823)
Supplement: S1 Data — File containing the position and radius of particles at simulated times. A detailed description file is provided alongside the data. (ZIP) [file pone.0202823.s004.zip › minimal dataset/competent/21020.csv]

0 0 0.928719 0 18380.6 0
-6.91152 2.40253 1.00013 0 18352.9 0
-3.45977 2.84094 1.00013 0 18264.6 0
-2.62816 6.74779 0.675238 0 18403.5 0
-5.29797 3.62894 1.00013 0 18411.3 0
-3.69672 4.82726 1.00013 0 18357.9 0
-7.14809 4.38846 1.00013 0 18313.2 0
-5.06138 1.64298 1.00003 0 17533.6 0
2.18495e+07 -1.77318e+08 0.884706 0 17439.7 0
-8.91077 0.775443 1.00003 0 17381.5 0
-7.97429 5.04974 0.0561456 3 206.588 0
-6.2122 1.47337 0.153562 3 204.788 0
-4.50204 0.781093 0.025562 3 204.189 0
-6.45791 1.39772 0.100563 3 202.989 0
-3.78154 5.87354 0.0480619 3 202.389 0
-3.86218 5.98494 0.082146 3 200.59 0
-7.43322 5.45862 0.0767295 3 199.39 0
-7.48106 1.53011 0.0391451 3 196.99 0
-7.93469 1.42653 0.170477 3 195.791 0
-2.45042 6.0658 0.0283952 3 194.591 0
-6.00414 4.54246 0.126647 3 193.991 0
-2.38728 2.6888 0.0801458 3 193.391 0
-2.38137 6.08427 0.0318955 3 192.791 0
-3.03669 3.89861 0.127563 3 192.192 0
-4.01657 5.87107 0.0844792 3 190.992 0
-3.86502 1.38264 0.224306 3 190.392 0
-7.4477 5.74283 0.194392 3 189.192 0
-9.20804 -0.316238 0.130313 3 188.592 0
-7.79688 5.23393 0.0617291 3 187.993 0
-3.44637 1.80339 0.0363119 3 187.393 0
-8.26281 4.57646 0.127647 3 186.793 0
-9.25791 1.82122 0.0989795 3 186.193 0
-2.8132 5.81383 0.276219 3 184.993 0
-3.48766 1.45178 0.152228 3 184.393 0
-7.73483 5.39256 0.106396 3 183.794 0
-3.53273 7.07531 0.280969 3 183.194 0
-3.32262 6.55205 0.0462288 3 182.594 0
-4.97528 7.02196 0.27297 3 181.994 0
-8.14537 4.70748 0.0457287 3 181.394 0
-6.1488 1.10905 0.209641 3 180.794 0
-3.4081 6.70506 0.104896 3 180.195 0
-4.40188 8.573 0.253804 3 179.595 0
-1.32605 2.98706 0.303551 3 178.995 0
-1.0258 0.146375 0.10723 3 178.395 0
-8.11119 -0.19943 0.260387 3 177.195 0
-3.45622 6.15691 0.337048 3 176.595 0
-7.60818 -0.543403 0.325049 3 175.996 0
-5.92344 5.03118 0.359297 3 175.396 0
-4.30044 -1.03569 0.312467 3 174.796 0
-5.08817 5.0223 0.39996 3 173.596 0
-1.72411 6.32231 0.322716 3 172.996 0
-7.75827 0.205453 0.27097 3 172.396 0
-8.17425 1.91841 0.317633 3 171.797 0
-3.92233 1.78983 0.143896 3 171.197 0
-8.32657 5.0035 0.297384 3 170.597 0
-2.16846 3.18454 0.326882 3 169.997 0
-8.74762 -0.399085 0.185309 3 169.397 0
-3.68251 1.76512 0.093813 3 168.797 0
-2.93612 0.975442 0.228639 3 168.197 0
1.03515 0.523043 0.229806 3 167.598 0
-3.46242 0.5573 0.436374 3 166.998 0
-4.65315 9.15343 0.375379 3 166.398 0
-2.67276 1.60198 0.450207 3 165.798 0
-2.71353 8.82348 0.136146 3 165.198 0
-4.95999 6.51232 0.235222 3 164.598 0
-7.84231 5.97409 0.255138 3 163.998 0
-3.81103 9.27431 0.450207 3 163.399 0
-4.04132 0.963318 0.220473 3 162.799 0
-6.74269 6.77836 0.256137 3 162.199 0
-8.25802 3.04659 0.489537 3 161.599 0
-6.07601 0.391075 0.478538 3 160.999 0
-6.30136 12.7177 0.381712 3 160.399 0
-9.22751 3.03855 0.45054 3 159.799 0
-3.27763 8.46599 0.516035 3 159.2 0
-2.17741 4.84187 0.512202 3 158.6 0
-8.35073 -0.828181 0.396877 3 158 0
-4.74375 5.84562 0.458039 3 157.4 0
-2.35067 0.502811 0.512452 3 156.8 0
-9.12633 -1.53784 0.501036 3 156.2 0
-1.64615 7.08166 0.357297 3 155.601 0
-9.74879 2.09009 0.437041 3 155.001 0
-2.11919 3.91421 0.40046 3 154.401 0
-3.17538 7.60521 0.341548 3 153.801 0
0.533599 2.19058 0.255887 3 153.201 0
-8.88881 2.20352 0.422375 3 152.601 0
-0.309799 3.10647 0.518368 3 152.001 0
-1.78236 -1.5361 0.497703 3 151.402 0
2.89602 2.99352 0.40621 3 150.802 0
-2.73245 -2.35652 0.651775 3 150.202 0
-4.28444 7.65899 0.665108 3 149.602 0
-5.64731 5.82132 0.429375 3 149.002 0
-4.3897 -3.99591 0.701272 3 148.402 0
-7.3584 0.923387 0.538117 3 147.802 0
-1.8519 2.27392 0.581281 3 147.203 0
-10.0331 -1.99488 0.492204 3 146.603 0
0.689716 2.94246 0.487287 3 146.003 0
-6.98515 -0.0243169 0.476538 3 145.403 0
-8.6248 4.02311 0.517785 3 144.803 0
-5.36485 8.39085 0.63686 3 144.203 0
-8.16775 -1.67148 0.463789 3 143.603 0
0.914202 -1.25179 0.621194 3 143.004 0
-9.20743 -2.62824 0.543533 3 142.404 0
0.785836 1.34234 0.625361 3 141.804 0
-6.90271 9.53025 0.681857 3 141.204 0
-6.65443 5.90565 0.580447 3 140.604 0
-1.09874 3.93206 0.600612 3 140.004 0
-5.85398 6.85177 0.613112 3 139.404 0
-11.4978 -0.00671677 0.567198 3 138.805 0
-1.50321 -0.419663 0.63261 3 138.205 0
-10.9695 -2.7914 0.729603 3 137.605 0
-6.08262 -2.45941 0.749935 3 137.005 0
0.03954 -2.9468 0.559282 3 136.405 0
-5.54263 9.67312 0.649026 3 135.805 0
-6.66269 8.17779 0.676024 3 135.205 0
-4.50973 -0.00957342 0.733103 3 134.606 0
-1.60508 1.19451 0.501203 3 134.006 0
-1.62422 10.3798 0.487371 3 133.406 0
-14.1181 -8.24242 0.748102 3 132.806 0
-0.400516 -1.6507 0.749935 3 132.206 0
-7.10289 -1.56152 0.605945 3 131.606 0
-12.7536 -2.80699 0.816763 3 131.007 0
-3.02888 -0.792752 0.927172 3 130.407 0
1.50089 -2.44144 0.700355 3 129.807 0
3.64499 4.6567 0.726937 3 129.207 0
-0.445122 9.78303 0.832678 3 128.607 0
-1.40166 -2.80512 0.749935 3 128.007 0
3.4209 1.89848 0.805597 3 127.407 0
-2.72351 9.80539 0.749935 3 126.808 0
-11.7289 -10.582 0.76435 3 126.208 0
-2.41969 11.1149 0.593863 3 125.608 0
-0.537888 1.85543 0.749935 3 125.008 0
-10.6454 1.04908 0.749935 3 124.408 0
-7.2666 15.9418 0.749935 3 123.809 0
-0.537749 6.99906 0.749935 3 123.209 0
2.25759 -1.07524 0.731186 3 122.609 0
-5.79387 -0.898894 0.828262 3 122.009 0
8.61346 2.21075 0.831012 3 121.409 0
-4.36257 -2.32041 0.971502 3 120.809 0
13.5925 -2.42469 0.771683 3 120.209 0
-3.23868 12.1822 0.749935 3 119.61 0
-6.3252 10.9829 0.846928 3 119.01 0
2.47716 5.65499 0.802098 3 118.41 0
2.11648 4.00804 0.871593 3 117.81 0
-11.7855 -1.41802 0.867176 3 117.21 0
-9.3587 7.57422 0.820763 3 116.61 0
1.85136 2.33558 0.815097 3 116.01 0
-12.4818 -4.42894 0.826846 3 115.411 0
2.14879 0.567511 0.879675 3 114.811 0
-3.86906 -5.43617 0.826929 3 114.211 0
8.3264 -10.5496 0.935755 3 113.611 0
-8.19691 8.73229 0.809097 3 113.011 0
-10.1855 -0.624133 0.881592 3 112.411 0
-2.70237 -3.99549 0.982001 3 111.811 0
-11.8851 4.65395 0.811764 3 111.212 0
-10.0983 11.3054 0.95392 3 110.612 0
-7.75509 7.15596 0.818013 3 110.012 0
-10.1365 -6.14263 0.907423 3 109.412 0
-10.7811 -4.37737 0.86726 3 108.812 0
-8.27275 10.5023 0.940338 3 108.212 0
-18.3291 -11.0846 0.973002 3 107.612 0
-4.23637 10.5583 0.889258 3 107.013 0
9.39186 -2.35717 0.76185 3 106.413 0
-12.9652 3.06454 0.945671 3 105.813 0
-15.1976 14.2728 1 3 105.213 0
-11.5599 8.25367 1 3 104.613 0
0.39457 4.27432 0.841012 3 104.013 0
0.998939 6.45903 0.875342 3 103.413 0
-2.09666 -5.8841 1 3 102.814 0
-8.93411 -4.66155 1 3 102.214 0
-7.7263 -3.06744 1 3 101.614 0
-21.3549 13.7521 1 3 101.014 0
2.15304 9.60059 1 3 100.414 0
-10.0738 4.50256 1 3 99.8143 0
-12.3239 1.29019 0.938504 3 99.2145 0
-8.93898 5.96129 0.838928 3 98.6146 0
-1.66225 8.42698 0.986668 3 98.0148 0
-5.4593 -5.94175 0.837345 3 97.4149 0
10.128 11.9636 1 3 96.8151 0
-18.4908 -8.04722 1 3 96.2152 0
-13.5516 8.46621 1 3 95.6154 0
1.25248 -4.12451 1 3 95.0155 0
1.77689 19.3218 1 3 94.4156 0
-14.4844 17.5993 1 3 93.8158 0
-0.913052 5.41105 0.870509 3 93.2159 0
-6.08361 -4.21103 1 3 92.6161 0
3.99432 0.182951 1 3 92.0162 0
-10.7559 6.383 1 3 91.4164 0
11.3793 0.164751 1 3 90.8165 0
-7.29267 -5.80421 1 3 90.2167 0
-4.98668 12.2928 1 3 89.6168 0
-7.60273 12.3321 0.975418 3 89.017 0
-12.7395 6.63858 1 3 88.4171 0
10.5624 -7.4696 1 3 87.8173 0
-13.3327 -0.367453 1 3 87.2174 0
4.66303 3.22523 1 3 86.6176 0
-0.335606 20.8336 1 3 86.0177 0
-9.89418 9.36206 1 3 85.4179 0
-9.40868 13.1343 1 3 84.818 0
-0.724145 -4.42939 1 3 84.2181 0
10.6443 8.46747 1 3 83.6183 0
-12.5144 17.066 1 3 83.0185 0
3.82801 -1.81012 1 3 82.4186 0
-8.51292 -7.38882 1 3 81.8187 0
2.9656 22.3986 1 3 81.2189 0
10.8095 -15.1207 1 3 80.6191 0
4.12347 6.3942 1 3 80.0191 0
-0.293406 -12.438 1 3 79.4193 0
-11.044 2.75365 1 3 78.8195 0
0.830055 11.1005 1 3 78.2197 0
0.181286 -6.2127 1 3 77.6197 0
-11.7407 10.2455 1 3 77.0199 0
12.1162 13.742 1 3 76.4201 0
-22.3526 5.57775 1 3 75.8202 0
-9.42312 -12.5058 1 3 75.2203 0
-13.6832 4.87411 1 3 74.6205 0
2.84126 25.6728 1 3 74.0207 0
-16.5087 -11.9141 1 3 73.4208 0
7.64279 18.764 1 3 72.8209 0
11.0145 2.61216 1 3 72.2211 0
-14.2194 -11.326 1 3 71.6212 0
-7.44199 -15.408 1 3 71.0214 0
-22.2734 17.7349 1 3 70.4215 0
-6.38099 -7.58433 1 3 69.8217 0
-14.4082 -2.05366 1 3 69.2218 0
2.50591 7.57764 1 3 68.622 0
12.1078 5.55953 1 3 68.0221 0
-17.5186 17.3268 1 3 67.4223 0
-24.9521 8.60686 1 3 66.8224 0
13.1404 12.0242 1 3 66.2226 0
9.77901 -16.8501 1 3 65.6227 0
-14.2411 1.58676 1 3 65.0228 0
-0.859375 -16.5537 1 3 64.423 0
-2.30551 -7.87316 1 3 63.8231 0
-15.3148 -0.100734 1 3 63.223 0
12.6481 -7.20159 1 3 62.6228 0
-4.39894 -17.1853 1 3 62.0227 0
-9.29281 18.8016 1 3 61.4226 0
-11.8349 20.4568 1 3 60.8224 0
-13.3926 -16.3465 1 3 60.2223 0
9.93551 14.1108 1 3 59.6222 0
15.5286 -12.3192 1 3 59.0221 0
-3.74141 13.859 1 3 58.4219 0
-22.9398 23.1463 1 3 57.8218 0
13.8308 -10.2949 1 3 57.2217 0
-20.286 -7.1656 1 3 56.6215 0
-6.51028 19.2168 1 3 56.0213 0
-13.7559 21.0134 1 3 55.4213 0
-6.8491 21.7937 1 3 54.8212 0
-15.0513 3.41527 1 3 54.221 0
-21.7039 -3.12785 1 3 53.6209 0
-20.5621 -16.5644 1 3 53.0208 0
0.634044 8.29957 1 3 52.4206 0
-3.72276 21.7598 1 3 51.8205 0
3.20949 -3.71208 1 3 51.2203 0
15.0999 -1.13131 1 3 50.6202 0
13.4707 3.22096 1 3 50.0201 0
-8.72343 25.132 1 3 49.4199 0
13.9187 8.94089 1 3 48.8199 0
-24.8011 5.12884 1 3 48.2198 0
-4.22323 -7.30542 1 3 47.6196 0
-16.2365 1.72132 1 3 47.0195 0
19.2759 -5.60434 1 3 46.4193 0
-10.0409 -16.2496 1 3 45.8192 0
-18.3017 -16.1515 1 3 45.2191 0
7.9506 15.4561 1 3 44.6189 0
-15.4834 5.74544 1 3 44.0188 0
-23.8755 -1.09385 1 3 43.4187 0
-24.3717 0.84387 1 3 42.8185 0
-15.7392 21.2721 1 3 42.2185 0
1.61618 -19.1237 1 3 41.6184 0
-27.9514 8.33596 1 3 41.0182 0
-27.0782 10.604 1 3 40.4181 0
-21.6243 -9.56595 1 3 39.8179 0
-12.6168 23.6734 1 3 39.2178 0
-32.3036 -23.8887 1 3 38.6177 0
51.6514 32.6796 1 3 38.0175 0
-51.087 45.3293 1 3 37.4174 0
-41.5759 -77.6999 1 3 36.8173 0
-4.02644 -101.98 1 3 36.2171 0
-94.5124 -57.0538 1 3 35.6171 0
-117.987 19.7259 1 3 35.0169 0
70.3969 -113.853 1 3 34.4168 0
4.28487 -141.887 1 3 33.8166 0
-145.914 -23.4432 1 3 33.2165 0
-139.842 66.9363 1 3 32.6164 0
-13.0458 162.014 1 3 32.0163 0
-150.249 -77.4666 1 3 31.4163 0
15.2666 173.981 1 3 30.8163 0
-135.791 -117.964 1 3 30.2163 0
183.974 -17.2955 1 3 29.6163 0
180.962 52.5387 1 3 29.0163 0
-188.297 -33.8299 1 3 28.4163 0
158.398 111.578 1 3 27.8163 0
196.275 -9.19697 1 3 27.2163 0
197.323 -16.0232 1 3 26.6163 0
-140.413 -141.28 1 3 26.0164 0
-165.012 -112.514 1 3 25.4164 0
7.62712 33.1315 1 3 24.808 0
-9.49435 39.7504 1 3 24.208 0
160.247 112.339 1 3 23.6081 0
-26.7826 52.4136 1 3 23.0081 0
-32.0706 -73.7143 1 3 22.4081 0
72.6223 38.6347 1 3 21.8081 0
11.4892 -89.2169 1 3 21.2081 0
-88.9838 18.0254 1 3 20.6081 0
-2.38536 -103.053 1 3 20.0081 0
109.469 12.655 1 3 19.4081 0
-25.9211 108.893 1 3 18.8081 0
-45.6403 108.457 1 3 18.2081 0
110.968 61.1747 1 3 17.6082 0
-4.30218 129.591 1 3 17.0082 0
135.928 20.6317 1 3 16.4082 0
38.7049 134.77 1 3 15.8082 0
71.8065 -128.18 1 3 15.2082 0
-126.868 -79.7316 1 3 14.6082 0
34.8997 150.011 1 3 14.0082 0
8.11992 157.344 1 3 13.4082 0
-159.73 18.9826 1 3 12.8082 0
-94.4679 -135.886 1 3 12.2082 0
-47.4646 161.411 1 3 11.6082 0
165.976 -48.476 1 3 11.0083 0
-23.6715 -173.869 1 3 10.4083 0
-85.0425 155.729 1 3 9.80827 0
-177.306 31.7166 1 3 9.20828 0
168.636 72.1511 1 3 8.60829 0
183.161 30.9139 1 3 8.0083 0
20.9769 186.242 1 3 7.40831 0
137.181 -131.175 1 3 6.80832 0
-36.3555 187.643 1 3 6.20832 0
-42.49 188.031 1 3 5.60833 0
94.4741 169.849 1 3 5.00834 0
-116.725 -156.991 1 3 4.40835 0
195.029 26.4893 1 3 3.80836 0
198.831 -17.3369 1 3 3.20835 0
-198.198 9.87453 1 3 2.60834 0
163.564 113.547 1 3 2.00833 0
198.38 -21.7849 1 3 1.40833 0
146.039 -136.445 1 3 0.808333 0
75.2408 185.298 1 3 0.208333 0
