# Supplementary material for: Study of tumor growth indicates the existence of an “immunological threshold” separating states of pro- and antitumoral peritumoral inflammation
Source: PLoS One. 2018 Nov 2;13(11):e0202823. doi: 10.1371/journal.pone.0202823 (PMC6214501; doi:10.1371/journal.pone.0202823)
Supplement: S1 Data — File containing the position and radius of particles at simulated times. A detailed description file is provided alongside the data. (ZIP) [file pone.0202823.s004.zip › minimal dataset/competent/14860.csv]

0 0 1.00003 0 11188.7 0
-8.25392 3.97637 1.00013 0 12107.7 0
-0.229891 -1.99061 1.00006 0 11454.3 0
-1.14108 5.15944 1.00013 0 12065.7 0
-2.97734 4.36713 1.00013 0 12133.3 0
-1.37336 3.17322 1.00013 0 12048.6 0
-0.444678 11.1188 1.00006 0 11403.3 0
-8.02211 5.9629 1.00013 0 12102.1 0
-8.48602 1.98986 1.00003 0 11150.2 0
-5.2774 -0.39822 1.00006 0 11534.4 0
-4.5816 5.5612 1.00013 0 12002.9 0
-2.74528 6.35363 1.00013 0 12159 0
-3.88564 11.5203 1.00003 0 11135.3 0
-2.51321 8.34005 1.00006 0 11627.5 0
-7.78996 7.94888 1.00013 0 12001.5 0
2.53159 6.74361 1.00006 0 11541.1 0
-4.34944 7.54759 1.00013 0 11923.8 0
4.60046 9.52187 1.00006 0 11386.7 0
-4.8137 3.57465 1.00013 0 12167.8 0
-9.8584 5.17041 1.00006 0 11522.3 0
-9.39419 9.14328 1.00003 0 11068.8 0
-0.212221 13.1053 1.00003 0 11058 0
-0.908926 7.14581 1.00006 0 11589.6 0
0.463178 3.96512 1.00006 0 11604.3 0
-6.41779 4.76882 1.00013 0 12107.7 0
-9.62631 7.15689 1.00003 0 11154.9 0
-7.32615 11.9218 1.00003 0 11136.3 0
-7.11378 -1.1904 1.00003 0 11092.7 0
0.695122 5.9516 1.00013 0 12065.7 0
-6.64987 2.78235 1.00013 0 12057.5 0
1.39182 11.9107 1.00006 0 11509.3 0
-3.20964 2.38098 1.00013 0 12039.3 0
-3.44127 0.394385 1.00006 0 11531.9 0
-6.18577 6.75508 1.00013 0 12002.9 0
-5.95341 8.74129 1.00006 0 11544.6 0
4.83241 11.5081 1.00006 0 11313.9 0
-4.1175 9.53382 1.00013 0 11923.8 0
0.230783 1.9787 1.00006 0 11678.3 0
-2.04938 12.3125 1.00003 0 11180.4 0
2.76393 8.73002 1.00003 0 11134.5 0
-2.28124 10.3264 1.00006 0 11627.6 0
-7.10208 13.9085 1.00003 0 10995.5 0
-5.72176 10.7278 1.00006 0 11609.4 0
2.2992 4.75735 1.00006 0 11604.4 0
-5.04563 1.58825 1.00006 0 11590.5 0
-0.676866 9.13231 1.00006 0 11589.6 0
3.90336 3.56303 1.00006 0 11586.4 0
-7.55784 9.93538 1.00006 0 11544.6 0
0.927457 7.93808 1.00006 0 11541.1 0
-10.3232 1.19617 1.00003 0 11103.5 0
-1.60537 1.18701 1.00006 0 11531.9 0
2.99606 10.7164 1.00006 0 11509.3 0
3.67114 1.57659 1.00006 0 11495.7 0
4.13566 5.54937 1.00003 0 11022.2 0
3.22842 12.7028 1.00006 0 11401.5 0
-13.0716 7.57006 1.00003 0 11202.2 0
-3.67243 -1.59211 1.00003 0 11188.7 0
-11.2304 8.35097 1.00003 0 11154.9 0
-10.0903 3.18415 1.00003 0 11150.2 0
1.15956 9.92443 1.00003 0 11134.5 0
-6.88172 0.795938 1.00003 0 11103.5 0
5.73959 4.3547 1.00003 0 11094.3 0
2.06687 2.77088 1.00003 0 11074.9 0
-1.83632 -0.79921 1.00003 0 11063 0
-8.71807 0.00351094 1.00003 0 11041.3 0
-3.58152 13.3257 0.831126 0 11029.8 0
4.36809 7.53558 1.00003 0 11022.2 0
-11.6946 4.37812 1.00003 0 11009.3 0
-11.4625 6.36456 1.00003 0 11008.5 0
-5.49003 12.7142 1.00003 0 10995.5 0
1.8351 0.784456 1.00003 0 10965.9 0
-13.2686 5.62774 0.932118 0 10930.4 0
5.26524 5.43115 0.134813 3 207.98 0
1.0995 -0.303793 0.140896 3 206.78 0
1.04642 0.0883049 0.0518122 3 206.18 0
-9.71777 0.331757 0.0509788 3 204.98 0
-10.5135 9.2135 0.11673 3 202.581 0
-8.67332 9.99766 0.117647 3 201.981 0
-2.15735 -1.84103 0.0746459 3 199.582 0
1.10121 -0.0591208 0.105063 3 198.982 0
-7.67291 12.9557 0.0905628 3 198.382 0
0.846244 12.8507 0.082646 3 197.182 0
-4.46209 12.4136 0.0531455 3 196.582 0
5.14734 10.465 0.0404787 3 195.383 0
-5.37821 -1.58833 0.192642 3 193.583 0
-8.84537 10.2425 0.180726 3 192.383 0
-4.58534 13.4808 0.17356 3 191.184 0
0.871047 13.0265 0.0858961 3 190.584 0
-12.5672 4.93269 0.0265619 3 189.984 0
4.83913 6.4733 0.101896 3 189.384 0
-2.03702 -2.20558 0.278469 3 188.184 0
-2.46103 -1.87439 0.199058 3 187.585 0
-1.39753 13.3288 0.196808 3 186.985 0
-1.50555 -2.02305 0.253804 3 186.385 0
4.04584 2.53894 0.0325619 3 185.785 0
-9.86819 0.133442 0.147978 3 185.185 0
-9.33946 10.3258 0.183726 3 183.985 0
-11.3311 3.18696 0.211474 3 183.386 0
-4.34114 -2.72949 0.320799 3 182.786 0
-11.7339 3.22153 0.12773 3 182.186 0
-1.82911 -1.89432 0.0947296 3 181.586 0
2.71349 -0.216686 0.331632 3 180.986 0
-6.42404 -1.95689 0.0304785 3 180.386 0
3.46163 0.42438 0.170893 3 179.786 0
4.37468 12.5676 0.0524789 3 179.187 0
-2.84883 13.9536 0.12573 3 178.587 0
-10.9215 9.58894 0.272053 3 177.987 0
-14.3044 7.28713 0.255137 3 177.387 0
-9.07041 10.4034 0.0958129 3 176.787 0
4.99171 3.56464 0.0863961 3 176.187 0
-8.19386 -0.967488 0.102313 3 175.588 0
-9.84464 -0.405832 0.189975 3 174.988 0
-10.4551 9.76822 0.229306 3 174.388 0
-7.96759 10.9836 0.0770626 3 173.788 0
-8.36074 -1.00152 0.0654791 3 173.188 0
-10.2669 -0.114938 0.302301 3 172.588 0
-10.9598 2.28111 0.214474 3 171.988 0
3.02822 0.351309 0.26822 3 171.389 0
-4.9304 -1.59938 0.250971 3 170.789 0
4.89956 2.42423 0.487287 3 170.189 0
-1.59997 13.9391 0.447873 3 169.589 0
5.15193 3.18831 0.301384 3 168.989 0
-12.4504 3.22567 0.369546 3 168.389 0
5.0423 1.55476 0.372712 3 167.789 0
-11.6137 1.50125 0.3128 3 167.19 0
-12.3202 9.26135 0.417126 3 166.59 0
-2.60933 -2.37103 0.3158 3 165.99 0
-2.40489 13.6687 0.387794 3 165.39 0
5.61082 7.49069 0.243388 3 164.79 0
-14.3405 8.23141 0.421959 3 164.19 0
-10.8748 0.00908057 0.298634 3 163.59 0
-2.41812 -3.08852 0.422292 3 162.991 0
-10.6405 -0.933908 0.583197 3 162.391 0
1.94819 13.1488 0.355047 3 161.791 0
-12.3054 1.57815 0.321882 3 161.191 0
1.00691 -1.12133 0.509286 3 160.591 0
-1.51501 -2.82247 0.515452 3 159.991 0
-4.92655 -3.07636 0.346631 3 159.391 0
-9.11762 12.3511 0.681273 3 158.792 0
5.8723 12.4375 0.36213 3 158.192 0
0.870342 -2.91791 0.434624 3 157.592 0
-5.90671 -2.14076 0.517952 3 156.992 0
1.21016 13.5876 0.499536 3 156.392 0
-8.54926 -1.50449 0.468039 3 155.792 0
-6.13729 14.5728 0.170977 3 155.193 0
-0.849437 14.3914 0.432791 3 154.593 0
-8.25094 12.8759 0.326549 3 153.993 0
-0.477453 15.236 0.478288 3 153.393 0
-3.04756 14.5933 0.532784 3 152.793 0
-4.32152 15.5207 0.571031 3 152.193 0
6.35116 7.29991 0.502953 3 151.593 0
-11.8395 2.42944 0.635693 3 150.994 0
-8.87509 -2.58325 0.650359 3 150.394 0
-4.6462 14.3469 0.641776 3 149.794 0
-5.13719 16.5393 0.599112 3 149.194 0
-9.55144 -1.30693 0.553866 3 148.594 0
5.7353 8.30745 0.569365 3 147.994 0
-14.7925 5.65854 0.586113 3 147.394 0
-14.1355 6.66198 0.379962 3 146.795 0
-4.9479 -2.29845 0.416542 3 146.195 0
2.01226 -0.759683 0.554616 3 145.595 0
5.8842 2.03192 0.574198 3 144.995 0
-6.90586 15.4972 0.59278 3 144.395 0
-3.31443 15.5251 0.430875 3 143.795 0
-0.237987 -3.7011 0.704521 3 143.195 0
4.30831 0.135824 0.565531 3 142.596 0
-1.59957 -4.03175 0.666691 3 141.996 0
5.15222 0.724992 0.464622 3 141.396 0
-8.76063 11.0714 0.640443 3 140.796 0
-5.61242 15.3078 0.716937 3 140.196 0
-5.6992 14.1653 0.426125 3 139.596 0
2.32171 14.1022 0.666191 3 138.996 0
-9.83382 11.3668 0.473455 3 138.397 0
2.52978 -1.79682 0.591863 3 137.797 0
-8.02099 16.3443 0.800431 3 137.197 0
6.43111 0.755484 0.81468 3 136.597 0
7.03291 2.14274 0.577364 3 135.997 0
1.42556 -2.09793 0.552532 3 135.397 0
-10.5361 10.5819 0.58003 3 134.797 0
-3.55081 -3.51854 0.784932 3 134.198 0
-8.76717 13.5245 0.49812 3 133.598 0
-7.9293 -5.65974 0.734686 3 132.998 0
-5.81952 -3.22302 0.551116 3 132.398 0
6.98678 8.30624 0.67669 3 131.798 0
-11.6727 10.0992 0.636776 3 131.198 0
-9.04923 17.4484 0.706938 3 130.599 0
-4.90012 -4.08752 0.653025 3 129.999 0
5.85115 6.1184 0.767434 3 129.399 0
-13.4547 9.24074 0.710354 3 128.799 0
-11.4892 11.4092 0.678273 3 128.199 0
3.52852 -0.912827 0.741519 3 127.599 0
7.24944 5.02266 0.646526 3 126.999 0
6.28605 9.47676 0.685939 3 126.4 0
-15.2562 6.91705 0.749018 3 125.8 0
-1.82736 15.1833 0.804764 3 125.2 0
6.55968 10.957 0.81243 3 124.6 0
5.31093 -0.759414 0.7751 3 124 0
-13.5964 3.82173 0.883092 3 123.4 0
-10.396 -4.01127 0.660858 3 122.8 0
7.39614 3.53346 0.840845 3 122.201 0
7.41804 6.49852 0.828762 3 121.601 0
8.55276 5.44102 0.72027 3 121.001 0
8.39462 2.23838 0.789432 3 120.401 0
11.5446 8.9563 0.831762 3 119.801 0
-10.4059 -2.46554 0.871343 3 119.201 0
-0.696369 -4.95907 0.604612 3 118.601 0
-7.28065 -3.09214 0.901424 3 118.002 0
-6.49431 16.7667 0.745602 3 117.402 0
-7.57397 17.8926 0.807681 3 116.802 0
7.97217 9.66408 1 3 116.202 0
-12.016 -1.63522 0.925172 3 115.602 0
6.22454 -2.38677 0.860427 3 115.002 0
9.07868 7.02475 0.901424 3 114.402 0
5.04679 13.4699 0.893341 3 113.803 0
-8.78914 -4.19495 0.953587 3 113.203 0
-10.4733 12.3275 0.669857 3 112.603 0
7.16426 12.6028 0.940338 3 112.003 0
10.1081 2.14399 0.905174 3 111.403 0
-12.3967 0.251912 1 3 110.803 0
-0.296025 16.5499 0.849678 3 110.203 0
-15.2296 4.33173 0.80943 3 109.604 0
-8.66783 14.8516 0.827096 3 109.004 0
9.65774 8.73246 0.901757 3 108.404 0
-11.834 12.8223 0.7661 3 107.804 0
-13.097 10.9148 1 3 107.204 0
1.37165 -4.26204 1 3 106.604 0
0.454164 -5.86112 0.842845 3 106.005 0
4.50224 -2.18799 0.862593 3 105.405 0
-6.37272 -4.69067 0.923506 3 104.805 0
-18.1836 4.6795 0.926505 3 104.205 0
-4.7195 -5.69444 0.964669 3 103.605 0
4.86858 15.3363 0.975418 3 103.005 0
-16.3195 5.65682 0.894341 3 102.405 0
-13.2687 2.17268 0.799931 3 101.806 0
-10.2813 13.9852 1 3 101.206 0
-16.5908 8.0448 1 3 100.606 0
-3.66696 16.838 0.900341 3 100.006 0
-17.0186 9.98808 0.987334 3 99.4061 0
-13.6015 12.8495 1 3 98.8063 0
8.76691 11.4943 1 3 98.2064 0
-14.8856 2.59292 0.851927 3 97.6066 0
3.01579 -3.23847 0.930588 3 97.0067 0
0.993132 15.1097 0.999833 3 96.4069 0
6.75854 -4.17187 0.975585 3 95.807 0
6.64893 14.4809 1 3 95.2071 0
10.8698 7.34247 0.907923 3 94.6073 0
-16.7632 3.37391 1 3 94.0074 0
-11.8525 -3.41375 0.847011 3 93.4076 0
-15.1396 9.38727 0.975752 3 92.8077 0
-13.6322 -3.0862 0.962753 3 92.2079 0
-1.88656 17.5008 1 3 91.608 0
2.9161 15.6583 1 3 91.0082 0
-10.6607 18.0034 1 3 90.4083 0
-14.4287 0.782671 1 3 89.8085 0
4.89941 17.3309 1 3 89.2086 0
-3.6071 18.7398 1 3 88.6088 0
3.1508 -5.17541 1 3 88.0089 0
-13.8801 -1.13944 1 3 87.409 0
-5.54036 18.2267 1 3 86.8092 0
8.89079 13.4886 1 3 86.2093 0
-1.75671 19.4961 1 3 85.6095 0
-10.0997 15.9907 1 3 85.0096 0
-12.1991 14.5488 1 3 84.4098 0
-1.3077 -6.44436 1 3 83.8099 0
1.48537 17.0562 1 3 83.2101 0
3.11061 18.2218 1 3 82.6102 0
-14.1875 14.7618 1 3 82.0104 0
-2.83221 -5.15426 1 3 81.4105 0
-8.9357 19.1499 1 3 80.8107 0
-15.4528 -4.52357 1 3 80.2108 0
-11.5313 -5.23239 1 3 79.611 0
-0.0935196 18.3869 1 3 79.0111 0
-6.98903 19.6049 1 3 78.4112 0
-3.20214 20.8784 1 3 77.8114 0
4.78898 -4.02854 1 3 77.2115 0
-13.5224 -5.04635 1 3 76.6117 0
-0.0936742 20.6044 1 3 76.0118 0
-5.07229 20.1714 1 3 75.412 0
-3.19031 -7.12142 1 3 74.8121 0
7.27408 -0.850106 1 3 74.2123 0
10.5956 12.4455 1 3 73.6124 0
-15.0453 11.3641 1 3 73.0126 0
-15.5503 13.2992 1 3 72.4127 0
6.70897 16.4823 1 3 71.8129 0
2.04814 -6.84251 1 3 71.213 0
-1.62192 -8.41941 1 3 70.6132 0
-16.3227 1.42327 1 3 70.0133 0
9.22135 3.83348 1 3 69.4134 0
-15.5128 -2.52506 1 3 68.8136 0
10.2704 5.53342 1 3 68.2137 0
-9.66312 -5.94135 1 3 67.6139 0
8.40862 15.4297 1 3 67.014 0
1.56925 19.496 1 3 66.4142 0
-8.30963 -7.41123 1 3 65.8143 0
-17.9686 6.59505 1 3 65.2145 0
8.57347 -4.95602 1 3 64.6146 0
-12.2411 -7.1018 1 3 64.0148 0
-1.84231 -10.4073 1 3 63.4146 0
-3.4534 -9.22245 1 3 62.8145 0
10.4716 10.4507 1 3 62.2144 0
-17.0475 11.9734 1 3 61.6143 0
10.7675 0.352171 1 3 61.0141 0
-18.2348 2.01971 1 3 60.414 0
-6.47692 -6.61084 1 3 59.8139 0
-10.2609 -7.84935 1 3 59.2137 0
-19.8297 3.22564 1 3 58.6136 0
10.6478 14.4429 1 3 58.0135 0
-5.00481 -7.96259 1 3 57.4134 0
-14.0101 16.7535 1 3 56.8132 0
1.65498 21.573 1 3 56.2131 0
-4.70972 22.1916 1 3 55.613 0
11.2187 3.76632 1 3 55.0128 0
12.7725 7.58386 1 3 54.4127 0
-6.83757 -8.76516 1 3 53.8126 0
8.77208 0.47341 1 3 53.2125 0
12.2625 11.3402 1 3 52.6123 0
8.06087 -2.68643 1 3 52.0122 0
4.96564 19.3297 1 3 51.4121 0
9.56063 -1.36341 1 3 50.8119 0
-10.745 20.0017 1 3 50.2118 0
12.0009 1.92642 1 3 49.6117 0
-12.0225 16.541 1 3 49.0116 0
9.90409 -3.46297 1 3 48.4114 0
-15.9052 -0.564442 1 3 47.8113 0
8.47423 17.4258 1 3 47.2112 0
-18.494 8.65618 1 3 46.611 0
6.77695 18.4838 1 3 46.0109 0
10.1827 16.3878 1 3 45.4108 0
12.267 5.64878 1 3 44.8107 0
-14.5981 18.6648 1 3 44.2105 0
3.3183 20.4633 1 3 43.6104 0
5.07865 21.4121 1 3 43.0103 0
4.96089 -6.02384 1 3 42.4102 0
-17.4103 -1.89291 1 3 41.81 0
6.95753 -6.13621 1 3 41.2099 0
-8.74643 -9.36228 1 3 40.6098 0
-17.6332 13.8858 1 3 40.0096 0
-18.8503 10.757 1 3 39.4095 0
-12.6092 18.4546 1 3 38.8094 0
-19.2551 12.7156 1 3 38.2093 0
11.5568 -1.4852 1 3 37.6091 0
3.85885 -7.69154 1 3 37.009 0
-16.1363 15.2101 1 3 36.4089 0
0.0249021 -9.69099 1 3 35.8087 0
-20.34 9.42325 1 3 35.2086 0
-20.0358 5.21459 1 3 34.6085 0
-1.53877 21.9863 1 3 34.0084 0
-17.802 0.0675013 1 3 33.4082 0
0.245663 -7.70365 1 3 32.8081 0
-18.0327 15.8453 1 3 32.208 0
14.1955 6.17856 1 3 31.6079 0
0.209999 22.9555 1 3 31.0079 0
-6.60899 21.5681 1 3 30.408 0
1.89303 -8.83599 1 3 29.808 0
-3.04544 23.3007 1 3 29.208 0
-14.9404 -6.45675 1 3 28.608 0
-19.8719 7.20788 1 3 28.008 0
-17.3498 -3.89193 1 3 27.408 0
13.2147 3.88773 1 3 26.808 0
12.3816 13.3447 1 3 26.208 0
-8.55637 21.1131 1 3 25.608 0
3.41475 22.5219 1 3 25.008 0
-20.7494 11.3842 1 3 24.408 0
-10.3658 21.9649 1 3 23.8081 0
13.2655 9.61002 1 3 23.2081 0
14.6769 8.19327 1 3 22.6081 0
-5.28483 -10.0246 1 3 22.0081 0
-19.7092 0.669015 1 3 21.4081 0
13.997 2.04706 1 3 20.8081 0
3.70387 -9.68529 1 3 20.2081 0
8.54177 19.4243 1 3 19.6081 0
-15.96 17.2022 1 3 19.0081 0
-11.85 -9.06314 1 3 18.4081 0
10.2514 18.3864 1 3 17.8081 0
-3.67405 -11.21 1 3 17.2082 0
5.87945 -7.81588 1 3 16.6082 0
-12.6927 20.4528 1 3 16.0082 0
10.2954 20.3856 1 3 15.4082 0
-16.5469 19.1141 1 3 14.8082 0
1.6728 -10.8238 1 3 14.2082 0
12.4329 15.3441 1 3 13.6082 0
15.1433 4.41749 1 3 13.0082 0
6.85961 20.5057 1 3 12.4082 0
-21.8718 7.23631 1 3 11.8082 0
-0.288251 -11.666 1 3 11.2082 0
-14.6814 20.6631 1 3 10.6083 0
1.96977 23.9047 1 3 10.0083 0
-13.9256 -8.18005 1 3 9.40828 0
11.9036 -3.45483 1 3 8.80828 0
-22.3255 9.18411 1 3 8.20829 0
-15.6252 22.4263 1 3 7.6083 0
37.5585 -21.1479 1 3 7.00831 0
53.2247 -51.5569 1 3 6.40832 0
38.6534 -91.7019 1 3 5.80833 0
117.766 18.3662 1 3 5.20834 0
-88.5706 -105.515 1 3 4.60835 0
-77.4449 129.829 1 3 4.00836 0
-144.74 80.0072 1 3 3.40835 0
-75.1204 159.9 1 3 2.80834 0
107.696 151.702 1 3 2.20833 0
128.198 143.866 1 3 1.60833 0
126.522 151.214 1 3 1.00833 0
38.6937 195.759 1 3 0.408333 0
