# Supplementary material for: Study of tumor growth indicates the existence of an “immunological threshold” separating states of pro- and antitumoral peritumoral inflammation
Source: PLoS One. 2018 Nov 2;13(11):e0202823. doi: 10.1371/journal.pone.0202823 (PMC6214501; doi:10.1371/journal.pone.0202823)
Supplement: S1 Data — File containing the position and radius of particles at simulated times. A detailed description file is provided alongside the data. (ZIP) [file pone.0202823.s004.zip › minimal dataset/competent/14460.csv]

0 0 1.00003 0 10766.9 0
-8.31683 4.1656 1.00013 0 11685.8 0
-0.413503 -1.9511 1.00006 0 11032.4 0
-1.2009 5.33158 1.00013 0 11643.8 0
-9.06718 -1.78669 1.00003 0 10655 0
-3.03903 4.54353 1.00013 0 11711.4 0
-1.43761 3.34579 1.00013 0 11626.8 0
-0.4912 11.2896 1.00006 0 10981.4 0
-8.07998 6.15158 1.00013 0 11680.2 0
-8.55363 2.17977 1.00003 0 10728.3 0
-5.35106 -0.215922 1.00006 0 11112.6 0
-4.64057 5.74152 1.00013 0 11581 0
-2.80241 6.5295 1.00013 0 11737.1 0
-3.93058 11.6991 1.00003 0 10713.4 0
-2.56582 8.51546 1.00006 0 11205.7 0
-7.8433 8.13713 1.00013 0 11579.6 0
2.47505 6.90778 1.00006 0 11119.2 0
-4.40395 7.72747 1.00013 0 11501.9 0
4.54974 9.68177 1.00006 0 10964.9 0
-4.87714 3.7557 1.00013 0 11746 0
-9.9182 5.3636 1.00006 0 11100.5 0
-9.44457 9.33541 1.00003 0 10646.9 0
-0.25489 13.2759 1.00003 0 10636.1 0
-0.964279 7.3175 1.00006 0 11167.7 0
0.400608 4.13378 1.00006 0 11182.5 0
-6.47855 4.9535 1.00013 0 11685.9 0
-9.68156 7.34951 1.00003 0 10733 0
-7.36991 12.109 1.00003 0 10714.4 0
-7.21438 -1.04436 1.00003 0 10670.8 0
0.637066 6.11974 1.00013 0 11643.8 0
-6.71527 2.96769 1.00013 0 11635.6 0
1.34665 12.0775 1.00006 0 11087.5 0
-3.27573 2.55792 1.00013 0 11617.4 0
-3.51249 0.57194 1.00006 0 11110 0
-6.24195 6.93944 1.00013 0 11581 0
-6.00508 8.9251 1.00006 0 11122.7 0
4.786 11.6677 1.00006 0 10892 0
-4.16716 9.71305 1.00013 0 11501.9 0
0.163914 2.14782 1.00006 0 11256.4 0
-2.09281 12.4874 1.00003 0 10758.6 0
2.71158 8.89363 1.00003 0 10712.6 0
-2.3292 10.5014 1.00006 0 11205.7 0
-7.14821 14.0963 1.00003 0 10573.7 0
-5.76865 10.9111 1.00006 0 11187.5 0
2.23863 4.92187 1.00006 0 11182.5 0
-11.993 2.59015 1.00003 0 10587.4 0
-5.11392 1.76993 1.00006 0 11168.6 0
-0.727743 9.30347 1.00006 0 11167.7 0
3.84026 3.72404 1.00006 0 11164.6 0
-7.60636 10.1231 1.00006 0 11122.7 0
0.873618 8.10555 1.00006 0 11119.2 0
-10.392 1.39207 1.00003 0 10681.7 0
-1.67434 1.3599 1.00006 0 11110 0
2.94804 10.8796 1.00006 0 11087.5 0
3.60366 1.73809 1.00006 0 11073.8 0
4.07664 5.71001 1.00003 0 10600.3 0
3.18476 12.8655 1.00006 0 10979.6 0
-13.121 7.7604 1.00003 0 10780.3 0
-3.74954 -1.4139 1.00003 0 10766.9 0
-11.2825 8.54778 1.00003 0 10733 0
-10.155 3.37793 1.00003 0 10728.3 0
1.11018 10.0915 1.00003 0 10712.7 0
-6.95275 0.984553 1.00003 0 10681.7 0
5.91468 6.49816 1.00003 0 10672.5 0
2.00205 2.93599 1.00003 0 10653 0
-1.91133 -0.625838 1.00003 0 10641.1 0
-8.78888 0.193299 1.00003 0 10619.4 0
-3.62794 13.5045 0.831126 0 10607.9 0
4.31321 7.69592 1.00003 0 10600.3 0
-11.7564 4.57605 1.00003 0 10587.4 0
-11.5198 6.562 1.00003 0 10586.6 0
-5.53187 12.8972 1.00003 0 10573.7 0
1.76558 0.950009 1.00003 0 10544 0
-13.358 5.77383 1.00003 0 10508.6 0
-2.24614 -1.59721 0.0213119 3 208.18 0
-6.33154 -0.461868 0.0107286 3 205.18 0
-9.82319 0.482005 0.0720625 3 203.381 0
-2.65442 13.4828 0.136979 3 200.981 0
-4.74432 -1.07137 0.0450621 3 200.381 0
-10.1275 0.0627822 0.10873 3 199.182 0
-13.5555 6.80564 0.0477288 3 196.782 0
-10.0185 0.310732 0.140479 3 196.182 0
4.2842 12.6667 0.0782293 3 195.583 0
-8.07676 11.1866 0.12498 3 194.383 0
-4.8336 -1.14394 0.060979 3 193.783 0
-11.7154 9.79762 0.321716 3 193.183 0
-10.266 0.297489 0.0984796 3 192.583 0
2.815 1.04081 0.0335619 3 191.984 0
4.17657 2.6771 0.0635624 3 191.384 0
-2.52105 -1.7402 0.247471 3 190.784 0
0.430084 -1.1035 0.195808 3 190.184 0
0.719261 12.9098 0.0363953 3 189.584 0
-9.27762 10.4447 0.120147 3 188.984 0
-12.8166 3.44482 0.185226 3 188.384 0
4.7915 4.61792 0.221473 3 187.785 0
1.61231 -0.206318 0.166644 3 187.185 0
-9.90192 0.0806547 0.117147 3 186.585 0
5.40511 8.25033 0.189059 3 185.985 0
-1.54354 -1.73159 0.145729 3 185.385 0
-4.68645 13.8719 0.286718 3 184.785 0
-5.37544 14.0518 0.164811 3 184.185 0
-14.0632 6.86547 0.287552 3 183.586 0
-6.14233 -1.47663 0.145312 3 182.986 0
-9.82662 0.359186 0.0511455 3 182.386 0
-5.05131 13.856 0.0705625 3 181.786 0
-8.71573 10.1735 0.0890628 3 181.186 0
0.83083 -0.571165 0.0218952 3 180.586 0
5.32954 8.89473 0.100646 3 179.986 0
-11.7676 1.22089 0.360213 3 179.387 0
-8.40002 11.4166 0.207141 3 178.787 0
-8.37791 11.0058 0.140562 3 178.187 0
3.00443 0.598941 0.267553 3 177.587 0
5.40756 10.6036 0.201641 3 176.987 0
4.58989 2.63853 0.285802 3 176.387 0
-10.368 -1.40002 0.356713 3 175.787 0
-5.68355 -1.44007 0.268053 3 175.188 0
-4.36075 14.4297 0.342964 3 174.588 0
5.16043 5.03932 0.208891 3 173.988 0
5.14892 8.60603 0.226723 3 173.388 0
4.08692 13.7345 0.236139 3 172.788 0
-2.44511 14.0958 0.485121 3 172.188 0
-5.06915 14.0718 0.138229 3 171.589 0
-9.91572 -0.658924 0.410543 3 170.989 0
1.03638 13.3321 0.283802 3 170.389 0
-6.04233 -1.1686 0.17806 3 169.789 0
1.2118 -0.17469 0.236555 3 169.189 0
-8.40397 13.9706 0.251804 3 168.589 0
2.62235 -0.105798 0.355047 3 167.989 0
4.90699 2.08004 0.348964 3 167.39 0
-8.85136 10.5591 0.318466 3 166.79 0
-5.9573 14.0003 0.184226 3 166.19 0
-11.149 9.76732 0.226723 3 165.59 0
-1.64033 13.7827 0.366046 3 164.99 0
1.01589 -0.538424 0.163227 3 164.39 0
-1.35405 -2.63727 0.152728 3 163.79 0
5.9912 11.1136 0.307884 3 163.191 0
5.61425 7.76521 0.267803 3 162.591 0
5.13211 4.11595 0.316716 3 161.991 0
-6.49064 15.3743 0.435791 3 161.391 0
-11.2707 10.3186 0.337965 3 160.791 0
5.1508 3.12664 0.425958 3 160.191 0
7.2894 6.59536 0.362796 3 159.591 0
-10.6439 9.82189 0.281052 3 158.992 0
3.63003 14.1247 0.329299 3 158.392 0
-10.9425 -0.607645 0.616778 3 157.792 0
4.70475 16.3889 0.58928 3 157.192 0
-13.387 4.06748 0.651442 3 156.592 0
7.0493 10.8932 0.505286 3 155.992 0
-3.65355 -2.62196 0.194808 3 155.392 0
-11.4583 11.6799 0.649025 3 154.793 0
-7.87378 -4.14443 0.445374 3 154.193 0
-12.5548 -0.404829 0.746185 3 153.593 0
-14.3756 4.65597 0.463289 3 152.993 0
-8.81101 12.0998 0.441124 3 152.393 0
5.88642 5.01481 0.460122 3 151.793 0
6.15463 10.1403 0.640776 3 151.193 0
-7.13858 -2.45804 0.421375 3 150.594 0
-11.7754 -1.48479 0.585447 3 149.994 0
-2.08007 15.1926 0.615278 3 149.394 0
7.61729 11.5343 0.324382 3 148.794 0
1.00988 -1.53963 0.474538 3 148.194 0
2.01941 -0.959112 0.680856 3 147.594 0
4.86368 0.780323 0.575364 3 146.995 0
5.8366 9.15045 0.392461 3 146.395 0
-1.81957 -2.25714 0.424958 3 145.795 0
-5.12494 -2.00383 0.496953 3 145.195 0
-1.12721 14.5322 0.530284 3 144.595 0
-8.00032 -3.0682 0.639526 3 143.995 0
-10.6517 -2.45258 0.718604 3 143.395 0
-13.7659 9.08199 0.470455 3 142.796 0
-13.6008 2.48901 0.611362 3 142.196 0
-2.78766 -2.78364 0.662024 3 141.596 0
-8.57051 13.1568 0.577114 3 140.996 0
-4.4444 -2.78971 0.540783 3 140.396 0
-11.5226 0.346844 0.499953 3 139.796 0
6.0148 8.34815 0.427458 3 139.196 0
-6.16544 -2.19404 0.558365 3 138.597 0
-9.19175 11.2697 0.469372 3 137.997 0
4.06921 15.1639 0.775433 3 137.397 0
6.11618 2.08504 0.852261 3 136.797 0
3.81807 0.0934872 0.653358 3 136.197 0
-3.28947 14.9363 0.613111 3 135.597 0
-12.6819 9.32017 0.597613 3 134.997 0
5.94552 3.73915 0.551283 3 134.398 0
-0.0587922 -3.53113 0.611028 3 133.798 0
2.52615 14.6065 0.842261 3 133.198 0
1.06088 -2.69355 0.641359 3 132.598 0
-4.91434 -3.83527 0.583863 3 131.998 0
7.27458 9.3462 0.733686 3 131.398 0
6.16721 0.474555 0.753351 3 130.798 0
0.980078 14.4664 0.697189 3 130.199 0
7.02015 7.80716 0.712271 3 129.599 0
-14.651 3.40083 0.773766 3 128.999 0
-1.37965 16.3182 0.700522 3 128.399 0
-12.8785 1.09789 0.72377 3 127.799 0
-5.68473 14.7353 0.585197 3 127.199 0
-9.30367 -3.50323 0.733436 3 126.599 0
7.24248 5.20489 0.848678 3 126 0
-12.3847 10.6329 0.748685 3 125.4 0
-1.5604 -3.56469 0.774183 3 124.8 0
-0.198059 -4.8812 0.746602 3 124.2 0
-14.9554 7.71732 0.820096 3 123.6 0
-9.15683 16.9067 0.768017 3 123 0
-13.995 0.0738242 0.761601 3 122.401 0
-12.1464 -2.85283 0.828596 3 121.801 0
4.95959 -0.743292 0.753351 3 121.201 0
1.42894 15.9851 0.873426 3 120.601 0
2.94627 16.0279 0.630443 3 120.001 0
-12.7313 12.676 0.969919 3 119.401 0
-14.9848 6.21763 0.672607 3 118.801 0
-12.6274 -4.42537 0.76735 3 118.202 0
5.63482 15.3557 0.788849 3 117.602 0
-10.3333 10.8561 0.742935 3 117.002 0
7.83951 1.56445 0.844678 3 116.402 0
5.31489 13.5965 1 3 115.802 0
10.1491 11.7621 0.918423 3 115.202 0
1.24915 -4.16841 0.845928 3 114.602 0
-16.488 8.32177 0.794515 3 114.003 0
3.48631 -1.38185 0.845928 3 113.403 0
-15.6293 4.88143 0.803514 3 112.803 0
7.15902 15.5952 0.754268 3 112.203 0
-7.95123 15.7924 0.864593 3 111.603 0
-14.6497 13.128 1 3 111.003 0
-14.9551 1.61816 1 3 110.403 0
-3.43994 -4.26015 0.939254 3 109.804 0
-10.8663 -4.2406 1 3 109.204 0
-13.8283 -3.26792 0.902257 3 108.604 0
-2.97368 16.4105 0.882009 3 108.004 0
-16.3803 3.25613 0.963836 3 107.404 0
8.52146 10.5676 1 3 106.804 0
-9.5157 14.3129 0.894591 3 106.204 0
2.63866 -2.97668 0.951504 3 105.605 0
7.15906 13.9409 0.877676 3 105.005 0
-2.71671 18.2005 0.916006 3 104.405 0
6.60309 12.2107 0.882092 3 103.805 0
8.42562 12.575 0.976835 3 103.205 0
-14.3832 -1.55359 0.896091 3 102.605 0
0.0487074 17.2519 1 3 102.005 0
-10.1372 12.5773 0.948004 3 101.406 0
-1.86338 -5.40409 1 3 100.806 0
-11.3615 14.057 0.970252 3 100.206 0
-10.5887 15.8693 1 3 99.6061 0
-0.157821 15.4469 0.790015 3 99.0062 0
-15.1646 9.53653 1 3 98.4064 0
-4.57267 15.6519 0.845011 3 97.8065 0
-16.9402 1.37381 1 3 97.2067 0
7.7563 -0.277146 1 3 96.6068 0
-6.37976 16.8047 1 3 96.007 0
4.38506 17.9495 1 3 95.4071 0
8.65489 6.60124 1 3 94.8072 0
-15.5373 -4.10183 1 3 94.2074 0
4.6888 -2.77962 1 3 93.6075 0
-15.7334 -0.224216 1 3 93.0077 0
-6.05327 18.7761 1 3 92.4078 0
-9.38898 -5.58285 0.99775 3 91.808 0
4.72586 -4.77956 1 3 91.2081 0
-3.63265 -6.33182 1 3 90.6083 0
-14.0417 11.1914 1 3 90.0084 0
-16.576 6.57541 0.950004 3 89.4086 0
6.18509 17.0778 1 3 88.8087 0
9.51566 0.672116 1 3 88.2089 0
-6.49249 -3.72099 1 3 87.609 0
-0.965943 18.9739 1 3 87.0091 0
9.0011 4.63195 1 3 86.4093 0
-7.87501 18.0695 0.95317 3 85.8094 0
-11.2925 -6.19415 1 3 85.2096 0
2.41875 17.5832 1 3 84.6097 0
-17.512 4.86365 1 3 84.0099 0
-13.2663 14.5725 1 3 83.41 0
-12.5102 16.4227 1 3 82.8102 0
8.83534 8.59316 1 3 82.2103 0
-16.6041 13.5487 1 3 81.6105 0
-5.39849 -5.39286 1 3 81.0106 0
2.97411 19.5037 1 3 80.4108 0
1.03327 19.0233 1 3 79.8109 0
-4.53029 -8.1191 1 3 79.2111 0
6.40121 -1.74895 1 3 78.6112 0
-2.5347 -8.00282 1 3 78.0113 0
-16.1767 -2.17445 1 3 77.4115 0
1.00717 -6.14374 1 3 76.8116 0
-4.5095 17.5076 1 3 76.2118 0
-2.39263 20.3736 1 3 75.6119 0
4.87941 20.1106 1 3 75.0121 0
7.45337 3.36583 1 3 74.4122 0
12.567 13.0001 1 3 73.8124 0
-8.37104 -9.29273 1 3 73.2125 0
8.9696 14.476 1 3 72.6127 0
-18.3287 2.99314 1 3 72.0128 0
-15.989 11.6459 1 3 71.413 0
-0.763501 -7.07268 1 3 70.8131 0
10.3891 9.85239 1 3 70.2132 0
-18.5952 13.7378 1 3 69.6134 0
2.69725 -7.21286 1 3 69.0135 0
-10.2058 -7.87197 1 3 68.4137 0
-17.1247 10.0016 1 3 67.8138 0
6.43867 -3.7468 1 3 67.214 0
-9.46258 19.2084 1 3 66.6141 0
-15.2488 15.0363 1 3 66.0143 0
11.2804 -0.265617 1 3 65.4144 0
2.77862 -5.2149 1 3 64.8146 0
-4.18094 19.479 1 3 64.2147 0
10.9455 14.17 1 3 63.6147 0
-7.62984 20.0067 1 3 63.0146 0
10.5596 5.88362 1 3 62.4144 0
10.703 7.878 1 3 61.8143 0
-18.7559 6.42967 1 3 61.2142 0
8.18448 17.0273 1 3 60.614 0
-0.844451 -9.07089 1 3 60.0139 0
10.222 16.0352 1 3 59.4138 0
1.53327 20.9596 1 3 58.8137 0
0.926636 -8.14201 1 3 58.2135 0
-7.39244 -5.50831 1 3 57.6134 0
-18.9615 1.09673 1 3 57.0133 0
-4.6109 -10.1184 1 3 56.4131 0
4.64798 -6.77638 1 3 55.813 0
11.9551 11.0964 1 3 55.2129 0
-10.9207 17.8411 1 3 54.6128 0
-19.5339 4.58858 1 3 54.0126 0
-1.89419 22.3105 1 3 53.4125 0
-18.281 8.37207 1 3 52.8124 0
-2.61437 -10.0006 1 3 52.2122 0
11.1424 1.83489 1 3 51.6121 0
0.845446 -10.1405 1 3 51.012 0
-8.29109 -7.2945 1 3 50.4119 0
-17.4355 15.3673 1 3 49.8117 0
-0.466111 20.9103 1 3 49.2116 0
-17.7171 -0.469029 1 3 48.6115 0
9.32159 2.66292 1 3 48.0113 0
-17.9798 11.8348 1 3 47.4112 0
12.2678 9.12103 1 3 46.8111 0
-11.3774 19.7881 1 3 46.211 0
9.52147 -1.32406 1 3 45.6108 0
-6.29529 -7.17956 1 3 45.0107 0
-12.8423 18.394 1 3 44.4106 0
-12.0335 -8.89927 1 3 43.8105 0
-20.2653 8.12671 1 3 43.2103 0
-14.4585 16.8736 1 3 42.6102 0
10.8849 3.91019 1 3 42.0101 0
-5.7616 20.7548 1 3 41.4099 0
8.21958 -2.83951 1 3 40.8098 0
-17.5293 -4.28038 1 3 40.2097 0
6.56895 19.0404 1 3 39.6096 0
-3.95786 21.6184 1 3 39.0094 0
-14.0638 -5.45368 1 3 38.4093 0
-13.0357 -7.1691 1 3 37.8092 0
12.7054 3.0831 1 3 37.209 0
-9.23736 21.1957 1 3 36.6089 0
-15.6672 -6.64921 1 3 36.0088 0
-6.37457 -9.17716 1 3 35.4087 0
-20.3128 2.74691 1 3 34.8085 0
12.9084 0.896017 1 3 34.2084 0
11.2858 -2.26605 1 3 33.6083 0
-19.1159 10.1895 1 3 33.0081 0
-14.639 -8.36457 1 3 32.408 0
6.42117 -5.84086 1 3 31.8079 0
12.5319 7.07411 1 3 31.2079 0
8.15092 -4.83838 1 3 30.608 0
-19.6946 -0.763935 1 3 30.008 0
-17.632 -6.27738 1 3 29.408 0
2.6162 -9.21099 1 3 28.808 0
-16.445 17.1048 1 3 28.208 0
-18.2198 -2.40341 1 3 27.608 0
-5.57271 22.7975 1 3 27.008 0
4.56745 -8.77366 1 3 26.408 0
-13.2994 20.3411 1 3 25.808 0
-21.1006 9.94393 1 3 25.208 0
9.98196 -3.78264 1 3 24.608 0
6.34197 -7.83865 1 3 24.0081 0
12.5098 5.07439 1 3 23.4081 0
-14.7904 18.8459 1 3 22.8081 0
-10.2854 -9.86975 1 3 22.2081 0
3.45446 21.5135 1 3 21.6081 0
-11.1515 21.7747 1 3 21.0081 0
14.0987 8.31636 1 3 20.4081 0
8.56795 18.9899 1 3 19.8081 0
0.490342 22.6661 1 3 19.2081 0
13.8219 10.3798 1 3 18.6081 0
14.3531 6.2473 1 3 18.0081 0
8.1544 -6.83781 1 3 17.4082 0
-7.40364 21.9939 1 3 16.8082 0
13.015 -1.26109 1 3 16.2082 0
14.471 2.14409 1 3 15.6082 0
-0.925069 -11.0706 1 3 15.0082 0
14.3309 4.24758 1 3 14.4082 0
10.3237 18.0321 1 3 13.8082 0
-21.5187 4.34223 1 3 13.2082 0
-20.9455 0.849634 1 3 12.6082 0
-20.7403 6.18395 1 3 12.0082 0
2.53605 -11.2091 1 3 11.4082 0
-21.7792 -0.967102 1 3 10.8083 0
15.6527 9.57483 1 3 10.2083 0
6.26119 -9.837 1 3 9.60827 0
-16.2261 -9.58031 1 3 9.00828 0
8.07547 -8.83625 1 3 8.40829 0
-20.1928 -2.70564 1 3 7.8083 0
-22.0475 -12.2822 1 3 7.20831 0
57.216 19.5229 1 3 6.60832 0
57.8351 -71.0925 1 3 6.00833 0
-33.1739 101.535 1 3 5.40834 0
-19.3978 -131.587 1 3 4.80835 0
-13.2877 145.479 1 3 4.20835 0
162.502 11.956 1 3 3.60835 0
171.68 -32.4674 1 3 3.00835 0
-76.2623 -167.348 1 3 2.40834 0
-67.1273 -178.844 1 3 1.80833 0
-59.2775 -186.866 1 3 1.20833 0
173.471 97.5106 1 3 0.608333 0
180.692 -85.734 1 3 0.00833333 0
