# Supplementary material for: Study of tumor growth indicates the existence of an “immunological threshold” separating states of pro- and antitumoral peritumoral inflammation
Source: PLoS One. 2018 Nov 2;13(11):e0202823. doi: 10.1371/journal.pone.0202823 (PMC6214501; doi:10.1371/journal.pone.0202823)
Supplement: S1 Data — File containing the position and radius of particles at simulated times. A detailed description file is provided alongside the data. (ZIP) [file pone.0202823.s004.zip › minimal dataset/competent/6580.csv]

0 0 1.00003 1 2774.57 0
1.13247 -3.26177 1.00006 1 2810.48 0
4.91446 -1.96015 1.00003 1 2541.05 0
-7.92268 4.61123 1.00013 1 3642.5 0
-2.64944 -4.56342 1.00006 1 3025.36 0
-13.9775 0.695437 1.00003 1 2733.63 0
-0.740524 5.2518 1.00013 1 3602.78 0
-14.7233 5.93383 1.00006 1 2950.03 0
-9.068 -1.27786 1.00003 1 2668.95 0
-2.63136 4.60084 1.00013 1 3666.63 0
-1.12234 3.28875 1.00013 1 3586.7 0
-11.3051 14.4369 1.00003 1 2587.66 0
0.404743 11.141 1.00006 1 2977.23 0
8.33262 6.54351 1.00006 1 3010.27 0
-7.54091 6.57446 1.00013 1 3637.19 0
-8.30445 2.64831 1.00003 1 2738.17 0
-5.28615 0.0237686 1.00006 1 3101.07 0
-4.14069 5.91311 1.00013 1 3543.47 0
-2.24986 6.564 1.00013 1 3690.95 0
-12.0864 1.34638 1.00003 1 2575.75 0
-2.99556 11.8022 1.00003 1 2724.07 0
-1.86817 8.52704 1.00006 1 3189.01 0
7.95096 4.58027 1.00003 1 2685.42 0
-1.85039 17.6915 1.00003 1 2592.33 0
-0.376642 -1.94931 1.00003 1 2669.76 0
-13.196 13.7862 1.00003 1 2580.29 0
-7.15925 8.53721 1.00013 1 3542.16 0
4.16891 3.2785 1.00003 1 2651.22 0
3.04145 6.55367 1.00006 1 3107.34 0
-0.758379 -3.91247 1.00006 1 2961.27 0
-3.75901 7.87614 1.00013 1 3468.79 0
3.80484 10.4799 1.00006 1 2961.58 0
-4.5225 3.95003 1.00013 1 3699.28 0
5.31404 9.16783 1.00003 1 2690.53 0
-9.43195 5.92336 1.00006 1 3089.64 0
-10.1776 11.1617 1.00003 1 2661.26 0
-1.10454 12.4533 1.00003 1 2651.08 0
-0.358898 7.21474 1.00006 1 3153.14 0
-8.66849 9.84958 1.00003 1 2787.26 0
2.27785 2.62743 1.00006 1 3167.1 0
-6.0318 5.26221 1.00013 1 3642.51 0
-12.4683 -0.61649 1.00003 1 2578.18 0
-9.05017 7.88649 1.00003 1 2742.59 0
-6.01376 14.4265 1.00003 1 2725.02 0
-7.94064 -4.55308 1.00003 1 2683.83 0
-9.44979 -3.24099 1.00003 1 2677.21 0
-4.54037 -5.21449 1.00006 1 3064.08 0
9.09594 10.4697 1.00003 1 2573.15 0
1.15039 5.90272 1.00013 1 3602.79 0
-2.23217 15.7283 1.00003 1 2624.48 0
-6.41356 3.29902 1.00013 1 3595.03 0
7.18707 0.653932 1.00003 1 2542.23 0
2.29551 11.792 1.00006 1 3077.36 0
-3.01322 2.63795 1.00013 1 3577.86 0
-3.39502 0.674713 1.00006 1 3098.66 0
-5.64991 7.22515 1.00013 1 3543.47 0
-5.26809 9.18801 1.00006 1 3110.64 0
3.05879 15.7184 1.00006 1 2975.53 0
8.71442 8.50665 1.00006 1 2966.78 0
-4.15874 -3.25121 1.00006 1 2972.24 0
5.69582 11.131 1.00006 1 2892.75 0
-14.3414 7.89696 1.00006 1 2991.05 0
-3.37729 9.83913 1.00013 1 3468.8 0
1.51421 -1.29874 1.00006 1 2935.69 0
0.386867 1.97647 1.00006 1 3236.93 0
-11.6867 12.474 1.00003 1 2706.81 0
-13.2139 4.62169 1.00003 1 2675.18 0
-2.61383 13.7652 1.00003 1 2766.73 0
3.42311 8.51664 1.00003 1 2723.37 0
-13.9595 9.86016 1.00003 1 2659.66 0
-1.4864 10.4901 1.00006 1 3189.02 0
-7.90489 13.7757 1.00003 1 2592.1 0
-4.8865 11.1512 1.00006 1 3171.87 0
0.768715 3.93947 1.00006 1 3167.11 0
-11.7046 3.30959 1.00003 1 2605.09 0
-0.34109 16.379 1.00003 1 2585.46 0
7.56892 2.61718 1.00003 1 2667.01 0
-4.90431 1.98697 1.00006 1 3153.98 0
0.0229614 9.17794 1.00006 1 3153.15 0
2.65977 4.59051 1.00006 1 3150.19 0
-10.959 -1.92879 1.00003 1 2570.08 0
-7.55875 -2.58993 1.00003 1 2635.31 0
-6.04977 -3.90231 1.00003 1 2655.8 0
-16.2326 7.24617 1.00003 1 2693.06 0
-7.5231 15.7387 1.00003 1 2644.66 0
-6.77736 10.5003 1.00006 1 3110.65 0
-10.1955 1.99741 1.00006 1 3108.65 0
-15.105 3.97084 1.00003 1 2580.53 0
1.53219 7.8658 1.00006 1 3107.35 0
-5.63229 16.3895 1.00003 1 2675.25 0
-8.68633 0.685149 1.00003 1 2694.1 0
-1.50411 1.32556 1.00006 1 3098.67 0
6.07762 13.0942 1.00003 1 2583 0
7.58669 11.7818 1.00003 1 2596.8 0
-12.8323 6.58476 1.00003 1 2604.34 0
4.56817 14.4062 1.00006 1 3077.37 0
3.78699 1.31531 1.00006 1 3064.48 0
0.368645 -7.18817 1.00003 1 2534.42 0
3.40529 -0.647782 1.00003 1 2564.12 0
-3.77683 -1.2881 1.00006 1 3025.37 0
4.55059 5.24152 1.00003 1 2617.26 0
-17.7629 8.53386 1.00003 1 2530.61 0
0.786183 13.1041 1.00006 1 2977.24 0
2.67715 13.7552 1.00006 1 2975.53 0
-1.14031 -5.87564 1.00003 1 2557.78 0
4.18658 12.4431 1.00006 1 2966.79 0
6.45569 15.0668 1.00006 1 2961.59 0
2.64167 -4.57397 1.00006 1 2961.27 0
-12.4504 8.54788 1.00006 1 2950.03 0
5.29616 0.0030764 1.00006 1 2935.7 0
7.96882 13.7449 1.00006 1 2892.76 0
6.80545 -1.30892 1.00006 1 2810.49 0
-12.0684 10.5108 1.00003 1 2787.26 0
-1.88578 -0.637348 1.00003 1 2774.58 0
-7.14132 17.7019 1.00003 1 2766.74 0
-10.5594 9.19882 1.00003 1 2742.6 0
-9.8136 3.96049 1.00003 1 2738.17 0
-16.6144 5.28294 1.00003 1 2733.64 0
-0.722972 14.4162 1.00003 1 2725.03 0
-4.50478 13.1143 1.00003 1 2724.08 0
1.91388 9.82898 1.00003 1 2723.38 0
-9.79575 13.1249 1.00003 1 2706.82 0
-6.79526 1.33622 1.00003 1 2694.11 0
-15.0871 13.1354 1.00003 1 2693.07 0
7.2051 9.81876 1.00003 1 2690.54 0
6.44161 5.8925 1.00003 1 2685.43 0
-5.66786 -1.93911 1.00003 1 2683.84 0
-9.83148 -5.20402 1.00003 1 2677.22 0
-9.03231 17.0511 1.00003 1 2675.26 0
-15.4868 2.00761 1.00003 1 2675.19 0
3.02354 -2.61091 1.00003 1 2669.77 0
-11.3409 -3.89202 1.00003 1 2668.96 0
5.67793 1.96633 1.00003 1 2667.02 0
-8.28673 11.8124 1.00003 1 2661.27 0
-13.5777 11.823 1.00003 1 2659.67 0
-2.26763 -2.6004 1.00003 1 2655.81 0
6.05988 3.92929 1.00003 1 2651.22 0
1.16811 15.0673 1.00003 1 2651.09 0
-15.4688 11.1721 1.00003 1 2644.67 0
-7.1771 -0.626816 1.00003 1 2635.32 0
-4.12314 15.0775 1.00003 1 2624.49 0
4.93229 7.20469 1.00003 1 2617.27 0
-11.3229 5.27253 1.00003 1 2605.1 0
-10.9412 7.2356 1.00003 1 2604.35 0
5.76726 16.9456 1.00003 1 2596.8 0
-3.74124 17.0407 1.00003 1 2592.34 0
-6.3957 12.4636 1.00003 1 2592.11 0
-9.41407 15.088 1.00003 1 2587.67 0
0.0405264 18.3429 1.00003 1 2585.46 0
1.54949 17.0303 1.00003 1 2583.01 0
-16.996 3.31969 1.00003 1 2580.54 0
-10.9234 16.4002 1.00003 1 2580.3 0
-12.8498 -2.57969 1.00003 1 2578.19 0
-13.5957 2.65866 1.00003 1 2575.76 0
6.82337 7.85566 1.00003 1 2573.16 0
-10.5774 0.0342136 1.00003 1 2570.09 0
1.89608 0.664181 1.00003 1 2564.13 0
-6.43137 -5.86538 1.00003 1 2557.79 0
9.07812 1.30482 1.00003 1 2542.24 0
9.46006 3.26776 1.00003 1 2541.06 0
0.7506 -5.22481 1.00003 1 2534.43 0
-15.8507 9.20928 1.00003 1 2530.62 0
-8.2951 17.9825 0.107063 3 215.778 0
8.89988 5.41491 0.0224785 3 213.978 0
-2.88085 17.6083 0.0181452 3 211.579 0
-8.72021 -5.35988 0.0329785 3 210.379 0
-16.4888 10.3367 0.0528122 3 207.98 0
4.2764 -3.17222 0.158144 3 206.18 0
-4.82342 17.1122 0.0474788 3 204.98 0
3.69574 -3.48116 0.0830627 3 204.38 0
-5.29426 -5.99398 0.0838127 3 203.781 0
9.26142 6.04832 0.0453121 3 200.781 0
-10.076 17.0164 0.0407287 3 199.582 0
-2.19983 -5.57026 0.101646 3 198.982 0
-12.4293 14.6279 0.11523 3 197.782 0
-17.5216 4.44036 0.0968963 3 195.983 0
-5.40351 -5.78869 0.0283118 3 194.783 0
7.64522 14.8896 0.190975 3 194.183 0
-15.7445 12.2447 0.0803127 3 192.983 0
-14.9287 1.12443 0.0441454 3 191.784 0
1.80459 -5.20978 0.0455621 3 190.584 0
-1.0313 18.384 0.039062 3 189.984 0
-5.87795 17.6299 0.230389 3 189.384 0
-12.2848 15.5663 0.321299 3 188.784 0
8.52802 14.7742 0.165644 3 188.184 0
-7.72725 -5.83257 0.203891 3 187.585 0
4.53714 15.5521 0.0892295 3 186.985 0
-17.2384 6.8651 0.0563123 3 186.385 0
4.46599 15.446 0.0401453 3 185.785 0
-3.10515 -5.80005 0.304134 3 185.185 0
-3.7267 18.1778 0.136063 3 184.585 0
-13.6915 -0.498754 0.214974 3 183.386 0
-5.36079 -5.87038 0.0502288 3 182.786 0
3.37219 -3.69724 0.141146 3 182.186 0
0.924561 17.8374 0.0164786 3 181.586 0
4.25176 15.5704 0.196975 3 180.986 0
9.15136 13.1972 0.301467 3 180.386 0
-16.6667 10.0566 0.163061 3 179.786 0
-8.66706 -5.63221 0.234555 3 179.187 0
3.95762 -3.30177 0.138229 3 178.587 0
-16.6524 11.5359 0.229556 3 177.987 0
6.07161 -2.25067 0.182809 3 177.387 0
9.13515 4.72289 0.186476 3 176.787 0
-18.1894 4.29951 0.49087 3 176.187 0
8.81896 11.7074 0.135813 3 175.588 0
-8.70421 18.3048 0.25847 3 174.988 0
-14.4992 -0.615299 0.398044 3 174.388 0
-4.45248 -6.48988 0.278136 3 173.788 0
7.31267 14.5224 0.0153119 3 173.188 0
-15.0648 0.968625 0.115897 3 172.588 0
-4.99196 17.5961 0.330715 3 171.988 0
1.09819 19.3394 0.420959 3 171.389 0
-14.4662 14.4035 0.391044 3 170.789 0
-6.16319 18.5333 0.252471 3 170.189 0
-9.34465 18.3673 0.322882 3 169.589 0
-12.4081 15.0067 0.221806 3 168.989 0
10.0618 0.637909 0.188392 3 168.389 0
1.92339 -5.57414 0.22489 3 167.789 0
4.78816 -3.30921 0.339715 3 167.19 0
-8.15926 18.4574 0.239888 3 166.59 0
8.78491 12.5779 0.416376 3 165.99 0
-3.4066 -5.43734 0.141479 3 165.39 0
7.76833 -0.477936 0.247805 3 164.79 0
8.14232 15.0631 0.31305 3 164.19 0
-10.9509 -6.09477 0.418126 3 163.59 0
-1.34193 18.9557 0.376212 3 162.991 0
8.39641 -0.136375 0.422792 3 162.391 0
3.1115 -5.91737 0.422709 3 161.791 0
1.75118 -6.09745 0.326882 3 161.191 0
-2.48176 -6.02242 0.340548 3 160.591 0
9.509 7.33296 0.409376 3 159.991 0
-5.82992 -8.93895 0.301301 3 159.391 0
-7.75309 -6.52682 0.475038 3 158.792 0
-8.20386 -5.83542 0.259054 3 158.192 0
-17.3813 6.4531 0.346381 3 157.592 0
1.50304 18.5062 0.437791 3 156.992 0
-10.2261 -6.54319 0.390378 3 156.392 0
-15.308 -0.342773 0.433291 3 155.792 0
-18.0158 7.08645 0.442457 3 155.193 0
-10.0736 18.0435 0.427375 3 154.593 0
4.1916 16.8379 0.535784 3 153.993 0
2.35935 -5.90677 0.3098 3 153.393 0
-16.4673 12.3849 0.543283 3 152.793 0
-0.801192 19.5506 0.425375 3 152.193 0
-3.10164 18.2565 0.372545 3 151.593 0
-5.49413 18.2291 0.412293 3 150.994 0
-5.22284 -6.88971 0.580697 3 150.394 0
-17.0357 1.76607 0.551866 3 149.794 0
2.03799 19.3054 0.453706 3 149.194 0
10.5176 4.52296 0.634776 3 148.594 0
-10.9393 17.99 0.425792 3 147.994 0
-11.2937 -5.36028 0.365713 3 147.394 0
-2.60219 18.9443 0.459456 3 146.795 0
10.0717 9.26073 0.546866 3 146.195 0
10.1389 8.01201 0.50087 3 145.595 0
-18.233 10.1619 0.669774 3 144.995 0
3.91622 17.8843 0.54095 3 144.395 0
-15.399 0.525654 0.423958 3 143.795 0
-18.9619 7.5154 0.549283 3 143.195 0
-1.87356 -7.41317 0.703272 3 142.596 0
9.36784 14.1541 0.45054 3 141.996 0
-13.4009 15.5193 0.736686 3 141.396 0
-19.6155 10.2992 0.689273 3 140.796 0
-19.0117 9.31252 0.451456 3 140.196 0
4.2496 -4.13563 0.648525 3 139.596 0
3.08396 17.271 0.48962 3 138.996 0
2.33598 -6.90204 0.664108 3 138.397 0
0.272907 20.4126 0.936755 3 137.797 0
-1.89732 19.9467 0.739852 3 137.197 0
-4.48759 18.4312 0.542367 3 136.597 0
-11.552 -7.07126 0.704355 3 135.997 0
-8.69649 19.4467 0.816097 3 135.397 0
9.59832 5.4294 0.646109 3 134.797 0
-16.5068 0.660446 0.646192 3 134.198 0
-13.8553 -1.36698 0.563532 3 133.598 0
-17.9483 2.20858 0.463706 3 132.998 0
-15.0961 -1.52101 0.658775 3 132.398 0
-12.5149 -5.82153 0.859344 3 131.798 0
-17.0665 10.7663 0.62711 3 131.198 0
-12.1279 17.7273 0.784432 3 130.599 0
1.72981 20.245 0.530034 3 129.999 0
10.9559 1.8664 0.961169 3 129.399 0
-12.4737 16.4295 0.5457 3 128.799 0
-14.9916 15.9741 0.902674 3 128.199 0
-7.18207 19.3686 0.63286 3 127.599 0
2.54095 18.2622 0.546033 3 126.999 0
-16.1259 14.642 0.82118 3 126.4 0
-15.207 17.7588 0.783016 3 125.8 0
-14.5815 -3.16764 0.81768 3 125.2 0
10.5079 6.59428 0.818513 3 124.6 0
6.18643 -5.26713 0.733436 3 124 0
7.06506 18.2448 0.793015 3 123.4 0
9.80757 -0.276698 0.741352 3 122.8 0
-13.6819 17.166 0.853094 3 122.201 0
-0.853194 -8.55598 0.833179 3 121.601 0
11.3003 8.67857 0.813514 3 121.001 0
-12.2199 19.2338 0.709021 3 120.401 0
5.5722 -3.97751 0.67494 3 119.801 0
-9.03351 -6.86004 0.831346 3 119.201 0
10.4648 13.7742 0.694355 3 118.601 0
-9.27022 -9.71662 0.820263 3 118.002 0
-17.384 13.4918 0.86526 3 117.402 0
10.0695 12.1401 0.924922 3 116.802 0
-13.0495 -4.28347 0.658441 3 116.202 0
-10.2748 -8.19823 0.981918 3 115.602 0
-5.5758 19.6325 0.926672 3 115.002 0
11.8577 5.28831 0.908923 3 114.402 0
11.6285 3.54487 0.834679 3 113.803 0
-13.4157 -7.25196 0.81643 3 113.203 0
-18.4673 5.72368 0.855427 3 112.603 0
-2.7671 -8.78184 0.927005 3 112.003 0
10.641 -1.67354 0.872676 3 111.403 0
7.02358 -3.23564 0.938754 3 110.803 0
-16.633 16.8023 0.932755 3 110.203 0
-15.6528 -4.59521 0.926672 3 109.604 0
-14.0906 -5.30155 0.762851 3 109.004 0
-3.38015 -6.94724 0.875592 3 108.404 0
-8.32803 -8.3632 0.81843 3 107.804 0
7.68267 16.6323 0.932838 3 107.204 0
-19.2912 2.47103 0.90159 3 106.604 0
-19.6896 4.33004 1 3 106.005 0
5.39335 18.9098 0.991667 3 105.405 0
4.93853 20.855 1 3 104.805 0
-11.0163 -10.2284 1 3 104.205 0
-11.7922 20.937 0.982918 3 103.605 0
-21.3054 10.1917 1 3 103.005 0
12.2666 7.14055 0.987168 3 102.405 0
-18.3039 11.8359 1 3 101.806 0
4.52708 -5.77082 1 3 101.206 0
1.04284 22.03 0.855094 3 100.606 0
-3.70889 19.7977 0.939671 3 100.006 0
11.4861 0.0292008 0.949754 3 99.4061 0
8.77007 -1.674 1 3 98.8063 0
-21.0234 2.97613 0.897924 3 98.2064 0
-10.5114 19.4011 1 3 97.6066 0
1.87699 -8.49939 1 3 97.0067 0
-4.64498 -8.36665 1 3 96.4069 0
-5.44861 21.5259 0.910756 3 95.807 0
-20.2031 6.5121 1 3 95.2071 0
9.33251 15.6243 1 3 94.6073 0
13.5508 5.80795 0.850511 3 94.0074 0
8.92338 18.2003 1 3 93.4076 0
10.6254 17.1498 1 3 92.8077 0
7.98983 -4.91614 1 3 92.2079 0
12.8959 2.05299 0.972669 3 91.608 0
3.47873 19.488 1 3 91.0082 0
9.45296 -3.55289 1 3 90.4083 0
11.0959 10.4825 1 3 89.8085 0
3.18441 -10.0126 1 3 89.2086 0
3.82083 -7.62804 0.984501 3 88.6088 0
11.2991 15.2666 1 3 88.0089 0
11.9607 12.6284 1 3 87.409 0
-4.13096 22.9095 1 3 86.8092 0
-6.58258 -7.85833 1 3 86.2093 0
12.5126 -1.62262 1 3 85.6095 0
-2.7373 21.478 1 3 85.0096 0
-17.8461 15.2984 1 3 84.4098 0
-13.9175 19.0025 1 3 83.8099 0
0.248837 23.7105 1 3 83.2101 0
-0.812456 22.016 1 3 82.6102 0
-17.1263 -0.864553 1 3 82.0104 0
7.73181 -6.89878 1 3 81.4105 0
13.0384 10.946 0.990501 3 80.8107 0
-20.221 8.51124 1 3 80.2108 0
-12.2323 -8.64157 1 3 79.611 0
5.7803 -7.3295 1 3 79.0111 0
11.4425 -3.36594 1 3 78.4112 0
-20.3017 11.9214 1 3 77.8114 0
6.85063 20.27 1 3 77.2115 0
9.99689 -5.47429 1 3 76.6117 0
-9.49366 -11.5254 1 3 76.0118 0
-15.5752 20.1214 1 3 75.412 0
-7.4539 -9.95742 1 3 74.8121 0
-18.2695 0.776411 1 3 74.2123 0
13.4202 3.96257 1 3 73.6124 0
0.437527 -9.88532 1 3 73.0126 0
-1.52384 -10.2613 1 3 72.4127 0
-15.1526 -6.72279 1 3 71.8129 0
-21.5579 5.04284 1 3 71.213 0
-19.4806 -0.815209 1 3 70.6132 0
-16.3559 -2.71021 1 3 70.0133 0
-21.9437 7.49664 1 3 69.4134 0
-17.0943 -6.24421 1 3 68.8136 0
-0.216946 -11.7754 1 3 68.2137 0
-5.46768 -10.1886 1 3 67.6139 0
-3.50625 -10.5794 1 3 67.014 0
13.9569 12.714 1 3 66.4142 0
-14.3095 -8.84253 1 3 65.8143 0
13.167 14.5515 1 3 65.2145 0
14.4129 7.44539 1 3 64.6146 0
6.35666 -10.6938 1 3 64.0148 0
13.0987 8.95305 1 3 63.4146 0
2.77807 21.3596 1 3 62.8145 0
-6.79469 22.8812 1 3 62.2144 0
-20.4269 0.946693 1 3 61.6143 0
-9.47661 21.1124 1 3 61.0141 0
14.861 1.76925 1 3 60.414 0
-2.19161 -12.1457 1 3 59.8139 0
15.4018 3.69451 1 3 59.2137 0
-7.47196 20.9995 1 3 58.6136 0
-8.79139 22.9914 1 3 58.0135 0
-17.569 -4.30126 1 3 57.4134 0
8.84867 20.1988 1 3 56.8132 0
-4.1651 -12.4668 1 3 56.2131 0
12.5931 16.7902 1 3 55.613 0
13.4324 0.154443 1 3 55.0128 0
-2.20632 23.4502 1 3 54.4127 0
10.6161 19.264 1 3 53.8126 0
-22.3208 1.58745 1 3 53.2125 0
12.0016 -5.28607 1 3 52.6123 0
13.4421 -3.41234 1 3 52.0122 0
2.38431 23.3198 1 3 51.4121 0
4.30135 22.7507 1 3 50.8119 0
-23.0446 9.20547 1 3 50.2118 0
-19.2589 13.6272 1 3 49.6117 0
7.11632 -8.81394 1 3 49.0116 0
15.5406 9.09711 1 3 48.4114 0
-7.97805 -12.8291 1 3 47.8113 0
15.3975 5.69435 1 3 47.2112 0
-11.3782 -12.1948 1 3 46.611 0
6.38553 22.2341 1 3 46.0109 0
-12.7586 22.7181 1 3 45.4108 0
-16.2721 -8.37888 1 3 44.8107 0
-0.89148 -13.6646 1 3 44.2105 0
-10.7601 22.645 1 3 43.6104 0
15.0389 11.0319 1 3 43.0103 0
-18.3386 -2.45511 1 3 42.4102 0
-13.7777 20.9973 1 3 41.81 0
-20.6941 -2.40359 1 3 41.2099 0
-1.49067 25.3176 1 3 40.6098 0
16.7983 2.26328 1 3 40.0096 0
4.45633 -11.5557 1 3 39.4095 0
-23.3377 5.9545 1 3 38.8094 0
-21.2579 13.6774 1 3 38.2093 0
5.01643 -9.2126 1 3 37.6091 0
-12.9992 -10.4877 1 3 37.009 0
-22.847 3.51562 1 3 36.4089 0
-18.2139 -7.90047 1 3 35.8087 0
-5.47887 24.387 1 3 35.2086 0
-3.55348 24.9273 1 3 34.6085 0
-16.9941 18.7128 1 3 34.0084 0
1.7439 -11.3995 1 3 33.4082 0
14.5086 -1.7207 1 3 32.8081 0
-21.6415 -0.642373 1 3 32.208 0
15.6402 -0.0717596 1 3 31.6079 0
-24.2547 2.09486 1 3 31.0079 0
8.38311 22.1438 1 3 30.408 0
-19.5525 -4.04416 1 3 29.808 0
16.5164 7.35134 1 3 29.208 0
15.2514 14.2384 1 3 28.608 0
-6.12555 -12.0755 1 3 28.008 0
-22.1393 -3.78548 1 3 27.408 0
-19.0766 -5.98637 1 3 26.808 0
-9.8617 -13.4988 1 3 26.208 0
-24.3416 7.68376 1 3 25.608 0
-18.5364 17.1755 1 3 25.008 0
10.0285 -7.47229 1 3 24.408 0
1.07081 -13.3052 1 3 23.8081 0
12.5584 18.7898 1 3 23.2081 0
-14.4509 -11.8633 1 3 22.6081 0
14.4606 16.0752 1 3 22.0081 0
-2.90012 -14.0157 1 3 21.4081 0
-15.6875 -10.2916 1 3 20.8081 0
14.4261 18.0749 1 3 20.2081 0
-14.7585 22.7403 1 3 19.6081 0
3.04035 -12.9663 1 3 19.0081 0
-20.1971 -7.64308 1 3 18.4081 0
-24.6276 4.42638 1 3 17.8081 0
-20.997 -5.42706 1 3 17.2082 0
-22.1168 -7.08355 1 3 16.6082 0
1.68305 25.1928 1 3 16.0082 0
-7.69792 24.6657 1 3 15.4082 0
9.07142 -9.22783 1 3 14.8082 0
-22.3012 11.9262 1 3 14.2082 0
0.143868 26.4693 1 3 13.6082 0
-5.48448 -13.9699 1 3 13.0082 0
-19.8308 15.5432 1 3 12.4082 0
-23.5357 -0.00116503 1 3 11.8082 0
-13.0503 -13.291 1 3 11.2082 0
-23.0865 -2.02415 1 3 10.6083 0
-10.0754 24.5238 1 3 10.0083 0
-6.38178 26.1715 1 3 9.40828 0
-21.8302 15.5937 1 3 8.80828 0
14.0008 -5.3324 1 3 8.20829 0
12.0183 -7.28561 1 3 7.6083 0
16.4442 15.8963 1 3 7.00831 0
8.11931 -11.6376 1 3 6.40832 0
24.9482 28.3527 1 3 5.80833 0
75.7251 -29.4473 1 3 5.20834 0
-31.4454 97.6377 1 3 4.60835 0
-129.268 10.3393 1 3 4.00836 0
-141.92 -51.6114 1 3 3.40835 0
-162.113 38.4239 1 3 2.80834 0
76.7797 162.52 1 3 2.20833 0
-167.618 -88.6011 1 3 1.60833 0
80.6925 -178.74 1 3 1.00833 0
-198.687 -16.3138 1 3 0.408333 0
