# Supplementary material for: Study of tumor growth indicates the existence of an “immunological threshold” separating states of pro- and antitumoral peritumoral inflammation
Source: PLoS One. 2018 Nov 2;13(11):e0202823. doi: 10.1371/journal.pone.0202823 (PMC6214501; doi:10.1371/journal.pone.0202823)
Supplement: S1 Data — File containing the position and radius of particles at simulated times. A detailed description file is provided alongside the data. (ZIP) [file pone.0202823.s004.zip › minimal dataset/competent/9100.csv]

0 0 1.00003 0 5284.74 0
1.27181 -3.20824 1.00006 0 5320.65 0
5.28326 0.242092 1.00003 0 5051.22 0
-8.1312 4.24572 1.00013 0 6152.67 0
-0.295403 -1.9659 1.00006 0 5535.53 0
-14.002 0.0594517 1.00003 0 5243.8 0
-0.985628 5.21129 1.00013 0 6112.95 0
-14.9847 5.25794 1.00006 0 5460.2 0
-9.0081 -1.6894 1.00003 0 5179.12 0
-2.84524 4.47522 1.00013 0 6176.8 0
-1.27787 3.23294 1.00013 0 6096.87 0
-11.9557 13.9077 1.00003 0 5097.83 0
-0.10854 11.1465 1.00006 0 5487.4 0
8.01969 6.9135 1.00006 0 5520.44 0
-7.83884 6.2241 1.00013 0 6147.36 0
-8.42336 2.26741 1.00003 0 5248.34 0
-5.28933 -0.217601 1.00006 0 5611.24 0
-4.41213 5.71781 1.00013 0 6053.64 0
-2.55275 6.45372 1.00013 0 6201.12 0
-12.4348 -1.18279 1.00003 0 5085.92 0
-3.53531 11.6526 1.00003 0 5234.24 0
-2.26049 8.43207 1.00006 0 5699.18 0
7.7271 4.9351 1.00003 0 5195.59 0
-0.798857 18.324 1.00003 0 5102.5 0
1.56419 -1.22985 1.00003 0 5179.93 0
-14.1078 11.1935 1.00003 0 5090.46 0
-7.54646 8.20226 1.00013 0 6052.33 0
4.00838 3.46279 1.00003 0 5161.39 0
2.73337 6.68351 1.00006 0 5617.51 0
-0.587577 -3.94417 1.00006 0 5471.44 0
-4.11995 7.69605 1.00013 0 5978.96 0
3.31792 10.6403 1.00006 0 5471.75 0
-4.70447 3.73929 1.00013 0 6209.45 0
4.88524 9.39801 1.00003 0 5200.7 0
-9.69846 5.48793 1.00006 0 5599.81 0
-10.6809 10.687 1.00003 0 5171.43 0
-1.67598 12.3888 1.00003 0 5161.25 0
-0.693194 7.18962 1.00006 0 5663.31 0
-9.11389 9.44457 1.00003 0 5297.43 0
2.14873 2.72667 1.00006 0 5677.27 0
-6.2717 4.98166 1.00013 0 6152.68 0
-10.8679 -2.42529 1.00003 0 5088.35 0
-9.40613 7.46644 1.00003 0 5252.76 0
-6.66979 14.1373 1.00003 0 5235.19 0
-7.44102 -2.93217 1.00003 0 5194 0
-7.73296 -4.91073 1.00003 0 5187.38 0
-4.0142 -3.43821 1.00006 0 5574.25 0
8.60405 10.8704 1.00003 0 5083.32 0
0.873926 5.94732 1.00013 0 6112.96 0
-4.51765 16.8516 1.00003 0 5134.65 0
-6.56414 3.00323 1.00013 0 6105.2 0
7.43512 2.95658 1.00003 0 5052.4 0
1.75084 11.8825 1.00006 0 5587.53 0
-3.13734 2.49698 1.00013 0 6088.03 0
-3.42968 0.518464 1.00006 0 5608.83 0
-5.97946 6.96002 1.00013 0 6053.64 0
-5.68702 8.9383 1.00006 0 5620.81 0
2.33542 15.8393 1.00006 0 5485.7 0
8.31178 8.89178 1.00006 0 5476.95 0
-2.44706 -4.68055 1.00006 0 5482.41 0
5.17749 11.3763 1.00006 0 5402.92 0
-16.2595 8.47881 1.00006 0 5501.22 0
-3.82755 9.67407 1.00013 0 5978.97 0
3.13135 -2.47206 1.00006 0 5445.86 0
0.289342 1.99057 1.00006 0 5747.1 0
-12.2482 11.9294 1.00003 0 5216.98 0
-11.8501 2.7737 1.00003 0 5185.35 0
-3.2429 13.6309 1.00003 0 5276.9 0
3.02571 8.66193 1.00003 0 5233.54 0
-14.3999 9.21491 1.00003 0 5169.83 0
-1.96815 10.4103 1.00006 0 5699.19 0
-8.52906 13.4012 1.00003 0 5102.27 0
-5.39475 10.9166 1.00006 0 5682.04 0
0.581762 3.969 1.00006 0 5677.28 0
-12.1426 0.795244 1.00003 0 5115.26 0
-1.0912 16.3456 1.00003 0 5095.63 0
9.0074 1.70128 1.00003 0 5177.18 0
-4.99685 1.7609 1.00006 0 5664.15 0
-0.400937 9.16818 1.00006 0 5663.32 0
2.4413 4.7051 1.00006 0 5660.36 0
-12.7905 -3.15081 1.00003 0 5080.25 0
-5.87387 -4.17431 1.00003 0 5145.48 0
-4.30653 -5.4167 1.00003 0 5165.97 0
-16.552 6.50039 1.00003 0 5203.23 0
-8.23663 15.3797 1.00003 0 5154.83 0
-7.25436 10.1806 1.00006 0 5620.82 0
-10.283 1.5314 1.00006 0 5618.82 0
-15.2771 3.27971 1.00003 0 5090.7 0
1.16608 7.92586 1.00006 0 5617.52 0
-6.37725 16.1157 1.00003 0 5185.42 0
-8.71569 0.288928 1.00003 0 5204.27 0
-1.57014 1.25473 1.00006 0 5608.84 0
5.46974 13.3548 1.00003 0 5093.17 0
7.0369 12.1126 1.00003 0 5106.97 0
-13.1249 5.99429 1.00003 0 5114.51 0
3.90255 14.5972 1.00006 0 5587.54 0
3.71605 1.4846 1.00006 0 5574.65 0
1.36241 -7.14966 1.00003 0 5044.59 0
4.99088 -1.73607 1.00003 0 5074.29 0
-3.72203 -1.4598 1.00006 0 5535.54 0
4.30075 5.44122 1.00003 0 5127.43 0
-18.5575 5.55376 1.00003 0 5040.78 0
0.18351 13.1248 1.00006 0 5487.41 0
2.04303 13.861 1.00006 0 5485.7 0
0.979541 -5.18668 1.00003 0 5067.95 0
3.61034 12.6186 1.00006 0 5476.96 0
5.76187 15.3334 1.00006 0 5471.76 0
2.83872 -4.45029 1.00006 0 5471.44 0
-12.8329 7.97269 1.00006 0 5460.2 0
7.14268 0.978347 1.00006 0 5445.87 0
7.32919 14.0909 1.00006 0 5402.93 0
6.85049 -0.999925 1.00006 0 5320.66 0
-12.5406 9.9509 1.00003 0 5297.43 0
-1.86269 -0.723762 1.00003 0 5284.75 0
-7.94447 17.3581 1.00003 0 5276.91 0
-10.9734 8.70874 1.00003 0 5252.77 0
-9.99055 3.50961 1.00003 0 5248.34 0
-16.8442 4.52201 1.00003 0 5243.81 0
-1.38357 14.3671 1.00003 0 5235.2 0
-5.10247 12.8949 1.00003 0 5234.25 0
1.45853 9.90404 1.00003 0 5233.55 0
-10.3885 12.6653 1.00003 0 5216.99 0
-6.85627 1.02482 1.00003 0 5204.28 0
-15.3623 12.751 1.00003 0 5203.24 0
6.74452 10.1341 1.00003 0 5200.71 0
6.16013 6.17729 1.00003 0 5195.6 0
-5.58145 -2.19593 1.00003 0 5194.01 0
-9.30099 -3.66783 1.00003 0 5187.39 0
-11.6631 15.8861 1.00003 0 5185.43 0
-15.5698 1.30125 1.00003 0 5185.36 0
3.42366 -0.493927 1.00003 0 5179.94 0
-9.61043 -5.64318 1.00003 0 5179.13 0
5.57554 2.22066 1.00003 0 5177.19 0
-8.82154 11.423 1.00003 0 5171.44 0
-15.9673 10.4572 1.00003 0 5169.84 0
-2.15484 -2.70215 1.00003 0 5165.98 0
5.86787 4.19893 1.00003 0 5161.39 0
0.768178 17.0817 1.00003 0 5161.26 0
-18.1831 9.02492 1.00003 0 5154.84 0
-7.14882 -0.953578 1.00003 0 5145.49 0
-4.81025 14.8732 1.00003 0 5134.66 0
4.5929 7.41977 1.00003 0 5127.44 0
-11.5578 4.7518 1.00003 0 5115.27 0
-11.2656 6.73027 1.00003 0 5114.52 0
4.19477 16.5757 1.00003 0 5106.97 0
-2.95067 15.6094 1.00003 0 5102.51 0
-6.9619 12.1591 1.00003 0 5102.28 0
-10.0962 14.6438 1.00003 0 5097.84 0
-2.65842 17.5877 1.00003 0 5095.63 0
0.475975 15.1033 1.00003 0 5093.18 0
-13.4174 4.01582 1.00003 0 5090.71 0
-9.8037 16.6222 1.00003 0 5090.47 0
-11.1775 -4.40088 1.00003 0 5088.36 0
-13.7096 2.03743 1.00003 0 5085.93 0
6.45231 8.15585 1.00003 0 5083.33 0
-10.5752 -0.446973 1.00003 0 5080.26 0
1.85645 0.748592 1.00003 0 5074.3 0
-6.15315 -6.18357 1.00003 0 5067.96 0
9.29973 3.67969 1.00003 0 5052.41 0
10.87 2.44114 1.00003 0 5051.23 0
-0.879985 -5.92292 1.00003 0 5044.6 0
-14.6924 7.23644 1.00003 0 5040.79 0
-16.7809 9.56702 0.057979 3 203.789 0
8.05905 11.7924 0.0121453 3 198.99 0
4.6267 -2.68311 0.0142286 3 197.79 0
-13.3709 -0.753948 0.0295618 3 197.191 0
8.28892 5.86291 0.0197286 3 196.591 0
6.09066 -1.79703 0.0893961 3 195.991 0
-3.74849 17.6244 0.0257285 3 195.391 0
4.22593 -2.46291 0.0541456 3 194.791 0
-9.0914 17.588 0.160977 3 193.592 0
9.36462 8.2631 0.158894 3 192.992 0
-8.48125 -5.76472 0.132396 3 191.192 0
-1.89918 18.3871 0.0521455 3 190.592 0
-5.60941 16.8929 0.0131453 3 189.992 0
7.04437 15.3407 0.198641 3 188.793 0
-10.5685 17.532 0.142729 3 188.193 0
-7.18854 -5.85203 0.0862294 3 187.593 0
-3.37998 -6.80186 0.0108119 3 186.393 0
-6.68107 17.977 0.335465 3 185.793 0
-15.2084 11.2562 0.0969796 3 185.193 0
0.256008 -6.07679 0.12973 3 184.594 0
9.45412 9.73417 0.224723 3 183.994 0
8.32963 0.681477 0.211807 3 182.794 0
-1.93593 -6.49881 0.198558 3 182.194 0
9.27104 4.9049 0.207974 3 181.594 0
-13.4692 -0.878087 0.0770626 3 180.995 0
-6.88475 17.0894 0.0926462 3 180.395 0
-5.69272 17.0709 0.170393 3 179.795 0
4.38278 -2.93717 0.334798 3 179.195 0
3.9789 -3.2634 0.158144 3 178.595 0
-17.8419 3.8774 0.161477 3 177.995 0
-4.27497 -6.64269 0.226306 3 177.395 0
-8.70455 -6.33806 0.140646 3 176.796 0
2.15635 -5.44106 0.193975 3 176.196 0
-4.96628 -6.39954 0.183559 3 175.596 0
3.71387 -3.56928 0.21914 3 174.996 0
4.88786 -2.90202 0.16906 3 174.396 0
-3.74344 -6.91754 0.370879 3 173.796 0
-8.51109 -6.07888 0.182059 3 173.196 0
9.40596 6.67373 0.385961 3 172.597 0
-12.1392 -5.32465 0.332798 3 171.997 0
9.06342 7.77001 0.280136 3 171.397 0
-15.3585 -0.0435389 0.318049 3 170.797 0
-8.99242 17.9339 0.194392 3 170.197 0
-6.0319 17.2998 0.226889 3 169.597 0
-16.4756 3.37491 0.137979 3 168.997 0
-16.0413 13.8689 0.307134 3 168.398 0
-11.1542 17.3261 0.378878 3 167.798 0
-17.2146 7.60939 0.220307 3 167.198 0
-19.0237 7.88401 0.406626 3 166.598 0
9.97117 10.4235 0.280802 3 165.998 0
6.26533 -2.24005 0.362796 3 165.398 0
1.26293 18.3947 0.402627 3 164.799 0
0.709071 -8.34898 0.353797 3 164.199 0
-16.2548 11.7598 0.332465 3 163.599 0
-16.8865 11.4654 0.363379 3 162.999 0
4.21044 -3.6258 0.259637 3 162.399 0
8.70374 0.402952 0.250888 3 161.799 0
-13.281 13.4469 0.382628 3 161.199 0
8.76225 13.8029 0.461289 3 160.6 0
-13.812 -1.65812 0.45404 3 160 0
10.4736 4.66655 0.530117 3 159.4 0
-1.94433 -7.26416 0.558199 3 158.8 0
-16.664 2.47406 0.533867 3 158.2 0
-13.6173 12.6098 0.477955 3 157.6 0
-17.448 1.49521 0.698605 3 157 0
12.2906 1.91676 0.513952 3 156.401 0
8.3098 12.9349 0.515118 3 155.801 0
-18.1593 7.20876 0.668024 3 155.201 0
2.27975 17.38 0.515035 3 154.601 0
-6.56778 19.0931 0.599112 3 154.001 0
-19.2363 7.05678 0.390128 3 153.401 0
-12.6851 -4.66717 0.519951 3 152.801 0
-10.9541 -5.72945 0.341798 3 152.202 0
-14.2174 13.904 0.619944 3 151.602 0
-17.1338 9.87685 0.302801 3 151.002 0
5.81648 -2.89935 0.418292 3 150.402 0
-15.3076 14.2869 0.536617 3 149.802 0
-14.702 -1.27755 0.509119 3 149.202 0
5.10599 17.8719 0.584113 3 148.602 0
2.14717 18.3696 0.446707 3 148.003 0
-19.7612 6.3558 0.437374 3 147.403 0
8.69726 14.8008 0.539117 3 146.803 0
-2.32717 19.225 0.651025 3 146.203 0
-16.7857 12.3682 0.473205 3 145.603 0
-11.9533 17.2714 0.409376 3 145.003 0
-13.2028 15.0637 0.671857 3 144.403 0
8.16953 -0.183997 0.541033 3 143.804 0
-4.06167 18.4173 0.565115 3 143.204 0
-4.84492 19.4293 0.585863 3 142.604 0
3.29082 17.9096 0.594863 3 142.004 0
6.98233 -2.80942 0.552866 3 141.404 0
10.0415 0.514065 0.569865 3 140.804 0
9.11313 5.72867 0.590613 3 140.204 0
10.1127 9.18431 0.621777 3 139.605 0
-5.56961 18.25 0.669357 3 139.005 0
-3.54353 19.4434 0.584363 3 138.405 0
-19.1335 10.4595 0.71977 3 137.805 0
-2.7317 20.3766 0.566365 3 137.205 0
13.2849 2.59076 0.592363 3 136.605 0
9.97919 13.88 0.757851 3 136.005 0
12.2733 3.32867 0.660191 3 135.406 0
-10.7087 -6.95604 0.711438 3 134.806 0
-17.6851 3.14595 0.542283 3 134.206 0
2.91206 -6.08497 0.614111 3 133.606 0
-18.3138 2.30398 0.485454 3 133.006 0
-17.2722 0.165295 0.621944 3 132.406 0
-11.999 -6.35571 0.707105 3 131.807 0
7.85626 15.6691 0.659941 3 131.207 0
10.5114 5.99265 0.790515 3 130.607 0
-9.80979 18.3504 0.686856 3 130.007 0
-7.85099 -6.82716 0.814763 3 129.407 0
-12.9515 -5.63677 0.484287 3 128.807 0
6.06565 18.5661 0.600112 3 128.207 0
-2.82913 -6.34329 0.700522 3 127.608 0
0.632096 19.4911 0.828846 3 127.008 0
4.55383 19.1427 0.7636 3 126.408 0
-3.06309 -7.63371 0.610862 3 125.808 0
9.42177 -0.696444 0.789765 3 125.208 0
-14.5842 15.3532 0.738936 3 124.608 0
4.65018 -7.36016 0.777516 3 124.008 0
7.57075 18.7624 0.876009 3 123.409 0
5.2089 -3.9171 0.765934 3 122.809 0
-9.31254 -7.35309 0.736102 3 122.209 0
6.70246 17.0981 1 3 121.609 0
6.55688 -4.67911 0.782099 3 121.009 0
-14.0132 -4.49676 0.816763 3 120.409 0
-14.7162 -5.79234 0.654025 3 119.809 0
9.50339 12.4121 0.782932 3 119.21 0
11.1483 10.5658 0.904674 3 118.61 0
3.00391 19.1663 0.692272 3 118.01 0
-0.450149 -7.79393 0.907673 3 117.41 0
11.708 13.9696 0.973169 3 116.81 0
-9.76865 19.7412 0.668107 3 116.21 0
3.09947 -7.50108 0.773766 3 115.611 0
10.2447 7.66276 0.894841 3 115.011 0
9.91902 15.5121 0.856344 3 114.411 0
2.05467 20.224 0.731603 3 113.811 0
11.097 12.2848 0.813763 3 113.211 0
-20.4721 5.11631 0.939588 3 112.611 0
11.6075 8.83012 0.887675 3 112.011 0
-10.378 -8.41627 0.7656 3 111.412 0
-8.16458 19.3457 0.982918 3 110.812 0
4.48181 -5.59062 1 3 110.212 0
1.91178 -9.07087 0.975085 3 109.612 0
-11.9582 -7.94762 0.880759 3 109.012 0
-3.52089 -9.94306 0.840845 3 108.412 0
-18.1948 -1.18043 1 3 107.812 0
8.11932 -4.09232 0.886342 3 107.213 0
-13.6053 18.5432 1 3 106.613 0
-0.220997 -9.695 0.978502 3 106.013 0
-4.85451 -7.72376 1 3 105.413 0
8.42209 -2.23177 0.997334 3 104.805 0
0.654082 21.3113 0.956087 3 104.205 0
-18.1809 11.8942 1 3 103.605 0
8.66129 17.0864 0.957003 3 103.005 0
-8.8414 21.2253 1 3 102.405 0
-14.7252 -2.76513 0.972502 3 101.806 0
-16.201 -1.05519 1 3 101.206 0
-5.4706 22.4522 1 3 100.606 0
-11.4259 18.7594 0.981251 3 100.006 0
-15.8087 -4.57468 0.978835 3 99.4061 0
11.5892 0.596995 0.980001 3 98.8063 0
-13.5168 16.6251 0.921172 3 98.2064 0
11.0914 -1.28893 0.972252 3 97.6066 0
-20.1618 8.73789 1 3 97.0067 0
-21.5139 10.2097 1 3 96.4069 0
-5.28575 -9.62796 0.95092 3 95.807 0
-1.05467 20.3063 1 3 95.2071 0
-16.321 15.4484 1 3 94.6073 0
12.9664 10.2145 0.946754 3 94.0074 0
-6.77382 -8.28626 1 3 93.4076 0
-19.3329 13.539 1 3 92.8077 0
-15.3482 17.1947 1 3 92.2079 0
6.07485 -8.44085 1 3 91.608 0
10.2357 -3.06456 1 3 91.0082 0
6.29731 20.1491 1 3 90.4083 0
8.2275 -5.98523 1 3 89.8085 0
9.44339 18.8808 1 3 89.2086 0
-18.6194 -6.67414 1 3 88.6088 0
13.5235 1.01642 1 3 88.0089 0
-16.6433 -6.36765 1 3 87.409 0
-12.6983 20.3247 1 3 86.8092 0
13.4727 8.33511 1 3 86.2093 0
12.0883 15.906 1 3 85.6095 0
-16.9018 -2.92833 1 3 85.0096 0
11.9788 4.96078 1 3 84.4098 0
6.28527 -6.4536 1 3 83.8099 0
-8.65634 -8.96202 1 3 83.2101 0
-7.13381 -10.2552 1 3 82.6102 0
-6.42735 20.6963 1 3 82.0104 0
-22.3778 5.5135 0.933421 3 81.4105 0
-20.2568 11.7652 1 3 80.8107 0
4.0069 -9.03747 1 3 80.2108 0
1.39596 -10.9387 0.962086 3 79.611 0
12.0115 6.9695 1 3 79.0111 0
-2.02731 -8.86733 1 3 78.4112 0
-10.8318 21.0429 1 3 77.8114 0
3.73095 20.7196 1 3 77.2115 0
-9.63282 23.0602 1 3 76.6117 0
8.26544 20.5053 1 3 76.0118 0
-17.7817 -4.72314 1 3 75.412 0
9.99269 -5.04966 1 3 74.8121 0
9.92167 -7.04783 1 3 74.2123 0
12.2289 -2.89974 1 3 73.6124 0
-17.3421 13.7311 1 3 73.0126 0
-0.26532 -11.9829 1 3 72.4127 0
-9.9682 -10.4708 1 3 71.8129 0
13.5514 -4.43462 1 3 71.213 0
11.918 -5.58858 1 3 70.6132 0
-13.5822 -6.99551 1 3 70.0133 0
-18.3217 15.4748 1 3 69.4134 0
-21.3317 13.5611 1 3 68.8136 0
5.34145 21.9059 1 3 68.2137 0
-3.03877 22.526 1 3 67.6139 0
-19.1714 3.65015 1 3 67.014 0
2.39485 22.2079 1 3 66.4142 0
13.8158 6.10668 1 3 65.8143 0
-4.20608 20.9028 1 3 65.2145 0
-21.1216 6.98381 1 3 64.6146 0
15.5455 5.05641 1 3 64.0148 0
-1.05112 22.3043 1 3 63.4146 0
-20.3125 15.282 1 3 62.8145 0
5.50841 -10.3585 1 3 62.2144 0
-7.45866 22.6702 1 3 61.6143 0
13.7862 4.10777 1 3 61.0141 0
-3.64369 -11.876 1 3 60.414 0
-5.61568 -11.5519 1 3 59.8139 0
-1.91923 -10.8625 1 3 59.2137 0
-20.3909 2.06693 1 3 58.6136 0
-21.7002 3.57865 1 3 58.0135 0
10.6134 17.257 1 3 57.4134 0
-18.898 -3.05277 1 3 56.8132 0
3.35792 -10.929 1 3 56.2131 0
7.30922 22.2618 1 3 55.613 0
5.24419 -12.3406 1 3 55.0128 0
-11.8634 -9.8348 1 3 54.4127 0
14.9126 2.45503 1 3 53.8126 0
-15.3628 -7.90361 1 3 53.2125 0
4.00579 23.3933 1 3 52.6123 0
-18.9463 0.673022 1 3 52.0122 0
-13.6777 -8.99301 1 3 51.4121 0
8.02559 -7.97449 1 3 50.8119 0
-23.7331 6.90168 1 3 50.2118 0
-14.7215 20.2027 1 3 49.6117 0
0.699804 23.2698 1 3 49.0116 0
-16.2882 18.9598 1 3 48.4114 0
-8.44413 -11.7649 1 3 47.8113 0
-8.27552 24.5287 1 3 47.2112 0
-17.3461 17.2199 1 3 46.611 0
-22.5088 11.9445 1 3 46.0109 0
-3.11621 25.686 1 3 45.4108 0
-6.28962 24.2918 1 3 44.8107 0
7.45199 -9.89043 1 3 44.2105 0
-19.7578 -5.03028 1 3 43.6104 0
-4.30206 24.0758 1 3 43.0103 0
-1.85109 24.1374 1 3 42.4102 0
10.2075 -9.02699 1 3 41.81 0
-22.475 8.45613 1 3 41.2099 0
-16.7864 20.8968 1 3 40.6098 0
14.9757 9.6529 1 3 40.0096 0
-5.10373 25.9078 1 3 39.4095 0
-0.374948 -14.1791 1 3 38.8094 0
-17.3334 -8.24486 1 3 38.2093 0
12.9067 12.1606 1 3 37.6091 0
-13.4985 -10.985 1 3 37.009 0
15.2764 7.47247 1 3 36.4089 0
2.31083 24.4534 1 3 35.8087 0
-20.1689 -1.49812 1 3 35.2086 0
-1.98782 -12.9977 1 3 34.6085 0
-0.0997934 25.1025 1 3 34.0084 0
-6.92385 -13.0642 1 3 33.4082 0
-15.701 -9.8746 1 3 32.8081 0
-18.288 18.9838 1 3 32.208 0
13.734 -6.42583 1 3 31.6079 0
-7.09 26.1382 1 3 31.0079 0
-21.1774 0.228081 1 3 30.408 0
-15.3086 -11.8355 1 3 29.808 0
13.6809 14.0041 1 3 29.208 0
-23.3199 13.7727 1 3 28.608 0
11.847 -7.58734 1 3 28.008 0
-22.169 -1.50826 1 3 27.408 0
13.0283 -0.920724 1 3 26.808 0
-20.8722 -3.37007 1 3 26.208 0
-23.6431 4.05176 1 3 25.608 0
14.8397 11.648 1 3 25.008 0
7.18873 -11.8726 1 3 24.408 0
-19.3458 17.1923 1 3 23.8081 0
1.34812 -13.1635 1 3 23.2081 0
-13.2233 22.2546 1 3 22.6081 0
-22.4861 1.73977 1 3 22.0081 0
-21.3365 17 1 3 21.4081 0
-23.5135 10.1655 1 3 20.8081 0
14.1964 -2.54252 1 3 20.2081 0
16.9888 6.44061 1 3 19.6081 0
-9.94276 -13.0889 1 3 19.0081 0
-4.91026 -13.4236 1 3 18.4081 0
-11.4674 -11.7945 1 3 17.8081 0
16.7802 8.79079 1 3 17.2082 0
15.4849 0.539032 1 3 16.6082 0
9.24364 -10.7792 1 3 16.0082 0
-11.5991 23.421 1 3 15.4082 0
-22.8721 -3.38042 1 3 14.8082 0
-13.1029 -12.9455 1 3 14.2082 0
15.8551 -1.42591 1 3 13.6082 0
4.32518 25.3676 1 3 13.0082 0
10.2551 20.7083 1 3 12.4082 0
-20.6121 -6.83819 1 3 11.8082 0
11.4333 19.0811 1 3 11.2082 0
14.0873 15.9623 1 3 10.6083 0
-15.2197 22.1394 1 3 10.0083 0
-18.7861 20.9202 1 3 9.40828 0
3.33327 -12.9291 1 3 8.80828 0
-10.2645 24.9579 1 3 8.20829 0
4.7982 -14.2903 1 3 7.6083 0
18.8229 5.64745 1 3 7.00831 0
-1.3752 26.6468 1 3 6.40832 0
-9.83759 27.442 1 3 5.80833 0
-36.0207 60.592 1 3 5.20834 0
96.5508 -52.8999 1 3 4.60835 0
-114.269 59.3869 1 3 4.00836 0
124.365 -89.0281 1 3 3.40835 0
114.397 -123.851 1 3 2.80834 0
157.887 -88.0135 1 3 2.20833 0
189.206 -15.2644 1 3 1.60833 0
-61.5313 185.911 1 3 1.00833 0
66.4964 187.934 1 3 0.408333 0
