# Supplementary material for: Study of tumor growth indicates the existence of an “immunological threshold” separating states of pro- and antitumoral peritumoral inflammation
Source: PLoS One. 2018 Nov 2;13(11):e0202823. doi: 10.1371/journal.pone.0202823 (PMC6214501; doi:10.1371/journal.pone.0202823)
Supplement: S1 Data — File containing the position and radius of particles at simulated times. A detailed description file is provided alongside the data. (ZIP) [file pone.0202823.s004.zip › minimal dataset/competent/18920.csv]

0 0 1.00013 0 16347.7 0
-1.22582 3.80673 1.00013 0 16411.9 0
1.46033 6.77043 1.00013 0 16330.7 0
-3.79254 6.13308 1.00013 0 16384.2 0
-0.613114 1.90296 1.00006 0 15816.5 0
-2.44941 7.61494 1.00013 0 16284.9 0
-0.494564 7.19274 1.00013 0 16434.8 0
-1.10622 9.09692 1.00006 0 15909.6 0
-6.33968 8.54147 1.00013 0 16205.9 0
-2.56821 2.32419 1.00013 0 16442.6 0
-4.5231 2.74631 1.00006 0 15804.4 0
-7.09077 5.07244 1.00003 0 15350.8 0
-1.71814 11.001 1.00006 0 15871.7 0
0.729916 3.38497 1.00006 0 15886.4 0
-3.18075 4.22892 1.00013 0 16389.2 0
-5.13561 4.65127 1.00013 0 16339.5 0
0.117281 5.28865 1.00013 0 16321.4 0
-5.74746 6.55534 1.00013 0 16284.9 0
-6.47795 3.16867 1.00006 0 15826.7 0
-3.06116 9.51907 1.00013 0 16205.9 0
1.34203 1.48094 1.00006 0 15960.4 0
-1.83764 5.71083 1.00003 0 15462.5 0
-1.95532 0.420275 1.00006 0 15872.5 0
0.84864 8.67457 1.00006 0 15871.7 0
-4.40433 8.0372 1.00006 0 15826.7 0
2.80922 8.24705 1.00006 0 15823.2 0
2.18495e+07 -1.77318e+08 0.880539 0 15356.9 0
-3.18264 -0.618185 0.607726 0 15345.1 0
-3.91057 0.840791 1.00003 0 15323.4 0
-17.4992 -4.23232 1.00003 0 15291.4 0
1.00445 0.410129 0.0856461 3 217.977 0
0.86498 4.47103 0.0698125 3 216.777 0
-4.73617 1.71418 0.0428954 3 210.779 0
-2.1546 -0.61005 0.0488955 3 208.38 0
0.940811 4.608 0.0538955 3 205.38 0
2.23358 9.12016 0.0448121 3 203.581 0
-6.94451 6.10225 0.0353952 3 201.781 0
-5.24178 8.78981 0.124313 3 199.382 0
-5.61247 2.43966 0.0363119 3 198.182 0
-5.70334 2.23616 0.181559 3 194.583 0
-4.13686 9.14513 0.113313 3 193.983 0
-5.07357 0.873671 0.163477 3 193.383 0
-7.15723 3.9998 0.0409787 3 192.783 0
2.29146 2.06527 0.114397 3 192.183 0
-7.3912 8.51295 0.0510622 3 191.584 0
-6.11014 1.94152 0.280469 3 190.384 0
-6.77227 7.33079 0.284802 3 189.784 0
1.36067 0.114332 0.365796 3 189.184 0
-8.31154 1.66837 0.218973 3 186.185 0
-6.72148 6.03135 0.0268952 3 185.585 0
-1.03818 -0.066832 0.0373953 3 184.985 0
1.9796 9.15139 0.208891 3 184.385 0
-7.55024 2.88955 0.104563 3 183.786 0
-5.42885 10.1854 0.309633 3 183.186 0
-2.38361 -0.697636 0.194142 3 182.586 0
-4.47142 9.27298 0.236139 3 181.986 0
-0.328302 10.0332 0.21689 3 181.386 0
-5.72634 9.66992 0.282135 3 180.786 0
-5.08877 1.72774 0.160061 3 180.186 0
1.41265 4.60898 0.397794 3 178.987 0
-5.42641 1.92031 0.222723 3 178.387 0
-4.21439 10.0886 0.285802 3 177.787 0
1.69037 5.65109 0.142312 3 177.187 0
-4.75795 1.56702 0.105063 3 176.587 0
1.97976 5.18778 0.282302 3 175.987 0
1.97735 3.74061 0.293635 3 175.388 0
1.41341 5.30766 0.296218 3 174.788 0
-7.03809 9.58294 0.252138 3 174.188 0
2.24653 0.622829 0.246305 3 173.588 0
-3.84557 -0.289922 0.131896 3 172.988 0
-4.23854 9.62316 0.178726 3 172.388 0
-5.09419 1.30066 0.26297 3 171.788 0
-5.12118 9.32697 0.408293 3 171.189 0
-2.95264 10.7715 0.252971 3 170.589 0
-7.4053 7.38449 0.350214 3 169.989 0
3.12476 7.14104 0.142562 3 169.389 0
-2.3168 12.4629 0.578197 3 168.789 0
0.161856 9.81878 0.317799 3 168.189 0
-7.78245 3.22421 0.296051 3 167.589 0
-8.27351 5.76192 0.368796 3 166.99 0
-5.61819 1.44734 0.280136 3 166.39 0
-7.62171 8.94224 0.341464 3 165.79 0
-1.94406 -0.868931 0.270803 3 165.19 0
-3.63937 10.7443 0.35463 3 164.59 0
2.94287 6.5141 0.505036 3 163.99 0
-8.1884 6.52846 0.392461 3 163.391 0
-5.40214 11.1361 0.563782 3 162.791 0
-8.34401 4.83422 0.270553 3 162.191 0
-1.17919 -0.914339 0.492703 3 161.591 0
-4.33855 11.0953 0.427541 3 160.991 0
-7.32898 6.56832 0.467455 3 160.391 0
-8.90057 6.21312 0.384545 3 159.791 0
2.20558 9.69802 0.372462 3 159.192 0
0.65915 9.8354 0.174893 3 158.592 0
2.43327 5.68905 0.392211 3 157.992 0
-0.42955 -1.25014 0.318716 3 157.392 0
2.24146 4.51738 0.434124 3 156.792 0
-4.78486 10.4257 0.375462 3 156.192 0
2.04755 0.106615 0.3053 3 155.592 0
-6.2754 11.4658 0.368296 3 154.993 0
3.10855 4.62992 0.437957 3 154.393 0
-8.09778 7.30132 0.347047 3 153.793 0
3.33769 5.56118 0.520868 3 153.193 0
1.36459 10.2293 0.621694 3 152.593 0
-6.41568 1.13823 0.574531 3 151.993 0
-7.75905 8.13323 0.476705 3 151.393 0
1.27381 -0.708291 0.44754 3 150.794 0
-0.288738 10.707 0.458039 3 150.194 0
3.8663 6.73516 0.444624 3 149.594 0
-5.58374 0.610638 0.410709 3 148.994 0
-8.24489 3.98383 0.573364 3 148.394 0
4.26506 8.07838 0.463872 3 147.794 0
4.08232 4.81183 0.521868 3 147.194 0
-7.60628 9.99967 0.451373 3 146.595 0
0.645297 11.1559 0.550866 3 145.995 0
1.89262 11.4016 0.650859 3 145.395 0
-10.1363 4.93116 0.471955 3 144.795 0
0.955845 12.3399 0.671774 3 144.195 0
-1.36964 13.0686 0.541367 3 143.595 0
2.32604 12.6317 0.651192 3 142.995 0
-10.2414 7.86268 0.646359 3 142.396 0
-5.45978 -0.54411 0.599529 3 141.796 0
-9.11214 5.25019 0.598862 3 141.196 0
-7.44624 1.81132 0.656858 3 140.596 0
-9.15326 1.14456 0.759351 3 139.996 0
-3.97886 -1.97217 0.612111 3 139.396 0
-9.49644 3.95122 0.665691 3 138.797 0
-3.24785 11.6703 0.639609 3 138.197 0
2.29209 2.83457 0.651442 3 137.597 0
-0.751526 -2.17815 0.663524 3 136.997 0
-6.35201 0.0774376 0.479454 3 136.397 0
-4.33378 -0.848844 0.565198 3 135.797 0
3.0784 1.24734 0.737269 3 135.197 0
-8.68855 10.2288 0.637443 3 134.598 0
4.17663 9.18699 0.646526 3 133.998 0
-0.427511 12.1584 0.720604 3 133.398 0
-10.0566 6.18492 0.72902 3 132.798 0
3.31788 3.58797 0.616611 3 132.198 0
0.461512 -1.54069 0.608862 3 131.598 0
-2.45849 -1.75168 0.736102 3 130.998 0
-1.77622 -3.05166 0.68269 3 130.399 0
-0.230478 13.5532 0.687356 3 129.799 0
-6.79107 -1.22552 0.894508 3 129.199 0
-11.162 6.97544 0.62761 3 128.599 0
-9.06799 7.21091 0.626944 3 127.999 0
3.98179 2.42092 0.720687 3 127.399 0
5.56942 5.14757 0.699188 3 126.799 0
-6.45626 10.3787 0.732353 3 126.2 0
-3.16649 -3.01993 0.707521 3 125.6 0
4.94223 3.70388 0.865343 3 125 0
5.94613 2.27809 0.874676 3 124.4 0
0.513981 -2.99036 0.831929 3 123.8 0
-11.7699 10.0526 0.839928 3 123.2 0
-3.2556 13.6236 0.90459 3 122.6 0
-5.3042 -1.85544 0.71752 3 122.001 0
-8.97892 8.73349 0.882842 3 121.401 0
-2.43474 -4.52009 0.90584 3 120.801 0
-0.700332 -3.88459 0.67169 3 120.201 0
-4.63787 12.4172 0.924755 3 119.601 0
-8.58037 2.58064 0.713771 3 119.001 0
-0.85754 -5.58419 0.991417 3 118.401 0
-7.75964 0.279691 0.880842 3 117.802 0
-11.0894 3.90973 0.922089 3 117.202 0
4.47695 5.88175 0.601862 3 116.602 0
4.91632 7.13729 0.67869 3 116.002 0
5.73692 8.60313 1 3 115.402 0
-7.73254 -5.52757 0.823513 3 114.802 0
1.33305 13.8729 0.899424 3 114.203 0
-1.63891 14.5251 0.938171 3 113.603 0
-8.30181 -1.99567 0.781932 3 113.003 0
1.99957 -1.92238 0.965419 3 112.403 0
-10.1433 10.4687 0.833012 3 111.803 0
-10.4043 9.07793 0.579447 3 111.203 0
-8.29696 13.6396 0.929505 3 110.603 0
4.73167 0.908997 0.951753 3 110.004 0
3.21827 10.5284 0.936088 3 109.404 0
2.53688 -3.7819 0.942671 3 108.804 0
6.70347 3.88635 0.897091 3 108.204 0
-10.7566 0.757924 0.867926 3 107.604 0
-6.44438 13.09 1 3 107.004 0
-9.61415 12.2253 1 3 106.404 0
-12.0185 5.59178 1 3 105.805 0
8.84855 7.03052 0.908673 3 105.205 0
6.47729 6.8443 0.908173 3 104.605 0
-14.0686 5.5515 0.956003 3 104.005 0
-11.6437 8.36905 0.841095 3 103.405 0
5.15901 10.5176 1 3 102.805 0
6.63697 0.420541 0.925172 3 102.205 0
-10.1461 2.41555 0.835012 3 101.606 0
9.11251 10.5342 0.946337 3 101.006 0
-11.5606 11.8623 0.977835 3 100.406 0
-13.1675 10.9468 0.809764 3 99.806 0
7.69008 1.92342 0.902674 3 99.2062 0
-9.42175 -0.601772 1 3 98.6063 0
-15.9795 6.05293 1 3 98.0065 0
-6.91971 -3.12098 1 3 97.4066 0
-13.3447 9.19644 0.943921 3 96.8068 0
-4.76449 -3.42046 0.937338 3 96.2069 0
-7.72885 11.558 1 3 95.607 0
-4.13075 -5.23313 0.915923 3 95.0072 0
0.898185 -4.74129 0.953003 3 94.4073 0
-10.232 14.1273 1 3 93.8075 0
3.22882 14.0179 1 3 93.2076 0
-2.65217 -6.4616 1 3 92.6078 0
3.33123 -0.471082 1 3 92.0079 0
3.91393 -2.41023 1 3 91.4081 0
-6.01794 -4.90495 1 3 90.8082 0
0.124064 15.3421 1 3 90.2084 0
-4.97737 14.4477 1 3 89.6085 0
-8.71906 -3.99226 1 3 89.0087 0
5.29956 -0.968359 1 3 88.4088 0
-12.2292 14.2326 1 3 87.809 0
-6.88592 15.0418 1 3 87.2091 0
-7.21431 -7.27974 1 3 86.6092 0
-5.28208 -6.76463 1 3 86.0094 0
4.40634 -4.34837 1 3 85.4095 0
2.09716 15.6665 1 3 84.8097 0
6.3479 -4.82799 1 3 84.2098 0
2.58044 -5.7373 1 3 83.61 0
-11.9675 2.19444 1 3 83.0101 0
-10.0503 -2.5002 1 3 82.4103 0
-9.49258 -6.01262 1 3 81.8104 0
7.73661 8.58488 1 3 81.2106 0
-16.9727 4.31662 1 3 80.6107 0
-15.4895 13.147 1 3 80.0109 0
-3.29788 15.5336 1 3 79.411 0
4.13422 12.2351 1 3 78.8111 0
-13.5364 12.7191 1 3 78.2113 0
0.829102 17.2132 1 3 77.6114 0
5.85556 -2.88955 1 3 77.0116 0
7.77959 5.44981 1 3 76.4117 0
-12.8163 0.384067 1 3 75.8119 0
4.4853 -6.34679 1 3 75.212 0
-13.1163 7.26354 1 3 74.6122 0
-2.1337 -9.2153 1 3 74.0123 0
5.22878 14.0087 1 3 73.4125 0
7.15878 10.5023 1 3 72.8126 0
-1.52918 16.4665 1 3 72.2128 0
-0.824812 18.3379 1 3 71.6129 0
-10.6767 -4.40092 1 3 71.0131 0
-13.0476 3.87761 1 3 70.4132 0
2.50895 -7.73673 1 3 69.8133 0
3.00979 17.4461 1 3 69.2135 0
6.1692 12.2436 1 3 68.6136 0
7.24623 -1.42681 1 3 68.0138 0
9.77043 8.70225 1 3 67.4139 0
8.54493 0.132034 1 3 66.8141 0
-11.3799 -1.00657 1 3 66.2142 0
-3.79534 -8.10242 1 3 65.6144 0
9.21878 -1.75707 1 3 65.0145 0
-0.990244 -7.57437 1 3 64.4147 0
7.22815 14.0012 1 3 63.8147 0
-9.12457 -7.97834 1 3 63.2146 0
9.77688 5.35174 1 3 62.6145 0
8.58069 3.60506 1 3 62.0143 0
-12.0081 -2.90839 1 3 61.4142 0
4.14154 15.7968 1 3 60.8141 0
0.803913 -6.69143 1 3 60.214 0
-3.22156 17.5321 1 3 59.6138 0
-5.10059 16.4436 1 3 59.0137 0
-15.0453 3.78317 1 3 58.4136 0
-13.9646 2.10036 1 3 57.8134 0
-14.1826 14.6609 1 3 57.2133 0
-3.86484 19.4256 1 3 56.6132 0
-17.0362 7.75208 1 3 56.0131 0
-5.69701 -8.72066 1 3 55.4129 0
-15.0372 7.81708 1 3 54.8128 0
1.74188 18.9928 1 3 54.2127 0
-4.20984 -10.0587 1 3 53.6125 0
-14.9604 11.2184 1 3 53.0124 0
10.865 7.02947 1 3 52.4123 0
-8.82163 15.5447 1 3 51.8122 0
-14.814 0.289824 1 3 51.212 0
-1.94712 19.9933 1 3 50.6119 0
9.59309 1.87821 1 3 50.0118 0
-15.9606 1.97328 1 3 49.4116 0
-10.7544 16.0579 1 3 48.8115 0
-5.57388 18.3868 1 3 48.2114 0
-12.7516 16.163 1 3 47.6113 0
-13.4425 -1.51446 1 3 47.0111 0
7.79791 -3.36585 1 3 46.411 0
-16.05 9.54116 1 3 45.8109 0
-7.61442 -9.28944 1 3 45.2108 0
11.0543 10.3757 1 3 44.6106 0
3.79986 19.2833 1 3 44.0105 0
-18.0488 9.4767 1 3 43.4104 0
-0.450331 -10.2949 1 3 42.8102 0
-12.6338 -4.81139 1 3 42.2101 0
-11.4498 -6.4232 1 3 41.61 0
10.5446 0.118192 1 3 41.0099 0
8.14142 15.7803 1 3 40.4097 0
5.00332 17.6015 1 3 39.8096 0
6.42677 -6.8265 1 3 39.2095 0
8.16928 12.2365 1 3 38.6093 0
0.743777 -8.69054 1 3 38.0092 0
11.7742 5.24809 1 3 37.4091 0
10.6708 3.56278 1 3 36.809 0
12.0496 8.64094 1 3 36.2088 0
-7.04788 17.035 1 3 35.6087 0
10.1686 12.1695 1 3 35.0086 0
8.29036 -5.30422 1 3 34.4084 0
-17.8802 2.53435 1 3 33.8083 0
4.41373 -8.34538 1 3 33.2082 0
6.14142 15.7883 1 3 32.6081 0
-14.0652 -3.415 1 3 32.0079 0
9.77154 -3.68972 1 3 31.4079 0
-2.54812 -11.1718 1 3 30.8079 0
11.6217 1.80284 1 3 30.208 0
11.2196 -1.76362 1 3 29.608 0
13.3685 0.779922 1 3 29.008 0
-15.4399 -1.60972 1 3 28.408 0
12.7079 3.48018 1 3 27.808 0
2.44884 -9.73575 1 3 27.208 0
0.0881303 20.1174 1 3 26.608 0
7.0033 17.593 1 3 26.008 0
6.35542 -8.82527 1 3 25.408 0
14.0686 -1.14237 1 3 24.808 0
12.9587 6.8595 1 3 24.208 0
-11.0818 -8.38904 1 3 23.6081 0
-18.0281 6.01539 1 3 23.0081 0
-6.11883 -10.6757 1 3 22.4081 0
13.0554 10.3708 1 3 21.8081 0
9.22699 13.9339 1 3 21.2081 0
5.79485 19.4382 1 3 20.6081 0
-14.559 -5.35298 1 3 20.0081 0
-16.9576 11.3233 1 3 19.4081 0
2.53204 20.8301 1 3 18.8081 0
-8.98357 17.538 1 3 18.2081 0
12.4454 -3.34351 1 3 17.6082 0
-16.8097 0.162514 1 3 17.0082 0
10.1388 15.7266 1 3 16.4082 0
-17.4574 -1.72895 1 3 15.8082 0
13.9644 5.13073 1 3 15.2082 0
-11.6781 17.8505 1 3 14.6082 0
-27.616 -8.24923 1 3 14.0082 0
26.3105 -46.8016 1 3 13.4082 0
-60.2297 8.74142 1 3 12.8082 0
78.8255 -75.9147 1 3 12.2082 0
-57.7437 -73.4614 1 3 11.6082 0
-54.1334 -126.507 1 3 11.0083 0
20.4171 -116.044 1 3 10.4083 0
39.9089 116.801 1 3 9.80827 0
-133.011 -18.5052 1 3 9.20828 0
46.8292 135.281 1 3 8.60829 0
-93.1603 117.773 1 3 8.0083 0
-99.268 122.498 1 3 7.40831 0
7.01148 -166.238 1 3 6.80832 0
-72.5753 154.438 1 3 6.20832 0
-71.7001 -162.088 1 3 5.60833 0
-170.598 61.1349 1 3 5.00834 0
-160.605 -93.4797 1 3 4.40835 0
45.4397 183.713 1 3 3.80836 0
-175.963 -78.1344 1 3 3.20835 0
176.647 82.8484 1 3 2.60834 0
162.567 -111.582 1 3 2.00833 0
-144.038 136.654 1 3 1.40833 0
188.839 64.4795 1 3 0.808333 0
176.892 93.2641 1 3 0.208333 0
