# Supplementary material for: Study of tumor growth indicates the existence of an “immunological threshold” separating states of pro- and antitumoral peritumoral inflammation
Source: PLoS One. 2018 Nov 2;13(11):e0202823. doi: 10.1371/journal.pone.0202823 (PMC6214501; doi:10.1371/journal.pone.0202823)
Supplement: S1 Data — File containing the position and radius of particles at simulated times. A detailed description file is provided alongside the data. (ZIP) [file pone.0202823.s004.zip › minimal dataset/competent/1100.csv]

0 0 1.00208 2 142.696 0
-1.62556 2.08465 1.00208 2 105.505 0
1.51733 3.82566 1.00208 2 142.704 0
-3.36254 4.32733 1.00208 2 105.513 0
