# Supplementary material for: Study of tumor growth indicates the existence of an “immunological threshold” separating states of pro- and antitumoral peritumoral inflammation
Source: PLoS One. 2018 Nov 2;13(11):e0202823. doi: 10.1371/journal.pone.0202823 (PMC6214501; doi:10.1371/journal.pone.0202823)
Supplement: S1 Data — File containing the position and radius of particles at simulated times. A detailed description file is provided alongside the data. (ZIP) [file pone.0202823.s004.zip › minimal dataset/competent/17180.csv]

0.898072 6.82047 1.00013 0 14512.5 0
-2.32278 5.54521 1.00013 0 14580.2 0
-0.344186 5.25303 1.00013 0 14495.5 0
-6.27964 6.12986 1.00013 0 14549 0
-2.82887 2.11835 1.00006 0 13981.3 0
-3.05884 7.40468 1.00013 0 14449.7 0
-1.08041 7.11256 1.00013 0 14605.9 0
-1.81642 8.97196 1.00006 0 14074.4 0
-7.75184 9.84889 1.00013 0 14448.4 0
-3.79491 9.26406 1.00013 0 14370.7 0
-3.56502 3.97788 1.00013 0 14614.7 0
-7.52202 4.56269 1.00006 0 13969.2 0
-8.25817 6.42217 1.00003 0 13515.6 0
0.159579 8.677 1.00006 0 14036.5 0
1.63417 4.96105 1.00006 0 14051.2 0
-4.30119 5.83743 1.00013 0 14554.6 0
2.14032 8.38775 1.00013 0 14512.6 0
-5.54344 4.27025 1.00013 0 14504.3 0
-1.58652 3.68574 1.00013 0 14486.2 0
-5.0373 7.6969 1.00013 0 14449.7 0
-7.01578 7.98939 1.00006 0 13991.5 0
-4.53096 11.1236 1.00013 0 14370.7 0
2.37054 3.10161 1.00006 0 14125.2 0
-2.55278 10.8314 1.00003 0 13627.3 0
-4.80748 2.41067 1.00006 0 14037.3 0
-0.574312 10.5395 1.00006 0 14036.5 0
-5.77332 9.55647 1.00006 0 13991.5 0
1.40423 10.2473 1.00006 0 13988 0
-0.838069 1.81651 1.00006 0 13978.8 0
3.38279 9.95491 1.00006 0 13956.2 0
0.356538 12.3095 1.00003 0 13581.4 0
-6.05039 0.839558 1.00003 0 13550.4 0
0.391977 3.39345 1.00003 0 13521.7 0
-4.07136 0.551138 1.00003 0 13509.9 0
-6.786 2.70306 1.00003 0 13488.2 0
-18.4563 -5.17116 1.00003 0 13456.2 0
-6.50938 11.4161 1.00003 0 13442.4 0
-7.82028 10.9438 0.0737292 3 207.78 0
-8.3217 5.32103 0.0112286 3 200.581 0
-0.89642 11.5944 0.0984796 3 199.382 0
-7.76601 3.38841 0.142645 3 196.382 0
-8.12959 7.59572 0.12098 3 195.183 0
-2.19713 1.26597 0.0603123 3 194.583 0
-6.67102 1.67208 0.0378953 3 193.983 0
1.92925 7.27902 0.0953963 3 193.383 0
-5.76399 12.2656 0.0933962 3 192.183 0
-6.09413 -0.450413 0.290385 3 190.984 0
0.175082 1.95377 0.0223119 3 189.784 0
-7.6016 11.0058 0.108063 3 188.584 0
-9.03957 5.50734 0.158228 3 187.984 0
-5.09865 0.432346 0.0343119 3 187.385 0
-3.08117 -0.154252 0.213057 3 186.785 0
-8.08409 7.81912 0.0576456 3 186.185 0
-7.9205 3.03562 0.161144 3 185.585 0
1.94702 6.15993 0.211224 3 184.985 0
-3.09061 1.05612 0.0960629 3 184.385 0
3.33473 7.19314 0.16606 3 183.786 0
-8.7742 4.29245 0.281802 3 183.186 0
2.185 5.93239 0.11548 3 182.586 0
-5.57593 12.7257 0.397544 3 181.986 0
-8.65685 5.1881 0.248138 3 181.386 0
0.475933 10.846 0.0878961 3 180.786 0
-1.93381 1.3108 0.204224 3 180.186 0
1.28531 2.59493 0.197475 3 179.587 0
-5.40128 12.0731 0.245388 3 178.987 0
-8.28878 3.43769 0.341381 3 178.387 0
2.13259 6.97437 0.233639 3 177.787 0
-0.910311 12.195 0.270386 3 177.187 0
-2.34322 12.0415 0.226889 3 176.587 0
2.77135 7.13956 0.39921 3 175.987 0
-2.76038 12.0005 0.187142 3 175.388 0
2.53818 11.08 0.400627 3 174.788 0
-8.04728 10.9591 0.145812 3 174.188 0
4.07724 5.1449 0.100313 3 173.588 0
2.83784 4.54684 0.27072 3 172.988 0
-9.17819 7.52061 0.433208 3 172.388 0
-6.29085 12.7107 0.309467 3 171.788 0
-8.29003 8.59486 0.315633 3 171.189 0
-7.12318 12.6105 0.344131 3 170.589 0
-9.40336 6.83322 0.216557 3 169.989 0
-4.92422 12.3926 0.326715 3 169.389 0
-11.1039 6.18245 0.306967 3 168.789 0
3.2104 7.66998 0.287718 3 168.189 0
-7.91535 11.9291 0.49712 3 167.589 0
3.35245 4.10698 0.404793 3 166.99 0
0.291022 1.57146 0.144895 3 166.39 0
-6.61169 -0.280358 0.250638 3 165.79 0
-8.48603 7.8918 0.344298 3 165.19 0
1.51061 2.28027 0.188809 3 164.59 0
-1.3886 11.7015 0.396377 3 163.99 0
1.35583 1.64223 0.466205 3 163.391 0
-1.81403 12.3661 0.391961 3 162.791 0
-8.64985 10.7784 0.292135 3 162.191 0
-3.75464 -0.820244 0.391711 3 161.591 0
-9.62846 5.85139 0.484787 3 160.991 0
-8.3468 11.2722 0.286718 3 160.391 0
4.78815 10.9584 0.723853 3 159.791 0
-7.34012 0.0115226 0.530617 3 159.192 0
-0.534353 13.3945 0.400127 3 158.592 0
2.55868 6.34107 0.423042 3 157.992 0
-5.94701 -1.01261 0.286302 3 157.392 0
-2.78114 12.6089 0.417292 3 156.792 0
1.7668 11.7226 0.502036 3 156.192 0
-8.16505 2.35541 0.421542 3 155.592 0
0.579402 2.01812 0.384961 3 154.993 0
-6.99846 13.2807 0.336881 3 154.393 0
-10.1406 7.29779 0.524451 3 153.793 0
-2.46532 0.364803 0.587363 3 153.193 0
1.73921 12.6475 0.422292 3 152.593 0
3.40702 6.6028 0.428958 3 151.993 0
3.64268 8.46781 0.504369 3 151.393 0
-9.75213 8.19103 0.44929 3 150.794 0
-1.41537 0.466717 0.467872 3 150.194 0
-9.54787 4.76988 0.596196 3 149.594 0
2.43523 1.66546 0.437707 3 148.994 0
3.55636 11.3262 0.383628 3 148.394 0
-2.72547 -0.900751 0.613945 3 147.794 0
-9.38354 9.30269 0.722353 3 147.194 0
-1.74034 -0.417702 0.473955 3 146.595 0
-1.06299 12.8286 0.375129 3 145.995 0
-10.3872 6.37027 0.434041 3 145.395 0
3.62398 2.02376 0.654858 3 144.795 0
-9.40561 10.5279 0.503869 3 144.195 0
-3.38531 12.0033 0.432708 3 143.595 0
-0.239469 14.3181 0.561198 3 142.995 0
-5.22275 -0.532138 0.579114 3 142.396 0
4.37825 7.62244 0.615445 3 141.796 0
-7.98079 13.0419 0.615195 3 141.196 0
-0.700327 -0.239085 0.535117 3 140.596 0
-9.24452 3.55571 0.588613 3 139.996 0
-10.637 5.34924 0.615111 3 139.396 0
-8.23029 -0.552215 0.499953 3 138.797 0
1.9326 1.01117 0.387544 3 138.197 0
-2.05848 -2.03402 0.693189 3 137.597 0
5.52136 11.8889 0.466455 3 136.997 0
-4.79597 14.4731 0.630943 3 136.397 0
4.5321 6.26835 0.744602 3 135.797 0
3.29803 5.4413 0.732936 3 135.197 0
-1.12305 -1.22333 0.536534 3 134.598 0
4.15973 4.54374 0.506119 3 133.998 0
2.86419 12.0907 0.650109 3 133.398 0
-5.66606 -3.29097 0.641859 3 132.798 0
-10.5175 3.87258 0.72377 3 132.198 0
-9.46719 2.07742 0.906923 3 131.598 0
-6.02684 13.8023 0.76535 3 130.998 0
3.83607 3.34439 0.486037 3 130.399 0
-9.31129 11.8733 0.842428 3 129.799 0
-1.29441 14.9278 0.655442 3 129.199 0
-3.99227 13.1805 0.887591 3 128.599 0
2.57615 13.4501 0.739019 3 127.999 0
-7.80754 1.21901 0.761601 3 127.399 0
4.77785 8.93734 0.716271 3 126.799 0
4.92421 2.11021 0.647276 3 126.2 0
-12.01 5.58576 0.778099 3 125.6 0
-11.0237 2.52721 0.713687 3 125 0
6.21033 6.21015 0.853927 3 124.4 0
-2.16977 16.0634 0.698439 3 123.8 0
-10.6401 0.897236 0.755518 3 123.2 0
-11.714 7.33738 1 3 122.6 0
0.50406 15.5638 0.888675 3 122.001 0
5.19129 3.61421 0.873343 3 121.401 0
0.732369 0.314709 1 3 120.801 0
0.251941 -1.76371 0.940671 3 120.201 0
-10.7968 8.84347 0.76385 3 119.601 0
2.07883 15.1361 0.742435 3 119.001 0
-11.9187 -0.00846765 0.662108 3 118.401 0
6.01325 9.94007 0.873343 3 117.802 0
-13.4392 6.69892 0.838595 3 117.202 0
7.46316 7.76306 0.892091 3 116.602 0
-5.45974 -1.91897 0.741185 3 116.002 0
5.24032 5.10542 0.615861 3 115.402 0
1.0718 13.9731 0.795182 3 114.802 0
3.20258 0.420898 0.971169 3 114.203 0
-2.00593 13.6069 0.841178 3 113.603 0
-10.8771 10.5721 0.966086 3 113.003 0
-9.14121 0.39284 0.80918 3 112.403 0
-12.4851 9.39816 0.996917 3 111.803 0
-5.97153 15.4804 0.909757 3 111.203 0
8.911 4.19743 0.962253 3 110.603 0
-3.27535 14.857 0.937005 3 110.004 0
-3.748 -2.21126 0.994834 3 109.404 0
-4.33781 16.4781 1 3 108.804 0
-2.70615 17.6428 0.969836 3 108.204 0
5.77674 7.80035 0.794098 3 107.604 0
-7.0526 -1.35697 0.869176 3 107.004 0
-0.653985 -3.25718 0.806181 3 106.404 0
4.15042 -1.30431 0.969252 3 105.805 0
-10.7277 -2.74105 0.917006 3 105.205 0
-7.8063 16.4048 0.948504 3 104.605 0
-7.56493 14.5346 0.934755 3 104.005 0
-10.4761 -0.847568 0.993084 3 103.405 0
-12.4455 1.56765 1 3 102.805 0
6.56094 2.32981 1 3 102.205 0
8.04757 5.96323 1 3 101.606 0
-12.1562 3.67995 0.900007 3 101.006 0
-12.3014 -1.64441 1 3 100.406 0
4.36337 12.7869 1 3 99.806 0
2.1211 -1.22648 1 3 99.2062 0
-14.0906 8.34408 0.924006 3 98.6063 0
5.17561 0.482943 1 3 98.0065 0
-11.0627 12.5297 1 3 97.4066 0
-0.742677 16.9823 1 3 96.8068 0
2.87506 16.6449 0.963836 3 96.2069 0
-11.2246 14.4988 0.936838 3 95.607 0
6.7511 12.6837 1 3 95.0072 0
-8.81673 -1.92456 0.981001 3 94.4073 0
1.16652 -3.48001 1 3 93.8075 0
3.10037 -2.97042 1 3 93.2076 0
7.62964 10.8715 1 3 92.6078 0
8.70558 9.18962 1 3 92.0079 0
-1.21197 18.9252 1 3 91.4081 0
1.15809 17.6005 1 3 90.8082 0
5.1401 -3.00746 1 3 90.2084 0
-6.12106 17.3846 1 3 89.6085 0
-12.6484 11.3624 0.959503 3 89.0087 0
-4.32908 -4.24344 1 3 88.4088 0
5.76018 14.4206 1 3 87.809 0
-15.0599 1.23955 1 3 87.2091 0
6.95024 4.29163 1 3 86.6092 0
-13.6373 4.87154 1 3 86.0094 0
3.78183 14.7065 1 3 85.4095 0
-2.40645 -3.69229 1 3 84.8097 0
-4.47174 18.5159 1 3 84.2098 0
10.5558 2.17867 1 3 83.61 0
-13.5875 -0.112914 1 3 83.0101 0
7.79488 14.3853 1 3 82.4103 0
-12.8513 13.3259 0.94842 3 81.8104 0
0.473119 20.0009 1 3 81.2106 0
-0.935449 -5.04481 1 3 80.6107 0
-7.3077 -3.21095 1 3 80.0109 0
-14.475 12.2485 1 3 79.411 0
-13.9401 2.89663 1 3 78.8111 0
-6.24298 19.4442 1 3 78.2113 0
6.13388 -1.27235 1 3 77.6114 0
-9.62287 15.7016 1 3 77.0116 0
9.48865 7.34942 1 3 76.4117 0
-15.2736 6.82658 1 3 75.8119 0
8.55914 2.26679 1 3 75.212 0
7.18325 0.429644 1 3 74.6122 0
9.18527 0.368173 1 3 74.0123 0
6.77909 -4.26298 1 3 73.4125 0
-9.44877 13.7109 1 3 72.8126 0
10.3421 5.54052 1 3 72.2128 0
-15.5005 4.14756 1 3 71.6129 0
-14.2855 10.2585 1 3 71.0131 0
-12.9966 15.2873 1 3 70.4132 0
4.82456 16.4116 1 3 69.8133 0
-16.1085 11.0796 1 3 69.2135 0
4.06947 18.2635 1 3 68.6136 0
-11.4376 16.5398 1 3 68.0138 0
-12.8425 -3.56913 1 3 67.4139 0
6.05646 17.9823 1 3 66.8141 0
-2.98419 19.8509 1 3 66.2142 0
-14.2433 -2.12191 1 3 65.6144 0
2.91893 -4.96222 1 3 65.0145 0
2.31842 19.2295 1 3 64.4147 0
-1.29892 20.9277 1 3 63.8147 0
-6.2216 -4.88877 1 3 63.2146 0
-14.784 -4.04711 1 3 62.6145 0
-11.1433 -4.62231 1 3 62.0143 0
9.81851 10.8479 1 3 61.4142 0
4.91855 -4.99379 1 3 60.8141 0
8.7396 12.5319 1 3 60.214 0
-11.62 18.5311 1 3 59.6138 0
10.6995 9.03483 1 3 59.0137 0
-4.74968 -6.24084 1 3 58.4136 0
1.00434 -5.53181 1 3 57.8134 0
-9.80457 17.6931 1 3 57.2133 0
-15.909 9.09033 1 3 56.6132 0
-16.8656 5.60701 1 3 56.0131 0
-15.6261 -0.678131 1 3 55.4129 0
-17.7356 9.90261 1 3 54.8128 0
6.80387 16.1255 1 3 54.2127 0
-17.1867 0.572606 1 3 53.6125 0
-7.91676 18.3523 1 3 53.0124 0
-16.6193 2.48961 1 3 52.4123 0
-9.18961 -3.88598 1 3 51.8122 0
8.13134 -1.33124 1 3 51.212 0
-9.98203 -6.25053 1 3 50.6119 0
-17.2129 7.57607 1 3 50.0118 0
-2.8425 -5.64315 1 3 49.4116 0
-8.10367 -5.56492 1 3 48.8115 0
2.06347 21.2136 1 3 48.2114 0
-14.6964 14.2346 1 3 47.6113 0
8.87212 16.065 1 3 47.0111 0
11.4819 7.19447 1 3 46.411 0
-6.63132 -6.91829 1 3 45.8109 0
2.48676 -6.91465 1 3 45.2108 0
11.1833 0.279662 1 3 44.6106 0
10.1294 -1.4204 1 3 44.0105 0
0.291349 22.1405 1 3 43.4104 0
-1.37054 -6.99695 1 3 42.8102 0
-4.75465 20.7803 1 3 42.2101 0
-5.16005 -8.27281 1 3 41.61 0
5.52645 19.9108 1 3 41.0099 0
-13.2534 17.3783 1 3 40.4097 0
11.8071 10.7037 1 3 39.8096 0
-3.27893 -7.5948 1 3 39.2095 0
-13.3891 -5.49277 1 3 38.6093 0
-1.80708 -8.94894 1 3 38.0092 0
-16.3197 13.0684 1 3 37.4091 0
9.80409 14.2161 1 3 36.809 0
-8.5097 -7.60319 1 3 36.2088 0
-3.68844 -9.62679 1 3 35.6087 0
11.5443 3.91704 1 3 35.0086 0
-14.8874 16.2256 1 3 34.4084 0
0.569392 -7.48319 1 3 33.8083 0
-16.1856 -2.59835 1 3 33.2082 0
2.0497 -8.86612 1 3 32.6081 0
8.527 -3.29098 1 3 32.0079 0
-19.0409 8.38724 1 3 31.4079 0
-17.9853 3.95031 1 3 30.8079 0
4.06222 21.2723 1 3 30.208 0
10.9044 12.5271 1 3 29.608 0
-9.98626 19.6847 1 3 29.008 0
12.6583 5.57723 1 3 28.408 0
-11.8977 -6.82524 1 3 27.808 0
4.48651 -6.9462 1 3 27.208 0
12.5547 2.11077 1 3 26.608 0
12.7091 8.92274 1 3 26.008 0
10.5245 -3.38084 1 3 25.408 0
-18.5666 2.03322 1 3 24.808 0
13.6022 3.81414 1 3 24.208 0
-3.06974 21.8572 1 3 23.6081 0
12.1275 -1.48574 1 3 23.0081 0
0.132714 -9.43494 1 3 22.4081 0
-1.47945 23.07 1 3 21.8081 0
-18.7452 6.29051 1 3 21.2081 0
-15.069 18.217 1 3 20.6081 0
-17.9371 11.8919 1 3 20.0081 0
13.1827 0.212027 1 3 19.4081 0
4.04936 -8.89781 1 3 18.8081 0
13.7793 7.23329 1 3 18.2081 0
8.05431 17.89 1 3 17.6082 0
-19.865 4.63334 1 3 17.0082 0
12.5234 -3.44606 1 3 16.4082 0
-10.4179 -8.20214 1 3 15.8082 0
-8.09843 20.344 1 3 15.2082 0
6.48242 -6.24058 1 3 14.6082 0
-6.56578 21.6286 1 3 14.0082 0
-13.4348 19.37 1 3 13.4082 0
-4.85504 22.7774 1 3 12.8082 0
-16.4569 -5.14318 1 3 12.2082 0
3.01175 22.974 1 3 11.6082 0
14.1732 -1.52549 1 3 11.0083 0
-15.2504 20.2087 1 3 10.4083 0
16.1463 7.02018 1 3 9.80827 0
10.9891 15.8243 1 3 9.20828 0
24.9072 35.0735 1 3 8.60829 0
-63.8933 20.5333 1 3 8.0083 0
4.33674 -134.61 1 3 7.40831 0
77.6265 77.6621 1 3 6.80832 0
-65.4098 -111.258 1 3 6.20832 0
-3.57399 -143.512 1 3 5.60833 0
140.986 61.9076 1 3 5.00834 0
-146.648 72.4734 1 3 4.40835 0
-172.732 15.0779 1 3 3.80836 0
180.531 -22.7868 1 3 3.20835 0
124.08 140.892 1 3 2.60834 0
176.319 78.2367 1 3 2.00833 0
-186.18 -62.9188 1 3 1.40833 0
-136.656 144.432 1 3 0.808333 0
-28.7678 -197.854 1 3 0.208333 0
