# Supplementary material for: Study of tumor growth indicates the existence of an “immunological threshold” separating states of pro- and antitumoral peritumoral inflammation
Source: PLoS One. 2018 Nov 2;13(11):e0202823. doi: 10.1371/journal.pone.0202823 (PMC6214501; doi:10.1371/journal.pone.0202823)
Supplement: S1 Data — File containing the position and radius of particles at simulated times. A detailed description file is provided alongside the data. (ZIP) [file pone.0202823.s004.zip › minimal dataset/competent/14400.csv]

0 0 1.00003 0 10703.6 0
-8.35811 4.10293 1.00013 0 11622.6 0
-0.38111 -1.94757 1.00006 0 10969.1 0
-1.25209 5.32814 1.00013 0 11580.5 0
-9.04814 -1.85684 1.00003 0 10591.7 0
-3.08362 4.5248 1.00013 0 11648.1 0
-1.47244 3.34035 1.00013 0 11563.5 0
-0.591634 11.2915 1.00006 0 10918.2 0
-8.13772 6.0908 1.00013 0 11616.9 0
-8.57837 2.11516 1.00003 0 10665 0
-5.35776 -0.253436 1.00006 0 11049.3 0
-4.69503 5.70945 1.00013 0 11517.7 0
-2.86342 6.51264 1.00013 0 11673.9 0
-4.03464 11.6724 1.00003 0 10650.1 0
-2.64325 8.50035 1.00006 0 11142.4 0
-7.91768 8.07823 1.00013 0 11516.3 0
2.41077 6.93438 1.00006 0 11055.9 0
-4.47489 7.69717 1.00013 0 11438.6 0
4.46265 9.72529 1.00006 0 10901.6 0
-4.91513 3.72161 1.00013 0 11682.7 0
-9.96942 5.28772 1.00006 0 11037.2 0
-9.52892 9.2631 1.00003 0 10583.6 0
-0.372593 13.2809 1.00003 0 10572.8 0
-1.03184 7.31585 1.00006 0 11104.4 0
0.35921 4.14359 1.00006 0 11119.2 0
-6.52648 4.9061 1.00013 0 11622.6 0
-9.7492 7.27539 1.00003 0 10669.7 0
-7.47755 12.0536 1.00003 0 10651.1 0
-7.1872 -1.06149 1.00003 0 10607.5 0
0.579227 6.13132 1.00013 0 11580.5 0
-6.74659 2.91845 1.00013 0 11572.3 0
1.23997 12.0944 1.00006 0 11024.2 0
-3.30368 2.5373 1.00013 0 11554.1 0
-3.52385 0.549403 1.00006 0 11046.7 0
-6.30633 6.89387 1.00013 0 11517.7 0
-6.08599 8.88134 1.00006 0 11059.4 0
4.68269 11.7131 1.00006 0 10828.7 0
-4.25461 9.68467 1.00013 0 11438.6 0
0.138768 2.15657 1.00006 0 11193.1 0
-2.20312 12.4759 1.00003 0 10695.3 0
2.63102 8.92214 1.00003 0 10649.4 0
-2.42319 10.4882 1.00006 0 11142.4 0
-7.2606 14.0418 1.00003 0 10510.4 0
-5.86607 10.8692 1.00006 0 11124.2 0
2.1907 4.9467 1.00006 0 11119.2 0
-12.0212 2.49703 1.00003 0 10524.1 0
-5.13523 1.73394 1.00006 0 11105.3 0
-0.811718 9.30364 1.00006 0 11104.4 0
3.80171 3.76222 1.00006 0 11101.3 0
-7.69754 10.0658 1.00006 0 11059.4 0
0.799561 8.11903 1.00006 0 11055.9 0
-10.4101 1.31219 1.00003 0 10618.4 0
-1.69232 1.35262 1.00006 0 11046.7 0
2.85121 10.91 1.00006 0 11024.2 0
3.58148 1.7744 1.00006 0 11010.5 0
4.02213 5.74988 1.00003 0 10537 0
3.06622 12.9097 1.00006 0 10916.4 0
-13.192 7.65722 1.00003 0 10717 0
-3.7465 -1.43788 1.00003 0 10703.6 0
-11.3603 8.46017 1.00003 0 10669.7 0
-10.1895 3.30003 1.00003 0 10665 0
1.01968 10.1068 1.00003 0 10649.4 0
-6.96691 0.934304 1.00003 0 10618.4 0
5.85714 6.54483 1.00003 0 10609.2 0
1.9701 2.95891 1.00003 0 10589.7 0
-1.89218 -0.637278 1.00003 0 10577.8 0
-8.79673 0.126994 1.00003 0 10556.1 0
-3.90764 13.4988 0.831126 0 10544.7 0
4.24242 7.73759 1.00003 0 10537 0
-11.8009 4.4846 1.00003 0 10524.1 0
-11.5807 6.47245 1.00003 0 10523.3 0
-5.6461 12.8569 1.00003 0 10510.4 0
1.74949 0.971137 1.00003 0 10480.8 0
-13.4125 5.6695 1.00003 0 10445.3 0
-4.87053 13.7107 0.153061 3 210.579 0
4.2436 12.8114 0.183309 3 202.781 0
-7.9689 -1.80282 0.0773126 3 202.181 0
-7.75933 13.0908 0.0743126 3 200.981 0
-6.07731 13.9821 0.161894 3 199.782 0
-2.64685 13.4547 0.0706458 3 197.982 0
4.34972 4.70735 0.0665624 3 197.382 0
-5.93965 14.1992 0.0718959 3 196.782 0
-2.63878 -1.457 0.108563 3 196.182 0
1.58434 -0.0570068 0.0409787 3 195.583 0
1.51329 13.2765 0.207307 3 194.983 0
-1.44373 13.2338 0.0615623 3 192.583 0
-0.0129071 -0.99982 0.0166452 3 191.984 0
-12.4846 8.53321 0.0615623 3 190.784 0
-8.93405 10.3978 0.222556 3 190.184 0
-2.96008 13.3188 0.130313 3 189.584 0
4.78689 4.95948 0.0855628 3 188.384 0
5.12007 10.6587 0.112063 3 187.785 0
-4.88043 -1.3003 0.138896 3 187.185 0
-9.63151 10.303 0.0322285 3 186.585 0
-2.44966 -1.8186 0.299301 3 185.985 0
-13.0967 3.00269 0.184809 3 185.385 0
-6.14444 -0.935503 0.041562 3 184.785 0
-12.9969 3.95622 0.308883 3 184.185 0
4.65447 4.65154 0.221473 3 183.586 0
-9.17248 11.0336 0.303051 3 182.986 0
5.75738 8.47622 0.288052 3 181.786 0
-7.03917 15.2571 0.216807 3 181.186 0
4.89842 3.20388 0.212307 3 180.586 0
-11.5391 1.47074 0.135229 3 179.986 0
-10.7974 9.68172 0.303051 3 179.387 0
-2.8565 13.6846 0.232306 3 178.787 0
-11.8685 9.46243 0.115813 3 178.187 0
0.677265 13.8935 0.206058 3 177.587 0
-9.76032 0.507844 0.0336452 3 176.987 0
1.8636 13.0772 0.158561 3 176.387 0
-9.81542 -0.921453 0.209724 3 175.787 0
-6.05435 -1.1368 0.128313 3 175.188 0
-5.68721 14.0777 0.207057 3 174.588 0
5.05396 8.52077 0.106146 3 173.988 0
0.964415 13.4098 0.334382 3 173.388 0
5.30576 8.79122 0.252054 3 172.788 0
-9.81565 10.3868 0.148312 3 172.188 0
-9.42366 10.5221 0.243638 3 171.589 0
-1.67418 13.6344 0.236722 3 170.989 0
-14.054 6.74659 0.246055 3 170.389 0
1.92257 -0.345292 0.316466 3 169.789 0
-13.6543 4.27319 0.415292 3 169.189 0
4.8598 8.67521 0.0971463 3 168.589 0
-3.64642 14.6829 0.378462 3 167.989 0
-10.4575 10.3773 0.424458 3 167.39 0
-5.56683 -1.45131 0.216057 3 166.79 0
1.28903 -0.267516 0.321216 3 166.19 0
-8.5091 11.1696 0.339798 3 165.59 0
-3.54265 -2.73196 0.309967 3 164.99 0
-11.9179 1.04299 0.425375 3 164.39 0
5.25697 5.10092 0.383378 3 163.79 0
5.11334 4.22731 0.380378 3 163.191 0
-13.5284 3.43829 0.413876 3 162.591 0
4.63313 2.66436 0.354463 3 161.991 0
-10.1025 0.0404363 0.3108 3 161.391 0
-5.87936 -2.17116 0.534284 3 160.791 0
-2.79329 -2.38991 0.350714 3 160.191 0
-9.86242 10.8282 0.265053 3 159.591 0
-8.58086 13.5791 0.39971 3 158.992 0
6.0487 12.5199 0.586113 3 158.392 0
-9.87701 -0.479567 0.237139 3 157.792 0
5.7362 10.2078 0.357713 3 157.192 0
-11.5164 9.89364 0.425375 3 156.592 0
-7.87104 15.445 0.515868 3 155.992 0
0.938796 -1.10205 0.460622 3 155.392 0
6.75898 5.53227 0.349297 3 154.793 0
-5.06006 -1.78964 0.360213 3 154.193 0
2.58723 15.8506 0.5392 3 153.593 0
-1.86904 -2.47752 0.57928 3 152.993 0
-10.8786 -0.219143 0.50012 3 152.393 0
5.56911 7.87089 0.335215 3 151.793 0
-12.925 1.19526 0.580114 3 151.193 0
-1.40108 14.3107 0.418959 3 150.594 0
-6.30629 15.246 0.516118 3 149.994 0
0.426415 14.5975 0.534034 3 149.394 0
-9.65825 11.3009 0.233056 3 148.794 0
-1.09369 -3.40354 0.621277 3 148.194 0
-9.04594 11.9117 0.522618 3 147.594 0
7.18728 12.6316 0.553199 3 146.995 0
5.96625 9.30174 0.557949 3 146.395 0
-7.73371 -2.35618 0.380712 3 145.795 0
-7.38963 -3.83614 0.610695 3 145.195 0
-8.68741 12.7666 0.404543 3 144.595 0
-12.7476 9.14299 0.540617 3 143.995 0
-12.0396 -0.0605182 0.672024 3 143.395 0
-9.30648 13.6215 0.325549 3 142.796 0
-8.27256 -3.13174 0.49337 3 142.196 0
-8.16546 -5.03911 0.53645 3 141.596 0
-2.52802 14.6056 0.736936 3 140.996 0
-4.7422 -2.74613 0.645026 3 140.396 0
-6.85483 -2.60083 0.531117 3 139.796 0
-13.7851 -2.5348 0.708688 3 139.196 0
-14.7848 6.40418 0.552866 3 138.597 0
-8.07423 16.3774 0.438041 3 137.997 0
-8.40162 -4.07957 0.432041 3 137.397 0
-14.8107 7.95537 0.647692 3 136.797 0
-12.7699 -1.28744 0.740435 3 136.197 0
5.08076 13.3436 0.67819 3 135.597 0
2.58511 14.764 0.53695 3 134.997 0
-9.9679 12.804 0.724937 3 134.398 0
-4.22964 -3.94757 0.660941 3 133.798 0
-15.9332 11.0278 0.921672 3 133.198 0
-13.419 -0.00484915 0.698439 3 132.598 0
3.21893 0.100905 0.633527 3 131.998 0
5.25337 1.51496 0.663524 3 131.398 0
-2.7644 -3.58821 0.847428 3 130.798 0
1.20098 -2.79363 0.795765 3 130.199 0
1.53672 14.209 0.63636 3 129.599 0
-12.5874 10.3997 0.720104 3 128.999 0
-13.7913 2.26426 0.785182 3 128.399 0
5.91015 2.86979 0.82143 3 127.799 0
3.7687 -1.18119 0.7666 3 127.199 0
-15.1985 -2.76811 0.717104 3 126.599 0
6.7729 8.09454 0.789015 3 126 0
-1.61357 -4.68991 0.745685 3 125.4 0
-4.92255 14.9101 0.886675 3 124.8 0
-5.54624 16.4377 0.764767 3 124.2 0
-16.2128 7.22689 0.887508 3 123.6 0
-9.4777 -3.54654 0.745268 3 123 0
-12.4151 -2.63303 0.651109 3 122.401 0
-6.97484 16.2318 0.670524 3 121.801 0
-12.1632 11.7521 0.689023 3 121.201 0
2.42 -3.53953 0.621861 3 120.601 0
7.21363 9.5317 0.700605 3 120.001 0
-14.8435 0.857637 0.96017 3 119.401 0
-8.99919 14.7114 0.807097 3 118.801 0
-10.7089 11.5381 0.740519 3 118.202 0
4.9289 0.00422674 0.86751 3 117.602 0
6.40229 11.1638 0.801598 3 117.002 0
6.81361 1.4035 0.885758 3 116.402 0
-11.191 -3.68931 0.95667 3 115.802 0
-5.91765 -3.71097 0.86801 3 115.202 0
-3.55148 16.1177 0.942921 3 114.602 0
6.27761 4.47869 0.808847 3 114.003 0
8.465 7.9791 0.826679 3 113.403 0
6.49887 13.8743 0.836095 3 112.803 0
-1.90316 17.1374 1 3 112.203 0
-4.47636 17.5341 0.738186 3 111.603 0
-11.0426 -1.70877 1 3 111.003 0
1.15661 15.8108 0.883758 3 110.403 0
-6.85457 -5.12947 0.778016 3 109.804 0
2.18326 -1.47801 0.836512 3 109.204 0
-7.70871 17.6141 0.851761 3 108.604 0
5.38019 -1.85028 0.955003 3 108.004 0
6.71102 -0.444365 0.94892 3 107.404 0
-11.5963 13.2708 0.918423 3 106.804 0
-6.0914 17.8838 0.784182 3 106.204 0
-14.1173 9.25795 0.826679 3 105.605 0
-0.753101 15.5426 0.966002 3 105.005 0
3.51291 -2.68927 0.763184 3 104.405 0
0.160257 -4.00942 0.752685 3 103.805 0
8.08184 11.4771 0.90784 3 103.205 0
7.7208 6.43683 0.86776 3 102.605 0
7.65657 3.02056 0.916673 3 102.005 0
-7.09841 19.3858 1 3 101.406 0
-15.4206 12.8231 0.937921 3 100.806 0
8.67771 1.13692 1 3 100.206 0
8.48748 4.74434 0.962753 3 99.6061 0
-14.1149 11.1081 0.881009 3 99.0062 0
4.06034 14.5954 0.929255 3 98.4064 0
-13.0968 -4.13437 1 3 97.8065 0
7.36614 16.7624 1 3 97.2067 0
-14.9318 3.64812 1 3 96.6068 0
10.2649 8.28788 1 3 96.007 0
-3.31631 -5.1351 0.794765 3 95.4071 0
-12.7815 14.778 1 3 94.8072 0
-8.93877 -8.70737 1 3 94.2074 0
-16.5986 -1.77119 1 3 93.6075 0
-16.0162 5.32623 1 3 93.0077 0
-9.50372 16.5448 1 3 92.4078 0
9.57995 2.92057 1 3 91.808 0
8.90686 9.75597 1 3 91.2081 0
-9.69903 -5.27761 1 3 90.6083 0
-15.0553 -4.53948 1 3 90.0084 0
-1.12937 18.9817 1 3 89.4086 0
11.2652 9.93627 0.924339 3 88.8087 0
1.7098 -4.9975 1 3 88.2089 0
3.77197 -4.43362 1 3 87.609 0
7.28584 -2.33834 1 3 87.0091 0
9.59398 6.40899 0.992417 3 86.4093 0
-0.149531 -5.73211 1 3 85.8094 0
-5.09287 -5.38517 1 3 85.2096 0
0.0808867 17.3895 1 3 84.6097 0
-8.18364 -6.5812 1 3 84.0099 0
-11.674 -5.58533 1 3 83.41 0
-17.686 10.2424 1 3 82.8102 0
-16.2935 2.18434 1 3 82.2103 0
-2.03742 -6.39035 1 3 81.6105 0
-9.04064 18.9118 1 3 81.0106 0
-3.93594 -7.01684 1 3 80.4108 0
-14.7142 -1.10139 1 3 79.8109 0
10.562 4.6625 1 3 79.2111 0
-6.23486 -7.02686 1 3 78.6112 0
-10.7809 15.0067 1 3 78.0113 0
5.74083 15.5505 1 3 77.4115 0
8.6333 -0.862113 1 3 76.8116 0
5.66659 -3.79514 1 3 76.2118 0
-3.15239 18.6977 1 3 75.6119 0
-15.9944 9.10436 1 3 75.0121 0
10.6777 1.14172 1 3 74.4122 0
1.38239 -7.01692 1 3 73.8124 0
3.97271 16.5264 1 3 73.2125 0
3.2742 -6.3688 1 3 72.6127 0
-5.07856 -8.65797 1 3 72.0128 0
12.5614 4.6686 1 3 71.413 0
9.2384 -2.76804 1 3 70.8131 0
2.0773 17.4647 1 3 70.2132 0
11.58 2.92598 1 3 69.6134 0
-17.3796 3.86395 1 3 69.0135 0
-0.399881 20.8436 1 3 68.4137 0
-16.6985 0.225897 1 3 67.8138 0
-5.05082 19.326 1 3 67.214 0
-10.2525 -7.1995 1 3 66.6141 0
12.6306 0.7146 1 3 66.0143 0
-17.3154 12.3623 1 3 65.4144 0
-0.526528 -7.69601 1 3 64.8146 0
1.00254 -8.98497 1 3 64.2147 0
-17.7999 8.2457 1 3 63.6147 0
-10.5048 20.2741 1 3 63.0146 0
-18.5732 -0.470973 1 3 62.4144 0
-13.6157 -6.06584 1 3 61.8143 0
7.59806 -4.3139 1 3 61.2142 0
3.77631 18.5181 1 3 60.614 0
5.59681 17.6914 1 3 60.0139 0
-14.777 14.6505 1 3 59.4138 0
-17.8093 6.21207 1 3 58.8137 0
-15.5467 -6.57968 1 3 58.2135 0
8.03563 14.8778 1 3 57.6134 0
-13.4729 12.8786 1 3 57.0133 0
10.6329 -0.857057 1 3 56.4131 0
9.02355 13.1404 1 3 55.813 0
12.2797 8.29707 1 3 55.2129 0
2.89258 -8.33182 1 3 54.6128 0
-19.5334 7.24874 1 3 54.0126 0
5.27187 -5.75551 1 3 53.4125 0
-19.1779 4.75481 1 3 52.8124 0
10.0354 14.8902 1 3 52.2122 0
-8.47919 20.831 1 3 51.6121 0
-16.7411 14.2773 1 3 51.012 0
-18.1907 1.55766 1 3 50.4119 0
-2.4292 -8.3487 1 3 49.8117 0
-12.2281 -7.50582 1 3 49.2116 0
-16.8923 -3.74912 1 3 48.6115 0
-2.37975 20.5422 1 3 48.0113 0
-19.7304 2.83258 1 3 47.4112 0
11.5936 6.41858 1 3 46.8111 0
-10.9524 18.3247 1 3 46.211 0
4.78819 -7.69579 1 3 45.6108 0
11.0227 13.1516 1 3 45.0107 0
-1.78179 22.4501 1 3 44.4106 0
10.029 11.4113 1 3 43.8105 0
12.2612 11.5827 1 3 43.2103 0
-18.4724 -2.46848 1 3 42.6102 0
2.62861 20.1545 1 3 42.0101 0
-11.9765 16.6089 1 3 41.4099 0
-0.916786 -9.65736 1 3 40.8098 0
-13.971 16.4805 1 3 40.2097 0
-12.952 18.3545 1 3 39.6096 0
0.854553 19.2335 1 3 39.0094 0
-19.4722 9.34262 1 3 38.4093 0
-4.27708 21.1746 1 3 37.8092 0
-20.0649 0.860772 1 3 37.209 0
9.5512 -4.74282 1 3 36.6089 0
-6.27676 21.2075 1 3 36.0088 0
7.28596 18.7608 1 3 35.4087 0
13.5799 2.94761 1 3 34.8085 0
-18.8842 -4.4256 1 3 34.2084 0
7.20241 -6.27434 1 3 33.6083 0
-20.48 -1.09547 1 3 33.0081 0
-5.6783 23.1148 1 3 32.408 0
-10.9082 -9.08821 1 3 31.8079 0
6.71947 -8.21506 1 3 31.2079 0
-3.58191 -9.98312 1 3 30.608 0
-19.1609 11.5917 1 3 30.008 0
-20.8933 5.78214 1 3 29.408 0
9.36528 16.7746 1 3 28.808 0
11.238 -2.76326 1 3 28.208 0
-7.00236 -9.20467 1 3 27.608 0
1.39377 21.7278 1 3 27.008 0
14.5681 1.20886 1 3 26.408 0
-7.65743 22.6541 1 3 25.808 0
-17.3418 -5.69783 1 3 25.208 0
5.40351 19.6813 1 3 24.608 0
-21.4458 3.86086 1 3 24.0081 0
-15.9589 16.2637 1 3 23.4081 0
-14.9478 18.225 1 3 22.8081 0
13.6185 6.36605 1 3 22.2081 0
-18.6869 13.8177 1 3 21.6081 0
-5.56638 -10.5969 1 3 21.0081 0
7.09279 20.7513 1 3 20.4081 0
4.25447 21.3183 1 3 19.8081 0
-4.06898 -11.9224 1 3 19.2081 0
9.15584 -6.70331 1 3 18.6081 0
-2.06915 -11.2914 1 3 18.0081 0
-20.3734 -3.0915 1 3 17.4082 0
2.51371 -10.2949 1 3 16.8082 0
-3.67898 23.0829 1 3 16.2082 0
0.0632584 23.2208 1 3 15.6082 0
9.28554 18.773 1 3 15.0082 0
12.5858 -1.28489 1 3 14.4082 0
13.4128 9.94754 1 3 13.8082 0
-14.1605 -8.02046 1 3 13.2082 0
12.0349 14.8764 1 3 12.6082 0
-21.7796 1.88905 1 3 12.0082 0
-21.2056 8.34599 1 3 11.4082 0
0.611441 -10.9462 1 3 10.8083 0
14.3973 8.20759 1 3 10.2083 0
-20.5325 13.0473 1 3 9.60827 0
2.12202 -12.2561 1 3 9.00828 0
-16.6244 -8.26426 1 3 8.40829 0
-22.5654 6.87935 1 3 7.8083 0
22.1626 -23.3953 1 3 7.20831 0
-16.5065 47.8112 1 3 6.60832 0
-67.3889 46.4357 1 3 6.00833 0
111.252 15.7076 1 3 5.40834 0
53.6828 -122.267 1 3 4.80835 0
9.16564 145.99 1 3 4.20835 0
134.555 90.6993 1 3 3.60835 0
-60.9554 162.027 1 3 3.00835 0
183.553 10.5318 1 3 2.40834 0
188.884 28.0598 1 3 1.80833 0
-195.873 0.00306299 1 3 1.20833 0
171.464 100.997 1 3 0.608333 0
3.83961 -199.963 1 3 0.00833333 0
