# Supplementary material for: Study of tumor growth indicates the existence of an “immunological threshold” separating states of pro- and antitumoral peritumoral inflammation
Source: PLoS One. 2018 Nov 2;13(11):e0202823. doi: 10.1371/journal.pone.0202823 (PMC6214501; doi:10.1371/journal.pone.0202823)
Supplement: S1 Data — File containing the position and radius of particles at simulated times. A detailed description file is provided alongside the data. (ZIP) [file pone.0202823.s004.zip › minimal dataset/competent/19840.csv]

-1.40231 3.46072 1.00013 0 17274.4 0
-4.78279 4.21748 1.00013 0 17246.7 0
-1.83711 1.50863 1.00006 0 16742.1 0
-4.28298 6.23433 1.00013 0 17158.4 0
-1.00592 5.52891 1.00013 0 17297.2 0
-3.311 2.86332 1.00013 0 17305.1 0
-3.74597 0.911305 1.00013 0 17251.7 0
-5.21918 2.26439 1.00013 0 17206.9 0
-2.87406 4.81494 1.00003 0 16427.4 0
2.18495e+07 -1.77318e+08 0.880539 0 16327.2 0
-17.2756 -5.0208 1.00003 0 16261.7 0
-6.94832 3.97716 0.0519788 3 218.777 0
-6.31649 1.83236 0.060979 3 212.778 0
-3.40499 5.71286 0.0208952 3 207.98 0
-0.164036 4.95755 0.0176452 3 206.18 0
-2.1079 5.54833 0.0588956 3 205.58 0
-1.30959 2.41326 0.0444787 3 202.581 0
-2.72177 5.90344 0.0979796 3 201.981 0
-0.980456 0.808339 0.105646 3 200.182 0
-2.72165 0.851695 0.0233952 3 198.982 0
-2.64202 0.730242 0.115147 3 197.782 0
-0.663672 2.64649 0.098313 3 196.582 0
-5.11577 1.10814 0.0912295 3 195.983 0
-0.308881 3.29013 0.10548 3 195.383 0
-1.1774 2.37399 0.0881461 3 194.783 0
-6.25401 6.69235 0.13198 3 193.583 0
-1.90713 6.00704 0.0183119 3 192.983 0
-5.19302 6.74887 0.0448954 3 191.784 0
-2.93534 5.928 0.11473 3 191.184 0
-0.861188 0.0121251 0.377962 3 190.584 0
-6.10705 2.75273 0.0124786 3 189.984 0
-0.932572 0.546631 0.159978 3 189.384 0
-5.81461 1.17384 0.241805 3 188.784 0
-3.16903 -0.256234 0.296968 3 188.184 0
-3.21618 5.88297 0.116063 3 187.585 0
-0.547261 2.79113 0.0864794 3 186.985 0
-0.831593 2.47535 0.137979 3 186.385 0
-0.843463 1.74616 0.0210619 3 185.785 0
-0.124494 2.33658 0.0842294 3 185.185 0
-5.96199 4.54312 0.221473 3 184.585 0
-1.19297 0.606032 0.106563 3 183.985 0
-5.96511 3.93079 0.21414 3 183.386 0
-0.642661 4.38806 0.195975 3 182.786 0
-0.0528768 3.43206 0.184892 3 182.186 0
-0.225579 3.92456 0.265053 3 181.586 0
-0.816296 2.13784 0.197975 3 180.986 0
-6.4516 2.09295 0.230222 3 180.386 0
-6.85906 4.20596 0.170227 3 179.786 0
-6.81355 3.73485 0.221806 3 179.187 0
-2.2695 6.17466 0.382045 3 178.587 0
-5.38687 0.854148 0.278719 3 177.987 0
-2.23856 -1.26435 0.267386 3 177.387 0
-9.07389 1.40082 0.335298 3 176.787 0
-6.34765 3.6717 0.246471 3 176.187 0
-7.58786 0.854099 0.252804 3 175.588 0
-2.9565 6.38379 0.334298 3 174.988 0
-1.9352 0.339656 0.171393 3 174.388 0
-1.47508 0.274696 0.286552 3 173.788 0
-7.64731 2.59542 0.35138 3 173.188 0
-0.498366 2.41005 0.186059 3 172.588 0
-5.85869 3.41048 0.308133 3 171.988 0
0.312303 2.33814 0.246721 3 171.389 0
-0.866966 -1.03968 0.274303 3 170.789 0
-3.3752 7.33619 0.425958 3 170.189 0
-1.94923 -2.94253 0.350297 3 169.589 0
-5.19981 0.454015 0.127397 3 168.989 0
-0.173613 1.5923 0.642526 3 168.389 0
-0.925998 6.76842 0.239555 3 167.789 0
-6.41517 1.57232 0.210891 3 167.19 0
-5.6221 6.6277 0.395294 3 166.59 0
-0.76134 0.770669 0.115563 3 165.99 0
-4.05832 7.48533 0.27097 3 165.39 0
-9.21694 0.709207 0.369546 3 164.79 0
-9.79246 1.34207 0.384961 3 164.19 0
-3.73439 -0.363922 0.272053 3 163.59 0
-6.39144 4.21656 0.298051 3 162.991 0
-8.36503 0.949201 0.504953 3 162.391 0
-8.7282 0.117558 0.396294 3 161.791 0
-2.5944 -1.85238 0.40121 3 161.191 0
0.662 7.42098 0.12548 3 160.591 0
0.708847 1.95658 0.275886 3 159.991 0
-6.27651 6.12968 0.426875 3 159.391 0
-2.58148 0.133392 0.39696 3 158.792 0
-8.45428 1.90158 0.450623 3 158.192 0
-5.59417 5.48993 0.507786 3 157.592 0
-2.88671 7.84822 0.275636 3 156.992 0
-10.5326 0.853928 0.500536 3 156.392 0
-6.72433 2.89552 0.615695 3 155.792 0
-0.0383891 4.54292 0.380545 3 155.193 0
-5.71811 0.203691 0.443374 3 154.593 0
0.0751327 0.64108 0.340548 3 153.993 0
-0.0761111 2.85482 0.388211 3 153.393 0
-6.68579 5.11139 0.643526 3 152.793 0
0.872343 2.9167 0.557865 3 152.193 0
-1.48073 7.10035 0.405876 3 151.593 0
-6.50857 0.832463 0.531034 3 150.994 0
0.498902 3.8674 0.461122 3 150.394 0
-7.67103 3.93409 0.658108 3 149.794 0
-2.61779 -0.698675 0.409293 3 149.194 0
-7.28185 6.47848 0.634693 3 148.594 0
-7.23509 1.71951 0.615111 3 147.994 0
-9.39858 2.19278 0.519701 3 147.394 0
-7.80499 0.197355 0.424458 3 146.795 0
-3.7106 -4.71719 0.734686 3 146.195 0
1.73318 2.27842 0.511202 3 145.595 0
-4.89546 7.66553 0.54095 3 144.995 0
1.5389 4.16708 0.619528 3 144.395 0
-0.853989 7.81166 0.5412 3 143.795 0
-4.79824 -0.314268 0.611195 3 143.195 0
-9.8513 0.139042 0.480038 3 142.596 0
2.27275 3.22384 0.573614 3 141.996 0
-8.55626 2.98712 0.636193 3 141.396 0
-8.126 -0.764832 0.573281 3 140.796 0
-2.43184 7.08946 0.543116 3 140.196 0
0.00243276 6.90991 0.698105 3 139.596 0
-9.09589 4.23053 0.714271 3 138.996 0
-2.58051 9.43391 0.71777 3 138.397 0
-1.62703 -0.586436 0.586363 3 137.797 0
-2.01506 8.19441 0.636276 3 137.197 0
-9.26768 -0.723003 0.551366 3 136.597 0
-1.00911 9.30072 0.857927 3 135.997 0
-3.78539 8.5144 0.794682 3 135.397 0
3.33246 4.03081 0.755518 3 134.797 0
-8.06803 5.28031 0.743602 3 134.198 0
-1.44685 -1.9073 0.747518 3 133.598 0
-10.6161 2.05627 0.703355 3 132.998 0
-6.768 -0.48464 0.810847 3 132.398 0
-2.92574 -2.83147 0.630693 3 131.798 0
-7.41387 -1.73061 0.544533 3 131.198 0
-1.81171 10.5761 0.641026 3 130.599 0
-7.64389 7.80079 0.734269 3 129.999 0
0.744396 5.37072 0.758184 3 129.399 0
-8.68785 -1.94387 0.726187 3 128.799 0
-6.18339 7.60716 0.734353 3 128.199 0
2.38762 5.24155 0.746685 3 127.599 0
-11.0648 -0.332581 0.796265 3 126.999 0
-13.127 1.7221 0.836095 3 126.4 0
5.06491 8.30065 0.783766 3 125.8 0
-0.404058 10.8487 0.793515 3 125.2 0
1.69924 6.84709 1 3 124.6 0
3.46398 6.12972 0.648359 3 124 0
-1.02003 -3.32572 0.656858 3 123.4 0
0.743288 9.89059 0.693606 3 122.8 0
-9.94059 3.19577 0.618028 3 122.201 0
0.308375 -0.659792 0.794848 3 121.601 0
0.416459 8.38426 0.833762 3 121.001 0
-5.99212 -3.49034 0.788932 3 120.401 0
-3.72337 -1.43594 0.794765 3 119.801 0
-4.04892 10.1478 0.858427 3 119.201 0
4.83416 6.80745 0.727186 3 118.601 0
1.05051 11.648 0.86451 3 118.002 0
-4.35778 -3.25574 0.86226 3 117.402 0
-9.16828 8.24493 0.846511 3 116.802 0
-2.96156 11.2517 0.692856 3 116.202 0
-5.41002 9.04222 0.895758 3 115.602 0
-1.03351 -5.06139 0.705188 3 115.002 0
6.44599 4.16866 0.930505 3 114.402 0
-10.8386 4.08809 0.645442 3 113.803 0
2.06044 8.97256 0.912006 3 113.203 0
-7.72121 -3.31153 0.946921 3 112.603 0
2.39596 10.6569 0.805514 3 112.003 0
-5.86086 10.733 0.853844 3 111.403 0
-11.9287 2.97772 0.897841 3 110.803 0
1.47212 0.790688 1 3 110.203 0
-1.56672 12.1399 0.941088 3 109.604 0
0.0192595 13.0913 0.90759 3 109.004 0
-5.49137 -1.76895 1 3 108.404 0
-7.24907 9.49235 1 3 107.804 0
-11.6965 1.16482 0.694355 3 107.204 0
-2.25889 -4.13608 0.828762 3 106.604 0
3.43519 7.72349 0.945171 3 106.005 0
-10.1112 5.24172 0.714937 3 105.405 0
-10.2177 -1.71015 0.817763 3 104.805 0
-8.68871 6.68018 0.787015 3 104.205 0
-13.3042 4.16947 0.913256 3 103.605 0
-11.8186 5.41306 1 3 103.005 0
1.81868 -1.18409 0.907173 3 102.405 0
0.256424 -2.28875 1 3 101.806 0
-10.9044 8.88218 1 3 101.206 0
0.370907 -4.21035 0.941588 3 100.606 0
3.1891 1.95372 0.977668 3 100.006 0
6.72469 8.1926 0.879092 3 99.4061 0
-4.48523 11.9832 0.997584 3 98.8063 0
3.86786 9.61699 0.996334 3 98.2064 0
2.78908 12.4191 1 3 97.6066 0
-10.4605 6.92224 1 3 97.0067 0
0.29691 -6.14009 1 3 96.4069 0
4.81172 3.08492 1 3 95.807 0
1.96172 -3.18448 0.939338 3 95.2071 0
-14.8455 -0.0752418 1 3 94.6073 0
5.45932 13.3866 1 3 94.0074 0
-11.9648 -1.81202 0.928838 3 93.4076 0
-5.38452 -5.17299 1 3 92.8077 0
-3.03974 13.3094 0.938254 3 92.2079 0
-9.30817 10.0871 0.999833 3 91.608 0
-13.7167 6.04321 1 3 91.0082 0
5.8465 9.90364 1 3 90.4083 0
-5.16439 -8.63427 1 3 89.8085 0
-14.607 2.78657 0.983751 3 89.2086 0
4.5599 11.4897 1 3 88.6088 0
-12.3684 7.52023 1 3 88.0089 0
-7.81045 11.412 1 3 87.409 0
8.27495 3.36883 1 3 86.8092 0
-9.66474 -3.442 1 3 86.2093 0
-14.2744 8.12377 1 3 85.6095 0
7.83683 9.70702 1 3 85.0096 0
6.61097 11.7517 1 3 84.4098 0
3.32344 -0.0198713 1 3 83.8099 0
-2.49047 -5.95027 1 3 83.2101 0
-12.8455 -0.0940621 1 3 82.6102 0
1.65829 14.0685 1 3 82.0104 0
-7.3838 -5.2304 1 3 81.4105 0
-9.70595 12.049 1 3 80.8107 0
-11.0331 10.7018 0.82293 3 80.2108 0
4.73771 5.08285 1 3 79.611 0
-11.5952 12.7237 1 3 79.0111 0
-6.32758 12.7531 1 3 78.4112 0
8.45694 1.37735 1 3 77.8114 0
4.98573 1.09318 1 3 77.2115 0
-13.1428 11.4578 1 3 76.6117 0
-15.1847 4.68519 1 3 76.0118 0
-11.6452 -3.71502 1 3 75.412 0
7.4526 13.5659 1 3 74.8121 0
-16.1006 1.48065 1 3 74.2123 0
-1.40811 14.3561 1 3 73.6124 0
3.52997 -2.04401 1 3 73.0126 0
-4.82284 14.0701 1 3 72.4127 0
-15.623 6.6482 1 3 71.8129 0
-9.37471 -5.42085 1 3 71.213 0
-16.7871 3.35869 1 3 70.6132 0
5.16818 -0.897655 1 3 70.0133 0
-6.27682 -6.96287 1 3 69.4134 0
-15.8933 -1.79449 1 3 68.8136 0
-4.28069 -6.84072 1 3 68.2137 0
-12.8102 9.48576 1 3 67.6139 0
-13.8937 -1.83393 1 3 67.014 0
-11.356 -5.69388 1 3 66.4142 0
-2.98461 -8.36344 1 3 65.8143 0
3.65038 14.2392 1 3 65.2145 0
-10.2538 -7.36183 1 3 64.6146 0
0.246844 15.4848 1 3 64.0148 0
-17.138 -0.229164 1 3 63.4146 0
-13.6425 -3.818 1 3 62.8145 0
-1.31786 -9.46896 1 3 62.2144 0
-16.1539 8.8074 1 3 61.6143 0
-12.2501 -7.48268 1 3 61.0141 0
6.62367 2.24072 1 3 60.414 0
3.70336 -4.03634 1 3 59.8139 0
2.05393 -5.16578 1 3 59.2137 0
6.80568 0.249523 1 3 58.6136 0
8.63163 -0.615 1 3 58.0135 0
6.46952 6.25196 1 3 57.4134 0
-3.20189 15.2412 1 3 56.8132 0
-18.1002 1.52448 1 3 56.2131 0
2.18141 15.9987 1 3 55.613 0
5.34195 -2.88992 1 3 55.0128 0
-8.22135 13.3963 1 3 54.4127 0
-10.1072 14.06 1 3 53.8126 0
9.69528 8.9683 1 3 53.2125 0
-6.71541 14.7152 1 3 52.6123 0
2.21783 -7.15897 1 3 52.0122 0
6.98016 -1.74301 1 3 51.4121 0
-1.54856 16.3658 1 3 50.8119 0
-1.194 -7.47318 1 3 50.2118 0
-13.3533 -5.79674 1 3 49.6117 0
-8.27251 -7.09177 1 3 49.0116 0
-3.86827 -10.1574 1 3 48.4114 0
-17.1265 5.32937 1 3 47.8113 0
-17.487 -3.00686 1 3 47.2112 0
-5.18716 16.0365 1 3 46.611 0
3.86794 -6.02909 1 3 46.0109 0
0.606327 -8.34321 1 3 45.4108 0
-18.7864 3.41061 1 3 44.8107 0
-8.6021 15.3767 1 3 44.2105 0
8.26318 5.36844 1 3 43.6104 0
-17.505 7.32437 1 3 43.0103 0
-7.16055 -8.75696 1 3 42.4102 0
-9.14238 -9.02458 1 3 41.81 0
8.60109 11.5552 1 3 41.2099 0
8.43538 7.41514 1 3 40.6098 0
-15.6421 -3.77871 1 3 40.0096 0
10.0573 6.2486 1 3 39.4095 0
4.1759 16.1689 1 3 38.8094 0
0.112451 17.4801 1 3 38.2093 0
-11.9934 14.7248 1 3 37.6091 0
-13.5117 13.4231 1 3 37.009 0
-3.56596 17.2077 1 3 36.4089 0
-10.4882 16.0422 1 3 35.8087 0
7.15306 -3.73836 1 3 35.2086 0
-2.2017 -11.2631 1 3 34.6085 0
-5.95633 -10.4707 1 3 34.0084 0
-14.6893 10.1693 1 3 33.4082 0
0.482858 -10.3393 1 3 32.8081 0
-7.08242 16.6808 1 3 32.208 0
-16.5709 10.8462 1 3 31.6079 0
-1.91178 18.3324 1 3 31.0079 0
10.4473 1.57424 1 3 30.408 0
-4.66019 -11.9939 1 3 29.808 0
5.51437 -4.88489 1 3 29.208 0
10.0801 4.23004 1 3 28.608 0
-7.94979 -10.63 1 3 28.008 0
-15.0436 12.1371 1 3 27.408 0
-13.88 15.3884 1 3 26.808 0
2.41602 -9.19456 1 3 26.208 0
-19.1254 5.3843 1 3 25.608 0
5.678 -6.87908 1 3 25.008 0
4.03584 -8.02155 1 3 24.408 0
7.32215 -5.74037 1 3 23.8081 0
-6.81527 -12.2768 1 3 23.2081 0
2.29261 -11.1907 1 3 22.6081 0
-15.3528 -5.75767 1 3 22.0081 0
-11.1381 -9.15579 1 3 21.4081 0
10.4595 10.8165 1 3 20.8081 0
-14.2474 -7.58564 1 3 20.2081 0
-18.7298 -1.43991 1 3 19.6081 0
8.80258 -2.60754 1 3 19.0081 0
-12.3749 16.7055 1 3 18.4081 0
-19.5018 7.43216 1 3 17.8081 0
8.96565 -4.60074 1 3 17.2082 0
11.9455 2.95005 1 3 16.6082 0
-15.4377 14.134 1 3 16.0082 0
-18.1091 9.22844 1 3 15.4082 0
12.1016 6.67344 1 3 14.8082 0
-21.4928 7.24391 1 3 14.2082 0
-15.7279 -41.3854 1 3 13.6082 0
57.4378 22.0649 1 3 13.0082 0
72.7821 -27.5559 1 3 12.4082 0
1.85758 -89.9796 1 3 11.8082 0
-97.5376 -7.7017 1 3 11.2082 0
-106.439 -28.0215 1 3 10.6083 0
77.3102 -97.4763 1 3 10.0083 0
-104.715 76.9295 1 3 9.40828 0
-136.984 -27.9111 1 3 8.80828 0
92.3743 -118.705 1 3 8.20829 0
111.989 109.667 1 3 7.6083 0
-162.482 -6.55956 1 3 7.00831 0
51.1221 161.39 1 3 6.40832 0
-73.3451 158.377 1 3 5.80833 0
-123.197 -131.315 1 3 5.20834 0
-19.3823 183.186 1 3 4.60835 0
137.166 -129.45 1 3 4.00836 0
-190.456 -19.2176 1 3 3.40835 0
-166.023 -100.856 1 3 2.80834 0
-196.393 3.34627 1 3 2.20833 0
-177.874 -87.2726 1 3 1.60833 0
173.9 97.3363 1 3 1.00833 0
174.611 -97.2976 1 3 0.408333 0
