# Supplementary material for: Study of tumor growth indicates the existence of an “immunological threshold” separating states of pro- and antitumoral peritumoral inflammation
Source: PLoS One. 2018 Nov 2;13(11):e0202823. doi: 10.1371/journal.pone.0202823 (PMC6214501; doi:10.1371/journal.pone.0202823)
Supplement: S1 Data — File containing the position and radius of particles at simulated times. A detailed description file is provided alongside the data. (ZIP) [file pone.0202823.s004.zip › minimal dataset/competent/16600.csv]

-10.1856 3.27904 0.0166086 0 13942.9 0
-5.99493 -0.74024 0.159538 0 13289.5 0
0.00775177 5.1124 1.00013 0 13900.8 0
-3.22714 3.87381 1.00013 0 13968.5 0
-1.25218 3.55916 1.00013 0 13883.8 0
-2.13762 10.7155 1.00006 0 13238.5 0
-7.17707 4.5029 1.00013 0 13937.3 0
-3.77196 0.452881 1.00006 0 13369.6 0
-3.9423 5.74138 1.00013 0 13838 0
-1.96729 5.42695 1.00013 0 13994.2 0
-2.68231 7.29459 1.00006 0 13462.7 0
-8.60741 8.23823 1.00013 0 13836.7 0
2.7977 4.45716 0.474431 0 13376.3 0
-4.65737 7.60893 1.00013 0 13759 0
1.63397 11.3483 0.12454 0 13221.9 0
-4.48699 2.32061 1.00013 0 14003 0
-8.90504 3.49618 1.00006 0 13357.5 0
-9.62045 5.36383 1.00003 0 12903.9 0
-0.70737 6.98011 1.00006 0 13424.8 0
0.723013 3.24508 1.00006 0 13439.5 0
-5.20206 4.18831 1.00013 0 13942.9 0
1.26776 6.66553 1.00013 0 13900.9 0
-6.46207 2.63535 1.00013 0 13892.6 0
-1.0603 11.1488 0.151871 0 13344.5 0
-2.51182 2.00594 1.00013 0 13874.5 0
-5.91738 6.05602 1.00013 0 13838 0
-7.89234 6.37064 1.00006 0 13379.8 0
-1.06648 12.7404 0.195118 0 13149 0
-5.37245 9.47673 1.00013 0 13759 0
1.38739 1.14577 1.00006 0 13513.5 0
-3.39748 9.16223 1.00003 0 13015.6 0
-4.11254 11.0297 0.993977 0 13462.7 0
-5.74616 0.768627 1.00006 0 13425.6 0
-1.42235 8.84774 1.00006 0 13424.8 0
2.54771 2.12484 0.151955 0 13421.6 0
-6.63243 7.92375 1.00006 0 13379.8 0
0.552629 8.53331 1.00006 0 13376.3 0
-1.79523 0.13875 1.00006 0 13367.1 0
1.82116 10.1467 1.00006 0 13344.5 0
3.62118 4.62991 0.078676 0 12857.4 0
0.884432 10.8087 0.10504 0 13236.7 0
-1.25383 -1.07863 0.0470921 0 13023.9 0
-0.16252 10.4009 1.00003 0 12969.7 0
-7.33486 -0.446286 1.00003 0 12938.7 0
-0.53668 1.69151 1.00003 0 12910 0
-4.6583 -1.3399 1.00003 0 12898.2 0
-8.18839 1.63042 1.00003 0 12876.5 0
1.70378 8.80276 0.158674 0 12857.4 0
-19.2086 -5.97418 1.00003 0 12844.5 0
-9.61487 7.49203 0.251751 0 12843.7 0
-7.34735 9.79142 1.00003 0 12830.7 0
-3.0699 11.2163 0.0447287 3 215.178 0
-449.261 -52.238 0.0378119 3 211.579 0
-9.90393 7.37 0.061729 3 208.579 0
-9.40653 1.73191 0.220556 3 206.78 0
0.638517 4.28331 0.039812 3 206.18 0
-6.19727 -0.824767 0.0688958 3 204.98 0
379.132 -248.803 0.0130619 3 203.181 0
-6.33687 1.6114 0.0289785 3 202.581 0
-6.15067 4.60107 0.0306452 3 201.381 0
-0.897365 0.696523 0.0583123 3 197.782 0
-1.21301 11.4572 0.186476 3 197.182 0
1.03682 5.41154 0.0715625 3 196.582 0
1.97155 8.98576 0.145145 3 195.983 0
-7.04043 -1.59557 0.186392 3 194.183 0
-1.00309 12.0543 0.230139 3 193.583 0
-8.6642 9.36364 0.124647 3 192.983 0
-8.42402 9.37719 0.115147 3 191.784 0
36.9749 -446.5 0.0861461 3 191.184 0
-8.93262 6.16968 0.0570623 3 190.584 0
2.18882 8.66129 0.236889 3 188.784 0
-3.37491 -0.497789 0.0303952 3 188.184 0
-5.25524 10.6745 0.202558 3 187.585 0
-5.88831 11.6316 0.180726 3 186.985 0
-7.7747 10.9154 0.199225 3 186.385 0
1.73426 8.42578 0.17706 3 185.785 0
-4.99315 10.46 0.0528955 3 185.185 0
-5.94173 10.5359 0.193308 3 184.585 0
-6.14811 -0.622483 0.0432287 3 183.985 0
0.934619 4.39648 0.16931 3 183.386 0
-11.5371 0.753893 0.254387 3 182.786 0
2.45017 1.89857 0.0943129 3 182.186 0
5.01827 1.3873 0.0536455 3 181.586 0
-9.22748 2.29658 0.235972 3 180.986 0
-9.21844 10.7329 0.195058 3 180.386 0
-3.51619 -0.724524 0.204141 3 179.786 0
-9.75748 2.13776 0.313133 3 179.187 0
3.65662 3.55497 0.312467 3 178.587 0
-2.90466 -0.452044 0.252054 3 177.987 0
-8.71064 7.11979 0.108563 3 177.387 0
1.49746 4.82134 0.516118 3 176.787 0
-2.17828 11.9762 0.245055 3 176.187 0
-9.14791 6.52893 0.247138 3 175.588 0
-6.26088 10.2574 0.135563 3 174.988 0
-5.36602 11.5246 0.338381 3 174.388 0
-9.09277 7.03861 0.253887 3 173.788 0
-6.43724 -1.48988 0.326882 3 173.188 0
-12.268 1.53354 0.384045 3 172.588 0
2.46626 9.07651 0.246221 3 171.988 0
-9.9615 4.16207 0.248138 3 171.389 0
-5.92317 -2.15401 0.502619 3 170.789 0
-0.498564 0.367009 0.317549 3 170.189 0
0.127819 0.545944 0.324132 3 169.589 0
3.23987 8.52255 0.421542 3 168.989 0
-8.3907 10.4563 0.237055 3 168.389 0
2.90758 3.55563 0.435041 3 167.789 0
-6.41065 10.6779 0.278052 3 167.19 0
-1.50422 11.8584 0.306217 3 166.59 0
-9.76054 9.15733 0.469955 3 165.99 0
2.28515 5.0353 0.299717 3 165.39 0
-9.00147 -2.10256 0.22039 3 164.79 0
2.05667 3.84818 0.451123 3 164.19 0
2.23107 5.69848 0.365213 3 163.59 0
-0.728493 11.5851 0.31255 3 162.991 0
-441.278 -93.0524 0.45079 3 162.391 0
-5.91456 11.09 0.343381 3 161.791 0
-1.9594 -1.23165 0.379295 3 161.191 0
-8.64909 -0.511299 0.253804 3 160.591 0
-7.25654 13.814 0.592863 3 159.991 0
-2.57428 12.6258 0.387211 3 159.391 0
2.69337 6.64327 0.424375 3 158.792 0
-2.83591 -1.25802 0.49537 3 158.192 0
3.44425 2.6888 0.579697 3 157.592 0
-10.157 2.86657 0.392127 3 156.992 0
-3.50352 12.3312 0.420375 3 156.392 0
-9.24856 -0.268893 0.368629 3 155.792 0
3.54565 7.66366 0.489787 3 155.193 0
-7.36854 12.587 0.316466 3 154.593 0
-1.71877 12.6042 0.468122 3 153.993 0
-8.74892 -2.83489 0.553199 3 153.393 0
-2.81836 11.9136 0.361296 3 152.793 0
-3.3028 13.2249 0.496536 3 152.193 0
-0.0225972 12.185 0.613278 3 151.593 0
-8.11015 12.2438 0.496536 3 150.994 0
2.43753 7.82483 0.629527 3 150.394 0
-1.17219 -1.64936 0.509952 3 149.794 0
3.14125 11.0563 0.590696 3 149.194 0
0.965136 11.4653 0.547616 3 148.594 0
-12.3026 11.8897 0.573698 3 147.994 0
2.24095 2.78973 0.583364 3 147.394 0
-6.44621 12.8665 0.645776 3 146.795 0
-11.0527 11.5117 0.727436 3 146.195 0
-8.64813 0.262141 0.452623 3 145.595 0
-8.30778 -3.78773 0.493287 3 144.995 0
4.28177 3.20485 0.403293 3 144.395 0
-11.7862 10.3531 0.626277 3 143.795 0
-10.8824 -4.40439 0.770517 3 143.195 0
6.05567 -1.04925 0.637276 3 142.596 0
3.14959 9.44347 0.503119 3 141.996 0
-10.0483 -0.251842 0.431791 3 141.396 0
3.81543 6.49763 0.706771 3 140.796 0
-11.0737 5.17937 0.463706 3 140.196 0
3.0539 1.59668 0.580364 3 139.596 0
-9.06019 9.95862 0.591613 3 138.996 0
-8.30546 -1.69907 0.582947 3 138.397 0
-11.0511 9.23975 0.706355 3 137.797 0
4.25926 4.29505 0.641193 3 137.197 0
3.45792 5.28958 0.555199 3 136.597 0
-11.0535 -1.0756 0.754268 3 135.997 0
-10.8783 0.283548 0.554616 3 135.397 0
-9.5793 -1.32982 0.743102 3 134.797 0
-4.90177 19.7135 0.849678 3 134.198 0
4.12183 10.1899 0.722103 3 133.598 0
5.20954 6.90206 0.743602 3 132.998 0
-0.238339 -0.74143 0.789349 3 132.398 0
-5.91436 14.2762 0.786099 3 131.798 0
2.19289 12.0348 0.756768 3 131.198 0
0.0118533 -2.33338 0.819513 3 130.599 0
-9.67485 0.83429 0.67419 3 129.999 0
0.523421 20.2059 0.827929 3 129.399 0
4.69408 5.49016 0.629027 3 128.799 0
-2.12907 13.8318 0.825263 3 128.199 0
-12.1043 -3.45987 0.773683 3 127.599 0
-10.2552 10.3634 0.663108 3 126.999 0
-10.2643 8.1309 0.655025 3 126.4 0
1.03793 12.8353 0.63011 3 125.8 0
-8.37883 17.7681 0.72252 3 125.2 0
5.21178 11.188 0.755351 3 124.6 0
5.80169 4.22757 0.898174 3 124 0
-8.62595 11.2651 0.598779 3 123.4 0
-3.28797 -2.4707 0.771933 3 122.8 0
-10.9718 1.80562 0.940338 3 122.201 0
4.27851 0.9709 0.795098 3 121.601 0
-0.447723 13.6027 0.86701 3 121.001 0
-11.0548 3.80847 0.900007 3 120.401 0
6.68756 11.6973 0.806097 3 119.801 0
-9.43896 -3.80279 0.63511 3 119.201 0
2.24507 13.5466 0.741935 3 118.601 0
-7.23344 -2.80874 0.961336 3 118.002 0
-16.1027 8.99029 0.824763 3 117.402 0
-4.9982 -3.18259 0.873176 3 116.802 0
-7.24173 15.4851 0.989251 3 116.202 0
-7.0415 11.549 0.76935 3 115.602 0
2.89307 0.294935 0.728103 3 115.002 0
3.73626 12.3291 0.801348 3 114.402 0
-13.5359 12.8674 1 3 113.803 0
0.98069 14.1981 0.678107 3 113.203 0
-10.5568 -2.6943 0.937588 3 112.603 0
-11.0838 6.70661 0.978002 3 112.003 0
5.80913 0.406546 0.834262 3 111.403 0
-5.22136 -5.15944 1 3 110.803 0
5.39595 12.8802 0.944587 3 110.203 0
-4.80859 12.8842 0.964919 3 109.604 0
1.5489 -0.847389 1 3 109.004 0
-8.93189 -5.13524 0.784349 3 108.404 0
-12.4213 8.21583 1 3 107.804 0
-9.64912 12.4683 0.961086 3 107.204 0
4.43523 -0.81707 1 3 106.604 0
5.40747 2.36626 1 3 106.005 0
-11.4427 13.1587 0.955587 3 105.405 0
-10.6591 14.9527 1 3 104.805 0
4.72257 8.576 1 3 104.205 0
-12.4867 2.7519 0.845095 3 103.605 0
6.31707 5.83757 0.792432 3 103.005 0
-12.7011 4.45816 0.869093 3 102.405 0
33.9726 -446.472 0.954003 3 101.806 0
-0.0351273 -4.03312 0.880009 3 101.206 0
3.89834 14.1235 1 3 100.606 0
7.38653 2.65399 1 3 100.006 0
7.15325 -3.47565 1 3 99.4061 0
3.03772 -1.74203 0.67669 3 98.8063 0
7.64528 0.466436 1 3 98.2064 0
-11.9029 16.5177 1 3 97.6066 0
7.62941 -1.53297 1 3 97.0067 0
-1.64131 -3.06391 0.979751 3 96.4069 0
-9.10391 16.2037 0.994417 3 95.807 0
-8.8708 -7.00692 1 3 95.2071 0
-8.79897 -9.00473 1 3 94.6073 0
-3.44804 -4.23436 1 3 94.0074 0
-7.18197 -4.7722 1 3 93.4076 0
-3.17499 -8.10268 1 3 92.8077 0
6.49884 7.89156 0.882592 3 92.2079 0
-6.69505 17.3974 0.993834 3 91.608 0
-7.58536 -10.594 1 3 91.0082 0
3.66835 -3.43078 1 3 90.4083 0
7.65456 4.63591 1 3 89.8085 0
-13.3701 10.7367 1 3 89.2086 0
7.15282 13.7255 1 3 88.6088 0
-4.77606 17.8754 0.984251 3 88.0089 0
4.04766 16.2344 1 3 87.409 0
-12.4869 -0.0654435 1 3 86.8092 0
-3.81648 14.6292 1 3 86.2093 0
-1.6203 -5.04515 1 3 85.6095 0
1.75913 -2.83622 1 3 85.0096 0
-14.279 8.95518 1 3 84.4098 0
9.39785 1.42809 1 3 83.8099 0
-3.20339 -6.14922 0.927922 3 83.2101 0
0.176036 -5.92283 1 3 82.6102 0
7.91461 6.65077 1 3 82.0104 0
-12.3809 -7.22826 1 3 81.4105 0
5.41968 -2.5257 0.971585 3 80.8107 0
-13.8684 -3.8114 1 3 80.2108 0
-14.392 -5.74166 1 3 79.611 0
-1.14494 15.368 1 3 79.0111 0
9.77732 7.38662 1 3 78.4112 0
11.2282 0.197886 1 3 77.8114 0
-15.2008 -2.32026 1 3 77.2115 0
5.43452 -4.49765 1 3 76.6117 0
2.2802 15.2983 1 3 76.0118 0
-13.0768 -1.97609 1 3 75.412 0
-3.16799 20.3683 1 3 74.8121 0
2.35502 17.2979 1 3 74.2123 0
8.86347 -4.51209 1 3 73.6124 0
-5.30811 15.9613 1 3 73.0126 0
-15.3685 10.663 1 3 72.4127 0
-6.88873 -6.74934 1 3 71.8129 0
-2.87379 16.3925 1 3 71.213 0
9.24334 3.42136 1 3 70.6132 0
-128.221 -59.8935 1 3 70.0133 0
3.9458 -9.58265 1 3 69.4134 0
-16.2007 3.72886 1 3 68.8136 0
-4.8623 -9.17613 1 3 68.2137 0
0.587282 16.3635 1 3 67.6139 0
-12.4589 -5.2301 1 3 67.014 0
5.66461 15.0599 1 3 66.4142 0
-1.48327 -7.03894 1 3 65.8143 0
-13.0342 6.31359 1 3 65.2145 0
-288.509 -343.835 1 3 64.6146 0
-12.7456 18.3315 1 3 64.0148 0
-14.2309 3.38298 1 3 63.4146 0
-2.85692 18.3929 1 3 62.8145 0
-12.6806 14.6752 1 3 62.2144 0
1.85278 -4.83285 1 3 61.6143 0
-5.63174 -11.0221 1 3 61.0141 0
-14.7639 5.30918 1 3 60.414 0
-1.1345 17.379 1 3 59.8139 0
-14.7062 14.4892 1 3 59.2137 0
-14.445 -0.468626 1 3 58.6136 0
2.09487 -8.82509 1 3 58.0135 0
-15.2969 7.23505 1 3 57.4134 0
-17.7183 2.27589 1 3 56.8132 0
9.38242 -0.572016 1 3 56.2131 0
112.503 -405.585 1 3 55.613 0
12.9675 1.18425 1 3 55.0128 0
-15.7827 1.77307 1 3 54.4127 0
-18.6694 6.15918 1 3 53.8126 0
7.37645 -5.84926 1 3 53.2125 0
-8.79429 14.2298 1 3 52.6123 0
-17.2661 7.5841 1 3 52.0122 0
-3.09451 -10.1116 1 3 51.4121 0
-4.92657 -7.13753 1 3 50.8119 0
0.299189 -7.94589 1 3 50.2118 0
-17.3415 10.3357 1 3 49.6117 0
9.49943 5.40614 1 3 49.0116 0
3.72489 -5.53516 1 3 48.4114 0
-10.6122 -8.16177 1 3 47.8113 0
2.29918 21.2919 1 3 47.2112 0
-13.813 1.42726 1 3 46.611 0
-1.1173 19.3786 1 3 46.0109 0
6.30375 9.80055 1 3 45.4108 0
1.9579 -6.82981 1 3 44.8107 0
8.22353 8.64599 1 3 44.2105 0
0.606731 18.3631 1 3 43.6104 0
-1.42828 21.3543 1 3 43.0103 0
-16.7332 5.65661 1 3 42.4102 0
-15.5246 12.6587 1 3 41.81 0
9.34522 -2.57113 1 3 41.2099 0
3.80854 -7.58753 1 3 40.6098 0
5.48423 -6.49702 1 3 40.0096 0
-19.6211 2.89184 1 3 39.4095 0
2.42948 19.2963 1 3 38.8094 0
8.76747 12.5466 1 3 38.2093 0
9.03661 14.5278 1 3 37.6091 0
8.15486 10.6433 1 3 37.009 0
5.62223 -8.49196 1 3 36.4089 0
-6.72714 19.3902 1 3 35.8087 0
-13.8927 16.3162 1 3 35.2086 0
-5.95922 21.237 1 3 34.6085 0
10.3648 11.3432 1 3 34.0084 0
-6.81553 -8.7481 1 3 33.4082 0
-1.32063 -11.0354 1 3 32.8081 0
7.51332 15.8232 1 3 32.208 0
2.17144 -10.8235 1 3 31.6079 0
-18.1362 4.23162 1 3 31.0079 0
-4.15795 22.1057 1 3 30.408 0
-9.09911 19.3359 1 3 29.808 0
11.0882 4.19087 1 3 29.208 0
-15.8262 -4.2197 1 3 28.608 0
15.1152 -6.91847 1 3 28.008 0
-1.40763 -9.03757 1 3 27.408 0
10.0904 9.36197 1 3 26.808 0
-10.4361 -10.1537 1 3 26.208 0
11.2435 2.1974 1 3 25.608 0
5.87404 17.0486 1 3 25.008 0
0.447412 22.0475 1 3 24.408 0
7.72221 17.8121 1 3 23.8081 0
-18.7543 8.92033 1 3 23.2081 0
11.3651 6.17136 1 3 22.6081 0
-10.6835 -6.1629 1 3 22.0081 0
-10.3445 17.7711 1 3 21.4081 0
129.423 -429.246 1 3 20.8081 0
4.12311 18.2328 1 3 20.2081 0
0.375109 -9.9442 1 3 19.6081 0
11.9522 10.1268 1 3 19.0081 0
-7.94944 20.9724 1 3 18.4081 0
9.39674 16.4949 1 3 17.8081 0
5.94956 19.0471 1 3 17.2082 0
12.8924 3.32917 1 3 16.6082 0
31.2601 -6.90841 1 3 16.0082 0
-14.3142 -7.73996 1 3 15.4082 0
-11.1869 19.5846 1 3 14.8082 0
7.79797 19.8105 1 3 14.2082 0
11.6781 8.14578 1 3 13.6082 0
10.6787 -5.63476 1 3 13.0082 0
-16.3498 -6.14975 1 3 12.4082 0
-17.4971 12.3294 1 3 11.8082 0
10.6342 13.3248 1 3 11.2082 0
-9.9416 21.1495 1 3 10.6083 0
-8.79208 22.7862 1 3 10.0083 0
13.032 -10.2828 1 3 9.40828 0
41.4718 4.42606 1 3 8.80828 0
-41.1469 39.2853 1 3 8.20829 0
-68.3547 -212.491 1 3 7.6083 0
-78.0088 -71.1775 1 3 7.00831 0
-23.2951 -121.783 1 3 6.40832 0
-109.754 -81.9824 1 3 5.80833 0
-128.78 -76.5082 1 3 5.20834 0
-16.2333 159.271 1 3 4.60835 0
-20.0328 -170.466 1 3 4.00836 0
-46.8253 -173.374 1 3 3.40835 0
-108.248 150.636 1 3 2.80834 0
156.502 -110.604 1 3 2.20833 0
58.1299 -186.759 1 3 1.60833 0
65.4626 -187.172 1 3 1.00833 0
-125.02 -155.755 1 3 0.408333 0
