# Supplementary material for: Study of tumor growth indicates the existence of an “immunological threshold” separating states of pro- and antitumoral peritumoral inflammation
Source: PLoS One. 2018 Nov 2;13(11):e0202823. doi: 10.1371/journal.pone.0202823 (PMC6214501; doi:10.1371/journal.pone.0202823)
Supplement: S1 Data — File containing the position and radius of particles at simulated times. A detailed description file is provided alongside the data. (ZIP) [file pone.0202823.s004.zip › minimal dataset/competent/15060.csv]

0 0 1.00003 0 11399.7 0
-10.6487 4.17326 1.00013 0 12318.7 0
-0.969312 -1.88736 1.00006 0 11665.3 0
-0.161734 5.5939 1.00013 0 12276.6 0
-3.44465 4.48885 1.00013 0 12344.3 0
-1.48441 4.0936 1.00013 0 12259.6 0
-1.35562 11.4962 1.00006 0 11614.3 0
-7.36576 5.27886 1.00013 0 12313.1 0
-9.37206 0.382462 1.00003 0 11361.2 0
-4.12881 1.09313 1.00006 0 11745.4 0
-4.08275 6.38425 1.00013 0 12213.8 0
-2.12216 5.98916 1.00013 0 12370 0
-5.21102 12.2475 1.00003 0 11346.2 0
-2.72086 8.24986 1.00006 0 11838.5 0
-8.64206 9.06972 1.00013 0 12212.5 0
8.46851 8.22963 1.00006 0 11752.1 0
-4.7206 8.27962 1.00013 0 12134.8 0
3.97263 11.5515 1.00006 0 11597.7 0
-4.76701 2.98855 1.00013 0 12378.8 0
-8.68811 3.77842 1.00006 0 11733.3 0
-9.32611 5.6736 1.00003 0 11279.7 0
-1.38342 13.1104 0.614475 0 11269 0
-0.848046 7.53066 1.00006 0 11800.6 0
0.475619 3.69796 1.00006 0 11815.3 0
-5.40525 4.88392 1.00013 0 12318.7 0
-11.2867 6.06875 1.00003 0 11365.9 0
-7.17154 12.6429 1.00003 0 11347.3 0
-6.77354 -1.90772 1.00003 0 11303.6 0
1.1124 7.13524 1.00013 0 12276.7 0
-6.72753 3.38354 1.00013 0 12268.4 0
0.378058 13.0873 1.00006 0 11720.3 0
-2.80642 2.59344 1.00013 0 12250.3 0
-4.81296 -2.30281 1.00006 0 11742.9 0
-6.04317 6.77933 1.00013 0 12213.8 0
-8.00373 7.17439 1.00006 0 11755.6 0
3.40702 13.43 0.935815 0 11524.8 0
-5.02263 10.2564 1.00013 0 12134.8 0
1.17371 1.82385 1.00006 0 11889.3 0
-3.02267 10.2444 1.00003 0 11391.4 0
4.31955 9.5244 1.00003 0 11345.5 0
-3.21127 12.2413 1.00006 0 11838.5 0
-16.16 7.08275 0.281166 0 11206.5 0
-9.17737 12.6462 1.00006 0 11820.4 0
2.44774 3.36548 1.00006 0 11815.3 0
-6.08931 1.48807 1.00006 0 11801.4 0
-1.1641 9.50541 1.00006 0 11800.6 0
3.27314 1.54383 1.00006 0 11797.4 0
-6.68132 8.67479 1.00006 0 11755.6 0
0.796852 9.10989 1.00006 0 11752.1 0
-8.65317 -1.34959 0.825043 0 11314.5 0
-2.16875 0.698265 1.00006 0 11742.9 0
2.42861 10.2804 1.00006 0 11720.3 0
3.64109 -0.0619584 0.64317 0 11706.7 0
1.81035 5.26097 1.00003 0 11233.2 0
2.16284 12.127 0.865904 0 11612.5 0
-12.6096 4.56733 1.00003 0 11413.2 0
-3.49062 -0.802341 1.00003 0 11399.7 0
-11.8813 8.1379 1.00003 0 11365.9 0
-10.0103 2.27788 1.00003 0 11361.2 0
0.604698 11.1004 1.00003 0 11345.5 0
-7.4114 -0.0122968 1.00003 0 11314.5 0
13.0267 2.693 0.254168 0 11305.3 0
-0.798576 2.15569 1.00003 0 11285.8 0
-5.45117 -0.407336 1.00003 0 11274 0
-8.04987 1.88307 1.00003 0 11252.3 0
-4.26993 13.5316 0.591977 0 11240.8 0
2.73516 8.30404 1.00003 0 11233.2 0
-18.0043 -7.10358 1.00003 0 11220.3 0
-9.96414 7.56902 1.00003 0 11219.5 0
-6.98313 10.6518 1.00003 0 11206.5 0
1.9992 0.00228052 1.00003 0 11176.9 0
2.19195 7.38924 0.0173955 3 222.584 0
28.2466 -446.741 0.0346457 3 217.185 0
4.12687 2.19049 0.060646 3 208.787 0
-12.1291 5.47743 0.0274782 3 207.588 0
-10.5212 3.16104 0.0189786 3 203.389 0
-8.17362 13.2896 0.191226 3 202.789 0
1.12303 12.0032 0.0405622 3 201.589 0
-6.11758 12.8093 0.0342287 3 200.989 0
-401.177 -200.192 0.026062 3 197.99 0
-3.75484 -2.19604 0.0565627 3 197.39 0
-2.43024 -1.14405 0.11373 3 196.79 0
-2.25733 12.6959 0.0552285 3 195.591 0
-434.124 110.674 0.0815629 3 194.991 0
-2.026 -0.915478 0.349964 3 193.791 0
4.58853 -0.573996 0.0780626 3 192.591 0
-207.262 -397.471 0.0585618 3 190.792 0
-3.56706 -2.29263 0.12673 3 190.192 0
3.9214 12.5953 0.0444786 3 189.592 0
5.94204 8.18322 0.148145 3 188.992 0
-2.21018 13.0101 0.21464 3 188.392 0
-7.99637 -2.22955 0.26447 3 187.792 0
-5.90307 -2.66516 0.148312 3 187.193 0
2.26318 7.13933 0.150562 3 186.593 0
-2.01491 12.5382 0.229389 3 185.993 0
-9.23309 -0.674039 0.0646454 3 185.393 0
-357.307 269.077 0.236306 3 184.793 0
0.649589 -2.10597 0.334715 3 183.593 0
-8.35682 10.9438 0.148979 3 182.994 0
4.44497 1.32472 0.190142 3 182.394 0
-8.64531 10.3405 0.269886 3 181.794 0
5.02032 10.679 0.349964 3 181.194 0
4.01355 8.27391 0.274803 3 180.594 0
-3.32644 13.6023 0.349964 3 179.994 0
-42.08 -446.086 0.123397 3 179.394 0
-2.26897 -1.56481 0.336632 3 178.795 0
4.59026 1.85714 0.349964 3 178.195 0
1.00169 -0.604624 0.165394 3 177.595 0
1.13537 -2.46524 0.268637 3 176.995 0
4.36566 12.7458 0.241389 3 176.395 0
-3.63404 -2.00413 0.165727 3 175.795 0
-386.308 -230.536 0.349964 3 175.195 0
-8.48076 10.6939 0.11923 3 174.596 0
-0.701592 13.2377 0.0795627 3 173.996 0
4.83333 1.36736 0.196392 3 173.396 0
-12.2987 6.89793 0.307467 3 172.796 0
-292.802 -341.484 0.344964 3 172.196 0
-10.4544 -0.458813 0.224056 3 171.596 0
2.9765 14.6423 0.349964 3 170.997 0
-8.15336 10.2179 0.236222 3 170.397 0
0.375516 -1.38288 0.436625 3 169.797 0
3.05187 4.62352 0.391877 3 169.197 0
-12.3991 5.71547 0.162394 3 168.597 0
4.31177 0.676083 0.349964 3 167.997 0
8.34539 5.35105 0.349964 3 167.397 0
-11.3722 2.212 0.349964 3 166.798 0
-10.78 8.95143 0.368879 3 166.198 0
-8.17789 10.6592 0.184809 3 165.598 0
-0.957534 13.9083 0.270053 3 164.998 0
-10.693 0.072183 0.356547 3 164.399 0
-1.08998 -192.791 0.349964 3 163.799 0
-11.2274 2.92311 0.349964 3 163.199 0
-7.30933 14.0558 0.418376 3 162.599 0
-424.423 141.554 0.35763 3 161.999 0
4.78014 -0.0332889 0.492203 3 161.399 0
1.1141 14.2347 0.36238 3 160.799 0
3.83474 4.46247 0.39546 3 160.2 0
0.176447 -2.60192 0.349964 3 159.6 0
-6.16048 -3.11315 0.349964 3 159 0
84.7387 -439.257 0.418459 3 158.4 0
4.73745 13.9485 0.474121 3 157.8 0
-12.6493 6.30614 0.375795 3 157.2 0
-6.56685 13.8503 0.349964 3 156.6 0
-0.319656 14.6192 0.667774 3 156.001 0
-8.16314 11.5415 0.475955 3 155.401 0
-10.0279 8.95508 0.377962 3 154.801 0
-8.83139 -3.75113 0.389378 3 154.201 0
5.44022 11.3918 0.475955 3 153.601 0
-1.35352 -0.495278 0.442124 3 153.001 0
1.35 -1.38911 0.531451 3 152.401 0
9.20976 5.56461 0.537367 3 151.802 0
7.02676 8.81825 0.555366 3 151.202 0
2.44349 6.56674 0.417959 3 150.602 0
-4.24027 -3.68288 0.493203 3 150.002 0
4.25332 -0.992295 0.455123 3 149.402 0
-46.6924 -445.567 0.422209 3 148.802 0
-12.354 14.9651 0.603945 3 148.203 0
-9.96467 -1.03249 0.524618 3 147.603 0
-2.86813 -2.21437 0.54245 3 147.003 0
-14.3306 6.54025 0.570114 3 146.403 0
-1.27773 15.4596 0.605362 3 145.803 0
-447.601 21.8352 0.688689 3 145.203 0
-421.892 150.265 0.612528 3 144.603 0
-12.1714 3.03564 0.58603 3 144.004 0
-446.732 -42.1321 0.496536 3 143.404 0
-9.29895 10.9356 0.611778 3 142.804 0
5.11875 8.03833 0.686189 3 142.204 0
1.74866 13.3158 0.383878 3 141.604 0
1.05199 15.2816 0.684106 3 141.004 0
-10.867 0.953246 0.540867 3 140.404 0
-13.2517 7.17165 0.67669 3 139.805 0
4.02088 7.34761 0.601946 3 139.205 0
-5.6665 16.1264 0.732686 3 138.605 0
-13.466 3.09345 0.695855 3 138.005 0
-13.45 5.86362 0.533534 3 137.405 0
-0.114759 15.9737 0.665858 3 136.805 0
-5.61066 13.8014 0.603612 3 136.205 0
-259.846 -365.087 0.575531 3 135.606 0
-10.8804 13.0276 0.742269 3 135.006 0
-1.77461 14.321 0.63561 3 134.406 0
1.1713 -3.55232 0.792515 3 133.806 0
-11.2552 14.3458 0.628027 3 133.206 0
3.11296 -1.33622 0.731353 3 132.606 0
-6.32234 14.8729 0.679607 3 132.006 0
-8.29912 14.0418 0.569115 3 131.407 0
6.0686 0.271697 0.821596 3 130.807 0
8.1194 11.9211 0.7636 3 130.207 0
2.09239 14.2506 0.611861 3 129.607 0
1.07545 16.849 0.804681 3 129.007 0
-437.274 -99.4726 0.834679 3 128.407 0
4.3182 -2.17385 0.703438 3 127.808 0
-13.2558 16.2908 1 3 127.208 0
-8.71059 -2.77034 0.596529 3 126.608 0
6.68926 11.3839 0.750685 3 126.008 0
-9.97453 9.9128 0.561782 3 125.408 0
-7.49809 -3.73312 0.942754 3 124.808 0
-4.69475 14.8135 0.758101 3 124.208 0
-2.04823 -3.30166 0.778266 3 123.609 0
7.55548 0.147541 0.662441 3 123.009 0
-14.388 4.73905 0.762601 3 122.409 0
5.67952 1.78379 0.72927 3 121.809 0
-0.465347 -3.66764 0.845678 3 121.209 0
2.10843 -2.37622 0.707605 3 120.609 0
8.25494 6.46658 0.7681 3 120.009 0
-5.48604 -4.05677 0.807347 3 119.41 0
-3.13517 14.7866 0.800098 3 118.81 0
-9.97092 -3.98345 0.770683 3 118.21 0
-7.78776 15.3923 0.873259 3 117.61 0
5.12041 6.63803 0.701772 3 117.01 0
4.06937 15.0111 0.776933 3 116.41 0
7.97997 -1.44363 0.95792 3 115.81 0
-9.72044 14.4799 0.91159 3 115.211 0
-10.5726 11.5262 0.788765 3 114.611 0
-8.6761 -5.2964 1 3 114.011 0
-3.15411 -4.60184 0.927505 3 113.411 0
2.54379 15.8137 0.897341 3 112.811 0
-0.388025 17.3915 0.749268 3 112.211 0
-6.69236 -5.52651 0.997084 3 111.611 0
-12.2553 0.543187 0.902257 3 111.012 0
-13.8973 -0.162158 0.883592 3 110.412 0
-7.05344 17.0282 0.918923 3 109.812 0
-10.0878 -2.38513 0.828179 3 109.212 0
-1.43137 -5.0743 0.853844 3 108.612 0
-13.6716 1.56141 0.839178 3 108.012 0
7.08742 5.47038 0.757101 3 107.413 0
-11.568 10.0795 0.966252 3 106.813 0
6.36656 3.2946 0.918673 3 106.213 0
-10.2977 -6.32585 0.918173 3 105.613 0
3.67708 5.84312 0.936921 3 105.013 0
-9.29782 16.158 0.818846 3 104.413 0
6.12644 9.89508 0.830846 3 103.813 0
-14.7929 10.6779 0.934088 3 103.214 0
-11.457 -1.16432 0.972919 3 102.614 0
-7.85781 -6.90901 0.805014 3 102.014 0
-15.7501 5.86892 1 3 101.414 0
1.38686 -7.0424 1 3 100.814 0
0.533821 -5.23343 1 3 100.214 0
4.44098 3.20397 1 3 99.6144 0
-15.1574 2.92051 1 3 99.0146 0
-5.92414 -7.3672 0.988917 3 98.4147 0
-4.70656 -5.74527 1 3 97.8148 0
-3.98145 16.4227 0.972835 3 97.215 0
-6.68194 19.3482 0.962919 3 96.6151 0
-2.65783 -6.46537 1 3 96.0152 0
10.2957 -1.10593 1 3 95.4155 0
-13.0041 11.4222 1 3 94.8156 0
5.73999 12.8596 1 3 94.2157 0
-15.1718 7.89811 1 3 93.6159 0
-5.32895 17.8704 1 3 93.016 0
-12.5899 13.3786 1 3 92.4162 0
-16.7465 4.13489 1 3 91.8163 0
-13.6086 9.14564 1 3 91.2164 0
0.712962 18.7513 1 3 90.6166 0
-13.4176 -1.984 1 3 90.0167 0
2.52691 -5.39911 1 3 89.4168 0
-8.34035 18.3845 0.950004 3 88.8171 0
-2.05813 16.8629 1 3 88.2172 0
3.33492 -3.56964 1 3 87.6174 0
5.40327 4.9571 1 3 87.0175 0
8.15455 4.0128 1 3 86.4176 0
5.53263 -6.99841 1 3 85.8178 0
-0.688889 -6.81607 1 3 85.2179 0
-15.4806 -1.12293 0.966252 3 84.618 0
-15.2303 -3.07367 1 3 84.0182 0
-9.31442 -7.97482 1 3 83.4183 0
-11.7669 -3.11329 1 3 82.8185 0
-15.4266 0.938729 1 3 82.2187 0
5.90835 -1.54775 1 3 81.6188 0
-3.38885 18.3559 1 3 81.019 0
-11.7893 -5.11306 1 3 80.4191 0
-4.01308 -7.9362 1 3 79.8192 0
-7.43746 -8.6655 1 3 79.2194 0
-16.5637 13.5084 1 3 78.6195 0
9.36423 -2.87578 1 3 78.0197 0
2.53164 17.9192 1 3 77.4198 0
3.53614 -7.12562 1 3 76.8199 0
-6.15863 21.241 1 3 76.2201 0
-14.2194 14.5383 1 3 75.6203 0
-13.5101 -4.09385 1 3 75.0204 0
5.42158 -3.48745 1 3 74.4206 0
5.90769 14.8526 1 3 73.8207 0
9.17212 0.548573 1 3 73.2208 0
4.17961 16.7861 1 3 72.621 0
-17.8204 5.82199 1 3 72.0211 0
6.17903 16.8343 1 3 71.4213 0
-4.77109 19.8011 1 3 70.8214 0
-2.79077 20.2642 1 3 70.2216 0
-8.09195 20.7378 1 3 69.6217 0
-18.8472 -1.13468 1 3 69.0219 0
-12.1704 17.9705 1 3 68.422 0
168.03 55.5443 1 3 67.8222 0
-109.729 148.874 1 3 67.2223 0
72.6811 -99.9081 1 3 66.6225 0
-28.293 194.311 1 3 66.0226 0
187.866 -64.7724 1 3 65.4228 0
-1.43705 18.7918 1 3 64.8146 0
4.52151 -5.27303 1 3 64.2147 0
-1.98185 -8.34765 1 3 63.6147 0
-0.330311 20.4576 1 3 63.0146 0
-11.1077 15.9752 1 3 62.4144 0
-14.7717 12.6163 1 3 61.8143 0
-17.14 -2.17995 1 3 61.2142 0
12.2879 -0.929999 1 3 60.614 0
7.59179 13.615 1 3 60.0139 0
2.40246 19.915 1 3 59.4138 0
-17.148 -0.0800561 1 3 58.8137 0
-11.9452 -7.30928 1 3 58.2135 0
7.41454 -3.31948 1 3 57.6134 0
-17.0156 2.15324 1 3 57.0133 0
7.94279 10.1593 1 3 56.4131 0
6.51843 -5.16001 1 3 55.813 0
7.61357 1.81071 1 3 55.2129 0
9.67128 15.0199 1 3 54.6128 0
-3.33674 -9.81835 1 3 54.0126 0
-16.3437 9.51876 1 3 53.4125 0
11.1644 0.724478 1 3 52.8124 0
9.73785 11.041 1 3 52.2122 0
-18.7166 3.79075 1 3 51.6121 0
6.69138 7.29721 1 3 51.012 0
9.48868 2.52279 1 3 50.4119 0
9.96859 6.90704 1 3 49.8117 0
-15.2536 -5.07345 1 3 49.2116 0
-17.2589 7.74158 1 3 48.6115 0
10.2635 9.11142 1 3 48.0113 0
4.6444 -8.79034 1 3 47.4112 0
-4.17231 21.7088 1 3 46.8111 0
11.7635 7.78855 1 3 46.211 0
-18.7365 1.13504 1 3 45.6108 0
11.3907 -2.77951 1 3 45.0107 0
10.4614 -4.5504 1 3 44.4106 0
-10.1839 17.7455 1 3 43.8105 0
-15.2533 16.39 1 3 43.2103 0
9.50298 13.027 1 3 42.6102 0
11.4807 2.69933 1 3 42.0101 0
-5.46943 -9.30695 1 3 41.4099 0
1.86928 21.8426 1 3 40.8098 0
4.33705 18.7798 1 3 40.2097 0
2.3964 -8.76895 1 3 39.6096 0
-8.9741 -9.94562 1 3 39.0094 0
-17.0417 -4.17752 1 3 38.4093 0
-21.2686 4.17831 1 3 37.8092 0
10.2047 4.38992 1 3 37.209 0
7.52947 -6.88522 1 3 36.6089 0
6.33644 18.8281 1 3 36.0088 0
11.6717 10.5316 1 3 35.4087 0
-16.5443 11.5085 1 3 34.8085 0
-19.7998 5.53574 1 3 34.2084 0
11.6293 5.79348 1 3 33.6083 0
0.164198 -8.62503 1 3 33.0081 0
-20.2219 2.47407 1 3 32.408 0
8.51081 -4.99195 1 3 31.8079 0
-0.115286 -11.8809 1 3 31.2079 0
-10.9902 -9.06648 1 3 30.608 0
-1.12428 -10.1541 1 3 30.008 0
-14.1686 18.0702 1 3 29.408 0
7.75961 15.6078 1 3 28.808 0
-17.0214 15.4552 1 3 28.208 0
-13.5334 -6.09371 1 3 27.608 0
-0.035029 22.4535 1 3 27.008 0
9.52235 -6.71705 1 3 26.408 0
-13.6935 -8.28066 1 3 25.808 0
12.8187 4.18555 1 3 25.208 0
8.03098 17.5893 1 3 24.608 0
13.4247 6.67482 1 3 24.0081 0
-2.00221 22.093 1 3 23.4081 0
14.2904 2.83149 1 3 22.8081 0
-18.821 -3.26351 1 3 22.2081 0
-6.98373 -10.6133 1 3 21.6081 0
-18.3414 9.4231 1 3 21.0081 0
13.1717 9.20877 1 3 20.4081 0
-4.79324 -11.189 1 3 19.8081 0
1.17351 -10.3515 1 3 19.2081 0
-8.52038 -11.8934 1 3 18.6081 0
-2.47919 -11.6252 1 3 18.0081 0
-15.2878 -7.07318 1 3 17.4082 0
-11.7936 19.9347 1 3 16.8082 0
-19.2382 7.45525 1 3 16.2082 0
-9.80608 19.7093 1 3 15.6082 0
-20.4357 0.0805965 1 3 15.0082 0
3.50455 -10.4338 1 3 14.4082 0
11.4371 12.5179 1 3 13.8082 0
13.1009 1.22374 1 3 13.2082 0
-20.3207 9.13697 1 3 12.6082 0
-3.93563 -12.9957 1 3 12.0082 0
-20.6839 -1.92609 1 3 11.4082 0
-9.8404 21.7086 1 3 10.8083 0
4.95737 20.6812 1 3 10.2083 0
-23.5989 6.76474 1 3 9.60827 0
-5.56026 23.1474 1 3 9.00828 0
28.6671 -54.5776 1 3 8.40829 0
32.9004 -76.9376 1 3 7.8083 0
-64.9547 -76.5511 1 3 7.20831 0
-115.012 -2.37823 1 3 6.60832 0
-86.2599 -101.312 1 3 6.00833 0
-132.926 55.7167 1 3 5.40834 0
-116.192 -107.037 1 3 4.80835 0
-164.603 28.9097 1 3 4.20835 0
-22.2812 174.418 1 3 3.60835 0
180.521 35.9177 1 3 3.00835 0
110.006 -154.995 1 3 2.40834 0
-193.345 17.4648 1 3 1.80833 0
56.3976 -189.315 1 3 1.20833 0
-48.7176 -193.341 1 3 0.608333 0
-97.4412 -174.657 1 3 0.00833333 0
