# Supplementary material for: Study of tumor growth indicates the existence of an “immunological threshold” separating states of pro- and antitumoral peritumoral inflammation
Source: PLoS One. 2018 Nov 2;13(11):e0202823. doi: 10.1371/journal.pone.0202823 (PMC6214501; doi:10.1371/journal.pone.0202823)
Supplement: S1 Data — File containing the position and radius of particles at simulated times. A detailed description file is provided alongside the data. (ZIP) [file pone.0202823.s004.zip › minimal dataset/competent/16260.csv]

0 0 1.00003 0 12665.3 0
-10.4416 3.89111 1.00013 0 13584.3 0
-1.32851 -1.49587 1.00006 0 12930.9 0
0.0481166 5.29115 1.00013 0 13542.2 0
-3.23702 4.19226 1.00013 0 13609.9 0
-1.27719 3.79338 1.00013 0 13525.2 0
-1.85469 10.9836 1.00006 0 12879.9 0
-7.15644 4.98999 1.00013 0 13578.7 0
-9.1725 0.0978719 1.00003 0 12626.8 0
-3.92779 0.797885 1.00006 0 13011 0
-3.87133 6.08888 1.00013 0 13479.4 0
-1.91164 5.69001 1.00013 0 13635.6 0
-5.77443 11.7786 1.00003 0 12611.8 0
-2.54606 7.58652 1.00006 0 13104.1 0
-8.42536 8.78331 1.00013 0 13478.1 0
3.33332 6.38983 1.00006 0 13017.7 0
-4.5059 7.98543 1.00013 0 13400.4 0
3.17874 11.8438 1.00006 0 12863.3 0
-4.56224 2.69456 1.00013 0 13644.4 0
-8.48174 3.49236 1.00006 0 12998.9 0
-9.11616 5.38886 1.00003 0 12545.3 0
-2.59002 12.431 0.614475 0 12534.6 0
-0.586278 7.18774 1.00006 0 13066.2 0
0.682471 3.39447 1.00006 0 13080.9 0
-5.19672 4.59112 1.00013 0 13584.3 0
-11.076 5.78778 1.00003 0 12631.5 0
-7.7341 12.1779 1.00003 0 12612.9 0
-6.5783 -2.19746 1.00003 0 12569.2 0
1.37357 6.78888 1.00013 0 13542.3 0
-6.52202 3.0935 1.00013 0 13534 0
-0.522229 12.4811 1.00006 0 12985.9 0
-2.60245 2.29568 1.00013 0 13515.9 0
-4.61848 -2.59642 1.00006 0 13008.5 0
-5.83118 6.48774 1.00013 0 13479.4 0
-7.79091 6.88669 1.00006 0 13021.2 0
0.898376 13.7958 0.935815 0 12790.4 0
-5.14015 9.88199 1.00013 0 13400.4 0
1.31678 1.49803 1.00006 0 13154.9 0
-3.18041 9.48314 1.00003 0 12657 0
4.02377 9.78474 1.00003 0 12611.1 0
-3.81496 11.3796 1.00006 0 13104.1 0
-11.134 8.14257 0.281166 0 12472.1 0
-9.05993 10.6799 1.00006 0 13086 0
2.64302 2.99507 1.00006 0 13080.9 0
-5.8876 1.19684 1.00006 0 13067 0
-1.22069 9.08436 1.00006 0 13066.2 0
3.27605 1.09672 1.00006 0 13063 0
-6.46568 8.38433 1.00006 0 13021.2 0
0.738924 8.6854 1.00006 0 13017.7 0
-8.3955 -1.69084 0.825043 0 12580.1 0
-1.96802 0.398958 1.00006 0 13008.5 0
2.06408 10.1834 1.00006 0 12985.9 0
3.58858 -0.516357 0.64317 0 12972.3 0
2.00784 4.89212 1.00003 0 12498.8 0
1.29099 12.0221 0.865904 0 12878.1 0
-11.7668 2.39324 1.00003 0 12678.8 0
-3.2933 -1.09878 1.00003 0 12665.3 0
-10.3852 9.18204 1.00003 0 12631.5 0
-9.80699 1.99456 1.00003 0 12626.8 0
0.104403 10.582 1.00003 0 12611.1 0
-7.21265 -0.300998 1.00003 0 12580.1 0
5.16254 3.77541 0.254168 0 12570.9 0
-0.64266 1.89677 1.00003 0 12551.4 0
-5.25305 -0.699852 1.00003 0 12539.6 0
-7.84733 1.59563 1.00003 0 12517.9 0
-4.55134 12.7974 0.591977 0 12506.4 0
2.69875 8.28678 1.00003 0 12498.8 0
-18.4919 -6.49294 1.00003 0 12485.9 0
-9.75059 7.28548 1.00003 0 12485.1 0
-7.1 10.281 1.00003 0 12472.1 0
1.94953 -0.400076 1.00003 0 12442.5 0
-3.2947 12.3444 0.081396 3 210.579 0
-10.1547 0.478708 0.0528122 3 209.979 0
3.38512 7.46356 0.0175619 3 208.18 0
3.66654 8.741 0.061229 3 203.981 0
-10.3793 1.0971 0.0639791 3 203.381 0
2.92255 5.41814 0.043812 3 202.781 0
-0.264884 -1.46395 0.0642291 3 202.181 0
2.5366 4.02964 0.0120619 3 199.782 0
2.51426 4.00724 0.0195619 3 199.182 0
-2.37006 -1.59198 0.0456454 3 197.982 0
3.70744 7.56983 0.175476 3 197.382 0
3.14287 5.2239 0.17081 3 195.583 0
3.10031 10.2586 0.0213952 3 194.983 0
-0.145417 -1.20845 0.217473 3 193.783 0
2.0665 12.503 0.0463121 3 191.984 0
-5.74767 -3.12924 0.246055 3 191.384 0
-2.35345 -1.50664 0.0243119 3 190.784 0
-11.4216 9.21574 0.0359786 3 190.184 0
-11.2633 4.67079 0.10473 3 189.584 0
-11.2314 9.88495 0.0957296 3 188.984 0
-10.9684 6.88652 0.098313 3 188.384 0
2.77999 4.10463 0.104813 3 187.785 0
-1.7565 12.6296 0.239055 3 187.185 0
-3.7425 12.6048 0.229473 3 186.585 0
-5.41056 13.0239 0.138479 3 185.985 0
-5.85625 13.013 0.236389 3 185.385 0
2.20196 12.3996 0.11998 3 184.785 0
-2.44972 -1.9811 0.215557 3 184.185 0
0.449812 14.8842 0.238472 3 183.586 0
1.55187 12.9629 0.0959796 3 182.986 0
-5.54738 14.2967 0.211141 3 182.386 0
-12.6959 3.27079 0.276136 3 181.786 0
-8.38872 -2.66803 0.149312 3 181.186 0
2.11648 12.8435 0.298218 3 180.586 0
-3.28485 12.5262 0.0723959 3 179.986 0
3.70783 4.4511 0.143979 3 179.387 0
3.78259 3.7953 0.387794 3 178.787 0
4.01778 2.34515 0.418875 3 178.187 0
-9.11534 12.0651 0.337548 3 177.587 0
3.92274 8.53886 0.247555 3 176.987 0
0.888698 -0.597103 0.0789793 3 176.387 0
-1.61148 13.236 0.327049 3 175.787 0
4.58957 11.5655 0.40821 3 175.188 0
-5.46097 -3.24389 0.062229 3 174.588 0
-10.2365 0.793269 0.270553 3 173.988 0
-9.47495 -2.18716 0.34938 3 173.388 0
-10.3402 10.4778 0.202974 3 172.788 0
-12.8212 1.65441 0.287135 3 172.188 0
2.37805 -1.66565 0.332882 3 171.589 0
-6.58754 12.7894 0.228056 3 170.989 0
-1.2422 -2.68623 0.193142 3 170.389 0
-11.6485 8.99637 0.274886 3 169.789 0
-6.57837 -3.59474 0.374462 3 169.189 0
4.19527 7.35724 0.233556 3 168.589 0
-2.01836 12.9555 0.159894 3 167.989 0
4.10451 11.0299 0.232639 3 167.39 0
-11.6875 9.68527 0.394627 3 166.79 0
-2.84399 -2.30645 0.289635 3 166.19 0
4.54224 1.67964 0.385378 3 165.59 0
-7.84497 -2.7969 0.398127 3 164.99 0
-11.4614 1.22138 0.210307 3 164.39 0
-3.25928 -2.83546 0.376045 3 163.79 0
-0.45437 13.8129 0.331382 3 163.191 0
-10.8602 1.06678 0.40171 3 162.591 0
5.16489 9.21932 0.272469 3 161.991 0
4.88562 10.8477 0.368046 3 161.391 0
-11.8038 6.92487 0.337131 3 160.791 0
-4.52984 13.8916 0.501869 3 160.191 0
-6.18666 14.1205 0.413959 3 159.591 0
-9.88433 11.8424 0.365713 3 158.992 0
0.0428163 -1.82409 0.409043 3 158.392 0
-11.1757 10.4822 0.496786 3 157.792 0
-9.13718 -4.70797 0.465955 3 157.192 0
-13.3218 3.72387 0.434124 3 156.592 0
-11.1981 7.43126 0.424125 3 155.992 0
3.2321 4.30421 0.35313 3 155.392 0
0.751872 -1.26261 0.475288 3 154.793 0
-1.29575 14.2247 0.218473 3 154.193 0
-8.98147 -2.82793 0.451123 3 153.593 0
2.25002 14.3107 0.507619 3 152.993 0
-1.11964 13.6945 0.338965 3 152.393 0
2.23264 -2.49275 0.506786 3 151.793 0
3.5725 4.92219 0.345047 3 151.193 0
-7.3751 14.4504 0.512202 3 150.594 0
5.6175 5.98836 0.587863 3 149.994 0
4.60498 0.202144 0.601112 3 149.394 0
4.48033 12.382 0.40371 3 148.794 0
-5.01544 14.7694 0.50012 3 148.194 0
0.842903 -2.21539 0.480704 3 147.594 0
-12.5608 5.45045 0.503369 3 146.995 0
3.42223 -1.87763 0.72702 3 146.395 0
-2.87489 -4.37946 0.72502 3 145.795 0
1.63355 -1.78438 0.418126 3 145.195 0
4.24103 3.14175 0.402877 3 144.595 0
-13.6452 1.16618 0.553116 3 143.995 0
4.50895 4.55324 0.660525 3 143.395 0
4.60812 5.66919 0.457956 3 142.796 0
-5.45973 13.6266 0.464289 3 142.196 0
4.81915 6.76568 0.515868 3 141.596 0
1.32703 -3.29095 0.697605 3 140.996 0
4.6046 13.4943 0.714521 3 140.396 0
4.88669 -1.20924 0.828679 3 139.796 0
-9.6961 -1.32272 0.515118 3 139.196 0
-3.38806 13.4872 0.709271 3 138.597 0
5.6013 10.0272 0.58828 3 137.997 0
-6.04062 15.1004 0.576197 3 137.397 0
-7.99788 13.6412 0.486787 3 136.797 0
-8.52113 -3.80423 0.625027 3 136.197 0
-12.2466 10.7779 0.592863 3 135.597 0
-2.15464 14.061 0.653775 3 134.997 0
-10.9555 -0.34802 0.833929 3 134.398 0
-7.43414 -3.57783 0.481704 3 133.798 0
-9.13123 13.1936 0.731269 3 133.198 0
-4.1058 -4.04566 0.524451 3 132.598 0
-2.11418 -3.07125 0.760767 3 131.998 0
4.84604 8.3105 0.686939 3 131.398 0
-12.2111 4.21173 0.778349 3 130.798 0
3.1904 13.5439 0.700022 3 130.199 0
-6.91721 13.4933 0.548283 3 129.599 0
-8.94248 -5.79675 0.639693 3 128.999 0
-10.9001 11.627 0.640526 3 128.399 0
-0.593469 14.9686 0.802098 3 127.799 0
-12.2079 8.10816 0.772433 3 127.199 0
3.01656 -3.54238 0.792515 3 126.599 0
5.90124 7.3822 0.721604 3 126 0
-0.339065 -2.77018 0.610278 3 125.4 0
7.62254 0.925739 0.670857 3 124.8 0
5.96477 8.91081 0.570698 3 124.2 0
-4.94315 16.0324 0.756434 3 123.6 0
-12.8551 9.49725 0.752518 3 123 0
-14.6215 6.77823 0.926422 3 122.401 0
-13.788 8.25235 0.76535 3 121.801 0
6.036 0.725383 0.922089 3 121.201 0
-4.01033 -5.26302 0.693189 3 120.601 0
-13.9089 5.10035 0.870926 3 120.001 0
6.36484 -1.94496 0.821846 3 119.401 0
1.57749 15.352 0.725187 3 118.801 0
-12.2038 12.12 0.731936 3 118.202 0
-2.10247 15.494 0.775766 3 117.602 0
6.15095 13.3184 0.836429 3 117.002 0
-12.9093 6.69774 0.7671 3 116.402 0
-13.5602 2.51699 0.795098 3 115.802 0
-10.0344 -3.68568 0.890091 3 115.202 0
5.58859 2.59572 0.998417 3 114.602 0
-10.8179 -2.10457 0.853177 3 114.003 0
-17.2212 6.41866 1 3 113.403 0
-12.3631 -1.35008 0.843095 3 112.803 0
7.02704 -0.570326 0.703438 3 112.203 0
-12.3478 0.613125 0.855927 3 111.603 0
5.89657 11.6013 0.892924 3 111.003 0
7.42907 15.0908 1 3 110.403 0
8.46412 13.7173 0.72052 3 109.804 0
-11.413 15.1508 0.933088 3 109.204 0
-9.53761 14.8946 0.959836 3 108.604 0
-13.9263 -0.362542 1 3 108.004 0
-2.60597 -5.94563 0.865593 3 107.404 0
-15.6877 5.2824 0.903757 3 106.804 0
-16.0671 8.05038 1 3 106.204 0
-3.40478 16.773 0.920756 3 105.605 0
8.71254 -0.472488 0.985418 3 105.005 0
-6.35305 17.0658 0.991001 3 104.405 0
-1.2718 -4.5149 0.880175 3 103.805 0
-7.86754 15.8387 0.958586 3 103.205 0
8.10891 -2.34667 0.968002 3 102.605 0
7.19084 6.23126 1 3 102.005 0
-1.52781 17.1723 1 3 101.406 0
-12.3039 -3.12483 0.933755 3 100.806 0
-3.68896 15.0226 0.849511 3 100.206 0
-5.55517 -4.50684 0.996167 3 99.6061 0
-13.76 11.3186 1 3 99.0062 0
9.20477 1.4403 0.987751 3 98.4064 0
7.39812 8.24622 1 3 97.8065 0
6.70281 -3.73563 1 3 97.2067 0
6.19058 4.49944 1 3 96.6068 0
-14.871 9.65559 1 3 96.007 0
-4.70688 18.1832 1 3 95.4071 0
-2.16638 -7.73807 0.969419 3 94.8072 0
-14.6667 13.1036 1 3 94.2074 0
-14.9117 3.61147 0.925255 3 93.6075 0
-15.8877 -0.74933 1 3 93.0077 0
7.58695 2.59785 1 3 92.4078 0
7.2079 10.2366 1 3 91.808 0
0.390321 16.6081 1 3 91.2081 0
-6.50262 19.0618 1 3 90.6083 0
9.0086 7.06231 1 3 90.0084 0
9.19034 9.12995 1 3 89.4086 0
-4.04524 -7.13568 1 3 88.8087 0
-10.8563 13.2647 1 3 88.2089 0
0.600322 -4.8265 1 3 87.609 0
-14.0781 -2.35652 1 3 87.0091 0
8.19041 4.50284 0.9985 3 86.4093 0
10.8023 7.94578 1 3 85.8094 0
-0.263678 -8.26728 1 3 85.2096 0
7.70146 12.1749 0.999833 3 84.6097 0
-5.93059 -6.47001 1 3 84.0099 0
-0.779692 -6.33665 1 3 83.41 0
-15.784 11.4456 1 3 82.8102 0
-7.4763 -5.05986 1 3 82.2103 0
3.44479 15.2268 1 3 81.6105 0
-12.7892 13.7772 1 3 81.0106 0
-4.73264 20.1831 1 3 80.4108 0
2.36585 16.9096 1 3 79.8109 0
-11.4975 -4.88444 1 3 79.2111 0
-16.965 9.83649 1 3 78.6112 0
2.54768 -5.27994 1 3 78.0113 0
10.0089 5.33141 1 3 77.4115 0
9.40008 11.1189 1 3 76.8116 0
-12.5024 -6.61239 1 3 76.2118 0
-16.5746 2.62879 1 3 75.6119 0
5.43264 15.0093 1 3 75.0121 0
-7.85249 -7.02308 1 3 74.4122 0
-3.61102 -9.08738 1 3 73.8124 0
-9.82236 16.8334 1 3 73.2125 0
9.81632 3.34086 1 3 72.6127 0
-9.40157 -8.28826 1 3 72.0128 0
-18.1197 8.20544 1 3 71.413 0
-10.3982 -6.5542 1 3 70.8131 0
11.8023 6.21391 1 3 70.2132 0
-16.0399 -2.74366 1 3 69.6134 0
-17.4389 4.43247 1 3 69.0135 0
4.82883 -3.03738 1 3 68.4137 0
-8.1523 17.9334 1 3 67.8138 0
10.8059 0.261769 1 3 67.214 0
-18.5704 2.74372 1 3 66.6141 0
-19.4337 4.54778 1 3 66.0143 0
-13.2601 15.7197 1 3 65.4144 0
12.6319 8.75351 1 3 64.8146 0
3.29954 18.6778 1 3 64.2147 0
-15.2118 1.16785 1 3 63.6147 0
-5.56386 -8.4355 1 3 63.0146 0
4.37828 16.994 1 3 62.4144 0
4.52921 -5.01485 1 3 61.8143 0
-17.7706 11.6676 1 3 61.2142 0
11.6361 4.16906 1 3 60.614 0
-17.8444 -1.16294 1 3 60.0139 0
6.36716 16.7856 1 3 59.4138 0
-13.767 -4.41179 1 3 58.8137 0
-0.678672 18.9823 1 3 58.2135 0
-5.13038 -10.388 1 3 57.6134 0
11.0203 9.93713 1 3 57.0133 0
5.29665 18.7707 1 3 56.4131 0
-11.4031 -8.28276 1 3 55.813 0
-17.9968 -3.15633 1 3 55.2129 0
-1.69575 -9.66343 1 3 54.6128 0
-16.6534 13.3343 1 3 54.0126 0
-15.1468 15.0444 1 3 53.4125 0
1.17803 -6.7396 1 3 52.8124 0
-7.05234 -10.9411 1 3 52.2122 0
-9.0339 -10.2541 1 3 51.6121 0
9.65953 -3.56692 1 3 51.012 0
-15.7425 -4.7214 1 3 50.4119 0
-18.9564 10.0222 1 3 49.8117 0
10.0402 13.0136 1 3 49.2116 0
1.63167 -8.90555 1 3 48.6115 0
-2.78528 18.7271 1 3 48.0113 0
3.03519 -7.48095 1 3 47.4112 0
-13.3998 -8.39924 1 3 46.8111 0
-17.2243 0.7384 1 3 46.211 0
9.42693 15.1563 1 3 45.6108 0
-1.91492 20.5545 1 3 45.0107 0
6.40351 -5.71239 1 3 44.4106 0
5.00623 -7.14193 1 3 43.8105 0
-6.58218 21.0594 1 3 43.2103 0
10.3059 -1.67427 1 3 42.6102 0
-11.8056 17.0906 1 3 42.0101 0
-14.4749 -6.28175 1 3 41.4099 0
-15.6113 16.9894 1 3 40.8098 0
-7.48518 -8.9891 1 3 40.2097 0
1.28227 18.59 1 3 39.6096 0
-19.2177 6.5359 1 3 39.0094 0
-8.28453 19.967 1 3 38.4093 0
0.199499 -10.3013 1 3 37.8092 0
-9.93779 18.8291 1 3 37.209 0
-20.5651 2.89941 1 3 36.6089 0
8.36588 16.8579 1 3 36.0088 0
-20.1152 8.33641 1 3 35.4087 0
2.21583 20.3587 1 3 34.8085 0
11.6543 11.8335 1 3 34.2084 0
-11.0339 -10.2483 1 3 33.6083 0
-11.9211 19.0861 1 3 33.0081 0
-17.1332 15.2757 1 3 32.408 0
-3.50783 21.7637 1 3 31.8079 0
-19.2208 0.852944 1 3 31.2079 0
7.28557 18.5619 1 3 30.608 0
-3.15224 -11.0337 1 3 30.008 0
8.27644 -5.01075 1 3 29.408 0
13.2665 10.6499 1 3 28.808 0
-0.981418 22.3232 1 3 28.208 0
11.4314 2.16129 1 3 27.608 0
12.2406 -1.16921 1 3 27.008 0
13.441 5.03069 1 3 26.408 0
0.254833 20.7511 1 3 25.808 0
4.21722 20.4548 1 3 25.208 0
5.53818 -9.06979 1 3 24.608 0
6.94308 -7.63942 1 3 24.0081 0
13.2515 2.98993 1 3 23.4081 0
1.56276 22.2572 1 3 22.8081 0
-19.7613 11.8599 1 3 22.2081 0
8.81543 -6.93641 1 3 21.6081 0
-13.7418 17.6474 1 3 21.0081 0
11.6218 -3.18037 1 3 20.4081 0
3.56724 -9.40858 1 3 19.8081 0
12.8375 0.739675 1 3 19.2081 0
-4.67154 -12.3343 1 3 18.6081 0
-8.60102 -12.2066 1 3 18.0081 0
-20.7903 -0.386345 1 3 17.4082 0
10.2186 -5.48679 1 3 16.8082 0
-21.0477 5.72905 1 3 16.2082 0
-10.0418 20.9212 1 3 15.6082 0
11.3307 14.5577 1 3 15.0082 0
13.632 7.02146 1 3 14.4082 0
-13.9425 19.631 1 3 13.8082 0
-19.6474 -2.02743 1 3 13.2082 0
-19.3073 -4.66692 1 3 12.6082 0
-5.32144 22.605 1 3 12.0082 0
14.5969 9.12488 1 3 11.4082 0
-15.3723 -8.06904 1 3 10.8083 0
15.6182 7.25224 1 3 10.2083 0
8.73872 19.9363 1 3 9.60827 0
-12.5348 21.0224 1 3 9.00828 0
-50.3424 -20.4747 1 3 8.40829 0
-58.205 44.6212 1 3 7.8083 0
101.237 2.19622 1 3 7.20831 0
25.3124 -116.829 1 3 6.60832 0
-96.4517 -91.1166 1 3 6.00833 0
-50.4665 -138.018 1 3 5.40834 0
154.607 33.7404 1 3 4.80835 0
106.757 -130.949 1 3 4.20835 0
-73.6038 -160.297 1 3 3.60835 0
-76.2731 -168.283 1 3 3.00835 0
-39.5718 -185.792 1 3 2.40834 0
191.328 -34.3169 1 3 1.80833 0
-70.3314 184.417 1 3 1.20833 0
-198.581 17.566 1 3 0.608333 0
195.366 42.8056 1 3 0.00833333 0
