# Supplementary material for: Study of tumor growth indicates the existence of an “immunological threshold” separating states of pro- and antitumoral peritumoral inflammation
Source: PLoS One. 2018 Nov 2;13(11):e0202823. doi: 10.1371/journal.pone.0202823 (PMC6214501; doi:10.1371/journal.pone.0202823)
Supplement: S1 Data — File containing the position and radius of particles at simulated times. A detailed description file is provided alongside the data. (ZIP) [file pone.0202823.s004.zip › minimal dataset/competent/17840.csv]

1.52862 8.6519 1.00013 0 15208.6 0
-1.69231 7.37699 1.00013 0 15276.3 0
0.285969 7.08452 1.00013 0 15191.6 0
-5.64916 7.96165 1.00013 0 15245.1 0
-2.19802 3.95046 1.00006 0 14677.4 0
-2.42837 9.23642 1.00013 0 15145.8 0
-0.449888 8.94411 1.00013 0 15302 0
-1.18599 10.8037 1.00006 0 14770.5 0
-3.16443 11.0959 1.00013 0 15066.8 0
-2.9347 5.80972 1.00013 0 15310.8 0
-6.89156 6.39461 1.00006 0 14665.3 0
-7.62778 8.25405 1.00003 0 14211.7 0
0.7924 10.5114 1.00006 0 14732.6 0
2.26436 6.79227 1.00006 0 14747.3 0
-3.67085 7.66921 1.00013 0 15250.7 0
2.52836 10.2095 0.756814 0 15208.7 0
-4.91321 6.10189 1.00013 0 15200.4 0
-0.956767 5.51723 1.00013 0 15182.3 0
-4.40682 9.52895 1.00013 0 15145.8 0
-6.38539 9.82107 1.00006 0 14687.6 0
-3.90055 12.9555 1.00013 0 15066.8 0
2.99707 4.93145 1.00006 0 14821.3 0
-1.92209 12.6632 1.00003 0 14323.4 0
-4.17656 4.2421 1.00006 0 14733.4 0
0.0564668 12.371 1.00006 0 14732.6 0
-5.14387 11.389 1.00006 0 14687.6 0
2.03485 12.0787 1.00006 0 14684.1 0
-0.222787 3.63638 1.00006 0 14674.9 0
-0.711673 14.2552 1.00003 0 14277.5 0
1.02811 5.22318 1.00003 0 14217.8 0
-3.40528 2.35606 1.00003 0 14206 0
-6.15586 4.53484 1.00003 0 14184.3 0
-17.908 -4.73384 1.00003 0 14152.3 0
-6.63051 12.7325 1.00003 0 14138.5 0
-5.921 10.7228 0.0116453 3 211.379 0
0.123676 13.4979 0.125897 3 208.38 0
2.14289 9.50978 0.0380619 3 207.78 0
-1.28331 3.34163 0.0977296 3 204.78 0
0.966703 4.15586 0.0697291 3 204.181 0
-6.14826 10.9086 0.10773 3 201.781 0
1.07843 12.4474 0.0136453 3 201.181 0
-2.81363 13.4829 0.151811 3 199.382 0
-3.05573 13.7645 0.116647 3 195.783 0
0.832514 4.01114 0.119063 3 195.183 0
-2.96575 15.4325 0.0208119 3 194.583 0
-7.4707 5.43154 0.124563 3 193.983 0
-3.6728 13.9763 0.0448121 3 193.383 0
-7.49647 9.42632 0.144312 3 192.783 0
0.922969 12.9994 0.0673124 3 191.584 0
-1.69977 13.7436 0.10223 3 190.984 0
3.91006 4.18014 0.174976 3 190.384 0
-2.01005 13.9075 0.244888 3 189.784 0
0.844918 4.1851 0.0543956 3 189.184 0
-2.45564 2.89099 0.0895628 3 187.984 0
-8.53103 7.45793 0.203641 3 187.385 0
1.46498 13.1811 0.238805 3 186.785 0
-2.02543 2.8305 0.132396 3 186.185 0
-7.61536 9.7826 0.229806 3 185.585 0
0.840898 13.2512 0.178226 3 184.985 0
-7.20133 5.19674 0.195308 3 184.385 0
-4.5215 1.82164 0.237305 3 183.786 0
-2.14671 2.48774 0.231639 3 183.186 0
1.14742 12.912 0.17331 3 182.586 0
3.738 12.2662 0.241055 3 181.986 0
-4.93042 3.48831 0.0659791 3 181.386 0
2.80854 11.142 0.21389 3 180.786 0
-4.43128 3.03792 0.230472 3 180.186 0
-2.3702 2.72611 0.0946462 3 179.587 0
-2.54532 13.6019 0.111397 3 178.987 0
2.64447 9.20989 0.247388 3 178.387 0
-7.52872 4.67998 0.343798 3 177.787 0
-5.05276 12.5948 0.186642 3 177.187 0
-3.32789 14.1896 0.358546 3 176.587 0
0.707515 4.18779 0.0820627 3 175.987 0
3.25976 12.5339 0.303967 3 175.388 0
-8.30223 9.31701 0.258637 3 174.788 0
2.93642 8.13662 0.479621 3 174.188 0
0.515547 13.5408 0.254637 3 173.588 0
-7.91913 5.54482 0.322132 3 172.988 0
-8.01105 6.05022 0.172727 3 172.388 0
-5.06577 1.63337 0.337131 3 171.788 0
-5.28996 3.55926 0.299384 3 171.189 0
3.66533 10.6916 0.412543 3 170.589 0
-6.4807 11.0577 0.237139 3 169.989 0
-8.19114 7.07676 0.305467 3 169.389 0
-2.60402 14.0803 0.370046 3 168.789 0
2.34545 13.3466 0.30605 3 168.189 0
1.88293 13.9006 0.410043 3 167.589 0
-7.34874 4.07855 0.271219 3 166.99 0
-7.86982 9.44614 0.191225 3 166.39 0
-7.55184 10.5672 0.384795 3 165.79 0
-1.65462 15.1761 0.311383 3 165.19 0
-6.09483 14.0116 0.379628 3 164.59 0
3.23298 13.4404 0.583197 3 163.99 0
-8.15855 6.5029 0.264387 3 163.391 0
-5.3276 13.5273 0.514035 3 162.791 0
-5.77317 14.9555 0.383128 3 162.191 0
-8.94374 8.7851 0.416709 3 161.591 0
-8.63709 5.95965 0.446873 3 160.991 0
3.43419 7.29109 0.256554 3 160.391 0
-6.92711 3.55477 0.246805 3 159.791 0
3.08239 8.89323 0.289468 3 159.192 0
4.34945 5.01279 0.343464 3 158.592 0
3.74785 8.53376 0.40221 3 157.992 0
-7.25651 11.386 0.477538 3 157.392 0
-7.92115 12.076 0.441707 3 156.792 0
-5.24358 14.4168 0.35663 3 156.192 0
0.923068 14.3616 0.638526 3 155.592 0
3.88013 7.76577 0.376712 3 154.993 0
-8.87272 7.84624 0.311383 3 154.393 0
-4.30607 14.4751 0.560948 3 153.793 0
-4.89642 2.44847 0.491953 3 153.193 0
-9.13423 9.72906 0.546866 3 152.593 0
3.45246 11.5834 0.49737 3 151.993 0
-1.39308 2.65669 0.523451 3 151.393 0
3.72725 9.54663 0.595696 3 150.794 0
-8.18956 13.0715 0.587947 3 150.194 0
-8.27417 10.1918 0.427541 3 149.594 0
-9.11371 10.727 0.45254 3 148.994 0
1.83639 3.91265 0.545616 3 148.394 0
-9.17571 6.90869 0.642526 3 147.794 0
-0.890151 1.63255 0.616444 3 147.194 0
-8.67686 4.87536 0.622027 3 146.595 0
-5.95572 2.8884 0.645859 3 145.995 0
1.14887 3.21197 0.433791 3 145.395 0
-0.257398 15.73 0.541617 3 144.795 0
3.63041 3.31996 0.72827 3 144.195 0
-10.3661 9.58989 0.692189 3 143.595 0
-2.44407 15.4336 0.502119 3 142.995 0
4.5047 11.516 0.550449 3 142.396 0
-3.43207 15.1453 0.526701 3 141.796 0
-7.49363 13.9684 0.506119 3 141.196 0
-2.00983 1.75798 0.510535 3 140.596 0
-1.46553 16.2627 0.778599 3 139.996 0
4.65934 8.25519 0.538117 3 139.396 0
4.63859 10.3537 0.608028 3 138.797 0
-6.09773 1.54414 0.694189 3 138.197 0
-8.24117 11.1616 0.522118 3 137.597 0
4.79347 4.09985 0.672024 3 136.997 0
4.93407 9.26923 0.510702 3 136.397 0
-9.9046 8.3097 0.654275 3 135.797 0
4.4686 12.953 0.745352 3 135.197 0
0.356772 2.03698 0.697939 3 134.598 0
-8.42343 1.97484 0.438291 3 133.998 0
-8.22504 3.60251 0.710021 3 133.398 0
-4.99099 17.2815 0.761934 3 132.798 0
5.32661 7.17222 0.72677 3 132.198 0
0.955399 15.6618 0.656608 3 131.598 0
-3.79935 0.730929 0.63861 3 130.998 0
5.58937 13.9178 0.725937 3 130.399 0
0.541548 0.751989 0.584113 3 129.799 0
-9.12312 12.0956 0.759851 3 129.199 0
4.01086 6.40712 0.781266 3 128.599 0
-9.65434 5.66862 0.611611 3 127.999 0
4.95278 2.71099 0.72727 3 127.399 0
2.23747 15.0495 0.747852 3 126.799 0
2.33335 2.81416 0.660358 3 126.2 0
-11.4373 8.42988 0.884425 3 125.6 0
-10.5388 7.0789 0.730853 3 125 0
-11.7208 10.0188 0.728436 3 124.4 0
1.84936 16.8046 0.788349 3 123.8 0
-9.19123 2.69387 0.613861 3 123.2 0
-0.683549 0.308676 0.71777 3 122.6 0
1.71854 1.55755 0.735103 3 122.001 0
-3.14443 16.7289 0.932005 3 121.401 0
-2.35721 0.460791 0.826763 3 120.801 0
-6.72523 14.7562 0.588613 3 120.201 0
0.208524 -0.909438 0.792098 3 119.601 0
-4.57702 15.7893 0.782849 3 119.001 0
6.41278 4.34584 0.955753 3 118.401 0
-13.4019 10.5526 0.859594 3 117.802 0
4.16476 14.5031 0.809097 3 117.202 0
6.52827 8.25913 0.887841 3 116.602 0
-7.29371 2.43444 0.7666 3 116.002 0
-11.1721 5.58052 0.895591 3 115.402 0
-4.90267 -0.241125 0.81443 3 114.802 0
-12.3828 6.91639 0.899841 3 114.203 0
5.25751 5.56598 0.699688 3 113.603 0
-7.70994 0.964392 0.743185 3 113.003 0
-10.047 4.03224 0.973502 3 112.403 0
-13.6165 12.1229 0.725103 3 111.803 0
-12.8573 5.36887 0.710854 3 111.203 0
6.79078 6.24188 0.978418 3 110.603 0
-3.79889 18.3933 0.840845 3 110.004 0
-8.59291 -0.881027 0.937838 3 109.404 0
-10.3179 11.0867 0.803598 3 108.804 0
-1.75823 17.8907 0.845845 3 108.204 0
3.45187 1.64674 0.95442 3 107.604 0
-6.2081 16.1484 0.886758 3 107.004 0
0.0232998 17.2514 1 3 106.404 0
-13.0389 8.93295 0.796848 3 105.805 0
8.355 7.47439 0.99925 3 105.205 0
8.06077 9.44152 0.989501 3 104.605 0
5.96441 12.0469 1 3 104.005 0
6.66232 2.45113 0.940421 3 103.405 0
-7.39197 -2.40189 1 3 102.805 0
-10.8569 2.26063 0.974585 3 102.205 0
-2.60107 22.3402 0.965253 3 101.606 0
6.20675 10.0919 0.966669 3 101.006 0
-13.9688 3.64539 0.971085 3 100.406 0
-3.95816 20.9066 1 3 99.806 0
7.2886 0.540154 1 3 99.2062 0
1.4486 18.6541 1 3 98.6063 0
-5.43072 -2.00983 1 3 98.0065 0
-11.9769 11.6892 0.961253 3 97.4066 0
-12.013 3.88137 1 3 96.8068 0
-0.470475 19.2128 1 3 96.2069 0
8.60347 5.523 0.961586 3 95.607 0
-8.09955 16.1186 1 3 95.0072 0
-9.44854 0.866687 1 3 94.4073 0
-12.8144 2.0488 1 3 93.8075 0
3.54407 16.2137 1 3 93.2076 0
-3.522 -1.41678 1 3 92.6078 0
-6.68088 17.98 1 3 92.0079 0
-12.632 13.5373 1 3 91.4081 0
-10.5975 13.0814 0.991834 3 90.8082 0
10.192 6.68341 1 3 90.2084 0
-5.32104 19.4431 1 3 89.6085 0
-1.55015 -1.16492 0.987584 3 89.0087 0
5.48873 15.7502 1 3 88.4088 0
8.23436 3.59253 1 3 87.809 0
-0.227681 -2.64741 1 3 87.2091 0
-8.67946 18.0336 1 3 86.6092 0
1.84256 -0.173328 1 3 86.0094 0
-7.26925 19.8916 1 3 85.4095 0
-5.90658 21.3553 1 3 84.8097 0
-11.6215 0.44238 1 3 84.2098 0
-9.0875 14.3802 1 3 83.61 0
7.86228 11.4202 1 3 83.0101 0
3.39571 18.2082 1 3 82.4103 0
9.70865 10.6525 1 3 81.8104 0
-6.70072 -0.464748 1 3 81.2106 0
8.91042 1.71041 1 3 80.6107 0
-9.34033 -2.84904 1 3 80.0109 0
3.83846 -0.281088 1 3 79.411 0
-14.1832 7.55032 1 3 78.8111 0
5.34131 17.7445 1 3 78.2113 0
-10.5009 -1.21636 1 3 77.6114 0
5.35 1.02437 1 3 77.0116 0
-10.0205 -4.72927 1 3 76.4117 0
-4.12889 -3.52589 1 3 75.8119 0
-2.42704 19.6208 1 3 75.212 0
10.3853 4.69281 1 3 74.6122 0
7.46569 13.3802 1 3 74.0123 0
7.45295 15.3801 1 3 73.4125 0
7.5011 -1.44832 1 3 72.8126 0
9.95938 8.66846 1 3 72.2128 0
7.30408 17.3725 1 3 71.6129 0
-14.9225 9.47519 1 3 71.0131 0
-10.6337 18.4839 1 3 70.4132 0
-15.2068 11.4549 1 3 69.8133 0
-10.0442 16.5729 1 3 69.2135 0
-13.6243 0.231029 1 3 68.6136 0
11.3041 11.8576 1 3 68.0138 0
0.95678 20.611 1 3 67.4139 0
-2.18725 -3.04732 1 3 66.8141 0
11.5554 9.87345 1 3 66.2142 0
-16.8944 9.79184 1 3 65.6144 0
-11.2349 14.9679 1 3 65.0145 0
5.50234 -1.38856 1 3 64.4147 0
-4.54305 22.8185 1 3 63.8147 0
4.84576 19.6811 1 3 63.2146 0
3.71037 -2.27695 1 3 62.6145 0
-6.0892 -3.91952 1 3 62.0143 0
-11.3303 -3.04517 1 3 61.4142 0
2.90139 20.1462 1 3 60.8141 0
11.7957 7.87611 1 3 60.214 0
-11.9984 16.9973 1 3 59.6138 0
12.0251 5.88668 1 3 59.0137 0
-8.03827 -4.36782 1 3 58.4136 0
-14.5542 5.5851 1 3 57.8134 0
9.4563 12.6346 1 3 57.2133 0
9.12303 -0.278246 1 3 56.6132 0
9.30493 14.6284 1 3 56.0131 0
12.9753 13.0416 1 3 55.4129 0
11.1478 13.8515 1 3 54.8128 0
-13.2511 15.4386 1 3 54.2127 0
1.71359 -2.1691 1 3 53.6125 0
9.158 16.623 1 3 53.0124 0
-11.2189 20.3952 1 3 52.4123 0
-6.70994 -5.87298 1 3 51.8122 0
-14.8034 1.84921 1 3 51.212 0
-2.80187 -5.02228 1 3 50.6119 0
10.6425 2.7102 1 3 50.0118 0
-12.5877 18.9082 1 3 49.4116 0
-15.9063 4.03453 1 3 48.8115 0
-16.7654 2.2026 1 3 48.2114 0
-1.04387 21.1287 1 3 47.6113 0
-17.1779 11.7715 1 3 47.0111 0
13.1715 11.052 1 3 46.411 0
-4.76135 -5.42292 1 3 45.8109 0
13.4029 9.06561 1 3 45.2108 0
7.37489 -3.44417 1 3 44.6106 0
-16.1522 7.90022 1 3 44.0105 0
-14.6327 13.5124 1 3 43.4104 0
-12.4908 -1.41663 1 3 42.8102 0
1.14618 -4.10021 1 3 42.2101 0
-9.26848 19.9447 1 3 41.61 0
-14.4834 -1.58602 1 3 41.0099 0
-7.85529 21.8039 1 3 40.4097 0
13.6301 7.07852 1 3 39.8096 0
11.0006 15.8455 1 3 39.2095 0
0.387073 22.5281 1 3 38.6093 0
-0.860068 -4.54439 1 3 38.0092 0
-16.5219 5.93678 1 3 37.4091 0
12.2503 3.89927 1 3 36.809 0
3.14912 -4.19528 1 3 36.2088 0
13.8584 5.08837 1 3 35.6087 0
-17.8618 4.44969 1 3 35.0086 0
5.37594 -3.38416 1 3 34.4084 0
-6.4921 23.2673 1 3 33.8083 0
4.81367 -5.30346 1 3 33.2082 0
0.464952 -6.04247 1 3 32.6081 0
-13.9732 17.3128 1 3 32.0079 0
-1.4768 -6.51946 1 3 31.4079 0
-3.43611 -6.92078 1 3 30.8079 0
6.82089 19.3133 1 3 30.208 0
2.33225 22.0631 1 3 29.608 0
-1.20647 23.7356 1 3 29.008 0
-18.7711 9.09977 1 3 28.408 0
2.46455 -6.07429 1 3 27.808 0
-17.6105 0.389881 1 3 27.208 0
-15.6489 0.0372378 1 3 26.608 0
-18.0394 7.23862 1 3 26.008 0
1.43695 -7.79027 1 3 25.408 0
12.8296 15.0364 1 3 24.808 0
15.464 6.28109 1 3 24.208 0
4.27735 21.5987 1 3 23.6081 0
-8.70441 -6.25357 1 3 23.0081 0
14.7979 12.218 1 3 22.4081 0
6.24198 21.2271 1 3 21.8081 0
15.0281 10.2314 1 3 21.2081 0
-16.6237 13.6928 1 3 20.6081 0
-9.85426 21.8569 1 3 20.0081 0
9.3253 -2.26787 1 3 19.4081 0
-19.3785 5.75343 1 3 18.8081 0
-13.1731 20.8207 1 3 18.2081 0
4.12932 -7.18248 1 3 17.6082 0
10.8548 0.721708 1 3 17.0082 0
1.76187 23.9801 1 3 16.4082 0
8.79611 18.7044 1 3 15.8082 0
-13.3211 -3.23558 1 3 15.2082 0
-18.711 2.64724 1 3 14.6082 0
-3.14069 24.2443 1 3 14.0082 0
-12.0107 -4.92576 1 3 13.4082 0
-19.0545 11.0795 1 3 12.8082 0
3.70703 23.5154 1 3 12.2082 0
-5.12892 24.7306 1 3 11.6082 0
-1.73322 25.665 1 3 11.0083 0
-11.8027 22.3076 1 3 10.4083 0
-15.2512 15.4136 1 3 9.80827 0
-20.7187 2.94065 1 3 9.20828 0
46.1829 13.8926 1 3 8.60829 0
24.1052 -74.5237 1 3 8.0083 0
-82.7718 32.8792 1 3 7.40831 0
13.0241 -114.647 1 3 6.80832 0
-86.1077 89.0392 1 3 6.20832 0
-22.9533 -142.124 1 3 5.60833 0
17.8966 150.707 1 3 5.00834 0
27.6815 160.733 1 3 4.40835 0
53.9319 164.205 1 3 3.80836 0
72.918 -167.175 1 3 3.20835 0
-170.175 78.8808 1 3 2.60834 0
-16.434 191.861 1 3 2.00833 0
-62.9787 185.999 1 3 1.40833 0
185.802 -71 1 3 0.808333 0
-92.0464 -177.486 1 3 0.208333 0
