# Supplementary material for: Study of tumor growth indicates the existence of an “immunological threshold” separating states of pro- and antitumoral peritumoral inflammation
Source: PLoS One. 2018 Nov 2;13(11):e0202823. doi: 10.1371/journal.pone.0202823 (PMC6214501; doi:10.1371/journal.pone.0202823)
Supplement: S1 Data — File containing the position and radius of particles at simulated times. A detailed description file is provided alongside the data. (ZIP) [file pone.0202823.s004.zip › minimal dataset/competent/18280.csv]

0 0 1.00013 0 15672.7 0
-1.72453 5.76659 1.00013 0 15740.4 0
1.02113 8.71049 1.00013 0 15655.7 0
-4.29477 8.08958 1.00013 0 15709.2 0
-1.11048 3.86319 1.00006 0 15141.5 0
-2.95403 9.57356 1.00013 0 15609.9 0
-1.00129 9.15697 1.00013 0 15766.1 0
-1.61156 11.0583 1.00006 0 15234.6 0
-5.56947 11.8806 1.00013 0 15530.9 0
-3.06589 4.28311 1.00013 0 15774.9 0
-5.02127 4.70307 1.00006 0 15129.4 0
-7.5918 7.02512 1.00003 0 14675.8 0
-2.22841 12.9608 1.00006 0 15196.7 0
0.230884 5.34666 1.00006 0 15211.4 0
-3.67992 6.18644 1.00013 0 15714.8 0
-5.6362 6.60615 1.00013 0 15664.5 0
-0.38314 7.25008 1.00013 0 15646.4 0
-6.25117 8.50924 1.00013 0 15609.9 0
-6.97683 5.12208 1.00006 0 15151.7 0
-3.56903 11.4766 1.00013 0 15530.9 0
0.84455 3.44188 1.00006 0 15285.4 0
-2.33861 7.66995 1.00003 0 14787.5 0
-2.45187 2.37973 1.00006 0 15197.5 0
0.351638 10.6299 1.00006 0 15196.7 0
-4.90965 9.99253 1.00006 0 15151.7 0
2.31301 10.2152 1.00006 0 15148.2 0
2.18495e+07 -1.77318e+08 0.880539 0 14681.9 0
-3.69392 1.35889 0.607726 0 14670.1 0
-4.40718 2.79973 1.00003 0 14648.4 0
-17.3086 -4.32979 1.00003 0 14616.4 0
0.583477 6.67805 0.10873 3 209.179 0
-6.38022 4.26546 0.043312 3 207.98 0
-3.21752 12.5137 0.0684791 3 207.38 0
-4.52018 10.9885 0.0112286 3 206.78 0
-5.14619 3.56702 0.062229 3 201.981 0
-7.19235 9.06292 0.0903962 3 201.381 0
-5.74478 9.39396 0.0186452 3 200.182 0
-4.3321 1.69041 0.11048 3 198.982 0
-0.59294 11.0281 0.0180619 3 197.182 0
-4.79858 12.6731 0.098813 3 196.582 0
-1.41137 2.79815 0.104813 3 195.983 0
-7.87629 4.52838 0.0768959 3 195.383 0
1.3893 7.1314 0.0194786 3 194.183 0
0.557001 6.45312 0.118563 3 193.583 0
-131.495 33.1801 0.0834794 3 192.983 0
-4.37996 1.49414 0.0913128 3 192.383 0
-7.75407 5.92262 0.082396 3 191.784 0
-1.59648 2.9224 0.0125619 3 191.184 0
-6.67926 4.06987 0.0927295 3 190.584 0
0.638824 2.39407 0.0666458 3 189.984 0
-7.38999 8.12464 0.117563 3 189.384 0
-3.86044 12.5022 0.0642291 3 188.184 0
1.46779 11.0598 0.173977 3 187.585 0
0.598795 6.30634 0.0267285 3 186.985 0
-8.38868 7.78771 0.101646 3 186.385 0
-0.575228 11.0845 0.0295618 3 185.785 0
-5.91293 3.94424 0.17056 3 185.185 0
-0.249434 3.11242 0.12748 3 184.585 0
1.94688 4.37678 0.439041 3 183.985 0
2.31917 4.88261 0.184809 3 183.386 0
-6.47939 4.13334 0.104396 3 182.186 0
-7.87894 8.35617 0.36138 3 181.586 0
-6.1506 4.20428 0.179393 3 180.986 0
-6.28042 9.91506 0.372795 3 180.386 0
-7.51594 8.88323 0.278219 3 179.786 0
-5.60027 3.45727 0.345881 3 179.187 0
1.48619 7.47624 0.329715 3 178.587 0
-1.21068 12.2399 0.243805 3 177.987 0
-8.23656 5.97933 0.226389 3 177.387 0
-6.0365 10.4797 0.220806 3 176.787 0
1.2599 4.62673 0.254887 3 176.187 0
-1.89644 1.27093 0.239388 3 175.588 0
-1.36339 2.58649 0.106396 3 174.988 0
-0.452933 11.6344 0.276886 3 174.388 0
1.81649 11.5036 0.379712 3 173.788 0
-4.39024 12.5189 0.315883 3 173.188 0
0.231282 2.20517 0.379628 3 172.588 0
-8.14844 5.52213 0.237472 3 171.988 0
3.08099 9.18397 0.284135 3 171.389 0
-8.14718 9.13308 0.397627 3 170.789 0
-3.58794 12.8396 0.35338 3 170.189 0
-7.43303 3.21728 0.196308 3 169.589 0
-0.17812 1.64283 0.314383 3 168.989 0
-8.9606 7.03615 0.365796 3 168.389 0
-2.48727 1.12738 0.247471 3 167.789 0
-4.52691 0.963321 0.274803 3 167.19 0
-5.60314 2.22493 0.325132 3 166.59 0
1.35587 6.10914 0.35363 3 165.99 0
-4.39408 1.30883 0.0941462 3 165.39 0
-7.5267 3.82599 0.40396 3 164.79 0
-0.846306 2.53217 0.341964 3 164.19 0
1.0876 6.83139 0.403377 3 163.59 0
1.47546 12.2649 0.401127 3 162.991 0
-6.58026 10.5411 0.320466 3 162.391 0
1.13356 2.08722 0.384378 3 161.791 0
-5.74111 2.83237 0.294051 3 161.191 0
-1.10556 13.6599 0.320466 3 160.591 0
-9.77831 6.99844 0.448373 3 159.991 0
3.68505 5.35511 0.440957 3 159.391 0
-6.59557 3.33351 0.648609 3 158.792 0
3.6318 9.64764 0.435541 3 158.192 0
0.595963 1.37998 0.502119 3 157.592 0
-8.57856 4.75972 0.62736 3 156.992 0
1.68594 2.47714 0.279469 3 156.392 0
-6.18873 2.50628 0.256221 3 155.792 0
-9.57343 3.35779 0.374212 3 155.193 0
-8.21674 7.98159 0.142479 3 154.593 0
1.88141 6.67507 0.396877 3 153.993 0
-4.98978 13.2886 0.522368 3 153.393 0
1.30425 -0.408017 0.370296 3 152.793 0
-4.18244 13.1198 0.293635 3 152.193 0
-1.09137 1.52744 0.603112 3 151.593 0
2.33611 7.64787 0.532201 3 150.994 0
2.48935 8.67014 0.494287 3 150.394 0
-2.46412 14.5196 0.565032 3 149.794 0
-0.564936 12.7463 0.572864 3 149.194 0
-6.8005 2.32838 0.373295 3 148.594 0
-8.53407 3.46336 0.664691 3 147.994 0
1.74787 5.3134 0.516868 3 147.394 0
2.75594 5.44169 0.486454 3 146.795 0
-7.00796 12.4769 0.556532 3 146.195 0
-4.06192 0.280271 0.527034 3 145.595 0
-5.19567 1.46261 0.536034 3 144.995 0
-1.27024 14.5958 0.62911 3 144.395 0
2.11289 12.0734 0.261637 3 143.795 0
4.73437 5.84961 0.712521 3 143.195 0
-8.61521 11.9976 0.705688 3 142.596 0
-7.32601 9.81013 0.663024 3 141.996 0
-6.37782 1.39919 0.647692 3 141.396 0
0.482213 12.2212 0.591696 3 140.796 0
-11.1022 3.40854 0.540117 3 140.196 0
2.26882 3.43542 0.424458 3 139.596 0
1.7501 1.47335 0.484621 3 138.996 0
-1.70498 0.317058 0.733103 3 138.397 0
-0.135938 13.9286 0.681023 3 137.797 0
1.45582 0.489268 0.537617 3 137.197 0
-7.38719 11.2319 0.743185 3 136.597 0
-7.26771 0.271172 0.789015 3 135.997 0
-2.96224 0.483001 0.533617 3 135.397 0
-12.1725 8.76306 0.630693 3 134.797 0
0.967568 14.7854 0.711771 3 134.198 0
1.00483 13.3106 0.611861 3 133.598 0
-6.22188 13.431 0.678607 3 132.998 0
-9.20627 5.96687 0.729353 3 132.398 0
-3.60301 -2.18214 0.653108 3 131.798 0
-6.91497 14.6708 0.709604 3 131.198 0
3.04456 11.7774 0.708354 3 130.599 0
0.924563 -1.44761 0.721604 3 129.999 0
-4.27167 -1.01233 0.68144 3 129.399 0
2.3148 14.7821 0.634027 3 128.799 0
3.79323 12.7445 0.510952 3 128.199 0
-0.352467 14.9372 0.346131 3 127.599 0
2.86624 0.631979 0.876759 3 126.999 0
4.62387 7.5486 0.646859 3 126.4 0
3.17227 4.24053 0.784766 3 125.8 0
3.50118 8.18487 0.631027 3 125.2 0
3.3634 6.67243 0.886008 3 124.6 0
4.44632 1.16552 0.780599 3 124 0
-6.68339 -1.27907 0.863427 3 123.4 0
4.15967 10.7638 0.792098 3 122.8 0
-9.86283 11.5241 0.628527 3 122.201 0
-8.05209 13.5149 0.912923 3 121.601 0
-1.90315 15.8029 0.729353 3 121.001 0
2.48712 -1.08229 0.877676 3 120.401 0
1.8613 -2.75742 0.886592 3 119.801 0
5.39237 -2.24909 0.830762 3 119.201 0
-11.0409 7.9272 0.775766 3 118.601 0
4.7508 4.33893 0.797015 3 118.002 0
-3.61785 13.9459 0.699355 3 117.402 0
-0.0925837 16.104 0.847428 3 116.802 0
-11.006 6.21856 0.929005 3 116.202 0
2.50227 13.274 0.881509 3 115.602 0
5.23069 12.2875 0.9935 3 115.002 0
2.759 2.30849 0.804764 3 114.402 0
6.32064 4.94909 0.887341 3 113.803 0
-5.25735 14.7454 0.942921 3 113.203 0
-7.27806 -3.04519 1 3 112.603 0
6.08965 -0.748411 0.823596 3 112.003 0
-2.71675 -0.933856 0.872926 3 111.403 0
4.67219 8.99115 0.787349 3 110.803 0
-3.55245 15.5773 0.930338 3 110.203 0
4.32377 2.77161 0.826679 3 109.604 0
-4.77137 17.0741 1 3 109.004 0
-6.40994 16.1681 0.871759 3 108.404 0
-9.32058 8.37438 1 3 107.804 0
-10.1385 4.55431 0.94817 3 107.204 0
4.28516 -0.591604 0.982751 3 106.604 0
1.74292 16.3126 1 3 106.005 0
-12.0732 13.5402 1 3 105.405 0
-5.48231 0.0372373 0.91359 3 104.805 0
7.20287 12.2141 0.758184 3 104.205 0
-0.841088 17.7943 1 3 103.605 0
-8.8781 10.2817 0.957753 3 103.005 0
2.95358 17.7669 0.890841 3 102.405 0
-1.13871 -1.32929 0.750101 3 101.806 0
-9.37516 0.325343 1 3 101.206 0
4.42504 14.056 0.940088 3 100.606 0
6.14081 6.82728 1 3 100.006 0
-2.77662 -5.4835 0.923256 3 99.4061 0
6.22391 1.07267 1 3 98.8063 0
1.11444 18.2111 1 3 98.2064 0
-5.23603 -2.45079 1 3 97.6066 0
6.12593 3.07189 1 3 97.0067 0
3.67046 15.8316 0.984668 3 96.4069 0
-8.74125 15.2997 1 3 95.807 0
6.38004 10.7335 0.932255 3 95.2071 0
3.64853 -2.45852 0.922506 3 94.6073 0
-12.0816 4.61162 0.991501 3 94.0074 0
-1.28464 19.7447 1 3 93.4076 0
-10.213 2.14131 1 3 92.8077 0
-3.82749 -3.87064 1 3 92.2079 0
-9.93017 13.1511 1 3 91.608 0
-2.79123 17.3534 1 3 91.0082 0
5.64867 15.6499 1 3 90.4083 0
-12.9047 6.56048 1 3 89.8085 0
-14.0623 4.86842 1 3 89.2086 0
-12.2048 2.32088 1 3 88.6088 0
-5.78328 -4.37392 1 3 88.0089 0
-8.09203 1.85837 1 3 87.409 0
-8.01532 17.1628 1 3 86.8092 0
-8.53369 -1.48827 1 3 86.2093 0
-14.1277 2.86962 1 3 85.6095 0
-10.5259 -1.31007 1 3 85.0096 0
-10.7857 9.73608 1 3 84.4098 0
2.59806 19.6259 1 3 83.8099 0
-10.7205 15.013 1 3 83.2101 0
-5.21634 19.0352 1 3 82.6102 0
6.48958 13.8355 1 3 82.0104 0
-2.09743 -2.86805 1 3 81.4105 0
-13.7562 8.36992 1 3 80.8107 0
8.02707 1.93667 0.988834 3 80.2108 0
-14.8972 6.72738 1 3 79.611 0
7.87496 -0.0559394 1 3 79.0111 0
6.4541 8.80259 1 3 78.4112 0
-11.3663 0.505301 1 3 77.8114 0
7.93101 5.93294 1 3 77.2115 0
8.24277 7.9081 1 3 76.6117 0
7.64394 15.4685 1 3 76.0118 0
-4.62976 -6.00747 1 3 75.412 0
-0.09839 -2.8359 1 3 74.8121 0
0.994818 -4.51063 1 3 74.2123 0
-11.4878 11.6285 1 3 73.6124 0
-1.07013 -4.58399 1 3 73.0126 0
-6.93016 -6.01239 1 3 72.4127 0
-3.56441 -7.70014 1 3 71.8129 0
-4.44083 20.8979 1 3 71.213 0
0.204324 -6.3476 1 3 70.6132 0
-13.4925 12.1312 1 3 70.0133 0
4.96887 -4.04235 1 3 69.4134 0
-8.42497 -4.68525 1 3 68.8136 0
-14.8982 10.0418 1 3 68.2137 0
-9.99405 16.8761 1 3 67.6139 0
0.671471 20.1611 1 3 67.014 0
-12.9067 10.219 1 3 66.4142 0
7.93065 3.9337 1 3 65.8143 0
8.12719 9.90429 1 3 65.2145 0
8.48081 13.6527 1 3 64.6146 0
2.98259 -4.27616 1 3 64.0148 0
-13.2865 15.1298 1 3 63.4146 0
-9.67844 -3.12679 1 3 62.8145 0
-3.2343 19.3027 1 3 62.2144 0
1.81287 21.8031 1 3 61.6143 0
-2.49032 21.34 1 3 61.0141 0
-0.122716 -8.33182 1 3 60.414 0
-13.3575 0.686635 1 3 59.8139 0
-1.66848 -7.06343 1 3 59.2137 0
-12.5175 -1.13 1 3 58.6136 0
-15.5561 11.9301 1 3 58.0135 0
-11.9806 16.6444 1 3 57.4134 0
-8.06828 -7.65695 1 3 56.8132 0
6.96649 -3.95105 1 3 56.2131 0
-9.56203 -6.32588 1 3 55.613 0
-9.2109 18.7651 1 3 55.0128 0
4.82362 17.4718 1 3 54.4127 0
8.97586 11.7149 1 3 53.8126 0
-11.6706 -2.9504 1 3 53.2125 0
-16.0563 5.01244 1 3 52.6123 0
2.19172 -6.11296 1 3 52.0122 0
-0.534247 21.7568 1 3 51.4121 0
-16.1001 8.44314 1 3 50.8119 0
-7.21547 18.9957 1 3 50.2118 0
-10.4412 20.3416 1 3 49.6117 0
-6.43973 20.8389 1 3 49.0116 0
4.59091 19.4579 1 3 48.4114 0
-3.6351 22.9798 1 3 47.8113 0
-14.7377 13.7549 1 3 47.2112 0
-17.1029 6.71566 1 3 46.611 0
9.69378 4.98832 1 3 46.0109 0
-13.9308 17.0862 1 3 45.4108 0
-16.1222 3.01134 1 3 44.8107 0
7.41484 -2.0022 1 3 44.2105 0
9.7833 0.989656 1 3 43.6104 0
6.8146 17.2884 1 3 43.0103 0
10.0058 6.9638 1 3 42.4102 0
9.72551 2.98888 1 3 41.81 0
-15.2925 1.19207 1 3 41.2099 0
6.17587 -5.78803 1 3 40.6098 0
-16.728 13.5508 1 3 40.0096 0
-11.1904 18.4812 1 3 39.4095 0
8.88194 -3.37562 1 3 38.8094 0
-14.5097 -0.956333 1 3 38.2093 0
-16.8615 10.415 1 3 37.6091 0
0.607326 23.3989 1 3 37.009 0
-8.42548 20.6041 1 3 36.4089 0
11.7411 5.96971 1 3 35.8087 0
6.58232 19.2746 1 3 35.2086 0
-5.77626 -7.64601 1 3 34.6085 0
9.33124 -1.42675 1 3 34.0084 0
-13.6627 -2.76944 1 3 33.4082 0
-10.8187 -4.77002 1 3 32.8081 0
-17.2924 1.19775 1 3 32.208 0
-18.1976 5.03849 1 3 31.6079 0
9.9199 8.99761 1 3 31.0079 0
10.4064 13.1124 1 3 30.408 0
-5.60903 22.658 1 3 29.808 0
10.7604 10.8124 1 3 29.208 0
3.73988 21.2678 1 3 28.608 0
4.17796 -5.8794 1 3 28.008 0
-18.1212 3.02366 1 3 27.408 0
-2.05754 -9.0249 1 3 26.808 0
9.63697 15.2843 1 3 26.208 0
-13.1407 18.9233 1 3 25.608 0
-15.3359 15.6631 1 3 25.008 0
-16.4875 -0.649527 1 3 24.408 0
11.108 -0.508671 1 3 23.8081 0
1.84682 -8.08278 1 3 23.2081 0
-18.0646 8.81762 1 3 22.6081 0
-18.5048 -0.392779 1 3 22.0081 0
-7.62842 22.4472 1 3 21.4081 0
-12.8107 -4.59439 1 3 20.8081 0
-11.9546 -6.41556 1 3 20.2081 0
-4.71098 -9.33865 1 3 19.6081 0
8.80609 17.1035 1 3 19.0081 0
-9.65444 22.1818 1 3 18.4081 0
11.6829 8.05327 1 3 17.8081 0
11.4566 3.99009 1 3 17.2082 0
-15.8616 17.6064 1 3 16.6082 0
-15.6544 -2.66576 1 3 16.0082 0
-12.2491 -8.39358 1 3 15.4082 0
-17.3193 15.9194 1 3 14.8082 0
-19.3422 6.97592 1 3 14.2082 0
1.31372 33.5354 1 3 13.6082 0
48.9601 32.5074 1 3 13.0082 0
76.9477 -10.7537 1 3 12.4082 0
53.1465 -75.8827 1 3 11.8082 0
-32.4643 -98.2082 1 3 11.2082 0
103.782 42.5849 1 3 10.6083 0
39.7671 113.107 1 3 10.0083 0
-108.442 70.7198 1 3 9.40828 0
-98.7083 -101.791 1 3 8.80828 0
98.5971 110.848 1 3 8.20829 0
-154.357 -23.3111 1 3 7.6083 0
132.559 95.1821 1 3 7.00831 0
-136.283 -101.314 1 3 6.40832 0
173.062 -30.3409 1 3 5.80833 0
-140.01 112.164 1 3 5.20834 0
-164.653 -83.2768 1 3 4.60835 0
-181.301 49.8361 1 3 4.00836 0
-18.1933 -190.979 1 3 3.40835 0
193.636 -17.4305 1 3 2.80834 0
-174.227 90.6303 1 3 2.20833 0
182.957 -76.2281 1 3 1.60833 0
-187.009 -68.8447 1 3 1.00833 0
148.136 -134.208 1 3 0.408333 0
