# Supplementary material for: Study of tumor growth indicates the existence of an “immunological threshold” separating states of pro- and antitumoral peritumoral inflammation
Source: PLoS One. 2018 Nov 2;13(11):e0202823. doi: 10.1371/journal.pone.0202823 (PMC6214501; doi:10.1371/journal.pone.0202823)
Supplement: S1 Data — File containing the position and radius of particles at simulated times. A detailed description file is provided alongside the data. (ZIP) [file pone.0202823.s004.zip › minimal dataset/competent/14780.csv]

0 0 1.00003 0 11104.4 0
-8.21233 4.02445 1.00013 0 12023.3 0
-0.21699 -1.99038 1.00006 0 11369.9 0
-1.092 5.16085 1.00013 0 11981.3 0
-2.93334 4.38041 1.00013 0 12048.9 0
-1.33709 3.17607 1.00013 0 11964.3 0
-0.357031 11.1154 1.00006 0 11318.9 0
-7.96738 6.00935 1.00013 0 12017.7 0
-8.45747 2.03959 1.00003 0 11065.8 0
-5.25678 -0.371698 1.00006 0 11450.1 0
-4.5298 5.58503 1.00013 0 11918.5 0
-2.68839 6.3654 1.00013 0 12074.6 0
-3.79497 11.5397 1.00003 0 11050.9 0
-2.44334 8.35036 1.00006 0 11543.2 0
-7.72207 7.99376 1.00013 0 11917.1 0
2.59084 6.72122 1.00006 0 11456.7 0
-4.28471 7.56993 1.00013 0 11839.4 0
4.6775 9.48638 1.00006 0 11302.4 0
-4.77471 3.60005 1.00013 0 12083.5 0
-9.80888 5.22911 1.00006 0 11438 0
-9.31862 9.19839 1.00003 0 10984.4 0
-0.112009 13.1003 1.00003 0 10973.6 0
-0.846966 7.14555 1.00006 0 11505.2 0
0.504476 3.95628 1.00006 0 11520 0
-6.37104 4.80466 1.00013 0 12023.4 0
-9.5638 7.21374 1.00003 0 11070.5 0
-7.23291 11.9635 1.00003 0 11051.9 0
-7.1064 -1.1501 1.00003 0 11008.3 0
0.749312 5.94104 1.00013 0 11981.3 0
-6.6161 2.81974 1.00013 0 11973.1 0
1.48435 11.8955 1.00006 0 11425 0
-3.1785 2.3956 1.00013 0 11954.9 0
-3.42321 0.410741 1.00006 0 11447.5 0
-6.12606 6.78935 1.00013 0 11918.5 0
-5.88086 8.77414 1.00006 0 11460.2 0
4.92236 11.4713 1.00006 0 11229.5 0
-4.03977 9.55472 1.00013 0 11839.4 0
0.259622 1.97169 1.00006 0 11593.9 0
-1.95346 12.32 1.00003 0 11096.1 0
2.83584 8.70613 1.00003 0 11050.1 0
-2.19843 10.3352 1.00006 0 11543.2 0
-7.0077 13.9506 1.00003 0 10911.2 0
-5.63609 10.7591 1.00006 0 11525 0
2.34575 4.73643 1.00006 0 11520 0
-11.7931 2.61222 0.716384 0 10924.9 0
-5.01973 1.61515 1.00006 0 11506.1 0
-0.602103 9.13055 1.00006 0 11505.2 0
3.94243 3.53189 1.00006 0 11502.1 0
-7.47727 9.97878 1.00006 0 11460.2 0
0.994472 7.92598 1.00006 0 11456.7 0
-10.299 1.25938 1.00003 0 11019.2 0
-1.58184 1.19125 1.00006 0 11447.5 0
3.08093 10.6909 1.00006 0 11425 0
3.69725 1.54672 1.00006 0 11411.3 0
4.18712 5.51693 1.00003 0 10937.8 0
3.32566 12.6757 1.00006 0 11317.1 0
-13.0014 7.6386 1.00003 0 11117.8 0
-3.66792 -1.57418 1.00003 0 11104.4 0
-11.1599 8.41903 1.00003 0 11070.5 0
-10.0538 3.2443 1.00003 0 11065.8 0
1.23937 9.91081 1.00003 0 11050.2 0
-6.86105 0.834854 1.00003 0 11019.2 0
5.97792 4.6267 1.00003 0 11010 0
2.10093 2.75162 1.00003 0 10990.5 0
-1.82655 -0.79366 1.00003 0 10978.6 0
-8.70254 0.0550023 1.00003 0 10956.9 0
-3.6699 13.3663 0.831126 0 10945.4 0
4.4322 7.50163 1.00003 0 10937.8 0
-11.65 4.44916 1.00003 0 10924.9 0
-11.4051 6.43383 1.00003 0 10924.1 0
-5.39176 12.7441 1.00003 0 10911.2 0
1.85566 0.766702 1.00003 0 10881.5 0
-13.2465 5.65363 1.00003 0 10846.1 0
-10.6625 9.36677 0.0257285 3 204.181 0
-7.88576 11.037 0.131813 3 203.581 0
4.54057 4.46556 0.0886461 3 201.781 0
-1.2503 13.279 0.108313 3 201.181 0
-10.3503 9.66031 0.131813 3 199.982 0
-2.50834 -2.31941 0.0567289 3 198.782 0
-10.6536 9.31357 0.0273119 3 198.182 0
-2.75898 13.1006 0.119063 3 197.582 0
5.20381 6.39891 0.291885 3 195.783 0
-8.12834 14.58 0.285135 3 194.583 0
-2.7986 13.5655 0.061229 3 193.983 0
-4.59513 -1.13956 0.0188119 3 193.383 0
-8.67622 -0.995567 0.0508122 3 191.584 0
1.20611 -0.132263 0.10898 3 190.384 0
-14.4694 6.6401 0.181476 3 189.784 0
-2.55992 13.3928 0.229556 3 189.184 0
-13.5397 6.69954 0.0866461 3 187.385 0
-10.3185 0.150827 0.10623 3 186.185 0
4.08227 2.50662 0.0234785 3 185.585 0
-14.1493 6.42619 0.17106 3 184.985 0
-9.42921 10.443 0.22439 3 184.385 0
-8.54443 -1.01376 0.081646 3 183.786 0
-10.4705 9.3748 0.165061 3 183.186 0
0.950063 13.6245 0.183559 3 182.586 0
4.80019 4.52792 0.149145 3 181.986 0
-11.444 1.71978 0.225806 3 181.386 0
1.08353 0.0149269 0.082146 3 180.186 0
5.23704 3.56212 0.293968 3 179.587 0
-8.10626 -1.66578 0.12148 3 178.987 0
1.17903 -0.525623 0.286718 3 178.387 0
-4.57544 13.4479 0.0725625 3 177.787 0
0.835881 -0.761291 0.126897 3 177.187 0
-12.7133 3.91408 0.189642 3 176.587 0
0.878315 -2.28077 0.130896 3 175.987 0
1.3088 13.6749 0.175393 3 175.388 0
-8.38793 -1.35607 0.294801 3 174.788 0
-14.0549 6.89415 0.271803 3 174.188 0
5.43444 5.84344 0.274553 3 173.588 0
1.20635 13.188 0.317716 3 172.988 0
-10.5451 9.71569 0.0941462 3 172.388 0
-2.41592 -1.96966 0.3048 3 171.788 0
-4.58056 14.1425 0.365546 3 171.189 0
5.84015 7.6586 0.418292 3 170.589 0
5.5849 6.88883 0.283802 3 169.989 0
-11.1049 9.79108 0.372712 3 169.389 0
3.82099 13.8798 0.301801 3 168.789 0
-5.32687 14.1204 0.381045 3 168.189 0
-8.78819 10.5086 0.369296 3 167.589 0
-1.96165 13.8417 0.518952 3 166.99 0
6.34314 6.94509 0.453873 3 166.39 0
-9.9678 0.0384136 0.257221 3 165.79 0
-13.8735 8.56356 0.272053 3 165.19 0
4.71904 13.0718 0.44804 3 164.59 0
-12.9689 4.35849 0.321133 3 163.99 0
5.48452 8.32637 0.336965 3 163.391 0
-5.81132 14.8595 0.504286 3 162.791 0
-4.43761 -3.00572 0.594363 3 162.191 0
6.62785 3.12825 0.63111 3 161.591 0
-1.07438 14.1046 0.390044 3 160.991 0
-8.73906 11.188 0.300134 3 160.391 0
-12.39 3.41201 0.266886 3 159.791 0
5.82216 10.3523 0.434124 3 159.192 0
-2.75424 -2.35633 0.190809 3 158.592 0
-6.43604 -2.33412 0.36188 3 157.992 0
-9.90794 -0.587922 0.347381 3 157.392 0
-9.10186 -1.29879 0.410793 3 156.792 0
-10.8218 -0.626061 0.570031 3 156.192 0
-2.84309 14.5563 0.615195 3 155.592 0
3.3011 0.0781043 0.517285 3 154.993 0
-1.90125 14.6969 0.338631 3 154.393 0
5.48165 12.7386 0.385378 3 153.793 0
-5.87085 15.6537 0.291385 3 153.193 0
6.37172 11.1148 0.49337 3 152.593 0
-5.20975 -1.94385 0.576947 3 151.993 0
2.00196 13.3706 0.49387 3 151.393 0
1.42104 -1.69554 0.665774 3 150.794 0
-1.65217 -2.23955 0.457206 3 150.194 0
-8.19789 13.0686 0.468289 3 149.594 0
-0.270612 14.7055 0.612778 3 148.994 0
-0.492515 -3.47602 0.512869 3 148.394 0
6.62839 7.72277 0.373045 3 147.794 0
6.25942 8.92842 0.639859 3 147.194 0
5.2422 2.36341 0.716521 3 146.595 0
4.40799 0.127678 0.585197 3 145.995 0
-6.67446 15.4528 0.538783 3 145.395 0
-8.91177 13.9981 0.692106 3 144.795 0
-9.9795 -1.39725 0.470955 3 144.195 0
-12.6657 1.50756 0.687689 3 143.595 0
-8.58494 11.8297 0.359296 3 142.995 0
-2.47089 -4.83975 0.543283 3 142.396 0
-0.152928 15.8738 0.561448 3 141.796 0
2.36209 -0.787067 0.633693 3 141.196 0
5.53877 13.8471 0.681606 3 140.596 0
-10.2124 13.6295 0.663024 3 139.996 0
7.01318 1.74769 0.806347 3 139.396 0
5.17068 1.06378 0.520618 3 138.797 0
6.79 6.00238 0.59003 3 138.197 0
-2.50248 15.7493 0.628277 3 137.597 0
-10.3526 10.4707 0.642109 3 136.997 0
7.38685 7.03726 0.593779 3 136.397 0
-1.2738 15.4497 0.636943 3 135.797 0
-14.7928 7.71853 0.766684 3 135.197 0
-5.69794 -3.09821 0.67194 3 134.598 0
-9.57824 11.3959 0.564698 3 133.998 0
-14.8788 4.97954 0.765434 3 133.398 0
-11.797 0.3074 0.777349 3 132.798 0
-8.65381 -2.35664 0.739519 3 132.198 0
-13.3814 10.5348 0.649525 3 131.598 0
8.22463 9.75566 0.703022 3 130.998 0
6.88561 10.0757 0.666857 3 130.399 0
-9.27551 12.6266 0.697272 3 129.799 0
8.47861 7.33788 0.536284 3 129.199 0
-13.4006 3.27135 0.754768 3 128.599 0
7.85649 4.1626 0.934755 3 127.999 0
-7.30642 16.6145 0.782682 3 127.399 0
0.95855 -3.53492 0.940838 3 126.799 0
3.78841 -1.20626 0.851761 3 126.2 0
0.0816348 17.0893 0.67694 3 125.6 0
-12.0729 -1.31175 0.850927 3 125 0
-3.47364 -3.95977 0.760184 3 124.4 0
-12.6538 9.35454 0.736686 3 123.8 0
-4.95862 -4.33053 0.76435 3 123.2 0
-14.7889 11.4437 0.916673 3 122.6 0
-11.8553 10.8901 0.917589 3 122.001 0
2.66904 -2.3208 0.72377 3 121.401 0
6.57266 12.3612 0.768433 3 120.801 0
-15.4387 6.37253 0.725437 3 120.201 0
-1.87548 -3.55163 0.874592 3 119.601 0
2.74225 -4.17461 0.905007 3 119.001 0
-8.3925 19.5246 0.890508 3 118.401 0
1.292 16.3532 0.739352 3 117.802 0
1.22454 14.7303 0.882592 3 117.202 0
-4.54353 15.3729 0.853094 3 116.602 0
-10.7066 12.1735 0.804764 3 116.002 0
7.05903 13.8941 0.840428 3 115.402 0
8.17859 5.86986 0.802098 3 114.802 0
9.67054 5.40881 0.753935 3 114.203 0
-7.3332 -3.48265 0.992584 3 113.603 0
7.59099 8.40536 0.789515 3 113.003 0
-13.1042 12.318 0.980668 3 112.403 0
2.8634 14.405 0.789849 3 111.803 0
-5.55549 16.8954 0.973502 3 111.203 0
2.89567 16.0815 0.885842 3 110.603 0
-16.4698 4.9578 0.826513 3 110.004 0
9.27677 8.53779 0.90184 3 109.404 0
-11.6431 13.4449 0.759101 3 108.804 0
-5.28897 -6.97575 1 3 108.204 0
-3.75612 -5.69365 0.999 3 107.604 0
-1.59216 17.0958 0.99675 3 107.004 0
-0.660573 -4.9785 1 3 106.404 0
8.46644 2.50101 0.832512 3 105.805 0
-10.7741 -2.55803 0.94792 3 105.205 0
-13.2987 0.243002 0.725187 3 104.605 0
-14.9127 13.3369 0.983668 3 104.005 0
-14.3265 1.77967 1 3 103.405 0
-3.41114 -7.66327 1 3 102.805 0
-15.4144 3.37083 0.927672 3 102.205 0
-1.97777 -6.34607 0.894674 3 101.606 0
4.85546 -4.90978 1 3 101.006 0
-8.22978 -5.07959 0.830429 3 100.406 0
5.59073 -1.55859 0.970835 3 99.806 0
4.42927 14.9043 0.852427 3 99.2062 0
-2.70575 18.6789 0.925672 3 98.6063 0
-14.6912 9.53236 1 3 98.0065 0
-16.4169 8.52392 1 3 97.4066 0
-14.6036 15.546 0.895758 3 96.8068 0
9.63873 3.76585 0.886342 3 96.2069 0
-9.41317 -3.81202 0.902257 3 95.607 0
-12.6475 -3.0625 0.989917 3 95.0072 0
-16.7118 12.5053 1 3 94.4073 0
-10.8658 15.0531 0.877009 3 93.8075 0
-11.2688 -4.30381 0.865426 3 93.2076 0
-13.9116 -1.52439 1 3 92.6078 0
-16.3212 1.6495 1 3 92.0079 0
4.25379 -3.0037 1 3 91.4081 0
-6.41581 -5.32332 1 3 90.8082 0
6.86125 -0.0557778 1 3 90.2084 0
-0.795026 18.9241 1 3 89.6085 0
10.2215 1.97194 1 3 89.0087 0
-17.3505 3.36114 1 3 88.4088 0
7.53047 -1.93946 1 3 87.809 0
-15.2182 -0.0102949 1 3 87.2091 0
-16.4662 10.5203 1 3 86.6092 0
-4.95813 -8.94777 1 3 86.0094 0
-3.58497 16.9658 1 3 85.4095 0
9.81611 10.3627 1 3 84.8097 0
-18.3835 8.88115 1 3 84.2098 0
-15.8788 -1.8969 1 3 83.61 0
-1.53777 -8.36207 1 3 83.0101 0
-14.6026 -3.4347 1 3 82.4103 0
4.66638 16.7413 1 3 81.8104 0
-17.2137 -0.140377 1 3 81.2106 0
1.28114 -5.45064 1 3 80.6107 0
-0.160766 -6.91445 1 3 80.0109 0
-6.54054 -10.1703 1 3 79.411 0
-8.88396 15.6965 1 3 78.8111 0
6.2822 15.5629 1 3 78.2113 0
1.77173 -7.42768 1 3 77.6114 0
-8.39351 -6.9015 1 3 77.0116 0
3.08068 17.958 1 3 76.4117 0
-9.96996 -5.64095 1 3 75.8119 0
-8.73507 17.6717 0.970919 3 75.212 0
1.13132 18.3974 1 3 74.6122 0
-10.5557 16.9049 1 3 74.0123 0
2.4162 19.9346 1 3 73.4125 0
-2.04226 20.4875 1 3 72.8126 0
-4.03774 20.5766 1 3 72.2128 0
11.1521 8.85725 1 3 71.6129 0
-18.3197 1.61275 1 3 71.0131 0
-11.8427 -6.34496 1 3 70.4132 0
-4.63445 18.6674 1 3 69.8133 0
-4.96781 22.3465 1 3 69.2135 0
-13.2741 -4.94923 1 3 68.6136 0
8.11185 11.4921 1 3 68.0138 0
-18.3654 5.08278 1 3 67.4139 0
-17.1366 6.65807 1 3 66.8141 0
-6.87187 -8.19828 1 3 66.2142 0
3.19593 -6.02563 1 3 65.6144 0
8.73946 0.62898 1 3 65.0145 0
-10.2992 18.8872 1 3 64.4147 0
-0.760931 22.0222 1 3 63.8147 0
0.394394 -8.87666 1 3 63.2146 0
6.20605 -3.43836 1 3 62.6145 0
-3.08065 -9.63449 1 3 62.0143 0
9.43571 -1.334 1 3 61.4142 0
-13.1803 14.2956 1 3 60.8141 0
-5.99369 20.1595 1 3 60.214 0
-6.88292 18.3696 1 3 59.6138 0
4.3664 19.49 1 3 59.0137 0
-12.3989 16.1366 1 3 58.4136 0
5.43134 -6.82492 1 3 57.8134 0
-9.78053 20.8186 1 3 57.2133 0
10.0801 -3.25791 1 3 56.6132 0
10.8547 0.0755302 1 3 56.0131 0
3.7713 -7.94056 1 3 55.4129 0
-16.5111 14.509 1 3 54.8128 0
-4.61345 -10.9178 1 3 54.2127 0
-12.1452 18.1187 1 3 53.6125 0
-7.88584 -12.6847 1 3 53.0124 0
-8.75035 -8.8815 1 3 52.4123 0
10.4817 12.2492 1 3 51.8122 0
-18.6787 12.8648 1 3 51.212 0
-9.06831 22.6874 1 3 50.6119 0
-8.74878 -10.8805 1 3 50.0118 0
10.4001 7.00478 1 3 49.4116 0
-18.4316 10.8805 1 3 48.8115 0
-16.2396 16.5019 1 3 48.2114 0
6.80677 -5.34566 1 3 47.6113 0
11.5358 3.47784 1 3 47.0111 0
8.81907 13.3612 1 3 46.411 0
-19.1032 7.01417 1 3 45.8109 0
0.486143 20.4592 1 3 45.2108 0
8.2675 15.2825 1 3 44.6106 0
8.16516 -3.83496 1 3 44.0105 0
-19.3492 3.34224 1 3 43.4104 0
-13.7675 -6.88772 1 3 42.8102 0
12.1834 1.58549 1 3 42.2101 0
11.6842 5.47146 1 3 41.61 0
13.3372 4.34658 1 3 41.0099 0
11.4749 -1.82497 1 3 40.4097 0
11.8702 13.6883 1 3 39.8096 0
-15.1991 -5.49204 1 3 39.2095 0
-1.1435 -10.3171 1 3 38.6093 0
-10.2966 -7.61285 1 3 38.0092 0
-7.65308 21.2743 1 3 37.4091 0
-6.82285 23.0933 1 3 36.809 0
10.208 14.8004 1 3 36.2088 0
-16.5222 -3.99266 1 3 35.6087 0
8.76665 -5.7418 1 3 35.0086 0
12.4363 7.3243 1 3 34.4084 0
5.9513 18.2703 1 3 33.8083 0
-12.1681 -8.31796 1 3 33.2082 0
-13.9959 17.3411 1 3 32.6081 0
7.62505 17.176 1 3 32.0079 0
12.8164 -0.311684 1 3 31.4079 0
-17.8742 -2.02734 1 3 30.8079 0
1.88188 21.8902 1 3 30.208 0
-20.3643 5.07809 1 3 29.608 0
-11.8879 20.1017 1 3 29.008 0
11.8021 10.7482 1 3 28.408 0
-15.6791 18.4212 1 3 27.808 0
-18.0877 15.7389 1 3 27.208 0
2.34575 -9.3432 1 3 26.608 0
0.783405 -10.8382 1 3 26.008 0
7.38316 -7.26032 1 3 25.408 0
-10.6219 -9.58629 1 3 24.808 0
-21.2328 6.87915 1 3 24.208 0
-5.89989 -12.448 1 3 23.6081 0
6.21459 20.253 1 3 23.0081 0
-20.3727 8.68449 1 3 22.4081 0
-19.2127 -0.176053 1 3 21.8081 0
-13.7407 19.3247 1 3 21.2081 0
-20.4218 10.6836 1 3 20.6081 0
-2.96371 22.2628 1 3 20.0081 0
-22.1277 9.64256 1 3 19.4081 0
-17.6368 17.933 1 3 18.8081 0
9.58639 16.7853 1 3 18.2081 0
-20.3197 1.5936 1 3 17.6082 0
5.88326 -8.77315 1 3 17.0082 0
3.82375 21.4148 1 3 16.4082 0
9.34344 -7.65684 1 3 15.8082 0
7.88847 19.1584 1 3 15.2082 0
13.1911 12.1866 1 3 14.6082 0
-21.3492 3.33909 1 3 14.0082 0
-17.1499 -5.92699 1 3 13.4082 0
-19.7145 14.5757 1 3 12.8082 0
-18.5599 -3.90275 1 3 12.2082 0
0.635331 23.4541 1 3 11.6082 0
5.67231 22.1776 1 3 11.0083 0
-11.3689 22.0331 1 3 10.4083 0
-21.5037 -0.0174479 1 3 9.80827 0
7.99946 21.1549 1 3 9.20828 0
-1.68168 23.7975 1 3 8.60829 0
2.72779 -11.3064 1 3 8.0083 0
-20.8364 -1.90061 1 3 7.40831 0
3.22788 40.7677 1 3 6.80832 0
48.0375 59.3847 1 3 6.20832 0
17.0271 98.6246 1 3 5.60833 0
-82.1868 89.3667 1 3 5.00834 0
-81.1907 114.402 1 3 4.40835 0
36.01 -155.11 1 3 3.80836 0
78.4431 150.678 1 3 3.20835 0
63.3032 168.751 1 3 2.60834 0
-126.095 139.762 1 3 2.00833 0
-13.7153 -194.143 1 3 1.40833 0
20.3423 197.112 1 3 0.808333 0
-157.434 -123.173 1 3 0.208333 0
