# Supplementary material for: Study of tumor growth indicates the existence of an “immunological threshold” separating states of pro- and antitumoral peritumoral inflammation
Source: PLoS One. 2018 Nov 2;13(11):e0202823. doi: 10.1371/journal.pone.0202823 (PMC6214501; doi:10.1371/journal.pone.0202823)
Supplement: S1 Data — File containing the position and radius of particles at simulated times. A detailed description file is provided alongside the data. (ZIP) [file pone.0202823.s004.zip › minimal dataset/competent/13900.csv]

0 0 1.00003 0 10176.2 0
-8.44189 3.66459 1.00013 0 11095.2 0
-0.193373 -1.98398 1.00006 0 10441.8 0
-1.38995 5.1724 1.00013 0 11053.2 0
-9.53562 -2.15267 1.00003 0 10064.4 0
-3.1879 4.29645 1.00013 0 11120.8 0
-1.53014 3.17733 1.00013 0 11036.1 0
-0.969205 11.1574 1.00006 0 10390.8 0
-8.30096 5.65916 1.00013 0 11089.6 0
-8.58259 1.66965 1.00003 0 10137.7 0
-5.26824 -0.569039 1.00006 0 10521.9 0
-4.84548 5.41565 1.00013 0 10990.4 0
-3.04754 6.29148 1.00013 0 11146.5 0
-4.42461 11.4005 1.00003 0 10122.8 0
-2.90743 8.28637 1.00006 0 10615 0
-8.16039 7.65424 1.00013 0 10989 0
2.20666 6.92722 1.00006 0 10528.6 0
-4.70507 7.41059 1.00013 0 10911.3 0
4.14233 9.8 1.00006 0 10374.2 0
-4.9861 3.42093 1.00013 0 11155.3 0
-10.099 4.78375 1.00006 0 10509.8 0
-9.81767 8.77356 1.00003 0 10056.3 0
-0.831119 13.1549 1.00003 0 10045.5 0
-1.2498 7.16753 1.00006 0 10577.1 0
0.268233 4.0542 1.00006 0 10591.8 0
-6.64356 4.53994 1.00013 0 11095.2 0
-9.95831 6.77856 1.00003 0 10142.4 0
-7.8797 11.6441 1.00003 0 10123.8 0
-7.06605 -1.44471 1.00003 0 10080.2 0
0.40834 6.04927 1.00013 0 11053.2 0
-6.78448 2.54526 1.00013 0 11045 0
0.826848 12.0373 1.00006 0 10496.8 0
-3.3281 2.30141 1.00013 0 11026.8 0
-3.47093 0.30662 1.00006 0 10519.4 0
-6.50296 6.53499 1.00013 0 10990.4 0
-6.36247 8.53 1.00006 0 10532.1 0
4.28082 11.7951 1.00006 0 10301.4 0
-4.56477 9.40552 1.00013 0 10911.3 0
0.128022 2.05915 1.00006 0 10665.8 0
-2.62657 12.2764 1.00003 0 10167.9 0
2.34551 8.92219 1.00003 0 10122 0
-2.76686 10.2815 1.00006 0 10615.1 0
-7.6335 13.7819 1.00003 0 9983.03 0
-6.22223 10.5248 1.00006 0 10596.9 0
2.06711 4.93215 1.00006 0 10591.9 0
-12.038 1.91315 1.00003 0 9996.78 0
-5.12725 1.42603 1.00006 0 10578 0
-1.1096 9.16242 1.00006 0 10577.1 0
3.72561 3.81472 1.00006 0 10573.9 0
-8.0199 9.64914 1.00006 0 10532.1 0
0.548054 8.04423 1.00006 0 10528.6 0
-10.3806 0.793799 1.00003 0 10091 0
-1.67052 1.18226 1.00006 0 10519.4 0
2.48383 10.9174 1.00006 0 10496.8 0
3.80237 1.81643 1.00006 0 10483.2 0
3.86536 5.80974 1.00003 0 10009.7 0
2.62386 12.9152 1.00006 0 10389 0
-13.4136 7.02239 1.00003 0 10189.7 0
-3.61138 -1.68881 1.00003 0 10176.2 0
-11.6157 7.89795 1.00003 0 10142.4 0
-10.2398 2.78868 1.00003 0 10137.7 0
0.687828 10.039 1.00003 0 10122 0
-6.92543 0.550364 1.00003 0 10091 0
5.67617 6.70773 1.00003 0 10081.8 0
1.92731 2.93727 1.00003 0 10062.4 0
-1.81344 -0.812392 1.00003 0 10050.5 0
-8.72311 -0.325218 1.00003 0 10028.8 0
-4.39474 13.2314 0.831126 0 10017.3 0
4.00392 7.80476 1.00003 0 10009.7 0
-11.8971 3.90807 1.00003 0 9996.79 0
-11.7565 5.90302 1.00003 0 9996 0
-6.08202 12.5199 1.00003 0 9983.04 0
2.00514 0.939349 1.00003 0 9953.41 0
-13.5545 5.02778 1.00003 0 9917.93 0
-3.17296 13.1403 0.0203119 3 208.579 0
-1.48208 -1.88913 0.124397 3 207.38 0
-2.63007 -1.99675 0.0281452 3 206.78 0
-8.09136 -1.16884 0.0536455 3 204.98 0
-10.9316 8.77671 0.0349786 3 202.581 0
-12.4033 0.860454 0.107563 3 199.582 0
-14.4799 7.45592 0.150728 3 197.782 0
-8.883 10.5698 0.235389 3 197.182 0
-2.09231 -1.85589 0.079646 3 196.582 0
-5.34507 13.3771 0.11323 3 195.983 0
0.212261 1.02057 0.042562 3 194.183 0
-2.05676 13.2811 0.154811 3 192.983 0
4.65807 8.65448 0.0737292 3 192.383 0
-1.90904 13.081 0.0802293 3 191.784 0
0.294671 13.0373 0.13223 3 191.184 0
4.5241 8.77157 0.097563 3 190.584 0
-9.16844 9.90657 0.17456 3 189.984 0
1.92286 -0.316051 0.237805 3 189.384 0
-12.5908 2.95308 0.178143 3 188.784 0
-4.81815 -1.67157 0.192892 3 188.184 0
4.13546 4.79067 0.0483121 3 186.985 0
-3.46218 13.033 0.0915629 3 186.385 0
-6.28723 13.6405 0.138896 3 185.185 0
-8.4871 10.6839 0.0628124 3 184.585 0
-2.56106 13.3675 0.0928129 3 183.386 0
0.35591 13.5741 0.259387 3 182.786 0
-9.12364 9.63173 0.0997297 3 182.186 0
2.99575 0.0767275 0.313133 3 181.586 0
-2.91975 13.5638 0.3103 3 180.986 0
-14.4615 6.63866 0.106396 3 180.386 0
-9.94361 -0.735422 0.286468 3 179.786 0
0.909613 13.3671 0.331465 3 179.187 0
-3.3006 13.1539 0.10373 3 178.587 0
-12.9518 2.81111 0.208724 3 177.987 0
-11.5475 0.646581 0.172143 3 177.387 0
4.41359 4.76928 0.165977 3 176.787 0
-3.39862 13.4273 0.182726 3 176.187 0
0.532033 1.05179 0.0856461 3 175.588 0
-9.87193 -0.240236 0.151395 3 174.988 0
-8.61242 12.909 0.284469 3 174.388 0
-14.5001 6.09585 0.417042 3 173.788 0
-11.4955 0.9305 0.10773 3 173.188 0
-9.74394 10.2197 0.449623 3 172.588 0
-10.5054 9.9181 0.325716 3 171.988 0
2.48413 -0.302081 0.323632 3 171.389 0
-9.22338 -3.39747 0.283469 3 170.789 0
-10.7406 -2.05126 0.205391 3 170.189 0
-12.0525 0.568236 0.338881 3 169.589 0
-2.39437 -1.90138 0.225056 3 168.989 0
-5.82246 -1.71374 0.252638 3 168.389 0
-12.7678 8.56268 0.330799 3 167.789 0
-1.21434 14.3557 0.260804 3 167.19 0
5.31067 8.74527 0.574031 3 166.59 0
5.36501 10.4488 0.364629 3 165.99 0
6.6739 7.63298 0.359713 3 165.39 0
-9.20621 12.0511 0.391294 3 164.79 0
-2.46107 -2.63586 0.484704 3 164.19 0
1.51957 13.8017 0.416292 3 163.59 0
-11.6333 10.4947 0.577447 3 162.991 0
-13.3569 2.3954 0.368879 3 162.391 0
-13.5846 8.5007 0.488037 3 161.791 0
-11.5659 -0.0836978 0.474455 3 161.191 0
-12.8639 0.652902 0.39671 3 160.591 0
-14.4339 8.07032 0.464206 3 159.991 0
4.85988 2.86027 0.476121 3 159.391 0
5.39492 11.1381 0.293968 3 158.792 0
5.18457 5.42944 0.369629 3 158.192 0
6.03833 8.07503 0.414292 3 157.592 0
3.87108 0.240459 0.579364 3 156.992 0
1.33384 -0.240266 0.35738 3 156.392 0
4.05105 13.2536 0.455623 3 155.792 0
-12.586 -0.266054 0.559532 3 155.193 0
-11.2374 9.41626 0.5447 3 154.593 0
1.39988 -1.32089 0.726103 3 153.993 0
5.41078 9.59691 0.282802 3 153.393 0
-14.8272 7.00884 0.413209 3 152.793 0
-14.0962 9.32428 0.482787 3 152.193 0
-1.55042 -2.44944 0.434958 3 151.593 0
2.35764 14.2783 0.389628 3 150.994 0
2.75559 -1.22789 0.636026 3 150.394 0
-9.4044 11.1444 0.53545 3 149.794 0
6.16942 9.40466 0.49962 3 149.194 0
5.01524 4.61752 0.45454 3 148.594 0
-13.6204 1.39065 0.664191 3 147.994 0
-9.39778 12.8515 0.432291 3 147.394 0
-13.8701 -0.00137267 0.750435 3 146.795 0
-13.4203 3.44417 0.57928 3 146.195 0
-3.45773 14.0682 0.423042 3 145.595 0
3.31309 14.2925 0.53845 3 144.995 0
-12.2874 9.2174 0.481704 3 144.395 0
0.194685 14.5531 0.735519 3 143.795 0
5.21304 0.516591 0.783182 3 143.195 0
2.23426 -2.34894 0.600612 3 142.596 0
6.78161 8.61136 0.501536 3 141.996 0
-10.5814 10.7523 0.508702 3 141.396 0
5.5603 1.92932 0.670691 3 140.796 0
5.13547 13.1362 0.591196 3 140.196 0
6.09206 12.0676 0.820513 3 139.596 0
-15.24 5.301 0.660275 3 138.996 0
6.40986 1.07289 0.535617 3 138.397 0
-4.52066 14.4905 0.434541 3 137.797 0
-5.04037 -2.65628 0.725187 3 137.197 0
5.15585 3.72818 0.428958 3 136.597 0
-10.4446 12.0984 0.846678 3 135.997 0
-2.15355 14.2045 0.688773 3 135.397 0
3.96395 -0.95177 0.602612 3 134.797 0
-8.06119 -2.63577 0.547699 3 134.198 0
-14.8748 4.04798 0.637693 3 133.598 0
-3.80407 15.1736 0.553199 3 132.998 0
-1.29164 15.2618 0.647192 3 132.398 0
6.39865 10.6105 0.665691 3 131.798 0
6.78245 2.1114 0.567365 3 131.198 0
-5.85651 16.6997 0.669857 3 130.599 0
-2.60699 15.5026 0.687356 3 129.999 0
-15.1103 8.91828 0.611195 3 129.399 0
-10.9381 -1.13022 0.735852 3 128.799 0
-15.7351 7.71617 0.737102 3 128.199 0
-11.8502 -1.93922 0.482538 3 127.599 0
5.38224 -1.10967 0.826429 3 126.999 0
-13.1237 10.3438 0.922256 3 126.4 0
-3.47734 -3.53931 0.851511 3 125.8 0
-5.62042 14.1699 0.712271 3 125.2 0
-6.52868 -3.23639 0.871926 3 124.6 0
-8.23992 -4.11186 0.932255 3 124 0
-9.89987 -4.2705 0.735269 3 123.4 0
-5.09673 -4.11465 0.733686 3 122.8 0
6.27015 3.32972 0.754601 3 122.201 0
6.59107 -0.160054 0.710438 3 121.601 0
7.83277 12.3312 0.904257 3 121.001 0
-16.6914 2.31062 0.911173 3 120.401 0
-0.408246 -3.84073 0.871176 3 119.801 0
3.04502 -3.72844 1 3 119.201 0
-14.8893 -2.90973 0.963836 3 118.601 0
-16.1034 6.33828 0.68494 3 118.002 0
0.063517 16.1593 0.866926 3 117.402 0
4.27655 -2.3631 0.838595 3 116.802 0
-5.04575 15.5433 0.741769 3 116.202 0
-12.1536 11.8719 0.881092 3 115.602 0
-2.03973 -4.54414 0.893091 3 115.002 0
6.34179 4.96688 0.86101 3 114.402 0
-15.0893 10.5281 1 3 113.803 0
-11.0869 13.4646 0.657441 3 113.203 0
-14.5567 2.61905 0.815263 3 112.603 0
-15.7776 12.3776 0.969836 3 112.003 0
7.6492 6.39243 1 3 111.403 0
1.62694 15.3249 0.887508 3 110.803 0
-8.29028 15.4636 0.803931 3 110.203 0
4.54284 -4.74886 0.814347 3 109.604 0
7.78682 1.09661 0.840928 3 109.004 0
-6.6493 15.3418 0.844178 3 108.404 0
8.1405 4.45436 1 3 107.804 0
-4.39183 18.5087 1 3 107.204 0
1.27348 -4.65664 1 3 106.604 0
7.03877 -1.86976 1 3 106.005 0
-3.74419 16.6735 0.946171 3 105.405 0
6.59299 13.8047 0.984334 3 104.805 0
-0.415923 -5.64764 0.927755 3 104.205 0
10.1794 9.4056 0.941004 3 103.605 0
-15.4093 -1.01791 1 3 103.005 0
1.65829 17.1261 0.895174 3 102.405 0
-9.61205 16.6944 1 3 101.806 0
-11.1748 -3.18525 0.938338 3 101.206 0
4.79833 14.6887 1 3 100.606 0
-16.6904 9.2068 1 3 100.006 0
-13.9338 12.0419 0.90434 3 99.4061 0
9.51475 13.1446 0.95642 3 98.8063 0
-7.39817 16.897 0.884092 3 98.2064 0
-18.6473 9.17618 0.958336 3 97.6066 0
-6.39067 18.4903 1 3 97.0067 0
-6.65921 -4.96509 0.854011 3 96.4069 0
8.35324 14.7207 1 3 95.807 0
-13.2938 -1.6445 0.989417 3 95.2071 0
-3.8538 -5.35134 1 3 94.6073 0
3.35958 16.0775 1 3 94.0074 0
-5.50909 -6.27874 0.897091 3 93.4076 0
8.83785 8.00098 1 3 92.8077 0
3.39255 18.0756 1 3 92.2079 0
7.83349 9.73035 1 3 91.608 0
-5.46695 20.2627 1 3 91.0082 0
-16.5022 4.21278 1 3 90.4083 0
-9.0114 -5.74142 0.870009 3 89.8085 0
8.97757 2.6401 1 3 89.2086 0
10.8811 7.5946 0.997167 3 88.6088 0
-3.9499 -7.34263 0.992084 3 88.0089 0
1.24564 -6.65335 1 3 87.409 0
3.01525 -5.7277 1 3 86.8092 0
9.61898 6.04879 1 3 86.2093 0
-12.7327 13.6564 1 3 85.6095 0
-7.38613 -6.66843 1 3 85.0096 0
-17.683 7.47092 1 3 84.4098 0
8.6769 -0.731812 1 3 83.8099 0
-15.3223 0.979984 1 3 83.2101 0
6.67189 15.8021 1 3 82.6102 0
-13.0638 -3.62421 1 3 82.0104 0
9.88654 0.8585 1 3 81.4105 0
-10.8579 -6.0315 1 3 80.8107 0
-2.1738 -6.43826 1 3 80.2108 0
9.24322 -2.64916 1 3 79.611 0
5.10705 17.047 1 3 79.0111 0
5.781 -3.4247 1 3 78.4112 0
-1.65657 16.8939 1 3 77.8114 0
-0.528535 -7.57341 1 3 77.2115 0
-9.63394 14.2607 1 3 76.6117 0
-2.40624 18.7474 1 3 76.0118 0
6.30208 -5.35404 1 3 75.412 0
7.71281 -3.93658 1 3 74.8121 0
-2.30724 -8.48368 1 3 74.2123 0
-11.4185 15.1637 1 3 73.6124 0
-18.3822 3.53198 1 3 73.0126 0
9.34175 11.1727 1 3 72.4127 0
8.44845 16.7183 1 3 71.8129 0
-3.47456 20.4361 1 3 71.213 0
-12.8116 -5.608 1 3 70.6132 0
-9.37434 -7.57463 1 3 70.0133 0
-16.7129 -3.63667 1 3 69.4134 0
-14.6972 14.0261 1 3 68.8136 0
-17.1952 0.278762 1 3 68.2137 0
-18.0309 5.50187 1 3 67.6139 0
1.15625 -8.651 1 3 67.014 0
10.1307 15.6368 1 3 66.4142 0
-15.1241 -4.85701 1 3 65.8143 0
-5.76316 -8.15961 1 3 65.2145 0
12.1383 9.14641 1 3 64.6146 0
-20.5035 8.5528 1 3 64.0148 0
-14.6761 -6.80602 1 3 63.4146 0
-0.759368 19.8814 1 3 62.8145 0
-0.00892901 18.0277 1 3 62.2144 0
-17.282 -1.71944 1 3 61.6143 0
1.67666 19.1024 1 3 61.0141 0
-19.9112 4.82074 1 3 60.414 0
9.76431 -4.579 1 3 59.8139 0
-12.8442 -7.60671 1 3 59.2137 0
-7.69718 -8.66285 1 3 58.6136 0
-4.11872 -9.33136 1 3 58.0135 0
4.78625 -6.65635 1 3 57.4134 0
11.8531 0.493854 1 3 56.8132 0
-5.9427 -10.1487 1 3 56.2131 0
10.2766 4.16009 1 3 55.613 0
-6.13109 22.1487 1 3 55.0128 0
-18.6578 -3.17087 1 3 54.4127 0
-8.47011 18.447 1 3 53.8126 0
11.5928 5.72899 1 3 53.2125 0
11.4697 12.9703 1 3 52.6123 0
13.1575 2.05217 1 3 52.0122 0
-9.42311 -9.67314 1 3 51.4121 0
-13.379 15.5471 1 3 50.8119 0
11.1854 2.37918 1 3 50.2118 0
-0.628964 -9.56976 1 3 49.6117 0
-13.5218 17.5422 1 3 49.0116 0
-11.5574 17.158 1 3 48.4114 0
-7.46456 20.1761 1 3 47.8113 0
-18.9762 -0.629284 1 3 47.2112 0
-17.2888 11.1129 1 3 46.611 0
-17.1659 -5.58477 1 3 46.0109 0
-11.1003 -8.5841 1 3 45.4108 0
-18.7287 1.56252 1 3 44.8107 0
6.88394 17.9639 1 3 44.2105 0
11.9904 14.901 1 3 43.6104 0
6.67271 -7.31833 1 3 43.0103 0
-16.6945 14.122 1 3 42.4102 0
-10.4352 18.8131 1 3 41.81 0
10.6428 -1.09806 1 3 41.2099 0
-1.82865 21.5716 1 3 40.6098 0
-12.398 19.1954 1 3 40.0096 0
-4.13861 22.3219 1 3 39.4095 0
5.14075 19.0465 1 3 38.8094 0
11.3306 10.9751 1 3 38.2093 0
-19.5608 6.78941 1 3 37.6091 0
12.453 3.92378 1 3 37.009 0
-9.43075 20.5424 1 3 36.4089 0
2.93301 -7.72561 1 3 35.8087 0
-15.3437 15.9189 1 3 35.2086 0
-20.5099 0.654223 1 3 34.6085 0
4.70459 -8.65383 1 3 34.0084 0
10.2262 17.6345 1 3 33.4082 0
-13.0615 -9.59408 1 3 32.8081 0
8.23479 -5.86723 1 3 32.208 0
-14.8941 -8.7933 1 3 31.6079 0
0.927005 20.9565 1 3 31.0079 0
12.8558 7.27946 1 3 30.408 0
-7.77964 -10.9348 1 3 29.808 0
2.84451 -9.72337 1 3 29.208 0
-2.4789 -10.476 1 3 28.608 0
-18.2503 12.8657 1 3 28.008 0
-4.29111 -11.3229 1 3 27.408 0
-14.3908 19.365 1 3 26.808 0
-20.3405 -2.09086 1 3 26.208 0
-11.3934 20.924 1 3 25.608 0
14.1137 8.83424 1 3 25.008 0
-19.2868 11.0267 1 3 24.408 0
-20.2482 12.7802 1 3 23.8081 0
-20.2608 2.8485 1 3 23.2081 0
6.59123 -9.31666 1 3 22.6081 0
12.6267 -1.35048 1 3 22.0081 0
1.05444 -10.6485 1 3 21.4081 0
13.7158 5.47415 1 3 20.8081 0
-16.5555 -7.48894 1 3 20.2081 0
-0.799881 -11.5623 1 3 19.6081 0
-21.7903 4.13731 1 3 19.0081 0
14.4274 3.60572 1 3 18.4081 0
11.2084 -3.01648 1 3 17.8081 0
-21.4413 6.10865 1 3 17.2082 0
-15.7309 17.8804 1 3 16.6082 0
-11.3187 -10.5724 1 3 16.0082 0
-18.6446 14.8264 1 3 15.4082 0
-6.14264 -12.1387 1 3 14.8082 0
4.61584 -10.6517 1 3 14.2082 0
8.60535 -7.83238 1 3 13.6082 0
-22.0421 1.93914 1 3 13.0082 0
3.42437 20.0752 1 3 12.4082 0
2.74281 -11.7202 1 3 11.8082 0
-17.3035 16.3097 1 3 11.2082 0
-8.12915 22.0619 1 3 10.6083 0
13.3191 10.7605 1 3 10.0083 0
0.884142 -12.6408 1 3 9.40828 0
-9.64182 -11.6606 1 3 8.80828 0
-9.46234 -13.7367 1 3 8.20829 0
-11.2612 -12.835 1 3 7.6083 0
28.4429 -33.41 1 3 7.00831 0
-32.4148 52.2957 1 3 6.40832 0
89.7359 35.4355 1 3 5.80833 0
116.197 26.2888 1 3 5.20834 0
-135.256 6.87293 1 3 4.60835 0
114.479 101.276 1 3 4.00836 0
-148.972 -74.0397 1 3 3.40835 0
176.506 -23.2859 1 3 2.80834 0
-76.5889 168.712 1 3 2.20833 0
-79.4553 175.826 1 3 1.60833 0
193.966 -35.9 1 3 1.00833 0
113.804 163.92 1 3 0.408333 0
