# Supplementary material for: Study of tumor growth indicates the existence of an “immunological threshold” separating states of pro- and antitumoral peritumoral inflammation
Source: PLoS One. 2018 Nov 2;13(11):e0202823. doi: 10.1371/journal.pone.0202823 (PMC6214501; doi:10.1371/journal.pone.0202823)
Supplement: S1 Data — File containing the position and radius of particles at simulated times. A detailed description file is provided alongside the data. (ZIP) [file pone.0202823.s004.zip › minimal dataset/competent/23860.csv]

2.18495e+07 -1.77318e+08 0.884706 0 20102.2 0
-77.7365 108.359 0.133063 3 213.978 0
-89.3664 175.927 0.0683125 3 211.579 0
45.9786 22.7839 0.100063 3 207.38 0
47.6297 25.1967 0.12373 3 206.18 0
49.9107 24.6396 0.0908128 3 204.38 0
-115.466 162.978 0.0105619 3 203.781 0
-190.863 -25.7774 0.0133119 3 203.181 0
-121.248 159.666 0.0544789 3 200.781 0
49.2296 25.2161 0.0666458 3 200.182 0
46.3717 22.9211 0.0164786 3 198.982 0
50.3293 19.5988 0.158228 3 198.382 0
-189.048 -61.2473 0.0605623 3 196.582 0
-79.0143 -181.063 0.130646 3 195.983 0
-23.9176 -197.095 0.0285618 3 195.383 0
-190.086 -23.4289 0.0490621 3 194.783 0
13.1279 -198.052 0.0124786 3 194.183 0
-172.837 -99.9499 0.0365619 3 193.583 0
-197.991 15.5229 0.0802293 3 192.983 0
49.928 24.914 0.0757293 3 191.784 0
37.7364 -195.135 0.131063 3 191.184 0
50.3971 22.5463 0.211724 3 190.584 0
46.462 23.8647 0.165977 3 189.984 0
49.4751 26.7106 0.140229 3 189.384 0
46.4171 25.3593 0.204224 3 188.784 0
46.3521 21.2121 0.0109786 3 188.184 0
46.7042 22.5024 0.276886 3 187.585 0
-65.7111 -187.546 0.190309 3 186.985 0
45.6885 21.3119 0.0209786 3 186.385 0
46.725 21.3469 0.0403953 3 185.785 0
45.5465 27.3917 0.26447 3 185.185 0
-83.4044 -181.198 0.201891 3 184.585 0
-156.906 122.825 0.109396 3 183.985 0
48.1735 21.967 0.282302 3 183.386 0
-133.15 -148.161 0.137313 3 182.786 0
-107.265 165.728 0.0338119 3 182.186 0
43.7219 28.9136 0.285302 3 181.586 0
-180.636 81.0957 0.171477 3 180.386 0
48.2273 24.9246 0.222223 3 179.786 0
44.2868 24.1835 0.283385 3 179.187 0
47.8313 25.7145 0.398627 3 178.587 0
-167.164 107.681 0.372879 3 177.387 0
47.7048 21.5072 0.338881 3 176.787 0
48.9358 25.8875 0.201725 3 176.187 0
-82.7786 182.569 0.263053 3 175.588 0
-198.771 20.9634 0.335715 3 174.988 0
48.2387 28.329 0.443624 3 174.388 0
51.5106 23.1355 0.244888 3 173.788 0
47.3597 26.3759 0.396377 3 173.188 0
45.6087 21.0768 0.152811 3 172.588 0
-191.085 -52.08 0.389794 3 171.988 0
-192.985 46.7425 0.269636 3 171.389 0
50.5204 23.5917 0.283302 3 170.789 0
49.219 21.3423 0.347214 3 170.189 0
50.7079 24.573 0.246305 3 169.589 0
46.2188 19.6211 0.391377 3 168.989 0
50.9907 23.313 0.249221 3 168.389 0
46.7816 27.3095 0.361463 3 167.789 0
-124.583 -154.714 0.285718 3 167.19 0
-164.118 112.657 0.482704 3 166.59 0
-160.553 -114.218 0.435208 3 165.99 0
47.0529 21.2325 0.293468 3 165.39 0
-98.0896 172.74 0.345297 3 164.79 0
-173.375 97.6607 0.276386 3 164.19 0
-116.922 161.015 0.375879 3 163.59 0
46.4326 21.7301 0.417126 3 162.991 0
45.9011 23.3923 0.480038 3 162.391 0
47.6097 20.661 0.49937 3 161.791 0
44.8599 24.5243 0.374129 3 161.191 0
43.2334 21.5092 0.390794 3 160.591 0
51.3414 22.3014 0.353297 3 159.991 0
-88.2506 -177.674 0.294968 3 159.391 0
-193.072 -52.3907 0.297384 3 158.792 0
51.5414 27.4734 0.517368 3 158.192 0
-163.276 114.806 0.429041 3 157.592 0
46.4588 20.5748 0.583364 3 156.992 0
25.6877 -195.457 0.667524 3 156.392 0
41.6801 25.2441 0.553282 3 155.792 0
-184.649 -74.1358 0.613195 3 155.193 0
47.2553 28.4407 0.544616 3 154.593 0
-192.551 -45.6861 0.404293 3 153.993 0
48.3368 19.5519 0.490787 3 153.393 0
39.9378 23.2251 0.411543 3 152.793 0
46.7934 29.2386 0.375212 3 152.193 0
48.6211 20.5937 0.510285 3 151.593 0
45.935 24.9952 0.386294 3 150.994 0
44.3507 -194.214 0.532367 3 150.394 0
-89.8189 177.087 0.424458 3 149.794 0
-43.7262 -195.065 0.454706 3 149.194 0
-189.051 -64.2416 0.627694 3 148.594 0
-200.366 8.98975 0.496287 3 147.994 0
-195.614 30.3721 0.506286 3 147.394 0
44.8592 23.6335 0.49337 3 146.795 0
45.1263 25.3804 0.500286 3 146.195 0
50.4564 21.752 0.509369 3 145.595 0
44.1503 25.5787 0.424792 3 144.995 0
43.671 24.7382 0.5392 3 144.395 0
-182.451 82.9074 0.655692 3 143.795 0
-182.346 78.0488 0.5407 3 143.195 0
46.1578 28.061 0.613445 3 142.596 0
-148.384 -132.114 0.395127 3 141.996 0
49.7447 29.5076 0.645526 3 141.396 0
6.60721 -199.442 0.572448 3 140.796 0
48.258 31.5279 0.512452 3 140.196 0
-107.069 -167.942 0.678357 3 139.596 0
-122.356 -157.752 0.347631 3 138.996 0
49.3167 28.3043 0.63136 3 138.397 0
-30.0328 -195.941 0.555866 3 137.797 0
-71.5666 -186.863 0.888341 3 137.197 0
-158.573 -118.459 0.509452 3 136.597 0
46.2556 26.3155 0.707355 3 135.997 0
53.1113 25.2087 0.737936 3 135.397 0
48.9775 30.5925 0.664941 3 134.797 0
34.3786 -196.425 0.72827 3 134.198 0
49.9373 25.8297 0.699438 3 133.598 0
52.2708 22.8069 0.5397 3 132.998 0
44.7759 26.6438 0.807764 3 132.398 0
-108.703 -166.609 0.72602 3 131.798 0
-136.578 145.095 0.623944 3 131.198 0
41.8624 29.3823 0.826429 3 130.599 0
47.216 19.6334 0.596279 3 129.999 0
-110.67 166.791 0.567615 3 129.399 0
-163.743 -112.975 0.728353 3 128.799 0
42.5816 24.5616 0.559615 3 128.199 0
44.9065 28.0827 0.63711 3 127.599 0
-156.853 -122.682 0.719604 3 126.999 0
-79.9667 181.85 0.647359 3 126.4 0
49.9032 20.4528 0.772933 3 125.8 0
-115.949 -161.074 0.675857 3 125.2 0
46.9023 30.4357 0.784016 3 124.6 0
50.8424 28.5966 0.7716 3 124 0
-105.063 167.323 0.661691 3 123.4 0
48.1056 29.4975 0.731936 3 122.8 0
-160.334 -120.559 0.894674 3 122.201 0
59.8002 -189.222 0.837345 3 121.601 0
-124.439 -157.017 0.766517 3 121.001 0
54.5672 25.7039 0.798515 3 120.401 0
-197.931 -6.59919 0.749435 3 119.801 0
51.5743 25.9971 0.944671 3 119.201 0
-198.719 -15.5473 1 3 118.601 0
-176.223 -90.936 0.884092 3 118.002 0
47.802 18.3637 0.793682 3 117.402 0
-32.535 -197.357 0.878759 3 116.802 0
51.8297 24.21 0.86076 3 116.202 0
45.5556 29.4541 0.879675 3 115.602 0
51.2779 18.9586 0.725853 3 115.002 0
48.4873 27.0108 0.890091 3 114.402 0
-188.234 67.5354 0.95042 3 113.803 0
-73.0434 -184.876 0.822096 3 113.203 0
49.5665 18.7002 1 3 112.603 0
-193.13 -55.2521 0.646776 3 112.003 0
43.4319 30.0412 0.874176 3 111.403 0
-180.351 83.9131 0.975752 3 110.803 0
42.903 26.1132 0.928339 3 110.203 0
-96.4907 174.764 0.876842 3 109.604 0
50.1707 27.244 0.729353 3 109.004 0
42.9119 20.1486 1 3 108.404 0
45.071 22.146 1 3 107.804 0
-191.195 -59.518 0.82243 3 107.204 0
10.6533 199.197 0.868176 3 106.604 0
-81.4593 -181.669 1 3 106.005 0
-182.059 -83.137 0.956253 3 105.405 0
43.4594 27.8085 0.834845 3 104.805 0
-57.3742 -191.191 0.982751 3 104.205 0
-143.845 137.907 1 3 103.605 0
-96.8382 -174.539 0.929005 3 103.005 0
52.4593 17.6189 0.778766 3 102.405 0
45.0739 31.2714 1 3 101.806 0
-162.081 -116.065 1 3 101.206 0
-192.103 -25.0327 0.81793 3 100.606 0
-179.532 -86.2248 0.869426 3 100.006 0
42.9032 16.6423 0.978918 3 99.4061 0
-169.439 106.609 1 3 98.8063 0
-152.029 -128.673 0.905174 3 98.2064 0
-165.997 -110.499 1 3 97.6066 0
-160.567 -118.305 0.751185 3 97.0067 0
51.6426 20.8156 1 3 96.4069 0
-186.239 -71.3413 1 3 95.807 0
67.4626 -186.964 0.939588 3 95.2071 0
55.328 24.0878 0.971419 3 94.6073 0
53.5009 23.601 0.916339 3 94.0074 0
-170.961 102.423 1 3 93.4076 0
-103.719 168.868 1 3 92.8077 0
40.105 29.8801 1 3 92.2079 0
-85.5053 -179.113 1 3 91.608 0
-186.072 71.4211 1 3 91.0082 0
43.3682 23.213 1 3 90.4083 0
-195.031 -45.2362 1 3 89.8085 0
54.2581 17.792 1 3 89.2086 0
56.9573 25.201 1 3 88.6088 0
43.919 18.4206 1 3 88.0089 0
-194.768 45.4032 1 3 87.409 0
-41.7453 130.835 1 3 86.8092 0
41.9014 21.8696 0.985834 3 86.2093 0
-58.1407 -154.929 1 3 85.6095 0
58.3574 -191.398 1 3 85.0096 0
45.8371 18.3601 0.875926 3 84.4098 0
41.2498 23.7472 1 3 83.8099 0
44.9208 20.1516 1 3 83.2101 0
-64.5364 188.474 1 3 82.6102 0
35.8036 -150.375 1 3 82.0104 0
-3.28779 142.616 1 3 81.4105 0
50.8947 16.7636 1 3 80.8107 0
65.3094 -189.074 1 3 80.2108 0
-81.0445 -184.625 1 3 79.611 0
-41.2243 -194.993 1 3 79.0111 0
53.2697 26.9514 1 3 78.4112 0
-4.11993 -197.899 1 3 77.8114 0
46.9121 32.221 1 3 77.2115 0
39.1819 24.4172 1 3 76.6117 0
-127.975 152.737 1 3 76.0118 0
-198.595 12.9438 1 3 75.412 0
44.8917 16.6731 1 3 74.8121 0
-78.6758 -182.891 1 3 74.2123 0
52.5998 28.8358 1 3 73.6124 0
55.399 22.1155 1 3 73.0126 0
-192.955 -49.9327 1 3 72.4127 0
52.9717 19.3211 1 3 71.8129 0
53.4434 21.6858 1 3 71.213 0
50.2093 32.1022 1 3 70.6132 0
46.8874 16.8044 1 3 70.0133 0
-151.798 129.268 1 3 69.4134 0
48.6007 33.2932 1 3 68.8136 0
-134.672 147.352 1 3 68.2137 0
45.0668 33.2714 1 3 67.6139 0
48.8954 16.8163 1 3 67.014 0
41.6386 27.5696 1 3 66.4142 0
51.8462 14.4981 1 3 65.8143 0
-196.704 33.406 1 3 65.2145 0
-186.724 -67.9498 1 3 64.6146 0
18.1085 -198.815 1 3 64.0148 0
51.1616 30.3426 1 3 63.4146 0
53.3593 30.686 1 3 62.8145 0
54.7724 20.1913 1 3 62.2144 0
-199.817 15.4488 1 3 61.6143 0
40.8655 20.0594 1 3 61.0141 0
-92.5753 177.174 1 3 60.414 0
55.9097 26.9047 1 3 59.8139 0
-153.56 -127.319 1 3 59.2137 0
54.6163 28.4302 1 3 58.6136 0
40.3445 26.0446 1 3 58.0135 0
-150.152 131.559 1 3 57.4134 0
-174.492 93.2152 1 3 56.8132 0
6.90049 199.611 1 3 56.2131 0
90.4371 -177.512 1 3 55.613 0
-197.62 -10.9668 1 3 55.0128 0
-199.964 -6.31674 1 3 54.4127 0
-78.7886 183.819 1 3 53.8126 0
47.9017 15.0806 1 3 53.2125 0
-61.7636 -188.974 1 3 52.6123 0
43.9045 14.9338 1 3 52.0122 0
39.9049 21.8136 1 3 51.4121 0
41.9199 18.36 1 3 50.8119 0
-182.611 80.0321 1 3 50.2118 0
84.0053 181.946 1 3 49.6117 0
43.3205 32.2333 1 3 49.0116 0
-198.29 -19.355 1 3 48.4114 0
56.7275 20.6129 1 3 47.8113 0
75.2521 -184.482 1 3 47.2112 0
57.0928 23.2056 1 3 46.611 0
-199.332 1.86097 1 3 46.0109 0
-179.263 87.1179 1 3 45.4108 0
39.6709 27.9278 1 3 44.8107 0
38.3538 26.2377 1 3 44.2105 0
56.0593 18.6605 1 3 43.6104 0
-133.839 149.945 1 3 43.0103 0
53.1715 15.9942 1 3 42.4102 0
49.899 14.9543 1 3 41.81 0
41.6092 31.1982 1 3 41.2099 0
-90.7855 -176.261 1 3 40.6098 0
58.4073 21.6983 1 3 40.0096 0
-174.356 -97.1253 1 3 39.4095 0
45.906 14.9494 1 3 38.8094 0
-199.739 -3.74669 1 3 38.2093 0
46.828 34.2192 1 3 37.6091 0
107.805 -168.093 1 3 37.009 0
-174.02 95.16 1 3 36.4089 0
-197.258 28.4638 1 3 35.8087 0
37.6803 28.1209 1 3 35.2086 0
14.3002 -198.779 1 3 34.6085 0
52.1996 32.3157 1 3 34.0084 0
112.284 -165.254 1 3 33.4082 0
-105.435 -169.546 1 3 32.8081 0
-117.84 -159.658 1 3 32.208 0
38.0966 22.7373 1 3 31.6079 0
-199.862 -9.93747 1 3 31.0079 0
47.0194 13.2857 1 3 30.408 0
-147.357 -134.279 1 3 29.808 0
55.322 30.3015 1 3 29.208 0
162.525 115.375 1 3 28.608 0
-91.2589 -178.238 1 3 28.008 0
-30.1677 197.047 1 3 27.408 0
-176.667 94.6911 1 3 26.808 0
139.999 -142.14 1 3 26.208 0
56.018 -13.9727 1 3 25.608 0
24.4274 -197.801 1 3 25.008 0
-146.108 135.525 1 3 24.408 0
50.5073 34.0796 1 3 23.8081 0
56.72 28.7332 1 3 23.2081 0
55.2707 16.0677 1 3 22.6081 0
0.162876 -199.306 1 3 22.0081 0
-88.5214 178.491 1 3 21.4081 0
84.0019 -180.67 1 3 20.8081 0
12.6457 108.305 1 3 20.2081 0
62.7068 70.0159 1 3 19.6081 0
-19.4165 123.273 1 3 19.0081 0
59.9438 94.693 1 3 18.4081 0
-83.3698 111.993 1 3 17.8081 0
-72.805 185.719 1 3 17.2082 0
45.521 125.63 1 3 16.6082 0
116.444 45.3869 1 3 16.0082 0
27.2383 -198.112 1 3 15.4082 0
-120.316 -159.946 1 3 14.8082 0
125.351 66.9835 1 3 14.2082 0
-51.3421 -191.92 1 3 13.6082 0
-59.4186 -191.079 1 3 13.0082 0
-32.0134 165.425 1 3 12.4082 0
163.841 -7.0349 1 3 11.8082 0
-25.9157 -197.634 1 3 11.2082 0
-185.251 73.5667 1 3 10.6083 0
-3.00245 -200.008 1 3 10.0083 0
-53.5115 -192.099 1 3 9.40828 0
-197.236 31.2038 1 3 8.80828 0
-172.439 99.9475 1 3 8.20829 0
100.6 155.772 1 3 7.6083 0
-85.4158 -181.115 1 3 7.00831 0
-198.398 -21.9823 1 3 6.40832 0
-188.785 -65.8907 1 3 5.80833 0
-141.472 140.353 1 3 5.20834 0
67.1088 183.094 1 3 4.60835 0
-51.4893 189.959 1 3 4.00836 0
-28.0765 -197.342 1 3 3.40835 0
36.2058 -195.975 1 3 2.80834 0
-102.365 170.952 1 3 2.20833 0
147.144 -134.684 1 3 1.60833 0
-175.585 96.6807 1 3 1.00833 0
150.84 131.266 1 3 0.408333 0
