# Supplementary material for: Study of tumor growth indicates the existence of an “immunological threshold” separating states of pro- and antitumoral peritumoral inflammation
Source: PLoS One. 2018 Nov 2;13(11):e0202823. doi: 10.1371/journal.pone.0202823 (PMC6214501; doi:10.1371/journal.pone.0202823)
Supplement: S1 Data — File containing the position and radius of particles at simulated times. A detailed description file is provided alongside the data. (ZIP) [file pone.0202823.s004.zip › minimal dataset/competent/13280.csv]

0 0 1.00003 0 9522.33 0
1.13777 -3.27008 1.00006 0 9560.35 0
5.2899 0.00853689 1.00003 0 9275.07 0
-7.94444 4.5717 1.00013 0 10441.3 0
-0.376216 -1.96289 1.00006 0 9787.87 0
-0.764382 5.23709 1.00013 0 10399.3 0
-16.0951 8.85447 1.00006 0 9708.1 0
-9.0694 -1.32134 1.00003 0 9410.49 0
-2.65318 4.57958 1.00013 0 10466.9 0
-1.13954 3.27269 1.00013 0 10382.2 0
0.360753 11.1301 1.00006 0 9736.9 0
-7.56928 6.53623 1.00013 0 10435.7 0
-8.31946 2.60735 1.00003 0 9483.78 0
-5.29214 -0.00665202 1.00006 0 9868.03 0
-4.16696 5.88669 1.00013 0 10336.5 0
-2.27809 6.54407 1.00013 0 10492.6 0
-3.04189 11.7797 1.00003 0 9468.86 0
-1.90302 8.50841 1.00006 0 9961.14 0
1.51226 -1.30571 1.00003 0 9411.35 0
-7.19435 8.50055 1.00013 0 10335.1 0
5.66525 1.97305 1.00003 0 9391.72 0
3.01306 6.55176 1.00006 0 9874.67 0
-0.751129 -3.92744 1.00006 0 9720.01 0
-3.7919 7.85111 1.00013 0 10257.4 0
5.27711 9.17356 1.00006 0 9720.33 0
-4.54197 3.92217 1.00013 0 10501.4 0
7.16571 9.83102 1.00003 0 9433.34 0
-9.45815 5.87888 1.00006 0 9855.93 0
-8.70786 9.80751 1.00003 0 9402.35 0
0.735572 13.0945 1.00003 0 9391.57 0
-0.389246 7.20143 1.00006 0 9923.16 0
-8.33287 11.772 1.00003 0 9535.76 0
0.749302 3.93007 1.00006 0 9937.94 0
-6.05557 5.22909 1.00013 0 10441.3 0
-10.754 -1.74519 0.73705 0 9314.38 0
-9.08305 7.84329 1.00003 0 9488.46 0
-6.44429 12.4294 1.00003 0 9469.86 0
-7.18091 -0.663986 1.00003 0 9426.25 0
-4.15338 -3.27803 1.00006 0 9828.86 0
1.12426 5.89443 1.00013 0 10399.3 0
-6.43082 3.26478 1.00013 0 10391.1 0
7.92918 4.59332 1.00003 0 9276.32 0
2.24949 11.7876 1.00006 0 9842.92 0
-3.0283 2.61538 1.00013 0 10372.9 0
-3.4033 0.650825 1.00006 0 9865.48 0
-5.68061 7.1936 1.00013 0 10336.5 0
-5.30546 9.15783 1.00006 0 9878.16 0
5.65213 11.1382 1.00006 0 9647.45 0
-3.41678 9.81531 1.00013 0 10257.4 0
0.374007 1.9657 1.00006 0 10011.9 0
-13.6541 2.7403 1.00003 0 9417.09 0
-1.15308 12.4371 1.00003 0 9514.02 0
3.38826 8.51617 1.00003 0 9468.11 0
-13.9992 9.79996 1.00003 0 9400.66 0
-1.52801 10.4729 1.00006 0 9961.15 0
-6.06906 14.3937 1.00003 0 9329.12 0
-4.93054 11.1224 1.00006 0 9942.99 0
2.63811 4.58747 1.00006 0 9937.95 0
-11.722 3.25707 1.00003 0 9342.88 0
4.5129 14.4097 1.00003 0 9322.09 0
-4.91709 1.95778 1.00006 0 9924.05 0
-0.0142102 9.16588 1.00006 0 9923.17 0
4.1515 3.28016 1.00006 0 9920.04 0
-5.66719 -1.97117 1.00003 0 9374.87 0
-5.71985 16.363 1.00003 0 9384.77 0
-6.81918 10.4648 1.00006 0 9878.17 0
-12.0971 1.29263 1.00006 0 9876.06 0
1.49947 7.85885 1.00006 0 9874.68 0
-10.2083 1.94992 1.00003 0 9437.12 0
-1.51455 1.30828 1.00006 0 9865.49 0
7.54107 11.7953 1.00003 0 9319.49 0
-14.374 7.83576 1.00003 0 9342.08 0
3.76336 10.4807 1.00006 0 9842.93 0
3.77632 1.31586 1.00006 0 9829.29 0
-2.26463 -2.62041 1.00006 0 9787.88 0
4.52676 5.24457 1.00003 0 9355.76 0
2.62427 13.7519 1.00006 0 9736.91 0
4.13819 12.4451 1.00006 0 9735.1 0
6.02689 13.1027 1.00006 0 9725.85 0
-12.1103 10.4574 1.00006 0 9708.1 0
-12.4855 8.49291 1.00003 0 9535.76 0
-3.77855 -1.31345 1.00003 0 9522.34 0
-10.5967 9.15018 1.00003 0 9488.48 0
-9.83321 3.91442 1.00003 0 9483.78 0
1.11045 15.059 1.00003 0 9469.87 0
-4.18033 15.0512 1.00003 0 9468.87 0
1.87459 9.82328 1.00003 0 9468.12 0
-7.95795 13.7364 1.00003 0 9450.59 0
-6.80576 1.30043 1.00003 0 9437.13 0
8.30486 6.55763 1.00003 0 9433.35 0
6.41551 5.90168 1.00003 0 9427.94 0
-7.55604 -2.62888 1.00003 0 9426.26 0
-9.78635 -3.18813 1.00003 0 9419.25 0
3.40127 -0.648552 1.00003 0 9411.36 0
2.26271 2.62302 1.00003 0 9408.45 0
-10.2215 11.1147 1.00003 0 9402.36 0
-1.88972 -0.655971 1.00003 0 9396.58 0
6.0401 3.93746 1.00003 0 9391.72 0
-8.69466 0.643126 1.00003 0 9374.88 0
-2.76714 13.6283 0.831126 0 9363.42 0
4.90203 7.20909 1.00003 0 9355.77 0
-11.347 5.22141 1.00003 0 9342.89 0
-10.9719 7.1859 1.00003 0 9342.09 0
-2.29183 15.7091 1.00003 0 9329.38 0
-4.55538 13.0867 1.00003 0 9329.13 0
-7.60883 15.7057 1.00003 0 9324.43 0
-0.778371 14.4016 1.00003 0 9319.5 0
-14.7232 5.79988 1.00003 0 9316.88 0
-13.1874 4.61978 0.936535 0 9311.82 0
6.79099 7.8661 1.00003 0 9309.07 0
-10.5835 -0.0145323 1.00003 0 9305.82 0
1.8877 0.658751 1.00003 0 9299.51 0
-12.8606 6.52849 1.00003 0 9264.03 0
7.86052 9.07428 0.0267285 3 211.979 0
-4.81994 15.8601 0.0301452 3 204.78 0
-8.64633 -2.3607 0.0606457 3 202.381 0
-9.02908 13.9879 0.0857294 3 201.781 0
2.17219 14.7612 0.0783126 3 201.181 0
6.06517 0.879056 0.142729 3 200.581 0
-12.1275 2.31817 0.0226452 3 199.982 0
6.34169 2.86178 0.10873 3 198.782 0
5.60709 14.1457 0.097563 3 196.982 0
-12.7437 0.325567 0.141146 3 196.382 0
-1.03668 15.6304 0.243222 3 194.583 0
7.22738 12.9631 0.159394 3 193.983 0
-9.89295 12.5738 0.246305 3 193.383 0
2.63132 -1.48197 0.0994797 3 192.783 0
-3.01638 -3.50271 0.156394 3 192.183 0
-11.3073 11.1922 0.0396453 3 191.584 0
-3.14495 -3.7316 0.10548 3 190.984 0
-3.42109 15.8967 0.121647 3 190.384 0
0.549162 -4.62206 0.21989 3 189.184 0
2.84333 -1.63838 0.107563 3 187.984 0
-0.0117173 15.2401 0.10998 3 187.385 0
-15.5869 6.51285 0.111397 3 186.785 0
8.0403 8.79648 0.304634 3 186.185 0
7.33978 8.78014 0.0547289 3 185.585 0
-5.55451 -3.3702 0.204141 3 184.985 0
-12.2704 0.137236 0.136813 3 184.385 0
-6.53761 -2.51574 0.0122286 3 183.786 0
-11.959 -0.0819615 0.180309 3 183.186 0
4.25021 15.485 0.10498 3 182.586 0
9.07804 5.37718 0.337048 3 181.986 0
-0.86466 15.4229 0.0243952 3 181.386 0
-0.197323 15.3036 0.0649791 3 180.786 0
-9.54359 12.208 0.183809 3 180.186 0
-1.75652 -3.56168 0.0692291 3 179.587 0
5.51805 -1.22616 0.243138 3 178.987 0
-14.9243 8.95852 0.111897 3 178.387 0
-10.388 12.3573 0.216473 3 177.787 0
-11.0213 12.2357 0.341714 3 177.187 0
2.6956 15.1045 0.345297 3 176.587 0
-16.3558 7.64319 0.236805 3 175.987 0
-4.56939 16.1549 0.157228 3 175.388 0
2.15546 -3.91959 0.203974 3 174.788 0
-6.77167 16.3533 0.0504788 3 174.188 0
-8.46164 -3.74498 0.420375 3 173.588 0
4.37103 -1.53366 0.297968 3 172.988 0
-9.28856 12.7031 0.296218 3 172.388 0
6.36301 1.01673 0.183226 3 171.788 0
7.00523 2.53911 0.440791 3 171.189 0
-0.816551 -5.21163 0.281802 3 170.589 0
-2.92515 17.012 0.428541 3 169.989 0
-12.2405 -0.577096 0.345964 3 169.389 0
2.2394 14.9891 0.106896 3 168.789 0
4.31749 -3.15968 0.383211 3 168.189 0
5.83305 14.1898 0.0760626 3 167.589 0
-14.9174 3.21652 0.346297 3 166.99 0
-12.6588 -0.0990464 0.249471 3 166.39 0
-14.5379 4.00908 0.529367 3 165.79 0
4.94062 -1.25301 0.308717 3 165.19 0
6.89948 1.85254 0.225639 3 164.59 0
-14.9483 4.6182 0.202391 3 163.99 0
-15.6019 7.00071 0.360213 3 163.391 0
-9.02586 14.7228 0.420875 3 162.791 0
-14.6505 2.04219 0.204558 3 162.191 0
-13.0965 11.4659 0.387461 3 161.591 0
-3.68752 16.3508 0.375129 3 160.991 0
9.56366 5.93327 0.40571 3 160.391 0
7.31934 3.33536 0.384128 3 159.791 0
7.79287 13.2912 0.472872 3 159.192 0
8.43376 10.3812 0.395794 3 158.592 0
-6.88577 16.6761 0.208307 3 157.992 0
2.55608 -2.51967 0.5362 3 157.392 0
-1.74848 -4.96654 0.437041 3 156.792 0
1.17943 -4.6779 0.40146 3 156.192 0
7.84234 2.72795 0.387961 3 155.592 0
-0.894029 18.4071 0.521951 3 154.993 0
-1.0521 16.4798 0.436541 3 154.393 0
8.64463 14.0311 0.581947 3 153.793 0
-15.6121 3.82512 0.555866 3 153.193 0
-13.4882 0.262528 0.603779 3 152.593 0
-1.76957 17.1238 0.48762 3 151.993 0
6.6861 16.0985 0.597279 3 151.393 0
-9.50933 13.5707 0.522035 3 150.794 0
-11.6467 -0.983009 0.329132 3 150.194 0
-11.3019 -2.9019 0.509202 3 149.594 0
8.65775 2.45196 0.474038 3 148.994 0
-10.6911 13.2336 0.633943 3 148.394 0
-8.63697 16.698 0.396877 3 147.794 0
-13.5268 1.30214 0.430208 3 147.194 0
-9.25618 15.8047 0.626777 3 146.595 0
-12.1899 12.2493 0.762101 3 145.995 0
9.82864 4.98246 0.474288 3 145.395 0
-5.41448 -4.16462 0.518868 3 144.795 0
-14.3309 1.52497 0.379545 3 144.195 0
7.20497 14.2454 0.62536 3 143.595 0
-0.155464 15.9782 0.5447 3 142.995 0
-15.3996 2.38179 0.611778 3 142.396 0
9.25725 4.38034 0.345964 3 141.796 0
6.1001 14.9466 0.676357 3 141.196 0
-12.9293 -1.18699 0.550949 3 140.596 0
-10.3453 14.7217 0.830679 3 139.996 0
3.75153 -2.29336 0.652025 3 139.396 0
-16.9144 10.3518 0.674857 3 138.797 0
-11.8562 13.5403 0.521118 3 138.197 0
-2.59326 -4.22853 0.63661 3 137.597 0
8.24589 8.01218 0.410376 3 136.997 0
9.04531 3.45224 0.596529 3 136.397 0
-6.55585 -3.94939 0.618361 3 135.797 0
-17.6516 9.29916 0.607862 3 135.197 0
9.84234 2.7165 0.477788 3 134.598 0
11.0811 4.97691 0.741102 3 133.998 0
9.22204 7.76897 0.519451 3 133.398 0
10.1842 3.93655 0.63086 3 132.798 0
-7.25132 -5.18548 0.798515 3 132.198 0
6.73257 0.435415 0.502036 3 131.598 0
-4.07727 -5.04672 0.77135 3 130.998 0
2.2133 -4.9102 0.650275 3 130.399 0
-13.0794 13.4457 0.654108 3 129.799 0
0.0770971 -5.31223 0.610612 3 129.199 0
0.929956 16.5469 0.495953 3 128.599 0
8.79992 12.8195 0.615445 3 127.999 0
3.21967 -3.76333 0.86476 3 127.399 0
-12.0259 -1.78081 0.515285 3 126.799 0
8.97638 9.34139 0.778016 3 126.2 0
3.48693 15.8215 0.72427 3 125.6 0
2.15564 16.4328 0.728436 3 125 0
-4.18428 17.607 0.960503 3 124.4 0
-12.0401 14.9144 0.814847 3 123.8 0
-16.1672 4.93295 0.681606 3 123.2 0
-15.2514 0.672682 0.852344 3 122.6 0
5.05615 -4.18408 0.86651 3 122.001 0
-2.66881 -5.8942 0.866343 3 121.401 0
-16.824 6.61655 0.876342 3 120.801 0
5.31075 -2.3852 0.876842 3 120.201 0
-7.56739 17.6235 0.894008 3 119.601 0
-0.150776 17.3145 0.784349 3 119.001 0
-5.64165 -5.51208 0.844845 3 118.401 0
-5.93186 18.1422 0.769267 3 117.802 0
3.8655 -5.13863 0.655275 3 117.202 0
-17.6377 5.15474 0.800348 3 116.602 0
-0.950396 -6.29282 0.803181 3 116.002 0
-17.0567 3.54022 0.916006 3 115.402 0
-6.81852 -6.94529 1 3 114.802 0
0.271925 19.1505 0.855927 3 114.203 0
-8.2291 19.202 0.772433 3 113.603 0
-15.5585 10.4437 0.664191 3 113.003 0
-11.2813 -4.47402 0.95292 3 112.403 0
-2.12317 -7.67788 1 3 111.803 0
10.095 8.49821 0.618194 3 111.203 0
1.78441 18.1071 0.945337 3 110.603 0
6.81064 -2.99097 0.717104 3 110.004 0
10.4746 6.95972 0.969002 3 109.404 0
-18.2674 7.8133 1 3 108.804 0
-14.5374 -2.86828 0.86001 3 108.204 0
1.67535 20.1734 0.863677 3 107.604 0
-19.0642 4.05563 1 3 107.004 0
-16.8334 1.63733 1 3 106.404 0
7.84395 1.26639 0.856927 3 105.805 0
-2.42252 18.4599 1 3 105.205 0
1.34781 -6.31907 1 3 104.605 0
3.48641 17.4295 0.86476 3 104.005 0
-1.30935 20.1206 1 3 103.405 0
-6.67943 20.1021 1 3 102.805 0
-4.32556 -6.80886 1 3 102.205 0
-10.7378 16.4351 0.930505 3 101.606 0
9.48677 11.3603 1 3 101.006 0
-12.7642 -3.2738 0.951087 3 100.406 0
-9.07921 -5.05732 1 3 99.806 0
-19.2023 6.06363 0.982918 3 99.2062 0
-19.2211 9.53273 0.966919 3 98.6063 0
-8.69271 -6.88517 0.868426 3 98.0065 0
11.3268 2.76959 1 3 97.4066 0
12.6635 4.25596 1 3 96.8068 0
6.82892 -1.26556 1 3 96.2069 0
3.32499 19.2944 1 3 95.607 0
8.63202 -0.421329 0.981418 3 95.0072 0
8.4796 -2.39523 1 3 94.4073 0
-4.77464 19.4922 0.99525 3 93.8075 0
11.9937 0.884607 1 3 93.2076 0
8.81435 -4.36613 1 3 92.6078 0
12.4124 -3.03835 1 3 92.0079 0
11.9653 8.24448 1 3 91.4081 0
-8.51474 20.9686 1 3 90.8082 0
9.72371 1.24494 1 3 90.2084 0
-5.08534 21.4626 1 3 89.6085 0
-12.5652 -5.94605 1 3 89.0087 0
-16.4608 12.0094 1 3 88.4088 0
-15.9183 15.4706 1 3 87.809 0
-3.21179 20.7373 1 3 87.2091 0
-9.44168 17.9097 1 3 86.6092 0
-6.94237 22.2044 1 3 86.0094 0
-3.61715 -9.00685 1 3 85.4095 0
-13.866 15.1011 1 3 84.8097 0
-14.4704 -1.00823 1 3 84.2098 0
-10.6066 -6.34742 1 3 83.61 0
13.3309 2.37032 1 3 83.0101 0
10.6058 -0.554608 1 3 82.4103 0
-18.3221 11.2808 1 3 81.8104 0
8.20647 15.5481 1 3 81.2106 0
-16.7896 -0.361095 1 3 80.6107 0
-14.1151 -4.68266 1 3 80.0109 0
-7.94408 -8.59857 1 3 79.411 0
0.0221301 -7.81648 1 3 78.8111 0
-5.54638 -8.48797 1 3 78.2113 0
-10.1284 19.7875 1 3 77.6114 0
-12.6824 16.7127 1 3 77.0116 0
-1.62197 22.0958 1 3 76.4117 0
-19.0372 13.1483 1 3 75.8119 0
5.1243 16.4089 1 3 75.212 0
-9.97816 -8.24618 1 3 74.6122 0
-14.4804 11.7397 1 3 74.0123 0
10.179 13.6678 1 3 73.4125 0
-1.22894 -9.46555 1 3 72.8126 0
-13.8944 -7.44031 1 3 72.2128 0
-21.18 9.79901 1 3 71.6129 0
10.8685 9.91534 1 3 71.0131 0
10.473 -2.54951 1 3 70.4132 0
-15.1937 13.6079 1 3 69.8133 0
-11.4257 18.2686 1 3 69.2135 0
3.31019 -6.70249 1 3 68.6136 0
-16.3095 -2.30138 1 3 68.0138 0
-20.2669 7.85201 1 3 67.4139 0
11.3583 12.059 1 3 66.8141 0
6.84506 -4.71403 1 3 66.2142 0
-2.72212 -10.7953 1 3 65.6144 0
-18.7844 2.07517 1 3 65.0145 0
8.95474 17.4011 1 3 64.4147 0
-14.6574 17.0229 1 3 63.8147 0
12.5468 -1.03718 1 3 63.2146 0
-4.73447 -10.6655 1 3 62.6145 0
5.11648 18.4092 1 3 62.0143 0
9.3375 -6.29598 1 3 61.4142 0
6.97273 17.6668 1 3 60.8141 0
5.25397 -6.03948 1 3 60.214 0
4.98818 20.4028 1 3 59.6138 0
-0.579261 -11.3571 1 3 59.0137 0
-15.4529 -6.18688 1 3 58.4136 0
-18.7395 0.0766499 1 3 57.8134 0
12.299 6.22226 1 3 57.2133 0
-20.6845 2.8853 1 3 56.6132 0
1.99714 -8.21069 1 3 56.0131 0
13.3519 12.4223 1 3 55.4129 0
-11.9358 -7.84449 1 3 54.8128 0
0.74748 -9.77081 1 3 54.2127 0
10.2029 15.6716 1 3 53.6125 0
-18.2609 -1.86461 1 3 53.0124 0
-5.38106 23.4525 1 3 52.4123 0
6.84634 19.6622 1 3 51.8122 0
-17.175 13.8773 1 3 51.212 0
-20.2975 11.5937 1 3 50.6119 0
10.9469 17.5609 1 3 50.0118 0
-9.25448 -10.1095 1 3 49.4116 0
-3.52415 22.7128 1 3 48.8115 0
3.95994 -8.59241 1 3 48.2114 0
14.1992 5.53552 1 3 47.6113 0
-20.5671 0.889044 1 3 47.0111 0
-6.67135 -10.1416 1 3 46.411 0
7.36785 -6.64343 1 3 45.8109 0
-10.4117 21.767 1 3 45.2108 0
-21.8661 6.65163 1 3 44.6106 0
2.70975 -10.1532 1 3 44.0105 0
-16.0746 -4.28748 1 3 43.4104 0
10.8081 -4.52105 1 3 42.8102 0
-3.83922 -12.4537 1 3 42.2101 0
12.8618 10.0653 1 3 41.61 0
12.1477 14.0162 1 3 41.0099 0
-1.99169 24.0607 1 3 40.4097 0
0.243801 21.3781 1 3 39.8096 0
-0.104865 23.3985 1 3 39.2095 0
5.85309 -7.94768 1 3 38.6093 0
13.8355 7.50197 1 3 38.0092 0
-13.4016 18.5788 1 3 37.4091 0
-17.8999 15.741 1 3 36.809 0
3.19783 21.2901 1 3 36.2088 0
-18.0263 -3.85042 1 3 35.6087 0
14.2061 -2.15378 1 3 35.0086 0
-12.3785 22.1287 1 3 34.4084 0
8.82729 19.3972 1 3 33.8083 0
-12.1058 20.1479 1 3 33.2082 0
-22.3592 1.77581 1 3 32.6081 0
-20.8664 4.91936 1 3 32.0079 0
-11.3043 -9.74163 1 3 31.4079 0
10.8209 19.5566 1 3 30.8079 0
-8.7987 22.9484 1 3 30.208 0
-16.635 17.3368 1 3 29.608 0
15.4357 8.70001 1 3 29.008 0
1.76087 22.6811 1 3 28.408 0
-15.7589 -8.16326 1 3 27.808 0
13.9343 0.404735 1 3 27.208 0
1.39737 -11.6619 1 3 26.608 0
-14.0814 20.4596 1 3 26.008 0
1.45015 24.6561 1 3 25.408 0
4.91698 -10.3486 1 3 24.808 0
8.32588 -8.39907 1 3 24.208 0
12.2153 16.0147 1 3 23.6081 0
14.7893 10.592 1 3 23.0081 0
-15.3763 18.891 1 3 22.4081 0
15.798 6.73327 1 3 21.8081 0
-17.4102 -5.77597 1 3 21.2081 0
14.8666 3.65138 1 3 20.6081 0
-19.762 15.0119 1 3 20.0081 0
-17.3517 19.204 1 3 19.4081 0
3.66634 -11.9094 1 3 18.8081 0
3.68402 23.2297 1 3 18.2081 0
-10.629 23.7545 1 3 17.6082 0
15.4299 1.73242 1 3 17.0082 0
6.81004 -9.70343 1 3 16.4082 0
-13.2651 -9.33875 1 3 15.8082 0
-3.86616 24.7581 1 3 15.2082 0
11.3312 -6.4514 1 3 14.6082 0
-22.5033 3.77064 1 3 14.0082 0
-7.23698 24.1978 1 3 13.4082 0
-6.05007 -12.1707 1 3 12.8082 0
-7.98159 -11.6518 1 3 12.2082 0
-22.6811 8.47769 1 3 11.6082 0
-10.5811 -11.6061 1 3 11.0083 0
5.47643 22.3425 1 3 10.4083 0
-20.1821 -1.30863 1 3 9.80827 0
-9.30804 -13.1484 1 3 9.20828 0
12.9028 17.9749 1 3 8.60829 0
-5.15576 -13.9593 1 3 8.0083 0
16.6831 11.2303 1 3 7.40831 0
21.0694 38.2125 1 3 6.80832 0
-75.5034 -12.922 1 3 6.20832 0
-96.8461 26.5203 1 3 5.60833 0
-11.8752 121.005 1 3 5.00834 0
79.1137 117.393 1 3 4.40835 0
142.94 -69.7097 1 3 3.80836 0
166.119 -41.0905 1 3 3.20835 0
2.01516 180.017 1 3 2.60834 0
-87.0411 166.892 1 3 2.00833 0
-155.656 -116.64 1 3 1.40833 0
10.7847 -197.971 1 3 0.808333 0
-139.532 -143.137 1 3 0.208333 0
