# Supplementary material for: Study of tumor growth indicates the existence of an “immunological threshold” separating states of pro- and antitumoral peritumoral inflammation
Source: PLoS One. 2018 Nov 2;13(11):e0202823. doi: 10.1371/journal.pone.0202823 (PMC6214501; doi:10.1371/journal.pone.0202823)
Supplement: S1 Data — File containing the position and radius of particles at simulated times. A detailed description file is provided alongside the data. (ZIP) [file pone.0202823.s004.zip › minimal dataset/competent/22540.csv]

0 0 0.481001 0 19805.6 0
-4.41332 2.19548 0.552413 0 19777.9 0
-1.41418 1.53389 0.552413 0 19689.6 0
-4.66846 5.00756 0.22752 0 19828.5 0
-2.71487 2.45453 1.00013 0 19836.3 0
-1.20111 3.28977 0.552413 0 19782.9 0
-3.92265 3.65222 0.552413 0 19738.2 0
-2.65014 0.836058 0.552312 0 18958.6 0
2.18495e+07 -1.77318e+08 0.884706 0 18864.7 0
-4.45391 0.241963 0.552312 0 18806.5 0
-0.285879 0.452095 0.0527289 3 209.779 0
-4.95632 2.39159 0.0231452 3 201.981 0
-3.8382 2.27764 0.0270619 3 200.781 0
-5.75384 1.35032 0.038312 3 200.182 0
-0.184717 0.554387 0.0905628 3 198.982 0
-0.366399 0.792142 0.12848 3 197.782 0
-5.99996 1.3707 0.0942296 3 196.582 0
-4.46197 4.48965 0.151645 3 195.983 0
-4.40113 4.95233 0.0451454 3 195.383 0
-4.63445 3.54459 0.156978 3 194.783 0
-1.42476 2.18411 0.0951462 3 194.183 0
-2.08208 1.17594 0.0521455 3 193.583 0
-4.17091 4.66571 0.188226 3 192.983 0
-0.389617 0.380214 0.0643124 3 191.784 0
-4.54401 4.79797 0.0161452 3 191.184 0
-0.774929 1.00478 0.269386 3 190.584 0
-0.553341 4.78931 0.215557 3 189.984 0
-4.58818 4.69861 0.0923962 3 189.384 0
0.403614 0.445376 0.120397 3 188.784 0
-3.75179 0.507784 0.192059 3 188.184 0
-4.75412 4.74515 0.0487288 3 186.985 0
-4.41927 4.80513 0.0936462 3 186.385 0
-0.545748 0.26564 0.126397 3 185.785 0
-4.67182 3.04566 0.331632 3 185.185 0
0.146537 0.820063 0.333882 3 184.585 0
-1.14842 0.933336 0.106146 3 183.985 0
-4.32416 4.18614 0.115063 3 183.386 0
-0.397757 0.52232 0.0752292 3 182.786 0
-4.29489 1.09896 0.31205 3 182.186 0
-4.16359 5.10319 0.236472 3 181.586 0
-3.97315 0.605001 0.0471454 3 180.986 0
0.53038 -0.963561 0.256971 3 180.386 0
-0.0375169 -0.972522 0.305467 3 179.187 0
-5.15977 4.87339 0.281052 3 178.587 0
-0.489281 -0.590021 0.284219 3 177.987 0
0.29787 -0.594925 0.17681 3 177.387 0
-5.33604 2.13635 0.370296 3 176.787 0
-3.13666 -0.966705 0.164811 3 176.187 0
1.32061 -0.4744 0.198641 3 175.588 0
-4.58831 -1.16217 0.328382 3 174.988 0
-0.983932 0.179734 0.315883 3 174.388 0
-3.5798 4.92157 0.242805 3 173.788 0
-1.38515 2.55902 0.189725 3 173.188 0
-4.79302 0.929196 0.206724 3 172.588 0
1.04293 -0.849548 0.267136 3 171.988 0
-5.85943 3.59126 0.360213 3 171.389 0
1.86995 -0.579681 0.35963 3 170.789 0
-5.37163 2.89469 0.35963 3 170.189 0
-0.115045 -1.44773 0.17306 3 169.589 0
-4.86474 -0.562376 0.330465 3 168.989 0
-0.0354249 -1.85819 0.240722 3 168.389 0
-4.74108 1.45278 0.250971 3 167.789 0
-5.87566 1.78253 0.257221 3 167.19 0
-1.06137 -0.439092 0.3068 3 166.59 0
-5.52984 4.23314 0.36263 3 165.99 0
0.184013 1.55857 0.404543 3 165.39 0
-3.28517 -0.181055 0.633193 3 164.79 0
-4.93717 -2.01835 0.492037 3 164.19 0
-5.35456 1.40289 0.364129 3 163.59 0
-0.825697 2.30183 0.409043 3 162.991 0
-5.89618 5.13896 0.501869 3 162.391 0
-2.67 5.34356 0.218057 3 161.791 0
0.802399 -0.259835 0.35763 3 161.191 0
-1.84407 0.812666 0.248888 3 160.591 0
-3.08554 3.7622 0.22339 3 159.991 0
-2.26733 4.81051 0.40646 3 159.391 0
-0.53239 1.54435 0.311633 3 158.792 0
-2.09803 0.147744 0.328882 3 158.192 0
1.53365 -1.15087 0.302051 3 157.592 0
-4.1479 -0.56271 0.308217 3 156.992 0
-5.45245 -1.16157 0.504036 3 156.392 0
0.0298414 4.51022 0.430291 3 155.792 0
-6.12653 2.88637 0.393961 3 155.193 0
-3.76062 -2.16008 0.494453 3 154.593 0
-1.30302 4.44837 0.607195 3 153.993 0
0.50869 -2.42681 0.478538 3 153.393 0
-3.70672 -1.20856 0.456289 3 152.793 0
-0.778787 -1.3323 0.499953 3 152.193 0
-1.3799 5.45768 0.403627 3 151.593 0
-6.57226 2.09842 0.499953 3 150.994 0
1.03777 0.689728 0.559365 3 150.394 0
-0.137378 3.54466 0.540283 3 149.794 0
-1.95105 6.02443 0.399377 3 149.194 0
1.59165 2.85844 0.594279 3 148.594 0
0.895583 -1.57514 0.454873 3 147.994 0
-0.409585 5.5631 0.571031 3 147.394 0
-7.27301 3.5944 0.473288 3 146.795 0
2.75375 -0.913197 0.582114 3 146.195 0
-1.3938 -1.97514 0.389128 3 145.595 0
-2.99961 -1.40791 0.276302 3 144.995 0
0.428886 2.54289 0.609028 3 144.395 0
0.936199 3.84006 0.566615 3 143.795 0
1.99047 4.09097 0.49737 3 143.195 0
-2.56279 6.81787 0.602445 3 142.596 0
-2.69446 -2.20636 0.573448 3 141.996 0
-8.79662 1.28204 0.648026 3 141.396 0
1.66234 1.67912 0.586613 3 140.796 0
-6.54777 -1.5247 0.63486 3 140.196 0
0.25965 7.9056 0.512869 3 139.596 0
-3.77313 6.69422 0.613861 3 138.996 0
2.75454 2.0124 0.54145 3 138.397 0
0.744626 5.27478 0.603279 3 137.797 0
-0.58746 -2.31072 0.471122 3 137.197 0
2.12529 5.61654 0.808181 3 136.597 0
-12.512 7.90053 0.722687 3 135.997 0
1.22189 -3.34402 0.541533 3 135.397 0
2.68625 3.12499 0.532034 3 134.797 0
2.44475 0.479959 0.841928 3 134.198 0
-4.75917 -4.35718 0.773766 3 133.598 0
-8.09257 2.58113 0.828762 3 132.998 0
-4.3905 -3.03572 0.582614 3 132.398 0
-4.84776 5.91956 0.700772 3 131.798 0
-6.50909 4.27977 0.552116 3 131.198 0
-0.00454309 -3.49255 0.693189 3 130.599 0
-7.97456 -1.36386 0.712354 3 129.999 0
0.7741 10.4707 0.726103 3 129.399 0
-2.02282 -0.971565 0.791682 3 128.799 0
3.85892 1.18895 0.737269 3 128.199 0
-5.92422 0.260956 0.91084 3 127.599 0
-10.4848 4.01272 0.583447 3 126.999 0
-7.30606 -2.52343 0.620861 3 126.4 0
-7.35099 -0.215566 0.593446 3 125.8 0
3.49636 6.0562 0.62786 3 125.2 0
-6.77038 5.9256 0.672774 3 124.6 0
-2.17817 -4.68778 0.550616 3 124 0
-7.70402 4.82634 0.761517 3 123.4 0
-5.7804 7.09957 0.802931 3 122.8 0
2.54887 7.29658 0.919423 3 122.201 0
-7.39412 1.1384 0.760434 3 121.601 0
3.92754 2.70382 0.777933 3 121.001 0
-9.73327 2.41341 0.819763 3 120.401 0
-9.05523 3.95334 0.846678 3 119.801 0
-11.0231 -1.18205 0.935838 3 119.201 0
-8.21331 -3.67634 0.844178 3 118.601 0
5.30207 3.72928 0.932672 3 118.002 0
0.890981 6.71256 0.836845 3 117.402 0
-3.96194 7.99016 0.695939 3 116.802 0
-9.30534 -0.28565 1 3 116.202 0
-10.4235 5.27716 0.682356 3 115.602 0
3.49453 4.42818 1 3 115.002 0
3.8203 -0.232438 0.683023 3 114.402 0
-5.7501 10.8261 0.931088 3 113.803 0
-5.88497 8.89959 1 3 113.203 0
2.58188 -3.97372 0.954753 3 112.603 0
5.02785 5.54518 0.896841 3 112.003 0
-11.5142 -2.9634 0.90884 3 111.403 0
4.44705 -3.77178 0.920089 3 110.803 0
-10.8576 0.971381 0.997084 3 110.203 0
-11.9088 4.60851 0.945254 3 109.604 0
-11.344 2.86352 0.851094 3 109.004 0
-7.68558 9.45984 0.885592 3 108.404 0
-7.50242 7.36184 0.937671 3 107.804 0
0.968802 -4.65842 0.796265 3 107.204 0
2.06926 -2.20777 0.876926 3 106.604 0
-0.974116 7.02971 1 3 106.005 0
-3.27323 -3.82084 0.7766 3 105.405 0
-4.04537 9.6842 1 3 104.805 0
7.08962 2.99439 1 3 104.205 0
-7.57836 11.276 0.933588 3 103.605 0
-12.6723 -0.166086 1 3 103.005 0
6.7895 4.94591 0.962503 3 102.405 0
-2.35306 8.52713 1 3 101.806 0
4.4699 7.36412 1 3 101.206 0
-1.63213 -3.29183 0.946671 3 100.606 0
-3.31063 -5.55404 0.85751 3 100.006 0
-13.2186 -2.08995 1 3 99.4061 0
-13.1924 3.29694 0.886425 3 98.8063 0
3.98958 -1.90695 1 3 98.2064 0
-10.9261 6.88627 1 3 97.6066 0
3.36834 8.98478 0.946171 3 97.0067 0
-12.5645 1.68246 0.845761 3 96.4069 0
2.46987 -5.92568 1 3 95.807 0
-8.96579 6.09562 0.985918 3 95.2071 0
1.42339 8.87134 1 3 94.6073 0
-12.9769 6.23462 1 3 94.0074 0
5.48544 1.80057 1 3 93.4076 0
6.41079 6.88253 1 3 92.8077 0
-14.2058 4.77646 0.906673 3 92.2079 0
-5.87523 -3.04999 0.90184 3 91.608 0
-14.3736 1.29352 1 3 91.0082 0
-6.67004 -4.77838 1 3 90.4083 0
8.63925 4.25875 1 3 89.8085 0
-0.522776 9.33149 1 3 89.2086 0
4.39822 -5.64106 0.94892 3 88.6088 0
6.30402 -4.26349 1 3 88.0089 0
-9.42307 -2.28211 1 3 87.409 0
2.48539 10.7349 1 3 86.8092 0
-0.726854 -4.9386 0.920839 3 86.2093 0
-13.6087 -3.95369 0.90184 3 85.6095 0
-5.72963 12.7573 1 3 85.0096 0
-9.29787 8.09061 1 3 84.4098 0
5.50564 -0.200207 1 3 83.8099 0
-14.6449 -0.687992 1 3 83.2101 0
1.30995 12.353 1 3 82.6102 0
5.97061 -2.18061 1 3 82.0104 0
-5.09233 -6.0995 1 3 81.4105 0
-0.29416 -8.08921 0.877342 3 80.8107 0
-2.22991 10.5232 1 3 80.2108 0
1.90358 -7.84411 1 3 79.611 0
-6.98221 -6.75393 1 3 79.0111 0
-165.235 -111.401 1 3 78.4112 0
-0.539329 11.5917 1 3 77.8114 0
-5.77471 14.7568 1 3 77.2115 0
-1.61438 -6.6544 1 3 76.6117 0
-3.5419 -7.39743 1 3 76.0118 0
0.521824 -6.39831 1 3 75.412 0
3.87698 -7.51929 1 3 74.8121 0
7.82135 -2.96063 1 3 74.2123 0
-10.0453 -4.18269 1 3 73.6124 0
5.65068 8.97837 1 3 73.0126 0
-11.1155 8.92496 1 3 72.4127 0
-3.95533 11.682 1 3 71.8129 0
-2.21989 12.676 1 3 71.213 0
-2.06235 -8.74306 1 3 70.6132 0
6.24596 -6.26264 1 3 70.0133 0
-9.46515 10.0836 1 3 69.4134 0
0.874524 -9.55902 1 3 68.8136 0
7.32172 1.00799 1 3 68.2137 0
8.04633 -5.24548 1 3 67.6139 0
-0.941194 -10.3992 1 3 67.014 0
8.30134 6.22997 1 3 66.4142 0
-2.8271 -11.0649 1 3 65.8143 0
1.40891 14.3503 1 3 65.2145 0
4.48082 10.6005 1 3 64.6146 0
5.75679 -8.20189 1 3 64.0148 0
-15.2564 6.36777 1 3 63.4146 0
7.56774 -0.976802 1 3 62.8145 0
-9.33362 12.0829 1 3 62.2144 0
6.50118 10.7883 1 3 61.6143 0
-16.2623 0.63588 1 3 61.0141 0
-0.440616 13.5893 1 3 60.414 0
-8.53693 -5.49589 1 3 59.8139 0
3.17198 -9.39043 1 3 59.2137 0
-11.273 10.9386 1 3 58.6136 0
-7.34216 -8.72124 1 3 58.0135 0
2.12028 -11.1236 1 3 57.4134 0
-5.44543 -8.06769 1 3 56.8132 0
-2.22071 14.6758 1 3 56.2131 0
0.305139 -11.9634 1 3 55.613 0
-15.1026 -2.76093 1 3 55.0128 0
19.0679 26.5656 1 3 54.4127 0
-12.9807 9.64684 1 3 53.8126 0
8.9321 2.21663 1 3 53.2125 0
3.33619 12.5449 1 3 52.6123 0
-3.95063 -9.40166 1 3 52.0122 0
9.16419 0.230138 1 3 51.4121 0
-11.9296 -4.85311 1 3 50.8119 0
10.77 1.42814 1 3 50.2118 0
-15.1789 3.12422 1 3 49.6117 0
9.41627 -1.75389 1 3 49.0116 0
7.59175 8.49655 1 3 48.4114 0
-10.4213 -6.16586 1 3 47.8113 0
-14.2261 8.08195 1 3 47.2112 0
3.39952 14.5438 1 3 46.611 0
-8.89692 -7.4632 1 3 46.0109 0
-7.67702 13.2129 1 3 45.4108 0
5.33169 12.4107 1 3 44.8107 0
-3.95562 13.6808 1 3 44.2105 0
10.4818 3.48074 1 3 43.6104 0
11.0181 -0.55639 1 3 43.0103 0
-16.5291 -1.35538 1 3 42.4102 0
-3.99297 15.6804 1 3 41.81 0
-11.1434 12.9342 1 3 41.2099 0
-4.72279 -11.7023 1 3 40.6098 0
-9.48057 14.0773 1 3 40.0096 0
5.43769 -10.1763 1 3 39.4095 0
-5.84406 -10.0457 1 3 38.8094 0
-0.442008 15.5901 1 3 38.2093 0
4.05688 -11.6231 1 3 37.6091 0
-16.387 4.71803 1 3 37.009 0
-13.6605 -5.85533 1 3 36.4089 0
10.1777 5.53674 1 3 35.8087 0
5.395 14.4097 1 3 35.2086 0
8.44225 10.3067 1 3 34.6085 0
9.57469 -3.9228 1 3 34.0084 0
-12.147 -7.17676 1 3 33.4082 0
-13.0161 13.6362 1 3 32.8081 0
1.40765 16.3509 1 3 32.208 0
9.93743 -5.8964 1 3 31.6079 0
3.39832 16.5438 1 3 31.0079 0
1.97479 -13.1183 1 3 30.408 0
-13.1459 11.6397 1 3 29.808 0
-14.9555 9.96329 1 3 29.208 0
-7.73515 15.2121 1 3 28.608 0
9.48191 7.8429 1 3 28.008 0
-2.13746 16.6622 1 3 27.408 0
-9.9811 16.0137 1 3 26.808 0
-9.83716 -9.28324 1 3 26.208 0
23.5084 21.925 1 3 25.608 0
-13.1538 23.2501 1 3 25.008 0
44.8735 2.40782 1 3 24.408 0
129.771 -16.2414 1 3 23.8081 0
-51.0464 25.8387 1 3 23.2081 0
49.1759 -52.6324 1 3 22.6081 0
51.3037 -61.151 1 3 22.0081 0
24.2344 -83.2327 1 3 21.4081 0
90.7323 22.6081 1 3 20.8081 0
12.354 -99.7942 1 3 20.2081 0
3.74792 -106.837 1 3 19.6081 0
32.9655 -108.661 1 3 19.0081 0
106.177 52.785 1 3 18.4081 0
-107.876 -59.2677 1 3 17.8081 0
-84.5096 -97.5441 1 3 17.2082 0
-132.387 14.7366 1 3 16.6082 0
-132.776 38.1827 1 3 16.0082 0
143.053 -22.6169 1 3 15.4082 0
101.434 -109.646 1 3 14.8082 0
153.324 -5.1469 1 3 14.2082 0
-143.842 60.5164 1 3 13.6082 0
58.8803 -150.154 1 3 13.0082 0
156.616 50.9184 1 3 12.4082 0
-39.9309 -163.258 1 3 11.8082 0
165.595 -44.7662 1 3 11.2082 0
28.7007 -172.138 1 3 10.6083 0
-144.75 -101.835 1 3 10.0083 0
96.711 -151.951 1 3 9.40828 0
-29.6486 179.671 1 3 8.80828 0
58.2592 -175.49 1 3 8.20829 0
-62.4921 -176.202 1 3 7.6083 0
112.064 152.038 1 3 7.00831 0
-190.055 -14.6067 1 3 6.40832 0
46.8207 -186.714 1 3 5.80833 0
-86.2873 173.533 1 3 5.20834 0
112.67 159.43 1 3 4.60835 0
-40.9883 192.025 1 3 4.00836 0
115.84 159.834 1 3 3.40835 0
177.302 88.6994 1 3 2.80834 0
198.586 -11.669 1 3 2.20833 0
-196.277 35.254 1 3 1.60833 0
-186.762 70.9163 1 3 1.00833 0
89.3079 178.913 1 3 0.408333 0
