# Supplementary material for: Study of tumor growth indicates the existence of an “immunological threshold” separating states of pro- and antitumoral peritumoral inflammation
Source: PLoS One. 2018 Nov 2;13(11):e0202823. doi: 10.1371/journal.pone.0202823 (PMC6214501; doi:10.1371/journal.pone.0202823)
Supplement: S1 Data — File containing the position and radius of particles at simulated times. A detailed description file is provided alongside the data. (ZIP) [file pone.0202823.s004.zip › minimal dataset/competent/5900.csv]

0 0 1.00003 1 2097.22 0
1.50699 -1.34275 1.00006 1 2133.13 0
6.79743 -1.39909 1.00003 1 1863.7 0
-7.88027 4.64602 1.00013 1 2965.15 0
-2.68432 -4.57287 1.00006 1 2348.02 0
-13.968 0.780745 1.00003 1 2056.28 0
-0.69259 5.22645 1.00013 1 2925.43 0
-14.6698 6.0255 1.00006 1 2272.68 0
-9.07517 -1.23337 1.00003 1 1991.6 0
-2.589 4.59124 1.00013 1 2989.28 0
-1.09098 3.26651 1.00013 1 2909.35 0
-11.1799 14.5002 1.00003 1 1910.32 0
0.502324 11.1059 1.00006 1 2299.88 0
6.49492 5.80625 1.00006 1 2332.92 0
-7.48195 6.60586 1.00013 1 2959.84 0
-8.27846 2.68625 1.00003 1 2060.82 0
-5.28221 0.0366485 1.00006 1 2423.72 0
-4.08715 5.91604 1.00013 1 2866.12 0
-2.19065 6.55115 1.00013 1 3013.6 0
-12.0716 1.41604 1.00003 1 1898.4 0
-2.89241 11.796 1.00003 1 2046.72 0
-1.7925 8.51081 1.00006 1 2511.67 0
7.9932 4.4813 1.00003 1 2008.07 0
-1.69758 17.6752 1.00003 1 1914.98 0
-0.389412 -1.97788 1.00003 1 1992.41 0
-13.0765 13.8653 1.00003 1 1902.94 0
-7.08365 8.56594 1.00013 1 2864.81 0
4.20032 3.2117 1.00003 1 1973.87 0
3.10038 6.49645 1.00006 1 2429.99 0
-0.787798 -3.93778 1.00006 1 2283.92 0
-3.6889 7.87584 1.00013 1 2791.44 0
3.89698 10.4161 1.00006 1 2284.23 0
-4.48563 3.95624 1.00013 1 3021.93 0
5.39498 9.09126 1.00003 1 2013.18 0
-9.37852 5.97085 1.00006 1 2412.29 0
-10.0801 11.2154 1.00003 1 1983.91 0
-0.99578 12.4308 1.00003 1 1973.73 0
-0.294375 7.1861 1.00006 1 2475.79 0
-8.58201 9.89069 1.00003 1 2109.91 0
2.3038 2.57676 1.00006 1 2489.75 0
-5.98378 5.28099 1.00013 1 2965.16 0
-12.4696 -0.544041 1.00003 1 1900.84 0
-8.98026 7.93069 1.00003 1 2065.24 0
-5.88869 14.4453 1.00003 1 2047.67 0
-7.97523 -4.51814 1.00003 1 2006.48 0
-9.47342 -3.19325 1.00003 1 1999.86 0
-6.07865 -3.88299 1.00006 1 2386.73 0
8.78964 8.40121 1.00003 1 1895.81 0
1.20388 5.86135 1.00013 1 2925.44 0
-2.09589 15.7155 1.00003 1 1947.13 0
-6.38214 3.32145 1.00013 1 2917.68 0
7.59512 2.52138 1.00003 1 1864.89 0
2.39873 11.741 1.00006 1 2400.01 0
-2.9875 2.63156 1.00013 1 2900.52 0
-3.38564 0.671917 1.00006 1 2421.31 0
-5.58559 7.24109 1.00013 1 2866.13 0
-5.18722 9.20086 1.00006 1 2433.29 0
1.299 15.0258 1.00006 1 2298.18 0
9.18804 10.361 1.00006 1 2289.43 0
-4.58069 -5.20809 1.00006 1 2294.89 0
5.79348 11.0511 1.00006 1 2215.4 0
-14.2714 7.98556 1.00006 1 2313.7 0
-3.29059 9.83608 1.00013 1 2791.45 0
3.00486 -2.6677 1.00006 1 2258.34 0
0.407221 1.94164 1.00006 1 2559.58 0
-11.5782 12.5404 1.00003 1 2029.46 0
-13.1715 4.70078 1.00003 1 1997.83 0
-3.99218 15.0805 1.00003 1 2089.38 0
3.4987 8.45614 1.00003 1 2046.02 0
-13.8728 9.94535 1.00003 1 1982.31 0
-1.39421 10.4709 1.00006 1 2511.67 0
-7.78512 13.8103 1.00003 1 1914.75 0
-4.78878 11.1609 1.00006 1 2494.52 0
0.80563 3.90142 1.00006 1 2489.76 0
-11.6733 3.37604 1.00003 1 1927.74 0
-0.199296 16.3505 1.00003 1 1908.11 0
7.19632 0.562396 1.00003 1 1989.66 0
-4.88383 1.99657 1.00006 1 2476.63 0
0.104 9.14607 1.00006 1 2475.8 0
2.70193 4.53641 1.00006 1 2472.84 0
-10.9716 -1.86858 1.00003 1 1892.73 0
-7.57686 -2.5581 1.00003 1 1957.96 0
-4.18229 -3.24807 1.00003 1 1978.45 0
-16.1679 7.3507 1.00003 1 2015.71 0
-8.88506 17.095 1.00003 1 1967.31 0
-6.68536 10.5258 1.00006 1 2433.3 0
-10.175 2.05109 1.00006 1 2431.31 0
-15.4662 2.10557 1.00003 1 1903.18 0
1.60224 7.82105 1.00006 1 2430 0
-5.4904 16.405 1.00003 1 1997.91 0
-8.67683 0.726477 1.00003 1 2016.75 0
-1.48904 1.30687 1.00006 1 2421.32 0
4.69363 14.3361 1.00003 1 1905.65 0
7.68994 11.6859 1.00003 1 1919.45 0
-12.7731 6.66059 1.00003 1 1926.99 0
2.79717 13.7011 1.00006 1 2400.02 0
3.80186 1.2517 1.00006 1 2387.13 0
-1.18612 -5.89764 1.00003 1 1857.07 0
3.40334 -0.708104 1.00003 1 1886.77 0
-3.78393 -1.28804 1.00006 1 2348.02 0
4.59841 5.17146 1.00003 1 1939.92 0
-17.6723 8.69548 1.00003 1 1853.26 0
0.900692 13.0659 1.00006 1 2299.89 0
3.19557 15.6611 1.00006 1 2298.19 0
-3.08234 -6.53299 1.00003 1 1880.43 0
4.29517 12.3761 1.00006 1 2289.44 0
6.19172 13.0109 1.00006 1 2284.24 0
2.60711 -4.6279 1.00006 1 2283.93 0
-12.3748 8.62065 1.00006 1 2272.69 0
4.90131 -2.03343 1.00006 1 2258.35 0
6.59028 14.9709 1.00006 1 2215.41 0
5.29996 -0.0732196 1.00006 1 2133.14 0
-11.9765 10.5805 1.00003 1 2109.92 0
-1.88761 -0.653096 1.00003 1 2097.23 0
-6.98849 17.7299 1.00003 1 2089.39 0
-10.4784 9.25552 1.00003 1 2065.25 0
-9.77674 4.01114 1.00003 1 2060.83 0
-15.068 4.06551 1.00003 1 2056.29 0
-2.49406 13.7556 1.00003 1 2047.68 0
-4.39046 13.1205 1.00003 1 2046.73 0
2.00058 9.78108 1.00003 1 2046.03 0
-9.68167 13.1754 1.00003 1 2029.47 0
-6.78031 1.36164 1.00003 1 2016.76 0
-15.371 11.2703 1.00003 1 2015.72 0
7.29148 9.72608 1.00003 1 2013.19 0
8.39142 6.44135 1.00003 1 2008.08 0
-5.68052 -1.92304 1.00003 1 2006.49 0
-9.87132 -5.15337 1.00003 1 1999.87 0
-7.38691 15.7699 1.00003 1 1997.91 0
-16.5663 5.39032 1.00003 1 1997.84 0
1.10863 -3.30271 1.00003 1 1992.42 0
-11.3697 -3.82857 1.00003 1 1991.61 0
5.69808 1.88671 1.00003 1 1989.67 0
-8.18352 11.8503 1.00003 1 1983.92 0
-13.4745 11.9054 1.00003 1 1982.32 0
-2.28581 -2.61292 1.00003 1 1978.46 0
6.09666 3.84669 1.00003 1 1973.87 0
-0.597552 14.3908 1.00003 1 1973.74 0
-14.973 13.23 1.00003 1 1967.32 0
-7.17865 -0.598387 1.00003 1 1957.97 0
-3.59403 17.0402 1.00003 1 1947.14 0
4.99665 7.13125 1.00003 1 1939.92 0
-11.2751 5.33573 1.00003 1 1927.75 0
-10.8766 7.2957 1.00003 1 1927 0
8.0883 13.6457 1.00003 1 1919.45 0
-5.09213 18.3651 1.00003 1 1914.99 0
-6.28699 12.4854 1.00003 1 1914.76 0
-9.28337 15.1352 1.00003 1 1910.32 0
1.69714 16.9859 1.00003 1 1908.12 0
0.197425 18.3133 1.00003 1 1905.66 0
-16.9645 3.43022 1.00003 1 1903.19 0
-10.7815 16.4602 1.00003 1 1902.95 0
-12.873 -2.50296 1.00003 1 1900.84 0
-13.5697 2.74075 1.00003 1 1898.41 0
6.89324 7.76628 1.00003 1 1895.81 0
-10.5732 0.091414 1.00003 1 1892.74 0
1.9052 0.61679 1.00003 1 1886.78 0
-6.47725 -5.84293 1.00003 1 1880.44 0
9.50864 3.17604 1.00003 1 1864.89 0
9.0924 1.19548 1.00003 1 1863.71 0
0.710507 -5.26267 1.00003 1 1857.08 0
-15.7694 9.31037 1.00003 1 1853.27 0
8.76561 11.5074 0.0968129 3 212.578 0
-2.73459 17.6289 0.0375619 3 210.779 0
-17.0336 6.69645 0.0646457 3 204.181 0
-10.0129 17.311 0.123563 3 203.581 0
9.47279 9.28316 0.102396 3 202.981 0
-2.70842 17.5458 0.0193952 3 201.781 0
-12.1776 14.3304 0.0118119 3 199.382 0
1.76301 -5.25816 0.0433954 3 198.182 0
-12.4513 14.6712 0.0198119 3 197.582 0
3.92066 -3.53926 0.264303 3 196.382 0
9.44993 7.25717 0.112897 3 195.183 0
-5.245 -6.12614 0.101396 3 194.583 0
9.97587 2.04342 0.224806 3 193.983 0
-6.05916 18.8621 0.0869794 3 193.383 0
8.68626 11.3449 0.0648957 3 192.783 0
-8.65761 -5.62939 0.303384 3 192.183 0
-16.8057 6.45923 0.0757293 3 191.584 0
8.82899 5.33189 0.0492288 3 190.984 0
-13.4708 -0.168285 0.0484788 3 190.384 0
-11.2024 -5.14855 0.0723959 3 189.784 0
7.38571 -0.499336 0.0788126 3 189.184 0
-7.622 -5.62786 0.0771459 3 188.584 0
8.96173 5.12701 0.133146 3 187.984 0
-9.86999 17.3551 0.0102286 3 187.385 0
-15.2026 0.894314 0.21464 3 186.785 0
3.60829 -3.80963 0.0953129 3 186.185 0
5.63572 -3.06562 0.248888 3 185.585 0
8.94938 12.0704 0.276219 3 184.985 0
-15.1244 0.461909 0.175226 3 184.385 0
-5.00563 -6.33227 0.201475 3 183.786 0
-15.835 0.737876 0.392044 3 183.186 0
-12.5699 -3.7097 0.206641 3 182.586 0
-13.716 -0.613414 0.250138 3 181.986 0
1.9534 -5.827 0.35538 3 181.386 0
-8.04496 17.7323 0.0550622 3 180.786 0
-0.0307746 -6.19699 0.181809 3 180.186 0
7.99452 15.0491 0.236722 3 179.587 0
-13.9022 -1.83913 0.212807 3 178.987 0
-7.71078 -5.92053 0.21864 3 178.387 0
-6.40795 18.851 0.259304 3 177.787 0
7.62164 -0.548714 0.168977 3 177.187 0
9.42339 4.67898 0.447957 3 176.587 0
8.07185 -0.385052 0.289551 3 175.987 0
-9.01118 -6.02816 0.22439 3 175.388 0
-12.2995 14.6957 0.13273 3 174.788 0
-8.32928 -7.13889 0.372129 3 174.188 0
-17.317 6.87199 0.224723 3 173.588 0
-17.1778 6.4377 0.191892 3 172.988 0
-8.20271 18.201 0.287718 3 172.388 0
-12.5089 -4.08124 0.164061 3 171.788 0
1.54112 18.3184 0.342214 3 171.189 0
4.19834 -3.08461 0.25847 3 170.589 0
-1.71069 18.865 0.192642 3 169.989 0
3.02414 16.9763 0.281552 3 169.389 0
6.08404 -2.4238 0.245971 3 168.789 0
-8.92153 18.3331 0.237472 3 168.189 0
-15.962 12.4091 0.193058 3 167.589 0
-13.5943 -1.32237 0.361796 3 166.99 0
-10.2485 17.5217 0.182809 3 166.39 0
-11.6806 -5.16358 0.336298 3 165.79 0
10.2518 4.55601 0.388794 3 165.19 0
-0.44898 -7.35991 0.63336 3 164.59 0
-2.91661 18.1689 0.310883 3 163.99 0
-18.8533 8.116 0.312716 3 163.391 0
1.21841 -6.60155 0.429125 3 162.791 0
2.63943 17.9088 0.3148 3 162.191 0
-16.8642 11.7585 0.538283 3 161.591 0
3.87812 -4.14113 0.333465 3 160.991 0
3.34266 17.633 0.440041 3 160.391 0
-4.5771 -6.95466 0.553616 3 159.791 0
9.41998 12.8209 0.529034 3 159.192 0
-7.45059 -7.01093 0.517285 3 158.592 0
-13.269 -4.00084 0.549199 3 157.992 0
5.67706 16.2102 0.438624 3 157.392 0
-12.5191 -4.68188 0.432874 3 156.792 0
-15.0875 14.6631 0.437541 3 156.192 0
0.360547 -6.54607 0.319799 3 155.592 0
9.81778 5.67164 0.592863 3 154.993 0
4.71336 15.861 0.382711 3 154.393 0
-1.74006 -7.39124 0.559949 3 153.793 0
-16.8785 10.5653 0.62611 3 153.193 0
2.05583 -6.70922 0.414126 3 152.593 0
-8.28458 -6.30351 0.462372 3 151.993 0
-5.62399 -7.0756 0.494537 3 151.393 0
0.57568 -7.7939 0.480371 3 150.794 0
7.49961 15.8995 0.297468 3 150.194 0
-16.9789 1.90299 0.315633 3 149.594 0
1.44437 19.1806 0.515952 3 148.994 0
-17.9813 7.21095 0.517202 3 148.394 0
-15.113 15.633 0.531701 3 147.794 0
1.53481 -7.50092 0.522785 3 147.194 0
-7.06509 19.2157 0.48912 3 146.595 0
4.63612 -3.68726 0.467039 3 145.995 0
2.47031 18.7936 0.578447 3 145.395 0
-14.1437 15.0674 0.590196 3 144.795 0
4.04181 16.9441 0.532284 3 144.195 0
10.8687 2.17538 0.68269 3 143.595 0
-1.05113 19.0391 0.431291 3 142.995 0
-17.7781 4.61612 0.437207 3 142.396 0
-1.1342 -8.07481 0.355713 3 141.796 0
9.03042 -0.479813 0.678023 3 141.196 0
-3.61077 18.5343 0.459206 3 140.596 0
-3.90167 -7.91451 0.602279 3 139.996 0
8.22753 15.6965 0.443457 3 139.396 0
-16.5071 13.0377 0.537034 3 138.797 0
-2.68249 -8.14612 0.63836 3 138.197 0
4.16208 18.0907 0.49237 3 137.597 0
10.8133 10.086 0.628527 3 136.997 0
-14.5227 -0.678676 0.560199 3 136.397 0
-17.9924 6.09749 0.593363 3 135.797 0
8.90507 14.9646 0.547366 3 135.197 0
-0.212194 -8.51321 0.543616 3 134.598 0
-12.4118 15.6187 0.664024 3 133.998 0
3.09748 -6.2732 0.714521 3 133.398 0
-19.0275 5.37316 0.665941 3 132.798 0
-9.98853 18.3428 0.667024 3 132.198 0
-19.2288 8.91982 0.571448 3 131.598 0
-6.06274 19.6343 0.598446 3 130.998 0
-18.1029 10.2522 0.614611 3 130.399 0
10.275 6.93376 0.712104 3 129.799 0
1.78702 -10.5903 0.601362 3 129.199 0
-6.67137 -7.84384 0.617194 3 128.599 0
-11.0562 -6.1537 0.549533 3 127.999 0
-3.91125 19.6907 0.706605 3 127.399 0
-14.7413 -1.84525 0.621527 3 126.799 0
7.05715 -3.13136 0.752685 3 126.2 0
-13.4855 -5.2691 0.691939 3 125.6 0
6.82204 16.6924 0.737852 3 125 0
5.41423 17.5159 0.884758 3 124.4 0
2.96669 -9.80043 0.817597 3 123.8 0
-11.1245 -7.27563 0.574531 3 123.2 0
-12.4027 17.0383 0.72152 3 122.6 0
-15.4569 17.1133 0.909423 3 122.001 0
-12.2962 -6.00326 0.700188 3 121.401 0
-15.9183 -0.50273 0.847344 3 120.801 0
3.74247 19.298 0.7756 3 120.201 0
-0.280632 19.8758 0.633193 3 119.601 0
9.93108 14.0785 0.808097 3 119.001 0
11.3583 5.67362 0.918173 3 118.401 0
-8.72814 21.0235 0.790432 3 117.802 0
-13.6373 16.2812 0.726936 3 117.202 0
-8.02919 22.5099 0.849011 3 116.602 0
-7.07239 20.7297 0.890008 3 116.002 0
4.51721 -5.31085 1 3 115.402 0
-10.3124 -8.87344 1 3 114.802 0
-18.1486 11.6177 0.751435 3 114.203 0
-17.9958 2.06192 0.701105 3 113.603 0
7.75632 -4.65709 0.898257 3 113.003 0
4.58031 -9.17463 0.912256 3 112.403 0
5.8368 -4.09035 0.795598 3 111.803 0
-18.8762 3.78933 0.924422 3 111.203 0
12.4519 2.16976 0.898091 3 110.603 0
-5.2908 -8.3943 0.86676 3 110.004 0
-3.79698 -9.51322 1 3 109.404 0
11.4186 3.76183 1 3 108.804 0
12.9606 0.343029 1 3 108.204 0
10.9668 0.496362 1 3 107.604 0
-16.4145 14.4727 0.902757 3 107.004 0
-17.1242 0.720786 0.86526 3 106.404 0
-9.63864 -7.06561 0.926005 3 105.805 0
8.59398 -2.27799 1 3 105.205 0
10.4003 11.7809 0.823846 3 104.605 0
10.7266 8.5198 0.91134 3 104.005 0
6.32783 -5.65972 0.844845 3 103.405 0
-14.5694 -3.36043 0.897757 3 102.805 0
-20.7888 8.71737 1 3 102.205 0
-19.7353 2.13245 0.939921 3 101.606 0
-5.10035 20.8473 0.953003 3 101.006 0
12.0384 7.32342 0.835679 3 100.406 0
12.4929 9.14846 0.934005 3 99.806 0
4.19489 21.1343 0.987001 3 99.2062 0
13.2631 5.88084 1 3 98.6063 0
11.7441 13.0112 1 3 98.0065 0
10.417 -1.42516 1 3 97.4066 0
-13.6727 -6.87737 0.921172 3 96.8068 0
7.05661 18.4047 0.980668 3 96.2069 0
-16.1934 -2.20397 0.869593 3 95.607 0
-17.6777 -1.06137 1 3 95.0072 0
-2.23161 19.8966 0.964669 3 94.4073 0
-3.28683 21.5575 1 3 93.8075 0
-8.43989 19.3588 0.895341 3 93.2076 0
13.4126 3.88721 1 3 92.6078 0
8.54734 -6.38157 1 3 92.0079 0
-15.136 -5.63261 1 3 91.4081 0
-10.1833 22.0375 0.983918 3 90.8082 0
-4.33837 23.2559 1 3 90.2084 0
4.8516 -7.28186 1 3 89.6085 0
-19.5817 -1.67438 1 3 89.0087 0
12.4083 -1.57883 1 3 88.4088 0
-19.1584 0.279102 1 3 87.809 0
-21.1732 3.43525 1 3 87.2091 0
15.3679 4.30639 1 3 86.6092 0
2.34728 20.394 1 3 86.0094 0
-17.1628 16.2408 1 3 85.4095 0
-6.60204 -9.72739 1 3 84.8097 0
1.31008 -9.06959 0.992084 3 84.2098 0
-2.33792 23.3177 1 3 83.61 0
-12.3451 -8.26793 1 3 83.0101 0
-1.28763 21.6175 1 3 82.4103 0
15.2174 6.30419 1 3 81.8104 0
-17.215 18.2181 0.981251 3 81.2106 0
9.66428 -4.71789 1 3 80.6107 0
2.97853 -7.98242 1 3 80.0109 0
12.1427 11.0522 1 3 79.411 0
-17.9999 13.416 1 3 78.8111 0
8.55076 17.1046 1 3 78.2113 0
10.1404 15.8928 1 3 77.6114 0
-1.39248 25.0786 1 3 77.0116 0
14.349 2.1209 1 3 76.4117 0
-6.18045 22.4777 1 3 75.8119 0
-13.7938 18.0499 1 3 75.212 0
-1.57893 -9.35599 1 3 74.6122 0
-11.6388 18.5798 1 3 74.0123 0
8.92134 19.07 1 3 73.4125 0
13.8736 7.78514 1 3 72.8126 0
-2.57059 -11.0931 1 3 72.2128 0
14.3244 9.76532 1 3 71.6129 0
-19.728 10.4102 1 3 71.0131 0
-19.7253 12.4064 1 3 70.4132 0
-0.339272 23.3785 1 3 69.8133 0
6.47927 -9.39688 1 3 69.2135 0
-19.493 6.97297 1 3 68.6136 0
0.708828 21.541 1 3 68.0138 0
-15.5291 -7.59383 1 3 67.4139 0
-16.3779 -4.06714 1 3 66.8141 0
-8.18568 -8.50298 1 3 66.2142 0
-18.0797 -3.02023 1 3 65.6144 0
-18.878 15.2118 1 3 65.0145 0
-21.7261 10.483 1 3 64.4147 0
-21.7497 1.52016 1 3 63.8147 0
-10.2264 19.9914 1 3 63.2146 0
-11.895 23.0377 1 3 62.6145 0
-10.4141 -10.8707 1 3 62.0143 0
2.63654 22.372 1 3 61.4142 0
-20.6046 14.2027 1 3 60.8141 0
10.5109 17.8583 1 3 60.214 0
-11.9265 21.0404 1 3 59.6138 0
-5.09132 -11.0379 1 3 59.0137 0
-20.6904 5.37207 1 3 58.4136 0
-21.7234 12.4829 1 3 57.8134 0
-21.0942 -0.366579 1 3 57.2133 0
-14.178 -9.06781 1 3 56.6132 0
11.0827 -3.30872 1 3 56.0131 0
-5.39018 24.956 1 3 55.4129 0
-3.75269 -12.7051 1 3 54.8128 0
14.9567 0.215802 1 3 54.2127 0
-18.9167 17.2098 1 3 53.6125 0
0.00640691 -10.5741 1 3 53.0124 0
1.54337 24.0467 1 3 52.4123 0
-18.718 -4.91473 1 3 51.8122 0
4.49804 23.1014 1 3 51.212 0
-15.4656 19.1474 1 3 50.6119 0
-20.2017 -3.57412 1 3 50.0118 0
14.0193 11.7415 1 3 49.4116 0
6.84478 -7.43081 1 3 48.8115 0
3.21808 -11.6009 1 3 48.2114 0
5.48776 19.6209 1 3 47.6113 0
15.7789 8.39255 1 3 47.0111 0
15.8836 11.0178 1 3 46.411 0
7.38992 20.3561 1 3 45.8109 0
10.4783 -6.90085 1 3 45.2108 0
-17.1747 20.1984 1 3 44.6106 0
16.3043 2.53962 1 3 44.0105 0
13.6212 13.7012 1 3 43.4104 0
-0.985184 -12.3104 1 3 42.8102 0
6.05115 21.8416 1 3 42.2101 0
11.9309 15.0024 1 3 41.61 0
-13.6612 20.0449 1 3 41.0099 0
-6.94227 -11.7955 1 3 40.4097 0
12.3003 16.9671 1 3 39.8096 0
-13.6432 22.0666 1 3 39.2095 0
-21.7146 -2.26734 1 3 38.6093 0
1.28492 -12.1116 1 3 38.0092 0
15.5177 13.0662 1 3 37.4091 0
-7.23213 24.1772 1 3 36.809 0
-9.32301 23.8298 1 3 36.2088 0
-21.8325 7.01263 1 3 35.6087 0
-15.4171 21.1466 1 3 35.0086 0
-23.1191 2.9784 1 3 34.4084 0
10.8273 19.8316 1 3 33.8083 0
-15.361 23.1458 1 3 33.2082 0
6.36617 23.8157 1 3 32.6081 0
-3.39107 25.0173 1 3 32.0079 0
3.40564 24.7763 1 3 31.4079 0
-20.6439 16.2023 1 3 30.8079 0
-8.55594 25.6763 1 3 30.208 0
-18.9283 19.2131 1 3 29.608 0
-6.71371 26.4545 1 3 29.008 0
14.404 -1.70584 1 3 28.408 0
-8.45204 -10.4838 1 3 27.808 0
13.8389 15.6893 1 3 27.208 0
11.5949 -5.2419 1 3 26.608 0
-22.6805 5.18588 1 3 26.008 0
-4.44345 26.7172 1 3 25.408 0
9.2578 21.071 1 3 24.808 0
-12.3204 -10.2676 1 3 24.208 0
-16.1294 -9.50152 1 3 23.6081 0
-23.8047 6.8178 1 3 23.0081 0
8.60479 -8.3807 1 3 22.4081 0
13.0792 -3.46184 1 3 21.8081 0
0.492336 25.7476 1 3 21.2081 0
-11.0442 24.8473 1 3 20.6081 0
13.5885 -5.39479 1 3 20.0081 0
5.27303 25.4906 1 3 19.4081 0
0.293387 -13.8484 1 3 18.8081 0
-23.0582 0.00949353 1 3 18.2081 0
14.1754 17.6608 1 3 17.6082 0
-17.0855 -6.06861 1 3 17.0082 0
-17.4825 -8.02881 1 3 16.4082 0
7.91808 22.555 1 3 15.8082 0
-11.8896 -12.2208 1 3 15.2082 0
12.6182 18.9417 1 3 14.6082 0
-17.1209 22.1964 1 3 14.0082 0
-20.6533 18.2017 1 3 13.4082 0
-10.2774 26.6938 1 3 12.8082 0
-19.1153 -6.87461 1 3 12.2082 0
-14.1535 -11.0675 1 3 11.6082 0
-20.6579 20.217 1 3 11.0083 0
5.12719 -11.0068 1 3 10.4083 0
-13.5973 24.0872 1 3 9.80827 0
-5.65352 -13.3242 1 3 9.20828 0
12.4721 -7.05317 1 3 8.60829 0
17.2064 6.51298 1 3 8.0083 0
-24.5215 4.40424 1 3 7.40831 0
-20.8026 -5.47977 1 3 6.80832 0
-25.5532 7.78619 1 3 6.20832 0
45.8815 -37.8922 1 3 5.60833 0
-43.0563 69.634 1 3 5.00834 0
68.014 -97.4734 1 3 4.40835 0
-135.364 20.0549 1 3 3.80836 0
-139.168 69.7028 1 3 3.20835 0
172.58 -3.7729 1 3 2.60834 0
163.602 -84.5181 1 3 2.00833 0
127.141 -144.313 1 3 1.40833 0
-30.912 -195.067 1 3 0.808333 0
-18.2902 199.001 1 3 0.208333 0
