# Supplementary material for: Study of tumor growth indicates the existence of an “immunological threshold” separating states of pro- and antitumoral peritumoral inflammation
Source: PLoS One. 2018 Nov 2;13(11):e0202823. doi: 10.1371/journal.pone.0202823 (PMC6214501; doi:10.1371/journal.pone.0202823)
Supplement: S1 Data — File containing the position and radius of particles at simulated times. A detailed description file is provided alongside the data. (ZIP) [file pone.0202823.s004.zip › minimal dataset/competent/8740.csv]

0 0 1.00003 0 4926.14 0
1.35069 -3.22197 1.00006 0 4962.05 0
5.03749 -1.67047 1.00003 0 4692.62 0
-8.21048 4.02839 1.00013 0 5794.07 0
-2.33586 -4.77302 1.00006 0 5176.93 0
-13.9901 -0.283548 1.00003 0 4885.2 0
-1.08715 5.14759 1.00013 0 5754.35 0
-15.0843 4.89337 1.00006 0 5101.6 0
-8.95972 -1.92417 1.00003 0 4820.52 0
-2.93032 4.37171 1.00013 0 5818.2 0
-1.33686 3.16324 1.00013 0 5738.27 0
-12.2419 13.6059 1.00003 0 4739.23 0
-0.337939 11.1001 1.00006 0 5128.8 0
7.87935 7.04277 1.00006 0 5161.84 0
-7.96081 6.01258 1.00013 0 5788.76 0
-8.46034 2.04423 1.00003 0 4889.74 0
-5.27338 -0.372222 1.00006 0 5252.64 0
-4.52397 5.58002 1.00013 0 5695.04 0
-2.68061 6.35591 1.00013 0 5842.52 0
-12.1469 0.492668 1.00003 0 4727.32 0
-3.77477 11.5327 1.00003 0 4875.64 0
-2.43096 8.33999 1.00006 0 5340.58 0
7.62947 5.05876 1.00003 0 4836.99 0
-3.02557 17.4852 1.00003 0 4743.9 0
-0.242694 -2.01281 1.00003 0 4821.33 0
-14.0852 12.8303 1.00003 0 4731.86 0
-7.71102 7.99675 1.00013 0 5693.73 0
3.94308 3.50666 1.00003 0 4802.79 0
2.59932 6.69912 1.00006 0 5258.91 0
-0.493085 -3.99698 1.00006 0 5112.84 0
-4.27423 7.56417 1.00013 0 5620.36 0
3.09867 10.6678 1.00006 0 5113.15 0
-4.77372 3.5961 1.00013 0 5850.85 0
4.69236 9.4594 1.00003 0 4842.1 0
-9.80398 5.23661 1.00006 0 5241.21 0
-10.898 10.4134 1.00003 0 4812.83 0
-1.9314 12.3084 1.00003 0 4802.65 0
-0.83731 7.13169 1.00006 0 5304.71 0
-9.30464 9.20501 1.00003 0 4938.83 0
2.10001 2.73074 1.00006 0 5318.67 0
-6.36717 4.80418 1.00013 0 5794.08 0
-12.3962 -1.49169 1.00003 0 4729.75 0
-9.55437 7.22083 1.00003 0 4894.16 0
-6.9618 13.9494 1.00003 0 4876.59 0
-7.61576 -5.11684 1.00003 0 4835.4 0
-9.20938 -3.90843 1.00003 0 4828.78 0
-4.17901 -5.54917 1.00006 0 5215.65 0
8.3788 11.0113 1.00003 0 4724.72 0
0.756133 5.92339 1.00013 0 5754.36 0
-3.27547 15.5009 1.00003 0 4776.05 0
-6.61703 2.82033 1.00013 0 5746.6 0
7.13037 1.09032 1.00003 0 4693.8 0
1.50519 11.8761 1.00006 0 5228.93 0
-3.18005 2.38777 1.00013 0 5729.43 0
-3.42993 0.403435 1.00006 0 5250.23 0
-6.11755 6.78855 1.00013 0 5695.04 0
-5.86774 8.77269 1.00006 0 5262.21 0
2.00461 15.8447 1.00006 0 5127.1 0
8.12923 9.02691 1.00006 0 5118.35 0
-3.92961 -3.56477 1.00006 0 5123.81 0
4.94182 11.4436 1.00006 0 5044.32 0
-14.8344 6.87768 1.00006 0 5142.62 0
-4.02451 9.5485 1.00013 0 5620.37 0
1.6006 -1.23763 1.00006 0 5087.26 0
0.25668 1.95481 1.00006 0 5388.5 0
-12.4915 11.6218 1.00003 0 4858.38 0
-13.4907 3.68505 1.00003 0 4826.75 0
-3.52516 13.5166 1.00003 0 4918.3 0
2.84899 8.68348 1.00003 0 4874.94 0
-14.5847 8.86184 1.00003 0 4811.23 0
-2.18132 10.3242 1.00006 0 5340.59 0
-8.80513 13.1734 1.00003 0 4743.67 0
-5.61809 10.7567 1.00006 0 5323.44 0
0.506327 3.93915 1.00006 0 5318.68 0
-11.8971 2.47662 1.00003 0 4756.66 0
-1.4322 16.2768 1.00003 0 4737.03 0
7.38014 3.07434 1.00003 0 4818.58 0
-5.02343 1.612 1.00006 0 5305.55 0
-0.58759 9.11594 1.00006 0 5304.72 0
2.34974 4.71489 1.00006 0 5301.76 0
-10.8028 -2.70012 1.00003 0 4721.65 0
-7.3663 -3.13249 1.00003 0 4786.88 0
-5.77267 -4.3409 1.00003 0 4807.37 0
-16.6776 6.10195 1.00003 0 4844.63 0
-8.55532 15.1578 1.00003 0 4796.23 0
-7.46129 9.98081 1.00006 0 5262.22 0
-10.3036 1.26861 1.00006 0 5260.22 0
-15.334 2.90913 1.00003 0 4732.1 0
1.00585 7.90751 1.00006 0 5258.92 0
-6.71218 15.9337 1.00003 0 4826.82 0
-8.71002 0.0601739 1.00003 0 4845.67 0
-1.58662 1.17944 1.00006 0 5250.24 0
5.19172 13.4278 1.00003 0 4734.57 0
6.78512 12.2196 1.00003 0 4748.37 0
-13.241 5.66921 1.00003 0 4755.91 0
3.59813 14.6363 1.00006 0 5228.94 0
3.69348 1.52232 1.00006 0 5216.05 0
0.849653 -7.19119 1.00003 0 4685.99 0
3.44391 -0.461956 1.00003 0 4715.69 0
-3.67969 -1.58058 1.00006 0 5176.94 0
4.19283 5.49099 1.00003 0 4768.83 0
-18.6746 6.21259 1.00003 0 4682.18 0
-0.0882446 13.0844 1.00006 0 5128.81 0
1.75483 13.8604 1.00006 0 5127.1 0
-0.744034 -5.98313 1.00003 0 4709.35 0
3.34844 12.652 1.00006 0 5118.36 0
5.44145 15.4121 1.00006 0 5113.16 0
2.9427 -4.43243 1.00006 0 5112.84 0
-12.9911 7.65348 1.00006 0 5101.6 0
5.28728 0.313913 1.00006 0 5087.27 0
7.03506 14.2037 1.00006 0 5044.33 0
6.88708 -0.894816 1.00006 0 4962.06 0
-12.7414 9.63756 1.00003 0 4938.83 0
-1.83645 -0.804576 1.00003 0 4926.15 0
-8.30593 17.142 1.00003 0 4918.31 0
-11.1478 8.42926 1.00003 0 4894.17 0
-10.0537 3.25244 1.00003 0 4889.74 0
-16.9276 4.11761 1.00003 0 4885.21 0
-1.68179 14.2925 1.00003 0 4876.6 0
-5.36827 12.7409 1.00003 0 4875.65 0
1.25558 9.89172 1.00003 0 4874.95 0
-10.6483 12.3975 1.00003 0 4858.39 0
-6.86676 0.835994 1.00003 0 4845.68 0
-15.9286 12.0545 1.00003 0 4844.64 0
6.53551 10.2353 1.00003 0 4842.11 0
6.03601 6.26683 1.00003 0 4837 0
-5.52292 -2.3566 1.00003 0 4835.41 0
-9.4591 -5.89277 1.00003 0 4828.79 0
-10.1492 16.3659 1.00003 0 4826.83 0
-15.5836 0.924887 1.00003 0 4826.76 0
3.19409 -2.44629 1.00003 0 4821.34 0
-11.0527 -4.68432 1.00003 0 4820.53 0
5.53664 2.29842 1.00003 0 4818.59 0
-9.05483 11.1894 1.00003 0 4812.84 0
-14.3349 10.8462 1.00003 0 4811.24 0
-2.08635 -2.78889 1.00003 0 4807.38 0
5.78635 4.28251 1.00003 0 4802.79 0
0.161306 15.0687 1.00003 0 4802.66 0
-16.1781 10.0702 1.00003 0 4796.24 0
-7.11645 -1.14818 1.00003 0 4786.89 0
-5.11872 14.7249 1.00003 0 4776.06 0
4.44266 7.47506 1.00003 0 4768.84 0
-11.6473 4.46084 1.00003 0 4756.67 0
-11.3977 6.44494 1.00003 0 4755.92 0
3.8479 16.6206 1.00003 0 4748.37 0
-4.86859 16.7091 1.00003 0 4743.91 0
-7.21158 11.9651 1.00003 0 4743.68 0
-10.3986 14.3819 1.00003 0 4739.24 0
-1.18252 18.2615 1.00003 0 4737.03 0
0.411033 17.053 1.00003 0 4734.58 0
-17.1797 2.13006 1.00003 0 4732.11 0
-11.9923 15.5903 1.00003 0 4731.87 0
-12.6462 -3.47581 1.00003 0 4729.76 0
-13.7405 1.7007 1.00003 0 4727.33 0
6.28592 8.25112 1.00003 0 4724.73 0
-10.5533 -0.715736 1.00003 0 4721.66 0
1.85035 0.746369 1.00003 0 4715.7 0
-6.02218 -6.32522 1.00003 0 4709.36 0
8.97409 1.86449 1.00003 0 4693.81 0
9.22315 3.85103 1.00003 0 4692.63 0
1.09915 -5.20683 1.00003 0 4686 0
-16.4279 8.08611 1.00003 0 4682.19 0
-11.257 16.4224 0.0848961 3 214.578 0
-17.2182 8.82378 0.0569789 3 209.779 0
6.1184 -1.65393 0.0541456 3 207.98 0
-5.97299 16.7555 0.0913128 3 206.18 0
9.38691 2.82332 0.038562 3 204.98 0
7.87297 12.0006 0.11098 3 202.581 0
-7.11584 -6.11253 0.0171452 3 200.182 0
-17.4007 3.1677 0.0613123 3 198.382 0
7.56303 0.0298693 0.0845627 3 197.782 0
4.79693 16.2186 0.0281452 3 197.182 0
8.28556 5.96714 0.120563 3 196.582 0
-17.6178 5.0633 0.114397 3 195.983 0
-12.2537 -4.61232 0.141229 3 195.383 0
8.6141 7.95769 0.151811 3 194.783 0
5.02593 -2.89485 0.17106 3 194.183 0
-13.3317 13.7425 0.0948129 3 192.983 0
-9.4444 17.2664 0.0347286 3 192.383 0
8.38958 5.81044 0.0689791 3 189.984 0
2.72257 16.7161 0.12873 3 189.384 0
-11.2935 16.7089 0.183643 3 187.585 0
-12.6385 14.6631 0.121147 3 186.985 0
6.70667 15.4262 0.239388 3 186.385 0
-18.2744 2.81835 0.287218 3 185.785 0
-11.7666 16.8717 0.287135 3 185.185 0
-18.1406 3.932 0.218723 3 184.585 0
1.58451 -6.27589 0.137812 3 183.386 0
-3.01381 -5.7405 0.153811 3 182.786 0
-13.312 -2.37997 0.257221 3 182.186 0
-12.1953 16.7349 0.154978 3 181.586 0
-7.49089 -6.60596 0.39946 3 180.986 0
4.98505 16.4675 0.143145 3 180.386 0
9.03832 9.92061 0.239055 3 179.786 0
-0.110871 -6.78877 0.0280618 3 179.187 0
4.49182 -2.9588 0.26347 3 178.587 0
1.75979 17.1772 0.22289 3 177.987 0
-4.22033 17.7449 0.147312 3 177.387 0
-15.468 13.5427 0.460622 3 176.787 0
-16.3362 -0.215999 0.343048 3 176.187 0
-17.2472 7.18138 0.217223 3 175.588 0
-13.9253 14.0035 0.183892 3 174.988 0
10.1361 2.73262 0.391211 3 174.388 0
-4.49094 -6.75543 0.231972 3 173.788 0
-4.85325 -6.52255 0.163977 3 173.188 0
-15.6184 -0.428329 0.349714 3 172.588 0
-17.5255 9.76454 0.334715 3 171.988 0
-14.1245 14.5499 0.397294 3 171.389 0
-11.7748 -5.83176 0.350464 3 170.789 0
9.34629 0.529058 0.387378 3 170.189 0
-15.152 -0.936435 0.324966 3 169.589 0
0.199559 18.4296 0.389128 3 168.989 0
10.3035 1.96614 0.273553 3 168.389 0
-10.6758 17.4268 0.180976 3 167.789 0
4.02995 -3.56104 0.358047 3 167.19 0
-9.56679 17.6262 0.347214 3 166.59 0
-11.2601 17.3453 0.401627 3 165.99 0
-17.1444 9.18508 0.26272 3 165.39 0
9.07641 7.66988 0.34988 3 164.79 0
-6.87975 17.2424 0.314716 3 164.19 0
-13.7453 -1.61578 0.299717 3 163.59 0
-12.9679 -4.77748 0.335881 3 162.991 0
-18.0458 3.39395 0.325632 3 162.391 0
-10.0656 -7.15469 0.385545 3 161.791 0
-8.38039 -7.0035 0.455706 3 161.191 0
-3.43317 -6.76131 0.395294 3 160.591 0
-1.56045 -7.19328 0.433874 3 159.991 0
-18.0537 11.8989 0.360796 3 159.391 0
-4.25169 18.35 0.444624 3 158.792 0
0.886388 19.0473 0.527451 3 158.192 0
-10.2401 17.7044 0.330882 3 157.592 0
4.83012 -3.57831 0.373129 3 156.992 0
-2.49033 18.787 0.408793 3 156.392 0
-7.15787 18.0369 0.451373 3 155.792 0
-4.93211 -7.24258 0.426208 3 155.193 0
-17.3794 11.2309 0.583447 3 154.593 0
10.9011 1.32909 0.558199 3 153.993 0
-0.63554 -7.49365 0.489287 3 153.393 0
6.60574 16.3699 0.505786 3 152.793 0
-5.19344 18.0172 0.348464 3 152.193 0
1.55657 18.1712 0.569615 3 151.593 0
-18.3613 10.3951 0.669857 3 150.994 0
9.63049 9.15493 0.479704 3 150.394 0
-14.0439 -2.87417 0.513869 3 149.794 0
8.32992 -0.809377 0.40396 3 149.194 0
-18.7933 7.79559 0.564282 3 148.594 0
-10.9729 -6.23493 0.547199 3 147.994 0
-12.4673 17.4047 0.560365 3 147.394 0
-13.4414 14.2357 0.354547 3 146.795 0
-13.2142 -5.54629 0.433124 3 146.195 0
-18.8174 11.5063 0.491454 3 145.595 0
-18.395 4.69937 0.53395 3 144.995 0
-4.26508 19.9282 0.633443 3 144.395 0
-0.0922963 19.2261 0.45229 3 143.795 0
-6.13103 17.7976 0.607945 3 143.195 0
-2.39534 -6.43869 0.642193 3 142.596 0
10.2806 0.407611 0.551782 3 141.996 0
-12.3681 -5.2909 0.44279 3 141.396 0
-9.23643 -7.34905 0.467122 3 140.796 0
2.46493 -6.09944 0.603695 3 140.196 0
2.54012 17.5678 0.576864 3 139.596 0
-8.52999 -7.99168 0.486621 3 138.996 0
-13.4617 15.1882 0.524118 3 138.397 0
-3.46039 19.0134 0.573364 3 137.797 0
-2.81902 -7.63027 0.580447 3 137.197 0
-9.21224 18.5208 0.610028 3 136.597 0
-17.9798 8.71208 0.648609 3 135.997 0
-11.0101 18.5336 0.794265 3 135.397 0
-13.3957 16.385 0.597113 3 134.797 0
-7.98204 18.7642 0.639193 3 134.198 0
-3.98769 -7.55348 0.555449 3 133.598 0
11.1873 2.95749 0.662608 3 132.998 0
2.65588 -7.46014 0.771267 3 132.398 0
8.44835 0.188807 0.589696 3 131.798 0
9.48708 -0.615424 0.733186 3 131.198 0
5.63742 17.1622 0.741852 3 130.599 0
3.84339 18.3537 0.72727 3 129.999 0
-5.10947 18.9974 0.624277 3 129.399 0
8.94441 17.2677 0.781016 3 128.799 0
-17.2208 0.418548 0.704271 3 128.199 0
9.32006 5.74708 0.81743 3 127.599 0
3.92457 -8.28294 0.705271 3 126.999 0
4.62016 -4.69494 0.677523 3 126.4 0
10.9922 4.48452 0.877426 3 125.8 0
5.84784 -3.99355 0.694439 3 125.2 0
-14.7104 -1.861 0.684106 3 124.6 0
-20.0989 2.11309 0.686106 3 124 0
-12.5603 18.7335 0.764934 3 123.4 0
-6.56121 19.164 0.826763 3 122.8 0
-19.979 7.32751 0.703105 3 122.201 0
-6.6068 -9.38437 0.708854 3 121.601 0
7.94176 15.8899 0.911173 3 121.001 0
-20.0965 5.03097 0.846928 3 120.401 0
10.3623 7.95898 0.922256 3 119.801 0
-19.2735 3.47707 0.901007 3 119.201 0
10.0509 10.388 0.785266 3 118.601 0
2.51643 19.3059 0.904507 3 118.002 0
10.9313 6.2573 0.872009 3 117.402 0
-16.2786 -1.51616 0.912923 3 116.802 0
8.81104 14.29 0.770017 3 116.202 0
-14.776 15.798 0.871509 3 115.602 0
-0.217544 20.5166 0.838178 3 115.002 0
12.2474 1.87812 0.847011 3 114.402 0
-11.0667 -7.4285 0.643859 3 113.803 0
-7.14602 -7.8603 0.888008 3 113.203 0
4.05103 -6.27611 0.995834 3 112.603 0
-1.709 -8.35113 0.719937 3 112.003 0
9.18883 12.6878 0.861093 3 111.403 0
-11.6437 19.9846 0.781516 3 110.803 0
7.2589 17.676 0.95317 3 110.203 0
6.59618 -2.70299 0.802848 3 109.604 0
10.8501 -1.69377 1 3 109.004 0
9.80077 15.7473 0.952503 3 108.404 0
-13.8364 17.7471 0.835512 3 107.804 0
10.4103 13.9218 0.869259 3 107.204 0
4.04266 19.8054 0.697689 3 106.604 0
-1.58442 -10.2894 1 3 106.005 0
-17.5769 13.1877 1 3 105.405 0
-14.2906 -4.6069 0.996584 3 104.805 0
8.37197 -2.23452 1 3 104.205 0
-5.11823 -8.63074 0.960086 3 103.605 0
-19.5609 9.20261 1 3 103.005 0
-1.98084 20.0745 0.976168 3 102.405 0
-9.86007 19.9975 1 3 101.806 0
11.5856 9.44093 1 3 101.206 0
-18.8286 0.997977 1 3 100.606 0
-2.13745 -12.5546 0.903257 3 100.006 0
-18.1117 -1.03258 0.972085 3 99.4061 0
-15.5869 -3.2457 0.883758 3 98.8063 0
12.2141 7.57691 0.967002 3 98.2064 0
10.9011 11.9564 1 3 97.6066 0
9.94094 -3.47454 1 3 97.0067 0
1.7573 -8.81152 0.850011 3 96.4069 0
-21.2065 10.3379 1 3 95.807 0
-19.5581 13.457 1 3 95.2071 0
-21.3152 0.939604 1 3 94.6073 0
-21.1721 3.52436 1 3 94.0074 0
-16.3171 14.7381 1 3 93.4076 0
11.4644 -4.7696 1 3 92.8077 0
-0.0962746 -8.9533 1 3 92.2079 0
-8.23888 -9.39051 0.915506 3 91.608 0
11.7212 15.3934 1 3 91.0082 0
1.6489 21.0009 1 3 90.4083 0
-20.0352 -0.597011 1 3 89.8085 0
5.96045 -5.70203 0.999667 3 89.2086 0
12.6859 3.67483 1 3 88.6088 0
12.7071 11.097 1 3 88.0089 0
10.7169 17.4717 1 3 87.409 0
-10.0242 -8.7018 1 3 86.8092 0
7.53312 -4.24189 1 3 86.2093 0
-5.01632 22.6568 1 3 85.6095 0
-3.49168 21.3623 1 3 85.0096 0
-23.0564 2.85408 1 3 84.4098 0
-7.90189 20.4047 1 3 83.8099 0
-5.6672 20.7657 1 3 83.2101 0
-17.457 -3.02122 1 3 82.6102 0
-16.9328 16.6367 1 3 82.0104 0
9.58274 -5.44103 1 3 81.4105 0
5.12469 -9.61195 1 3 80.8107 0
9.34399 -7.71345 1 3 80.2108 0
-11.0677 21.6716 1 3 79.611 0
-12.9966 21.1469 1 3 79.0111 0
12.2224 13.4578 1 3 78.4112 0
-3.11573 23.3267 1 3 77.8114 0
-14.201 19.5507 1 3 77.2115 0
-14.6203 -6.57972 1 3 76.6117 0
3.59683 21.4487 1 3 76.0118 0
-14.0008 -8.48083 1 3 75.412 0
-12.6405 -6.86583 1 3 74.8121 0
-1.6039 22.0185 1 3 74.2123 0
5.48374 18.897 1 3 73.6124 0
7.83255 -6.40579 1 3 73.0126 0
-7.04932 22.2112 1 3 72.4127 0
0.334034 22.5057 1 3 71.8129 0
2.2833 22.9538 1 3 71.213 0
-13.9759 23.2241 1 3 70.6132 0
12.7115 5.67382 1 3 70.0133 0
14.3785 2.61081 1 3 69.4134 0
-21.2145 12.3379 1 3 68.8136 0
5.03546 22.8375 1 3 68.2137 0
-3.22995 -9.15394 1 3 67.6139 0
-16.2169 -5.14433 1 3 67.014 0
1.14719 -10.5582 1 3 66.4142 0
9.23562 19.0312 1 3 65.8143 0
-0.360528 -11.8713 1 3 65.2145 0
11.1056 -6.73716 1 3 64.6146 0
-9.0957 22.0052 1 3 64.0148 0
13.5423 9.02681 1 3 63.4146 0
7.33468 19.6524 1 3 62.8145 0
-18.2895 15.0565 1 3 62.2144 0
5.51891 20.8969 1 3 61.6143 0
-15.6312 18.1525 1 3 61.0141 0
-16.3304 20.0254 1 3 60.414 0
3.72013 24.3442 1 3 59.8139 0
-1.05826 23.9413 1 3 59.2137 0
-6.39841 24.1024 1 3 58.6136 0
3.16659 -10.0108 1 3 58.0135 0
5.50579 -7.6487 1 3 57.4134 0
7.14345 22.062 1 3 56.8132 0
11.8098 0.0610182 1 3 56.2131 0
-13.2596 -10.3384 1 3 55.613 0
-7.27245 -11.0612 1 3 55.0128 0
-15.9257 -9.02325 1 3 54.4127 0
-5.33283 -10.5783 1 3 53.8126 0
14.6633 10.6826 1 3 53.2125 0
-20.2709 15.3252 1 3 52.6123 0
-10.359 23.5558 1 3 52.0122 0
-18.9061 16.9592 1 3 51.4121 0
7.37784 -8.35208 1 3 50.8119 0
0.920096 24.4175 1 3 50.2118 0
-21.4007 6.34452 1 3 49.6117 0
14.1236 7.09768 1 3 49.0116 0
-12.0233 -8.76655 1 3 48.4114 0
13.6956 0.73111 1 3 47.8113 0
-3.41486 -11.1451 1 3 47.2112 0
-21.3667 8.34431 1 3 46.611 0
-4.50942 24.7583 1 3 46.0109 0
-11.23 -10.6012 1 3 45.4108 0
-19.4358 -3.30803 1 3 44.8107 0
-12.2439 24.2236 1 3 44.2105 0
-22.6949 4.82097 1 3 43.6104 0
14.4305 4.65244 1 3 43.0103 0
-9.27096 -11.0035 1 3 42.4102 0
-21.1518 -2.28487 1 3 41.81 0
12.1112 18.9051 1 3 41.2099 0
-2.57076 25.2498 1 3 40.6098 0
-24.7572 3.90487 1 3 40.0096 0
-18.1979 -4.87889 1 3 39.4095 0
-23.1154 7.3739 1 3 38.8094 0
-21.9283 14.2059 1 3 38.2093 0
-23.0818 9.37236 1 3 37.6091 0
-20.1771 -5.16558 1 3 37.009 0
8.83101 20.9895 1 3 36.4089 0
-8.38505 23.8746 1 3 35.8087 0
-17.6349 18.5093 1 3 35.2086 0
15.4871 8.56039 1 3 34.6085 0
-18.2951 20.3968 1 3 34.0084 0
12.3737 -2.99023 1 3 33.4082 0
10.734 20.3554 1 3 32.8081 0
-22.4125 -0.732223 1 3 32.208 0
-18.5393 -6.84953 1 3 31.6079 0
-16.5469 -7.11634 1 3 31.0079 0
2.60321 -11.9293 1 3 30.408 0
12.8473 17.0457 1 3 29.808 0
15.8398 6.07158 1 3 29.208 0
6.99702 -10.3146 1 3 28.608 0
6.65972 24.0027 1 3 28.008 0
15.855 1.2628 1 3 27.408 0
13.6473 14.8601 1 3 26.808 0
-20.8881 17.2275 1 3 26.208 0
-22.9639 11.3685 1 3 25.608 0
-5.89488 -12.5097 1 3 25.008 0
13.331 -1.23454 1 3 24.408 0
14.0281 12.598 1 3 23.8081 0
-8.32132 -12.763 1 3 23.2081 0
14.7747 16.5121 1 3 22.6081 0
16.0568 12.1171 1 3 22.0081 0
-23.6769 13.2364 1 3 21.4081 0
-6.02269 26.0661 1 3 20.8081 0
16.1236 3.58794 1 3 20.2081 0
-23.5447 0.914802 1 3 19.6081 0
-3.977 26.686 1 3 19.0081 0
-10.5988 -12.4987 1 3 18.4081 0
8.88905 -9.66089 1 3 17.8081 0
-17.9055 -8.74608 1 3 17.2082 0
15.2398 -0.640226 1 3 16.6082 0
14.394 -2.92764 1 3 16.0082 0
15.4651 14.0271 1 3 15.4082 0
-24.4444 5.88011 1 3 14.8082 0
-0.524891 25.8689 1 3 14.2082 0
-0.787962 -13.9004 1 3 13.6082 0
-25.2458 1.96551 1 3 13.0082 0
4.56305 -11.5312 1 3 12.4082 0
-14.9673 21.4883 1 3 11.8082 0
8.50858 -11.6242 1 3 11.2082 0
-3.97356 -13.0651 1 3 10.6083 0
13.4632 -4.69782 1 3 10.0083 0
1.10356 -13.2525 1 3 9.40828 0
11.0617 -8.73668 1 3 8.80828 0
-2.03821 27.1767 1 3 8.20829 0
-8.00968 25.8386 1 3 7.6083 0
1.45945 26.3322 1 3 7.00831 0
-19.6088 18.8313 1 3 6.40832 0
-23.4859 -36.6027 1 3 5.80833 0
65.3472 -49.4864 1 3 5.20834 0
-98.0441 33.042 1 3 4.60835 0
129.636 -30.9206 1 3 4.00836 0
-148.89 -21.9293 1 3 3.40835 0
-38.2811 161.816 1 3 2.80834 0
176.588 37.078 1 3 2.20833 0
-85.7131 -169.328 1 3 1.60833 0
-85.1417 -176.592 1 3 1.00833 0
184.245 76.1734 1 3 0.408333 0
