# Supplementary material for: Study of tumor growth indicates the existence of an “immunological threshold” separating states of pro- and antitumoral peritumoral inflammation
Source: PLoS One. 2018 Nov 2;13(11):e0202823. doi: 10.1371/journal.pone.0202823 (PMC6214501; doi:10.1371/journal.pone.0202823)
Supplement: S1 Data — File containing the position and radius of particles at simulated times. A detailed description file is provided alongside the data. (ZIP) [file pone.0202823.s004.zip › minimal dataset/competent/22060.csv]

0 0 0.928719 0 19355.6 0
-5.45998 3.01284 1.00013 0 19327.9 0
-1.83164 2.74337 1.00013 0 19239.6 0
-3.5035 5.38012 0.675238 0 19378.5 0
-3.58425 3.70684 1.00013 0 19386.3 0
-1.86577 4.74308 1.00013 0 19332.9 0
-5.13165 4.9857 1.00013 0 19288.2 0
-3.54229 1.70722 1.00003 0 18508.6 0
2.18495e+07 -1.77318e+08 0.884706 0 18414.7 0
-5.38621 0.93266 1.00003 0 18356.5 0
-1.76393 5.84158 0.102646 3 209.179 0
-0.791532 5.40193 0.0205619 3 206.18 0
-1.92027 1.55245 0.188392 3 205.58 0
-2.84401 5.17074 0.0155619 3 202.581 0
-1.45604 1.73422 0.0743126 3 201.381 0
-5.80462 4.00546 0.0507288 3 199.582 0
-5.69127 4.0654 0.0765626 3 198.982 0
-4.22988 5.57035 0.0683125 3 197.782 0
1.15108 0.175943 0.235972 3 195.383 0
-5.63945 1.99775 0.0282285 3 193.583 0
-2.38938 0.239272 0.129646 3 192.983 0
-6.66943 3.90552 0.0938962 3 191.784 0
0.120379 5.24653 0.146229 3 191.184 0
-2.47683 1.30908 0.137313 3 190.584 0
-1.98021 5.98421 0.155311 3 189.984 0
-4.53996 5.89001 0.0803127 3 188.784 0
-1.2554 1.18876 0.26947 3 188.184 0
-2.74496 0.984231 0.0762293 3 186.985 0
-4.3454 1.04571 0.0303952 3 186.385 0
-4.88931 6.17595 0.214224 3 185.785 0
-0.739864 4.71968 0.123897 3 185.185 0
1.22975 -1.75112 0.284052 3 184.585 0
-2.32797 1.63215 0.215724 3 183.985 0
-0.932322 0.755745 0.26997 3 183.386 0
0.933246 0.817573 0.311467 3 182.786 0
-6.17348 5.45689 0.143312 3 182.186 0
-0.630269 5.11459 0.284385 3 181.586 0
-2.09932 0.122323 0.0879795 3 180.986 0
-2.53522 -0.0862485 0.224556 3 180.386 0
-6.53652 3.60309 0.227889 3 179.786 0
-4.24764 0.810254 0.141146 3 179.187 0
0.458005 1.04821 0.214224 3 178.587 0
-6.66335 2.87695 0.210307 3 177.987 0
-2.22287 -1.04514 0.253304 3 177.387 0
-6.27934 0.0324135 0.247305 3 176.787 0
-2.48448 -0.531399 0.185726 3 176.187 0
-0.510676 2.33699 0.381378 3 175.588 0
-0.96565 5.52117 0.189642 3 174.988 0
-2.88629 0.489599 0.380878 3 174.388 0
-4.37625 6.4648 0.373962 3 173.788 0
0.523975 -0.94269 0.150312 3 173.188 0
-0.927008 1.73365 0.350464 3 172.588 0
-4.25394 5.84793 0.208307 3 171.988 0
-7.08219 3.5311 0.279886 3 171.389 0
-2.76887 -0.93024 0.296801 3 170.789 0
-0.150785 2.93197 0.3128 3 170.189 0
0.446375 5.13756 0.194308 3 169.589 0
-3.82291 0.406376 0.327715 3 168.989 0
-3.6668 6.3821 0.339548 3 168.389 0
-0.226457 5.6966 0.422292 3 167.789 0
-4.3375 0.386325 0.180143 3 167.19 0
-7.60963 4.84138 0.3148 3 166.59 0
-3.67814 7.13994 0.30955 3 165.99 0
-1.28975 6.02062 0.401877 3 165.39 0
-2.57456 5.99605 0.437374 3 164.79 0
-5.48768 6.187 0.252554 3 164.19 0
1.64706 -0.056414 0.238639 3 163.59 0
-0.492597 1.15244 0.322299 3 162.991 0
0.163688 6.46128 0.435374 3 162.391 0
-0.599385 3.68784 0.550699 3 161.791 0
-6.25381 4.15822 0.390711 3 161.191 0
-5.01997 7.8089 0.567531 3 160.591 0
-0.624532 6.34085 0.333465 3 159.991 0
-6.12021 6.01591 0.401627 3 159.391 0
0.424965 2.57093 0.351047 3 158.792 0
0.830446 5.75661 0.533617 3 158.192 0
-5.13186 6.79604 0.450956 3 157.592 0
1.65937 0.623974 0.434124 3 156.992 0
-1.87708 6.78215 0.557615 3 156.392 0
-0.414861 7.04687 0.387378 3 155.792 0
2.44594 1.21683 0.549533 3 155.193 0
-2.98045 6.80266 0.464705 3 154.593 0
-1.99524 0.804659 0.559282 3 153.993 0
-7.81607 3.97732 0.571948 3 153.393 0
-2.55038 7.89059 0.704271 3 152.793 0
-0.00937743 4.58419 0.520035 3 152.193 0
-6.96406 4.4601 0.376795 3 151.593 0
1.54551 -2.8852 0.435541 3 150.994 0
1.39245 3.94769 0.317133 3 150.394 0
1.16405 6.89261 0.649942 3 149.794 0
-3.17398 -0.265995 0.425708 3 149.194 0
-3.86093 8.04678 0.614861 3 148.594 0
-4.33667 7.18886 0.350214 3 147.994 0
3.51507 1.34313 0.526784 3 147.394 0
-1.15469 7.83141 0.690106 3 146.795 0
-6.27966 1.93899 0.341964 3 146.195 0
1.27048 -0.851375 0.600779 3 145.595 0
1.03198 4.71333 0.528951 3 144.995 0
-3.16198 9.06064 0.614028 3 144.395 0
0.146597 1.71703 0.522035 3 143.795 0
-3.5825 -1.09516 0.497703 3 143.195 0
1.63526 3.15561 0.510952 3 142.596 0
1.96529 5.54425 0.617694 3 141.996 0
-6.9208 5.4303 0.590113 3 141.396 0
-9.06966 2.12761 0.657858 3 140.796 0
-7.34704 6.52509 0.58078 3 140.196 0
0.558767 3.53108 0.614361 3 139.596 0
-8.72514 3.27733 0.53945 3 138.996 0
0.610892 11.7328 0.606695 3 138.397 0
0.191694 -1.77661 0.745352 3 137.797 0
-7.60121 2.58993 0.76885 3 137.197 0
-1.51908 -0.272911 0.613861 3 136.597 0
-7.00803 1.37826 0.574781 3 135.997 0
1.4039 -3.92402 0.536034 3 135.397 0
0.235107 7.90983 0.677023 3 134.797 0
1.38259 1.93405 0.731769 3 134.198 0
0.480019 -3.15778 0.662858 3 133.598 0
-6.22219 7.09702 0.68069 3 132.998 0
4.39366 0.498379 0.691439 3 132.398 0
3.5011 5.4236 0.733103 3 131.798 0
-8.99405 4.49433 0.696105 3 131.198 0
-1.9596 9.02341 0.572614 3 130.599 0
-7.44226 0.194591 0.68044 3 129.999 0
-6.10597 9.74347 0.712188 3 129.399 0
2.46485 -3.4241 0.63036 3 128.799 0
-0.528699 9.26317 0.870259 3 128.199 0
-1.80591 10.2674 0.678357 3 127.599 0
-12.1172 4.02131 0.598529 3 126.999 0
-8.22177 5.62622 0.67269 3 126.4 0
-5.98188 -1.16679 0.645859 3 125.8 0
-6.06195 8.40126 0.630443 3 125.2 0
-8.66121 6.99312 0.762351 3 124.6 0
-4.73059 -0.645372 0.707188 3 124 0
-8.17364 1.24175 0.596196 3 123.4 0
-11.4577 2.91759 0.686356 3 122.8 0
2.73329 -0.111656 0.808764 3 122.201 0
-1.32292 -1.64824 0.773933 3 121.601 0
-9.79699 5.82836 0.859427 3 121.001 0
-10.7997 9.25403 0.781016 3 120.401 0
4.43856 6.66569 0.785599 3 119.801 0
-10.0501 3.11732 0.733519 3 119.201 0
-10.7838 4.47488 0.806514 3 118.601 0
-2.79131 -2.04753 0.711271 3 118.002 0
5.93798 1.36405 0.792932 3 117.402 0
6.50676 6.28593 0.797515 3 116.802 0
-4.6316 9.26413 0.827263 3 116.202 0
2.52389 4.19265 0.839428 3 115.602 0
-0.516618 10.9364 0.77335 3 115.002 0
0.208186 -4.77737 0.930838 3 114.402 0
4.07753 3.60764 0.820513 3 113.803 0
2.7271 6.80098 0.845095 3 113.203 0
-7.45253 8.00448 0.815097 3 112.603 0
-7.7377 9.95919 0.932838 3 112.003 0
2.82342 2.54017 0.826179 3 111.403 0
4.14821 -1.08334 0.907673 3 110.803 0
2.45691 -1.84579 0.946587 3 110.203 0
2.35106 -4.8133 0.763017 3 109.604 0
5.83077 -0.359547 0.921589 3 109.004 0
-1.16407 -3.41743 1 3 108.404 0
-14.1869 -4.74782 0.957586 3 107.804 0
7.3765 -1.38921 0.932255 3 107.204 0
3.42329 -6.61342 0.972419 3 106.604 0
3.98366 -4.85741 0.869843 3 106.005 0
-9.09685 8.65342 0.951337 3 105.405 0
3.76674 8.32569 1 3 104.805 0
-7.84551 -1.44097 1 3 104.205 0
4.56931 2.00114 0.715104 3 103.605 0
-9.2071 0.0239138 1 3 103.005 0
-9.57839 10.551 1 3 102.405 0
-4.4912 -2.34006 1 3 101.806 0
-10.5911 1.46788 1 3 101.206 0
4.03333 -2.98787 1 3 100.606 0
5.66538 -2.12164 0.846511 3 100.006 0
1.54098 -6.3057 0.934088 3 99.4061 0
-0.3659 -6.61823 0.996667 3 98.8063 0
-3.43967 10.65 1 3 98.2064 0
5.19324 5.04689 1 3 97.6066 0
-10.6638 7.4778 1 3 97.0067 0
-3.12202 -3.82306 1 3 96.4069 0
-6.4422 -2.86573 1 3 95.807 0
-13.2075 2.83127 0.945337 3 95.2071 0
-1.79456 -5.25022 0.936338 3 94.6073 0
1.80672 8.36932 0.959753 3 94.0074 0
-5.06107 -4.31224 1 3 93.4076 0
-7.2514 11.8547 0.997084 3 92.8077 0
-5.33951 11.2751 1 3 92.2079 0
-3.6678 -5.74703 1 3 91.608 0
-9.77318 -1.85157 0.950337 3 91.0082 0
-11.1481 -0.457935 1 3 90.4083 0
1.45379 14.0831 1 3 89.8085 0
-12.532 0.98576 1 3 89.2086 0
-11.5588 10.8758 1 3 88.6088 0
5.7226 7.91096 1 3 88.0089 0
-14.4755 0.513731 1 3 87.409 0
-13.4103 10.1195 1 3 86.8092 0
-13.5361 4.75904 1 3 86.2093 0
-9.14702 12.5039 1 3 85.6095 0
-11.8946 5.90138 1 3 85.0096 0
3.09937 10.211 1 3 84.4098 0
1.0895 -8.18651 1 3 83.8099 0
5.69524 -4.10273 1 3 83.2101 0
-1.94893 11.983 1 3 82.6102 0
-0.273214 13.0745 1 3 82.0104 0
7.73971 2.52768 1 3 81.4105 0
5.84054 3.15463 1 3 80.8107 0
1.09947 10.1975 1 3 80.2108 0
-11.1426 12.832 1 3 79.611 0
-3.84866 12.6083 1 3 79.0111 0
-8.38955 -3.36537 1 3 78.4112 0
5.33971 -6.14533 1 3 77.8114 0
-0.866778 -8.60225 1 3 77.2115 0
5.06533 9.84774 1 3 76.6117 0
-5.75057 13.2324 1 3 76.0118 0
-6.99977 -4.80344 1 3 75.412 0
-5.60671 -6.23848 1 3 74.8121 0
7.20255 -5.4171 1 3 74.2123 0
3.42569 13.7493 1 3 73.6124 0
2.19374 12.0056 1 3 73.0126 0
7.53388 -3.3158 1 3 72.4127 0
-12.4642 8.34887 1 3 71.8129 0
-13.0929 -0.933924 1 3 71.213 0
8.78948 5.83385 1 3 70.6132 0
-11.7087 -2.37774 1 3 70.0133 0
-13.7046 6.7519 1 3 69.4134 0
9.40896 -2.62033 1 3 68.8136 0
-7.54623 -6.72723 1 3 68.2137 0
7.03813 9.41723 1 3 67.6139 0
4.19008 11.8874 1 3 67.014 0
7.19622 4.62496 1 3 66.4142 0
-7.65676 13.8377 1 3 65.8143 0
3.05583 -8.5517 1 3 65.2145 0
-2.18155 13.9693 1 3 64.6146 0
-2.28068 -7.18782 1 3 64.0148 0
-8.93973 -5.28829 1 3 63.4146 0
7.77627 7.55855 1 3 62.8145 0
-4.21923 -7.67877 1 3 62.2144 0
-10.3346 -3.83078 1 3 61.6143 0
-4.09205 14.5934 1 3 61.0141 0
7.53041 0.538683 1 3 60.414 0
-6.14254 15.1936 1 3 59.8139 0
-16.0635 1.72948 1 3 59.2137 0
-12.278 -4.30247 1 3 58.6136 0
-9.86856 14.3705 1 3 58.0135 0
-15.0526 3.45517 1 3 57.4134 0
0.675766 -10.1432 1 3 56.8132 0
-0.488081 15.0628 1 3 56.2131 0
-15.4181 5.43586 1 3 55.613 0
9.2137 3.87937 1 3 55.0128 0
-6.15873 -8.16765 1 3 54.4127 0
-10.8847 -5.75361 1 3 53.8126 0
9.1576 -0.63618 1 3 53.2125 0
-13.1259 12.1185 1 3 52.6123 0
-17.0517 3.51312 1 3 52.0122 0
9.3588 1.35355 1 3 51.4121 0
-8.09871 -8.65384 1 3 50.8119 0
-15.3941 10.3741 1 3 50.2118 0
1.24753 16.0724 1 3 49.6117 0
-2.57529 15.9301 1 3 49.0116 0
-12.708 14.0767 1 3 48.4114 0
10.8327 2.70518 1 3 47.8113 0
-14.6225 8.52876 1 3 47.2112 0
-15.0366 -1.40589 1 3 46.611 0
9.04125 -4.63028 1 3 46.0109 0
-2.79837 -9.11955 1 3 45.4108 0
5.46785 13.426 1 3 44.8107 0
6.15763 11.5296 1 3 44.2105 0
-9.48637 -7.21212 1 3 43.6104 0
10.9815 0.18448 1 3 43.0103 0
-16.1866 7.28234 1 3 42.4102 0
3.25079 15.7578 1 3 41.81 0
-4.56783 16.5358 1 3 41.2099 0
-4.75805 -9.60482 1 3 40.6098 0
-13.656 -2.85301 1 3 40.0096 0
10.7023 5.24999 1 3 39.4095 0
-12.8283 -6.2253 1 3 38.8094 0
-140.473 -141.784 1 3 38.2093 0
-17.4177 5.47897 1 3 37.6091 0
-11.4316 -7.67707 1 3 37.009 0
9.06995 9.0837 1 3 36.4089 0
-10.2553 16.333 1 3 35.8087 0
-1.30088 -10.5545 1 3 35.2086 0
-0.896379 17.0199 1 3 34.6085 0
-15.5995 -3.32504 1 3 34.0084 0
10.1055 7.33982 1 3 33.4082 0
8.11225 11.1043 1 3 32.8081 0
-3.26176 -11.0651 1 3 32.208 0
-16.6246 -0.19017 1 3 31.6079 0
-13.375 -8.14915 1 3 31.0079 0
16.9845 -13.4072 1 3 30.408 0
-18.0522 1.51711 1 3 29.808 0
-11.8336 17.5626 1 3 29.208 0
-10.9689 -9.62231 1 3 28.608 0
4.93353 -9.24027 1 3 28.008 0
-19.387 6.07515 1 3 27.408 0
-4.71425 -12.7144 1 3 26.808 0
10.8852 10.0187 1 3 26.208 0
-8.27171 15.9283 1 3 25.608 0
-26.8336 0.585295 1 3 25.008 0
38.3303 21.9166 1 3 24.408 0
46.0189 -32.4701 1 3 23.8081 0
-45.0889 32.8739 1 3 23.2081 0
29.3911 -66.5989 1 3 22.6081 0
-74.0401 5.37188 1 3 22.0081 0
85.5875 -19.5115 1 3 21.4081 0
84.8154 39.2746 1 3 20.8081 0
-47.259 -87.9444 1 3 20.2081 0
-63.7583 80.7903 1 3 19.6081 0
-94.4004 55.3737 1 3 19.0081 0
-110.361 35.1226 1 3 18.4081 0
85.6166 89.3468 1 3 17.8081 0
93.3974 89.3653 1 3 17.2082 0
-127.78 -38.3296 1 3 16.6082 0
-134.857 -30.8725 1 3 16.0082 0
-89.4234 -112.977 1 3 15.4082 0
85.0832 121.511 1 3 14.8082 0
-151.788 4.00388 1 3 14.2082 0
94.3203 -126.542 1 3 13.6082 0
-152.852 46.577 1 3 13.0082 0
38.324 -160.536 1 3 12.4082 0
45.5022 -162.196 1 3 11.8082 0
6.7637 -171.438 1 3 11.2082 0
-156.952 74.1203 1 3 10.6083 0
34.6868 173.372 1 3 10.0083 0
55.7204 170.748 1 3 9.40828 0
64.7084 170.312 1 3 8.80828 0
107.058 150.458 1 3 8.20829 0
96.7598 -160.206 1 3 7.6083 0
-168.189 -85.7734 1 3 7.00831 0
151.869 115.451 1 3 6.40832 0
-71.1813 -178.81 1 3 5.80833 0
-169.196 -94.6123 1 3 5.20834 0
-133.978 141.848 1 3 4.60835 0
-122.086 153.734 1 3 4.00836 0
-70.3205 -184.474 1 3 3.40835 0
153.681 -125.284 1 3 2.80834 0
198.618 11.1682 1 3 2.20833 0
81.5379 181.992 1 3 1.60833 0
66.8936 188.243 1 3 1.00833 0
-130.732 -151.311 1 3 0.408333 0
