# Supplementary material for: Study of tumor growth indicates the existence of an “immunological threshold” separating states of pro- and antitumoral peritumoral inflammation
Source: PLoS One. 2018 Nov 2;13(11):e0202823. doi: 10.1371/journal.pone.0202823 (PMC6214501; doi:10.1371/journal.pone.0202823)
Supplement: S1 Data — File containing the position and radius of particles at simulated times. A detailed description file is provided alongside the data. (ZIP) [file pone.0202823.s004.zip › minimal dataset/competent/14600.csv]

0 0 1.00003 0 10914.5 0
-8.2884 3.90615 1.00013 0 11833.5 0
-0.190935 -1.98964 1.00006 0 11180.1 0
-1.18691 5.15603 1.00013 0 11791.4 0
-3.01572 4.34642 1.00013 0 11859 0
-1.4003 3.16782 1.00013 0 11774.4 0
-0.547541 11.1215 1.00006 0 11129.1 0
-8.07526 5.89469 1.00013 0 11827.9 0
-8.50175 1.91768 1.00003 0 10876 0
-5.27073 -0.440158 1.00006 0 11260.2 0
-4.63124 5.52548 1.00013 0 11728.6 0
-2.80253 6.33493 1.00013 0 11884.8 0
-3.99154 11.4908 1.00003 0 10861 0
-2.58929 8.32342 1.00006 0 11353.3 0
-7.86215 7.88298 1.00013 0 11727.3 0
2.47028 6.77549 1.00006 0 11266.9 0
-4.41803 7.51391 1.00013 0 11649.6 0
4.51201 9.57361 1.00006 0 11112.5 0
-4.84425 3.53687 1.00013 0 11893.6 0
-9.90403 5.085 1.00006 0 11248.1 0
-9.47748 9.06198 1.00003 0 10794.5 0
-0.334371 13.1097 1.00003 0 10783.8 0
-0.973732 7.14444 1.00006 0 11315.3 0
0.428605 3.97727 1.00006 0 11330.1 0
-6.45986 4.71578 1.00013 0 11833.5 0
-9.69093 7.07355 1.00003 0 10880.7 0
-7.43583 11.8602 1.00003 0 10862 0
-7.09946 -1.2498 1.00003 0 10818.4 0
0.641549 5.9657 1.00013 0 11791.5 0
-6.67296 2.72734 1.00013 0 11783.2 0
1.281 11.931 1.00006 0 11235.1 0
-3.22905 2.35814 1.00013 0 11765.1 0
-3.4421 0.369402 1.00006 0 11257.7 0
-6.24662 6.70419 1.00013 0 11728.6 0
-6.03338 8.69269 1.00006 0 11270.3 0
4.72521 11.5623 1.00006 0 11039.6 0
-4.20488 9.50227 1.00013 0 11649.6 0
0.215339 1.98866 1.00006 0 11404.1 0
-2.16292 12.3003 1.00003 0 10906.2 0
2.6833 8.76396 1.00003 0 10860.3 0
-2.37622 10.3119 1.00006 0 11353.3 0
-7.21701 13.8558 1.00003 0 10721.3 0
-5.82025 10.6813 1.00006 0 11335.2 0
2.25727 4.78692 1.00006 0 11330.1 0
-11.9458 2.28693 1.00003 0 10735.1 0
-5.05772 1.54836 1.00006 0 11316.2 0
-0.760669 9.13301 1.00006 0 11315.4 0
3.87289 3.60803 1.00006 0 11312.2 0
-7.6489 9.87161 1.00006 0 11270.4 0
0.855686 7.95366 1.00006 0 11266.9 0
-10.3305 1.10794 1.00003 0 10829.3 0
-1.61342 1.1794 1.00006 0 11257.7 0
2.89653 10.7526 1.00006 0 11235.1 0
3.6599 1.61956 1.00006 0 11221.5 0
4.08576 5.59664 1.00003 0 10748 0
3.10916 12.7418 1.00006 0 11127.3 0
-13.1352 7.44245 1.00003 0 10928 0
-3.65523 -1.61922 1.00003 0 10914.5 0
-11.3066 8.25233 1.00003 0 10880.7 0
-10.1171 3.09655 1.00003 0 10876 0
1.06794 9.94245 1.00003 0 10860.3 0
-6.88617 0.738788 1.00003 0 10829.3 0
5.91449 6.40634 1.00003 0 10820.1 0
2.04406 2.79846 1.00003 0 10800.6 0
-1.82657 -0.809346 1.00003 0 10788.8 0
-8.71477 -0.0704465 1.00003 0 10767.1 0
-3.68227 13.3222 0.831126 0 10755.6 0
4.29901 7.58527 1.00003 0 10748 0
-11.7327 4.27555 1.00003 0 10735.1 0
-11.5194 6.26382 1.00003 0 10734.3 0
-5.60712 12.6698 1.00003 0 10721.3 0
1.83097 0.809853 1.00003 0 10691.7 0
-13.3486 5.45386 1.00003 0 10656.2 0
-11.958 9.02852 0.0128953 3 207.78 0
-0.787619 -0.710261 0.0442287 3 204.78 0
-4.57515 12.5252 0.0418953 3 202.981 0
-13.642 6.49031 0.0649791 3 201.181 0
4.20144 12.544 0.114063 3 199.382 0
-2.82132 13.1242 0.0472288 3 198.782 0
-5.11902 -1.45176 0.0221452 3 198.182 0
-5.89664 -1.49628 0.226723 3 197.582 0
-12.3151 3.33255 0.0585623 3 196.982 0
0.942179 -0.47639 0.0502288 3 195.783 0
-7.99221 10.9142 0.0675624 3 194.583 0
-13.7271 4.43005 0.0934796 3 193.983 0
-4.91586 -1.64446 0.255471 3 192.183 0
4.31882 2.55644 0.136313 3 191.584 0
-8.05965 -0.867986 0.0293952 3 190.384 0
-8.83485 10.0796 0.141812 3 189.784 0
-12.7728 1.47088 0.161727 3 188.584 0
4.06736 2.58158 0.0442287 3 187.984 0
-10.5178 8.93929 0.0478121 3 187.385 0
5.43339 7.44258 0.143312 3 186.785 0
-8.99018 10.4936 0.128813 3 186.185 0
4.73636 2.72327 0.236139 3 185.585 0
-8.13583 -1.65046 0.108563 3 184.985 0
-8.70961 10.3701 0.166227 3 184.385 0
-9.37656 -1.10018 0.223973 3 183.786 0
-12.3639 8.17037 0.0600623 3 183.186 0
-8.52066 10.6666 0.175143 3 182.586 0
4.55025 4.54086 0.12398 3 181.986 0
-4.63525 13.2195 0.117063 3 181.386 0
4.70234 2.26313 0.224973 3 180.786 0
-11.5288 1.16311 0.166977 3 180.186 0
0.814564 12.9876 0.130896 3 179.587 0
-4.4469 12.4834 0.0923129 3 178.987 0
-9.89026 0.0148531 0.178226 3 178.387 0
-8.94856 -1.30053 0.248138 3 177.787 0
5.14868 3.85888 0.299051 3 177.187 0
-7.75958 12.909 0.0873961 3 176.587 0
-10.3622 -0.172849 0.280635 3 175.987 0
-7.49837 -2.65679 0.460956 3 175.388 0
-12.9665 4.26298 0.235722 3 174.788 0
5.72329 3.74253 0.284385 3 174.188 0
5.20232 3.15747 0.40071 3 173.588 0
-12.4714 8.5295 0.165644 3 172.988 0
-9.90333 -0.389461 0.225889 3 172.388 0
1.25232 -0.354233 0.272803 3 171.788 0
5.47093 7.87794 0.211224 3 171.189 0
3.20761 0.171028 0.477788 3 170.589 0
-13.9535 3.23416 0.383378 3 169.989 0
-11.5496 0.684606 0.286135 3 169.389 0
-2.32321 -2.15371 0.359296 3 168.789 0
-9.27985 10.2745 0.222806 3 168.189 0
-12.8995 3.39458 0.420959 3 167.589 0
-5.58113 14.5735 0.412959 3 166.99 0
1.01167 -0.965525 0.383045 3 166.39 0
-8.73152 11.2029 0.403543 3 165.79 0
-12.1665 9.537 0.5357 3 165.19 0
5.3979 2.33895 0.437041 3 164.59 0
2.02454 -0.719762 0.528451 3 163.99 0
5.17154 4.62236 0.459706 3 163.391 0
-9.42646 10.852 0.374712 3 162.791 0
-8.39523 -1.3248 0.296884 3 162.191 0
-1.69397 13.7118 0.466039 3 161.591 0
-9.28435 15.5801 0.3113 3 160.991 0
6.1935 7.89441 0.513285 3 160.391 0
0.81399 14.0266 0.465539 3 159.791 0
-4.18179 14.2159 0.185059 3 159.192 0
5.37387 8.47578 0.383045 3 158.592 0
6.02582 4.95563 0.452706 3 157.992 0
2.90947 -0.560787 0.314633 3 157.392 0
-5.91617 13.9381 0.303051 3 156.792 0
6.02227 3.10231 0.420292 3 156.192 0
6.48007 4.06728 0.480038 3 155.592 0
-4.87893 -2.29907 0.393877 3 154.993 0
5.78286 4.26906 0.245888 3 154.393 0
3.94849 14.1543 0.632527 3 153.793 0
-13.5533 3.94211 0.417542 3 153.193 0
-14.8383 3.09026 0.510202 3 152.593 0
-14.4102 6.57676 0.527201 3 151.993 0
1.2076 -2.37236 0.441457 3 151.393 0
-14.6463 2.02992 0.561198 3 150.794 0
5.9167 9.14663 0.455289 3 150.194 0
1.8523 -1.71442 0.465122 3 149.594 0
-10.0641 -2.36574 0.472538 3 148.994 0
2.5509 -1.38246 0.307384 3 148.394 0
-13.5361 2.36275 0.584613 3 147.794 0
-11.3082 -0.241048 0.663108 3 147.194 0
5.82593 12.8288 0.656858 3 146.595 0
4.43895 0.0610494 0.708521 3 145.995 0
-8.94349 13.6792 0.658858 3 145.395 0
-6.94991 -3.37142 0.438291 3 144.795 0
-4.85619 13.992 0.510119 3 144.195 0
7.37084 5.88458 0.543783 3 143.595 0
8.28599 1.04492 0.636526 3 142.995 0
-5.99614 -2.63114 0.767933 3 142.396 0
-8.1007 -3.43161 0.518702 3 141.796 0
-4.85304 -3.20281 0.505119 3 141.196 0
6.19352 11.4472 0.470955 3 140.596 0
5.63494 -0.0750669 0.485371 3 139.996 0
4.6252 13.1484 0.552616 3 139.396 0
-12.4636 0.738662 0.62861 3 138.797 0
6.95241 4.96259 0.468705 3 138.197 0
-9.85326 14.7761 0.671524 3 137.597 0
-2.93788 -3.187 0.688356 3 136.997 0
1.69425 13.4588 0.572114 3 136.397 0
-1.5812 -2.89501 0.622861 3 135.797 0
5.84548 10.4358 0.583614 3 135.197 0
-10.9602 9.99739 0.753435 3 134.598 0
-2.6263 14.4191 0.676523 3 133.998 0
-14.5374 4.28161 0.611528 3 133.398 0
-14.7204 7.66428 0.599446 3 132.798 0
-13.4267 9.1811 0.763767 3 132.198 0
-0.00518997 14.6295 0.54495 3 131.598 0
-8.50357 14.9505 0.689939 3 130.998 0
-2.022 -3.87392 0.435124 3 130.399 0
-10.3334 -1.21791 0.705521 3 129.799 0
-13.7805 1.07443 0.72727 3 129.199 0
-12.1383 10.7239 0.629943 3 128.599 0
8.67951 5.85342 0.760017 3 127.999 0
-9.13296 12.2845 0.748935 3 127.399 0
-11.8992 12.0995 0.765017 3 126.799 0
1.07867 15.3368 0.752935 3 126.2 0
-4.48037 15.1971 0.733686 3 125.6 0
-10.452 11.4676 0.802598 3 125 0
-8.81869 -2.35659 0.77285 3 124.4 0
-9.31503 -3.75888 0.711188 3 123.8 0
7.38768 12.0717 0.863927 3 123.2 0
-2.44803 -5.03238 0.796515 3 122.6 0
-13.6398 -2.12229 0.730186 3 122.001 0
-15.185 5.51857 0.770183 3 121.401 0
7.1458 8.63575 0.668607 3 120.801 0
5.37464 14.2672 0.758518 3 120.201 0
-13.3519 -0.508493 0.902007 3 119.601 0
2.59326 14.4575 0.750101 3 119.001 0
5.35937 1.17246 0.72477 3 118.401 0
5.5326 -1.41362 0.835512 3 117.802 0
-13.4582 10.6461 0.693856 3 117.202 0
-14.9886 9.04412 0.802598 3 116.602 0
7.40762 7.25624 0.711604 3 116.002 0
-17.9178 4.1822 0.828346 3 115.402 0
7.37308 10.2397 0.952003 3 114.802 0
1.34591 -3.573 0.750851 3 114.203 0
2.64108 -2.67584 0.761017 3 113.603 0
-0.34135 -3.98301 0.973835 3 113.003 0
-8.77558 -6.78857 0.96067 3 112.403 0
-0.998561 15.8069 1 3 111.803 0
7.02576 0.12976 0.90909 3 111.203 0
8.98213 7.44371 0.85951 3 110.603 0
3.77684 -1.44221 0.910756 3 110.004 0
7.77497 3.97357 0.81768 3 109.404 0
4.1849 -3.14743 0.830846 3 108.804 0
-6.42712 15.6035 0.916173 3 108.204 0
0.562414 16.9152 0.90959 3 107.604 0
-8.37514 16.6048 0.956253 3 107.004 0
-8.85706 18.4984 1 3 106.404 0
8.9332 13.2462 0.947004 3 105.805 0
7.09814 13.9215 1 3 105.205 0
-8.8813 20.3356 0.838595 3 104.605 0
6.98657 2.04063 1 3 104.005 0
-16.1246 7.36765 0.832345 3 103.405 0
-13.7835 12.3062 1 3 102.805 0
-0.859025 -5.88661 1 3 102.205 0
-10.9141 -3.46069 0.911756 3 101.606 0
-9.58613 -8.32122 0.767434 3 101.006 0
-12.0483 -5.49014 1 3 100.406 0
8.9222 2.56264 1 3 99.806 0
1.09687 -5.34836 1 3 99.2062 0
4.83047 -4.86654 1 3 98.6063 0
-11.9399 -1.77678 0.993334 3 98.0065 0
-15.2459 -1.7408 0.916006 3 97.4066 0
-1.34611 17.7567 0.981251 3 96.8068 0
-5.93932 -4.39814 1 3 96.2069 0
-10.0572 -5.30165 1 3 95.607 0
-16.9497 5.73253 1 3 95.0072 0
-15.0828 10.7767 0.928172 3 94.4073 0
-2.97889 16.0687 1 3 93.8075 0
7.34115 -1.75581 1 3 93.2076 0
9.09076 9.29944 1 3 92.6078 0
-10.5779 13.2698 1 3 92.0079 0
-4.78419 16.9213 1 3 91.4081 0
2.87453 -4.43562 1 3 90.8082 0
8.88041 -0.48088 1 3 90.2084 0
-8.08933 -4.94986 1 3 89.6085 0
-11.3574 15.4427 0.968752 3 89.0087 0
-6.6767 17.5671 1 3 88.4088 0
-12.4952 13.8355 1 3 87.809 0
-5.17085 18.8827 1 3 87.2091 0
-4.02904 -4.35662 0.911173 3 86.6092 0
-3.27941 18.2358 1 3 86.0094 0
-13.3042 15.7368 1 3 85.4095 0
-7.17154 -10.4098 1 3 84.8097 0
4.38324 15.7373 1 3 84.2098 0
2.49521 16.387 1 3 83.61 0
1.72486 -7.24636 1 3 83.0101 0
-16.1072 3.92207 1 3 82.4103 0
-16.7719 9.0503 0.965503 3 81.8104 0
-6.60064 -6.28559 1 3 81.2106 0
9.09254 11.2994 1 3 80.6107 0
-18.1699 2.37143 1 3 80.0109 0
10.7805 8.23313 1 3 79.411 0
9.69147 4.40641 1 3 78.8111 0
6.38266 15.7867 1 3 78.2113 0
12.3051 6.93891 1 3 77.6114 0
-1.72574 19.7062 1 3 77.0116 0
-10.2696 17.0828 1 3 76.4117 0
6.02974 -3.26594 1 3 75.8119 0
-0.202311 -7.77494 1 3 75.212 0
-7.13249 19.5147 1 3 74.6122 0
-5.61788 20.831 1 3 74.0123 0
0.200216 18.9987 1 3 73.4125 0
-3.66429 20.1982 1 3 72.8126 0
2.38599 -9.13309 1 3 72.2128 0
-15.2845 16.0135 1 3 71.6129 0
-7.82832 -8.52079 1 3 71.0131 0
4.00046 17.7004 1 3 70.4132 0
-4.60381 -6.18204 1 3 69.8133 0
10.8228 10.2972 1 3 69.2135 0
3.52683 -6.38096 1 3 68.6136 0
2.09068 18.3458 1 3 68.0138 0
5.99988 17.7497 1 3 67.4139 0
-0.176301 20.9694 1 3 66.8141 0
8.0021 -3.64245 1 3 66.2142 0
3.6034 19.6605 1 3 65.6144 0
-2.66958 -6.82311 1 3 65.0145 0
-3.88449 -8.41159 1 3 64.4147 0
-16.2201 1.9254 1 3 63.8147 0
-12.2393 17.4294 1 3 63.2146 0
-14.5328 14.1602 1 3 62.6145 0
-10.8143 19.0071 1 3 62.0143 0
8.61847 15.2197 1 3 61.4142 0
6.79452 -5.2365 1 3 60.8141 0
7.90185 17.0869 1 3 60.214 0
-13.0719 -7.20739 1 3 59.6138 0
-2.17483 21.6551 1 3 59.0137 0
10.8584 -0.862719 1 3 58.4136 0
-16.9972 11.0046 1 3 57.8134 0
-15.763 12.5825 1 3 57.2133 0
-5.86631 -8.14207 1 3 56.6132 0
10.1981 1.02361 1 3 56.0131 0
-12.7882 19.352 1 3 55.4129 0
5.60256 19.7099 1 3 54.8128 0
7.51902 19.0499 1 3 54.2127 0
5.49091 -6.75329 1 3 53.6125 0
10.4231 6.2673 1 3 53.0124 0
-17.9546 7.46113 1 3 52.4123 0
-10.6086 20.9965 1 3 51.8122 0
-18.9491 5.69677 1 3 51.212 0
10.7219 12.4579 1 3 50.6119 0
11.7005 4.72863 1 3 50.0118 0
-1.92354 -8.7934 1 3 49.4116 0
0.457378 -9.66283 1 3 48.8115 0
13.5836 5.40106 1 3 48.2114 0
10.4675 14.4571 1 3 47.6113 0
12.5143 9.23034 1 3 47.0111 0
-15.2545 0.174181 1 3 46.411 0
-14.2177 17.705 1 3 45.8109 0
10.2033 16.4395 1 3 45.2108 0
-5.20791 -10.0306 1 3 44.6106 0
-3.2278 -10.3084 1 3 44.0105 0
12.4528 11.456 1 3 43.4104 0
12.3083 13.6753 1 3 42.8102 0
-10.8889 -7.11974 1 3 42.2101 0
-19.6771 3.6855 1 3 41.61 0
-14.0471 -5.46186 1 3 41.0099 0
-16.1976 17.981 1 3 40.4097 0
9.54127 -2.36768 1 3 39.8096 0
-12.8184 -3.64488 1 3 39.2095 0
-17.1471 -1.51522 1 3 38.6093 0
-14.8173 -3.61765 1 3 38.0092 0
11.5028 -2.75613 1 3 37.4091 0
14.0389 7.93591 1 3 36.809 0
10.968 2.86875 1 3 36.2088 0
-16.8129 -3.48696 1 3 35.6087 0
-19.6898 1.07229 1 3 35.0086 0
-17.5593 0.441778 1 3 34.4084 0
-7.48793 21.5393 1 3 33.8083 0
-19.0966 -0.837499 1 3 33.2082 0
7.43315 -7.22857 1 3 32.6081 0
-18.689 -2.7952 1 3 32.0079 0
-17.265 16.2896 1 3 31.4079 0
8.73712 -5.71214 1 3 30.8079 0
-16.5134 14.4362 1 3 30.208 0
-16.0426 -5.33257 1 3 29.608 0
-4.54843 -11.9179 1 3 29.008 0
-9.13583 -10.0336 1 3 28.408 0
-17.7435 12.8597 1 3 27.808 0
-4.11206 22.147 1 3 27.208 0
-0.62478 22.9183 1 3 26.608 0
-19.7316 13.1416 1 3 26.008 0
1.71135 20.3087 1 3 25.408 0
12.1816 1.27893 1 3 24.808 0
-18.7229 9.30668 1 3 24.208 0
-14.7722 19.6259 1 3 23.6081 0
4.19036 -8.27219 1 3 23.0081 0
-12.8287 -9.19249 1 3 22.4081 0
12.9456 3.16452 1 3 21.8081 0
1.34008 22.2734 1 3 21.2081 0
10.1313 -4.2782 1 3 20.6081 0
-18.98 11.2887 1 3 20.0081 0
-1.26323 -10.6811 1 3 19.4081 0
1.88002 -11.0681 1 3 18.8081 0
-18.495 14.7131 1 3 18.2081 0
-2.49484 23.6286 1 3 17.6082 0
-19.9534 7.42632 1 3 17.0082 0
0.891501 24.2225 1 3 16.4082 0
14.1442 10.3888 1 3 15.8082 0
-12.5782 21.341 1 3 15.2082 0
-14.5593 21.6145 1 3 14.6082 0
-5.98223 22.8557 1 3 14.0082 0
-2.56828 -12.1964 1 3 13.4082 0
3.23184 21.6252 1 3 12.8082 0
9.48671 18.3068 1 3 12.2082 0
-11.1252 -10.2394 1 3 11.6082 0
-6.51203 -12.2979 1 3 11.0083 0
12.0929 -4.66705 1 3 10.4083 0
-20.902 5.26472 1 3 9.80827 0
-4.43329 24.1209 1 3 9.20828 0
-1.41574 -13.8306 1 3 8.60829 0
-20.9285 10.8386 1 3 8.0083 0
-21.7449 8.31489 1 3 7.40831 0
-15.9875 35.0224 1 3 6.80832 0
-69.8406 -34.223 1 3 6.20832 0
104.083 13.9576 1 3 5.60833 0
-121.967 -18.9009 1 3 5.00834 0
-104.366 93.8704 1 3 4.40835 0
-67.4916 -143.594 1 3 3.80836 0
-136.428 100.389 1 3 3.20835 0
15.9986 179.388 1 3 2.60834 0
188.641 -9.3343 1 3 2.00833 0
-177.627 -79.1159 1 3 1.40833 0
198.237 -1.43448 1 3 0.808333 0
173.845 -98.6699 1 3 0.208333 0
