# Supplementary material for: Study of tumor growth indicates the existence of an “immunological threshold” separating states of pro- and antitumoral peritumoral inflammation
Source: PLoS One. 2018 Nov 2;13(11):e0202823. doi: 10.1371/journal.pone.0202823 (PMC6214501; doi:10.1371/journal.pone.0202823)
Supplement: S1 Data — File containing the position and radius of particles at simulated times. A detailed description file is provided alongside the data. (ZIP) [file pone.0202823.s004.zip › minimal dataset/competent/3440.csv]

0 0 1.00006 2 103.947 0
1.70163 -1.04953 1.00013 2 286.844 0
1.78516 0.94898 1.00013 2 412.938 0
-8.23538 4.3546 1.00013 2 511.022 0
-3.49932 0.670481 1.00013 2 446.138 0
-11.941 2.84801 1.00006 2 77.7031 0
-1.25962 5.70072 1.00013 1 471.157 0
-11.3933 6.81052 1.00013 2 345.504 0
-9.05783 -1.58928 1.00006 2 11.6416 0
-2.95086 4.63312 1.00013 1 535.327 0
-1.37228 3.4051 1.00013 1 455.011 0
-8.8795 13.8218 1.00013 2 493.635 0
-0.437271 11.6445 1.00013 2 375.972 0
2.446 7.20715 1.00013 2 373.747 0
-7.96151 6.33576 1.00013 2 505.69 0
-8.50944 2.37341 1.00006 2 33.3499 0
-6.93073 1.14543 1.00013 2 492.552 0
-4.52967 5.861 1.00013 1 411.622 0
-2.83824 6.92871 1.00013 1 559.818 0
-11.667 4.82922 1.00013 2 507.607 0
-3.86907 12.1193 1.00006 2 71.5962 0
-2.56423 8.90991 1.00006 1 55.863 0
4.0248 5.97908 1.00006 2 16.8748 0
0.110375 15.6072 1.00013 2 465.675 0
-0.47635 -1.94113 1.00006 2 9.12495 0
-10.845 10.773 1.00013 2 528.386 0
-7.6875 8.31699 1.00013 2 410.314 0
3.75064 3.99783 1.00006 2 21.2331 0
0.867309 8.43522 1.00013 2 454.861 0
1.22538 -2.99226 1.00013 2 362.517 0
-4.41714 8.15656 1.00013 1 336.673 0
1.68982 14.3788 1.00013 2 349.32 0
-4.80389 3.87981 1.00013 1 568.214 0
2.72026 9.18844 1.00006 2 57.5967 0
-9.81428 5.58261 1.00013 2 556.766 0
-7.57485 10.6126 1.00006 2 38.6427 0
-2.01618 12.8724 1.00006 2 27.233 0
-0.985449 7.68193 1.00006 1 19.8414 0
-9.26627 9.54507 1.00006 2 90.4833 0
1.89776 3.24464 1.00006 2 33.8583 0
-6.38259 5.10769 1.00013 1 511.031 0
-10.3622 1.62013 1.00013 2 507.615 0
-9.54038 7.56383 1.00006 2 56.7465 0
-5.44791 13.3472 1.00006 2 41.8934 0
-5.35215 -0.082688 1.00006 2 20.6748 0
-10.6364 -0.361037 1.00006 2 15.7915 0
-3.77342 -1.31064 1.00013 2 483.596 0
4.29891 7.96028 1.00013 2 483.371 0
0.59317 6.45384 1.00013 2 471.165 0
-1.74224 14.8537 1.00013 2 465.683 0
-6.65662 3.12655 1.00013 2 463.376 0
3.47648 2.01666 1.00013 2 455.019 0
1.41563 12.3976 1.00013 2 454.869 0
-3.22516 2.65203 1.00013 2 446.146 0
-1.64652 1.42387 1.00013 2 412.946 0
-6.10861 7.08894 1.00013 1 411.63 0
-5.99597 9.38463 1.00013 2 410.322 0
-0.163312 13.6259 1.00013 2 375.98 0
4.57329 9.9415 1.00013 2 373.756 0
-5.62616 -2.06419 1.00013 2 362.525 0
2.99454 11.1697 1.00013 2 349.328 0
-12.9721 8.03866 1.00013 2 345.513 0
-4.14308 10.1379 1.00013 2 336.682 0
3.5556 0.0181001 1.00013 2 286.852 0
0.206365 2.17704 1.00006 2 103.955 0
-9.15362 11.8406 1.00006 2 90.4916 0
-13.246 6.0568 1.00006 2 77.7114 0
-7.02674 14.5751 1.00006 2 71.6046 0
1.14148 10.4164 1.00006 2 57.6051 0
-11.1191 8.79184 1.00006 2 56.7549 0
-2.29018 10.8912 1.00006 2 55.8714 0
-7.30076 12.5938 1.00006 2 41.9017 0
-5.72192 11.3659 1.00006 2 38.651 0
0.319006 4.47266 1.00006 2 33.8667 0
-10.0882 3.60141 1.00006 2 33.3582 0
-3.59508 14.1005 1.00006 2 27.2413 0
5.60353 4.75103 1.00006 2 21.2414 0
-5.07789 1.8986 1.00006 2 20.6831 0
-0.711403 9.66319 1.00006 2 19.8498 0
2.17189 5.22587 1.00006 2 16.8832 0
-8.78352 0.392148 1.00006 2 15.7998 0
-7.20494 -0.836078 1.00006 2 11.6499 0
-1.92059 -0.557446 1.00006 2 9.13328 0
