# Supplementary material for: Study of tumor growth indicates the existence of an “immunological threshold” separating states of pro- and antitumoral peritumoral inflammation
Source: PLoS One. 2018 Nov 2;13(11):e0202823. doi: 10.1371/journal.pone.0202823 (PMC6214501; doi:10.1371/journal.pone.0202823)
Supplement: S1 Data — File containing the position and radius of particles at simulated times. A detailed description file is provided alongside the data. (ZIP) [file pone.0202823.s004.zip › minimal dataset/competent/12840.csv]

0 0 1.00003 0 9058.26 0
1.13221 -3.22841 1.00006 0 9096.29 0
5.27201 0.0964185 1.00003 0 8811.01 0
-7.99709 4.56288 1.00013 0 9977.25 0
-0.391608 -1.93334 1.00006 0 9323.81 0
-0.822099 5.27976 1.00013 0 9935.19 0
-16.3831 6.9466 1.00006 0 9244.04 0
-9.08031 -1.33836 1.00003 0 8946.43 0
-2.70595 4.60878 1.00013 0 10002.8 0
-1.18273 3.31253 1.00013 0 9918.17 0
0.259952 11.1813 1.00006 0 9272.84 0
-7.63638 6.52974 1.00013 0 9971.63 0
-8.35813 2.59582 1.00003 0 9019.72 0
-5.31204 0.00354849 1.00006 0 9403.97 0
-4.22912 5.90467 1.00013 0 9872.39 0
-2.34523 6.5757 1.00013 0 10028.5 0
-3.14667 11.8058 1.00003 0 9004.79 0
-1.98451 8.54276 1.00006 0 9497.08 0
1.51101 -1.26478 1.00003 0 8947.29 0
-7.27541 8.49692 1.00013 0 9871.01 0
5.63177 2.06381 1.00003 0 8927.66 0
2.94584 6.62242 1.00006 0 9410.61 0
-0.756667 -3.90013 1.00006 0 9255.95 0
-3.86842 7.8717 1.00013 0 9793.32 0
5.1902 9.26106 1.00006 0 9256.27 0
-4.59001 3.93772 1.00013 0 10037.4 0
7.07419 9.93231 1.00003 0 8969.28 0
-9.52022 5.85896 1.00006 0 9391.87 0
-8.79853 9.79299 1.00003 0 8938.29 0
0.620248 13.1485 1.00003 0 8927.51 0
-0.46146 7.24695 1.00006 0 9459.1 0
-8.43785 11.7601 1.00003 0 9071.7 0
0.701152 3.98388 1.00006 0 9473.88 0
-6.1132 5.23368 1.00013 0 9977.26 0
-10.7625 -1.77165 0.73705 0 8850.32 0
-9.15949 7.82593 1.00003 0 9024.4 0
-6.55371 12.4309 1.00003 0 9005.8 0
-7.1959 -0.667212 1.00003 0 8962.19 0
-4.16068 -3.27227 1.00006 0 9364.8 0
1.0619 5.95104 1.00013 0 9935.2 0
-6.47407 3.26674 1.00013 0 9926.99 0
7.87622 4.70209 1.00003 0 8812.26 0
2.14361 11.8526 1.00006 0 9378.86 0
-3.06681 2.64159 1.00013 0 9908.81 0
-3.42769 0.674718 1.00006 0 9401.42 0
-5.75231 7.20075 1.00013 0 9872.39 0
-5.39164 9.16783 1.00006 0 9414.1 0
5.55091 11.2282 1.00006 0 9183.39 0
-3.50763 9.83888 1.00013 0 9793.33 0
0.340598 2.0164 1.00006 0 9547.82 0
-13.6582 2.57608 1.00003 0 8953.03 0
-1.26363 12.4769 1.00003 0 9049.96 0
3.30644 8.58963 1.00003 0 9004.05 0
-14.0898 9.74672 1.00003 0 8936.59 0
-1.62377 10.5097 1.00006 0 9497.09 0
-6.19254 14.3979 1.00003 0 8865.06 0
-5.0307 11.1346 1.00006 0 9478.93 0
2.5851 4.65522 1.00006 0 9473.89 0
-11.7653 3.22093 1.00003 0 8878.81 0
4.38796 14.4912 1.00003 0 8858.03 0
-4.9509 1.97059 1.00006 0 9459.99 0
-0.100756 9.21404 1.00006 0 9459.11 0
4.10845 3.35949 1.00006 0 9455.98 0
-5.67287 -1.96341 1.00003 0 8910.81 0
-5.83109 16.3648 1.00003 0 8920.71 0
-6.91477 10.4639 1.00006 0 9414.11 0
-12.1264 1.25392 1.00006 0 9412 0
1.42249 7.91829 1.00006 0 9410.62 0
-10.2422 1.92503 1.00003 0 8973.06 0
-1.54338 1.3451 1.00006 0 9401.43 0
7.43478 11.8995 1.00003 0 8855.42 0
-14.4515 7.77857 1.00003 0 8878.02 0
3.66694 10.5568 1.00006 0 9378.87 0
3.74813 1.39253 1.00006 0 9365.23 0
-2.27696 -2.60059 1.00006 0 9323.82 0
4.46894 5.32672 1.00003 0 8891.7 0
2.50406 13.8198 1.00006 0 9272.85 0
4.02753 12.524 1.00006 0 9271.04 0
5.9112 13.1955 1.00006 0 9261.79 0
-12.2058 10.4179 1.00006 0 9244.04 0
-12.5665 8.45088 1.00003 0 9071.7 0
-3.78918 -1.29211 1.00003 0 9058.27 0
-10.6825 9.12192 1.00003 0 9024.41 0
-9.88116 3.89181 1.00003 0 9019.72 0
0.896652 15.1293 1.00003 0 9005.81 0
-4.30807 15.0685 1.00003 0 9004.8 0
1.78317 9.8854 1.00003 0 9004.06 0
-8.0767 13.7272 1.00003 0 8986.53 0
-6.83519 1.29969 1.00003 0 8973.07 0
8.2368 6.66932 1.00003 0 8969.29 0
6.35293 5.99793 1.00003 0 8963.88 0
-7.55709 -2.63408 1.00003 0 8962.2 0
-9.44086 -3.3056 1.00003 0 8955.19 0
3.38797 -0.574639 1.00003 0 8947.3 0
2.22455 2.68803 1.00003 0 8944.39 0
-10.3219 11.089 1.00003 0 8938.3 0
-1.90477 -0.622155 1.00003 0 8932.52 0
5.99229 4.03088 1.00003 0 8927.66 0
-8.71914 0.628686 1.00003 0 8910.82 0
-2.78895 13.6491 0.831126 0 8899.36 0
4.82958 7.29386 1.00003 0 8891.71 0
-11.4042 5.18771 1.00003 0 8878.82 0
-11.0433 7.15482 1.00003 0 8878.03 0
-2.45363 15.8173 1.00003 0 8865.31 0
-4.66987 13.1019 1.00003 0 8865.07 0
-7.7154 15.6943 1.00003 0 8860.37 0
-0.98711 14.4576 1.00003 0 8855.44 0
-14.7852 5.74388 1.00003 0 8852.82 0
-13.2389 4.56797 0.936535 0 8847.76 0
6.71356 7.96516 1.00003 0 8845.01 0
-10.6032 -0.0419282 1.00003 0 8841.75 0
1.86429 0.720853 1.00003 0 8835.44 0
-12.9274 6.48385 1.00003 0 8799.96 0
-9.1846 12.9828 0.099063 3 206.38 0
6.1681 0.94897 0.0370619 3 202.181 0
4.39643 -0.883459 0.0512288 3 200.381 0
-6.40949 -2.87534 0.16806 3 199.782 0
1.94623 14.7759 0.0911462 3 199.182 0
-6.91972 16.4413 0.0836461 3 198.582 0
-3.12222 -3.21314 0.0360619 3 196.782 0
7.74823 7.63809 0.0246452 3 196.182 0
-13.3707 10.7077 0.118147 3 194.383 0
-9.56958 12.618 0.0834794 3 193.783 0
-8.90315 12.8622 0.151228 3 193.183 0
0.376655 -4.26747 0.17181 3 192.583 0
-3.16086 -3.70314 0.0846461 3 191.984 0
-14.3624 4.63201 0.158228 3 191.384 0
-9.96757 -1.94942 0.0519788 3 190.784 0
7.68922 2.85099 0.138562 3 190.184 0
0.329179 -3.96155 0.0822294 3 188.984 0
2.71558 -1.6422 0.242138 3 188.384 0
4.52267 -0.780858 0.0998963 3 187.785 0
-1.38612 15.503 0.100646 3 186.585 0
-3.04959 -3.42798 0.117063 3 185.985 0
8.97267 5.51705 0.215973 3 185.385 0
1.97608 -4.04843 0.16606 3 184.785 0
7.94943 3.44363 0.249471 3 184.185 0
-3.6204 16.0355 0.124813 3 183.586 0
-11.7293 0.177321 0.132146 3 182.986 0
-9.2712 12.6591 0.180726 3 182.386 0
-10.6779 -3.98937 0.387294 3 181.786 0
-5.45598 17.5639 0.235055 3 181.186 0
6.52714 2.91669 0.185892 3 180.586 0
2.13183 14.9232 0.145895 3 179.986 0
0.826627 -4.45822 0.230472 3 179.387 0
-9.68181 12.2717 0.244805 3 178.787 0
-9.04823 14.3882 0.16631 3 178.187 0
-7.0479 16.7874 0.275802 3 177.587 0
-10.1178 13.7117 0.10073 3 176.987 0
-5.34477 -3.11264 0.190809 3 176.387 0
-8.82161 16.5253 0.383711 3 175.787 0
-6.44756 -3.49675 0.40046 3 175.188 0
2.45445 15.0033 0.182559 3 174.588 0
-8.18114 -3.86329 0.335382 3 173.988 0
-10.129 12.2662 0.181059 3 173.388 0
-11.4989 11.414 0.183476 3 172.788 0
9.06527 4.14515 0.304217 3 172.188 0
6.72458 0.441456 0.480704 3 171.589 0
-6.49571 -4.16344 0.25797 3 170.989 0
-8.50402 14.8223 0.162394 3 170.389 0
7.28824 13.2985 0.283052 3 169.789 0
-11.0271 13.7024 0.582864 3 169.189 0
7.70343 8.80099 0.139646 3 168.589 0
-14.3996 3.80502 0.433291 3 167.989 0
-15.2503 8.94302 0.315133 3 167.39 0
-11.9489 11.7908 0.387461 3 166.79 0
-14.6286 1.65218 0.335631 3 166.19 0
-6.76768 17.3724 0.368879 3 165.59 0
-4.35452 16.5556 0.426458 3 164.99 0
-12.3495 -0.103623 0.375045 3 164.39 0
-2.00102 -4.5585 0.397794 3 163.79 0
1.99702 16.3231 0.594196 3 163.191 0
-0.253746 15.3794 0.161061 3 162.591 0
9.22243 4.98109 0.365963 3 161.991 0
7.30191 3.26219 0.401043 3 161.391 0
5.18209 15.5299 0.307967 3 160.791 0
-17.0347 8.15971 0.353464 3 160.191 0
-11.3259 11.7977 0.220307 3 159.591 0
-2.81036 -3.74152 0.261554 3 158.992 0
-2.26451 -3.9037 0.297968 3 158.392 0
-15.635 7.87776 0.165227 3 157.792 0
-11.787 -0.196643 0.193725 3 157.192 0
5.9643 14.7998 0.58328 3 156.592 0
-0.90411 16.0125 0.54445 3 155.992 0
-4.7919 17.4107 0.415209 3 155.392 0
9.51902 5.95925 0.44929 3 154.793 0
2.50429 -2.26639 0.404127 3 154.193 0
-11.694 -1.01492 0.431791 3 153.593 0
6.96841 1.39539 0.483037 3 152.993 0
0.97463 16.5511 0.421709 3 152.393 0
4.75176 -1.40597 0.553366 3 151.793 0
6.59504 -0.483471 0.432208 3 151.193 0
-5.59169 -4.09872 0.648859 3 150.594 0
-12.95 11.6819 0.459373 3 149.994 0
1.33934 -6.05703 0.471455 3 149.394 0
7.29282 2.34024 0.481121 3 148.794 0
7.09998 13.9848 0.424875 3 148.194 0
-16.2288 5.1025 0.578531 3 147.594 0
8.97198 11.8149 0.539867 3 146.995 0
-9.55673 13.9492 0.485954 3 146.395 0
-15.2466 0.921826 0.604612 3 145.795 0
3.10098 15.6012 0.697022 3 145.195 0
-10.0937 13.028 0.558782 3 144.595 0
-15.4028 4.28993 0.579114 3 143.995 0
-4.09338 18.2858 0.667524 3 143.395 0
-3.47055 16.9608 0.512619 3 142.796 0
-15.8056 9.81706 0.679607 3 142.196 0
9.58672 7.38186 0.524451 3 141.596 0
4.17527 15.8891 0.413543 3 140.996 0
8.23795 8.21563 0.495537 3 140.396 0
6.30374 -1.73894 0.837428 3 139.796 0
-11.0072 -3.04483 0.561448 3 139.196 0
-13.8915 0.845223 0.746518 3 138.597 0
-16.1065 8.53536 0.58553 3 137.997 0
10.1397 4.2988 0.759851 3 137.397 0
-17.3156 5.6642 0.584447 3 136.797 0
0.297883 -5.31885 0.731436 3 136.197 0
-1.39356 -5.4025 0.62611 3 135.597 0
-12.7018 -0.99069 0.577031 3 134.997 0
9.74547 12.7557 0.670024 3 134.398 0
1.66891 -4.81556 0.640109 3 133.798 0
-17.127 9.37247 0.67444 3 133.198 0
-0.0354459 16.7892 0.614861 3 132.598 0
-16.1593 11.1232 0.621944 3 131.998 0
2.71994 17.57 0.846594 3 131.398 0
-11.121 12.5615 0.551866 3 130.798 0
-15.3397 2.98369 0.730103 3 130.199 0
-6.1164 18.1 0.605695 3 129.599 0
-3.06746 -4.63756 0.660941 3 128.999 0
-16.069 1.83685 0.625944 3 128.399 0
2.80909 -3.7121 0.708854 3 127.799 0
-7.31938 -4.17641 0.556199 3 127.199 0
-18.1922 6.75859 0.818013 3 126.599 0
8.99551 2.94601 0.892424 3 126 0
3.76919 -2.41693 0.845011 3 125.4 0
-8.89251 18.7405 0.67469 3 124.8 0
8.80141 10.4958 0.786765 3 124.2 0
8.40918 13.4679 0.841428 3 123.6 0
6.124 16.3686 0.947254 3 123 0
-13.4093 14.6412 0.801098 3 122.401 0
10.2418 11.3205 0.81443 3 121.801 0
-1.44411 17.0923 0.624444 3 121.201 0
-2.59369 17.9904 0.830929 3 120.601 0
1.01539 17.8473 0.874509 3 120.001 0
-0.723157 18.5498 1 3 119.401 0
-0.228442 -6.70251 0.750935 3 118.801 0
8.4931 -2.14768 1 3 118.202 0
11.0842 13.3787 0.799681 3 117.602 0
-14.359 -0.670704 0.841345 3 117.002 0
-4.53637 -5.33542 0.966669 3 116.402 0
-18.5621 8.4857 0.947587 3 115.802 0
8.18119 1.5114 0.72077 3 115.202 0
-1.58245 -7.716 0.890341 3 114.602 0
-5.38038 -7.10914 1 3 114.003 0
-6.4795 -5.35241 0.880342 3 113.403 0
-9.69763 15.4392 1 3 112.803 0
-16.1491 -0.218186 0.843511 3 112.203 0
-12.5764 13.07 0.966086 3 111.603 0
-7.99359 17.5132 0.834845 3 111.003 0
4.38428 17.1447 0.86176 3 110.403 0
2.13202 19.1877 0.868676 3 109.804 0
7.33642 -3.74272 0.950754 3 109.204 0
-16.9207 3.68448 1 3 108.604 0
11.0728 2.82871 0.961836 3 108.004 0
-15.6431 -1.99444 1 3 107.404 0
-9.69188 17.4232 0.854011 3 106.804 0
7.98629 -0.243245 0.951587 3 106.204 0
-18.6685 5.14401 0.864093 3 105.605 0
-8.66537 -4.98644 0.816347 3 105.005 0
-17.94 -0.657491 1 3 104.405 0
10.8337 5.86292 0.852927 3 103.805 0
9.28309 -4.03066 1 3 103.205 0
12.0779 4.4999 0.989167 3 102.605 0
2.72613 -6.12337 0.875592 3 102.005 0
7.65913 15.2493 0.95192 3 101.406 0
10.9865 7.60612 0.893591 3 100.806 0
-12.3465 -3.92332 1 3 100.206 0
-13.5536 -2.32965 1 3 99.6061 0
7.70707 17.503 1 3 99.0062 0
-11.6917 15.2872 1 3 98.4064 0
3.98713 18.963 1 3 97.8065 0
-2.80502 -6.27565 1 3 97.2067 0
-11.5441 17.3527 1 3 96.6068 0
4.09157 -4.83795 1 3 96.007 0
-5.99514 -9.00976 0.994834 3 95.4071 0
5.39693 -3.34703 0.973002 3 94.8072 0
3.11671 20.5542 0.81443 3 94.2074 0
-3.67755 -7.98032 0.910257 3 93.6075 0
-17.6069 1.31365 1 3 93.0077 0
8.01999 -5.58143 1 3 92.4078 0
10.6632 -2.58447 1 3 91.808 0
9.81938 14.6584 1 3 91.2081 0
9.89025 1.26549 1 3 90.6083 0
9.60569 8.90436 0.994084 3 90.0084 0
-9.18287 -6.76969 1 3 89.4086 0
-14.9286 13.6504 1 3 88.8087 0
3.23947 -8.06931 1 3 88.2089 0
1.31478 -7.52787 1 3 87.609 0
-7.33509 -7.53209 1 3 87.0091 0
9.90671 -0.733144 1 3 86.4093 0
-14.2951 -4.36438 1 3 85.8094 0
-15.1553 15.6371 1 3 85.2096 0
-2.38392 -9.45611 1 3 84.6097 0
-18.7751 2.93649 1 3 84.0099 0
-3.32236 19.7625 1 3 83.41 0
11.9893 11.8242 1 3 82.8102 0
13.0384 2.75587 1 3 82.2103 0
11.3481 9.87702 1 3 81.6105 0
-20.2964 4.23475 1 3 81.0106 0
-1.44506 20.4434 1 3 80.4108 0
-16.9013 14.6629 1 3 79.8109 0
-20.6586 2.26427 1 3 79.2111 0
-10.6143 -5.37295 1 3 78.6112 0
-14.617 11.6748 1 3 78.0113 0
-16.6734 12.676 1 3 77.4115 0
4.7265 -6.73284 1 3 76.8116 0
-9.67714 -8.7061 1 3 76.2118 0
11.8922 -0.965936 1 3 75.6119 0
-12.54 -5.91328 1 3 75.0121 0
-0.879303 -10.7718 1 3 74.4122 0
-5.30323 19.4855 1 3 73.8124 0
-11.6019 -9.24845 1 3 73.2125 0
0.533714 20.1535 1 3 72.6127 0
6.05205 -5.23513 1 3 72.0128 0
5.873 18.2998 1 3 71.413 0
-20.4147 9.08886 1 3 70.8131 0
-0.119845 -8.9214 1 3 70.2132 0
-19.4903 0.640556 1 3 69.6134 0
1.75791 21.7588 1 3 69.0135 0
-11.1087 -7.31015 1 3 68.4137 0
-19.971 7.13881 1 3 67.8138 0
-13.3234 16.4398 1 3 67.214 0
-14.4902 -6.35478 1 3 66.6141 0
-2.80527 -11.4098 1 3 66.0143 0
-21.4906 5.8386 1 3 65.4144 0
11.8762 1.03372 1 3 64.8146 0
6.68626 -7.13138 1 3 64.2147 0
5.27465 -8.65625 1 3 63.6147 0
-7.28238 19.2069 1 3 63.0146 0
-6.53409 21.0614 1 3 62.4144 0
-16.2404 -3.90141 1 3 61.8143 0
9.5077 16.6334 1 3 61.2142 0
-13.0335 -7.8508 1 3 60.614 0
-4.55342 21.3391 1 3 60.0139 0
-8.51435 20.7824 1 3 59.4138 0
14.0716 4.54508 1 3 58.8137 0
-9.80851 -10.7011 1 3 58.2135 0
12.6495 -2.81695 1 3 57.6134 0
3.78601 -9.99197 1 3 57.0133 0
11.3742 15.9149 1 3 56.4131 0
-10.5387 19.0813 1 3 55.813 0
-7.89591 -9.61305 1 3 55.2129 0
13.3013 10.3153 1 3 54.6128 0
8.65615 -7.47748 1 3 54.0126 0
-17.7873 10.9294 1 3 53.4125 0
-13.2241 18.4374 1 3 52.8124 0
1.80846 -9.46517 1 3 52.2122 0
12.637 6.4088 1 3 51.6121 0
-10.4837 21.1298 1 3 51.012 0
-17.8016 -2.65262 1 3 50.4119 0
-4.29227 -10.0504 1 3 49.8117 0
-16.872 16.6626 1 3 49.2116 0
-16.4358 -5.8919 1 3 48.6115 0
14.1824 12.1099 1 3 48.0113 0
5.50556 20.2651 1 3 47.4112 0
12.704 8.40681 1 3 46.8111 0
-2.6742 22.0201 1 3 46.211 0
-13.5273 -9.78813 1 3 45.6108 0
-12.2434 20.1798 1 3 45.0107 0
7.42995 19.555 1 3 44.4106 0
14.6363 6.46309 1 3 43.8105 0
11.375 -4.45254 1 3 43.2103 0
12.8703 13.6191 1 3 42.6102 0
-19.8225 -1.33167 1 3 42.0101 0
13.89 -1.06086 1 3 41.4099 0
-21.9341 7.78846 1 3 40.8098 0
-0.223981 22.0271 1 3 40.2097 0
-11.7333 -11.244 1 3 39.6096 0
-8.19534 -11.8825 1 3 39.0094 0
-15.0558 17.6343 1 3 38.4093 0
14.6469 -2.91195 1 3 37.8092 0
14.7022 8.46194 1 3 37.209 0
-6.41994 -10.9627 1 3 36.6089 0
-14.9841 -8.29246 1 3 36.0088 0
4.34519 21.8938 1 3 35.4087 0
13.8738 0.938775 1 3 34.8085 0
-1.45375 23.6043 1 3 34.2084 0
9.26341 18.7578 1 3 33.6083 0
-19.7863 10.9873 1 3 33.0081 0
2.97191 23.3477 1 3 32.408 0
-18.6729 12.7223 1 3 31.8079 0
-21.4802 0.441465 1 3 31.2079 0
-0.386112 -12.7098 1 3 30.608 0
6.96324 21.634 1 3 30.008 0
-18.103 -4.62985 1 3 29.408 0
1.04556 -11.3139 1 3 28.808 0
9.99454 -5.8996 1 3 28.208 0
-18.9003 14.7089 1 3 27.608 0
11.0647 17.8888 1 3 27.008 0
-16.9296 -7.82943 1 3 26.408 0
10.6305 -7.79548 1 3 25.808 0
2.97975 -11.8223 1 3 25.208 0
-4.71357 -12.0053 1 3 24.608 0
15.0375 2.79391 1 3 24.0081 0
-10.0251 -12.6888 1 3 23.4081 0
15.2999 10.3705 1 3 22.8081 0
-16.3575 -9.74589 1 3 22.2081 0
7.23457 -9.05467 1 3 21.6081 0
-19.6844 -3.32689 1 3 21.0081 0
-6.47011 -12.9616 1 3 20.4081 0
15.8735 0.977142 1 3 19.8081 0
-14.9636 -11.18 1 3 19.2081 0
-2.28416 -13.3401 1 3 18.6081 0
1.57194 -13.2429 1 3 18.0081 0
-22.1797 3.5626 1 3 17.4082 0
16.6629 8.85661 1 3 16.8082 0
-20.6716 12.7807 1 3 16.2082 0
-14.8347 19.6221 1 3 15.6082 0
-4.19326 -13.936 1 3 15.0082 0
10.8364 19.9929 1 3 14.4082 0
13.3427 15.5623 1 3 13.8082 0
0.990187 23.6164 1 3 13.2082 0
13.361 -4.68571 1 3 12.6082 0
-19.9855 -5.30404 1 3 12.0082 0
8.84743 20.9651 1 3 11.4082 0
5.68707 -10.6133 1 3 10.8083 0
-8.24611 -13.8813 1 3 10.2083 0
-0.240029 25.1932 1 3 9.60827 0
-5.82094 22.9233 1 3 9.00828 0
12.6425 19.1177 1 3 8.40829 0
16.7818 11.7132 1 3 7.8083 0
28.8664 -10.26 1 3 7.20831 0
22.7031 49.3454 1 3 6.60832 0
-2.99759 81.986 1 3 6.00833 0
-33.4808 -108.313 1 3 5.40834 0
129.208 25.7501 1 3 4.80835 0
-68.6031 -132.411 1 3 4.20835 0
-62.5448 -150.724 1 3 3.60835 0
-136.039 107.193 1 3 3.00835 0
-72.8815 -168.883 1 3 2.40834 0
-53.9598 -183.277 1 3 1.80833 0
-48.0138 189.827 1 3 1.20833 0
100.105 171.963 1 3 0.608333 0
31.3318 -197.531 1 3 0.00833333 0
