# Supplementary material for: Study of tumor growth indicates the existence of an “immunological threshold” separating states of pro- and antitumoral peritumoral inflammation
Source: PLoS One. 2018 Nov 2;13(11):e0202823. doi: 10.1371/journal.pone.0202823 (PMC6214501; doi:10.1371/journal.pone.0202823)
Supplement: S1 Data — File containing the position and radius of particles at simulated times. A detailed description file is provided alongside the data. (ZIP) [file pone.0202823.s004.zip › minimal dataset/competent/7220.csv]

0 0 1.00003 1 3412.07 0
1.22231 -3.26371 1.00006 1 3447.98 0
4.9667 -1.85856 1.00003 1 3178.55 0
-8.04675 4.35717 1.00013 0 4280 0
-2.52219 -4.66909 1.00006 1 3662.86 0
-14.0065 0.277446 1.00003 1 3371.13 0
-0.884599 5.19487 1.00013 0 4240.28 0
-14.8812 5.4938 1.00006 1 3587.53 0
-9.02906 -1.56172 1.00003 1 3306.45 0
-2.75687 4.49222 1.00013 0 4304.13 0
-1.21226 3.22193 1.00013 0 4224.2 0
-11.6966 14.087 1.00003 1 3225.16 0
0.0987024 11.1132 1.00006 1 3614.73 0
8.14982 6.73508 1.00006 1 3647.77 0
-7.71901 6.33003 1.00013 0 4274.69 0
-8.37448 2.38423 1.00003 1 3375.67 0
-5.28461 -0.155988 1.00006 1 3738.57 0
-4.30172 5.7624 1.00013 0 4180.97 0
-2.42916 6.46504 1.00013 0 4328.45 0
-12.1186 0.98409 1.00003 1 3213.25 0
-3.31828 11.681 1.00003 1 3361.57 0
-2.10144 8.43769 1.00006 1 3826.51 0
7.82215 4.76249 1.00003 1 3322.92 0
-2.3348 17.5995 1.00003 1 3229.83 0
-0.32249 -1.99343 1.00003 1 3307.26 0
-13.5686 13.3849 1.00003 1 3217.79 0
-7.39107 8.30298 1.00013 0 4179.66 0
4.07718 3.35708 1.00003 1 3288.72 0
2.86017 6.59992 1.00006 1 3744.84 0
-0.65019 -3.96643 1.00006 1 3598.77 0
-3.9738 7.73519 1.00013 0 4106.29 0
3.51576 10.5458 1.00006 1 3599.08 0
-4.62944 3.78976 1.00013 0 4336.78 0
5.06051 9.27544 1.00003 1 3328.03 0
-9.59149 5.62745 1.00006 1 3727.14 0
-10.4799 10.8436 1.00003 1 3298.76 0
-1.44567 12.3834 1.00003 1 3288.58 0
-0.556807 7.16758 1.00006 1 3790.64 0
-8.9355 9.57313 1.00003 1 3424.76 0
2.20488 2.65458 1.00006 1 3804.6 0
-6.17419 5.05978 1.00013 0 4280.01 0
-12.446 -0.995034 1.00003 1 3215.68 0
-9.26359 7.60036 1.00003 1 3380.09 0
-6.40727 14.2213 1.00003 1 3362.52 0
-7.81134 -4.80489 1.00003 1 3321.33 0
-9.35635 -3.53495 1.00003 1 3314.71 0
-4.39443 -5.37196 1.00006 1 3701.58 0
8.80526 10.6807 1.00003 1 3210.65 0
0.987869 5.89748 1.00013 0 4240.29 0
-2.66262 15.6266 1.00003 1 3261.98 0
-6.50192 3.08712 1.00013 0 4232.53 0
7.16678 0.816754 1.00003 1 3179.73 0
1.97113 11.8159 1.00006 1 3714.86 0
-3.08455 2.51958 1.00013 0 4215.36 0
-3.4122 0.546684 1.00006 1 3736.16 0
-5.84636 7.03258 1.00013 0 4180.97 0
-5.51857 9.00553 1.00006 1 3748.14 0
2.62675 15.7615 1.00006 1 3613.03 0
8.47759 8.70772 1.00006 1 3604.28 0
-4.06703 -3.39893 1.00006 1 3609.74 0
5.38808 11.2483 1.00006 1 3530.25 0
-14.5534 7.46675 1.00006 1 3628.55 0
-3.64609 9.70802 1.00013 0 4106.3 0
1.54966 -1.29077 1.00006 1 3573.19 0
0.332447 1.95179 1.00006 1 3874.43 0
-12.0244 12.1143 1.00003 1 3344.31 0
-13.3367 4.22282 1.00003 1 3312.68 0
-2.99046 13.6537 1.00003 1 3404.23 0
3.18791 8.57287 1.00003 1 3360.87 0
-14.2251 9.43935 1.00003 1 3297.16 0
-1.77376 10.4107 1.00006 1 3826.52 0
-8.27987 13.519 1.00003 1 3229.6 0
-5.19062 10.9782 1.00006 1 3809.37 0
0.660244 3.92465 1.00006 1 3804.61 0
-11.7922 2.9522 1.00003 1 3242.59 0
-0.790254 16.3289 1.00003 1 3222.96 0
7.49432 2.7896 1.00003 1 3304.51 0
-4.95704 1.81683 1.00006 1 3791.48 0
-0.229082 9.14025 1.00006 1 3790.65 0
2.53257 4.62739 1.00006 1 3787.69 0
-10.9011 -2.26462 1.00003 1 3207.58 0
-7.48432 -2.8318 1.00003 1 3272.81 0
-5.93939 -4.10192 1.00003 1 3293.3 0
-16.4259 6.76465 1.00003 1 3330.56 0
-7.9516 15.4919 1.00003 1 3282.16 0
-7.06296 10.2757 1.00006 1 3748.15 0
-10.2469 1.68164 1.00006 1 3746.15 0
-15.2096 3.52112 1.00003 1 3218.03 0
1.31557 7.87017 1.00006 1 3744.85 0
-6.0796 16.1943 1.00003 1 3312.75 0
-8.70172 0.411291 1.00003 1 3331.6 0
-1.53974 1.24948 1.00006 1 3736.17 0
5.71607 13.221 1.00003 1 3220.5 0
7.26057 11.951 1.00003 1 3234.3 0
-13.0086 6.19572 1.00003 1 3241.84 0
4.17149 14.4912 1.00006 1 3714.87 0
3.7496 1.38433 1.00006 1 3701.98 0
2.43966 -6.50683 1.00003 1 3171.92 0
3.42196 -0.588244 1.00003 1 3201.62 0
-3.73961 -1.42597 1.00006 1 3662.87 0
4.40496 5.33003 1.00003 1 3254.76 0
-17.9707 8.03481 1.00003 1 3168.11 0
0.42657 13.0861 1.00006 1 3614.74 0
2.29888 13.7887 1.00006 1 3613.03 0
-0.977577 -5.9394 1.00003 1 3195.28 0
3.84362 12.5184 1.00006 1 3604.29 0
6.04397 15.194 1.00006 1 3599.09 0
2.76698 -4.53382 1.00006 1 3598.77 0
-12.6806 8.16863 1.00006 1 3587.53 0
5.2945 0.114299 1.00006 1 3573.2 0
7.58858 13.9237 1.00006 1 3530.26 0
6.83928 -1.15625 1.00006 1 3447.99 0
-12.3526 10.1413 1.00003 1 3424.76 0
-1.86738 -0.723302 1.00003 1 3412.08 0
-7.62377 17.4647 1.00003 1 3404.24 0
-10.808 8.87083 1.00003 1 3380.1 0
-9.91955 3.65459 1.00003 1 3375.67 0
-16.7539 4.79169 1.00003 1 3371.14 0
-1.11797 14.3561 1.00003 1 3362.53 0
-4.86264 12.951 1.00003 1 3361.58 0
1.64335 9.84296 1.00003 1 3360.88 0
-10.1521 12.8164 1.00003 1 3344.32 0
-6.82931 1.11411 1.00003 1 3331.61 0
-15.4413 12.6828 1.00003 1 3330.57 0
6.93279 9.97797 1.00003 1 3328.04 0
6.27726 6.03254 1.00003 1 3322.93 0
-5.61192 -2.12891 1.00003 1 3321.34 0
-9.68376 -5.50795 1.00003 1 3314.72 0
-9.49615 16.7624 1.00003 1 3312.76 0
-15.548 1.5506 1.00003 1 3312.69 0
3.09435 -2.56122 1.00003 1 3307.27 0
-11.2287 -4.23763 1.00003 1 3306.46 0
5.62196 2.08682 1.00003 1 3304.52 0
-8.60765 11.5461 1.00003 1 3298.77 0
-13.897 11.412 1.00003 1 3297.17 0
-2.19492 -2.69628 1.00003 1 3293.31 0
5.94963 4.0598 1.00003 1 3288.72 0
0.755365 15.057 1.00003 1 3288.59 0
-15.7695 10.7101 1.00003 1 3282.17 0
-7.15675 -0.858658 1.00003 1 3272.82 0
-4.53495 14.9238 1.00003 1 3261.99 0
4.73266 7.3027 1.00003 1 3254.77 0
-11.4641 4.92512 1.00003 1 3242.6 0
-11.1361 6.89792 1.00003 1 3241.85 0
4.49917 16.464 1.00003 1 3234.3 0
-4.20717 16.8968 1.00003 1 3229.84 0
-6.7352 12.2485 1.00003 1 3229.61 0
-9.82408 14.7894 1.00003 1 3225.17 0
-0.462368 18.3018 1.00003 1 3222.96 0
1.08228 17.0315 1.00003 1 3220.51 0
-17.0924 2.82081 1.00003 1 3218.04 0
-11.3687 16.0599 1.00003 1 3217.8 0
-12.7737 -2.96776 1.00003 1 3215.69 0
-13.6651 2.24995 1.00003 1 3213.26 0
6.60521 8.00521 1.00003 1 3210.66 0
-10.574 -0.291437 1.00003 1 3207.59 0
1.87732 0.681585 1.00003 1 3201.63 0
-6.26669 -6.07498 1.00003 1 3195.29 0
9.03914 1.51956 1.00003 1 3179.74 0
9.36687 3.49232 1.00003 1 3178.56 0
0.894752 -5.23669 1.00003 1 3171.93 0
-16.0977 8.73736 1.00003 1 3168.12 0
-14.8764 0.796722 0.0133119 3 208.979 0
-13.3502 -0.514858 0.0290618 3 202.981 0
6.06163 -1.92857 0.0948129 3 202.381 0
-7.36648 -6.35326 0.12373 3 201.781 0
-1.63807 18.5894 0.0926462 3 199.382 0
10.0225 10.3452 0.207474 3 198.182 0
2.10332 16.7043 0.0567289 3 196.382 0
-6.02564 17.3053 0.0654791 3 195.183 0
4.77728 -3.0905 0.243138 3 193.983 0
3.87156 -3.70436 0.11973 3 192.783 0
6.64638 16.1932 0.166977 3 192.183 0
7.46273 15.3462 0.12273 3 191.584 0
-7.5299 -6.03584 0.210974 3 190.984 0
3.21043 -5.6172 0.11223 3 190.384 0
-3.46997 -6.03037 0.0542289 3 189.784 0
-10.6988 -5.16956 0.0421453 3 189.184 0
-15.8532 11.7358 0.0250619 3 188.584 0
-3.18639 -5.74713 0.185226 3 187.984 0
-3.55418 18.0032 0.079646 3 187.385 0
-6.44812 17.3198 0.137896 3 186.785 0
9.78841 2.40817 0.104563 3 186.185 0
4.37039 -3.11594 0.129563 3 185.585 0
-13.744 -0.976602 0.281302 3 184.985 0
-17.3695 5.90799 0.177226 3 184.385 0
-5.51627 17.5402 0.40171 3 183.786 0
8.891 4.93905 0.083146 3 183.186 0
-0.602157 19.4483 0.146812 3 182.586 0
-16.4428 11.8349 0.3058 3 181.986 0
-17.2864 9.94856 0.22014 3 181.386 0
-4.75844 18.183 0.381128 3 180.786 0
0.777979 18.2243 0.228973 3 180.186 0
-13.2195 -1.88211 0.167477 3 179.587 0
3.82465 -5.44707 0.391127 3 178.987 0
7.72843 -0.290243 0.16756 3 178.387 0
8.75005 5.62237 0.0571456 3 177.787 0
-1.99255 -5.59935 0.0701458 3 177.187 0
0.171786 -6.15574 0.111897 3 176.587 0
-4.02509 18.2181 0.317133 3 175.987 0
-8.79987 17.7521 0.189559 3 175.388 0
-12.2717 -3.93142 0.079646 3 174.788 0
-13.7004 14.6209 0.206391 3 174.188 0
10.608 3.79886 0.250721 3 173.588 0
-8.35548 -6.18512 0.474288 3 172.988 0
8.52701 11.9253 0.141146 3 172.388 0
-6.17864 17.5096 0.187809 3 171.788 0
-12.3297 16.8474 0.225973 3 171.189 0
-10.7892 17.3654 0.373045 3 170.589 0
8.23891 12.8019 0.279552 3 169.989 0
-9.15461 17.876 0.143229 3 169.389 0
4.07788 -4.57734 0.311883 3 168.789 0
-18.1558 9.58292 0.402377 3 168.189 0
-10.2316 17.8385 0.247471 3 167.589 0
9.04181 5.32957 0.334965 3 166.99 0
-13.0071 14.7319 0.423792 3 166.39 0
0.79385 18.9337 0.392627 3 165.79 0
-15.2055 -1.57446 0.509119 3 165.19 0
-17.7001 6.36758 0.281469 3 164.59 0
-12.3803 15.2137 0.281802 3 163.99 0
-13.306 16.2051 0.197641 3 163.391 0
-19.0006 9.0738 0.462289 3 162.791 0
-2.02273 19.0661 0.479954 3 162.191 0
9.44863 7.5338 0.494287 3 161.591 0
-13.0082 15.6209 0.391794 3 160.991 0
6.19922 -2.55906 0.415709 3 160.391 0
8.4824 0.157429 0.450623 3 159.791 0
2.07756 17.8951 0.301467 3 159.192 0
-11.0631 -5.59937 0.372129 3 158.592 0
-14.4555 -1.05338 0.404293 3 157.992 0
3.14361 18.2526 0.352047 3 157.392 0
-16.9676 11.3965 0.381462 3 156.792 0
-8.44215 -7.17949 0.429791 3 156.192 0
9.02976 13.3257 0.539033 3 155.592 0
-4.34986 18.9072 0.411043 3 154.993 0
-7.8581 18.9005 0.436624 3 154.393 0
-18.9378 6.72261 0.614195 3 153.793 0
1.95002 -7.9659 0.537534 3 153.193 0
-12.7177 16.3794 0.349714 3 152.593 0
-2.61491 -6.50314 0.680357 3 151.993 0
-15.4123 -0.486441 0.599779 3 151.393 0
-3.38823 18.4142 0.315216 3 150.794 0
9.70736 6.34371 0.550283 3 150.194 0
4.52685 -3.84108 0.546616 3 149.594 0
-18.1824 4.14972 0.53695 3 148.994 0
-17.1587 1.11808 0.640693 3 148.394 0
-15.2448 14.3225 0.594529 3 147.794 0
2.7912 17.3357 0.564365 3 147.194 0
9.88243 9.48776 0.549616 3 146.595 0
4.02356 17.9319 0.520035 3 145.995 0
-19.0362 10.0842 0.5372 3 145.395 0
-13.8242 -1.71338 0.460122 3 144.795 0
10.3867 8.31653 0.671274 3 144.195 0
-1.20743 19.5506 0.444207 3 143.595 0
-7.47747 -7.03711 0.547366 3 142.995 0
10.8453 2.94318 0.549866 3 142.396 0
9.26148 12.1599 0.532367 3 141.796 0
-14.3963 -2.65489 0.63611 3 141.196 0
-16.1842 -1.27402 0.503036 3 140.596 0
-18.7184 3.05546 0.645692 3 139.996 0
8.6469 15.0976 0.560865 3 139.396 0
-18.3952 5.44694 0.743185 3 138.797 0
-16.3515 0.203214 0.568865 3 138.197 0
-5.37331 -7.29693 0.516118 3 137.597 0
6.12795 16.92 0.691439 3 136.997 0
-8.79836 18.5205 0.54095 3 136.397 0
-11.7839 17.6263 0.58428 3 135.797 0
-9.04496 -6.69122 0.344631 3 135.197 0
11.6414 3.83836 0.592196 3 134.598 0
5.53496 -3.28678 0.537867 3 133.998 0
-10.9411 -6.6839 0.72202 3 133.398 0
-3.97457 -7.23975 0.865676 3 132.798 0
-6.49506 -7.7781 0.684273 3 132.198 0
-16.6722 13.8844 0.669857 3 131.598 0
0.539954 -7.00464 0.797431 3 130.998 0
9.56493 14.3556 0.577197 3 130.399 0
-7.91707 -8.35533 0.841345 3 129.799 0
-0.992826 -7.51332 0.569365 3 129.199 0
10.9514 6.9275 0.773266 3 128.599 0
8.62101 -1.2237 0.777016 3 127.999 0
-17.8952 10.7169 0.756351 3 127.399 0
11.7692 8.53986 0.669357 3 126.799 0
11.133 9.79662 0.694022 3 126.2 0
4.90982 -5.19515 0.718187 3 125.6 0
5.98795 -4.37494 0.635693 3 125 0
-1.93855 20.5874 0.784432 3 124.4 0
-19.4215 4.29849 0.680856 3 123.8 0
4.2009 -6.53993 0.760351 3 123.2 0
5.30125 18.1262 0.72552 3 122.6 0
-3.34372 21.0986 0.63286 3 122.001 0
5.7758 -6.2991 0.684856 3 121.401 0
-15.8449 -2.62472 0.720687 3 120.801 0
-2.38996 -8.11278 0.940588 3 120.201 0
10.4067 11.1714 0.654858 3 119.601 0
-3.2643 19.5868 0.835929 3 119.001 0
10.9682 1.43906 0.90159 3 118.401 0
-19.9889 5.71534 0.843095 3 117.802 0
-5.237 -8.65135 0.832845 3 117.202 0
-8.5469 20.0432 0.861677 3 116.602 0
-0.768578 -8.94351 0.874092 3 116.002 0
-6.71194 18.8884 0.67444 3 115.402 0
4.1383 19.4605 0.964169 3 114.802 0
-18.7533 1.39859 0.957253 3 114.203 0
0.808737 -8.55012 0.748102 3 113.603 0
-12.3217 -5.82208 0.90934 3 113.003 0
3.46591 -8.22258 1 3 112.403 0
-5.39825 18.9795 0.605362 3 111.803 0
-13.865 -6.50417 0.782932 3 111.203 0
9.15608 -2.89952 0.928339 3 110.603 0
10.0047 -0.16328 0.91384 3 110.004 0
-4.82864 20.3978 0.886342 3 109.404 0
-13.4265 17.4358 0.914006 3 108.804 0
-14.3902 15.6007 0.917173 3 108.204 0
-21.0595 4.32912 0.889091 3 107.604 0
11.9155 -0.222438 1 3 107.004 0
12.4185 2.51612 0.884508 3 106.404 0
-19.4271 11.569 1 3 105.805 0
-12.4611 19.0878 1 3 105.205 0
7.11657 18.2289 0.905007 3 104.605 0
7.80849 16.4344 1 3 104.005 0
13.0362 9.63479 0.956836 3 103.405 0
-9.694 -7.86961 1 3 102.805 0
10.5917 5.07326 1 3 102.205 0
-10.0834 21.0994 0.968419 3 101.606 0
6.08527 19.8283 1 3 101.006 0
10.6407 12.8728 1 3 100.406 0
12.7323 7.14408 1 3 99.806 0
-17.698 12.5677 1 3 99.2062 0
0.488762 -10.2632 0.94917 3 98.6063 0
-13.8367 -4.6606 1 3 98.0065 0
-11.0632 -9.32469 1 3 97.4066 0
0.270748 20.2204 1 3 96.8068 0
9.79043 16.1713 1 3 96.2069 0
-3.69554 -9.42835 0.897257 3 95.607 0
-15.8074 -4.34448 1 3 95.0072 0
-0.782414 21.6462 0.752601 3 94.4073 0
7.32835 -3.34998 0.948087 3 93.8075 0
2.40807 -9.91998 1 3 93.2076 0
11.2299 14.7828 1 3 92.6078 0
-16.3058 15.5205 1 3 92.0079 0
-19.976 7.98206 1 3 91.4081 0
-17.8194 -0.402182 1 3 90.8082 0
10.8173 -1.89317 1 3 90.2084 0
10.8946 -3.89095 1 3 89.6085 0
-8.25873 21.8814 1 3 89.0087 0
2.16681 19.2091 1 3 88.4088 0
14.4203 8.21677 1 3 87.809 0
13.5271 0.961976 1 3 87.2091 0
2.95673 21.0466 1 3 86.6092 0
-17.5487 -2.38387 1 3 86.0094 0
1.19688 21.9921 1 3 85.4095 0
4.69426 -9.80992 1 3 84.8097 0
-20.2951 0.194195 1 3 84.2098 0
-22.8921 4.89824 1 3 83.61 0
-5.20778 -10.5698 1 3 83.0101 0
-12.3032 -7.73534 1 3 82.4103 0
-10.2376 19.1056 1 3 81.8104 0
-21.9251 8.46111 1 3 81.2106 0
-1.43385 -10.6936 1 3 80.6107 0
-15.3587 17.2811 1 3 80.0109 0
12.5886 5.15019 1 3 79.411 0
-21.6693 6.47894 1 3 78.8111 0
12.1238 11.3727 1 3 78.2113 0
-18.1281 14.7017 1 3 77.6114 0
11.0121 17.7547 1 3 77.0116 0
13.7242 -1.07549 1 3 76.4117 0
-23.5242 7.26003 1 3 75.8119 0
-12.0669 21.0469 1 3 75.212 0
-3.34198 -11.2905 1 3 74.6122 0
-7.12916 -10.0195 1 3 74.0123 0
-15.638 -6.33631 1 3 73.4125 0
-6.72416 20.5622 1 3 72.8126 0
4.91537 21.4505 1 3 72.2128 0
-11.1256 22.8108 1 3 71.6129 0
-19.215 -3.58647 1 3 71.0131 0
7.22574 -5.44216 1 3 70.4132 0
-20.5838 9.9388 1 3 69.8133 0
-9.11402 -9.77975 1 3 69.2135 0
5.44524 -7.95908 1 3 68.6136 0
-20.3011 2.5985 1 3 68.0138 0
6.86395 -9.36863 1 3 67.4139 0
-4.37418 22.363 1 3 66.8141 0
14.3882 6.02298 1 3 66.2142 0
12.5897 13.3174 1 3 65.6144 0
9.02989 18.0202 1 3 65.0145 0
-16.4566 18.9565 1 3 64.4147 0
8.08421 19.8704 1 3 63.8147 0
-2.35717 22.4103 1 3 63.2146 0
12.6253 -2.74858 1 3 62.6145 0
-19.4182 -1.60144 1 3 62.0143 0
-21.0509 -2.80636 1 3 61.4142 0
9.1286 -4.82687 1 3 60.8141 0
-17.3996 17.1942 1 3 60.214 0
-14.4608 19.0645 1 3 59.6138 0
-17.7221 -4.90759 1 3 59.0137 0
1.82349 23.8902 1 3 58.4136 0
-0.287231 23.3317 1 3 57.8134 0
7.3754 -7.43521 1 3 57.2133 0
13.9228 3.6616 1 3 56.6132 0
-14.2325 -8.25546 1 3 56.0131 0
16.12 7.02143 1 3 55.4129 0
8.85788 -8.77706 1 3 54.8128 0
11.0446 -5.88528 1 3 54.2127 0
14.0403 11.9411 1 3 53.6125 0
-19.7563 13.5416 1 3 53.0124 0
16.5478 8.97498 1 3 52.4123 0
-6.367 22.5299 1 3 51.8122 0
-14.0664 21.0245 1 3 51.212 0
14.4158 14.1327 1 3 50.6119 0
-19.4456 -6.25403 1 3 50.0118 0
9.27713 -6.82146 1 3 49.4116 0
-0.237307 -12.2955 1 3 48.8115 0
14.93 10.1508 1 3 48.2114 0
1.69825 -11.792 1 3 47.6113 0
3.58577 22.9445 1 3 47.0111 0
-22.3742 2.96726 1 3 46.411 0
-5.39734 24.2789 1 3 45.8109 0
-16.0629 20.9173 1 3 45.2108 0
-10.5788 -11.2647 1 3 44.6106 0
15.1708 2.10007 1 3 44.0105 0
13.0551 15.5985 1 3 43.4104 0
-19.9478 15.5315 1 3 42.8102 0
15.337 0.106947 1 3 42.2101 0
-17.5529 -6.8988 1 3 41.61 0
-18.0463 21.1742 1 3 41.0099 0
-22.1316 0.984261 1 3 40.4097 0
-22.6936 10.3075 1 3 39.8096 0
15.7227 4.5332 1 3 39.2095 0
-3.4062 24.1121 1 3 38.6093 0
-16.1922 -8.64175 1 3 38.0092 0
3.6806 -11.5339 1 3 37.4091 0
6.90471 21.6528 1 3 36.809 0
-0.674518 -14.2469 1 3 36.2088 0
-12.9987 -9.82827 1 3 35.6087 0
13.0059 17.5978 1 3 35.0086 0
-6.64634 -11.959 1 3 34.4084 0
-13.1249 22.7892 1 3 33.8083 0
-4.78043 -12.6779 1 3 33.2082 0
-7.39694 24.2428 1 3 32.6081 0
10.0787 19.7226 1 3 32.0079 0
-4.25721 25.9218 1 3 31.4079 0
-9.28839 23.5956 1 3 30.8079 0
-18.4392 19.2132 1 3 30.208 0
-12.514 -11.7685 1 3 29.608 0
-21.8991 -1.00023 1 3 29.008 0
-6.42857 25.9924 1 3 28.408 0
15.8667 12.7562 1 3 27.808 0
-1.55757 24.8756 1 3 27.208 0
5.54447 23.3484 1 3 26.608 0
-21.4087 11.8397 1 3 26.008 0
-2.14613 -12.8927 1 3 25.408 0
12.061 19.4576 1 3 24.808 0
-20.8092 -4.79166 1 3 24.208 0
2.91245 -13.3805 1 3 23.6081 0
8.90419 21.6943 1 3 23.0081 0
-24.4925 3.69877 1 3 22.4081 0
-8.6319 -11.7187 1 3 21.8081 0
-14.9372 -10.3176 1 3 21.2081 0
-23.9736 1.76743 1 3 20.6081 0
3.52321 24.9435 1 3 20.0081 0
-12.1438 24.5317 1 3 19.4081 0
16.7567 10.9651 1 3 18.8081 0
-24.7477 5.67888 1 3 18.2081 0
-2.40884 26.6854 1 3 17.6082 0
16.9708 2.97086 1 3 17.0082 0
-19.3832 17.4502 1 3 16.4082 0
-23.7398 -0.218025 1 3 15.8082 0
-15.1241 22.7221 1 3 15.2082 0
10.9716 -7.88384 1 3 14.6082 0
12.7014 -4.74715 1 3 14.0082 0
-5.2882 27.6349 1 3 13.4082 0
17.4549 5.53224 1 3 12.8082 0
14.6216 -2.8629 1 3 12.2082 0
-8.31594 -13.6934 1 3 11.6082 0
-10.3048 25.3178 1 3 11.0083 0
-23.2828 12.5353 1 3 10.4083 0
-21.737 13.8126 1 3 9.80827 0
-23.0588 -2.62957 1 3 9.20828 0
15.0049 16.0438 1 3 8.60829 0
0.398059 25.2929 1 3 8.0083 0
-6.3314 -13.9404 1 3 7.40831 0
-21.3268 16.9798 1 3 6.80832 0
-18.1843 -8.79194 1 3 6.20832 0
35.5163 37.6105 1 3 5.60833 0
-65.4986 -59.9108 1 3 5.00834 0
-13.1619 -117.491 1 3 4.40835 0
97.146 97.8951 1 3 3.80836 0
148.498 -54.9904 1 3 3.20835 0
131.266 111.058 1 3 2.60834 0
174.271 -59.3544 1 3 2.00833 0
131.694 139.708 1 3 1.40833 0
-49.9168 -191.081 1 3 0.808333 0
-196.95 33.871 1 3 0.208333 0
