# Supplementary material for: Study of tumor growth indicates the existence of an “immunological threshold” separating states of pro- and antitumoral peritumoral inflammation
Source: PLoS One. 2018 Nov 2;13(11):e0202823. doi: 10.1371/journal.pone.0202823 (PMC6214501; doi:10.1371/journal.pone.0202823)
Supplement: S1 Data — File containing the position and radius of particles at simulated times. A detailed description file is provided alongside the data. (ZIP) [file pone.0202823.s004.zip › minimal dataset/competent/9460.csv]

0 0 1.00003 0 5643.33 0
1.246 -3.2081 1.00006 0 5679.24 0
5.26379 0.235113 1.00003 0 5409.81 0
-8.14367 4.26261 1.00013 0 6511.26 0
-0.318915 -1.96276 1.00006 0 5894.12 0
-14.0221 0.0864742 1.00003 0 5602.39 0
-0.996342 5.21576 1.00013 0 6471.54 0
-14.9953 5.28736 1.00006 0 5818.79 0
-9.03121 -1.67094 1.00003 0 5537.71 0
-2.85703 4.48307 1.00013 0 6535.39 0
-1.29225 3.23794 1.00013 0 6455.46 0
-11.9516 13.9314 1.00003 0 5456.42 0
-0.108845 11.1494 1.00006 0 5845.99 0
8.01185 6.90157 1.00006 0 5879.03 0
-7.84797 6.2405 1.00013 0 6505.95 0
-8.43969 2.28477 1.00003 0 5606.93 0
-5.30956 -0.205377 1.00006 0 5969.83 0
-4.42217 5.72822 1.00013 0 6412.23 0
-2.56128 6.46092 1.00013 0 6559.71 0
-12.4572 -1.15864 1.00003 0 5444.51 0
-3.53486 11.6618 1.00003 0 5592.83 0
-2.26551 8.43863 1.00006 0 6057.77 0
7.71618 4.92363 1.00003 0 5554.18 0
-0.785318 18.3289 1.00003 0 5461.09 0
1.54189 -1.23021 1.00003 0 5538.52 0
-14.108 11.221 1.00003 0 5449.05 0
-7.55224 8.21836 1.00013 0 6410.92 0
3.99439 3.45817 1.00003 0 5519.98 0
2.72513 6.681 1.00006 0 5976.1 0
-0.614825 -3.94076 1.00006 0 5830.03 0
-4.12631 7.70595 1.00013 0 6337.55 0
3.31682 10.6369 1.00006 0 5830.34 0
-4.71799 3.75038 1.00013 0 6568.04 0
4.88188 9.3918 1.00003 0 5559.29 0
-9.70865 5.50769 1.00006 0 5958.4 0
-10.6822 10.7085 1.00003 0 5530.02 0
-1.67393 12.3945 1.00003 0 5519.84 0
-0.700423 7.19352 1.00006 0 6021.9 0
-9.11707 9.46334 1.00003 0 5656.02 0
2.1337 2.72544 1.00006 0 6035.86 0
-6.28288 4.99542 1.00013 0 6511.27 0
-10.8921 -2.40371 1.00003 0 5446.94 0
-9.41298 7.48567 1.00003 0 5611.35 0
-6.66475 14.152 1.00003 0 5593.78 0
-7.46632 -2.91612 1.00003 0 5552.59 0
-7.76209 -4.89396 1.00003 0 5545.97 0
-4.04071 -3.428 1.00006 0 5932.84 0
8.60351 10.8572 1.00003 0 5441.91 0
0.864462 5.94846 1.00013 0 6471.55 0
-4.50722 16.8644 1.00003 0 5493.24 0
-6.57884 3.01771 1.00013 0 6463.79 0
7.42033 2.94581 1.00003 0 5410.99 0
1.75187 11.8819 1.00006 0 5946.12 0
-3.15285 2.50522 1.00013 0 6446.62 0
-3.4487 0.527371 1.00006 0 5967.42 0
-5.98705 6.97325 1.00013 0 6412.23 0
-5.69133 8.95112 1.00006 0 5979.4 0
2.34379 15.8377 1.00006 0 5844.29 0
8.30783 8.87928 1.00006 0 5835.54 0
-2.47556 -4.67315 1.00006 0 5841 0
5.17772 11.3696 1.00006 0 5761.51 0
-16.2647 8.51033 1.00006 0 5859.81 0
-3.83049 9.68396 1.00013 0 6337.56 0
3.10687 -2.47561 1.00006 0 5804.45 0
0.272766 1.99267 1.00006 0 6105.69 0
-12.2471 11.9537 1.00003 0 5575.57 0
-11.8655 2.7971 1.00003 0 5543.94 0
-3.23896 13.6398 1.00003 0 5635.49 0
3.021 8.65902 1.00003 0 5592.13 0
-14.4038 9.24299 1.00003 0 5528.42 0
-1.96979 10.4166 1.00006 0 6057.78 0
-8.52565 13.4192 1.00003 0 5460.86 0
-5.3955 10.9291 1.00006 0 6040.63 0
0.568586 3.97053 1.00006 0 6035.87 0
-12.1612 0.819284 1.00003 0 5473.85 0
-1.08166 16.3497 1.00003 0 5454.22 0
8.98576 1.70102 1.00003 0 5535.77 0
-5.01381 1.77255 1.00006 0 6022.74 0
-0.404655 9.17155 1.00006 0 6021.91 0
2.42953 4.70328 1.00006 0 6018.95 0
-12.7529 -3.13638 1.00003 0 5438.84 0
-5.90133 -4.16106 1.00003 0 5504.07 0
-4.33634 -5.40606 1.00003 0 5524.56 0
-16.5606 6.53234 1.00003 0 5561.82 0
-8.23 15.397 1.00003 0 5513.42 0
-7.25622 10.1962 1.00006 0 5979.41 0
-10.3003 1.55196 1.00006 0 5977.41 0
-15.2913 3.30938 1.00003 0 5449.29 0
1.16024 7.9262 1.00006 0 5976.11 0
-6.36925 16.1299 1.00003 0 5544.01 0
-8.73553 0.306977 1.00003 0 5562.86 0
-1.58792 1.25993 1.00006 0 5967.43 0
5.47344 13.3474 1.00003 0 5451.76 0
7.03865 12.1023 1.00003 0 5465.56 0
-13.1346 6.01991 1.00003 0 5473.1 0
3.90863 14.5925 1.00006 0 5946.13 0
3.69857 1.48015 1.00006 0 5933.24 0
0.652193 -7.16387 1.00003 0 5403.18 0
4.96778 -1.74273 1.00003 0 5432.88 0
-3.74473 -1.45039 1.00006 0 5894.13 0
4.29025 5.43595 1.00003 0 5486.02 0
-18.5508 6.33775 1.00003 0 5399.37 0
0.186965 13.1271 1.00006 0 5846 0
2.04782 13.8598 1.00006 0 5844.29 0
0.949785 -5.18618 1.00003 0 5426.54 0
3.61267 12.6146 1.00006 0 5835.55 0
5.76952 15.3253 1.00006 0 5830.35 0
2.81056 -4.45327 1.00006 0 5830.03 0
-12.8387 7.99787 1.00006 0 5818.79 0
7.12455 0.967806 1.00006 0 5804.46 0
7.33421 14.0802 1.00006 0 5761.52 0
6.82892 -1.01007 1.00006 0 5679.25 0
-12.543 9.97568 1.00003 0 5656.02 0
-1.88381 -0.717585 1.00003 0 5643.34 0
-7.93442 17.375 1.00003 0 5635.5 0
-10.9779 8.73054 1.00003 0 5611.36 0
-10.0046 3.52988 1.00003 0 5606.93 0
-16.8561 4.55443 1.00003 0 5602.4 0
-1.37808 14.3722 1.00003 0 5593.79 0
-5.09975 12.9071 1.00003 0 5592.84 0
1.45613 9.9042 1.00003 0 5592.14 0
-10.3864 12.6864 1.00003 0 5575.58 0
-6.87462 1.03981 1.00003 0 5562.87 0
-13.8123 13.1988 1.00003 0 5561.83 0
6.74274 10.1245 1.00003 0 5559.3 0
6.15097 6.16869 1.00003 0 5554.19 0
-5.60561 -2.1833 1.00003 0 5552.6 0
-9.32725 -3.64892 1.00003 0 5545.98 0
-11.6559 15.9093 1.00003 0 5544.02 0
-15.587 1.33144 1.00003 0 5543.95 0
3.40284 -0.497592 1.00003 0 5538.53 0
-9.62253 -5.62707 1.00003 0 5537.72 0
5.55946 2.2129 1.00003 0 5535.78 0
-8.82128 11.4413 1.00003 0 5530.03 0
-15.9687 10.4883 1.00003 0 5528.43 0
-2.17975 -2.69543 1.00003 0 5524.57 0
5.85525 4.19082 1.00003 0 5519.98 0
0.779074 17.0828 1.00003 0 5519.85 0
-17.8297 9.75555 1.00003 0 5513.43 0
-7.17042 -0.938199 1.00003 0 5504.08 0
-4.80387 14.8852 1.00003 0 5493.25 0
4.58593 7.41397 1.00003 0 5486.03 0
-11.5697 4.77512 1.00003 0 5473.86 0
-11.2738 6.75277 1.00003 0 5473.11 0
4.20448 16.5705 1.00003 0 5465.56 0
-2.94287 15.6176 1.00003 0 5461.1 0
-6.9606 12.1741 1.00003 0 5460.87 0
-10.0908 14.6641 1.00003 0 5456.43 0
-2.64606 17.5955 1.00003 0 5454.22 0
0.482881 15.1048 1.00003 0 5451.77 0
-13.4305 4.04228 1.00003 0 5449.3 0
-9.79515 16.6421 1.00003 0 5449.06 0
-11.1881 -4.38163 1.00003 0 5446.95 0
-13.7263 2.06447 1.00003 0 5444.52 0
6.4469 8.14649 1.00003 0 5441.92 0
-10.5963 -0.425784 1.00003 0 5438.85 0
1.83783 0.747464 1.00003 0 5432.89 0
-6.19713 -6.13909 1.00003 0 5426.55 0
9.28097 3.67907 1.00003 0 5411 0
11.0489 2.74403 1.00003 0 5409.82 0
-0.91276 -5.91844 1.00003 0 5403.19 0
-14.6997 7.26512 1.00003 0 5399.38 0
-13.3951 -0.741119 0.0271452 3 210.979 0
-5.0036 -6.41982 0.107146 3 209.179 0
-2.00501 -5.69149 0.117313 3 205.58 0
7.72514 0.0127438 0.0802293 3 203.781 0
-5.51103 16.6778 0.0209786 3 200.781 0
4.14426 -2.37468 0.0396453 3 200.182 0
-7.56147 -6.24807 0.248055 3 199.582 0
6.07015 -1.81432 0.0243952 3 198.982 0
4.17383 -2.64418 0.0784793 3 195.983 0
-13.0583 14.0146 0.107563 3 195.383 0
-16.5435 3.34072 0.196725 3 194.783 0
-3.88141 18.0077 0.0860628 3 194.183 0
7.49361 -0.0987056 0.080146 3 193.583 0
8.91015 6.16565 0.153228 3 192.383 0
-2.22063 -5.87115 0.153811 3 191.184 0
-15.2494 0.151085 0.186726 3 190.584 0
9.10362 5.73692 0.160478 3 189.984 0
-5.64185 17.0122 0.0912295 3 189.384 0
2.07891 -5.32426 0.11698 3 188.784 0
-11.5993 17.145 0.143229 3 188.184 0
9.07123 6.43827 0.148728 3 187.585 0
-17.1634 7.64479 0.26672 3 186.985 0
8.27902 12.0561 0.186726 3 186.385 0
6.14042 -2.10586 0.179309 3 185.785 0
4.71137 -3.26209 0.189475 3 185.185 0
-15.8842 2.38703 0.0682291 3 184.585 0
-6.76193 17.2424 0.154978 3 183.985 0
-12.6832 15.0567 0.313383 3 183.386 0
-1.94616 18.5493 0.181893 3 182.786 0
-3.41479 -6.19548 0.205808 3 182.186 0
1.7106 -6.2382 0.286385 3 181.586 0
-5.12878 -6.76988 0.21489 3 180.986 0
-13.7569 -1.18532 0.279802 3 180.386 0
-10.7496 -6.1229 0.232306 3 179.786 0
8.84324 4.73709 0.138396 3 179.187 0
8.66316 5.8034 0.270886 3 178.587 0
-10.9246 -5.65742 0.135313 3 177.987 0
-17.8616 5.2967 0.248554 3 177.387 0
3.2106 17.3342 0.219807 3 176.787 0
-15.3347 -0.254957 0.198308 3 176.187 0
7.09423 15.3841 0.26922 3 175.588 0
4.18402 -2.48969 0.0783126 3 174.988 0
-3.09243 -5.83478 0.25922 3 174.388 0
2.1436 -5.78187 0.320633 3 173.788 0
7.98204 12.973 0.235639 3 173.188 0
3.54478 17.5193 0.148728 3 172.588 0
-9.77217 17.9312 0.287718 3 171.988 0
8.95471 5.30287 0.284052 3 171.389 0
-8.40307 -5.9944 0.249304 3 170.789 0
-17.5529 8.31318 0.183059 3 170.189 0
2.26634 -6.37324 0.26147 3 169.589 0
1.9621 16.9647 0.162061 3 168.989 0
-9.1808 17.8063 0.31705 3 168.389 0
-13.0881 14.4999 0.268303 3 167.789 0
-12.5427 -4.4783 0.242305 3 167.19 0
-5.21921 17.8629 0.226389 3 166.59 0
-11.0434 17.0808 0.228306 3 165.99 0
2.52459 17.2682 0.40546 3 165.39 0
9.51369 8.15395 0.388461 3 164.79 0
-1.98143 -6.62743 0.283969 3 164.19 0
4.42325 -2.89672 0.272886 3 163.59 0
2.82654 -5.80463 0.338965 3 162.991 0
8.45108 0.434151 0.373129 3 162.391 0
10.4687 1.34044 0.507369 3 161.791 0
-2.5549 -5.89609 0.17156 3 161.191 0
-17.0392 11.5882 0.533617 3 160.591 0
-10.7161 17.8275 0.417459 3 159.991 0
8.94752 7.77312 0.25897 3 159.391 0
9.47409 6.9643 0.456289 3 158.792 0
-13.5001 -2.01428 0.333048 3 158.192 0
-15.8155 11.8162 0.337631 3 157.592 0
7.90915 15.4571 0.435958 3 156.992 0
-13.8174 14.6896 0.48787 3 156.392 0
8.46439 12.5896 0.362546 3 155.792 0
-15.1718 12.39 0.524451 3 155.193 0
-19.8507 5.83392 0.395377 3 154.593 0
-18.3727 4.7157 0.524951 3 153.993 0
-10.205 18.4335 0.374045 3 153.393 0
-5.92195 17.5919 0.505119 3 152.793 0
-11.6875 -5.89506 0.524951 3 152.193 0
10.6459 4.25263 0.473372 3 151.593 0
-15.1871 -1.14399 0.678273 3 150.994 0
-3.78912 18.7979 0.616278 3 150.394 0
-14.4184 -2.15135 0.566781 3 149.794 0
-16.6208 2.4975 0.53645 3 149.194 0
-17.8426 7.78504 0.426292 3 148.594 0
-8.12694 -6.60396 0.370962 3 147.994 0
1.94304 17.965 0.453956 3 147.394 0
8.13187 -0.35176 0.44904 3 146.795 0
-14.0448 16.9666 0.565282 3 146.195 0
-14.2589 -3.23301 0.495037 3 145.595 0
-18.4658 11.4288 0.789765 3 144.995 0
-0.884623 -7.49077 0.572364 3 144.395 0
3.19844 -6.71314 0.63036 3 143.795 0
2.15817 -7.15818 0.49712 3 143.195 0
-4.27944 -7.06828 0.665941 3 142.596 0
0.895529 18.8343 0.715771 3 141.996 0
-5.44341 -7.53848 0.578531 3 141.396 0
-2.77156 -6.54901 0.510202 3 140.796 0
-17.8173 12.7223 0.659858 3 140.196 0
5.46319 -3.22899 0.559365 3 139.596 0
-16.0101 14.7354 0.643942 3 138.996 0
-14.8371 14.397 0.573948 3 138.397 0
-12.5504 -5.26334 0.543283 3 137.797 0
10.2615 10.7217 0.653942 3 137.197 0
-16.2763 -0.25397 0.727436 3 136.597 0
-11.78 17.8849 0.612611 3 135.997 0
5.01871 -4.29206 0.58978 3 135.397 0
-14.974 15.8102 0.840012 3 134.797 0
7.04962 16.3186 0.575281 3 134.198 0
-19.6545 12.1534 0.599946 3 133.598 0
-12.8064 17.0973 0.651609 3 132.998 0
4.10134 -3.63476 0.523535 3 132.398 0
-10.677 -7.0479 0.674107 3 131.798 0
-15.6283 13.4705 0.644526 3 131.198 0
5.862 17.048 0.679857 3 130.599 0
-19.5831 10.2598 0.824596 3 129.999 0
-1.96318 -8.28426 0.756934 3 129.399 0
1.20459 -8.79545 0.71777 3 128.799 0
-17.7222 3.08699 0.687606 3 128.199 0
10.1178 9.22977 0.827846 3 127.599 0
11.7216 11.0903 0.836845 3 126.999 0
-16.416 12.5201 0.585947 3 126.4 0
-13.3925 15.8342 0.737102 3 125.8 0
-13.7565 -4.29953 0.538367 3 125.2 0
4.69257 18.3481 0.806764 3 124.6 0
8.44076 -1.42825 0.658608 3 124 0
-17.1378 0.812733 0.622694 3 123.4 0
-16.9379 13.7612 0.700022 3 122.8 0
10.244 5.65248 0.968586 3 122.201 0
6.84725 -2.87499 0.863593 3 121.601 0
-0.857342 -10.4735 0.864676 3 121.001 0
-0.363326 -8.82174 0.848011 3 120.401 0
-17.9552 -0.459338 0.886758 3 119.801 0
-16.5816 16.0442 0.780599 3 119.201 0
3.13466 18.324 0.742352 3 118.601 0
-18.3134 1.69832 0.819846 3 118.002 0
9.66159 -0.134157 0.94867 3 117.402 0
11.9824 4.34698 0.848928 3 116.802 0
-5.23056 18.9986 0.777433 3 116.202 0
12.0909 1.19567 0.859177 3 115.602 0
-12.8052 -6.62413 0.808847 3 115.002 0
-0.485613 20.278 0.964336 3 114.402 0
6.66333 18.563 0.977002 3 113.803 0
5.99072 -6.28285 1 3 113.203 0
10.4037 12.2964 0.929172 3 112.603 0
10.0173 17.1923 0.789349 3 112.003 0
-7.01639 19.1372 0.989251 3 111.403 0
-3.61192 -8.47074 0.878425 3 110.803 0
4.25019 -5.65284 0.852677 3 110.203 0
-15.3424 19.5138 0.938338 3 109.604 0
-15.2118 -4.29296 0.915923 3 109.004 0
-8.93667 19.0337 0.930255 3 108.404 0
-15.9715 -2.57945 0.957586 3 107.804 0
-9.73145 20.7866 0.989167 3 107.204 0
-19.2234 8.43346 0.921922 3 106.604 0
9.16854 13.6331 0.879009 3 106.005 0
13.8109 4.64034 1 3 105.405 0
-7.75149 20.9964 1 3 104.805 0
12.0613 6.12019 0.883342 3 104.205 0
5.34497 20.0415 1 3 103.605 0
12.3983 12.7828 0.965503 3 103.005 0
-2.21333 19.573 0.876592 3 102.405 0
-20.2871 4.64212 0.879675 3 101.806 0
-9.16525 -7.43638 0.865676 3 101.206 0
-19.3692 3.09116 0.926922 3 100.606 0
2.90221 -8.47849 1 3 100.006 0
-8.2033 22.8731 0.898507 3 99.4061 0
-14.0861 -5.61854 0.820763 3 98.8063 0
12.8096 7.64807 0.81968 3 98.2064 0
-18.0674 15.0491 1 3 97.6066 0
7.2162 -4.70299 1 3 97.0067 0
10.204 -2.05002 1 3 96.4069 0
11.4359 16.0935 1 3 95.807 0
13.0482 2.79132 1 3 95.2071 0
4.53226 -7.50018 0.90134 3 94.6073 0
1.37359 20.409 0.898924 3 94.0074 0
-3.89451 20.409 1 3 93.4076 0
-7.33275 -7.78499 1 3 92.8077 0
3.24087 20.0632 1 3 92.2079 0
-8.62268 -9.3098 1 3 91.608 0
6.29469 21.739 0.946337 3 91.0082 0
-17.1232 -4.18123 1 3 90.4083 0
4.34833 21.7732 1 3 89.8085 0
-2.18745 21.4508 1 3 89.2086 0
-15.4855 17.5786 1 3 88.6088 0
-17.1221 18.7264 1 3 88.0089 0
-4.35209 22.3458 0.988334 3 87.409 0
-21.2866 2.9231 1 3 86.8092 0
-5.82806 20.7066 0.938004 3 86.2093 0
-5.9662 -11.5435 1 3 85.6095 0
10.8189 7.54327 1 3 85.0096 0
-19.1174 13.5114 0.860927 3 84.4098 0
-13.6956 18.4913 1 3 83.8099 0
-13.3666 20.4622 1 3 83.2101 0
-14.4368 -7.40486 1 3 82.6102 0
9.35366 15.5028 1 3 82.0104 0
0.366219 22.0688 1 3 81.4105 0
-11.1939 19.388 1 3 80.8107 0
11.5663 -0.585656 1 3 80.2108 0
10.973 14.1478 1 3 79.611 0
-20.5465 7.03969 1 3 79.0111 0
-10.1097 22.7389 1 3 78.4112 0
2.3656 22.0279 1 3 77.8114 0
11.9433 9.25845 1 3 77.2115 0
-1.26564 23.2245 1 3 76.6117 0
8.65854 -3.3175 1 3 76.0118 0
13.9498 1.00612 1 3 75.412 0
-19.8887 -2.66479 1 3 74.8121 0
-6.65215 -9.66463 1 3 74.2123 0
12.8963 14.6964 1 3 73.6124 0
-3.14023 23.92 1 3 73.0126 0
8.23109 17.3585 1 3 72.4127 0
13.9377 9.10924 1 3 71.8129 0
7.60587 20.3003 1 3 71.213 0
-6.3274 22.579 1 3 70.6132 0
12.152 -2.49752 1 3 70.0133 0
-21.029 9.14774 1 3 69.4134 0
-17.915 -2.34485 1 3 68.8136 0
15.0348 3.01134 1 3 68.2137 0
-11.6149 21.4253 1 3 67.6139 0
4.69238 -9.40152 1 3 67.014 0
-4.68233 -10.011 1 3 66.4142 0
13.5203 -1.00572 1 3 65.8143 0
1.96546 23.9876 1 3 65.2145 0
3.94782 23.7326 1 3 64.6146 0
-2.68526 -10.1067 1 3 64.0148 0
-10.5341 -8.72278 1 3 63.4146 0
15.6374 8.05743 1 3 62.8145 0
-15.9258 -6.07039 1 3 62.2144 0
-7.93345 -11.2008 1 3 61.6143 0
-20.1025 1.31173 1 3 61.0141 0
-7.24749 -13.0776 1 3 60.414 0
13.5638 11.1039 1 3 59.8139 0
-9.89839 -10.8491 1 3 59.2137 0
6.32972 -8.25329 1 3 58.6136 0
-12.5077 -8.40895 1 3 58.0135 0
-21.9155 5.58185 1 3 57.4134 0
7.86519 -6.97088 1 3 56.8132 0
14.3076 13.2793 1 3 56.2131 0
-19.098 -4.5001 1 3 55.613 0
-21.1507 11.1952 1 3 55.0128 0
1.00706 -10.5024 1 3 54.4127 0
-22.4275 7.7194 1 3 53.8126 0
-11.8162 -10.2829 1 3 53.2125 0
10.5438 -4.01931 1 3 52.6123 0
3.00674 -10.4769 1 3 52.0122 0
-17.9239 -6.1192 1 3 51.4121 0
-19.8305 -0.669133 1 3 50.8119 0
-1.93844 -11.9929 1 3 50.2118 0
6.50412 -10.2457 1 3 49.6117 0
9.09301 -5.39436 1 3 49.0116 0
-23.0219 3.91589 1 3 48.4114 0
-7.10662 24.422 1 3 47.8113 0
-15.1113 21.4397 1 3 47.2112 0
14.1072 -2.91762 1 3 46.611 0
9.79401 -7.49181 1 3 46.0109 0
-20.9502 13.1851 1 3 45.4108 0
14.2883 6.58213 1 3 44.8107 0
12.4925 -4.46829 1 3 44.2105 0
15.4837 11.6616 1 3 43.6104 0
5.94657 23.6595 1 3 43.0103 0
-16.8896 -7.82838 1 3 42.4102 0
-15.3965 -9.15876 1 3 41.81 0
-5.12278 24.1776 1 3 41.2099 0
9.2083 19.1034 1 3 40.6098 0
15.9383 1.22734 1 3 40.0096 0
0.0435886 -12.2543 1 3 39.4095 0
15.7988 4.85958 1 3 38.8094 0
8.20775 -8.94042 1 3 38.2093 0
16.4232 9.8962 1 3 37.6091 0
-11.8467 23.7302 1 3 37.009 0
-5.23254 -13.4008 1 3 36.4089 0
9.39188 21.2003 1 3 35.8087 0
10.1384 -9.46186 1 3 35.2086 0
-3.93378 -11.8628 1 3 34.6085 0
-13.8122 -10.3773 1 3 34.0084 0
-18.2034 17.0445 1 3 33.4082 0
11.5683 18.0878 1 3 32.8081 0
-18.8887 -7.87084 1 3 32.208 0
-21.8389 -3.10875 1 3 31.6079 0
-21.7807 -1.10972 1 3 31.0079 0
10.9934 20.003 1 3 30.408 0
11.0663 -5.94866 1 3 29.808 0
11.7505 -7.90218 1 3 29.208 0
-23.7964 6.26141 1 3 28.608 0
13.0556 -6.38679 1 3 28.008 0
-22.8039 10.0687 1 3 27.408 0
-22.0524 0.871718 1 3 26.808 0
0.0933276 24.6889 1 3 26.208 0
-1.78087 25.3872 1 3 25.608 0
-5.90267 26.0191 1 3 25.008 0
-9.17309 24.5062 1 3 24.408 0
-9.21756 -12.7334 1 3 23.8081 0
-11.3473 -12.2275 1 3 23.2081 0
-23.6837 2.02861 1 3 22.6081 0
8.00982 22.6585 1 3 22.0081 0
13.3585 16.6424 1 3 21.4081 0
2.04346 -12.2293 1 3 20.8081 0
14.8292 15.2101 1 3 20.2081 0
-20.0663 15.1125 1 3 19.6081 0
15.4996 -0.72377 1 3 19.0081 0
-16.9775 20.7208 1 3 18.4081 0
11.5582 21.9216 1 3 17.8081 0
-24.9027 4.59583 1 3 17.2082 0
4.78081 -11.3996 1 3 16.6082 0
-8.45079 -14.6752 1 3 16.0082 0
16.9139 6.51896 1 3 15.4082 0
1.31524 26.2721 1 3 14.8082 0
16.2966 13.4889 1 3 14.2082 0
-10.6674 -14.1084 1 3 13.6082 0
17.7007 8.35764 1 3 13.0082 0
-19.1197 18.8216 1 3 12.4082 0
14.4478 -4.88807 1 3 11.8082 0
-13.392 22.4613 1 3 11.2082 0
-3.90871 25.7666 1 3 10.6083 0
8.38231 -10.9328 1 3 10.0083 0
-8.0703 26.1745 1 3 9.40828 0
9.9559 23.1185 1 3 8.80828 0
3.19307 25.5838 1 3 8.20829 0
-3.04905 -13.6565 1 3 7.6083 0
2.55945 27.8372 1 3 7.00831 0
-14.1081 -12.3551 1 3 6.40832 0
-2.91945 30.5112 1 3 5.80833 0
-72.768 8.65102 1 3 5.20834 0
-57.2007 -92.3921 1 3 4.60835 0
-121.569 -48.4642 1 3 4.00836 0
-12.5256 -152.251 1 3 3.40835 0
149.472 -77.7224 1 3 2.80834 0
-166.283 67.7319 1 3 2.20833 0
-185.837 -36.9489 1 3 1.60833 0
131.819 -145.195 1 3 1.00833 0
74.6995 184.828 1 3 0.408333 0
