# Supplementary material for: Study of tumor growth indicates the existence of an “immunological threshold” separating states of pro- and antitumoral peritumoral inflammation
Source: PLoS One. 2018 Nov 2;13(11):e0202823. doi: 10.1371/journal.pone.0202823 (PMC6214501; doi:10.1371/journal.pone.0202823)
Supplement: S1 Data — File containing the position and radius of particles at simulated times. A detailed description file is provided alongside the data. (ZIP) [file pone.0202823.s004.zip › minimal dataset/competent/9120.csv]

0 0 1.00003 0 5304.66 0
1.25917 -3.20273 1.00006 0 5340.57 0
5.26585 0.253024 1.00003 0 5071.14 0
-8.1538 4.23911 1.00013 0 6172.59 0
-0.309679 -1.96245 1.00006 0 5555.45 0
-14.0191 0.0448562 1.00003 0 5263.72 0
-1.00927 5.21413 1.00013 0 6132.87 0
-15.0086 5.24278 1.00006 0 5480.12 0
-9.02269 -1.69697 1.00003 0 5199.04 0
-2.86796 4.47568 1.00013 0 6196.72 0
-1.29897 3.23543 1.00013 0 6116.79 0
-11.991 13.8963 1.00003 0 5117.75 0
-0.140089 11.1505 1.00006 0 5507.32 0
7.99376 6.92822 1.00006 0 5540.36 0
-7.86396 6.21794 1.00013 0 6167.28 0
-8.44334 2.26055 1.00003 0 5268.26 0
-5.30579 -0.220373 1.00006 0 5631.16 0
-4.4366 5.71616 1.00013 0 6073.56 0
-2.57813 6.45456 1.00013 0 6221.04 0
-12.4502 -1.19531 1.00003 0 5105.84 0
-3.56757 11.6522 1.00003 0 5254.16 0
-2.28841 8.43328 1.00006 0 5719.1 0
7.70395 4.94889 1.00003 0 5215.51 0
-0.84006 18.3272 1.00003 0 5122.42 0
1.54885 -1.22381 1.00003 0 5199.85 0
-14.1393 11.1792 1.00003 0 5110.38 0
-7.57417 8.19636 1.00013 0 6072.25 0
3.98699 3.47216 1.00003 0 5181.31 0
2.70786 6.69116 1.00006 0 5637.43 0
-0.599437 -3.94111 1.00006 0 5491.36 0
-4.14699 7.69483 1.00013 0 5998.88 0
3.28725 10.6488 1.00006 0 5491.67 0
-4.72625 3.73726 1.00013 0 6229.37 0
4.85613 9.40872 1.00003 0 5220.62 0
-9.72261 5.47929 1.00006 0 5619.73 0
-10.7118 10.6772 1.00003 0 5191.35 0
-1.70908 12.3907 1.00003 0 5181.17 0
-0.719492 7.1929 1.00006 0 5683.23 0
-9.1431 9.43673 1.00003 0 5317.35 0
2.12829 2.73367 1.00006 0 5697.19 0
-6.29511 4.97753 1.00013 0 6172.6 0
-10.8812 -2.43552 1.00003 0 5108.27 0
-9.43279 7.45815 1.00003 0 5272.68 0
-6.70528 14.1327 1.00003 0 5255.11 0
-7.45393 -2.93724 1.00003 0 5213.92 0
-7.74346 -4.91606 1.00003 0 5207.3 0
-4.02662 -3.4395 1.00006 0 5594.17 0
8.5731 10.8858 1.00003 0 5103.24 0
0.849261 5.95267 1.00013 0 6132.88 0
-4.55701 16.8499 1.00003 0 5154.57 0
-6.58493 2.99873 1.00013 0 6125.12 0
7.41413 2.97004 1.00003 0 5072.32 0
1.7184 11.8891 1.00006 0 5607.45 0
-3.1575 2.49686 1.00013 0 6107.95 0
-3.4472 0.518222 1.00006 0 5628.75 0
-6.00529 6.95625 1.00013 0 6073.56 0
-5.71567 8.93496 1.00006 0 5640.73 0
2.29763 15.8466 1.00006 0 5505.62 0
8.28307 8.90668 1.00006 0 5496.87 0
-2.458 -4.67981 1.00006 0 5502.33 0
5.14589 11.3875 1.00006 0 5422.84 0
-16.2875 8.46214 1.00006 0 5521.14 0
-3.85712 9.67344 1.00013 0 5998.89 0
3.11765 -2.46412 1.00006 0 5465.78 0
0.26989 1.99514 1.00006 0 5767.02 0
-12.2805 11.9174 1.00003 0 5236.9 0
-11.8708 2.76225 1.00003 0 5205.27 0
-3.27767 13.6308 1.00003 0 5296.82 0
2.99761 8.67 1.00003 0 5253.46 0
-14.429 9.20041 1.00003 0 5189.75 0
-1.99866 10.4119 1.00006 0 5719.11 0
-8.56364 13.3942 1.00003 0 5122.19 0
-5.42593 10.9137 1.00006 0 5701.96 0
0.559584 3.97389 1.00006 0 5697.2 0
-12.1605 0.783356 1.00003 0 5135.18 0
-1.12953 16.3483 1.00003 0 5115.55 0
8.983 1.72979 1.00003 0 5197.1 0
-5.01596 1.75851 1.00006 0 5684.07 0
-0.429799 9.17184 1.00006 0 5683.24 0
2.41818 4.71256 1.00006 0 5680.28 0
-12.7397 -3.17425 1.00003 0 5100.17 0
-5.88519 -4.17789 1.00003 0 5165.4 0
-4.31651 -5.41854 1.00003 0 5185.89 0
-16.5774 6.48324 1.00003 0 5223.15 0
-8.2739 15.3731 1.00003 0 5174.75 0
-7.28452 10.1752 1.00006 0 5640.74 0
-10.302 1.52204 1.00006 0 5638.74 0
-15.2984 3.26398 1.00003 0 5110.62 0
1.1391 7.93149 1.00006 0 5637.44 0
-6.41538 16.1114 1.00003 0 5205.34 0
-8.73304 0.281719 1.00003 0 5224.19 0
-1.58851 1.25672 1.00006 0 5628.76 0
5.43539 13.3664 1.00003 0 5113.09 0
7.00443 12.1262 1.00003 0 5126.89 0
-13.1499 5.98126 1.00003 0 5134.43 0
3.86636 14.6065 1.00006 0 5607.46 0
3.69706 1.4935 1.00006 0 5594.57 0
1.44393 -7.12434 1.00003 0 5064.51 0
4.97626 -1.72567 1.00003 0 5094.21 0
-3.73688 -1.46058 1.00006 0 5555.46 0
4.27676 5.45094 1.00003 0 5147.35 0
-18.4514 5.78522 1.00003 0 5060.7 0
0.149439 13.1293 1.00006 0 5507.33 0
2.00791 13.8679 1.00006 0 5505.62 0
0.969308 -5.18148 1.00003 0 5087.87 0
3.57682 12.6277 1.00006 0 5496.88 0
5.72487 15.3452 1.00006 0 5491.68 0
2.82774 -4.44305 1.00006 0 5491.36 0
-12.8602 7.96002 1.00006 0 5480.12 0
7.12429 0.991685 1.00006 0 5465.79 0
7.2939 14.1052 1.00006 0 5422.85 0
6.8346 -0.987147 1.00006 0 5340.58 0
-12.5704 9.93873 1.00003 0 5317.35 0
-1.87847 -0.722024 1.00003 0 5304.67 0
-7.98405 17.3518 1.00003 0 5296.83 0
-11.0017 8.69851 1.00003 0 5272.69 0
-10.0123 3.50057 1.00003 0 5268.26 0
-16.8671 4.5046 1.00003 0 5263.73 0
-1.41942 14.3694 1.00003 0 5255.12 0
-5.13636 12.8925 1.00003 0 5254.17 0
1.4287 9.91035 1.00003 0 5253.47 0
-10.4221 12.6558 1.00003 0 5236.91 0
-6.87459 1.01995 1.00003 0 5224.2 0
-14.7809 13.0732 1.00003 0 5223.16 0
6.71443 10.1473 1.00003 0 5220.63 0
6.1353 6.18942 1.00003 0 5215.52 0
-5.5954 -2.19896 1.00003 0 5213.93 0
-9.31222 -3.67587 1.00003 0 5207.31 0
-11.7011 15.8752 1.00003 0 5205.35 0
-15.5879 1.28526 1.00003 0 5205.28 0
3.40725 -0.485428 1.00003 0 5199.86 0
-9.60194 -5.65472 1.00003 0 5199.05 0
5.55571 2.23193 1.00003 0 5197.11 0
-8.8533 11.4154 1.00003 0 5191.36 0
-15.9978 10.4408 1.00003 0 5189.76 0
-2.16822 -2.70088 1.00003 0 5185.9 0
5.84545 4.21074 1.00003 0 5181.31 0
0.728726 17.0869 1.00003 0 5181.18 0
-18.2096 9.01423 1.00003 0 5174.76 0
-7.16426 -0.958496 1.00003 0 5165.41 0
-4.84673 14.871 1.00003 0 5154.58 0
4.56643 7.42988 1.00003 0 5147.36 0
-11.5811 4.7408 1.00003 0 5135.19 0
-11.2914 6.71964 1.00003 0 5134.44 0
4.15596 16.5854 1.00003 0 5126.89 0
-2.98817 15.6098 1.00003 0 5122.43 0
-6.99464 12.154 1.00003 0 5122.2 0
-10.1324 14.6347 1.00003 0 5117.76 0
-2.69847 17.5884 1.00003 0 5115.55 0
0.439145 15.1082 1.00003 0 5113.1 0
-13.4397 4.0024 1.00003 0 5110.63 0
-9.8424 16.6133 1.00003 0 5110.39 0
-11.1708 -4.41444 1.00003 0 5108.28 0
-13.7294 2.02351 1.00003 0 5105.85 0
6.42473 8.16841 1.00003 0 5103.25 0
-10.5915 -0.456904 1.00003 0 5100.18 0
1.83839 0.755028 1.00003 0 5094.22 0
-6.17558 -6.15752 1.00003 0 5087.88 0
9.27272 3.70858 1.00003 0 5072.33 0
10.8415 2.46827 1.00003 0 5071.15 0
-0.889212 -5.91993 1.00003 0 5064.52 0
-14.7187 7.22163 1.00003 0 5060.71 0
-5.71147 17.05 0.135479 3 205.789 0
9.42435 9.75038 0.0247285 3 203.989 0
8.1161 1.20337 0.0118119 3 202.789 0
4.25558 -2.66312 0.134813 3 199.19 0
-3.75715 -6.27958 0.0263119 3 197.391 0
3.19601 -3.48645 0.0191452 3 194.991 0
-3.61458 -6.41811 0.170893 3 193.791 0
9.04307 6.35294 0.185976 3 192.592 0
-12.1598 -5.22013 0.132813 3 191.992 0
8.60171 7.85059 0.080146 3 191.392 0
-15.1425 0.236351 0.118063 3 190.792 0
-5.61421 16.813 0.0268952 3 189.592 0
-14.5804 14.1625 0.107146 3 188.393 0
-10.9354 17.0594 0.178893 3 187.793 0
-17.0002 7.55587 0.0203119 3 187.193 0
-18.1897 7.49788 0.206641 3 186.593 0
8.90601 9.82625 0.0808127 3 185.993 0
6.19533 -2.08485 0.162811 3 185.393 0
0.373255 18.2673 0.202641 3 184.794 0
0.273453 -6.13763 0.153811 3 184.194 0
-15.3082 11.4125 0.13248 3 183.594 0
-15.5462 11.5891 0.163394 3 182.994 0
4.12911 -2.82006 0.0596456 3 182.394 0
8.13867 0.715979 0.0508955 3 181.794 0
-13.2759 13.3942 0.182643 3 181.194 0
8.30396 13.3283 0.261304 3 180.595 0
-13.4248 -2.00058 0.254054 3 179.995 0
9.04215 5.07577 0.330132 3 179.395 0
-2.02498 -6.77577 0.358213 3 178.795 0
-16.3986 2.41346 0.333882 3 178.195 0
-13.6099 12.5567 0.277969 3 177.595 0
-17.1719 2.0634 0.49862 3 176.995 0
11.9025 3.24442 0.313966 3 176.396 0
8.21691 12.7334 0.315133 3 175.796 0
-17.5458 7.7027 0.468039 3 175.196 0
2.15718 17.2744 0.31505 3 174.596 0
-6.54758 17.5562 0.399127 3 173.996 0
-17.7427 6.74727 0.190142 3 173.396 0
-12.6352 -4.65335 0.319966 3 172.797 0
-10.8972 -5.68204 0.141812 3 172.197 0
-13.4043 14.0754 0.419959 3 171.597 0
-16.8643 9.5565 0.102813 3 170.997 0
4.56933 -2.89397 0.218307 3 170.397 0
-14.1446 14.2489 0.336631 3 169.797 0
-13.77 -1.2518 0.309133 3 169.197 0
5.60621 16.8072 0.384128 3 168.598 0
0.961237 18.3409 0.246721 3 167.998 0
-17.9504 7.12347 0.237389 3 167.398 0
8.67496 14.0602 0.339131 3 166.798 0
-2.18467 19.0037 0.45104 3 166.198 0
-15.212 11.8728 0.273219 3 165.598 0
-11.3252 17.0267 0.209391 3 164.998 0
-13.0299 14.9562 0.471872 3 164.399 0
7.90452 -0.133135 0.341048 3 163.799 0
-4.03706 18.2495 0.365129 3 163.199 0
-4.8622 18.4672 0.385878 3 162.599 0
2.99985 17.5032 0.394877 3 161.999 0
6.68106 -2.33357 0.35288 3 161.399 0
8.44073 0.422443 0.369879 3 160.799 0
8.82924 5.7939 0.390628 3 160.2 0
9.7088 8.99111 0.421792 3 159.6 0
-5.64401 17.914 0.469372 3 159 0
-3.32972 18.9626 0.384378 3 158.4 0
-17.5191 10.3715 0.519785 3 157.8 0
-2.20876 19.8685 0.366379 3 157.2 0
12.237 3.97885 0.392377 3 156.6 0
9.52773 13.5729 0.557865 3 156.001 0
11.388 3.82294 0.460206 3 155.401 0
-10.9524 -6.36749 0.511452 3 154.801 0
-16.7687 3.10952 0.342298 3 154.201 0
2.28945 -5.79496 0.414126 3 153.601 0
-17.3462 2.84048 0.285468 3 153.001 0
-15.5041 -0.188865 0.421959 3 152.402 0
-11.8397 -5.79942 0.507119 3 151.802 0
7.80744 15.4729 0.459956 3 151.202 0
9.83158 6.29665 0.59053 3 150.602 0
-9.36581 18.1206 0.486871 3 150.002 0
-7.75499 -6.54092 0.614778 3 149.402 0
-12.6055 -5.29035 0.284302 3 148.802 0
6.18154 17.4028 0.400127 3 148.203 0
-2.84869 -6.23176 0.500536 3 147.603 0
0.580683 19.1851 0.62886 3 147.003 0
5.15991 17.8205 0.563615 3 146.403 0
-3.36801 -6.99874 0.410876 3 145.803 0
8.44964 -0.958791 0.58978 3 145.203 0
-14.06 15.1255 0.53895 3 144.603 0
4.60934 -6.91767 0.577531 3 144.004 0
7.77534 17.9171 0.676023 3 143.404 0
4.18808 -3.63202 0.565948 3 142.804 0
-8.83361 -6.99674 0.536117 3 142.204 0
7.10091 16.5627 0.838178 3 141.604 0
5.2419 -4.1404 0.582114 3 141.004 0
-13.6157 -4.56089 0.616778 3 140.404 0
-14.109 -5.54754 0.45404 3 139.805 0
9.15397 12.4179 0.582947 3 139.205 0
10.1273 10.107 0.704688 3 138.605 0
2.27157 18.0754 0.492287 3 138.005 0
-0.868499 -7.63385 0.707688 3 137.405 0
10.5567 12.7314 0.773183 3 136.805 0
-8.58223 18.705 0.468122 3 136.205 0
3.20793 -6.21527 0.573781 3 135.606 0
9.50006 7.71787 0.694855 3 135.006 0
9.04906 14.9863 0.656358 3 134.406 0
1.78856 19.0378 0.531617 3 133.806 0
10.1009 11.4221 0.613778 3 133.206 0
-19.778 4.63732 0.739602 3 132.606 0
10.6862 8.45052 0.687689 3 132.007 0
-10.1568 -7.13305 0.565615 3 131.407 0
-6.83182 18.7516 0.782932 3 130.807 0
4.47496 -5.42877 0.911756 3 130.207 0
0.332273 -8.51221 0.7751 3 129.607 0
-11.6141 -7.37976 0.680773 3 129.007 0
-3.98747 -8.72344 0.640859 3 128.407 0
-17.0088 -1.17749 0.815847 3 127.808 0
5.96654 -3.09345 0.686356 3 127.208 0
-12.5307 17.5993 0.895424 3 126.608 0
-1.09317 -9.14574 0.778516 3 126.008 0
-4.66233 -7.3149 0.90259 3 125.408 0
7.82393 -2.48547 0.797348 3 124.8 0
0.878506 20.5947 0.756101 3 124.2 0
-17.3331 11.7984 0.863343 3 123.6 0
8.69911 16.3564 0.757018 3 123 0
-8.01363 19.9049 0.844261 3 122.401 0
-14.512 -2.90748 0.772516 3 121.801 0
-15.1476 -1.41761 0.835095 3 121.201 0
-4.83669 21.7205 0.921089 3 120.601 0
-10.9116 18.0428 0.781266 3 120.001 0
-15.0387 -4.37732 0.778849 3 119.401 0
10.5526 0.710605 0.780016 3 118.801 0
-13.407 16.2127 0.721187 3 118.202 0
9.77703 -0.633068 0.772267 3 117.602 0
-19.3221 7.47144 0.894508 3 117.002 0
-20.07 9.74683 1 3 116.402 0
-5.61726 -8.67122 0.750935 3 115.802 0
-0.87334 20.3266 0.999333 3 115.202 0
-15.5613 15.0266 0.954753 3 114.602 0
11.5589 9.75929 0.746768 3 114.003 0
-7.01337 -7.8368 0.875259 3 113.403 0
-18.5659 13.3638 0.922089 3 112.803 0
-14.8609 17.0583 0.961669 3 112.203 0
5.54889 -7.96477 0.823763 3 111.603 0
9.56638 -2.34233 0.947587 3 111.003 0
6.36243 18.8627 1 3 110.403 0
6.70455 -4.43785 0.842178 3 109.804 0
9.39555 18.0364 0.939254 3 109.204 0
-17.2914 -6.68922 0.947504 3 108.604 0
12.7994 2.08771 0.994834 3 108.004 0
-15.3909 -6.19844 0.969169 3 107.404 0
-12.0078 19.3213 0.897507 3 106.804 0
12.6221 8.37623 1 3 106.204 0
10.6953 14.6431 1 3 105.605 0
-16.289 -2.86089 1 3 105.005 0
10.6867 5.02956 0.935671 3 104.405 0
6.21957 -6.21527 1 3 103.805 0
-8.66021 -8.38585 0.858427 3 103.205 0
-7.33688 -9.63539 0.918506 3 102.605 0
-5.36854 19.7455 0.942338 3 102.005 0
-21.4069 4.55814 0.733436 3 101.406 0
-19.1893 11.5413 1 3 100.806 0
3.30679 -7.7557 0.967586 3 100.206 0
0.175175 -10.0472 0.762101 3 99.6061 0
11.3199 6.85813 1 3 99.0062 0
-2.50134 -8.07796 0.972919 3 98.4064 0
-9.92489 19.5133 0.969669 3 97.8065 0
3.82998 18.6594 1 3 97.2067 0
-9.18166 21.3369 1 3 96.6068 0
8.22685 19.5842 1 3 96.007 0
-16.7772 -4.79778 1 3 95.4071 0
8.64877 -4.08483 1 3 94.8072 0
8.21164 -6.03481 1 3 94.2074 0
11.3749 -1.62306 0.995417 3 93.6075 0
-16.6896 13.492 0.949337 3 93.0077 0
-1.1424 -11.2177 1 3 92.4078 0
-9.18066 -10.1721 1 3 91.808 0
11.0316 -3.62439 1 3 91.2081 0
10.1383 -5.40441 0.990584 3 90.6083 0
-13.1169 -6.61209 1 3 90.0084 0
-17.7678 15.1145 1 3 89.4086 0
-20.4832 13.0649 1 3 88.8087 0
4.6891 20.4651 1 3 88.2089 0
-2.54597 22.0967 1 3 87.609 0
-18.5424 3.41321 1 3 87.0091 0
2.69425 20.305 1 3 86.4093 0
13.8143 6.77369 1 3 85.8094 0
-3.49239 20.3354 1 3 85.2096 0
-20.6734 6.14079 1 3 84.6097 0
15.159 5.29382 1 3 84.0099 0
-0.556522 22.3001 1 3 83.41 0
-19.7581 14.9283 1 3 82.8102 0
4.40754 -9.3894 1 3 82.2103 0
-6.68615 21.1993 1 3 81.6105 0
12.5665 5.28237 0.943087 3 81.0106 0
-4.74862 -10.1916 1 3 80.4108 0
-6.40417 -11.3124 1 3 79.8109 0
-2.75463 -10.0355 1 3 79.2111 0
-19.2207 1.53236 1 3 78.6112 0
-20.5114 3.06004 1 3 78.0113 0
10.7757 16.6412 1 3 77.4115 0
-18.2139 -3.40415 1 3 76.8116 0
1.97006 -9.20154 1 3 76.2118 0
6.66913 20.8377 1 3 75.6119 0
3.06731 -10.8734 1 3 75.0121 0
-10.4985 -8.66865 1 3 74.4122 0
13.8486 3.78515 1 3 73.8124 0
-14.5677 -7.98834 1 3 73.2125 0
3.43863 22.1606 1 3 72.6127 0
-17.4621 0.587502 1 3 72.0128 0
-12.6911 -8.67953 1 3 71.413 0
7.37073 -7.84854 1 3 70.8131 0
-22.5994 6.67864 1 3 70.2132 0
-13.9715 18.8411 1 3 69.6134 0
1.44262 22.2767 1 3 69.0135 0
-15.9653 18.6831 1 3 68.4137 0
-8.29392 -11.9649 1 3 67.8138 0
-7.84889 22.8281 1 3 67.214 0
-16.8291 16.88 1 3 66.6141 0
-21.3657 11.2701 1 3 66.0143 0
-3.10661 25.37 1 3 65.4144 0
-5.9107 23.3154 1 3 64.8146 0
6.39589 -9.59497 1 3 64.2147 0
-18.6998 -5.34494 1 3 63.6147 0
-3.92406 23.545 1 3 63.0146 0
-1.72819 23.921 1 3 62.4144 0
8.39576 -9.56571 1 3 61.8143 0
-21.1706 8.0768 1 3 61.2142 0
-15.1308 20.5007 1 3 60.614 0
13.3803 10.2247 1 3 60.0139 0
-5.11562 25.1507 1 3 59.4138 0
-3.82529 -14.342 1 3 58.8137 0
-16.5043 -8.48679 1 3 58.2135 0
11.8289 11.4861 1 3 57.6134 0
-13.2478 -10.6005 1 3 57.0133 0
14.603 8.64203 1 3 56.4131 0
2.35812 24.0546 1 3 55.813 0
-18.8116 -1.4957 1 3 55.2129 0
-3.61551 -11.8395 1 3 54.6128 0
0.358392 24.077 1 3 54.0126 0
-7.16096 -13.6125 1 3 53.4125 0
-15.136 -9.94447 1 3 52.8124 0
-17.9858 18.5117 1 3 52.2122 0
12.171 -5.26604 1 3 51.6121 0
-7.10237 24.9209 1 3 51.012 0
-20.2948 -0.154008 1 3 50.4119 0
-14.7598 -11.9088 1 3 49.8117 0
12.2838 13.4327 1 3 49.2116 0
-22.6163 12.8305 1 3 48.6115 0
9.36219 -7.67037 1 3 48.0113 0
-20.797 -2.08893 1 3 47.4112 0
12.2493 0.17047 1 3 46.8111 0
-20.1669 -3.98565 1 3 46.211 0
-22.5085 3.14887 1 3 45.6108 0
13.8356 12.1711 1 3 45.0107 0
5.19201 -11.2285 1 3 44.4106 0
-18.9229 16.7452 1 3 43.8105 0
-2.17005 -13.2205 1 3 43.2103 0
-13.1584 20.8282 1 3 42.6102 0
-21.5859 1.37311 1 3 42.0101 0
-20.914 16.5603 1 3 41.4099 0
-22.4664 9.60027 1 3 40.8098 0
13.6747 -1.23213 1 3 40.2097 0
15.9235 7.14189 1 3 39.6096 0
-10.2701 -12.2649 1 3 39.0094 0
-5.27129 -12.9603 1 3 38.4093 0
-11.2496 -10.5221 1 3 37.8092 0
15.2954 10.7998 1 3 37.209 0
14.7927 2.02191 1 3 36.6089 0
7.18146 -11.4336 1 3 36.0088 0
-11.1715 21.0462 1 3 35.4087 0
-22.1259 -3.58276 1 3 34.8085 0
-12.2685 -12.3444 1 3 34.2084 0
15.1985 0.0637006 1 3 33.6083 0
5.42302 22.4019 1 3 33.0081 0
10.1952 19.9376 1 3 32.408 0
-19.9645 -6.8943 1 3 31.8079 0
11.5631 18.4792 1 3 31.2079 0
12.5395 15.4163 1 3 30.608 0
-14.342 22.4406 1 3 30.008 0
-17.1221 20.3141 1 3 29.408 0
1.17076 -11.5045 1 3 28.808 0
-10.3744 22.9423 1 3 28.208 0
-0.178345 -12.9529 1 3 27.608 0
16.1042 3.53183 1 3 27.008 0
-0.811937 25.6986 1 3 26.408 0
-9.04196 24.4332 1 3 25.808 0
-12.354 22.6592 1 3 25.208 0
12.9606 -3.10025 1 3 24.608 0
-21.7343 14.6253 1 3 24.0081 0
9.18122 -11.4045 1 3 23.4081 0
11.2628 -7.04771 1 3 22.8081 0
14.9355 -2.78429 1 3 22.2081 0
17.1418 5.55569 1 3 21.6081 0
-16.3202 22.1464 1 3 21.0081 0
1.37787 25.7976 1 3 20.4081 0
8.90434 21.4654 1 3 19.8081 0
7.38891 22.7697 1 3 19.2081 0
-18.4897 -8.2451 1 3 18.6081 0
16.5185 9.21747 1 3 18.0081 0
14.1013 -4.74268 1 3 17.4082 0
13.2601 -6.94346 1 3 16.8082 0
-9.13806 -13.9137 1 3 16.2082 0
10.3878 -9.38722 1 3 15.6082 0
-23.4932 4.88946 1 3 15.0082 0
-22.263 -0.508774 1 3 14.4082 0
-13.5374 24.2714 1 3 13.8082 0
14.1526 14.1458 1 3 13.2082 0
17.839 7.71531 1 3 12.6082 0
2.70176 -12.8388 1 3 12.0082 0
-19.9844 18.4398 1 3 11.4082 0
12.2884 -8.76448 1 3 10.8083 0
16.7536 1.62866 1 3 10.2083 0
13.185 17.309 1 3 9.60827 0
4.35687 24.0932 1 3 9.00828 0
4.67537 -13.1606 1 3 8.40829 0
-23.5837 1.46266 1 3 7.8083 0
1.32282 -14.2869 1 3 7.20831 0
-0.818699 -14.8359 1 3 6.60832 0
16.0491 17.8747 1 3 6.00833 0
64.3211 20.1703 1 3 5.40834 0
23.2165 -98.816 1 3 4.80835 0
88.4631 -90.4575 1 3 4.20835 0
-143.864 3.15553 1 3 3.60835 0
-159.28 -29.4433 1 3 3.00835 0
-39.8739 170.851 1 3 2.40834 0
-80.2232 -168.983 1 3 1.80833 0
61.7782 -184.298 1 3 1.20833 0
-188.808 61.3366 1 3 0.608333 0
-14.9096 199.443 1 3 0.00833333 0
