# Supplementary material for: Study of tumor growth indicates the existence of an “immunological threshold” separating states of pro- and antitumoral peritumoral inflammation
Source: PLoS One. 2018 Nov 2;13(11):e0202823. doi: 10.1371/journal.pone.0202823 (PMC6214501; doi:10.1371/journal.pone.0202823)
Supplement: S1 Data — File containing the position and radius of particles at simulated times. A detailed description file is provided alongside the data. (ZIP) [file pone.0202823.s004.zip › minimal dataset/competent/2160.csv]

0 0 1.00052 2 245.37 0
-2.80809 1.1851 1.00052 2 133.781 0
3.30552 1.77215 1.00052 2 158.783 0
-7.16072 6.88703 1.00052 2 198.29 0
0.750166 1.85511 1.00052 2 204.755 0
-3.89142 7.44167 1.00052 2 213.487 0
0.916616 7.28514 1.00052 2 184.235 0
-5.5616 1.09361 1.00052 2 122.417 0
-4.54012 -0.627068 1.00052 2 245.379 0
-1.51278 7.01193 1.00052 2 213.495 0
0.510536 4.44748 1.00052 2 204.764 0
-8.4112 9.11022 1.00052 2 198.299 0
-0.426545 8.83778 1.00052 2 184.244 0
2.46867 4.03532 1.00052 2 158.792 0
-1.67784 3.88218 1.00052 2 133.789 0
-4.25727 4.09742 1.00052 2 122.425 0
