# Supplementary material for: Study of tumor growth indicates the existence of an “immunological threshold” separating states of pro- and antitumoral peritumoral inflammation
Source: PLoS One. 2018 Nov 2;13(11):e0202823. doi: 10.1371/journal.pone.0202823 (PMC6214501; doi:10.1371/journal.pone.0202823)
Supplement: S1 Data — File containing the position and radius of particles at simulated times. A detailed description file is provided alongside the data. (ZIP) [file pone.0202823.s004.zip › minimal dataset/competent/17200.csv]

0.945962 6.96989 1.00013 0 14533.6 0
-2.27052 5.68436 1.00013 0 14601.3 0
-0.291081 5.39872 1.00013 0 14516.6 0
-6.22948 6.25548 1.00013 0 14570.1 0
-2.76487 2.25583 1.00006 0 14002.4 0
-3.0131 7.54108 1.00013 0 14470.8 0
-1.03335 7.25575 1.00013 0 14627 0
-1.77593 9.11248 1.00006 0 14095.5 0
-7.71433 9.96968 1.00013 0 14469.5 0
-3.75545 9.39822 1.00013 0 14391.8 0
-3.50745 4.11284 1.00013 0 14635.8 0
-7.46642 4.68393 1.00006 0 13990.3 0
-8.20903 6.54095 1.00003 0 13536.7 0
0.20482 8.8275 1.00006 0 14057.6 0
1.68882 5.11296 1.00006 0 14072.3 0
-4.25002 5.96981 1.00013 0 14575.7 0
2.19261 8.56727 1.00013 0 14533.7 0
-5.48693 4.39835 1.00013 0 14525.4 0
-1.52802 3.82735 1.00013 0 14507.3 0
-4.99254 7.82681 1.00013 0 14470.8 0
-6.97202 8.11253 1.00006 0 14012.6 0
-4.49754 11.2554 1.00013 0 14391.8 0
2.42937 3.24572 1.00006 0 14146.3 0
-2.51831 10.9694 1.00003 0 13648.4 0
-4.74433 2.54143 1.00006 0 14058.4 0
-0.539081 10.684 1.00006 0 14057.6 0
-5.73487 9.68387 1.00006 0 14012.6 0
1.44351 10.4214 1.00006 0 14009.1 0
-0.785468 1.9703 1.00006 0 13999.9 0
3.42423 10.1453 1.00006 0 13977.3 0
0.583328 12.339 1.00003 0 13602.5 0
-5.98127 0.969769 1.00003 0 13571.5 0
0.451493 3.54174 1.00003 0 13542.8 0
-4.00184 0.684335 1.00003 0 13531 0
-6.72388 2.82675 1.00003 0 13509.3 0
-18.4689 -5.19349 1.00003 0 13477.3 0
-6.47702 11.541 1.00003 0 13463.5 0
-5.82708 -0.126462 0.0903962 3 210.979 0
-3.25093 1.36638 0.0130619 3 206.78 0
1.47425 6.1074 0.0112286 3 204.98 0
-8.26196 5.46064 0.0818127 3 203.181 0
-5.3911 12.0699 0.197558 3 201.981 0
-8.13465 5.49332 0.0481455 3 201.381 0
-5.42808 11.806 0.0453954 3 198.982 0
-7.64759 3.53466 0.141396 3 198.382 0
1.90208 6.57354 0.0336452 3 197.782 0
-1.15691 11.5587 0.0703958 3 197.182 0
-1.89569 11.7861 0.0268952 3 196.582 0
2.07549 7.37457 0.199225 3 195.983 0
2.53822 11.0343 0.200641 3 194.783 0
2.61919 5.6442 0.0707292 3 192.983 0
-8.18017 7.80191 0.233222 3 192.383 0
-5.61252 12.2917 0.10948 3 191.784 0
-7.80285 8.85684 0.115647 3 191.184 0
-6.04087 12.5992 0.144145 3 190.584 0
-8.30666 7.55725 0.0165619 3 189.984 0
-4.53463 12.3819 0.12673 3 189.384 0
-9.5386 5.97621 0.10698 3 188.784 0
2.33647 7.48835 0.0877295 3 188.184 0
-7.80101 11.5095 0.297134 3 187.585 0
2.7363 4.51716 0.204808 3 186.985 0
-6.88189 0.428447 0.0506455 3 185.785 0
-7.9759 8.66204 0.144312 3 185.185 0
-1.4212 11.5182 0.196392 3 183.985 0
1.30226 2.59765 0.26622 3 183.386 0
-1.67958 11.8368 0.191975 3 182.786 0
-7.76294 11.0802 0.0921462 3 182.186 0
-4.593 -0.356705 0.191725 3 181.586 0
-9.22186 5.74502 0.284802 3 180.986 0
-7.43348 11.0215 0.0867294 3 180.386 0
4.10396 11.5155 0.523868 3 179.786 0
-7.24288 0.549717 0.330632 3 179.187 0
-0.826114 11.8491 0.200141 3 178.587 0
1.97266 6.3036 0.223056 3 177.987 0
-5.62488 -0.0727474 0.0863128 3 177.387 0
-2.86021 12.1553 0.217307 3 176.787 0
1.72054 11.7009 0.302051 3 176.187 0
-7.91187 3.10637 0.221556 3 175.588 0
0.382006 2.32392 0.184976 3 174.988 0
-5.79943 12.454 0.136896 3 174.388 0
-8.73573 7.7566 0.324466 3 173.788 0
-1.91374 1.1514 0.387378 3 173.188 0
1.80377 12.2293 0.222306 3 172.588 0
2.15773 6.76132 0.228973 3 171.988 0
3.21486 7.75633 0.304384 3 171.389 0
-8.20952 8.2848 0.249304 3 170.789 0
-1.3361 0.823025 0.267886 3 170.189 0
-8.74598 5.24784 0.39621 3 169.589 0
1.99234 2.02632 0.237722 3 168.989 0
2.89235 11.2094 0.183643 3 168.389 0
-2.58544 0.694785 0.413959 3 167.789 0
-9.06641 9.26927 0.522368 3 167.19 0
-1.92778 0.489047 0.273969 3 166.59 0
-1.21918 11.8384 0.175143 3 165.99 0
-9.42171 6.29804 0.234056 3 165.39 0
3.77773 2.6877 0.454873 3 164.79 0
-8.95884 10.3591 0.303884 3 164.19 0
-3.36934 12.0792 0.232722 3 163.59 0
-0.496451 13.1676 0.361213 3 162.991 0
-5.13008 -0.134741 0.379128 3 162.391 0
2.75051 7.20623 0.415459 3 161.791 0
-7.72743 12.2504 0.415209 3 161.191 0
-0.0360343 0.851582 0.335132 3 160.591 0
-8.32234 3.59221 0.388628 3 159.991 0
-9.54415 5.0706 0.415126 3 159.391 0
-7.25513 -0.0900775 0.299967 3 158.792 0
1.67881 2.31932 0.187559 3 158.192 0
-2.79095 -0.199514 0.493203 3 157.592 0
3.17869 11.558 0.26647 3 156.992 0
-4.61881 13.7015 0.430958 3 156.392 0
3.70116 6.9741 0.544616 3 155.792 0
2.73154 6.24138 0.532951 3 155.193 0
-0.757749 0.631901 0.336548 3 154.593 0
2.98785 4.96179 0.306134 3 153.993 0
2.47453 11.6942 0.450123 3 153.393 0
-4.80377 -1.97201 0.441874 3 152.793 0
-8.95969 4.33062 0.523785 3 152.193 0
-8.43586 2.31842 0.706938 3 151.593 0
-5.12252 12.7948 0.565365 3 150.994 0
3.18016 4.29115 0.286052 3 150.394 0
-8.72928 11.2754 0.642443 3 149.794 0
-1.38631 13.7438 0.455456 3 149.194 0
-3.87121 12.8597 0.687606 3 148.594 0
1.97938 13.0031 0.539033 3 147.994 0
-7.49786 1.42192 0.561615 3 147.394 0
3.71945 8.64531 0.516285 3 146.795 0
3.83257 3.59526 0.44729 3 146.195 0
-10.3585 5.65136 0.578114 3 145.595 0
-9.20636 3.28701 0.513702 3 144.995 0
4.39741 5.99172 0.653942 3 144.395 0
-3.23273 14.4687 0.498453 3 143.795 0
-8.92358 1.15097 0.555532 3 143.195 0
-10.1801 7.05368 0.834845 3 142.596 0
-0.340962 14.2067 0.688689 3 141.996 0
4.0751 4.6881 0.673357 3 141.396 0
1.0292 1.45851 0.880425 3 140.796 0
0.496808 -0.0831452 0.740685 3 140.196 0
-9.46918 8.25927 0.563865 3 139.596 0
0.950415 15.0606 0.54245 3 138.996 0
-9.96684 0.731496 0.462122 3 138.397 0
5.01148 9.58971 0.673357 3 137.797 0
-11.4219 6.25522 0.63861 3 137.197 0
5.65951 8.37408 0.692106 3 136.597 0
-5.23509 -1.06689 0.5412 3 135.997 0
3.39004 5.56124 0.415876 3 135.397 0
0.910773 13.9063 0.595196 3 134.797 0
3.00076 1.55441 0.771183 3 134.198 0
-1.3731 12.6477 0.641193 3 133.598 0
-10.0083 10.1505 0.7661 3 132.998 0
-8.15311 0.257635 0.609195 3 132.398 0
-10.7338 8.76484 0.796931 3 131.798 0
-5.74599 13.9184 0.709771 3 131.198 0
7.07013 5.72762 0.762267 3 130.599 0
-2.54245 13.4114 0.737019 3 129.999 0
-3.89489 -1.11311 0.794848 3 129.399 0
-4.47485 14.9604 0.831012 3 128.799 0
-3.15335 15.8785 0.76985 3 128.199 0
4.48809 7.82571 0.594113 3 127.599 0
-6.444 -0.636396 0.669191 3 126.999 0
-1.30683 -0.136345 0.606195 3 126.4 0
3.83031 0.275456 0.769267 3 125.8 0
-9.56015 -1.92713 0.717021 3 125.2 0
-7.64948 14.585 0.748518 3 124.6 0
-7.00739 13.197 0.734769 3 124 0
-9.3994 -0.410851 0.793098 3 123.4 0
-10.0405 2.11603 0.910423 3 122.8 0
5.22205 3.40268 0.938838 3 122.201 0
5.68073 6.80894 0.855844 3 121.601 0
-10.1659 4.0828 0.700022 3 121.001 0
-11.051 -0.829492 0.901924 3 120.401 0
3.37158 12.7147 0.86776 3 119.801 0
2.1646 0.184883 0.826679 3 119.201 0
-11.7012 7.59111 0.72402 3 118.601 0
4.65257 1.68984 0.86626 3 118.002 0
-10.2527 11.9003 1 3 117.402 0
-1.87837 14.9182 0.819013 3 116.802 0
1.37036 16.3137 0.76385 3 116.202 0
-10.4404 13.6262 0.736852 3 115.602 0
5.15405 13.0619 0.940004 3 115.002 0
-7.84867 -1.11388 0.781016 3 114.402 0
1.32081 -1.49199 0.891425 3 113.803 0
3.13116 -1.2817 0.921339 3 113.203 0
5.52463 11.2431 0.904257 3 112.603 0
6.67817 9.72184 1 3 112.003 0
-1.90989 17.0603 0.945671 3 111.403 0
-0.346438 15.9034 1 3 110.803 0
4.96548 -1.47457 0.923589 3 110.203 0
-6.20451 15.5691 1 3 109.604 0
-11.4593 10.6218 0.759517 3 109.004 0
-3.67967 -2.79895 0.894841 3 108.404 0
4.27516 14.6981 0.894508 3 107.804 0
-13.1014 1.29559 0.952003 3 107.204 0
5.59787 5.13237 0.82293 3 106.604 0
-11.6306 4.63946 0.869259 3 106.005 0
2.39244 14.4942 1 3 105.405 0
-2.14948 -1.55528 0.993417 3 104.805 0
-4.65488 16.833 1 3 104.205 0
9.01806 4.44447 1 3 103.605 0
-11.335 0.904148 0.852177 3 103.005 0
6.18854 14.7174 1 3 102.405 0
-11.9666 12.2452 0.748435 3 101.806 0
-1.48304 19.0424 1 3 101.206 0
-0.34253 -2.34997 0.980668 3 100.606 0
-6.20562 -2.31236 1 3 100.006 0
-13.1186 10.9889 0.940004 3 99.4061 0
-11.8357 2.78211 1 3 98.8063 0
-6.44928 17.6478 0.966336 3 98.2064 0
5.72343 0.222986 0.922339 3 97.6066 0
-9.47292 15.0884 1 3 97.0067 0
7.25286 7.80712 1 3 96.4069 0
-13.0491 5.86112 1 3 95.807 0
7.07667 3.96516 1 3 95.2071 0
6.46928 1.96707 0.964919 3 94.6073 0
8.3842 2.42937 1 3 94.0074 0
6.88031 -1.45816 0.991584 3 93.4076 0
-8.75314 13.2231 1 3 92.8077 0
8.69101 6.41743 1 3 92.2079 0
-13.4846 3.90995 1 3 91.608 0
-12.4431 9.20105 0.968752 3 91.0082 0
-12.1294 14.0308 1 3 90.4083 0
3.23042 16.3005 0.991834 3 89.8085 0
-14.4714 9.57766 0.979751 3 89.2086 0
2.11587 17.9556 1 3 88.6088 0
-11.3175 15.8587 1 3 88.0089 0
-11.0795 -2.74254 1 3 87.409 0
4.10109 18.1134 0.990417 3 86.8092 0
-3.36088 18.3581 1 3 86.2093 0
-12.6762 -1.67307 0.912673 3 85.6095 0
3.87447 -3.05832 1 3 85.0096 0
0.120138 17.8468 1 3 84.4098 0
-3.0147 20.3272 1 3 83.8099 0
-5.14716 -4.00815 1 3 83.2101 0
-12.8939 -3.58382 1 3 82.6102 0
-9.66318 -4.15462 1 3 82.0104 0
8.04709 11.1801 1 3 81.4105 0
5.87076 -3.17484 1 3 80.8107 0
7.0893 12.9345 1 3 80.2108 0
-11.7571 17.8091 1 3 79.611 0
8.62573 9.26563 1 3 79.0111 0
-3.37221 -4.9277 1 3 78.4112 0
1.89094 -3.29967 1 3 77.8114 0
-9.84764 17.2138 1 3 77.2115 0
-13.7504 7.72944 1 3 76.6117 0
-15.0212 6.17445 1 3 76.0118 0
-14.0953 -0.383305 1 3 75.412 0
-16.4282 9.9182 1 3 74.8121 0
5.21348 16.4637 1 3 74.2123 0
-15.8161 0.668379 1 3 73.6124 0
-8.00196 16.4434 1 3 73.0126 0
-14.7423 2.3547 1 3 72.4127 0
-8.12279 -2.87984 1 3 71.8129 0
7.63941 0.382614 1 3 71.213 0
-8.60369 -5.85088 1 3 70.6132 0
-15.7251 8.04603 1 3 70.0133 0
-1.93508 -3.53815 1 3 69.4134 0
-7.06371 -4.57506 1 3 68.8136 0
0.66665 19.7701 1 3 68.2137 0
-13.7943 12.9238 1 3 67.6139 0
7.21338 16.4343 1 3 67.014 0
10.0599 7.87457 1 3 66.4142 0
-5.05745 -6.00451 1 3 65.8143 0
4.30571 -5.01133 1 3 65.2145 0
10.3764 2.6041 1 3 64.6146 0
9.60264 0.759795 1 3 64.0148 0
-1.13576 21.0118 1 3 63.4146 0
0.146485 -4.2755 1 3 62.8145 0
-5.18874 19.168 1 3 62.2144 0
-3.28216 -6.92561 1 3 61.6143 0
2.9748 19.7618 1 3 61.0141 0
-13.2272 16.4504 1 3 60.414 0
10.0425 11.0661 1 3 59.8139 0
-1.45157 -5.47799 1 3 59.2137 0
-11.4776 -4.99593 1 3 58.6136 0
0.388717 -6.26126 1 3 58.0135 0
-15.1384 11.4456 1 3 57.4134 0
8.18393 14.6077 1 3 56.8132 0
-6.87057 -6.84856 1 3 56.2131 0
-1.35972 -7.47581 1 3 55.613 0
10.6381 5.9599 1 3 55.0128 0
-14.3995 14.8301 1 3 54.4127 0
2.13338 -5.28399 1 3 53.8126 0
-14.4664 -2.34857 1 3 53.2125 0
3.4284 -6.80818 1 3 52.6123 0
8.86071 -1.20038 1 3 52.0122 0
-17.6979 8.37285 1 3 51.4121 0
-15.4594 4.22301 1 3 50.8119 0
1.82735 21.3987 1 3 50.2118 0
9.1418 12.8518 1 3 49.6117 0
-10.1049 19.1965 1 3 49.0116 0
12.0457 7.63925 1 3 48.4114 0
-10.4181 -6.69224 1 3 47.8113 0
6.30578 -5.12654 1 3 47.2112 0
11.5828 4.19828 1 3 46.611 0
11.2566 9.47691 1 3 46.0109 0
10.8548 -1.34919 1 3 45.4108 0
-16.7171 2.66842 1 3 44.8107 0
12.7981 5.78642 1 3 44.2105 0
-4.84291 21.1371 1 3 43.6104 0
11.5862 0.511848 1 3 43.0103 0
1.68348 -7.78491 1 3 42.4102 0
-2.75905 22.3106 1 3 41.81 0
-16.9945 6.50059 1 3 41.2099 0
-15.1877 16.8458 1 3 40.6098 0
-17.1067 11.7995 1 3 40.0096 0
12.3607 2.35564 1 3 39.4095 0
5.42508 -6.9222 1 3 38.8094 0
13.2424 9.24141 1 3 38.2093 0
6.08968 18.2609 1 3 37.6091 0
-17.4322 4.54955 1 3 37.009 0
12.8391 -1.10004 1 3 36.4089 0
-8.60123 -7.85063 1 3 35.8087 0
-8.2595 18.4267 1 3 35.2086 0
7.86866 -3.26614 1 3 34.6085 0
-7.0119 19.9898 1 3 34.0084 0
-12.014 19.7925 1 3 33.4082 0
-6.66588 21.9596 1 3 32.8081 0
-14.9438 -4.28978 1 3 32.208 0
0.173771 22.5234 1 3 31.6079 0
13.5692 0.762265 1 3 31.0079 0
-13.6672 18.4014 1 3 30.408 0
13.5753 3.94406 1 3 29.808 0
9.2101 16.3242 1 3 29.208 0
4.96837 19.9165 1 3 28.608 0
-18.4013 10.2451 1 3 28.008 0
3.45648 -8.80745 1 3 27.408 0
8.08944 18.2321 1 3 26.808 0
-13.3967 -5.55719 1 3 26.208 0
-0.157335 -9.07362 1 3 25.608 0
12.0261 11.3225 1 3 25.008 0
-15.747 13.3497 1 3 24.408 0
-18.9034 5.90435 1 3 23.8081 0
14.0263 7.3648 1 3 23.2081 0
7.05218 20.0136 1 3 22.6081 0
10.1834 14.5587 1 3 22.0081 0
-16.1691 -1.29943 1 3 21.4081 0
-16.3859 15.2444 1 3 20.8081 0
-4.9677 -8.00216 1 3 20.2081 0
9.85986 -3.08418 1 3 19.6081 0
3.83721 21.5659 1 3 19.0081 0
-12.3375 -7.25332 1 3 18.4081 0
-15.6277 18.7966 1 3 17.8081 0
-17.7152 13.7047 1 3 17.2082 0
-17.7913 0.981373 1 3 16.6082 0
-15.2676 -6.26342 1 3 16.0082 0
10.0862 18.122 1 3 15.4082 0
-18.6903 2.99481 1 3 14.8082 0
-2.79778 -8.86578 1 3 14.2082 0
-16.647 -3.2415 1 3 13.6082 0
-17.1734 17.0826 1 3 13.0082 0
11.7384 13.3015 1 3 12.4082 0
1.71165 -9.78472 1 3 11.8082 0
11.2093 16.2751 1 3 11.2082 0
-19.0797 12.1265 1 3 10.6083 0
-4.58769 23.1205 1 3 10.0083 0
2.84167 23.3005 1 3 9.40828 0
27.6335 -36.2208 1 3 8.80828 0
-21.3648 51.1707 1 3 8.20829 0
-58.9532 54.7285 1 3 7.6083 0
106.637 6.01478 1 3 7.00831 0
94.354 76.2675 1 3 6.40832 0
-123.575 -59.5396 1 3 5.80833 0
88.2137 -123.61 1 3 5.20834 0
108.143 -121.501 1 3 4.60835 0
-48.737 162.629 1 3 4.00836 0
-21.6643 -178.538 1 3 3.40835 0
-178.47 51.0599 1 3 2.80834 0
125.427 144.371 1 3 2.20833 0
132.973 -143.475 1 3 1.60833 0
145.216 134.915 1 3 1.00833 0
11.247 -199.414 1 3 0.408333 0
