# Supplementary material for: Study of tumor growth indicates the existence of an “immunological threshold” separating states of pro- and antitumoral peritumoral inflammation
Source: PLoS One. 2018 Nov 2;13(11):e0202823. doi: 10.1371/journal.pone.0202823 (PMC6214501; doi:10.1371/journal.pone.0202823)
Supplement: S1 Data — File containing the position and radius of particles at simulated times. A detailed description file is provided alongside the data. (ZIP) [file pone.0202823.s004.zip › minimal dataset/competent/10500.csv]

0 0 1.00003 0 6679.27 0
0.959851 -3.31222 1.00006 0 6715.18 0
5.27797 -0.254364 1.00003 0 6445.75 0
-7.69961 4.99408 1.00013 0 7547.2 0
-0.483393 -1.92799 1.00006 0 6930.06 0
-13.9385 1.37883 0.952284 0 6638.33 0
-0.494867 5.28295 1.00013 0 7507.48 0
-14.4273 6.6475 1.00006 0 6854.73 0
-9.13149 -0.832024 1.00003 0 6573.65 0
-2.41526 4.72512 1.00013 0 7571.33 0
-0.972251 3.34075 1.00013 0 7491.4 0
-10.5977 14.9736 1.00003 0 6492.36 0
0.937003 11.1091 1.00006 0 6881.93 0
8.63065 6.12942 1.00006 0 6914.97 0
-7.22234 6.93618 1.00013 0 7541.89 0
-8.17671 3.05219 1.00003 0 6642.87 0
-5.29048 0.283242 1.00006 0 7005.77 0
-3.85855 6.10969 1.00013 0 7448.17 0
-1.93818 6.66726 1.00013 0 7595.65 0
-12.4952 -0.00525565 1.00003 0 6480.45 0
-2.42682 11.9357 1.00003 0 6628.77 0
-1.46094 8.60938 1.00006 0 7093.71 0
8.1532 4.18728 1.00003 0 6590.12 0
0.925221 18.3195 1.00003 0 6497.03 0
1.43704 -1.37015 1.00003 0 6574.46 0
-12.9955 12.4736 1.00003 0 6484.99 0
-6.74506 8.87809 1.00013 0 7446.86 0
4.31216 3.07201 1.00003 0 6555.92 0
3.34619 6.39827 1.00006 0 7012.04 0
-0.960681 -3.86988 1.00006 0 6865.97 0
-3.38147 8.05169 1.00013 0 7373.49 0
4.30065 10.2827 1.00006 0 6866.28 0
-4.33587 4.16748 1.00013 0 7603.98 0
5.74403 8.89821 1.00003 0 6595.23 0
-9.14301 6.3785 1.00006 0 6994.34 0
-9.63177 11.647 1.00003 0 6565.96 0
-0.506331 12.4934 1.00003 0 6555.78 0
-0.0176788 7.22479 1.00006 0 7057.84 0
-8.18845 10.2625 1.00003 0 6691.96 0
2.39153 2.51414 1.00006 0 7071.8 0
-5.77917 5.55182 1.00013 0 7547.21 0
-11.052 -1.38974 1.00003 0 6482.88 0
-8.66576 8.32062 1.00003 0 6647.29 0
-5.31342 14.7045 1.00003 0 6629.72 0
-7.68834 -2.21636 1.00003 0 6588.53 0
-8.16575 -4.15837 1.00003 0 6581.91 0
-4.32452 -3.04337 1.00006 0 6968.78 0
9.5852 10.0136 1.00003 0 6477.85 0
1.42562 5.84075 1.00013 0 7507.49 0
-2.91564 17.2043 0.952284 0 6529.18 0
-6.2564 3.60964 1.00013 0 7499.73 0
7.67593 2.24511 1.00003 0 6446.93 0
2.8574 11.6669 1.00006 0 6982.06 0
-2.89261 2.78299 1.00013 0 7482.56 0
-3.36981 0.840781 1.00006 0 7003.36 0
-5.30203 7.49373 1.00013 0 7448.17 0
-4.82456 9.43584 1.00006 0 7015.34 0
3.81184 15.5512 1.00006 0 6880.23 0
9.10803 8.07161 1.00006 0 6871.48 0
-2.88131 -4.42777 1.00006 0 6876.94 0
6.22127 10.8403 1.00006 0 6797.45 0
-15.3935 9.97387 1.00006 0 6895.75 0
-2.90402 9.9935 1.00013 0 7373.5 0
2.88033 -2.75438 1.00006 0 6840.39 0
0.47097 1.95652 1.00006 0 7141.63 0
-11.0749 13.0314 1.00003 0 6611.51 0
-11.5407 3.87896 1.00003 0 6579.88 0
-1.94958 13.8776 1.00003 0 6671.43 0
3.82347 8.34049 1.00003 0 6628.07 0
-13.4728 10.5316 1.00003 0 6564.36 0
-0.983664 10.5513 1.00006 0 7093.72 0
-7.23378 14.1468 1.00003 0 6496.8 0
-4.34731 11.3779 1.00006 0 7076.57 0
0.948229 3.89867 1.00006 0 7071.81 0
-12.0179 1.93676 1.00003 0 6509.79 0
0.448353 16.3777 1.00003 0 6490.16 0
9.11917 0.860638 1.00003 0 6571.71 0
-4.81302 2.22541 1.00006 0 7058.68 0
0.459762 9.16697 1.00006 0 7057.85 0
2.86893 4.45624 1.00006 0 7054.89 0
-12.9726 -1.94696 1.00003 0 6474.78 0
-6.24508 -3.60097 1.00003 0 6540.01 0
-4.80196 -4.98548 1.00003 0 6560.5 0
-15.8709 8.03168 1.00003 0 6597.76 0
-6.75656 16.0888 1.00003 0 6549.36 0
-6.26796 10.8202 1.00006 0 7015.35 0
-10.0974 2.49446 1.00006 0 7013.35 0
-14.9045 4.70527 1.00003 0 6485.23 0
1.90285 7.78275 1.00006 0 7012.05 0
-4.83626 16.6466 1.00003 0 6579.95 0
-8.65412 1.11001 1.00003 0 6598.8 0
-1.44922 1.39866 1.00006 0 7003.37 0
6.69859 12.7824 1.00003 0 6487.7 0
8.14194 11.3981 1.00003 0 6501.5 0
-12.5067 7.20509 1.00003 0 6509.04 0
5.25506 14.1667 1.00006 0 6982.07 0
3.83459 1.13002 1.00006 0 6969.18 0
0.00522347 -7.19642 1.00003 0 6439.12 0
4.80077 -2.19657 0.988531 0 6468.82 0
-3.84728 -1.10113 1.00006 0 6930.07 0
4.78935 5.01402 1.00003 0 6521.96 0
-17.3142 9.41637 1.00003 0 6435.31 0
1.41416 13.0513 1.00006 0 6881.94 0
3.33443 13.609 1.00006 0 6880.23 0
0.482662 -5.2543 1.00003 0 6462.48 0
4.7779 12.2247 1.00006 0 6871.49 0
7.17569 14.7246 1.00006 0 6866.29 0
2.40338 -4.6964 0.952313 0 6865.97 0
-12.0297 9.14737 1.00006 0 6854.73 0
7.19838 0.303352 1.00006 0 6840.4 0
8.61907 13.3402 1.00006 0 6797.46 0
6.72116 -1.63865 1.00006 0 6715.19 0
-11.5522 11.0892 1.00003 0 6691.96 0
-1.92663 -0.543415 1.00003 0 6679.28 0
-6.27946 18.031 0.958366 0 6671.44 0
-10.1089 9.705 1.00003 0 6647.3 0
-9.62 4.43651 1.00003 0 6642.87 0
-16.3479 6.08938 1.00003 0 6638.34 0
-0.0290022 14.4356 1.00003 0 6629.73 0
-3.8702 13.32 1.00003 0 6628.78 0
2.38028 9.72464 1.00003 0 6628.08 0
-9.15445 13.589 1.00003 0 6611.52 0
-6.73365 1.66772 1.00003 0 6598.81 0
-12.5184 14.4157 1.00003 0 6597.77 0
7.66458 9.4559 1.00003 0 6595.24 0
6.70995 5.57172 1.00003 0 6590.13 0
-5.76766 -1.65875 1.00003 0 6588.54 0
-9.60885 -2.77422 1.00003 0 6581.92 0
-10.1205 16.9156 1.00003 0 6579.96 0
-15.3809 2.76298 0.952284 0 6579.89 0
3.35743 -0.812218 1.00003 0 6574.47 0
-10.0862 -4.71614 1.00003 0 6573.66 0
5.75523 1.68773 1.00003 0 6571.72 0
-7.71119 12.2046 1.00003 0 6565.97 0
-14.9161 11.916 1.00003 0 6564.37 0
-2.40403 -2.48559 1.00003 0 6560.51 0
6.23268 3.6297 1.00003 0 6555.92 0
2.369 16.9357 0.964949 0 6555.79 0
-16.8365 11.3585 1.00003 0 6549.37 0
-7.211 -0.274481 1.00003 0 6540.02 0
-3.39291 15.2621 1.00003 0 6529.19 0
5.26681 6.95615 1.00003 0 6521.97 0
-11.0635 5.82079 1.00003 0 6509.8 0
-10.5863 7.763 1.00003 0 6509.05 0
5.73226 16.1089 1.00003 0 6501.5 0
-1.47232 15.8199 1.00003 0 6497.04 0
-5.79059 12.7623 1.00003 0 6496.81 0
-8.67714 15.5312 1.00003 0 6492.37 0
-0.995304 17.7618 1.00003 0 6490.16 0
1.89128 14.9936 1.00003 0 6487.71 0
-12.9839 5.26307 1.00003 0 6485.24 0
-8.19979 17.4734 1.00003 0 6485 0
-11.5296 -3.33179 0.953033 0 6482.89 0
-13.4611 3.32093 1.00003 0 6480.46 0
7.18742 7.51389 1.00003 0 6477.86 0
-10.5746 0.552307 1.00003 0 6474.79 0
1.91421 0.57208 1.00003 0 6468.83 0
-6.72268 -5.54303 1.00003 0 6462.49 0
9.59651 2.80273 1.00003 0 6446.94 0
10.0739 4.74482 1.00003 0 6445.76 0
-1.43801 -5.812 1.00003 0 6439.13 0
-13.9502 8.58941 1.00003 0 6435.32 0
-9.33499 17.7984 0.163727 3 213.578 0
-0.167631 18.4974 0.0373119 3 210.579 0
9.62507 5.72172 0.0638957 3 208.779 0
8.53277 14.692 0.0712292 3 207.58 0
-2.12414 18.0596 0.0943129 3 200.981 0
-11.8795 15.3392 0.12323 3 199.782 0
9.20172 11.0577 0.0205619 3 198.582 0
-8.93777 -5.08569 0.0443121 3 197.982 0
5.83682 -2.19716 0.0456454 3 196.782 0
-16.0426 4.62431 0.146562 3 196.182 0
5.0953 -3.19211 0.0495621 3 195.583 0
-2.57884 -5.55675 0.0258119 3 194.983 0
-13.8989 13.2927 0.0598123 3 194.383 0
-3.99097 17.3729 0.0925629 3 193.183 0
10.1198 3.70689 0.0323118 3 192.583 0
-3.36208 -5.51127 0.13173 3 191.984 0
-3.8014 -5.56609 0.148978 3 191.384 0
10.1609 7.83112 0.079396 3 190.784 0
9.72227 6.89079 0.256304 3 190.184 0
-18.0162 10.6193 0.146645 3 189.584 0
-11.6973 15.1754 0.12098 3 188.984 0
-17.2805 13.6238 0.308383 3 188.384 0
-5.52782 -6.07308 0.115563 3 187.785 0
10.1082 1.6511 0.246388 3 187.185 0
-11.0191 -4.21501 0.0567289 3 186.585 0
2.11049 18.1119 0.122563 3 185.985 0
9.25881 12.1525 0.170727 3 185.385 0
8.23948 0.303126 0.0254785 3 184.185 0
7.80171 -0.863652 0.250304 3 183.586 0
-11.3376 16.2413 0.187392 3 182.986 0
5.94686 -2.60655 0.229389 3 182.386 0
-3.66642 -5.31 0.124647 3 181.786 0
10.1968 6.954 0.206141 3 181.186 0
3.2835 16.4554 0.0334785 3 180.586 0
-4.17637 17.5606 0.126313 3 179.986 0
-12.8678 -3.32306 0.360963 3 179.387 0
-15.7995 1.51347 0.274719 3 178.787 0
-13.5167 13.6309 0.0452287 3 178.187 0
9.91618 7.27831 0.0845627 3 177.587 0
-18.4931 10.1329 0.220057 3 176.987 0
-13.6332 -3.18774 0.391127 3 176.387 0
4.91247 -3.43225 0.251638 3 175.787 0
2.55503 18.2303 0.301634 3 175.188 0
-11.8168 15.9044 0.399877 3 174.588 0
-16.1469 3.98067 0.25997 3 173.988 0
-15.2068 1.50025 0.230972 3 173.388 0
9.9209 13.6557 0.285968 3 172.788 0
3.74254 -5.05196 0.433874 3 172.188 0
10.2617 7.46192 0.302884 3 171.589 0
10.6333 2.01332 0.291551 3 170.989 0
10.935 3.51422 0.440374 3 170.389 0
-2.85075 -5.6237 0.194892 3 169.789 0
-3.25092 18.9405 0.189225 3 169.189 0
6.72012 -2.89443 0.256971 3 168.589 0
-1.61587 19.0613 0.437207 3 167.989 0
-9.19736 -5.84554 0.419959 3 167.39 0
-14.0644 -1.32105 0.252388 3 166.79 0
-13.7922 0.0778505 0.283552 3 166.19 0
-13.7908 -0.674721 0.436791 3 165.59 0
8.43941 -0.37692 0.402793 3 164.99 0
-4.47303 -6.35164 0.404293 3 164.39 0
-11.531 16.8544 0.411626 3 163.79 0
9.90901 6.36707 0.297551 3 163.191 0
-7.51215 18.7331 0.412709 3 162.591 0
7.22967 16.2249 0.44454 3 161.991 0
10.1859 -0.103137 0.437041 3 161.391 0
-2.53843 18.6738 0.563615 3 160.791 0
10.1569 12.7252 0.564032 3 160.191 0
-4.88412 18.0383 0.356797 3 159.591 0
1.69701 -5.75629 0.307634 3 158.992 0
-2.4418 -6.71629 0.35038 3 158.392 0
-7.33966 19.6528 0.475371 3 157.792 0
-6.32764 19.562 0.49312 3 157.192 0
-1.64401 -7.24176 0.44379 3 156.592 0
-17.0947 7.30176 0.370879 3 155.992 0
-3.80004 19.7043 0.594029 3 155.392 0
4.10071 -3.95441 0.712604 3 154.793 0
6.84363 17.2001 0.512119 3 154.193 0
8.43839 15.3978 0.430625 3 153.593 0
-11.3704 17.7089 0.458456 3 152.993 0
1.33363 -6.46694 0.474955 3 152.393 0
-14.5939 13.4633 0.505119 3 151.793 0
-14.685 -0.515276 0.439874 3 151.193 0
-17.3445 5.18 0.31355 3 150.594 0
2.21782 19.0716 0.48837 3 149.994 0
0.777026 20.7269 0.478371 3 149.394 0
-16.7211 4.72403 0.387211 3 148.794 0
9.86275 11.5565 0.49237 3 148.194 0
-3.39255 -6.32764 0.67519 3 147.594 0
-16.9174 2.66051 0.529451 3 146.995 0
10.404 8.78295 0.395294 3 146.395 0
-14.129 14.5082 0.599946 3 145.795 0
-4.17941 -7.23369 0.520618 3 145.195 0
3.77195 -6.05554 0.568948 3 144.595 0
10.8927 11.0395 0.631443 3 143.995 0
1.25084 19.8212 0.526034 3 143.395 0
-16.6568 1.44212 0.58728 3 142.796 0
11.7282 4.14108 0.566531 3 142.196 0
-1.21357 -8.1398 0.5382 3 141.596 0
-17.5553 12.718 0.521701 3 140.996 0
11.6427 5.39984 0.690106 3 140.396 0
-8.28267 -5.72404 0.494287 3 139.796 0
-10.5712 18.5247 0.632277 3 139.196 0
6.89898 -4.69118 0.58953 3 138.597 0
9.2402 14.8196 0.559115 3 137.997 0
4.06258 17.2704 0.737936 3 137.397 0
-3.93472 18.4969 0.620028 3 136.797 0
-11.7887 -5.53058 0.86601 3 136.197 0
-17.949 6.63037 0.672857 3 135.597 0
4.99715 -6.52518 0.600029 3 134.997 0
9.76277 16.0907 0.721604 3 134.398 0
-8.72506 -6.68516 0.535034 3 133.798 0
-17.8195 1.88977 0.659275 3 133.198 0
-12.537 16.6267 0.613695 3 132.598 0
-16.9971 3.7511 0.565198 3 131.998 0
-8.02664 20.4304 0.560948 3 131.398 0
10.8173 6.39908 0.607195 3 130.798 0
11.3631 2.5501 0.59103 3 130.199 0
-18.2562 13.6911 0.637693 3 129.599 0
-5.56891 -7.06242 0.874009 3 128.999 0
8.41761 16.6288 0.723603 3 128.399 0
7.16462 18.2287 0.566198 3 127.799 0
5.95688 -3.64808 0.813014 3 127.199 0
-12.8191 -4.37924 0.670857 3 126.599 0
-15.4978 14.3968 0.742519 3 126 0
-1.08609 21.6273 0.911423 3 125.4 0
-15.5028 0.453674 0.815263 3 124.8 0
-16.2876 13.0594 0.768517 3 124.2 0
5.15622 -5.09372 0.839928 3 123.6 0
-5.075 19.3197 0.705105 3 123 0
8.62006 -1.68237 0.901674 3 122.401 0
-19.3774 6.45178 0.768517 3 121.801 0
10.8686 0.9805 0.741769 3 121.201 0
-18.3686 5.0741 0.700022 3 120.601 0
-7.50627 -7.10587 0.747685 3 120.001 0
-0.393026 19.8236 1 3 119.401 0
-8.74386 -8.00564 0.779516 3 118.801 0
11.4612 9.65869 0.860427 3 118.202 0
10.248 -1.30423 0.7656 3 117.602 0
12.8456 4.86156 0.621194 3 117.002 0
-13.5594 15.7915 0.705355 3 116.402 0
10.015 17.4028 0.616194 3 115.802 0
-18.7455 11.4089 0.884342 3 115.202 0
12.5686 6.37995 0.660358 3 114.602 0
-2.37813 20.1551 0.897424 3 114.003 0
8.09442 -5.05901 0.650275 3 113.403 0
-11.2898 19.8027 0.791265 3 112.803 0
-13.4725 -5.74078 0.81818 3 112.203 0
-16.3249 -1.02163 0.841845 3 111.603 0
2.52942 -6.368 0.710688 3 111.003 0
-18.6162 8.04091 0.876426 3 110.403 0
-10.3822 -6.53034 0.816597 3 109.804 0
-12.3942 -7.29499 0.999667 3 109.204 0
-9.09288 19.2629 1 3 108.604 0
-6.64172 20.9646 0.90209 3 108.004 0
-21.3105 6.15358 0.872009 3 107.404 0
-19.2962 1.5675 0.850511 3 106.804 0
-15.6242 16.0901 0.91409 3 106.204 0
-9.37913 -9.75543 0.91434 3 105.605 0
13.2336 9.3046 0.942171 3 105.005 0
3.60629 18.8776 0.890258 3 104.405 0
-20.014 4.84644 0.958836 3 103.805 0
11.6532 7.77948 1 3 103.205 0
13.8319 7.46075 1 3 102.605 0
11.3664 16.6299 0.933005 3 102.005 0
-17.6593 0.276184 0.95042 3 101.406 0
12.4641 1.41841 0.907173 3 100.806 0
-14.9455 -2.26685 1 3 100.206 0
-18.1136 -1.50009 0.881342 3 99.6061 0
13.0136 3.24642 1 3 99.0062 0
7.86123 -3.42716 1 3 98.4064 0
-10.678 -8.32143 1 3 97.8065 0
-2.86974 -8.01632 1 3 97.2067 0
-4.68561 -8.62074 0.912173 3 96.6068 0
-14.5732 19.3338 1 3 96.007 0
-4.74025 20.993 1 3 95.4071 0
-12.5934 18.5422 0.980918 3 94.8072 0
8.72393 18.3827 1 3 94.2074 0
3.83441 -7.62344 1 3 93.6075 0
5.58758 18.1039 1 3 93.0077 0
-6.62286 -8.6132 1 3 92.4078 0
-19.8499 -2.24097 1 3 91.808 0
-17.1755 14.941 1 3 91.2081 0
-6.47503 22.8004 0.912006 3 90.6083 0
9.83981 -3.14115 1 3 90.0084 0
-14.1995 -8.13238 0.990834 3 89.4086 0
6.9798 -6.27659 1 3 88.8087 0
11.7089 12.9321 1 3 88.2089 0
0.28933 -9.1769 1 3 87.609 0
11.1163 -4.67857 1 3 87.0091 0
-3.57893 -10.1801 1 3 86.4093 0
-15.187 -6.39776 1 3 85.8094 0
-9.99043 21.0487 1 3 85.2096 0
-16.8462 -2.88917 1 3 84.6097 0
-19.6262 9.63949 1 3 84.0099 0
-2.98835 21.9577 1 3 83.41 0
-12.9597 20.5137 1 3 82.8102 0
-4.59698 23.1443 1 3 82.2103 0
12.5883 11.1377 1 3 81.6105 0
-20.494 7.83822 1 3 81.0106 0
-18.5448 3.38254 1 3 80.4108 0
-8.24698 22.0203 1 3 79.8109 0
5.81243 -7.90056 1 3 79.2111 0
11.8098 -0.48634 1 3 78.6112 0
-12.4253 -9.2944 1 3 78.0113 0
11.7272 -2.48261 1 3 77.4115 0
-17.7149 16.8667 1 3 76.8116 0
-9.0947 -11.6677 1 3 76.2118 0
-14.5433 -4.25634 1 3 75.6119 0
-14.2024 17.3685 1 3 75.0121 0
13.7117 12.7898 1 3 74.4122 0
10.8426 14.7319 1 3 73.8124 0
-19.5351 -0.267047 1 3 73.2125 0
15.8122 7.18365 1 3 72.6127 0
-7.99017 24.0037 1 3 72.0128 0
15.1801 3.71497 1 3 71.413 0
-21.0912 14.5196 1 3 70.8131 0
2.60999 20.5166 1 3 70.2132 0
10.6596 18.8852 1 3 69.6134 0
-14.8897 21.3073 1 3 69.0135 0
1.8611 -7.94204 1 3 68.4137 0
-2.16207 23.7788 1 3 67.8138 0
2.61748 -9.79217 1 3 67.214 0
12.8372 14.5882 1 3 66.6141 0
14.3277 5.52371 1 3 66.0143 0
-19.7608 13.0265 1 3 65.4144 0
-16.9579 -7.32369 1 3 64.8146 0
-22.4882 7.68852 1 3 64.2147 0
4.84439 20.3052 1 3 63.6147 0
-5.57283 -10.3151 1 3 63.0146 0
-9.96193 23.0486 1 3 62.4144 0
-21.922 4.37964 1 3 61.8143 0
13.7539 -0.0179169 1 3 61.2142 0
-16.4529 -4.84937 1 3 60.614 0
6.76351 19.744 1 3 60.0139 0
-19.1698 15.0751 1 3 59.4138 0
13.1034 -3.9334 1 3 58.8137 0
-0.876075 25.3091 1 3 58.2135 0
15.1629 9.07539 1 3 57.6134 0
1.04532 -11.0283 1 3 57.0133 0
8.39191 -7.68899 1 3 56.4131 0
8.65911 20.3807 1 3 55.813 0
14.4507 1.85533 1 3 55.2129 0
9.52203 -5.88618 1 3 54.6128 0
-18.6172 -3.81529 1 3 54.0126 0
-9.70562 25.0318 1 3 53.4125 0
14.5823 10.9892 1 3 52.8124 0
-3.77136 24.9659 1 3 52.2122 0
2.40032 -12.5183 1 3 51.6121 0
-0.202056 23.3249 1 3 51.012 0
-11.0117 -10.7929 1 3 50.4119 0
-7.56929 -10.3741 1 3 49.8117 0
-16.4609 19.9947 1 3 49.2116 0
7.22668 -9.31437 1 3 48.6115 0
-19.7104 17.0006 1 3 48.0113 0
-16.0892 18.0298 1 3 47.4112 0
-20.753 11.2919 1 3 46.8111 0
-1.66191 -9.60988 1 3 46.211 0
-6.81804 -12.2277 1 3 45.6108 0
-11.708 22.0735 1 3 45.0107 0
5.88126 22.0136 1 3 44.4106 0
-6.10655 24.6753 1 3 43.8105 0
0.445082 -12.9348 1 3 43.2103 0
4.59295 -9.48342 1 3 42.6102 0
-14.2783 -10.1303 1 3 42.0101 0
13.5907 16.4403 1 3 41.4099 0
3.88196 22.0576 1 3 40.8098 0
6.00594 -10.8982 1 3 40.2097 0
-0.906739 -11.4618 1 3 39.6096 0
11.9828 -6.48102 1 3 39.0094 0
-2.82395 -12.0298 1 3 38.4093 0
17.1547 3.40269 1 3 37.8092 0
1.36589 22.0833 1 3 37.209 0
-12.8647 -11.5451 1 3 36.6089 0
2.64123 23.6238 1 3 36.0088 0
10.3919 -7.69219 1 3 35.4087 0
-13.568 22.8082 1 3 34.8085 0
13.6721 -2.01626 1 3 34.2084 0
-15.9682 -9.06102 1 3 33.6083 0
1.07312 24.8652 1 3 33.0081 0
-20.5242 2.94911 1 3 32.408 0
9.21707 -9.51086 1 3 31.8079 0
-11.6792 24.0731 1 3 31.2079 0
4.06502 -11.4111 1 3 30.608 0
12.5726 18.1611 1 3 30.008 0
-18.2251 -5.77649 1 3 29.408 0
-0.0208738 -14.8798 1 3 28.808 0
4.61975 23.9166 1 3 28.208 0
-21.6207 9.49004 1 3 27.608 0
-21.0636 1.02465 1 3 27.008 0
16.4254 5.2802 1 3 26.408 0
-1.47234 -13.5038 1 3 25.808 0
-23.276 5.85045 1 3 25.208 0
14.8319 14.4468 1 3 24.608 0
-21.4163 -0.943631 1 3 24.0081 0
7.86988 22.2178 1 3 23.4081 0
-4.8189 -12.1674 1 3 22.8081 0
-22.462 2.45406 1 3 22.2081 0
6.61925 23.8723 1 3 21.6081 0
-5.76615 -13.9283 1 3 21.0081 0
-3.70269 -13.8264 1 3 20.4081 0
12.4418 20.1562 1 3 19.8081 0
-5.13831 26.4253 1 3 19.2081 0
-16.7767 21.9691 1 3 18.6081 0
-20.523 -4.41809 1 3 18.0081 0
-22.7474 11.1423 1 3 17.4082 0
12.2361 -8.46446 1 3 16.8082 0
-2.48539 26.4959 1 3 16.2082 0
-22.9993 0.524704 1 3 15.6082 0
10.5878 20.9063 1 3 15.0082 0
-2.35092 -15.3004 1 3 14.4082 0
17.7941 7.45254 1 3 13.8082 0
-18.9101 -7.75744 1 3 13.2082 0
16.4251 1.54056 1 3 12.6082 0
0.487051 26.7766 1 3 12.0082 0
15.6348 -0.697024 1 3 11.4082 0
9.79936 22.7443 1 3 10.8083 0
-21.8259 -2.90116 1 3 10.2083 0
-20.3912 -6.41345 1 3 9.60827 0
-23.6151 9.34034 1 3 9.00828 0
-1.12429 27.9613 1 3 8.40829 0
13.8573 -5.78502 1 3 7.8083 0
7.98829 -11.1637 1 3 7.20831 0
15.101 -4.02407 1 3 6.60832 0
27.4611 6.68703 1 3 6.00833 0
45.8952 44.393 1 3 5.40834 0
-0.455807 93.2252 1 3 4.80835 0
40.2546 -120.005 1 3 4.20835 0
144.892 16.6214 1 3 3.60835 0
-134.07 -92.2051 1 3 3.00835 0
173.303 -35.108 1 3 2.40834 0
139.106 124.501 1 3 1.80833 0
-18.8358 -193.44 1 3 1.20833 0
-150.632 -129.391 1 3 0.608333 0
-138.416 144.364 1 3 0.00833333 0
