# Supplementary material for: Study of tumor growth indicates the existence of an “immunological threshold” separating states of pro- and antitumoral peritumoral inflammation
Source: PLoS One. 2018 Nov 2;13(11):e0202823. doi: 10.1371/journal.pone.0202823 (PMC6214501; doi:10.1371/journal.pone.0202823)
Supplement: S1 Data — File containing the position and radius of particles at simulated times. A detailed description file is provided alongside the data. (ZIP) [file pone.0202823.s004.zip › minimal dataset/competent/23960.csv]

2.18495e+07 -1.77318e+08 0.884706 0 20196 0
-198.362 -15.1241 0.0299785 3 218.577 0
55.0265 35.9651 0.0112286 3 212.578 0
56.018 37.1338 0.0269785 3 208.38 0
55.7796 34.4613 0.0536455 3 207.78 0
57.4862 33.6792 0.0531455 3 205.98 0
-142.923 136.882 0.101063 3 203.581 0
57.1575 34.5279 0.140646 3 201.781 0
-161.553 -115.945 0.0639791 3 201.181 0
-169.439 106.609 0.0144786 3 198.782 0
-164.471 -110.083 0.11398 3 197.582 0
53.8312 40.4885 0.17281 3 196.382 0
-185.652 -71.1101 0.147395 3 195.783 0
59.8814 35.4367 0.115647 3 192.783 0
58.6046 35.3588 0.151811 3 192.183 0
-85.6064 -178.578 0.108313 3 191.584 0
-185.181 70.8008 0.0838127 3 190.984 0
55.3665 35.8637 0.328215 3 190.384 0
-194.43 -45.0697 0.284719 3 189.784 0
52.1938 40.3947 0.0878128 3 189.184 0
51.5719 37.5331 0.116897 3 188.584 0
55.8707 37.6732 0.16581 3 187.984 0
-194.171 45.3699 0.0913962 3 187.385 0
52.6481 40.9687 0.0494788 3 186.785 0
-136.216 53.0696 0.22289 3 185.585 0
58.2871 -190.672 0.0598956 3 184.985 0
56.028 35.1467 0.194392 3 183.786 0
55.7433 36.9589 0.283635 3 183.186 0
-64.6429 187.942 0.235472 3 182.586 0
56.1611 37.5913 0.12448 3 181.986 0
47.9787 -3.92965 0.0298118 3 181.386 0
53.8057 39.6341 0.189809 3 180.786 0
65.3041 -189.053 0.195392 3 180.186 0
-81.0445 -184.625 0.162561 3 179.587 0
-40.6034 -194.312 0.271219 3 178.987 0
51.0942 36.1069 0.217807 3 178.387 0
-4.09798 -197.784 0.280469 3 177.787 0
55.4139 34.0845 0.16931 3 177.187 0
55.8377 36.0457 0.0323118 3 176.587 0
-127.975 152.737 0.226723 3 175.987 0
-198.199 12.9531 0.118313 3 175.388 0
54.9488 38.0494 0.158228 3 174.788 0
-78.2243 -182.098 0.0838961 3 174.188 0
52.4843 34.9539 0.276469 3 173.588 0
51.6322 39.8423 0.320383 3 172.988 0
-192.396 -49.764 0.282135 3 172.388 0
52.5881 39.9899 0.36213 3 171.788 0
52.1988 39.3826 0.357547 3 171.189 0
54.1843 33.7172 0.39896 3 170.589 0
55.999 39.5893 0.260887 3 169.989 0
-151.798 129.268 0.0961463 3 169.389 0
55.0949 33.2659 0.3118 3 168.789 0
-65.8345 100.501 0.26572 3 168.189 0
57.6399 33.8675 0.11023 3 167.589 0
54.7562 38.7383 0.142729 3 166.99 0
56.9035 35.3141 0.40121 3 166.39 0
53.664 41.2536 0.574864 3 165.79 0
-196.451 33.3934 0.299051 3 165.19 0
-185.995 -67.5557 0.272053 3 164.59 0
56.428 32.1865 0.25847 3 163.99 0
52.1946 34.2069 0.331632 3 163.391 0
50.849 35.7034 0.235055 3 162.791 0
51.2724 40.5265 0.35363 3 162.191 0
-199.817 15.4488 0.335881 3 161.591 0
55.5984 38.2237 0.294968 3 160.991 0
-92.5753 177.174 0.551283 3 160.391 0
50.4239 36.7423 0.330882 3 159.791 0
-152.603 -126.584 0.245971 3 159.192 0
51.4753 35.3528 0.400043 3 158.592 0
55.7378 36.3401 0.180476 3 157.992 0
-150.152 131.559 0.457539 3 157.392 0
-173.599 92.876 0.469705 3 156.792 0
6.90627 199.586 0.323299 3 156.192 0
48.8892 32.3329 0.334465 3 155.592 0
-196.966 -11.0772 0.528618 3 154.993 0
-199.394 -6.44424 0.546283 3 154.393 0
-78.7886 183.819 0.49162 3 153.793 0
55.2438 39.844 0.532784 3 153.193 0
-61.7636 -188.974 0.415876 3 152.593 0
55.5199 38.9609 0.377212 3 151.993 0
57.8203 37.5213 0.488454 3 151.393 0
58.2154 38.3051 0.388378 3 150.794 0
-181.998 79.9397 0.437374 3 150.194 0
51.3493 45.4192 0.633943 3 149.594 0
56.9808 36.0306 0.317633 3 148.994 0
-198.29 -19.355 0.553282 3 148.394 0
50.9022 39.8627 0.406626 3 147.794 0
75.1255 -183.747 0.377712 3 147.194 0
52.4773 38.4235 0.512952 3 146.595 0
-199.332 1.86097 0.588446 3 145.995 0
-178.6 86.9069 0.396877 3 145.395 0
59.5009 35.892 0.474205 3 144.795 0
62.3045 36.9134 0.672107 3 144.195 0
51.9912 41.2665 0.669274 3 143.595 0
-133.893 150.167 0.493287 3 142.995 0
52.9197 40.6393 0.362963 3 142.396 0
54.6999 40.7962 0.552532 3 141.796 0
56.2723 35.9328 0.391211 3 141.196 0
-90.0251 -175.26 0.670024 3 140.596 0
51.3207 38.9115 0.632943 3 139.996 0
-172.78 -96.5293 0.593863 3 139.396 0
56.8346 40.1102 0.430625 3 138.797 0
-199.315 -4.39945 0.599196 3 138.197 0
54.2996 32.6248 0.641943 3 137.597 0
107.805 -168.093 0.633193 3 136.997 0
-173.063 94.8042 0.67744 3 136.397 0
-197.004 28.4518 0.538367 3 135.797 0
60.2571 38.6087 0.666524 3 135.197 0
13.3968 -198.102 0.72152 3 134.598 0
53.1122 33.2909 0.521785 3 133.998 0
111.776 -165.237 0.681273 3 133.398 0
-105.435 -169.546 0.721604 3 132.798 0
-117.422 -159.17 0.541033 3 132.198 0
56.7133 36.9793 0.666358 3 131.598 0
-200.723 -9.38126 0.639276 3 130.998 0
55.9737 40.8453 0.694855 3 130.399 0
-147.357 -134.279 0.745185 3 129.799 0
49.2334 37.4517 0.722353 3 129.199 0
50.522 44.3108 0.747352 3 128.599 0
-90.2978 -178.848 0.655692 3 127.999 0
-30.1677 197.047 0.772933 3 127.399 0
-175.523 94.2999 0.634443 3 126.799 0
138.265 -138.864 0.883758 3 126.2 0
57.7374 40.8386 0.728103 3 125.6 0
24.4379 -196.444 0.67594 3 125 0
-145.748 135.311 0.7686 3 124.4 0
51.7638 32.753 0.7726 3 123.8 0
47.6929 40.144 0.68394 3 123.2 0
52.0747 44.1482 0.808514 3 122.6 0
0.396346 -198.607 0.882509 3 122.001 0
-88.5214 178.491 0.835179 3 121.401 0
84.0019 -180.67 0.728686 3 120.801 0
58.249 36.2754 0.826513 3 120.201 0
53.0524 32.1279 0.640859 3 119.601 0
53.0024 42.4992 0.831762 3 119.001 0
51.953 31.0747 0.854344 3 118.401 0
59.1085 37.7118 0.68269 3 117.802 0
-72.4237 185.499 0.983001 3 117.202 0
59.4259 34.2235 0.807431 3 116.602 0
50.6264 37.7554 0.700855 3 116.002 0
18.4235 -210.182 0.824263 3 115.402 0
-120.13 -159.672 0.929338 3 114.802 0
51.0438 34.3939 0.648692 3 114.203 0
-51.3421 -191.92 0.906507 3 113.603 0
-59.4186 -191.079 0.841095 3 113.003 0
63.7674 39.0059 0.867843 3 112.403 0
50.1804 41.195 0.925589 3 111.803 0
-25.5322 -196.299 0.95042 3 111.203 0
-184.631 73.8869 0.747685 3 110.603 0
-3.87838 -199.93 0.898674 3 110.004 0
-53.5115 -192.099 0.797931 3 109.404 0
-196.061 31.4274 0.841012 3 108.804 0
-171.782 99.7192 0.81993 3 108.204 0
56.4414 33.5024 1 3 107.604 0
-87.2359 -181.535 0.865593 3 107.004 0
-197.616 -21.9564 0.820346 3 106.404 0
-188.782 -65.8869 0.820763 3 105.805 0
-140.931 140.356 1 3 105.205 0
57.9896 34.7386 0.712604 3 104.605 0
55.4344 31.5207 0.937505 3 104.005 0
-28.0765 -197.342 1 3 103.405 0
35.5954 -195.358 1 3 102.805 0
59.1128 30.8853 0.899091 3 102.205 0
56.8764 38.6731 1 3 101.606 0
-174.73 95.9811 1 3 101.006 0
48.3945 41.501 0.837512 3 100.406 0
53.7426 30.5765 1 3 99.806 0
51.2969 42.6502 0.878425 3 99.2062 0
54.3248 -190.409 0.973252 3 98.6063 0
50.2422 31.811 1 3 98.0065 0
70.2923 -186.719 1 3 97.4066 0
16.678 -197.477 0.978668 3 96.8068 0
49.6118 35.6876 1 3 96.2069 0
49.5531 33.6886 0.99975 3 95.607 0
59.197 41.7946 1 3 95.0072 0
47.5262 43.2091 1 3 94.4073 0
58.8678 39.5308 1 3 93.8075 0
61.0686 -190.057 1 3 93.2076 0
97.6512 -173.729 0.897924 3 92.6078 0
-82.6406 -181.871 1 3 92.0079 0
60.7077 40.3149 1 3 91.4081 0
-23.27 -196.989 1 3 90.8082 0
49.6083 39.3796 0.973669 3 90.2084 0
-139.367 142.144 1 3 89.6085 0
58.1101 32.4872 0.952253 3 89.0087 0
57.2133 30.7526 1 3 88.4088 0
46.553 41.4619 1 3 87.809 0
49.4774 42.951 0.965336 3 87.2091 0
-166.309 -111.155 0.951837 3 86.6092 0
-25.8606 104.677 1 3 86.0094 0
58.316 43.6555 1 3 85.4095 0
61.9253 38.6866 1 3 84.8097 0
-186.781 73.4359 1 3 84.2098 0
-103.873 170.026 1 3 83.61 0
60.6254 36.9831 1 3 83.0101 0
56.8324 42.3119 1 3 82.4103 0
59.3185 27.9023 1 3 81.8104 0
50.3288 29.8128 1 3 81.2106 0
-193.338 48.5308 1 3 80.6107 0
48.851 44.8246 1 3 80.0109 0
-191.214 56.3102 1 3 79.411 0
55.8837 44.0726 1 3 78.8111 0
52.2457 29.2425 1 3 78.2113 0
47.7693 36.4654 1 3 77.6114 0
-84.7368 -180.838 1 3 77.0116 0
-155.872 -124.312 1 3 76.4117 0
45.8377 -194.021 1 3 75.8119 0
-186.463 68.8285 1 3 75.212 0
-142.822 139.038 1 3 74.6122 0
45.8103 31.5042 1 3 74.0123 0
48.5552 30.7369 1 3 73.4125 0
-199.009 -17.1979 1 3 72.8126 0
92.3183 -176.905 1 3 72.2128 0
47.7106 34.4663 1 3 71.6129 0
47.5606 32.472 1 3 71.0131 0
-191.928 -53.7945 1 3 70.4132 0
-130.441 -150.293 1 3 69.8133 0
47.8387 38.4642 1 3 69.2135 0
-167.86 -107.577 1 3 68.6136 0
60.0619 32.531 1 3 68.0138 0
-91.8351 -176.839 1 3 67.4139 0
-181.042 -80.4352 1 3 66.8141 0
54.0263 28.3319 1 3 66.2142 0
46.002 35.5058 1 3 65.6144 0
-199.59 -2.15425 1 3 65.0145 0
61.0451 35.0277 1 3 64.4147 0
54.8327 42.3471 1 3 63.8147 0
46.1323 39.5066 1 3 63.2146 0
48.6365 28.7388 1 3 62.6145 0
-164.19 -116.177 1 3 62.0143 0
61.9338 33.2351 1 3 61.4142 0
23.0017 197.674 1 3 60.8141 0
45.852 33.5115 1 3 60.214 0
46.0616 37.5064 1 3 59.6138 0
-116.817 -161.89 1 3 59.0137 0
54.3598 26.3283 1 3 58.4136 0
-180.441 85.486 1 3 57.8134 0
-72.7174 -185.59 1 3 57.2133 0
-187.862 -68.839 1 3 56.6132 0
56.3177 -191.982 1 3 56.0131 0
-196.927 -33.1297 1 3 55.4129 0
53.8838 44.1076 1 3 54.8128 0
50.4267 27.8152 1 3 54.2127 0
63.0126 35.3866 1 3 53.6125 0
8.95488 199.306 1 3 53.0124 0
-179.582 -83.1834 1 3 52.4123 0
99.863 -172.421 1 3 51.8122 0
-198.01 30.7925 1 3 51.212 0
55.5826 29.5892 1 3 50.6119 0
89.9896 -177.785 1 3 50.0118 0
67.4892 -187.84 1 3 49.4116 0
60.4702 29.5374 1 3 48.8115 0
57.5196 28.7762 1 3 48.2114 0
57.3659 45.4154 1 3 47.6113 0
-179.047 -85.541 1 3 47.0111 0
52.3474 27.2451 1 3 46.411 0
-187.058 71.3907 1 3 45.8109 0
62.6952 40.5362 1 3 45.2108 0
38.3142 -196.303 1 3 44.6106 0
44.301 36.5577 1 3 44.0105 0
-157.911 120.476 1 3 43.4104 0
46.8049 29.7691 1 3 42.8102 0
44.3656 38.5691 1 3 42.2101 0
-35.7077 103.385 1 3 41.61 0
73.5935 -185.195 1 3 41.0099 0
-128.922 -152.286 1 3 40.4097 0
-144.9 137.779 1 3 39.8096 0
61.5746 31.2226 1 3 39.2095 0
41.2468 -194.993 1 3 38.6093 0
54.9212 45.8257 1 3 38.0092 0
63.9632 37.1462 1 3 37.4091 0
-1.49587 -199.3 1 3 36.809 0
-62.7285 189.498 1 3 36.2088 0
-160.336 120.062 1 3 35.6087 0
55.8926 27.6131 1 3 35.0086 0
42.6057 37.619 1 3 34.4084 0
-42.4048 -193.917 1 3 33.8083 0
60.3138 43.7487 1 3 33.2082 0
59.3637 45.5086 1 3 32.6081 0
21.051 198.274 1 3 32.0079 0
28.7632 -197.236 1 3 31.4079 0
-176.496 -91.49 1 3 30.8079 0
52.9216 45.8644 1 3 30.208 0
-196.881 35.4261 1 3 29.608 0
61.542 42.1703 1 3 29.008 0
42.5924 30.7898 1 3 28.408 0
-117.496 161.343 1 3 27.808 0
-102.232 -171.709 1 3 27.208 0
-194.998 -41.5523 1 3 26.608 0
141.723 -140.405 1 3 26.008 0
58.3054 18.4042 1 3 25.408 0
57.6907 26.7373 1 3 24.808 0
-74.4119 184.909 1 3 24.208 0
-171.532 -101.002 1 3 23.6081 0
64.9072 34.7458 1 3 23.0081 0
-147.593 133.923 1 3 22.4081 0
63.9206 33.0061 1 3 21.8081 0
-40.7165 107.911 1 3 21.2081 0
-65.3122 104.842 1 3 20.6081 0
-156.448 123.641 1 3 20.0081 0
16.4107 -199.469 1 3 19.4081 0
114.573 -38.2915 1 3 18.8081 0
20.8964 121.491 1 3 18.2081 0
93.9437 39.6501 1 3 17.6082 0
128.15 -16.0169 1 3 17.0082 0
-170.185 103.759 1 3 16.4082 0
112.225 48.4271 1 3 15.8082 0
-173.62 -98.0377 1 3 15.2082 0
-152.812 -128.08 1 3 14.6082 0
-41.3161 -195.862 1 3 14.0082 0
120.089 80.2137 1 3 13.4082 0
-21.1146 -198.875 1 3 12.8082 0
89.0062 130.912 1 3 12.2082 0
-11.4224 -199.023 1 3 11.6082 0
-198.444 -10.2512 1 3 11.0083 0
-140.331 -142.9 1 3 10.4083 0
175.323 -1.73521 1 3 9.80827 0
144.868 97.8575 1 3 9.20828 0
170.671 -67.6634 1 3 8.60829 0
-100.906 171.807 1 3 8.0083 0
-94.137 -176.086 1 3 7.40831 0
-18.3741 -198.499 1 3 6.80832 0
159.659 -106.846 1 3 6.20832 0
-181.849 81.5724 1 3 5.60833 0
-43.043 190.075 1 3 5.00834 0
-199.942 -21.8327 1 3 4.40835 0
174.32 -91.6328 1 3 3.80836 0
141.133 -142.558 1 3 3.20835 0
-173.535 98.4906 1 3 2.60834 0
-197.144 -29.8 1 3 2.00833 0
-50.8886 193.01 1 3 1.40833 0
-32.9226 197.138 1 3 0.808333 0
-44.2473 -195.263 1 3 0.208333 0
