# Supplementary material for: Study of tumor growth indicates the existence of an “immunological threshold” separating states of pro- and antitumoral peritumoral inflammation
Source: PLoS One. 2018 Nov 2;13(11):e0202823. doi: 10.1371/journal.pone.0202823 (PMC6214501; doi:10.1371/journal.pone.0202823)
Supplement: S1 Data — File containing the position and radius of particles at simulated times. A detailed description file is provided alongside the data. (ZIP) [file pone.0202823.s004.zip › minimal dataset/competent/15020.csv]

0 0 1.00003 0 11357.5 0
-11.0636 4.13436 1.00013 0 12276.5 0
-1.00176 -3.25505 1.00006 0 11623.1 0
-0.525308 5.45317 1.00013 0 12234.4 0
-3.84249 4.28459 1.00013 0 12302.1 0
-1.88749 3.86309 1.00013 0 12217.4 0
-1.13856 11.2952 1.00006 0 11572.1 0
-7.75798 5.16953 1.00013 0 12270.9 0
-9.83766 0.290075 1.00003 0 11319 0
-4.61092 0.915792 1.00006 0 11703.2 0
-4.45179 6.20446 1.00013 0 12171.6 0
-2.50034 5.76685 1.00013 0 12327.8 0
-4.94784 12.0867 1.00003 0 11304 0
-3.05094 8.17168 1.00006 0 11796.3 0
-8.95331 8.98668 1.00013 0 12170.3 0
10.1809 7.41273 1.00006 0 11709.9 0
-5.05006 8.11274 1.00013 0 12092.6 0
4.23694 11.2895 1.00006 0 11555.5 0
-5.20866 2.82411 1.00013 0 12336.6 0
-9.11191 3.69771 1.00006 0 11691.1 0
-9.7098 5.60628 1.00003 0 11237.5 0
-0.961732 12.9 0.614475 0 11226.8 0
-1.24122 7.32072 1.00006 0 11758.4 0
0.902441 4.05267 1.00006 0 11773.1 0
-5.80601 4.73269 1.00013 0 12276.5 0
-11.6617 6.04305 1.00003 0 11323.7 0
-6.89956 12.5236 1.00003 0 11305.1 0
-7.08095 -2.21573 1.00003 0 11261.4 0
0.757901 7.36412 1.00013 0 12234.5 0
-7.1603 3.26105 1.00013 0 12226.2 0
1.14905 13.3329 1.00006 0 11678.1 0
-3.22335 2.35617 1.00013 0 12208.1 0
-4.22566 -2.06471 1.00006 0 11700.7 0
-6.40404 6.6412 1.00013 0 12171.6 0
-8.35578 7.07802 1.00006 0 11713.4 0
3.97364 13.2374 0.935815 0 11482.6 0
-5.21967 10.1052 1.00013 0 12092.6 0
1.57364 2.16879 1.00006 0 11847.1 0
-3.22069 10.1644 1.00003 0 11349.2 0
4.27245 9.27231 1.00003 0 11303.3 0
-2.9487 12.1456 1.00006 0 11796.3 0
-10.2147 12.7589 0.281166 0 11164.3 0
-8.75915 11.7582 1.00006 0 11778.2 0
2.9016 3.99921 1.00006 0 11773.1 0
-6.56271 1.35221 1.00006 0 11759.2 0
-1.40903 9.31358 1.00006 0 11758.4 0
3.58118 2.11828 1.00006 0 11755.2 0
-7.00162 8.54981 1.00006 0 11713.4 0
0.590496 9.35742 1.00006 0 11709.9 0
-9.14245 -1.39718 0.825043 0 11272.3 0
-1.71641 1.02949 1.00006 0 11700.7 0
2.52807 10.2505 1.00006 0 11678.1 0
3.61791 0.475724 0.64317 0 11664.5 0
1.94818 5.75726 1.00003 0 11191 0
2.56353 12.116 0.865904 0 11570.3 0
-13.1942 4.66948 1.00003 0 11371 0
-3.10942 -0.405236 1.00003 0 11357.5 0
-12.2658 7.94953 1.00003 0 11323.7 0
-10.4659 2.22577 1.00003 0 11319 0
0.860324 11.3539 1.00003 0 11303.3 0
-7.67879 -0.307119 1.00003 0 11272.3 0
13.084 2.51161 0.254168 0 11263.1 0
-0.395676 2.53119 1.00003 0 11243.6 0
-5.7272 -0.743596 1.00003 0 11231.8 0
-8.51411 1.78928 1.00003 0 11210.1 0
-3.98453 13.354 0.591977 0 11198.6 0
2.5504 8.251 1.00003 0 11191 0
-18.0428 -7.12262 1.00003 0 11178.1 0
-10.3075 7.51483 1.00003 0 11177.3 0
-7.17127 10.5422 1.00003 0 11164.3 0
1.98783 0.21217 1.00003 0 11134.7 0
3.74134 8.20565 0.190976 3 214.386 0
-1.33546 12.331 0.0461457 3 211.387 0
-12.8103 6.87563 0.182059 3 204.189 0
-3.31621 13.1805 0.0983964 3 202.989 0
-12.2969 2.78271 0.0908127 3 201.789 0
-11.228 3.03516 0.10473 3 199.99 0
1.75435 6.85801 0.117397 3 197.59 0
-12.4904 6.82995 0.137979 3 196.391 0
-9.82078 -0.793362 0.0835631 3 195.191 0
-365.387 -263.375 0.11898 3 194.591 0
-5.84285 12.7038 0.0707289 3 193.991 0
-10.279 1.21703 0.0262281 3 193.391 0
-2.38462 -1.26457 0.122147 3 192.791 0
-12.0298 4.87891 0.17456 3 192.192 0
6.53992 10.1513 0.181976 3 191.592 0
-10.5829 12.7497 0.0873124 3 190.992 0
-7.61985 9.49836 0.117397 3 190.392 0
-10.5741 12.9801 0.140729 3 189.192 0
-10.7617 1.05912 0.186559 3 188.592 0
-12.2505 3.81484 0.227973 3 187.993 0
-8.05991 -1.47676 0.224723 3 187.393 0
3.7558 7.85299 0.161394 3 186.793 0
4.86963 12.4141 0.279469 3 186.193 0
-8.33913 10.0815 0.252888 3 185.593 0
-4.7959 13.2985 0.203808 3 184.993 0
-10.3337 1.19486 0.0285622 3 184.393 0
-8.83354 10.2511 0.265387 3 183.794 0
5.45384 11.8222 0.325799 3 183.194 0
4.3343 7.85487 0.417376 3 182.594 0
10.3849 -448.014 0.121814 3 181.994 0
-12.2566 -0.316417 0.300801 3 181.394 0
13.4474 2.5456 0.111064 3 180.794 0
3.52533 7.65468 0.141896 3 180.195 0
-0.161869 12.1491 0.294218 3 179.595 0
4.96133 10.2932 0.229056 3 178.395 0
-0.0690829 12.7397 0.292551 3 177.795 0
28.2466 -446.741 0.434625 3 177.195 0
-7.14486 -3.39348 0.177726 3 176.595 0
-11.0832 8.64812 0.369546 3 175.996 0
-0.159884 13.3664 0.30805 3 175.396 0
-12.1178 3.23135 0.361213 3 174.796 0
4.17323 3.41348 0.398127 3 174.196 0
3.0554 13.5178 0.0241449 3 173.596 0
1.89005 7.26327 0.134563 3 172.996 0
-1.90757 12.991 0.330632 3 172.396 0
-446.178 -44.5576 0.288468 3 171.797 0
4.3504 -3.84885 0.235972 3 171.197 0
-10.6766 9.0766 0.21864 3 170.597 0
-6.30916 13.6317 0.255054 3 169.997 0
-6.69832 -3.42243 0.265803 3 169.397 0
5.02775 1.91621 0.460623 3 168.797 0
-442.403 -71.1133 0.334465 3 168.197 0
-14.3863 5.45867 0.427458 3 167.598 0
4.23496 4.14961 0.341465 3 166.998 0
-0.276658 -1.27013 0.310717 3 166.398 0
4.66232 3.00592 0.238972 3 165.798 0
5.59442 11.1332 0.366296 3 165.198 0
-5.52695 -2.01658 0.285302 3 164.598 0
-10.2388 8.80801 0.294135 3 163.998 0
-11.862 2.47082 0.418959 3 163.399 0
-8.71336 13.3485 0.591197 3 162.799 0
-1.64305 13.6711 0.393961 3 162.199 0
2.59775 13.4339 0.440541 3 161.599 0
-5.69251 13.3209 0.434208 3 160.999 0
-9.50639 12.8286 0.301717 3 160.399 0
6.16386 10.6077 0.407876 3 159.799 0
-0.477705 -1.92096 0.369046 3 159.2 0
68.1922 -442.823 0.340381 3 158.6 0
-401.177 -200.192 0.426042 3 158 0
-4.00329 -3.50775 0.45654 3 157.4 0
-3.03189 -5.45431 0.513702 3 156.8 0
0.468203 -5.1597 0.36263 3 156.2 0
-2.4896 13.5296 0.455206 3 155.601 0
-434.124 110.674 0.481538 3 155.001 0
-10.2417 9.49821 0.384961 3 154.401 0
-2.49653 -2.34107 0.749935 3 153.801 0
-10.7292 10.0398 0.343131 3 153.201 0
5.18007 -2.12839 0.478038 3 152.601 0
-3.21601 13.9922 0.403793 3 152.001 0
43.0674 -446.385 0.347381 3 151.402 0
-207.262 -397.471 0.458539 3 150.802 0
-5.82938 -5.07033 0.526701 3 150.202 0
5.57962 12.5885 0.444457 3 149.602 0
9.7095 8.88764 0.548116 3 149.002 0
-2.3688 14.5966 0.614611 3 148.402 0
-8.70691 -2.82452 0.664441 3 147.802 0
-6.64717 -4.36611 0.548283 3 147.203 0
4.85943 7.03663 0.550533 3 146.603 0
-1.12191 14.556 0.62936 3 146.003 0
-11.7798 -2.31601 0.464622 3 145.403 0
-357.307 269.077 0.636277 3 144.803 0
3.21015 -0.500018 0.407876 3 144.203 0
0.544674 -4.05664 0.734686 3 143.603 0
-10.2841 11.4817 0.54895 3 143.004 0
5.79678 -0.434312 0.590113 3 142.404 0
-11.669 9.51069 0.669857 3 141.804 0
6.53444 11.8079 0.749935 3 141.204 0
5.92718 9.55264 0.674774 3 140.604 0
-3.4583 15.4213 0.749935 3 140.004 0
-42.08 -446.086 0.523368 3 139.404 0
-2.13141 -4.58305 0.736603 3 138.805 0
6.49401 0.71229 0.749935 3 138.205 0
1.07325 -1.12607 0.565365 3 137.605 0
1.49882 -5.08838 0.668608 3 137.005 0
5.49636 13.678 0.64136 3 136.405 0
-2.97542 -3.57737 0.565698 3 135.805 0
-386.308 -230.536 0.749935 3 135.205 0
-12.2768 10.5328 0.519202 3 134.606 0
-0.0831309 14.1536 0.479538 3 134.006 0
6.2444 -1.98127 0.596363 3 133.406 0
-13.9241 7.30843 0.707438 3 132.806 0
-292.802 -341.484 0.744935 3 132.206 0
-12.767 -1.37542 0.624027 3 131.606 0
5.76521 16.3666 0.749935 3 131.007 0
-9.72429 10.4319 0.636193 3 130.407 0
0.668413 -2.47766 0.836596 3 129.807 0
4.30446 5.27997 0.791848 3 129.207 0
-13.2189 6.24476 0.562365 3 128.607 0
4.99538 0.685073 0.749935 3 128.007 0
11.8588 3.50133 0.749935 3 127.407 0
-13.496 1.4351 0.749935 3 126.808 0
-13.8284 8.78734 0.76885 3 126.208 0
-11.2136 10.8317 0.58478 3 125.608 0
-0.0606302 15.3103 0.670024 3 125.008 0
-13.2924 -0.0902498 0.756518 3 124.408 0
-1.08998 -192.791 0.749935 3 123.809 0
-13.1895 2.91026 0.749935 3 123.209 0
-11.4044 12.2671 0.818347 3 122.609 0
-424.423 141.554 0.757601 3 122.009 0
4.41982 -0.987459 0.892174 3 121.409 0
1.36129 15.0841 0.762351 3 120.809 0
5.34725 3.90871 0.795431 3 120.209 0
-0.632869 -4.9765 0.749935 3 119.61 0
-7.89196 -3.98519 0.749935 3 119.01 0
84.7387 -439.257 0.81843 3 118.41 0
6.44645 14.868 0.874092 3 117.81 0
-15.2392 6.30966 0.775766 3 117.21 0
-7.60718 14.1232 0.749935 3 116.61 0
0.929054 16.8046 1 3 116.01 0
-13.0148 11.7173 0.875926 3 115.411 0
-13.919 10.332 0.777933 3 114.811 0
-11.453 -4.17701 0.789349 3 114.211 0
7.22608 13.2904 0.875926 3 113.611 0
-1.42476 -1.15874 0.842095 3 113.011 0
2.20273 -3.64349 0.931422 3 112.411 0
14.6398 5.01956 0.937338 3 111.811 0
9.62811 10.3893 0.955337 3 111.212 0
3.52418 6.69222 0.81793 3 110.612 0
-5.53472 -3.43817 0.893174 3 110.012 0
4.03091 -2.8052 0.855094 3 109.412 0
-46.6924 -445.567 0.82218 3 108.812 0
-12.1829 14.6925 1 3 108.212 0
-11.2505 -1.02499 0.924589 3 107.612 0
-4.36696 -4.86606 0.942421 3 107.013 0
-17.0979 6.99108 0.970086 3 106.413 0
-0.699998 17.9648 1 3 105.813 0
-447.601 21.8352 1 3 105.213 0
-421.892 150.265 1 3 104.613 0
-15.1427 2.01973 0.986001 3 104.013 0
-446.732 -42.1321 0.896508 3 103.413 0
-15.5161 14.3765 1 3 102.814 0
8.24118 8.39569 1 3 102.214 0
2.84791 14.6358 0.783849 3 101.614 0
2.89213 16.4221 1 3 101.014 0
-11.8878 0.875073 0.940838 3 100.414 0
-15.4509 8.074 1 3 99.8143 0
6.29855 7.92058 1 3 99.2145 0
-6.67213 17.6222 1 3 98.6146 0
-16.8175 3.10248 1 3 98.0148 0
-15.007 3.94314 0.933505 3 97.4149 0
1.11932 18.7955 1 3 96.8151 0
-4.99674 14.5826 1 3 96.2152 0
-259.846 -365.087 0.975502 3 95.6154 0
-13.7462 13.4451 1 3 95.0155 0
-1.515 16.1384 1 3 94.4156 0
0.216766 -6.51471 1 3 93.8158 0
-12.4105 16.9026 1 3 93.2159 0
2.51716 -1.73251 1 3 92.6161 0
-6.70501 15.6227 1 3 92.0162 0
-10.1347 14.0078 0.969086 3 91.4164 0
5.75431 -3.51057 1 3 90.8165 0
10.7596 11.9877 1 3 90.2167 0
4.57882 15.0761 1 3 89.6168 0
3.11815 18.8636 1 3 89.017 0
-437.274 -99.4726 1 3 88.4171 0
3.6807 -4.88748 1 3 87.8173 0
-14.2806 17.6116 1 3 87.2174 0
-10.3753 -2.74236 0.9965 3 86.6176 0
8.73812 12.1742 1 3 86.0177 0
-14.8946 11.8545 0.961753 3 85.4179 0
-9.54664 -4.56221 1 3 84.818 0
-4.9502 16.5818 1 3 84.2181 0
-3.98435 -6.77122 1 3 83.6183 0
9.15113 -1.66767 1 3 83.0185 0
-16.5705 5.08728 1 3 82.4186 0
7.33968 -0.819927 1 3 81.8187 0
-1.77862 -6.3059 1 3 81.2189 0
2.44703 -6.46164 1 3 80.6191 0
14.1365 6.96179 1 3 80.0191 0
-7.30271 -5.77105 1 3 79.4193 0
-3.1046 17.3521 1 3 78.8195 0
-12.9272 -5.20117 1 3 78.2197 0
-8.70052 15.4912 1 3 77.6197 0
7.90786 6.42328 1 3 77.0199 0
7.45922 16.8166 1 3 76.4201 0
6.11945 -5.4769 1 3 75.8202 0
-10.6425 15.9677 1 3 75.2203 0
-15.6873 10.0599 1 3 74.6205 0
-11.0641 -5.92847 1 3 74.0207 0
-5.93171 -7.22714 1 3 73.4208 0
4.84554 17.8557 1 3 72.8209 0
-0.47041 20.009 1 3 72.2211 0
-9.15519 -6.52492 1 3 71.6212 0
-15.0494 0.0343695 1 3 71.0214 0
-16.4266 -1.41576 1 3 70.4215 0
-8.66779 17.4908 1 3 69.8217 0
-12.9516 -3.19921 1 3 69.2218 0
-4.46206 -8.71348 1 3 68.622 0
-16.8226 0.959251 1 3 68.0221 0
8.80785 3.22874 1 3 67.4223 0
-17.3522 8.95183 1 3 66.8224 0
8.14139 1.34208 1 3 66.2226 0
-12.629 -7.17902 1 3 65.6227 0
5.96517 5.94824 1 3 65.0228 0
-10.6667 17.9676 1 3 64.423 0
7.67528 10.4801 1 3 63.8231 0
-16.6506 12.7295 1 3 63.223 0
-14.4636 -1.88443 1 3 62.6228 0
-10.6264 -7.88034 1 3 62.0227 0
-19.109 7.9916 1 3 61.4226 0
-3.01883 -10.0981 1 3 60.8224 0
-2.54139 -8.15597 1 3 60.2223 0
6.41735 2.46062 1 3 59.6222 0
-18.5914 4.02621 1 3 59.0221 0
-9.25519 -9.33626 1 3 58.4219 0
-7.78427 -7.98114 1 3 57.8218 0
-4.91723 18.5815 1 3 57.2217 0
-7.64322 19.3706 1 3 56.6215 0
-6.34958 -9.37447 1 3 56.0213 0
7.64537 -4.16131 1 3 55.4213 0
-17.5481 10.9422 1 3 54.8212 0
8.31839 15.0107 1 3 54.221 0
-20.9297 8.8192 1 3 53.6209 0
-5.92931 20.4013 1 3 53.0208 0
-17.5075 14.5619 1 3 52.4206 0
-18.8093 6.01428 1 3 51.8205 0
-19.3026 9.98214 1 3 51.2203 0
1.3488 20.8397 1 3 50.6202 0
-16.4913 -3.4083 1 3 50.0201 0
-0.551961 -8.36104 1 3 49.4199 0
-9.62036 19.6721 1 3 48.8199 0
-2.28971 19.1784 1 3 48.2198 0
1.44064 -8.18998 1 3 47.6196 0
7.13577 4.326 1 3 47.0195 0
10.7671 1.97504 1 3 46.4193 0
13.7676 1.26796 1 3 45.8192 0
-4.90644 -10.7591 1 3 45.2191 0
-18.2 -0.490928 1 3 44.6189 0
-18.2862 -2.48788 1 3 44.0188 0
-12.1928 -9.13082 1 3 43.4187 0
-14.671 -4.22064 1 3 42.8185 0
-18.5132 2.02788 1 3 42.2185 0
4.53409 -6.69619 1 3 41.6184 0
-3.93092 20.3214 1 3 41.0182 0
-14.5219 -6.40804 1 3 40.4181 0
-7.82044 -10.7296 1 3 39.8179 0
-10.8184 -10.5838 1 3 39.2178 0
-18.6424 12.9152 1 3 38.6177 0
6.52333 -7.44014 1 3 38.0175 0
5.06744 19.8433 1 3 37.4174 0
-1.02938 -10.3032 1 3 36.8173 0
-7.68009 21.3702 1 3 36.2171 0
-13.9527 15.6237 1 3 35.6171 0
-16.268 -5.42466 1 3 35.0169 0
3.4329 -8.36571 1 3 34.4168 0
9.45371 16.6571 1 3 33.8166 0
9.57145 -3.62304 1 3 33.2165 0
6.67838 18.6581 1 3 32.6164 0
-20.6728 6.74027 1 3 32.0163 0
8.67195 18.4981 1 3 31.4163 0
-4.86195 22.0927 1 3 30.8163 0
-3.04838 22.9358 1 3 30.2163 0
-9.65724 21.6717 1 3 29.6163 0
-21.7576 1.29778 1 3 29.0163 0
-13.5662 20.701 1 3 28.4163 0
168.03 55.5443 1 3 27.8163 0
-109.729 148.874 1 3 27.2163 0
110.467 -157.403 1 3 26.6163 0
-28.294 194.319 1 3 26.0164 0
188.017 -64.8281 1 3 25.4164 0
-2.10966 21.1702 1 3 24.808 0
0.963304 -10.1321 1 3 24.208 0
-6.3773 -12.1143 1 3 23.6081 0
-0.290382 22.0009 1 3 23.0081 0
-11.998 19.46 1 3 22.4081 0
-15.8333 16.3511 1 3 21.8081 0
-19.8902 0.578326 1 3 21.2081 0
8.0279 -6.12414 1 3 20.6081 0
9.90717 13.7962 1 3 20.0081 0
3.34861 20.8652 1 3 19.4081 0
-20.3767 2.75371 1 3 18.8081 0
-16.1061 -7.62879 1 3 18.2081 0
5.31734 -9.03562 1 3 17.6082 0
-20.455 4.75218 1 3 17.0082 0
11.2269 9.19555 1 3 16.4082 0
2.95556 -10.3079 1 3 15.8082 0
9.79984 0.224195 1 3 15.2082 0
11.0427 15.4426 1 3 14.6082 0
-9.38368 -11.9771 1 3 14.0082 0
-20.2592 11.7385 1 3 13.4082 0
9.95412 -5.58598 1 3 12.8082 0
12.3946 10.8359 1 3 12.2082 0
-22.4922 7.57082 1 3 11.6082 0
12.1806 7.37911 1 3 11.0083 0
11.8016 0.264655 1 3 10.4083 0
13.2813 9.04897 1 3 9.80827 0
-18.1576 -4.50199 1 3 9.20828 0
-37.1217 14.5881 1 3 8.60829 0
72.6328 12.9083 1 3 8.0083 0
26.0728 -93.1612 1 3 7.40831 0
-11.3354 107.028 1 3 6.80832 0
127.751 14.3164 1 3 6.20832 0
-139.344 -18.7753 1 3 5.60833 0
111.61 -108.263 1 3 5.00834 0
68.8222 -150.925 1 3 4.40835 0
-122.962 121.58 1 3 3.80836 0
-103.166 148.631 1 3 3.20835 0
165.429 89.2307 1 3 2.60834 0
74.3258 -178.248 1 3 2.00833 0
-107.553 -164.552 1 3 1.40833 0
56.6625 190.606 1 3 0.808333 0
76.8211 184.583 1 3 0.208333 0
