# Supplementary material for: Study of tumor growth indicates the existence of an “immunological threshold” separating states of pro- and antitumoral peritumoral inflammation
Source: PLoS One. 2018 Nov 2;13(11):e0202823. doi: 10.1371/journal.pone.0202823 (PMC6214501; doi:10.1371/journal.pone.0202823)
Supplement: S1 Data — File containing the position and radius of particles at simulated times. A detailed description file is provided alongside the data. (ZIP) [file pone.0202823.s004.zip › minimal dataset/competent/9600.csv]

0 0 1.00003 0 5782.79 0
1.28039 -3.16532 1.00006 0 5818.69 0
5.24944 0.349451 1.00003 0 5549.27 0
-8.20869 4.20651 1.00013 0 6650.71 0
-0.301669 -1.94185 1.00006 0 6033.58 0
-14.0349 -0.041894 1.00003 0 5741.85 0
-1.07379 5.24955 1.00013 0 6611 0
-15.0728 5.14574 1.00006 0 5958.25 0
-9.02254 -1.73753 1.00003 0 5677.17 0
-2.92507 4.49307 1.00013 0 6674.85 0
-1.3446 3.26762 1.00013 0 6594.92 0
-12.1379 13.8272 1.00003 0 5595.88 0
-0.261458 11.1941 1.00006 0 5985.44 0
7.91241 7.05021 1.00006 0 6018.48 0
-7.93773 6.18805 1.00013 0 6645.4 0
-8.47971 2.22521 1.00003 0 5746.39 0
-5.31902 -0.226229 1.00006 0 6109.29 0
-4.50566 5.71854 1.00013 0 6551.69 0
-2.65442 6.47476 1.00013 0 6699.17 0
-12.4551 -1.26764 1.00003 0 5583.96 0
-3.69336 11.6632 1.00003 0 5732.29 0
-2.38373 8.45632 1.00006 0 6197.23 0
7.64199 5.06872 1.00003 0 5693.64 0
-1.02961 18.364 1.00003 0 5600.54 0
1.56777 -1.19381 1.00003 0 5677.98 0
-14.2602 11.0895 1.00003 0 5588.5 0
-7.66677 8.16938 1.00013 0 6550.38 0
3.93942 3.55614 1.00003 0 5659.44 0
2.62904 6.76232 1.00006 0 6115.56 0
-0.575906 -3.9228 1.00006 0 5969.48 0
-4.23507 7.70011 1.00013 0 6477 0
3.17032 10.7255 1.00006 0 5969.79 0
-4.77664 3.73697 1.00013 0 6707.5 0
4.75096 9.50034 1.00003 0 5698.75 0
-9.78931 5.43196 1.00006 0 6097.85 0
-10.8283 10.6202 1.00003 0 5669.48 0
-1.8421 12.4194 1.00003 0 5659.29 0
-0.803035 7.23098 1.00006 0 6161.35 0
-9.24753 9.39489 1.00003 0 5795.48 0
2.08809 2.79973 1.00006 0 6175.31 0
-6.35724 4.96247 1.00013 0 6650.73 0
-10.8745 -2.49305 1.00003 0 5586.4 0
-9.51837 7.4135 1.00003 0 5750.81 0
-6.85462 14.1138 1.00003 0 5733.23 0
-7.44239 -2.96342 1.00003 0 5692.04 0
-7.71501 -4.94454 1.00003 0 5685.42 0
-4.01153 -3.43485 1.00006 0 6072.29 0
8.45384 11.0131 1.00003 0 5581.37 0
0.777604 6.00595 1.00013 0 6611 0
-4.73238 16.8516 1.00003 0 5632.69 0
-6.62813 2.98091 1.00013 0 6603.25 0
7.37142 3.08711 1.00003 0 5550.44 0
1.58974 11.9505 1.00006 0 6085.58 0
-3.196 2.51112 1.00013 0 6586.08 0
-3.4673 0.529488 1.00006 0 6106.88 0
-6.08626 6.94397 1.00013 0 6551.69 0
-5.81563 8.92543 1.00006 0 6118.85 0
2.13134 15.9135 1.00006 0 5983.75 0
8.18324 9.0316 1.00006 0 5975 0
-2.4303 -4.67159 1.00006 0 5980.46 0
5.02182 11.4818 1.00006 0 5900.96 0
-16.3825 8.35242 1.00006 0 5999.27 0
-3.96424 9.68157 1.00013 0 6477.02 0
3.13343 -2.41283 1.00006 0 5943.9 0
0.235683 2.04195 1.00006 0 6245.15 0
-12.4087 11.8457 1.00003 0 5715.02 0
-11.9119 2.69508 1.00003 0 5683.4 0
-3.4226 13.6446 1.00003 0 5774.94 0
2.89966 8.74394 1.00003 0 5731.58 0
-14.5309 9.10845 1.00003 0 5667.88 0
-2.11287 10.4378 1.00006 0 6197.23 0
-8.70586 13.3578 1.00003 0 5600.31 0
-5.54478 10.9069 1.00006 0 6180.08 0
0.506791 4.02409 1.00006 0 6175.33 0
-12.183 0.713518 1.00003 0 5613.31 0
-1.30048 16.3824 1.00003 0 5593.67 0
8.95219 1.86197 1.00003 0 5675.23 0
-5.04768 1.75528 1.00006 0 6162.19 0
-0.532177 9.21252 1.00006 0 6161.37 0
2.35838 4.78106 1.00006 0 6158.4 0
-12.7271 -3.24885 1.00003 0 5578.29 0
-5.86321 -4.19072 1.00003 0 5643.52 0
-4.28508 -5.41913 1.00003 0 5664.02 0
-16.6533 6.37103 1.00003 0 5701.27 0
-8.43514 15.3392 1.00003 0 5652.88 0
-7.39623 10.1508 1.00006 0 6118.87 0
-10.3314 1.46954 1.00006 0 6116.87 0
-15.3438 3.1644 1.00003 0 5588.75 0
1.04841 7.98744 1.00006 0 6115.56 0
-6.5838 16.0952 1.00003 0 5683.46 0
-8.75107 0.243695 1.00003 0 5702.31 0
-1.61563 1.28536 1.00006 0 6106.89 0
5.29264 13.4633 1.00003 0 5591.21 0
6.87323 12.2383 1.00003 0 5605.02 0
-13.2213 5.90153 1.00003 0 5612.56 0
3.71187 14.6884 1.00006 0 6085.58 0
3.66873 1.5746 1.00006 0 6072.69 0
0.754524 -7.13039 1.00003 0 5542.64 0
4.97866 -1.63214 1.00003 0 5572.33 0
-3.7337 -1.45272 1.00006 0 6033.58 0
4.2098 5.53731 1.00003 0 5625.48 0
-18.2678 7.55132 1.00003 0 5538.83 0
0.00921088 13.1757 1.00006 0 5985.46 0
1.86057 13.932 1.00006 0 5983.75 0
1.00595 -5.1463 1.00003 0 5566 0
3.44127 12.7069 1.00006 0 5975 0
5.56329 15.4448 1.00006 0 5969.81 0
2.85847 -4.39377 1.00006 0 5969.48 0
-12.9504 7.88311 1.00006 0 5958.25 0
7.10067 1.10571 1.00006 0 5943.92 0
7.14384 14.2198 1.00006 0 5900.98 0
6.83006 -0.875914 1.00006 0 5818.71 0
-12.6795 9.86418 1.00003 0 5795.48 0
-1.88007 -0.697475 1.00003 0 5782.79 0
-8.16423 17.3206 1.00003 0 5774.96 0
-11.0988 8.63899 1.00003 0 5750.81 0
-10.0602 3.45088 1.00003 0 5746.39 0
-16.9244 4.38954 1.00003 0 5741.85 0
-1.57139 14.4008 1.00003 0 5733.25 0
-5.27407 12.8885 1.00003 0 5732.29 0
1.31907 9.9689 1.00003 0 5731.6 0
-10.5574 12.6016 1.00003 0 5715.04 0
-6.89937 0.999502 1.00003 0 5702.33 0
-13.9894 13.0709 1.00003 0 5701.29 0
6.60258 10.2567 1.00003 0 5698.75 0
6.06103 6.29359 1.00003 0 5693.65 0
-5.59067 -2.20777 1.00003 0 5692.06 0
-9.29463 -3.7189 1.00003 0 5685.44 0
-11.8678 15.8088 1.00003 0 5683.48 0
-15.616 1.18295 1.00003 0 5683.4 0
3.39795 -0.406978 1.00003 0 5677.98 0
-9.56659 -5.70019 1.00003 0 5677.17 0
5.51991 2.33093 1.00003 0 5675.23 0
-8.97687 11.3764 1.00003 0 5669.48 0
-16.1194 10.3531 1.00003 0 5667.89 0
-2.1561 -2.69055 1.00003 0 5664.02 0
5.79066 4.31234 1.00003 0 5659.44 0
0.551102 17.1388 1.00003 0 5659.31 0
-17.9967 9.53287 1.00003 0 5652.89 0
-7.1708 -0.981926 1.00003 0 5643.54 0
-5.00336 14.8699 1.00003 0 5632.71 0
4.4804 7.51892 1.00003 0 5625.48 0
-11.6408 4.6763 1.00003 0 5613.31 0
-11.3699 6.65747 1.00003 0 5612.56 0
3.98249 16.67 1.00003 0 5605.02 0
-3.15202 15.6262 1.00003 0 5600.56 0
-7.12526 12.1323 1.00003 0 5600.33 0
-10.2865 14.5832 1.00003 0 5595.89 0
-2.88113 17.6077 1.00003 0 5593.67 0
0.280048 15.1572 1.00003 0 5591.23 0
-13.4923 3.92045 1.00003 0 5588.75 0
-10.0157 16.5648 1.00003 0 5588.52 0
-11.1466 -4.47405 1.00003 0 5586.4 0
-13.7633 1.93888 1.00003 0 5583.98 0
6.3318 8.27516 1.00003 0 5581.38 0
-10.6028 -0.511873 1.00003 0 5578.31 0
1.81737 0.818175 1.00003 0 5572.35 0
-6.13685 -6.17318 1.00003 0 5566 0
9.22276 3.84353 1.00003 0 5550.46 0
11.1596 3.34527 1.00003 0 5549.27 0
-0.844675 -5.9047 1.00003 0 5542.65 0
-14.8019 7.12693 1.00003 0 5538.83 0
8.12848 6.00964 0.0462288 3 208.18 0
-11.0344 16.4083 0.0271452 3 207.58 0
8.95907 9.93492 0.057979 3 199.782 0
-10.6513 -5.76059 0.0561456 3 199.182 0
4.22386 -2.41937 0.0906462 3 198.582 0
-10.7293 -5.56818 0.10623 3 197.982 0
4.24709 -2.66804 0.141646 3 196.782 0
-13.6923 -1.2317 0.13298 3 195.583 0
-16.3194 9.36127 0.0112286 3 194.983 0
-18.4218 8.58165 0.0414787 3 193.783 0
7.40677 0.0550633 0.0427287 3 192.583 0
1.99981 -4.93504 0.0148119 3 191.984 0
-16.086 2.25669 0.12698 3 190.784 0
2.01842 -4.98467 0.0253119 3 189.584 0
6.17324 -1.91337 0.110563 3 188.984 0
-16.9519 5.40269 0.0150619 3 188.384 0
-5.84866 16.938 0.0959796 3 187.785 0
-13.0658 15.8133 0.16881 3 187.185 0
8.23438 0.378613 0.316633 3 186.585 0
4.34338 -2.4489 0.0338119 3 185.985 0
-15.5267 11.5733 0.0768126 3 185.385 0
8.26487 5.95281 0.082396 3 184.785 0
8.24883 0.936721 0.109396 3 184.185 0
9.14711 9.74951 0.207307 3 183.586 0
2.32914 18.0322 0.170227 3 182.986 0
-14.1957 -1.39532 0.328799 3 182.386 0
-13.5692 -1.58576 0.0757293 3 181.786 0
-4.10868 17.9721 0.240722 3 181.186 0
5.11124 16.495 0.079896 3 180.586 0
10.3644 5.55451 0.0306452 3 179.986 0
8.58719 5.92429 0.240472 3 178.787 0
4.5427 -2.77093 0.16931 3 178.187 0
9.1599 8.52114 0.099063 3 177.587 0
-9.45755 17.8429 0.274636 3 176.987 0
-4.93562 -6.47201 0.207391 3 176.387 0
4.73344 17.7391 0.298384 3 175.787 0
3.45995 -3.46784 0.104063 3 175.188 0
-2.99296 -5.99918 0.391627 3 174.588 0
-12.3932 -4.44995 0.187892 3 173.988 0
-13.2718 13.9589 0.0631457 3 173.388 0
6.77897 15.381 0.198475 3 172.788 0
-15.314 -0.0587828 0.224223 3 172.188 0
-15.9154 -0.125328 0.302717 3 171.589 0
-16.6042 1.6398 0.0748959 3 170.989 0
5.38969 16.6846 0.249888 3 170.389 0
7.95351 -1.59678 0.296551 3 169.789 0
4.43116 -2.55492 0.0724792 3 169.189 0
-17.9099 6.34647 0.222973 3 168.589 0
7.75275 0.0359481 0.21439 3 167.989 0
-19.3025 9.61214 0.26822 3 167.39 0
-16.7 3.03325 0.36088 3 166.79 0
-2.35816 18.9701 0.441707 3 166.19 0
-3.21158 18.8774 0.305217 3 165.59 0
-5.56752 18.0079 0.424042 3 164.99 0
-6.84399 17.4086 0.323799 3 164.39 0
-9.13051 -7.15165 0.410459 3 163.79 0
-11.183 -5.87737 0.385295 3 163.191 0
-17.6623 5.50104 0.318133 3 162.591 0
2.39414 17.3675 0.457873 3 161.991 0
8.3612 12.5268 0.514535 3 161.391 0
-1.06289 -7.29385 0.39796 3 160.791 0
10.5657 11.8886 0.401043 3 160.191 0
-15.3568 12.213 0.566948 3 159.591 0
8.99183 0.451707 0.381212 3 158.992 0
-13.3624 15.0016 0.638943 3 158.392 0
5.20237 17.2661 0.356547 3 157.792 0
-19.3747 8.71211 0.564782 3 157.192 0
1.23016 -8.72667 0.638276 3 156.592 0
-8.539 -7.63971 0.333215 3 155.992 0
11.129 5.85921 0.411959 3 155.392 0
-1.52783 19.6832 0.40571 3 154.793 0
9.79998 11.5303 0.440707 3 154.193 0
-10.6979 -6.50689 0.389544 3 153.593 0
9.25276 7.87206 0.551199 3 152.993 0
-14.4464 14.5017 0.45029 3 152.393 0
9.85051 0.679362 0.464289 3 151.793 0
-11.4218 17.3628 0.613945 3 151.193 0
-3.93807 18.6525 0.447373 3 150.594 0
3.9751 -3.53826 0.404876 3 149.994 0
-6.11015 17.3996 0.385628 3 149.394 0
3.12452 17.7036 0.340964 3 148.794 0
1.72112 18.0093 0.429875 3 148.194 0
-3.53638 -6.79324 0.513035 3 147.594 0
-0.535371 19.8818 0.596613 3 146.995 0
-13.0755 -6.44427 0.463039 3 146.395 0
-3.64208 19.5049 0.443874 3 145.795 0
-16.5395 11.946 0.644942 3 145.195 0
-12.4192 -5.53763 0.640276 3 144.595 0
-16.7786 0.291156 0.465872 3 143.995 0
-3.72476 -8.01868 0.669857 3 143.395 0
10.5581 4.88815 0.657775 3 142.796 0
-19.0938 10.6824 0.58953 3 142.196 0
-16.6929 2.18996 0.45404 3 141.596 0
7.36094 -4.16839 0.750768 3 140.996 0
2.44394 18.8039 0.603362 3 140.396 0
-2.22442 -6.59725 0.525034 3 139.796 0
-10.435 18.1679 0.5362 3 139.196 0
10.613 1.77801 0.659858 3 138.597 0
-14.5687 15.6718 0.720854 3 137.997 0
10.1072 10.4099 0.722103 3 137.397 0
-17.7104 11.2308 0.718354 3 136.797 0
11.8289 4.91847 0.616194 3 136.197 0
-15.3761 -1.12429 0.695355 3 135.597 0
-18.5644 4.40485 0.627277 3 134.997 0
-6.3355 20.4888 0.579614 3 134.398 0
2.45275 -6.04013 0.689189 3 133.798 0
-7.83538 -6.81878 0.707938 3 133.198 0
8.77131 13.8453 0.668441 3 132.598 0
-6.93272 -7.7534 0.564365 3 131.998 0
-16.1043 13.1228 0.598779 3 131.398 0
4.52937 -4.89293 0.713854 3 130.798 0
-17.8209 2.87872 0.743019 3 130.199 0
-4.01812 20.771 0.828179 3 129.599 0
-0.505208 -8.38452 0.750768 3 128.999 0
-17.7743 -2.13547 0.683856 3 128.399 0
-8.32303 -8.75087 0.787015 3 127.799 0
10.9665 0.499138 0.658441 3 127.199 0
-18.6837 5.75921 0.721187 3 126.599 0
12.3056 6.29745 0.837845 3 126 0
-17.5662 12.8132 0.699105 3 125.4 0
-5.3937 -9.81719 0.784766 3 124.8 0
-2.12957 -7.98642 0.86801 3 124.2 0
7.16896 -2.64335 0.766934 3 123.6 0
-9.81519 -8.9685 0.715854 3 123 0
9.91706 8.96968 0.731853 3 122.401 0
-17.8063 1.2172 0.911173 3 121.801 0
-17.4183 14.2404 0.733353 3 121.201 0
-2.52661 20.2629 0.749601 3 120.601 0
-9.03869 18.9655 0.844845 3 120.001 0
-5.3932 -8.02945 1 3 119.401 0
-14.3854 -2.54447 0.7671 3 118.801 0
-13.6078 -4.78205 0.753601 3 118.202 0
-11.8585 -6.89755 0.816347 3 117.602 0
3.94421 -6.31991 0.802764 3 117.002 0
-16.8513 -0.976498 0.787182 3 116.402 0
-6.7164 18.4836 0.762184 3 115.802 0
0.208235 -9.82128 0.801348 3 115.202 0
3.94377 18.5312 0.813264 3 114.602 0
1.36178 -11.2425 1 3 114.003 0
-20.1416 4.94797 0.935755 3 113.403 0
5.6072 -3.52153 0.969336 3 112.803 0
8.61708 -0.693856 0.764017 3 112.203 0
6.50915 16.9797 0.801514 3 111.603 0
15.5024 9.63307 0.819096 3 111.003 0
-15.8132 14.6032 0.908507 3 110.403 0
-19.0941 12.2141 0.939171 3 109.804 0
-10.234 -7.55896 0.749352 3 109.204 0
-10.706 19.6288 0.943504 3 108.604 0
0.790472 19.0885 0.938671 3 108.004 0
-7.60973 19.8607 0.841178 3 107.404 0
10.377 -1.05224 1 3 106.804 0
6.14797 -5.44511 1 3 106.204 0
2.60774 -7.67786 0.933338 3 105.605 0
9.75406 12.7673 0.792515 3 105.005 0
-6.80991 -9.09824 0.766517 3 104.405 0
9.79214 6.4019 0.992501 3 103.805 0
5.65221 18.3282 0.792682 3 103.205 0
-10.7967 -10.2779 0.918173 3 102.605 0
7.97891 -6.00798 0.883175 3 102.005 0
8.01675 19.9525 0.927339 3 101.406 0
-15.5178 17.1059 1 3 100.806 0
-1.60247 -9.78071 1 3 100.206 0
11.6981 9.74511 1 3 99.6061 0
-20.5794 -0.69363 1 3 99.0062 0
14.1035 6.14961 0.962919 3 98.4064 0
11.9583 11.7281 1 3 97.8065 0
13.9557 11.8204 1 3 97.2067 0
4.16112 20.3136 0.942088 3 96.6068 0
-5.20541 19.3857 1 3 96.007 0
9.08841 -4.45227 1 3 95.4071 0
-11.5803 -8.60254 0.91184 3 94.8072 0
-19.5503 3.10287 1 3 94.2074 0
-3.5998 -9.70888 1 3 93.6075 0
-12.4033 18.686 1 3 93.0077 0
-14.5346 -6.28001 1 3 92.4078 0
-21.5229 2.7734 1 3 91.808 0
-5.39139 22.0058 1 3 91.2081 0
-13.3767 -7.91074 1 3 90.6083 0
13.2006 7.90206 1 3 90.0084 0
9.72534 -6.71059 1 3 89.4086 0
-0.61863 -11.5217 1 3 88.8087 0
-19.7177 1.11123 1 3 88.2089 0
11.2031 7.80754 1 3 87.609 0
-10.0878 -12.0595 1 3 87.0091 0
-17.156 15.959 1 3 86.4093 0
6.16373 -7.44163 1 3 85.8094 0
-16.1563 -2.6285 1 3 85.2096 0
-20.1576 6.89634 1 3 84.6097 0
4.41877 -8.41695 1 3 84.0099 0
8.92497 -2.45921 1 3 83.41 0
-13.476 16.998 1 3 82.8102 0
-20.9449 8.7348 1 3 82.2103 0
11.3089 13.6587 1 3 81.6105 0
2.614 -9.62311 1 3 81.0106 0
6.08916 20.0662 1 3 80.4108 0
13.3068 13.7115 1 3 79.8109 0
-22.1472 6.69672 1 3 79.2111 0
-14.3375 20.7691 1 3 78.6112 0
-16.3976 18.9019 1 3 78.0113 0
13.3369 4.34037 1 3 77.4115 0
-17.7191 -3.87454 1 3 76.8116 0
2.22317 20.4332 1 3 76.2118 0
-6.65719 23.554 1 3 75.6119 0
-14.4018 18.7702 1 3 75.0121 0
8.11188 -7.89091 1 3 74.4122 0
-1.55808 21.7197 1 3 73.8124 0
6.72921 -9.35995 1 3 73.2125 0
-19.1485 14.1525 1 3 72.6127 0
-3.39656 22.5065 1 3 72.0128 0
8.03076 16.0124 1 3 71.413 0
9.89855 15.0743 1 3 70.8131 0
0.373041 21.2007 1 3 70.2132 0
-15.3494 -4.45375 1 3 69.6134 0
12.2333 -1.99781 1 3 69.0135 0
13.6961 9.83808 1 3 68.4137 0
-9.17612 20.8274 1 3 67.8138 0
9.73001 17.0659 1 3 67.214 0
15.9175 11.4341 1 3 66.6141 0
9.95589 -8.69602 1 3 66.0143 0
7.33643 21.7559 1 3 65.4144 0
-19.4519 -2.344 1 3 64.8146 0
4.98325 -10.3344 1 3 64.2147 0
10.7328 -3.31483 1 3 63.6147 0
-8.88372 -10.4516 1 3 63.0146 0
-6.84321 -10.8834 1 3 62.4144 0
-0.425767 23.3683 1 3 61.8143 0
7.97706 18.0258 1 3 61.2142 0
-12.3394 20.6836 1 3 60.614 0
13.1708 -5.88341 1 3 60.0139 0
-18.5849 -0.537675 1 3 59.4138 0
3.34648 -11.4836 1 3 58.8137 0
-4.71054 24.0131 1 3 58.2135 0
-4.64848 -11.437 1 3 57.6134 0
12.61 1.96906 1 3 57.0133 0
3.35248 22.0829 1 3 56.4131 0
1.50484 22.8475 1 3 55.813 0
-8.12094 -12.4205 1 3 55.2129 0
12.5807 -0.0295054 1 3 54.6128 0
-20.2685 -4.16911 1 3 54.0126 0
11.7221 15.8954 1 3 53.4125 0
11.1186 -5.27563 1 3 52.8124 0
15.3304 4.50104 1 3 52.2122 0
8.57049 -10.1381 1 3 51.6121 0
-20.6837 10.7347 1 3 51.012 0
-7.36547 21.685 1 3 50.4119 0
-16.8345 -5.79114 1 3 49.8117 0
-2.65036 -11.4836 1 3 49.2116 0
12.6242 -3.95995 1 3 48.6115 0
-12.9785 -9.9156 1 3 48.0113 0
-19.2301 16.1505 1 3 47.4112 0
-20.9548 12.7588 1 3 46.8111 0
14.1127 -1.31366 1 3 46.211 0
13.7095 15.6706 1 3 45.6108 0
9.59541 21.0615 1 3 45.0107 0
14.4731 2.69447 1 3 44.4106 0
-16.0205 -7.61804 1 3 43.8105 0
14.4438 0.695027 1 3 43.2103 0
11.4607 18.0683 1 3 42.6102 0
2.5981 -13.3375 1 3 42.0101 0
-2.26506 24.1536 1 3 41.4099 0
-18.0359 17.755 1 3 40.8098 0
-6.14963 -12.7586 1 3 40.2097 0
-21.0544 14.7562 1 3 39.6096 0
-18.8184 -5.54532 1 3 39.0094 0
-21.4462 -2.4953 1 3 38.4093 0
-21.8984 0.809582 1 3 37.8092 0
9.72796 19.0659 1 3 37.209 0
5.34393 21.921 1 3 36.6089 0
4.48971 23.7279 1 3 36.0088 0
15.2691 13.3288 1 3 35.4087 0
-23.8358 5.6251 1 3 34.8085 0
-1.67069 -13.2268 1 3 34.2084 0
-10.8134 21.9756 1 3 33.6083 0
16.3528 2.0121 1 3 33.0081 0
-22.0632 4.69872 1 3 32.408 0
-14.8636 -9.24833 1 3 31.8079 0
-16.3329 20.9001 1 3 31.2079 0
14.5061 -3.28474 1 3 30.608 0
-3.689 -13.1918 1 3 30.008 0
-9.41708 -13.9437 1 3 29.408 0
-18.0098 -7.40945 1 3 28.808 0
15.1976 7.83774 1 3 28.208 0
-22.9348 8.53469 1 3 27.608 0
0.613306 -13.0972 1 3 27.008 0
-17.1799 -9.24771 1 3 26.408 0
-9.00512 22.83 1 3 25.808 0
-12.0845 -11.7043 1 3 25.208 0
-22.6714 10.517 1 3 24.608 0
-16.0219 -10.8783 1 3 24.0081 0
16.3639 6.21328 1 3 23.4081 0
11.6645 -7.19914 1 3 22.8081 0
13.4159 17.6485 1 3 22.2081 0
-10.6495 23.9684 1 3 21.6081 0
17.2312 12.9415 1 3 21.0081 0
1.14206 24.8135 1 3 20.4081 0
17.3296 4.46234 1 3 19.8081 0
-7.42763 -14.2965 1 3 19.2081 0
-5.19021 -14.5129 1 3 18.6081 0
-2.98037 -15.0612 1 3 18.0081 0
1.54912 -15.0399 1 3 17.4082 0
-0.436381 -14.7993 1 3 16.8082 0
6.70031 -11.3587 1 3 16.2082 0
-0.750515 25.4598 1 3 15.6082 0
-22.9378 12.4989 1 3 15.0082 0
-6.08142 25.4694 1 3 14.4082 0
18.2374 2.68045 1 3 13.8082 0
-1.55078 -16.4599 1 3 13.2082 0
5.0636 -12.5081 1 3 12.6082 0
-14.1365 -11.5455 1 3 12.0082 0
16.3238 0.012722 1 3 11.4082 0
16.0045 -1.96123 1 3 10.8083 0
8.54227 -12.1379 1 3 10.2083 0
10.5124 -10.6164 1 3 9.60827 0
6.48389 23.5644 1 3 9.00828 0
-22.2628 -4.32068 1 3 8.40829 0
-8.2964 24.6998 1 3 7.8083 0
-20.1796 -7.01069 1 3 7.20831 0
-18.2087 20.2068 1 3 6.60832 0
18.3312 -27.9217 1 3 6.00833 0
65.9703 -24.5497 1 3 5.40834 0
66.7508 -76.6967 1 3 4.80835 0
-108.129 53.8853 1 3 4.20835 0
145.776 -13.2865 1 3 3.60835 0
128.638 99.1131 1 3 3.00835 0
-171.084 39.8067 1 3 2.40834 0
179.82 -51.8635 1 3 1.80833 0
-127.173 146.46 1 3 1.20833 0
116.588 160.707 1 3 0.608333 0
-122.217 -158.313 1 3 0.00833333 0
