# Supplementary material for: Study of tumor growth indicates the existence of an “immunological threshold” separating states of pro- and antitumoral peritumoral inflammation
Source: PLoS One. 2018 Nov 2;13(11):e0202823. doi: 10.1371/journal.pone.0202823 (PMC6214501; doi:10.1371/journal.pone.0202823)
Supplement: S1 Data — File containing the position and radius of particles at simulated times. A detailed description file is provided alongside the data. (ZIP) [file pone.0202823.s004.zip › minimal dataset/competent/17380.csv]

0.786088 7.31124 1.00013 0 14723.4 0
-2.41612 5.9902 1.00013 0 14791.1 0
-0.433668 5.72633 1.00013 0 14706.4 0
-6.38098 6.51733 1.00013 0 14759.9 0
-2.87273 2.55632 1.00006 0 14192.2 0
-3.17886 7.8388 1.00013 0 14660.6 0
-1.1964 7.57522 1.00013 0 14816.8 0
-1.95933 9.424 1.00006 0 14285.3 0
-7.90696 10.2146 1.00013 0 14659.3 0
-3.94191 9.68745 1.00013 0 14581.6 0
-3.63559 4.40506 1.00013 0 14825.6 0
-7.60056 4.93224 1.00006 0 14180.1 0
-8.36603 6.78289 1.00003 0 13726.5 0
0.0248118 9.16065 1.00006 0 14247.4 0
1.54872 5.46258 1.00006 0 14262.1 0
-4.3984 6.25377 1.00013 0 14765.5 0
2.0071 8.89526 1.00013 0 14723.5 0
-5.61805 4.66878 1.00013 0 14715.2 0
-1.65325 4.14143 1.00013 0 14697.1 0
-5.16141 8.10249 1.00013 0 14660.6 0
-7.14391 8.36608 1.00006 0 14202.4 0
-4.70499 11.5362 1.00013 0 14581.6 0
2.31169 3.61383 1.00006 0 14336.1 0
-2.72262 11.2727 1.00003 0 13838.2 0
-4.85516 2.82002 1.00006 0 14248.2 0
-0.738532 11.0091 1.00006 0 14247.4 0
-5.92442 9.95104 1.00006 0 14202.4 0
1.25405 10.748 1.00006 0 14198.9 0
-0.890537 2.29253 1.00006 0 14189.7 0
3.51964 10.2038 1.00006 0 14167.1 0
0.517157 12.6283 1.00003 0 13792.3 0
-6.07482 1.23493 1.00003 0 13761.3 0
0.329228 3.87755 1.00003 0 13732.6 0
-4.0923 0.971253 1.00003 0 13720.8 0
-6.83765 3.08365 1.00003 0 13699.1 0
-18.3242 -5.09263 1.00003 0 13667.1 0
-6.69023 11.802 1.00003 0 13653.3 0
-5.66948 11.8759 0.0223952 3 220.577 0
1.2036 11.8134 0.0649791 3 217.577 0
2.56246 8.0362 0.0208119 3 209.179 0
-7.67259 3.69454 0.0326452 3 206.18 0
-7.68497 3.81579 0.0861461 3 201.381 0
-5.18957 0.306958 0.198391 3 200.182 0
0.941234 2.90868 0.145812 3 199.582 0
-1.61947 11.8519 0.206724 3 198.982 0
-7.27517 1.83045 0.221056 3 198.382 0
-7.60916 11.2469 0.0742292 3 197.182 0
-7.92154 3.79924 0.138396 3 195.983 0
-3.05643 0.82573 0.0457287 3 194.183 0
-7.9186 11.4837 0.268136 3 192.983 0
1.9102 6.70833 0.270136 3 192.383 0
-3.11034 1.47968 0.102646 3 191.784 0
-7.71901 11.2336 0.0361452 3 190.584 0
-3.33978 13.1002 0.182893 3 189.984 0
-1.90441 12.1452 0.189142 3 189.384 0
0.134962 2.76633 0.12948 3 188.784 0
-3.63113 12.0244 0.134729 3 188.184 0
-6.74919 12.8299 0.0283952 3 187.585 0
2.38233 6.40988 0.235722 3 186.985 0
2.48389 10.8781 0.235222 3 186.385 0
-8.18269 3.92051 0.144979 3 185.785 0
-1.97213 1.20064 0.190725 3 185.185 0
0.596252 2.6543 0.251971 3 184.585 0
-5.59132 12.4644 0.282385 3 183.985 0
-5.59243 0.0627538 0.261387 3 183.386 0
-8.84852 4.96975 0.248138 3 182.786 0
-1.24968 12.2838 0.363379 3 182.186 0
0.730501 2.91624 0.0411453 3 181.586 0
1.93974 9.94622 0.0526455 3 180.986 0
-4.29072 -0.300085 0.285552 3 180.386 0
-8.10488 1.21591 0.377128 3 179.786 0
-7.71638 3.63706 0.0383953 3 179.187 0
-1.7389 1.52329 0.144895 3 178.587 0
-8.41566 11.3381 0.233806 3 177.987 0
0.342105 2.24485 0.232056 3 177.387 0
3.83663 3.42019 0.536034 3 176.787 0
-4.2991 12.5263 0.0664791 3 176.187 0
2.82591 4.90378 0.369546 3 175.588 0
-3.72549 -0.269834 0.279636 3 174.988 0
-4.02986 -0.831576 0.304384 3 174.388 0
-8.75728 5.53626 0.258304 3 173.788 0
-8.40753 8.08192 0.185809 3 173.188 0
0.632554 1.88188 0.229639 3 172.588 0
-6.53802 13.1289 0.334965 3 171.988 0
-4.90342 0.25107 0.0758959 3 171.389 0
-7.32501 13.1235 0.451373 3 170.789 0
-2.99529 -0.0318585 0.487454 3 170.189 0
-2.11216 1.58782 0.22039 3 169.589 0
-9.42791 7.61873 0.351214 3 168.989 0
-8.89108 7.99158 0.303467 3 168.389 0
-2.9502 12.6556 0.401627 3 167.789 0
-3.80667 12.6743 0.445374 3 167.19 0
-9.38658 8.2767 0.26772 3 166.59 0
-8.06578 9.0518 0.145395 3 165.99 0
2.94347 5.92705 0.455956 3 165.39 0
-4.59107 12.902 0.370712 3 164.79 0
-8.47333 3.19105 0.62561 3 164.19 0
3.58395 7.64086 0.292468 3 163.59 0
-7.40198 1.117 0.332132 3 162.991 0
-8.93043 10.8996 0.230722 3 162.391 0
-8.02675 2.11957 0.533867 3 161.791 0
-3.29838 -0.897825 0.429208 3 161.191 0
-8.57296 4.09636 0.282969 3 160.591 0
-4.13435 -1.42901 0.299967 3 159.991 0
-9.09682 8.9939 0.505203 3 159.391 0
3.06799 8.19382 0.26522 3 158.792 0
2.17877 11.7937 0.395044 3 158.192 0
1.91 12.5407 0.396044 3 157.592 0
-8.39485 8.65754 0.272803 3 156.992 0
1.1429 2.27261 0.40896 3 156.392 0
-9.60214 5.70897 0.604612 3 155.792 0
-5.57935 13.4101 0.660525 3 155.193 0
-2.05222 12.8321 0.504453 3 154.593 0
3.53546 4.4251 0.456206 3 153.993 0
-1.50308 1.17106 0.278302 3 153.393 0
-8.39283 12.0118 0.436791 3 152.793 0
1.78575 13.4327 0.500786 3 152.193 0
-9.83867 6.76374 0.472205 3 151.593 0
2.07437 2.09963 0.532784 3 150.994 0
-9.49507 2.96695 0.419959 3 150.394 0
-2.63256 1.11155 0.464372 3 149.794 0
4.68953 4.24262 0.637443 3 149.194 0
2.75771 12.9672 0.549033 3 148.594 0
3.52105 6.59853 0.426542 3 147.994 0
4.08554 11.4731 0.382628 3 147.394 0
-11.3137 3.95481 0.521368 3 146.795 0
-7.80689 0.241689 0.631777 3 146.195 0
-0.956405 -0.785096 0.59103 3 145.595 0
4.74038 3.2182 0.380628 3 144.995 0
3.15858 11.7457 0.583197 3 144.395 0
-9.19354 1.93976 0.645776 3 143.795 0
5.96071 4.01569 0.640359 3 143.195 0
-3.81551 16.2108 0.462456 3 142.596 0
-2.99951 13.7023 0.498203 3 141.996 0
-10.054 8.08168 0.427125 3 141.396 0
2.76518 14.3217 0.798515 3 140.796 0
2.6419 7.32594 0.688356 3 140.196 0
-6.18976 -1.73493 0.506536 3 139.596 0
-0.469904 0.659215 0.686356 3 138.996 0
-0.988254 13.2348 0.623861 3 138.397 0
0.437305 15.3018 0.49262 3 137.797 0
-1.95036 13.9543 0.577531 3 137.197 0
-6.70931 14.0013 0.551782 3 136.597 0
5.07697 9.45719 0.71902 3 135.997 0
-10.6296 2.94993 0.690522 3 135.397 0
4.99787 10.915 0.629194 3 134.797 0
1.19998 14.351 0.58078 3 134.198 0
-2.20879 -1.13402 0.68444 3 133.598 0
-9.5303 11.7411 0.72927 3 132.998 0
-9.12164 0.560862 0.71952 3 132.398 0
-0.0893229 14.2253 0.706355 3 131.798 0
-4.51313 14.4317 0.807931 3 131.198 0
-10.2705 12.8923 0.636776 3 130.599 0
-5.87011 14.779 0.590946 3 129.999 0
5.86559 8.37578 0.615778 3 129.399 0
-8.8475 13.1678 0.807014 3 128.799 0
-3.29685 -2.14774 0.801764 3 128.199 0
-13.2393 11.7464 0.728853 3 127.599 0
5.64543 2.81037 0.600862 3 126.999 0
4.08887 5.53004 0.757434 3 126.4 0
-11.0855 7.17642 0.836762 3 125.8 0
-9.75115 10.1785 0.845678 3 125.2 0
-6.59514 -0.450194 0.762517 3 124.6 0
-1.80913 0.217361 0.72302 3 124 0
0.311621 -0.576595 0.694689 3 123.4 0
-11.2629 11.0558 0.902757 3 122.8 0
-5.03704 15.9427 0.788015 3 122.201 0
3.33832 2.43901 0.554532 3 121.601 0
-2.91051 15.1364 0.940088 3 121.001 0
3.97055 8.56071 0.695022 3 120.401 0
1.63831 15.6032 0.743519 3 119.801 0
-11.1778 9.00907 1 3 119.201 0
-6.80928 16.0721 0.989917 3 118.601 0
1.09613 0.859584 0.889758 3 118.002 0
-7.99461 14.6292 0.877759 3 117.402 0
4.08956 12.7605 0.777183 3 116.802 0
-4.89616 -2.65164 0.869509 3 116.202 0
-9.71674 4.23884 0.867593 3 115.602 0
-5.13104 -0.979309 0.791682 3 115.002 0
-11.1097 5.40396 0.936921 3 114.402 0
7.78721 8.35099 0.781433 3 113.803 0
4.85976 7.11172 1 3 113.203 0
-7.65726 -1.80809 0.961503 3 112.603 0
8.48827 9.88448 0.892508 3 112.003 0
6.69676 9.64715 0.899924 3 111.403 0
7.12302 11.4534 0.941838 3 110.803 0
5.66486 5.44916 0.817097 3 110.203 0
0.604353 -2.24949 1 3 109.604 0
-12.5922 6.27212 0.767767 3 109.004 0
-13.9944 6.87393 0.755684 3 108.404 0
-5.74748 17.5226 0.804181 3 107.804 0
-12.6002 7.86647 0.821513 3 107.204 0
3.32689 16.0349 1 3 106.604 0
-12.2418 2.73729 0.923089 3 106.005 0
4.58562 14.4812 1 3 105.405 0
4.97263 1.35517 0.99875 3 104.805 0
-7.3214 -5.72283 1 3 104.205 0
-14.4118 5.34986 0.824513 3 103.605 0
-5.9253 -4.24677 0.871759 3 103.005 0
-12.8103 4.54226 0.965169 3 102.405 0
-1.11087 15.4521 0.886925 3 101.806 0
-1.16775 -2.15958 0.77535 3 101.206 0
3.02539 0.901115 1 3 100.606 0
-11.9083 12.8497 1 3 100.006 0
7.1749 2.9989 0.931838 3 99.4061 0
-4.05301 17.5427 0.887008 3 98.8063 0
-0.294919 -3.98653 0.956253 3 98.2064 0
-7.7345 -3.76697 1 3 97.6066 0
5.85853 12.9327 1 3 97.0067 0
6.82816 1.24241 0.85651 3 96.4069 0
-4.06744 -4.30433 0.977252 3 95.807 0
-12.8822 10.0526 1 3 95.2071 0
-5.3464 -6.02705 1 3 94.6073 0
0.231784 16.7813 1 3 94.0074 0
-14.6529 10.699 0.882842 3 93.4076 0
2.06269 17.584 1 3 92.8077 0
-9.87389 14.6592 1 3 92.2079 0
3.98771 -0.8503 1 3 91.608 0
-14.2658 8.61121 1 3 91.0082 0
4.03646 17.9049 1 3 90.4083 0
1.98898 -0.806301 1 3 89.8085 0
-10.701 1.24505 1 3 89.2086 0
-8.75432 16.3061 0.958753 3 88.6088 0
2.94683 -2.55828 1 3 88.0089 0
7.93359 -0.464906 1 3 87.409 0
-7.60964 17.8956 1 3 86.8092 0
-2.24798 16.9621 1 3 86.2093 0
-9.50469 -1.14742 1 3 85.6095 0
3.8493 -4.34309 1 3 85.0096 0
-2.21984 -3.59329 1 3 84.4098 0
-12.756 0.88402 1 3 83.8099 0
-9.65271 -3.20711 1 3 83.2101 0
6.0104 18.2255 1 3 82.6102 0
-11.4325 -0.615406 1 3 82.0104 0
-10.7084 16.4765 1 3 81.4105 0
2.77489 19.4568 1 3 80.8107 0
6.84128 6.84275 1 3 80.2108 0
-0.8949 18.4331 1 3 79.611 0
6.563 14.8046 1 3 79.0111 0
9.06872 11.6874 1 3 78.4112 0
-15.1013 12.5277 1 3 77.8114 0
-11.5618 -2.61091 1 3 77.2115 0
5.93484 -0.398078 1 3 76.6117 0
11.074 12.0352 1 3 76.0118 0
8.68143 1.38846 1 3 75.412 0
7.83183 13.2584 1 3 74.8121 0
0.778768 19.5258 1 3 74.2123 0
4.94538 -2.60593 1 3 73.6124 0
-13.2538 -1.54674 1 3 73.0126 0
7.41371 4.92541 1 3 72.4127 0
9.07446 3.34879 1 3 71.8129 0
5.30012 16.3547 1 3 71.213 0
-2.81888 18.9694 1 3 70.6132 0
1.65809 -4.08661 1 3 70.0133 0
-14.4676 3.4822 1 3 69.4134 0
10.3669 10.166 1 3 68.8136 0
-1.43185 -5.58553 1 3 68.2137 0
-14.6612 1.49321 1 3 67.6139 0
-11.8688 14.8481 1 3 67.014 0
7.27424 16.6757 1 3 66.4142 0
-13.3279 -3.54931 1 3 65.8143 0
-16.094 4.64549 1 3 65.2145 0
0.559922 -5.75466 1 3 64.6146 0
8.54049 15.1289 1 3 64.0148 0
6.89857 -2.17565 1 3 63.4146 0
10.6679 1.61413 1 3 62.8145 0
11.4727 3.44489 1 3 62.2144 0
-13.6241 13.8751 1 3 61.6143 0
-6.7472 19.7 1 3 61.0141 0
-16.2336 8.96404 1 3 60.414 0
-16.5195 10.9421 1 3 59.8139 0
2.55865 -5.87049 1 3 59.2137 0
-9.59446 18.1374 1 3 58.6136 0
-16.2886 2.65513 1 3 58.0135 0
-15.7498 6.77817 1 3 57.4134 0
-14.9474 -0.485635 1 3 56.8132 0
1.41804 -7.56124 1 3 56.2131 0
9.80532 13.5806 1 3 55.613 0
-16.575 0.676205 1 3 55.0128 0
-8.73203 19.9417 1 3 54.4127 0
9.92058 -0.240741 1 3 53.8126 0
-4.79489 19.2785 1 3 53.2125 0
-1.39091 20.3697 1 3 52.6123 0
-5.49382 21.2579 1 3 52.0122 0
-3.35019 -6.1482 1 3 51.4121 0
12.4297 10.5647 1 3 50.8119 0
-12.698 16.6679 1 3 50.2118 0
-7.53069 21.5399 1 3 49.6117 0
-17.1917 12.8258 1 3 49.0116 0
-6.27694 23.0981 1 3 48.4114 0
8.79283 6.4076 1 3 47.8113 0
-17.7463 5.77237 1 3 47.2112 0
9.57091 8.33154 1 3 46.611 0
-11.5852 18.3284 1 3 46.0109 0
10.2096 4.99551 1 3 45.4108 0
-15.0207 -2.48443 1 3 44.8107 0
1.74822 21.2753 1 3 44.2105 0
-15.9842 14.4193 1 3 43.6104 0
5.84874 -4.38992 1 3 43.0103 0
11.7836 13.9052 1 3 42.4102 0
4.74826 19.7763 1 3 41.81 0
-2.49458 -7.96406 1 3 41.2099 0
9.24923 16.9987 1 3 40.6098 0
10.9253 6.86108 1 3 40.0096 0
-0.131384 21.9566 1 3 39.4095 0
11.7212 8.69551 1 3 38.8094 0
-14.4463 15.6972 1 3 38.2093 0
10.5145 15.4503 1 3 37.6091 0
-16.7576 -1.33625 1 3 37.009 0
-17.9406 3.78211 1 3 36.4089 0
-17.8371 7.76967 1 3 35.8087 0
-10.7229 20.1329 1 3 35.2086 0
-6.5973 -7.58692 1 3 34.6085 0
-18.2274 1.80289 1 3 34.0084 0
-3.53932 20.835 1 3 33.4082 0
4.70539 -6.1505 1 3 32.8081 0
-9.24167 -5.16358 1 3 32.208 0
-11.1504 -4.56814 1 3 31.6079 0
8.89792 -2.21686 1 3 31.0079 0
-12.9166 -5.50654 1 3 30.408 0
-14.4134 17.6964 1 3 29.808 0
-18.124 9.74849 1 3 29.208 0
6.72227 20.0977 1 3 28.608 0
-19.5219 6.69208 1 3 28.008 0
-19.9289 3.99467 1 3 27.408 0
-12.7164 19.9779 1 3 26.808 0
-4.48957 -7.83401 1 3 26.208 0
3.73517 21.5 1 3 25.608 0
13.1389 12.4348 1 3 25.008 0
-2.11155 22.2353 1 3 24.408 0
-0.575389 -7.40132 1 3 23.8081 0
-18.7962 11.632 1 3 23.2081 0
12.1896 5.31132 1 3 22.6081 0
-4.15049 22.7391 1 3 22.0081 0
-5.74095 -9.39412 1 3 21.4081 0
-14.6933 19.6766 1 3 20.8081 0
7.98415 18.5469 1 3 20.2081 0
5.70913 21.8218 1 3 19.6081 0
-8.76605 -7.10609 1 3 19.0081 0
7.80172 -3.95964 1 3 18.4081 0
-16.3216 16.3912 1 3 17.8081 0
3.41455 -7.67809 1 3 17.2082 0
11.9008 0.0394207 1 3 16.6082 0
9.95797 18.8689 1 3 16.0082 0
8.69558 20.4199 1 3 15.4082 0
6.70475 -6.19709 1 3 14.8082 0
-2.72255 24.1394 1 3 14.2082 0
-17.9679 14.6691 1 3 13.6082 0
2.31525 -9.3487 1 3 13.0082 0
-9.51552 21.7818 1 3 12.4082 0
12.9854 7.14608 1 3 11.8082 0
8.65798 -5.76709 1 3 11.2082 0
13.6951 9.01596 1 3 10.6083 0
11.2233 17.3202 1 3 10.0083 0
-20.0113 9.08711 1 3 9.40828 0
17.1266 28.1225 1 3 8.80828 0
64.5634 -23.1995 1 3 8.20829 0
-19.8091 77.099 1 3 7.6083 0
75.3504 -78.9753 1 3 7.00831 0
67.4795 -105.687 1 3 6.40832 0
-57.8182 120.921 1 3 5.80833 0
45.7373 -144.915 1 3 5.20834 0
-159.483 17.7512 1 3 4.60835 0
-149.86 80.2826 1 3 4.00836 0
-160.393 -80.0052 1 3 3.40835 0
-185.182 14.0305 1 3 2.80834 0
2.323 191.049 1 3 2.20833 0
142.92 133.263 1 3 1.60833 0
-37.5099 -194.712 1 3 1.00833 0
73.3376 185.762 1 3 0.408333 0
