# Supplementary material for: Study of tumor growth indicates the existence of an “immunological threshold” separating states of pro- and antitumoral peritumoral inflammation
Source: PLoS One. 2018 Nov 2;13(11):e0202823. doi: 10.1371/journal.pone.0202823 (PMC6214501; doi:10.1371/journal.pone.0202823)
Supplement: S1 Data — File containing the position and radius of particles at simulated times. A detailed description file is provided alongside the data. (ZIP) [file pone.0202823.s004.zip › minimal dataset/competent/1640.csv]

0 0 1.00104 2 204.031 0
-2.12187 2.75869 1.00104 2 129.64 0
2.82125 2.87443 1.00104 2 160.741 0
-7.95076 7.9542 1.00104 2 161.899 0
0.846295 3.41551 1.00104 2 204.039 0
-2.6497 5.67477 1.00104 2 161.908 0
1.03205 5.61359 1.00104 2 160.749 0
-4.58362 3.5006 1.00104 2 129.649 0
