# Supplementary material for: Study of tumor growth indicates the existence of an “immunological threshold” separating states of pro- and antitumoral peritumoral inflammation
Source: PLoS One. 2018 Nov 2;13(11):e0202823. doi: 10.1371/journal.pone.0202823 (PMC6214501; doi:10.1371/journal.pone.0202823)
Supplement: S1 Data — File containing the position and radius of particles at simulated times. A detailed description file is provided alongside the data. (ZIP) [file pone.0202823.s004.zip › minimal dataset/competent/22560.csv]

0 0 0.281016 0 19824.4 0
-4.86826 2.1013 0.352427 0 19796.7 0
-1.40557 0.265497 0.352427 0 19708.4 0
-0.855138 0.872348 0.027526 0 19847.3 0
-3.37316 2.09092 1.00013 0 19855.1 0
-1.90138 2.61005 0.352427 0 19801.7 0
-3.98546 3.49086 0.352427 0 19757 0
-3.0264 0.462014 0.352327 0 18977.4 0
2.18495e+07 -1.77318e+08 0.884706 0 18883.5 0
-4.53682 0.288604 0.352327 0 18825.3 0
-0.164108 -0.307476 0.0693958 3 210.579 0
-1.77072 2.26526 0.0155619 3 209.979 0
-6.1315 2.84894 0.131646 3 205.18 0
-0.0180839 3.3025 0.133896 3 204.58 0
-5.8468 -0.14511 0.112063 3 202.181 0
-0.0480375 0.313603 0.0364786 3 201.581 0
-3.43288 -2.25425 0.0569789 3 200.381 0
-4.47103 -3.36405 0.10548 3 199.182 0
-3.46277 5.61311 0.0810627 3 198.582 0
-3.82946 -0.0810638 0.0842294 3 197.982 0
-8.4361 0.541297 0.17031 3 196.782 0
-5.92951 -1.68029 0.128397 3 194.983 0
-3.23233 -2.61366 0.115897 3 194.383 0
-3.65342 3.70655 0.042812 3 193.783 0
0.171773 -0.28796 0.0671458 3 191.984 0
-6.42243 2.80965 0.160228 3 191.384 0
-3.15882 -1.71422 0.159644 3 190.784 0
-5.83523 2.8706 0.159644 3 190.184 0
-4.36436 -0.164133 0.13048 3 188.984 0
-3.57197 -5.0632 0.0407287 3 188.384 0
-6.42108 -0.364631 0.0509788 3 187.785 0
-6.27864 1.375 0.0572289 3 187.185 0
-4.81627 -4.39959 0.106813 3 186.585 0
-4.13512 2.98997 0.162644 3 185.985 0
-0.0895861 4.48284 0.204558 3 185.385 0
-5.10641 -2.94793 0.433208 3 184.785 0
-6.68978 -1.56477 0.292051 3 184.185 0
-4.69701 -0.207018 0.164144 3 183.586 0
-1.08081 0.903293 0.209057 3 182.986 0
-3.89637 4.40625 0.301884 3 182.386 0
-4.24715 3.22799 0.0180619 3 181.786 0
0.015648 -0.446876 0.157644 3 181.186 0
-1.79941 0.185032 0.0488955 3 180.586 0
-4.22496 3.78044 0.0233952 3 179.986 0
-3.65897 3.95591 0.206474 3 179.387 0
-1.83205 0.453946 0.111647 3 178.787 0
-5.66351 -3.24691 0.128896 3 178.187 0
-3.72653 -0.297986 0.102063 3 177.587 0
-4.83944 -2.42857 0.10823 3 176.987 0
-6.19865 -1.22472 0.30405 3 176.387 0
1.3276 0.306166 0.230306 3 175.787 0
-5.268 3.38559 0.193975 3 175.188 0
-7.00216 -2.06238 0.294468 3 174.588 0
-2.93648 3.8381 0.40721 3 173.988 0
-3.97831 -3.66041 0.278552 3 173.388 0
-4.91916 -2.02168 0.256304 3 172.788 0
-4.34139 -4.117 0.299967 3 172.188 0
-0.482325 4.33653 0.203641 3 171.589 0
-6.25417 0.711587 0.299967 3 170.989 0
-0.588032 -0.24619 0.35938 3 170.389 0
-0.0107788 0.691459 0.340298 3 169.789 0
-0.697519 1.03414 0.199391 3 169.189 0
0.667903 0.407053 0.394294 3 168.589 0
-4.79172 -3.62598 0.254887 3 167.989 0
-0.690026 0.477871 0.371046 3 167.39 0
-5.55854 4.00422 0.273303 3 166.79 0
-2.93696 -2.21315 0.382128 3 166.19 0
-6.47469 -4.0414 0.189142 3 165.59 0
-5.10274 -2.37729 0.0763126 3 164.99 0
-0.453727 2.96691 0.409043 3 164.39 0
1.24521 0.902373 0.366629 3 163.79 0
1.85678 0.2838 0.297384 3 163.191 0
-2.01435 5.02019 0.40246 3 162.591 0
-5.66257 -2.11742 0.373462 3 161.991 0
-6.7883 1.26325 0.44804 3 161.391 0
-1.65315 1.25075 0.386628 3 160.791 0
-6.88313 -0.733952 0.434874 3 160.191 0
-1.61707 5.61618 0.312883 3 159.591 0
-2.4141 5.73388 0.413876 3 158.992 0
-1.68084 -0.378274 0.341464 3 158.392 0
-0.117209 3.85104 0.403293 3 157.792 0
-4.54382 -4.66352 0.271136 3 157.192 0
-0.104303 1.63463 0.608195 3 156.592 0
-8.54249 8.69658 0.522701 3 155.992 0
-4.00744 -4.96076 0.341548 3 155.392 0
0.577679 -0.31386 0.332048 3 154.793 0
-2.43383 -1.31873 0.641943 3 154.193 0
-8.49833 -2.49561 0.573781 3 153.593 0
-6.03395 2.03551 0.628777 3 152.993 0
-7.52927 -2.49585 0.382628 3 152.393 0
-2.90665 4.8074 0.500786 3 151.793 0
-4.6534 3.25093 0.35213 3 151.193 0
-4.97582 -5.29501 0.493203 3 150.594 0
-8.51219 -0.469167 0.512369 3 149.994 0
2.19514 5.73435 0.526118 3 149.394 0
-5.5689 -3.96977 0.591696 3 148.794 0
-0.995108 -1.04581 0.537284 3 148.194 0
-5.19107 -1.0877 0.710854 3 147.594 0
-6.80465 4.65869 0.383461 3 146.995 0
-9.40042 -0.770326 0.420875 3 146.395 0
-7.95195 0.248398 0.393461 3 145.795 0
1.1099 1.68552 0.427875 3 145.195 0
-3.80908 5.17669 0.472788 3 144.595 0
-7.00992 -3.94889 0.35063 3 143.995 0
-4.73433 4.16724 0.561532 3 143.395 0
-3.41216 6.78075 0.602945 3 142.796 0
0.708938 2.75509 0.719437 3 142.196 0
-6.99593 0.272962 0.560449 3 141.596 0
1.4695 -0.503924 0.577947 3 140.996 0
-7.19767 2.66757 0.619778 3 140.396 0
-6.41602 3.6667 0.646692 3 139.796 0
-9.89562 2.09196 0.735852 3 139.196 0
-10.5113 -0.609237 0.644192 3 138.597 0
2.75945 -0.275227 0.732686 3 137.997 0
-0.569247 5.18134 0.63686 3 137.397 0
-2.31315 6.7404 0.495953 3 136.797 0
-8.06155 1.48946 0.839512 3 136.197 0
-6.52713 6.06844 0.482371 3 135.597 0
2.45334 1.35324 0.923089 3 134.997 0
-1.49738 -1.94405 0.483037 3 134.398 0
-1.7331 9.54834 0.731103 3 133.798 0
-2.63755 8.13729 0.888925 3 133.198 0
-3.12627 -4.30578 0.754768 3 132.598 0
4.3061 1.80158 0.696855 3 131.998 0
-10.9785 1.13016 0.708854 3 131.398 0
-1.41442 -4.64607 0.720104 3 130.798 0
-8.66139 3.01349 0.797098 3 130.199 0
-7.60019 5.4612 0.745268 3 129.599 0
-7.65386 4.06432 0.651109 3 128.999 0
-4.18308 7.81797 0.685606 3 128.399 0
-4.57822 6.11204 0.737686 3 127.799 0
-4.08028 -5.91955 0.596279 3 127.199 0
-4.02186 -2.70566 0.67694 3 126.599 0
-1.47421 3.81737 0.915339 3 126 0
-7.80624 -3.41612 0.576614 3 125.4 0
-0.905291 8.20737 0.841262 3 124.8 0
4.00194 -1.50358 0.963336 3 124.2 0
-3.39414 9.57747 0.733603 3 123.6 0
-10.1106 3.89779 0.899341 3 123 0
4.12229 0.342902 0.762517 3 122.401 0
-1.02274 6.56368 0.806014 3 121.801 0
3.23969 3.01807 0.900341 3 121.201 0
-6.49978 -2.97549 0.746685 3 120.601 0
-9.4107 -5.44019 0.657525 3 120.001 0
-11.4457 2.67968 0.90684 3 119.401 0
-8.9107 6.04346 0.686439 3 118.801 0
-1.98106 -3.18575 0.844928 3 118.202 0
-7.71897 7.12702 0.923672 3 117.602 0
2.82912 4.62996 0.746185 3 117.002 0
-8.78582 4.70184 0.645776 3 116.402 0
-2.52094 -5.91251 0.961336 3 115.802 0
-5.71645 5.09359 0.785932 3 115.202 0
1.15305 4.31572 0.916756 3 114.602 0
-9.58833 7.58845 1 3 114.003 0
2.21989 -1.73789 0.825179 3 113.403 0
5.7191 2.76677 1 3 112.803 0
-11.2707 7.29865 0.706688 3 112.203 0
-7.77806 -1.43868 0.701855 3 111.603 0
-10.5708 5.74146 1 3 111.003 0
-9.86008 -1.96687 0.86026 3 110.403 0
5.9555 -1.2261 1 3 109.804 0
0.749577 6.22221 0.998583 3 109.204 0
-0.769771 -5.9677 0.748935 3 108.604 0
0.694771 -5.12264 0.916173 3 108.004 0
-9.49252 0.528251 0.880675 3 107.404 0
3.65461 6.18171 1 3 106.804 0
-6.18268 -5.13799 0.720854 3 106.204 0
-12.5295 1.48847 0.701855 3 105.605 0
-0.674912 11.713 0.95217 3 105.005 0
-5.80914 7.36846 1 3 104.405 0
0.394775 -1.70437 1 3 103.805 0
-12.112 4.46683 1 3 103.205 0
4.7691 7.8695 1 3 102.605 0
-0.22671 -3.51788 0.916839 3 102.005 0
-9.41811 -3.77427 1 3 101.406 0
-6.99749 -6.34509 0.677357 3 100.806 0
0.858511 8.15298 0.920339 3 100.206 0
-3.56496 -7.57346 1 3 99.6061 0
-11.392 -4.09596 1 3 99.0062 0
-124.845 -83.2661 1 3 98.4064 0
2.77196 7.97636 1 3 97.8065 0
0.287847 13.4213 1 3 97.2067 0
-7.85405 -4.95138 0.957003 3 96.6068 0
-10.4416 -7.98042 1 3 96.007 0
-5.39681 -6.79511 0.984668 3 95.4071 0
-1.60292 -7.60465 0.962669 3 94.8072 0
2.76645 -5.15051 0.981751 3 94.2074 0
-12.1016 -0.160377 1 3 93.6075 0
4.55936 4.39613 1 3 93.0077 0
-7.05115 8.91287 0.979751 3 92.4078 0
-0.0311065 9.86436 1 3 91.808 0
1.96797 9.8076 1 3 91.2081 0
-8.59687 -6.88544 1 3 90.6083 0
0.61167 -7.03987 1 3 90.0084 0
-5.09654 9.23702 1 3 89.4086 0
-5.13508 -8.75417 0.963503 3 88.8087 0
3.64236 -3.3879 0.953087 3 88.2089 0
2.60976 -7.12683 1 3 87.609 0
-6.95522 -8.0235 0.99775 3 87.0091 0
5.83451 0.770129 1 3 86.4093 0
-10.2961 -10.1996 1 3 85.8094 0
6.0378 9.41555 1 3 85.2096 0
5.65168 6.07485 1 3 84.6097 0
-0.121737 -8.90038 1 3 84.0099 0
-12.1237 8.77735 1 3 83.41 0
1.69112 -3.48527 1 3 82.8102 0
-4.52984 11.1551 1 3 82.2103 0
7.62486 5.74903 1 3 81.6105 0
-12.7071 6.37625 1 3 81.0106 0
3.96511 9.70078 1 3 80.4108 0
-11.7141 -2.1221 1 3 79.8109 0
-2.85088 -9.44224 1 3 79.2111 0
-6.50088 10.8161 1 3 78.6112 0
-12.9225 -5.38317 1 3 78.0113 0
-4.80446 -10.6896 1 3 77.4115 0
-10.9534 -6.04713 1 3 76.8116 0
3.28164 11.602 1 3 76.2118 0
-16.3131 -6.00436 1 3 75.6119 0
-13.4108 2.94607 1 3 75.0121 0
9.24564 2.85538 1 3 74.4122 0
-8.43974 10.3266 1 3 73.8124 0
5.58631 -3.19166 1 3 73.2125 0
6.92021 7.62081 1 3 72.6127 0
-12.484 -7.33443 1 3 72.0128 0
6.79435 -4.78557 1 3 71.413 0
-13.9672 0.560111 1 3 70.8131 0
8.64175 -4.01462 1 3 70.2132 0
-13.9436 7.94819 1 3 69.6134 0
4.75199 -5.00932 1 3 69.0135 0
7.45718 3.75618 1 3 68.4137 0
-13.6367 -1.44221 1 3 67.8138 0
-10.2497 9.47596 1 3 67.214 0
8.11504 9.22469 1 3 66.6141 0
-13.2701 -3.40833 1 3 66.0143 0
-2.53159 11.0839 1 3 65.4144 0
9.29789 6.84495 1 3 64.8146 0
1.28345 11.6867 1 3 64.2147 0
7.66003 -2.27218 1 3 63.6147 0
6.59231 -6.77693 1 3 63.0146 0
-14.0709 4.86951 1 3 62.4144 0
2.31453 13.4004 1 3 61.8143 0
-5.80879 12.6925 1 3 61.2142 0
-12.0788 -9.29295 1 3 60.614 0
-3.77612 13.0074 1 3 60.0139 0
-1.20643 -10.5806 1 3 59.4138 0
-14.435 -6.69169 1 3 58.8137 0
5.25093 11.2542 1 3 58.2135 0
-2.97904 -11.5067 1 3 57.6134 0
-13.675 10.0396 1 3 57.0133 0
-15.5665 3.54181 1 3 56.4131 0
7.6935 -0.236746 1 3 55.813 0
10.045 8.70015 1 3 55.2129 0
9.41051 4.84857 1 3 54.6128 0
4.60513 -7.0038 1 3 54.0126 0
-15.7069 1.54675 1 3 53.4125 0
-7.20222 14.1272 1 3 52.8124 0
7.23733 11.0218 1 3 52.2122 0
3.87245 -8.86472 1 3 51.6121 0
9.23345 10.8827 1 3 51.012 0
-8.71001 -8.98122 1 3 50.4119 0
-7.89422 12.2507 1 3 49.8117 0
-9.97761 11.6051 1 3 49.2116 0
-1.80035 13.3175 1 3 48.6115 0
7.5726 1.75951 1 3 48.0113 0
4.36752 13.2815 1 3 47.4112 0
-3.05681 14.8735 1 3 46.8111 0
-15.1672 -2.72959 1 3 46.211 0
-6.68348 -10.0047 1 3 45.6108 0
-0.841049 15.0726 1 3 45.0107 0
9.36659 0.859043 1 3 44.4106 0
9.39809 -1.28278 1 3 43.8105 0
-11.7877 10.7545 1 3 43.2103 0
1.87632 -8.98749 1 3 42.6102 0
0.801839 -10.6744 1 3 42.0101 0
-0.282841 -12.3546 1 3 41.4099 0
11.1005 3.77898 1 3 40.8098 0
-8.43909 -10.9628 1 3 40.2097 0
-4.62298 -12.6801 1 3 39.6096 0
-2.05602 -13.2809 1 3 39.0094 0
11.1119 5.8999 1 3 38.4093 0
-15.5024 -0.721762 1 3 37.8092 0
-14.8007 -4.69568 1 3 37.209 0
-15.2814 6.46152 1 3 36.6089 0
-15.8336 8.60249 1 3 36.0088 0
11.1441 1.77953 1 3 35.4087 0
5.85952 -8.63782 1 3 34.8085 0
11.0922 -0.219764 1 3 34.2084 0
-9.26826 13.7039 1 3 33.6083 0
4.79622 -10.6386 1 3 33.0081 0
12.8029 4.8285 1 3 32.408 0
-6.5438 -11.9998 1 3 31.8079 0
10.3799 -3.0252 1 3 31.2079 0
2.80002 -10.7613 1 3 30.608 0
-13.9789 -8.66306 1 3 30.008 0
8.43695 -6.00411 1 3 29.408 0
-5.05502 14.5451 1 3 28.808 0
1.71714 -12.4526 1 3 28.208 0
-10.1912 -12.1967 1 3 27.608 0
6.39434 12.8951 1 3 27.008 0
-17.1758 -1.81717 1 3 26.408 0
3.00623 -19.6269 1 3 25.808 0
-11.603 20.1475 1 3 25.208 0
20.1691 32.8789 1 3 24.608 0
-11.1918 44.2609 1 3 24.0081 0
32.0892 48.0525 1 3 23.4081 0
59.8154 31.9155 1 3 22.8081 0
76.7391 -3.54412 1 3 22.2081 0
-78.6295 14.8978 1 3 21.6081 0
-81.634 31.4231 1 3 21.0081 0
41.6568 87.0726 1 3 20.4081 0
-43.8242 -94.0994 1 3 19.8081 0
-93.0651 54.9563 1 3 19.2081 0
76.1102 87.7528 1 3 18.6081 0
91.5178 80.8737 1 3 18.0081 0
127.479 14.07 1 3 17.4082 0
82.5495 103.915 1 3 16.8082 0
-134.612 -24.3012 1 3 16.2082 0
-20.8259 140.25 1 3 15.6082 0
-15.0919 -146.583 1 3 15.0082 0
-124.647 -85.2567 1 3 14.4082 0
136.187 75.779 1 3 13.8082 0
-90.8183 130.274 1 3 13.2082 0
150.699 -63.9926 1 3 12.6082 0
155.378 61.2451 1 3 12.0082 0
170.327 5.59862 1 3 11.4082 0
119.04 125.912 1 3 10.8083 0
-165.452 59.2862 1 3 10.2083 0
-165.357 67.4232 1 3 9.60827 0
18.5226 180.445 1 3 9.00828 0
-102.273 152.594 1 3 8.40829 0
-174.383 -64.7825 1 3 7.8083 0
-89.2852 165.535 1 3 7.20831 0
175.177 -74.2891 1 3 6.60832 0
7.13926 191.667 1 3 6.00833 0
-43.5153 188.385 1 3 5.40834 0
186.846 55.298 1 3 4.80835 0
-11.2529 -195.73 1 3 4.20835 0
-50.749 -190.45 1 3 3.60835 0
-32.9283 195.201 1 3 3.00835 0
-187.608 65.4207 1 3 2.40834 0
118.395 160.292 1 3 1.80833 0
-88.2697 179.104 1 3 1.20833 0
115.835 162.943 1 3 0.608333 0
-85.2103 -180.94 1 3 0.00833333 0
