# Supplementary material for: Study of tumor growth indicates the existence of an “immunological threshold” separating states of pro- and antitumoral peritumoral inflammation
Source: PLoS One. 2018 Nov 2;13(11):e0202823. doi: 10.1371/journal.pone.0202823 (PMC6214501; doi:10.1371/journal.pone.0202823)
Supplement: S1 Data — File containing the position and radius of particles at simulated times. A detailed description file is provided alongside the data. (ZIP) [file pone.0202823.s004.zip › minimal dataset/competent/16980.csv]

0.57171 5.8624 1.00013 0 14301.6 0
-2.63106 4.54346 1.00013 0 14369.3 0
-0.648946 4.27827 1.00013 0 14284.6 0
-1.72739 11.1518 0.767493 0 13639.3 0
-6.59553 5.07371 1.00013 0 14338.1 0
-3.09029 1.11004 1.00006 0 13770.4 0
-3.39265 6.39279 1.00013 0 14238.8 0
-1.41033 6.12768 1.00013 0 14395 0
-2.17176 7.97683 1.00006 0 13863.5 0
-8.11862 8.7722 1.00013 0 14237.5 0
-4.15394 8.24208 1.00013 0 14159.8 0
-3.85178 2.95932 1.00013 0 14403.8 0
-7.81628 3.48983 1.00006 0 13758.3 0
-8.57785 5.33891 1.00003 0 13304.7 0
-0.189426 7.71179 1.00006 0 13825.6 0
1.33324 4.01327 1.00006 0 13840.3 0
-4.61341 4.8086 1.00013 0 14343.7 0
1.79959 7.44101 1.00013 0 14301.7 0
-5.83415 3.22442 1.00013 0 14293.4 0
-1.86955 2.69416 1.00013 0 14275.3 0
-5.37467 6.65785 1.00013 0 14238.8 0
-7.35701 6.92306 1.00006 0 13780.6 0
-4.91564 10.0913 1.00013 0 14159.8 0
2.09485 2.16399 1.00006 0 13914.3 0
-2.93141 9.84078 1.00003 0 13416.4 0
-5.07259 1.37513 1.00006 0 13826.4 0
-0.95109 9.56108 1.00006 0 13825.6 0
-6.13631 8.50711 1.00006 0 13780.6 0
1.04712 9.29306 1.00006 0 13777.1 0
-1.10801 0.844873 1.00006 0 13767.9 0
3.41158 8.62481 1.00006 0 13745.3 0
0.242165 11.1659 1.00003 0 13370.5 0
-6.29328 -0.208963 1.00003 0 13339.5 0
0.11267 2.42907 1.00003 0 13310.8 0
-4.31093 -0.474157 1.00003 0 13299 0
-7.05493 1.64032 1.00003 0 13277.3 0
-18.696 -5.29017 1.00003 0 13245.3 0
-6.89787 10.3562 1.00003 0 13231.5 0
-0.0808636 1.31571 0.129313 3 204.58 0
2.31398 3.33554 0.171227 3 203.381 0
-8.58977 4.15364 0.0186452 3 201.581 0
-0.101656 1.06211 0.0273119 3 200.981 0
-8.68319 4.23757 0.10548 3 200.381 0
-4.81199 11.1999 0.109646 3 199.782 0
1.61086 6.3246 0.0996463 3 198.582 0
-3.35648 0.0626485 0.0785626 3 197.982 0
-1.13787 10.5772 0.0331452 3 197.382 0
-8.54502 4.27122 0.0316452 3 195.583 0
-3.86497 10.505 0.12748 3 194.983 0
-8.66392 2.58077 0.240388 3 194.383 0
1.07757 2.09462 0.0195619 3 193.783 0
-0.862703 11.3883 0.126897 3 193.183 0
-0.101135 1.13837 0.0483121 3 191.384 0
-2.20944 0.220057 0.230056 3 190.784 0
-8.62935 7.71857 0.140062 3 190.184 0
0.0693018 9.59176 0.0204786 3 188.984 0
-2.29359 -0.0652783 0.0481455 3 188.384 0
1.88478 8.55456 0.117563 3 185.985 0
2.73432 6.79282 0.12973 3 185.385 0
2.32308 9.30569 0.277219 3 184.785 0
-0.889066 11.8413 0.317216 3 184.185 0
1.02178 10.3915 0.0984796 3 183.586 0
-8.02372 9.9615 0.173977 3 182.986 0
-8.87437 4.01922 0.181976 3 182.386 0
-8.98157 7.64958 0.187809 3 181.786 0
-6.14308 11.23 0.136313 3 181.186 0
4.12912 2.08404 0.21339 3 180.586 0
-8.81537 7.90277 0.11373 3 179.986 0
-8.6639 7.22528 0.341964 3 179.387 0
1.27523 10.5518 0.200141 3 178.787 0
-8.31642 7.60446 0.170227 3 178.187 0
-9.65093 5.83518 0.182809 3 177.587 0
-5.8029 10.9992 0.237639 3 176.987 0
2.20724 5.48546 0.191642 3 176.387 0
-8.21685 2.24364 0.235555 3 175.787 0
-9.78842 7.10943 0.21339 3 175.188 0
-3.68196 10.7909 0.209307 3 174.588 0
-7.38724 0.420903 0.216473 3 173.988 0
3.01621 7.40533 0.216557 3 173.388 0
-8.36953 1.70331 0.306467 3 172.788 0
-5.42863 -1.25951 0.306217 3 172.188 0
-7.89126 0.61999 0.317299 3 171.589 0
-8.16695 10.3984 0.246971 3 170.989 0
-9.2951 7.20833 0.288552 3 170.389 0
-7.74492 -0.189412 0.44129 3 169.789 0
-9.32952 4.27996 0.296718 3 169.189 0
-10.0113 3.98838 0.260637 3 168.589 0
1.76477 5.27205 0.294468 3 167.989 0
-8.21334 0.231179 0.181143 3 167.39 0
1.9169 5.90505 0.309717 3 166.79 0
-4.22699 11.4493 0.521035 3 166.19 0
4.80457 7.95277 0.53645 3 165.59 0
-6.09942 -1.61967 0.390877 3 164.99 0
-2.07683 12.1268 0.263637 3 164.39 0
0.921851 1.17396 0.494287 3 163.79 0
-5.88287 11.4097 0.178976 3 163.191 0
1.81261 10.4094 0.353714 3 162.591 0
-5.70202 12.2963 0.282469 3 161.991 0
-0.27696 13.2469 0.460956 3 161.391 0
-8.63923 2.14004 0.201308 3 160.791 0
-10.5449 4.07948 0.279719 3 160.191 0
-0.311715 12.4173 0.368962 3 159.591 0
-9.64896 9.05997 0.54245 3 158.992 0
-2.74374 -0.312449 0.464789 3 158.392 0
1.8642 0.811239 0.367546 3 157.792 0
3.86038 10.049 0.484621 3 157.192 0
1.60418 11.6574 0.442957 3 156.592 0
-5.23821 11.6533 0.509536 3 155.992 0
-9.63837 7.97258 0.5457 3 155.392 0
-1.89241 -0.214896 0.307967 3 154.793 0
4.82874 10.166 0.488287 3 154.193 0
2.28902 11.0795 0.45479 3 153.593 0
0.430786 0.324375 0.574364 3 152.993 0
-10.4945 7.28452 0.513285 3 152.393 0
-9.3996 3.40115 0.587447 3 151.793 0
3.51119 1.7759 0.462206 3 151.193 0
-6.61233 -2.09324 0.296801 3 150.594 0
-7.33357 -1.48199 0.638526 3 149.994 0
-9.51727 6.47767 0.473455 3 149.394 0
-3.03065 -1.22585 0.484871 3 148.794 0
4.82657 5.89219 0.540783 3 148.194 0
0.370056 -0.719784 0.412876 3 147.594 0
3.5039 11.1627 0.67744 3 146.995 0
-0.573464 -0.600216 0.538283 3 146.395 0
2.78317 6.1344 0.515785 3 145.795 0
2.91201 4.38248 0.609945 3 145.195 0
-7.52864 12.9536 0.504703 3 144.595 0
5.27761 6.92643 0.573531 3 143.995 0
3.71234 5.39402 0.658525 3 143.395 0
-10.494 5.97267 0.624611 3 142.796 0
3.27679 -2.06889 0.656775 3 142.196 0
-10.0202 4.7926 0.54345 3 141.596 0
-10.6921 8.51094 0.637193 3 140.996 0
-8.64608 -0.842911 0.646442 3 140.396 0
-8.32214 -1.84398 0.40596 3 139.796 0
-3.75679 -1.87605 0.490704 3 139.196 0
-4.86632 -2.00167 0.625111 3 138.597 0
-2.01473 -1.06583 0.5422 3 137.997 0
4.95218 2.34268 0.550033 3 137.397 0
-9.08047 10.1497 0.658775 3 136.797 0
-6.67518 12.0788 0.705188 3 136.197 0
-1.34309 12.7614 0.706771 3 135.597 0
3.00924 0.684639 0.724687 3 134.997 0
-13.9534 3.93609 0.706938 3 134.398 0
-11.9147 6.29259 0.701605 3 133.798 0
2.74579 10.0971 0.611945 3 133.198 0
6.23865 3.18955 0.787182 3 132.598 0
-2.38724 -2.56295 1 3 131.998 0
-11.4253 4.80985 0.861843 3 131.398 0
0.887535 -1.82647 0.778016 3 130.798 0
0.452237 13.9508 0.541783 3 130.199 0
-9.46968 2.18556 0.63036 3 129.599 0
2.59152 12.1575 0.664858 3 128.999 0
-13.2313 6.80138 0.709521 3 128.399 0
-10.6751 3.07213 0.730186 3 127.799 0
3.72392 3.11456 0.879509 3 127.199 0
-4.09829 -3.26129 0.848011 3 126.599 0
-11.9206 7.78581 0.792015 3 126 0
-3.04031 11.8794 0.732353 3 125.4 0
5.44495 9.08352 0.754601 3 124.8 0
-9.4721 -5.15011 0.867593 3 124.2 0
-7.38739 -2.80788 0.67944 3 123.6 0
-8.25653 11.7273 0.914673 3 123 0
1.86208 -0.450361 0.887925 3 122.401 0
-10.4916 10.0194 0.735519 3 121.801 0
-13.0531 5.27107 0.827346 3 121.201 0
-4.32825 12.6642 0.693939 3 120.601 0
3.88491 6.87724 0.799181 3 120.001 0
-5.86321 -3.11559 0.873926 3 119.401 0
4.89948 11.9674 0.927922 3 118.801 0
-8.83947 13.274 0.707021 3 118.202 0
-6.95383 -4.68782 0.964169 3 117.602 0
-8.47863 -3.82034 0.792598 3 117.002 0
-9.03628 0.803058 0.81518 3 116.402 0
-10.0222 11.5461 0.854677 3 115.802 0
-9.76642 14.5186 0.845345 3 115.202 0
4.59587 0.953874 0.869176 3 114.602 0
-3.34303 -4.79951 0.837845 3 114.003 0
-12.3379 11.8412 0.872009 3 113.403 0
6.76488 12.536 0.962003 3 112.803 0
1.03503 12.7632 0.782849 3 112.203 0
5.0239 4.42119 0.942754 3 111.603 0
-14.7445 5.29061 0.857677 3 111.003 0
2.08607 14.2038 1 3 110.403 0
-5.08617 -4.71969 0.896757 3 109.804 0
-12.4759 3.46112 0.847011 3 109.204 0
-14.0398 10.275 0.837762 3 108.604 0
-0.693348 -1.93919 0.807764 3 108.004 0
7.57899 4.42552 1 3 107.404 0
-7.95085 14.7354 0.984084 3 106.804 0
-12.2269 9.97287 1 3 106.204 0
-1.55038 -4.37646 1 3 105.605 0
5.32894 13.7723 0.909923 3 105.005 0
3.90043 -0.660524 0.875009 3 104.405 0
-10.9846 13.1352 1 3 103.805 0
3.65401 13.2284 0.843511 3 103.205 0
6.28804 5.82036 0.900674 3 102.605 0
0.557872 15.4941 1 3 102.005 0
6.41547 1.41126 1 3 101.406 0
8.11182 6.3564 1 3 100.806 0
-15.7788 3.7347 1 3 100.206 0
9.16931 3.36659 0.90434 3 99.6061 0
-5.99292 -6.2772 0.884425 3 99.0062 0
4.89371 -2.19911 0.951337 3 98.4064 0
-11.529 15.0639 1 3 97.8065 0
-10.7728 1.32112 0.930588 3 97.2067 0
-15.0141 7.12689 1 3 96.6068 0
-7.91557 -6.40211 1 3 96.007 0
2.10631 -3.09673 0.902424 3 95.4071 0
-10.2628 -0.53998 1 3 94.8072 0
8.40387 1.62575 1 3 94.2074 0
-12.5748 1.70798 0.912923 3 93.6075 0
-2.85081 13.6009 1 3 93.0077 0
-6.62382 -8.05694 1 3 92.4078 0
9.656 5.16755 0.95017 3 91.808 0
-1.07675 14.4023 0.943671 3 91.2081 0
6.64683 7.67019 0.959336 3 90.6083 0
5.70267 -0.501944 0.922589 3 90.0084 0
7.1165 14.4662 1 3 89.4086 0
-4.65404 -8.39918 1 3 88.8087 0
-4.50339 14.7228 1 3 88.2089 0
-6.23453 13.7239 1 3 87.609 0
-14.2176 12.1079 1 3 87.0091 0
0.237916 -3.48786 1 3 86.4093 0
6.28661 10.6258 1 3 85.8094 0
6.83976 -2.05497 1 3 85.2096 0
-9.60339 -2.42449 1 3 84.6097 0
-16.2727 1.59276 1 3 84.0099 0
-12.9217 13.6283 1 3 83.41 0
-12.227 -0.172525 1 3 82.8102 0
-14.3978 2.28819 1 3 82.2103 0
-1.03271 16.7025 1 3 81.6105 0
-0.175055 -5.82775 1 3 81.0106 0
-2.1216 -6.29295 1 3 80.4108 0
-11.493 -5.85814 1 3 79.8109 0
-14.1705 0.297089 1 3 79.2111 0
-11.5677 -2.06041 1 3 78.6112 0
3.85753 -3.85911 1 3 78.0113 0
3.90862 15.055 1 3 77.4115 0
-6.23204 15.727 1 3 76.8116 0
0.781532 17.5443 1 3 76.2118 0
-4.11312 -6.47458 1 3 75.6119 0
8.22193 11.2235 1 3 75.0121 0
5.95496 -3.84828 1 3 74.4122 0
12.2722 5.33473 0.989001 3 73.8124 0
-2.72799 15.6439 1 3 73.2125 0
-4.49099 16.7101 0.988584 3 72.6127 0
-3.50127 -10.0335 1 3 72.0128 0
2.3711 16.3322 1 3 71.413 0
8.6439 13.177 1 3 70.8131 0
-2.76583 17.7005 1 3 70.2132 0
10.8387 6.71866 1 3 69.6134 0
-13.5678 8.48942 1 3 69.0135 0
10.3849 1.88918 1 3 68.4137 0
-0.718793 -7.75166 1 3 67.8138 0
11.0286 3.78191 1 3 67.214 0
-6.20229 17.7254 1 3 66.6141 0
1.61644 -4.94245 1 3 66.0143 0
-7.96914 16.7186 1 3 65.4144 0
-10.9049 -3.94726 1 3 64.8146 0
-13.5312 -1.68866 1 3 64.2147 0
-15.8931 11.0225 1 3 63.6147 0
-2.66216 -8.2185 1 3 63.0146 0
-9.98821 16.3504 1 3 62.4144 0
7.60235 -0.206287 1 3 61.8143 0
5.72162 15.8982 1 3 61.2142 0
-9.28918 18.2241 1 3 60.614 0
1.24269 -7.23672 1 3 60.0139 0
-1.28394 -9.66927 1 3 59.4138 0
7.7658 9.27655 1 3 58.8137 0
-12.8719 -3.57623 1 3 58.2135 0
8.82182 -1.79186 1 3 57.6134 0
8.05735 -3.63976 1 3 57.0133 0
-0.858689 18.6942 1 3 56.4131 0
3.40659 -5.83265 1 3 55.813 0
3.15566 -7.81679 1 3 55.2129 0
9.28426 7.97547 1 3 54.6128 0
4.18387 17.1773 1 3 54.0126 0
9.62175 0.0406761 1 3 53.4125 0
5.40551 -5.77112 1 3 52.8124 0
-16.046 -0.394246 1 3 52.2122 0
-7.54705 19.2056 1 3 51.6121 0
-4.47638 18.7348 1 3 51.012 0
5.15468 -7.75484 1 3 50.4119 0
-9.83787 -6.9789 1 3 49.8117 0
7.60478 16.5701 1 3 49.2116 0
11.2955 8.66476 1 3 48.6115 0
-16.5362 5.77526 1 3 48.0113 0
-14.8624 14.1077 1 3 47.4112 0
12.7533 7.29554 1 3 46.8111 0
9.74058 9.9227 1 3 46.211 0
10.04 -3.37761 1 3 45.6108 0
-2.59137 19.6927 1 3 45.0107 0
0.955345 19.5363 1 3 44.4106 0
-8.56873 -8.52322 1 3 43.8105 0
-11.1579 -8.48036 1 3 43.2103 0
-13.4192 15.7158 1 3 42.6102 0
-18.1713 2.2214 1 3 42.0101 0
2.59423 18.3905 1 3 41.4099 0
0.698691 -9.16132 1 3 40.8098 0
-11.8675 17.0344 1 3 40.2097 0
-2.1246 -11.484 1 3 39.6096 0
-11.1681 18.9076 1 3 39.0094 0
12.3673 2.15304 1 3 38.4093 0
7.39017 -5.52513 1 3 37.8092 0
-16.4798 12.9336 1 3 37.209 0
-13.4582 -5.48792 1 3 36.6089 0
-0.679938 20.6862 1 3 36.0088 0
-15.4809 9.06962 1 3 35.4087 0
-14.0347 17.6177 1 3 34.8085 0
-17.9444 0.234609 1 3 34.2084 0
-5.4929 -10.2149 1 3 33.6083 0
9.00591 15.1431 1 3 33.0081 0
9.37293 -5.26294 1 3 32.408 0
-17.7303 4.17131 1 3 31.8079 0
-16.9633 7.7276 1 3 31.2079 0
-12.8331 -7.3877 1 3 30.608 0
11.3398 -4.89709 1 3 30.008 0
-9.26821 20.2231 1 3 29.408 0
-18.442 6.38212 1 3 28.808 0
7.13919 -7.50898 1 3 28.208 0
-15.4351 -2.29863 1 3 27.608 0
-13.1089 19.3902 1 3 27.008 0
0.133922 -11.0798 1 3 26.408 0
-11.14 20.9275 1 3 25.808 0
7.94365 18.541 1 3 25.208 0
-5.82152 20.2137 1 3 24.608 0
-17.5389 -1.72453 1 3 24.0081 0
-7.49224 -10.2087 1 3 23.4081 0
11.604 0.303778 1 3 22.8081 0
4.45493 19.1584 1 3 22.2081 0
-4.02336 21.0888 1 3 21.6081 0
13.5221 3.78571 1 3 21.0081 0
2.61275 -9.74129 1 3 20.4081 0
-13.085 21.3899 1 3 19.8081 0
10.8401 -1.5446 1 3 19.2081 0
-2.22271 21.9588 1 3 18.6081 0
-17.3774 9.68617 1 3 18.0081 0
-15.0349 -4.25794 1 3 17.4082 0
-16.9338 -3.63076 1 3 16.8082 0
-20.1401 5.32551 1 3 16.2082 0
-5.6799 22.2087 1 3 15.6082 0
-18.853 8.33889 1 3 15.0082 0
10.1633 11.8774 1 3 14.4082 0
1.13499 21.5278 1 3 13.8082 0
10.5294 13.8436 1 3 13.2082 0
6.05969 17.8695 1 3 12.6082 0
11.7179 10.6196 1 3 12.0082 0
-15.402 16.0302 1 3 11.4082 0
-19.8215 3.35118 1 3 10.8083 0
-9.8886 -10.0258 1 3 10.2083 0
-0.305338 38.8777 1 3 9.60827 0
-17.1025 14.8315 1 3 9.00828 0
-21.1289 42.4044 1 3 8.40829 0
-59.7402 42.9293 1 3 7.8083 0
-93.2683 -31.1374 1 3 7.20831 0
-99.0861 55.9553 1 3 6.60832 0
-130.231 -16.6721 1 3 6.00833 0
114.347 90.1152 1 3 5.40834 0
106.238 -118.402 1 3 4.80835 0
118.075 118.973 1 3 4.20835 0
142.156 -105.976 1 3 3.60835 0
-178.298 -44.2898 1 3 3.00835 0
54.8387 181.38 1 3 2.40834 0
78.0861 -178.064 1 3 1.80833 0
-152.735 -125.169 1 3 1.20833 0
-199.349 2.02001 1 3 0.608333 0
76.354 -184.851 1 3 0.00833333 0
