# Supplementary material for: Study of tumor growth indicates the existence of an “immunological threshold” separating states of pro- and antitumoral peritumoral inflammation
Source: PLoS One. 2018 Nov 2;13(11):e0202823. doi: 10.1371/journal.pone.0202823 (PMC6214501; doi:10.1371/journal.pone.0202823)
Supplement: S1 Data — File containing the position and radius of particles at simulated times. A detailed description file is provided alongside the data. (ZIP) [file pone.0202823.s004.zip › minimal dataset/competent/14200.csv]

0 0 1.00003 0 10492.6 0
-8.33768 3.7967 1.00013 0 11411.6 0
-0.179211 -1.98489 1.00006 0 10758.2 0
-1.25426 5.14499 1.00013 0 11369.6 0
-8.89468 -2.17705 1.00003 0 10380.8 0
-3.0717 4.31013 1.00013 0 11437.2 0
-1.43997 3.15365 1.00013 0 11352.5 0
-0.699523 11.1149 1.00006 0 10707.2 0
-8.15186 5.78806 1.00013 0 11406 0
-8.52339 1.80557 1.00003 0 10454.1 0
-5.26004 -0.507344 1.00006 0 10838.3 0
-4.70308 5.46641 1.00013 0 11306.8 0
-2.88582 6.3014 1.00013 0 11462.9 0
-4.14621 11.4402 1.00003 0 10439.2 0
-2.70022 8.29264 1.00006 0 10931.5 0
-7.96646 7.77929 1.00013 0 11305.4 0
2.38005 6.81506 1.00006 0 10845 0
-4.51747 7.45775 1.00013 0 11227.7 0
4.38368 9.64109 1.00006 0 10690.6 0
-4.88879 3.47526 1.00013 0 11471.7 0
-9.9692 4.95326 1.00006 0 10826.2 0
-9.59769 8.93584 1.00003 0 10372.7 0
-0.511656 13.11 1.00003 0 10361.9 0
-1.06855 7.13624 1.00006 0 10893.5 0
0.377365 3.98878 1.00006 0 10908.3 0
-6.5203 4.63162 1.00013 0 11411.6 0
-9.78347 6.94463 1.00003 0 10458.8 0
-7.61242 11.7633 1.00003 0 10440.2 0
-7.07726 -1.34222 1.00003 0 10396.6 0
0.562846 5.98012 1.00013 0 11369.6 0
-6.70619 2.64034 1.00013 0 11361.4 0
1.12006 11.9531 1.00006 0 10813.2 0
-3.25715 2.319 1.00013 0 11343.2 0
-3.4427 0.32759 1.00006 0 10835.8 0
-6.33469 6.62284 1.00013 0 11306.8 0
-6.14911 8.61423 1.00006 0 10848.5 0
4.56917 11.6325 1.00006 0 10617.8 0
-4.33189 9.44899 1.00013 0 11227.7 0
0.191614 1.99747 1.00006 0 10982.2 0
-2.32888 12.2753 1.00003 0 10484.3 0
2.566 8.80621 1.00003 0 10438.4 0
-2.5146 10.2839 1.00006 0 10931.5 0
-7.44555 13.7563 1.00003 0 10299.4 0
-5.96354 10.6055 1.00006 0 10913.3 0
2.19434 4.82371 1.00006 0 10908.3 0
-11.9724 2.1274 1.00003 0 10313.2 0
-5.07446 1.4839 1.00006 0 10894.4 0
-0.882922 9.12767 1.00006 0 10893.5 0
3.82617 3.66745 1.00006 0 10890.4 0
-7.78071 9.77054 1.00006 0 10848.5 0
0.748587 7.97134 1.00006 0 10845 0
-10.3407 0.970872 1.00003 0 10407.4 0
-1.62572 1.1625 1.00006 0 10835.8 0
2.75183 10.7975 1.00006 0 10813.2 0
3.6404 1.67535 1.00006 0 10799.6 0
4.01179 5.65857 1.00003 0 10326.1 0
2.93476 12.7933 1.00006 0 10705.4 0
-13.2322 7.26639 1.00003 0 10506.1 0
-3.6282 -1.66354 1.00003 0 10492.6 0
-11.4152 8.10113 1.00003 0 10458.8 0
-10.1549 2.96199 1.00003 0 10454.1 0
0.939078 9.96017 1.00003 0 10438.4 0
-6.89171 0.649169 1.00003 0 10407.4 0
5.82888 6.4934 1.00003 0 10398.3 0
2.00893 2.8322 1.00003 0 10378.8 0
-1.81091 -0.828328 1.00003 0 10366.9 0
-8.70903 -0.185731 1.00003 0 10345.2 0
-4.09196 13.2706 0.831126 0 10333.7 0
4.19734 7.64992 1.00003 0 10326.1 0
-11.7866 4.11861 1.00003 0 10313.2 0
-11.6009 6.10978 1.00003 0 10312.4 0
-5.79526 12.5984 1.00003 0 10299.4 0
1.82299 0.840824 1.00003 0 10269.8 0
-13.4183 5.27516 1.00003 0 10234.3 0
1.14051 -0.0741822 0.141646 3 206.18 0
-12.8984 4.27841 0.0844794 3 205.58 0
-2.48123 -1.76508 0.111563 3 204.38 0
-11.8185 9.0924 0.0690625 3 201.381 0
-5.63412 13.7409 0.146395 3 200.182 0
-1.56836 13.0185 0.041312 3 199.582 0
-9.62342 10.2164 0.256471 3 198.982 0
-8.73139 10.5697 0.221223 3 197.782 0
-6.18217 -2.03856 0.11673 3 195.983 0
-6.41201 13.4743 0.0704792 3 195.383 0
1.33713 -0.189893 0.0861461 3 194.783 0
-4.66297 -1.39462 0.0331452 3 194.183 0
-2.42851 13.4075 0.132563 3 193.583 0
4.15882 2.63141 0.0581456 3 192.383 0
4.17048 12.8022 0.236639 3 190.584 0
2.91476 0.861623 0.059229 3 189.984 0
-1.36874 -1.93493 0.185559 3 189.384 0
3.93105 12.4646 0.0471454 3 187.585 0
-12.9556 3.9871 0.151312 3 186.985 0
3.06697 0.527063 0.271636 3 186.385 0
-8.72864 10.189 0.0353952 3 185.785 0
-8.80823 11.6971 0.183143 3 185.185 0
-13.1904 8.49422 0.186809 3 184.585 0
4.80017 10.6066 0.0316452 3 183.985 0
5.19133 5.40348 0.207724 3 183.386 0
-3.17365 13.0071 0.118563 3 182.786 0
-12.6668 8.43145 0.247471 3 182.186 0
1.50337 -0.190706 0.0797293 3 181.586 0
-9.72103 0.11591 0.0298952 3 180.986 0
-14.2966 6.36108 0.386045 3 180.386 0
0.664525 13.0399 0.171893 3 179.786 0
-4.38274 14.2199 0.164894 3 179.187 0
-10.8459 9.25639 0.237805 3 178.587 0
0.839613 13.6815 0.44879 3 177.987 0
-5.77843 -1.77603 0.349547 3 177.387 0
-9.89611 -0.73497 0.285052 3 176.787 0
5.92582 7.86112 0.279719 3 176.187 0
-8.18393 12.8093 0.191809 3 175.588 0
-9.93143 -0.180291 0.204141 3 174.988 0
1.15023 -0.450379 0.234139 3 174.388 0
2.80981 0.0222587 0.269886 3 173.788 0
5.4392 7.67237 0.235972 3 173.188 0
0.909784 -0.924332 0.296718 3 172.588 0
-6.19964 13.7782 0.244388 3 171.988 0
-6.54799 -2.56836 0.332048 3 171.389 0
1.06141 -1.66806 0.280469 3 170.789 0
1.87399 13.8267 0.462539 3 170.189 0
-4.92106 -1.75841 0.258554 3 169.589 0
-9.75362 -1.26661 0.233472 3 168.989 0
-12.9986 3.23856 0.410459 3 168.389 0
4.66343 2.59365 0.364963 3 167.789 0
-13.0286 2.63004 0.170643 3 167.19 0
1.45175 13.2034 0.294218 3 166.59 0
7.49623 10.762 0.589446 3 165.99 0
4.72767 4.58601 0.243305 3 165.39 0
-14.6853 5.70639 0.329799 3 164.79 0
-8.32971 10.8203 0.178393 3 164.19 0
-5.15589 13.785 0.318466 3 163.59 0
-4.82429 -2.52284 0.469705 3 162.991 0
-1.73027 13.3763 0.241388 3 162.391 0
-11.77 0.683474 0.40221 3 161.791 0
-8.26962 -3.45969 0.402877 3 161.191 0
4.8875 1.97535 0.272219 3 160.591 0
5.48487 8.53354 0.521035 3 159.991 0
-9.04254 10.1207 0.282552 3 159.391 0
-5.74684 -2.58673 0.455289 3 158.792 0
-10.5204 10.1281 0.470872 3 158.192 0
-3.88625 14.4839 0.397544 3 157.592 0
5.65223 10.5272 0.506036 3 156.992 0
-2.91969 13.5268 0.364963 3 156.392 0
5.18411 4.02893 0.40746 3 155.792 0
-15.5164 6.19197 0.630443 3 155.193 0
5.44651 3.09689 0.564782 3 154.593 0
-14.8296 7.19013 0.564698 3 153.993 0
-11.0966 -1.93922 0.321716 3 153.393 0
5.33764 4.8059 0.384128 3 152.793 0
6.58264 10.1561 0.468455 3 152.193 0
5.86346 9.5092 0.44429 3 151.593 0
1.25018 -2.40285 0.489037 3 150.994 0
-1.25075 -3.11582 0.551949 3 150.394 0
-10.3825 -2.33969 0.484537 3 149.794 0
4.73254 0.63773 0.506369 3 149.194 0
-6.13721 14.5551 0.534117 3 148.594 0
-11.5635 9.74807 0.635193 3 147.994 0
-1.27135 -4.14185 0.459872 3 147.394 0
-11.1433 -0.375292 0.512619 3 146.795 0
1.24503 14.4443 0.421875 3 146.195 0
2.74139 14.3219 0.539867 3 145.595 0
-3.74273 -3.12844 0.465289 3 144.995 0
-7.01576 15.3736 0.667774 3 144.395 0
0.207594 14.5652 0.623777 3 143.795 0
6.4146 5.12788 0.489454 3 143.195 0
-12.3292 -2.00024 0.53645 3 142.596 0
-11.5973 -1.27879 0.493537 3 141.996 0
-2.09688 -2.37406 0.552782 3 141.396 0
-14.9008 4.85354 0.533784 3 140.796 0
-6.37073 -3.4784 0.593613 3 140.196 0
3.83616 14.014 0.510702 3 139.596 0
-10.5489 -1.25554 0.5417 3 138.996 0
4.86289 13.1447 0.526284 3 138.397 0
-10.9644 11.1125 0.556282 3 137.797 0
-13.1436 0.888422 0.699272 3 137.197 0
-13.9118 -0.243028 0.616028 3 136.597 0
-4.92983 14.9283 0.730103 3 135.997 0
7.52777 9.64092 0.528951 3 135.397 0
-9.06043 12.4905 0.606695 3 134.797 0
-7.42859 -2.90453 0.57978 3 134.198 0
-1.44535 -6.48467 0.527368 3 133.598 0
5.7488 1.38299 0.754768 3 132.998 0
3.50265 15.2868 0.694439 3 132.398 0
-2.53986 -3.72145 0.866426 3 131.798 0
-13.1399 -1.19993 0.605029 3 131.198 0
-13.6914 2.15638 0.619611 3 130.599 0
-0.994772 14.6013 0.561948 3 129.999 0
-12.3527 -0.208024 0.652025 3 129.399 0
6.76708 8.64021 0.734769 3 128.799 0
-7.18963 16.6341 0.609945 3 128.199 0
0.441891 15.9048 0.72452 3 127.599 0
-9.55352 11.1891 0.689273 3 126.999 0
6.41749 11.7177 0.809514 3 126.4 0
6.1695 4.04148 0.58678 3 125.8 0
-15.8452 7.94762 0.692356 3 125.2 0
-12.65 9.24351 0.566615 3 124.6 0
1.97913 15.5031 0.853594 3 124 0
-1.14276 16.0533 0.86651 3 123.4 0
-10.4559 12.3654 0.766517 3 122.8 0
8.71653 8.74057 0.876842 3 122.201 0
-0.065959 -3.76902 0.788932 3 121.601 0
-5.76679 16.275 0.857594 3 121.001 0
2.20478 -1.11237 0.990251 3 120.401 0
-1.97165 -5.20384 0.72202 3 119.801 0
-11.4725 -2.90333 0.696939 3 119.201 0
-2.53458 14.8256 0.987918 3 118.601 0
-3.44482 -5.06637 0.756018 3 118.002 0
-14.2876 3.54335 0.883842 3 117.402 0
-9.2715 14.3714 0.925005 3 116.802 0
-11.0092 14.0474 0.842428 3 116.202 0
-8.63127 16.1069 0.924839 3 115.602 0
-3.87423 16.2957 1 3 115.002 0
-10.0449 -3.79616 0.986584 3 114.402 0
5.07078 14.6935 0.90609 3 113.803 0
3.80028 -0.11967 0.680606 3 113.203 0
-14.5964 -1.69258 0.923756 3 112.603 0
-7.89885 17.9795 0.912173 3 112.003 0
1.39595 -4.4121 0.809597 3 111.403 0
5.72424 -0.3223 0.831012 3 110.803 0
-8.3916 -4.81597 0.949004 3 110.203 0
-15.2775 -3.46591 0.95917 3 109.604 0
8.3725 3.77382 0.806847 3 109.004 0
-6.51573 -5.11408 0.950587 3 108.404 0
-0.847154 19.5994 0.900757 3 107.804 0
-0.314432 -5.50912 0.965169 3 107.204 0
-12.6219 11.058 0.964169 3 106.604 0
-16.8923 -2.3458 0.9935 3 106.005 0
-12.2055 12.8338 0.861927 3 105.405 0
6.55104 13.5142 0.988418 3 104.805 0
-13.9404 12.4081 0.925505 3 104.205 0
-14.4313 10.7111 0.833595 3 103.605 0
-4.07612 18.2172 0.915173 3 103.005 0
3.92694 -1.58204 0.777516 3 102.405 0
7.72956 5.3051 0.853344 3 101.806 0
-10.5259 15.8125 0.985084 3 101.206 0
-2.294 17.5219 1 3 100.606 0
-0.312445 17.7768 1 3 100.006 0
2.58916 -3.06031 0.994 3 99.4061 0
-14.4224 8.87177 1 3 98.8063 0
-13.3821 14.1547 0.908423 3 98.2064 0
-14.8786 1.05641 1 3 97.6066 0
-16.1089 9.94571 1 3 97.0067 0
3.05392 -4.9226 0.916423 3 96.4069 0
-8.48346 -6.74843 0.988584 3 95.807 0
-2.74873 19.5979 1 3 95.2071 0
-9.7816 17.6596 1 3 94.6073 0
4.49447 -3.64737 1 3 94.0074 0
9.09894 10.5801 1 3 93.4076 0
-18.8821 -2.52997 1 3 92.8077 0
9.71378 7.15502 1 3 92.2079 0
6.94973 2.65946 1 3 91.608 0
-12.5192 15.8542 1 3 91.0082 0
-11.7803 17.7117 1 3 90.4083 0
7.71363 7.15857 1 3 89.8085 0
-13.333 -3.17036 1 3 89.2086 0
1.63343 17.3227 1 3 88.6088 0
-17.0453 6.57234 0.931172 3 88.0089 0
7.17129 15.4128 1 3 87.409 0
-4.87944 -4.05412 1 3 86.8092 0
5.82083 -2.15086 1 3 86.2093 0
4.81932 -5.66629 1 3 85.6095 0
3.59883 16.9705 1 3 85.0096 0
-2.94905 -6.75194 1 3 84.4098 0
1.50974 -6.23865 1 3 83.8099 0
9.57669 5.15983 1 3 83.2101 0
-0.0926528 -7.4589 1 3 82.6102 0
-15.811 11.9204 1 3 82.0104 0
-15.2644 13.8441 1 3 81.4105 0
-5.9924 18.1195 1 3 80.8107 0
-6.54433 -7.18577 1 3 80.2108 0
7.31205 0.589109 1 3 79.611 0
-16.4265 4.67175 1 3 79.0111 0
-4.8482 -6.12713 1 3 78.4112 0
10.2664 3.28373 1 3 77.8114 0
5.55677 16.5851 0.995834 3 77.2115 0
-15.9804 2.72268 1 3 76.6117 0
-17.4556 -4.26444 1 3 76.0118 0
11.6296 6.5864 1 3 75.412 0
1.02643 19.2626 1 3 74.8121 0
-17.2276 1.15904 1 3 74.2123 0
0.295648 21.1235 1 3 73.6124 0
-10.2217 -5.78183 1 3 73.0126 0
-3.44802 -9.61766 1 3 72.4127 0
-4.77982 -8.12595 1 3 71.8129 0
-18.3879 5.17595 1 3 71.213 0
11.0966 10.5287 1 3 70.6132 0
8.14759 12.3348 1 3 70.0133 0
-15.7855 -5.36434 1 3 69.4134 0
-10.19 -7.78107 1 3 68.8136 0
-1.84679 -8.42012 1 3 68.2137 0
6.35372 -4.38433 1 3 67.6139 0
8.80397 1.92061 1 3 67.014 0
8.78443 14.2307 1 3 66.4142 0
7.66519 -1.37833 1 3 65.8143 0
-1.69667 21.299 1 3 65.2145 0
-18.9188 7.10422 1 3 64.6146 0
1.75262 -8.22399 1 3 64.0148 0
2.98838 18.8743 1 3 63.4146 0
-14.5107 15.6944 1 3 62.8145 0
10.1076 12.7313 1 3 62.2144 0
-7.0328 19.8268 1 3 61.6143 0
12.0568 12.2829 1 3 61.0141 0
11.1539 8.52986 1 3 60.414 0
-16.1218 -0.507573 1 3 59.8139 0
11.9762 4.61634 1 3 59.2137 0
2.34126 20.7693 1 3 58.6136 0
-15.9747 -7.3554 1 3 58.0135 0
-17.2029 13.3558 1 3 57.4134 0
10.6231 15.0153 1 3 56.8132 0
3.34945 -7.02105 1 3 56.2131 0
-18.9461 9.80115 1 3 55.613 0
3.58166 -9.01861 1 3 55.0128 0
-17.9137 3.23411 1 3 54.4127 0
-9.01112 19.5356 1 3 53.8126 0
-5.03354 19.8745 1 3 53.2125 0
-6.47702 -9.18377 1 3 52.6123 0
9.20698 -0.0414661 1 3 52.0122 0
12.1751 2.62857 1 3 51.4121 0
-11.0102 19.5565 1 3 50.8119 0
-11.8834 -4.5484 1 3 50.2118 0
0.0918095 -9.44963 1 3 49.6117 0
8.05405 -3.33696 1 3 49.0116 0
9.00672 16.2163 1 3 48.4114 0
6.72162 -6.34976 1 3 47.8113 0
5.23452 -7.68684 1 3 47.2112 0
-5.14521 -10.6759 1 3 46.611 0
-13.7733 17.5535 1 3 46.0109 0
-12.0727 -6.53774 1 3 45.4108 0
-10.0534 21.3114 1 3 44.8107 0
12.4664 14.2397 1 3 44.2105 0
-17.7382 11.3941 1 3 43.6104 0
5.46316 -9.67368 1 3 43.0103 0
-17.4558 8.46739 1 3 42.4102 0
-13.8017 -5.11384 1 3 41.81 0
-8.43506 -8.74053 1 3 41.2099 0
7.37833 17.4011 1 3 40.6098 0
-15.7524 17.2653 1 3 40.0096 0
-12.041 -8.53739 1 3 39.4095 0
9.56037 -2.01005 1 3 38.8094 0
-1.63436 -10.4592 1 3 38.2093 0
8.42057 -5.29764 1 3 37.6091 0
-3.69531 21.3599 1 3 37.009 0
13.202 7.82104 1 3 36.4089 0
-20.3229 5.6799 1 3 35.8087 0
10.6977 1.28969 1 3 35.2086 0
12.9601 9.80622 1 3 34.6085 0
-3.29107 -11.6101 1 3 34.0084 0
-19.8481 3.73703 1 3 33.4082 0
-20.4091 8.43739 1 3 32.8081 0
-7.83743 -10.6492 1 3 32.208 0
-16.5038 15.4124 1 3 31.6079 0
-18.1179 -0.631879 1 3 31.0079 0
-6.06752 21.5848 1 3 30.408 0
11.095 -0.699482 1 3 29.808 0
4.94889 18.4854 1 3 29.208 0
-19.161 1.67083 1 3 28.608 0
9.9501 -3.97025 1 3 28.008 0
-20.0509 -0.120261 1 3 27.408 0
13.5486 5.85138 1 3 26.808 0
-19.1321 12.8285 1 3 26.208 0
-21.0961 2.17448 1 3 25.608 0
-17.7332 16.989 1 3 25.008 0
-17.6448 -6.25506 1 3 24.408 0
-21.8126 7.01398 1 3 23.8081 0
4.30135 20.3813 1 3 23.2081 0
-6.54336 -12.1735 1 3 22.6081 0
6.77122 19.3091 1 3 22.0081 0
-8.06676 21.5386 1 3 21.4081 0
13.921 11.5599 1 3 20.8081 0
-21.779 4.25485 1 3 20.2081 0
-20.8031 -1.97324 1 3 19.6081 0
-10.1433 -9.78017 1 3 19.0081 0
1.95794 -10.2129 1 3 18.4081 0
-13.0041 19.3988 1 3 17.8081 0
12.5802 0.637069 1 3 17.2082 0
-15.0107 19.1243 1 3 16.6082 0
-20.34 11.2347 1 3 16.0082 0
-2.64277 23.0597 1 3 15.4082 0
-0.548584 22.9362 1 3 14.8082 0
-4.72923 23.0712 1 3 14.2082 0
-13.9905 -7.10471 1 3 13.6082 0
-12.2974 -10.5204 1 3 13.0082 0
-4.72434 -13.0049 1 3 12.4082 0
-13.9588 -9.10477 1 3 11.8082 0
-18.4432 14.924 1 3 11.2082 0
-7.10736 23.2933 1 3 10.6083 0
-23.2436 5.61679 1 3 10.0083 0
-8.80928 -12.3964 1 3 9.40828 0
-10.6859 -11.7048 1 3 8.80828 0
3.13279 -11.83 1 3 8.20829 0
14.4911 0.0471106 1 3 7.6083 0
-32.9163 -4.4146 1 3 7.00831 0
5.80332 63.2133 1 3 6.40832 0
97.6601 3.12274 1 3 5.80833 0
25.3253 112.671 1 3 5.20834 0
132.748 36.6425 1 3 4.60835 0
69.6593 135.3 1 3 4.00836 0
155.564 -61.9952 1 3 3.40835 0
119.367 131.12 1 3 2.80834 0
-96.0512 -159.8 1 3 2.20833 0
-102.511 162.938 1 3 1.60833 0
-100.748 169.396 1 3 1.00833 0
-188.662 -65.0278 1 3 0.408333 0
