# Supplementary material for: Study of tumor growth indicates the existence of an “immunological threshold” separating states of pro- and antitumoral peritumoral inflammation
Source: PLoS One. 2018 Nov 2;13(11):e0202823. doi: 10.1371/journal.pone.0202823 (PMC6214501; doi:10.1371/journal.pone.0202823)
Supplement: S1 Data — File containing the position and radius of particles at simulated times. A detailed description file is provided alongside the data. (ZIP) [file pone.0202823.s004.zip › minimal dataset/competent/14080.csv]

0 0 1.00003 0 10366.1 0
-8.31241 3.8554 1.00013 0 11285.1 0
-0.202435 -1.99372 1.00006 0 10631.6 0
-1.21898 5.15106 1.00013 0 11243 0
-8.91324 -2.11389 1.00003 0 10254.2 0
-3.04259 4.32973 1.00013 0 11310.6 0
-1.41949 3.16116 1.00013 0 11226 0
-0.617931 11.1207 1.00006 0 10580.7 0
-8.1118 5.8452 1.00013 0 11279.4 0
-8.5128 1.86568 1.00003 0 10327.5 0
-5.26673 -0.471007 1.00006 0 10711.8 0
-4.66543 5.4981 1.00013 0 11180.2 0
-2.84198 6.31955 1.00013 0 11336.4 0
-4.06378 11.467 1.00003 0 10312.6 0
-2.64153 8.30917 1.00006 0 10804.9 0
-7.91152 7.83519 1.00013 0 11178.8 0
2.42761 6.79397 1.00006 0 10718.4 0
-4.46493 7.48788 1.00013 0 11101.1 0
4.45151 9.60526 1.00006 0 10564.1 0
-4.86582 3.50857 1.00013 0 11345.2 0
-9.93534 5.02391 1.00006 0 10699.7 0
-9.53432 9.00353 1.00003 0 10246.1 0
-0.418806 13.1077 1.00003 0 10235.3 0
-1.01873 7.14094 1.00006 0 10766.9 0
0.404013 3.98266 1.00006 0 10781.7 0
-6.48892 4.6769 1.00013 0 11285.1 0
-9.73479 7.01357 1.00003 0 10332.2 0
-7.50108 11.8271 1.00003 0 10313.6 0
-7.08969 -1.29257 1.00003 0 10270 0
0.604269 5.97262 1.00013 0 11243 0
-6.68943 2.68729 1.00013 0 11234.8 0
1.20566 11.942 1.00006 0 10686.7 0
-3.24281 2.34 1.00013 0 11216.6 0
-3.44314 0.350249 1.00006 0 10709.2 0
-6.28842 6.66659 1.00013 0 11180.2 0
-6.08799 8.65654 1.00006 0 10721.9 0
4.65214 11.5949 1.00006 0 10491.2 0
-4.26461 9.47781 1.00013 0 11101.1 0
0.203562 1.99277 1.00006 0 10855.6 0
-2.24104 12.2891 1.00003 0 10357.8 0
2.62801 8.78368 1.00003 0 10311.9 0
-2.44084 10.2991 1.00006 0 10804.9 0
-7.40234 13.8247 1.00003 0 10172.9 0
-5.88766 10.6461 1.00006 0 10786.7 0
2.22735 4.80403 1.00006 0 10781.7 0
-11.9592 2.21272 1.00003 0 10186.6 0
-5.06635 1.51867 1.00006 0 10767.8 0
-0.821122 9.13041 1.00006 0 10766.9 0
3.85028 3.63578 1.00006 0 10763.8 0
-7.71114 9.82497 1.00006 0 10721.9 0
0.804415 7.96228 1.00006 0 10718.4 0
-10.3336 1.04755 1.00003 0 10280.9 0
-1.61987 1.17149 1.00006 0 10709.2 0
2.82856 10.7735 1.00006 0 10686.7 0
3.65028 1.64599 1.00006 0 10673 0
4.05067 5.62553 1.00003 0 10199.5 0
3.02905 12.7634 1.00006 0 10578.9 0
-13.1815 7.36151 1.00003 0 10379.5 0
-3.64407 -1.63963 1.00003 0 10366.1 0
-11.3578 8.18188 1.00003 0 10332.2 0
-10.1359 3.03401 1.00003 0 10327.5 0
1.00491 9.952 1.00003 0 10311.9 0
-6.88983 0.697435 1.00003 0 10280.9 0
5.88215 6.42858 1.00003 0 10271.7 0
2.027 2.81431 1.00003 0 10252.2 0
-1.82049 -0.81829 1.00003 0 10240.3 0
-8.71304 -0.124245 1.00003 0 10218.6 0
-3.80856 13.2804 0.831126 0 10207.2 0
4.25114 7.61531 1.00003 0 10199.5 0
-11.7589 4.2026 1.00003 0 10186.6 0
-11.5584 6.1924 1.00003 0 10185.8 0
-5.67757 12.648 1.00003 0 10172.9 0
1.82682 0.824493 1.00003 0 10143.3 0
-13.3817 5.37116 1.00003 0 10107.8 0
-10.6118 9.06017 0.0692291 3 217.577 0
-6.09455 -1.06416 0.0160619 3 209.779 0
0.042266 -1.01026 0.0130619 3 209.179 0
-8.86244 9.94614 0.0447287 3 207.98 0
-9.62197 10.0507 0.0454787 3 203.781 0
-13.5117 6.38943 0.0258952 3 203.181 0
1.03647 -0.469604 0.136813 3 202.581 0
-2.51877 -1.70211 0.118813 3 201.381 0
6.15392 7.61996 0.211141 3 200.781 0
-11.4084 1.26511 0.0918962 3 200.182 0
5.19849 5.52525 0.123563 3 198.382 0
-12.3386 8.7516 0.133479 3 197.182 0
-4.62923 -1.2977 0.0360619 3 194.783 0
1.17922 -0.174215 0.189309 3 193.583 0
-13.7999 6.41883 0.102396 3 192.983 0
0.744893 13.0133 0.164311 3 192.383 0
-9.44862 10.0118 0.0125619 3 191.184 0
-2.92656 13.1088 0.0633957 3 190.584 0
5.02794 8.54151 0.156978 3 189.984 0
-2.60861 -1.50618 0.038812 3 189.384 0
-5.79862 -1.4059 0.0666458 3 188.784 0
-5.98533 -1.30983 0.0953129 3 188.184 0
-9.77567 -0.741636 0.223473 3 187.585 0
1.35957 -0.0761889 0.0146453 3 186.985 0
-6.66918 12.4131 0.0173119 3 186.385 0
5.58092 9.47634 0.126063 3 185.785 0
5.98056 7.8188 0.0513955 3 185.185 0
-14.2227 6.55974 0.288968 3 184.585 0
4.96439 10.559 0.0787293 3 183.985 0
-11.6321 1.01139 0.236222 3 183.386 0
5.04815 4.52112 0.346964 3 182.786 0
-1.56393 13.2271 0.149895 3 182.186 0
-4.8682 13.6668 0.296551 3 181.586 0
5.31029 5.11593 0.283969 3 180.986 0
4.24235 12.7386 0.0774793 3 180.386 0
-8.82723 10.3299 0.12323 3 179.786 0
-10.5935 8.91899 0.0523122 3 179.187 0
-14.4079 4.47938 0.360046 3 178.587 0
-5.1571 13.9092 0.0740626 3 177.987 0
-10.7665 9.44811 0.301134 3 177.387 0
0.820636 13.4979 0.288302 3 176.787 0
3.10347 0.424503 0.286468 3 176.187 0
-5.76494 -1.80077 0.319883 3 175.588 0
0.337604 -3.31591 0.422542 3 174.988 0
-2.70524 13.4964 0.288135 3 174.388 0
4.69804 0.8101 0.331548 3 173.788 0
-5.51655 13.9232 0.284052 3 173.188 0
5.50817 4.26657 0.154728 3 172.588 0
-12.2354 9.21917 0.343964 3 171.988 0
-12.5189 8.32625 0.151645 3 171.389 0
-1.9583 13.7421 0.477038 3 170.789 0
-1.26043 14.1007 0.299051 3 170.189 0
2.73647 -0.0425503 0.231472 3 169.589 0
-11.377 9.48408 0.293385 3 168.989 0
5.59322 7.74716 0.341464 3 168.389 0
1.73501 -0.736906 0.566365 3 167.789 0
5.20386 12.6656 0.202308 3 167.19 0
1.5795 13.3644 0.460372 3 166.59 0
5.57343 10.4097 0.365463 3 165.99 0
-14.5971 7.50511 0.423042 3 165.39 0
-10.0373 -0.250847 0.320466 3 164.79 0
-14.5661 5.04494 0.226723 3 164.19 0
5.41075 3.60256 0.493453 3 163.59 0
4.67122 13.0734 0.468955 3 162.991 0
-7.37739 -2.67315 0.405043 3 162.391 0
0.968328 -1.28293 0.364879 3 161.791 0
-4.87682 14.3332 0.368296 3 161.191 0
-14.7376 5.62556 0.377545 3 160.591 0
-7.33785 15.3836 0.559199 3 159.991 0
-13.0545 3.32986 0.471705 3 159.391 0
-13.5195 10.1609 0.335798 3 158.792 0
-9.34126 10.3954 0.385211 3 158.192 0
-15.002 3.86256 0.49287 3 157.592 0
-15.3579 4.87169 0.577197 3 156.992 0
0.382255 14.1702 0.329799 3 156.392 0
-4.07414 14.545 0.460206 3 155.792 0
4.03575 13.8433 0.475038 3 155.193 0
2.20644 -1.6887 0.488954 3 154.593 0
4.85359 2.5293 0.477121 3 153.993 0
5.99235 9.75998 0.35363 3 153.393 0
-3.59336 -3.17523 0.5382 3 152.793 0
-5.03386 -1.85967 0.402293 3 152.193 0
5.84228 11.0446 0.300301 3 151.593 0
-6.12151 13.8681 0.274803 3 150.994 0
-13.6999 2.30238 0.712188 3 150.394 0
2.21949 13.7471 0.266137 3 149.794 0
-2.76981 -3.4824 0.325799 3 149.194 0
-13.7614 3.95369 0.465622 3 148.594 0
-14.2807 8.34728 0.476288 3 147.994 0
5.86617 8.72798 0.654525 3 147.394 0
-8.75376 12.58 0.456539 3 146.795 0
-14.3146 3.25562 0.423125 3 146.195 0
-4.39487 -3.6952 0.390877 3 145.595 0
-11.5888 0.330058 0.44229 3 144.995 0
-9.17661 11.4664 0.707188 3 144.395 0
3.81087 0.200187 0.45429 3 143.795 0
-2.92086 14.401 0.586863 3 143.195 0
-10.1343 -3.17553 0.620361 3 142.596 0
-10.4955 -1.53598 0.678107 3 141.996 0
6.97912 7.97974 0.666108 3 141.396 0
-10.9103 -0.388102 0.542283 3 140.796 0
-17.4613 2.17887 0.515035 3 140.196 0
-11.9645 -0.574844 0.522201 3 139.596 0
-0.46991 14.7318 0.622194 3 138.996 0
-4.73223 -2.78786 0.566365 3 138.397 0
-6.14783 -2.90152 0.835179 3 137.797 0
-2.00757 -3.86164 0.49112 3 137.197 0
6.88682 9.28256 0.494787 3 136.597 0
-13.1221 1.15401 0.574198 3 135.997 0
-1.76954 14.9383 0.682106 3 135.397 0
-11.4372 -2.638 0.771017 3 134.797 0
3.08933 14.3744 0.608195 3 134.198 0
6.23245 4.73759 0.696439 3 133.598 0
2.92036 -2.35973 0.479621 3 132.998 0
-12.711 -1.74036 0.782849 3 132.398 0
2.96974 -0.870888 0.618861 3 131.798 0
-3.28671 -4.2959 0.600279 3 131.198 0
-2.10946 -2.5815 0.779099 3 130.599 0
-15.0371 2.24816 0.613945 3 129.999 0
1.43939 -2.72525 0.791098 3 129.399 0
5.28449 14.0541 0.682273 3 128.799 0
-0.972769 -3.41714 0.618694 3 128.199 0
-4.08236 -5.39179 0.752851 3 127.599 0
-9.15233 13.7136 0.747935 3 126.999 0
1.09401 -4.27995 0.802764 3 126.4 0
-2.27282 -5.12471 0.710354 3 125.8 0
-13.2471 -0.235596 0.802931 3 125.2 0
7.98956 1.55724 0.821013 3 124.6 0
8.39637 8.17677 0.743185 3 124 0
-4.43103 15.7423 0.787599 3 123.4 0
2.73067 16.0566 0.709271 3 122.8 0
6.81471 10.5525 0.764934 3 122.201 0
-10.1867 12.5667 0.771933 3 121.601 0
-5.43767 -4.46888 0.885425 3 121.001 0
-16.392 9.63967 0.700188 3 120.401 0
-15.5534 8.39849 0.797098 3 119.801 0
-8.11491 -3.71985 0.784349 3 119.201 0
8.17785 9.72728 0.803264 3 118.601 0
-13.311 9.11076 0.737852 3 118.002 0
-2.76622 16.2145 0.940838 3 117.402 0
6.35505 12.8186 0.94792 3 116.802 0
6.53574 14.7873 0.757768 3 116.202 0
-9.4858 -4.35017 0.711354 3 115.602 0
4.16952 -1.78086 0.885925 3 115.002 0
-11.1782 14.0108 0.95867 3 114.402 0
-14.717 9.78602 0.822513 3 113.803 0
-9.28232 15.409 0.943671 3 113.203 0
5.72083 1.46175 0.86676 3 112.603 0
-4.20352 17.5149 0.993584 3 112.003 0
-10.938 15.692 0.731936 3 111.403 0
-14.5083 0.90206 0.814013 3 110.803 0
-12.3471 10.4044 0.852594 3 110.203 0
-0.801772 16.3178 1 3 109.604 0
6.84058 2.96842 1 3 109.004 0
-0.568753 -4.99869 1 3 108.404 0
-10.6091 10.6739 0.894841 3 107.804 0
-3.14521 19.2077 1 3 107.204 0
-6.09336 16.8842 1 3 106.604 0
-5.93228 15.0079 0.883842 3 106.005 0
-14.7235 -0.689472 0.741519 3 105.405 0
5.13374 -0.321431 0.856344 3 104.805 0
-7.11154 -5.06186 0.896341 3 104.205 0
0.461359 -6.4561 0.785516 3 103.605 0
1.54586 14.825 1 3 103.005 0
-12.8887 -3.53797 0.888091 3 102.405 0
-9.99591 17.0883 0.880925 3 101.806 0
9.91559 9.05612 1 3 101.206 0
7.87892 6.50352 1 3 100.606 0
-11.8727 12.2123 0.950754 3 100.006 0
9.80016 7.05938 1 3 99.4061 0
8.93666 0.0630889 0.931255 3 98.8063 0
-5.14006 19.2736 1 3 98.2064 0
-12.6456 15.3093 1 3 97.6066 0
-1.42385 18.2057 0.993834 3 97.0067 0
-11.8835 17.1467 1 3 96.4069 0
-7.02443 18.6451 1 3 95.807 0
-13.8444 11.508 1 3 95.2071 0
-16.4725 -0.787589 1 3 94.6073 0
-7.1713 -6.92642 0.949337 3 94.0074 0
-8.86049 -5.94922 1 3 93.4076 0
-11.205 -4.40358 1 3 92.8077 0
-8.0885 16.9433 1 3 92.2079 0
-1.60882 -6.70097 1 3 91.608 0
-15.6998 6.60914 1 3 91.0082 0
-16.2959 1.2033 1 3 90.4083 0
8.015 13.8363 1 3 89.8085 0
9.32107 5.1177 1 3 89.2086 0
-3.46352 -6.88535 0.86401 3 88.6088 0
2.11683 -5.7729 1 3 88.0089 0
-5.28143 -6.62084 0.965669 3 87.409 0
8.82589 3.18054 1 3 86.8092 0
4.82654 -3.55433 1 3 86.2093 0
-16.3394 3.20201 1 3 85.6095 0
-16.0732 -3.48712 1 3 85.0096 0
-0.266127 -8.18124 1 3 84.4098 0
2.84811 -3.84045 1 3 83.8099 0
-14.3841 -2.39937 0.984918 3 83.2101 0
0.515578 18.6796 1 3 82.6102 0
-16.9982 5.08944 1 3 82.0104 0
-19.6059 10.0889 1 3 81.4105 0
10.7511 3.72157 1 3 80.8107 0
-10.9851 18.9143 1 3 80.2108 0
-2.03627 20.8665 1 3 79.611 0
-15.8231 11.246 1 3 79.0111 0
4.32996 15.4407 1 3 78.4112 0
-13.3792 13.4494 1 3 77.8114 0
10.1126 1.6526 1 3 77.2115 0
11.5863 7.95769 1 3 76.6117 0
-8.83206 -7.94838 1 3 76.0118 0
-9.02406 18.7061 1 3 75.412 0
6.06953 -5.63907 1 3 74.8121 0
-4.34368 -8.52892 1 3 74.2123 0
1.14042 16.7804 1 3 73.6124 0
1.90073 20.187 1 3 73.0126 0
6.95315 0.0617357 1 3 72.4127 0
-2.34497 -8.56014 1 3 71.8129 0
11.242 5.67327 1 3 71.213 0
7.94978 15.8344 1 3 70.6132 0
6.05367 -1.93212 1 3 70.0133 0
1.689 -7.7599 1 3 69.4134 0
-15.3574 13.1885 1 3 68.8136 0
9.87944 11.0541 1 3 68.2137 0
6.04083 16.4751 1 3 67.6139 0
-18.3045 3.57537 1 3 67.014 0
8.03184 -1.64698 1 3 66.4142 0
-14.6285 15.0513 1 3 65.8143 0
-13.8671 16.8986 1 3 65.2145 0
-17.9616 8.95171 1 3 64.6146 0
8.03716 11.8325 1 3 64.0148 0
12.0382 2.19157 1 3 63.4146 0
-4.07542 20.9758 1 3 62.8145 0
-17.665 6.97502 1 3 62.2144 0
6.8124 -3.78227 1 3 61.6143 0
-14.4308 -4.62612 1 3 61.0141 0
-18.9704 5.46081 1 3 60.414 0
4.29024 17.4388 1 3 59.8139 0
-6.07374 21.0477 1 3 59.2137 0
-17.7995 10.9432 1 3 58.6136 0
2.47363 18.2724 1 3 58.0135 0
-6.3363 -8.68645 1 3 57.4134 0
-12.7362 -5.68815 1 3 56.8132 0
12.6726 4.27549 1 3 56.2131 0
-13.0945 18.7309 1 3 55.613 0
-10.8233 -6.36553 1 3 55.0128 0
8.04914 -5.35395 1 3 54.4127 0
8.79192 -3.49697 1 3 53.8126 0
13.0282 6.57191 1 3 53.2125 0
4.08339 -5.41092 1 3 52.6123 0
-7.96365 20.4041 1 3 52.0122 0
-8.01492 -9.77364 1 3 51.4121 0
10.0452 -5.23928 1 3 50.8119 0
5.91868 18.6001 1 3 50.2118 0
-5.20244 -10.3339 1 3 49.6117 0
-10.7875 -8.36339 1 3 49.0116 0
-18.2692 0.877632 1 3 48.4114 0
10.0285 -1.53253 1 3 47.8113 0
-19.7628 2.20701 1 3 47.2112 0
4.10046 19.4307 1 3 46.611 0
9.78998 15.0518 1 3 46.0109 0
11.2788 0.0285007 1 3 45.4108 0
-20.4296 4.093 1 3 44.8107 0
-15.85 16.635 1 3 44.2105 0
-7.57878 22.3671 1 3 43.6104 0
-3.20276 -10.3655 1 3 43.0103 0
-0.0568145 20.5961 1 3 42.4102 0
-17.717 -2.35098 1 3 41.81 0
-9.97796 -10.1921 1 3 41.2099 0
12.0377 -1.8218 1 3 40.6098 0
13.3041 8.98195 1 3 40.0096 0
-16.6057 14.7526 1 3 39.4095 0
-6.8597 -11.4526 1 3 38.8094 0
-17.3336 12.888 1 3 38.2093 0
-5.01843 22.7451 1 3 37.6091 0
9.85554 13.0536 1 3 37.009 0
-2.96554 22.6381 1 3 36.4089 0
13.2045 0.566914 1 3 35.8087 0
-19.526 7.7076 1 3 35.2086 0
13.9637 -1.28312 1 3 34.6085 0
-21.1714 8.84415 1 3 34.0084 0
-14.5029 -6.62496 1 3 33.4082 0
13.9598 2.74492 1 3 32.8081 0
11.6015 12.0792 1 3 32.208 0
11.6325 10.0799 1 3 31.6079 0
5.63543 -7.5912 1 3 31.0079 0
3.64868 -7.36147 1 3 30.408 0
-12.6725 -7.687 1 3 29.808 0
10.7878 -3.38232 1 3 29.208 0
-9.93442 20.609 1 3 28.608 0
-19.2503 12.3197 1 3 28.008 0
3.0352 -9.26507 1 3 27.408 0
-16.2364 -5.48367 1 3 26.808 0
3.52978 21.3474 1 3 26.208 0
5.72944 20.591 1 3 25.608 0
-1.00098 -10.0409 1 3 25.008 0
-12.1786 20.499 1 3 24.408 0
1.27591 22.0869 1 3 23.8081 0
14.4589 5.17443 1 3 23.2081 0
-12.3137 -9.65463 1 3 22.6081 0
-17.8802 -4.34429 1 3 22.0081 0
1.07541 -9.66321 1 3 21.4081 0
-20.8314 6.19243 1 3 20.8081 0
-4.23022 -12.0816 1 3 20.2081 0
7.76194 17.8254 1 3 19.6081 0
-16.3097 -7.48223 1 3 19.0081 0
7.57315 19.8159 1 3 18.4081 0
-17.8272 16.3377 1 3 17.8081 0
-19.1242 -0.929852 1 3 17.2082 0
-20.6179 0.400014 1 3 16.6082 0
-6.52125 24.0647 1 3 16.0082 0
11.5539 14.1091 1 3 15.4082 0
-15.0736 18.493 1 3 14.8082 0
-8.82464 -11.8252 1 3 14.2082 0
2.4003 -11.1614 1 3 13.6082 0
12.7648 -3.68473 1 3 13.0082 0
5.15827 22.5076 1 3 12.4082 0
-1.85967 -11.847 1 3 11.8082 0
-19.6157 -2.97968 1 3 11.2082 0
-21.7288 2.57277 1 3 10.6083 0
-0.814061 22.4498 1 3 10.0083 0
-21.0229 -1.55847 1 3 9.40828 0
14.746 7.59602 1 3 8.80828 0
-10.9473 22.3211 1 3 8.20829 0
-3.90655 24.4075 1 3 7.6083 0
-13.1598 22.157 1 3 7.00831 0
41.1123 52.7099 1 3 6.40832 0
93.3399 -32.1959 1 3 5.80833 0
-112.745 24.7296 1 3 5.20834 0
-116.864 66.8826 1 3 4.60835 0
62.2955 138.739 1 3 4.00836 0
-9.91685 165.092 1 3 3.40835 0
-138.076 110.28 1 3 2.80834 0
162.898 90.3301 1 3 2.20833 0
139.013 -133.884 1 3 1.60833 0
-26.8545 195.264 1 3 1.00833 0
153.244 -127.848 1 3 0.408333 0
