# Supplementary material for: Study of tumor growth indicates the existence of an “immunological threshold” separating states of pro- and antitumoral peritumoral inflammation
Source: PLoS One. 2018 Nov 2;13(11):e0202823. doi: 10.1371/journal.pone.0202823 (PMC6214501; doi:10.1371/journal.pone.0202823)
Supplement: S1 Data — File containing the position and radius of particles at simulated times. A detailed description file is provided alongside the data. (ZIP) [file pone.0202823.s004.zip › minimal dataset/competent/17080.csv]

0.913004 6.30532 1.00013 0 14407 0
-2.30824 5.03138 1.00013 0 14474.7 0
-0.329926 4.73863 1.00013 0 14390 0
-6.26476 5.61688 1.00013 0 14443.5 0
-2.81507 1.60479 1.00006 0 13875.8 0
-3.0438 6.8912 1.00013 0 14344.2 0
-1.06547 6.59838 1.00013 0 14500.4 0
-1.80098 8.45815 1.00006 0 13968.9 0
-7.73624 9.33618 1.00013 0 14342.9 0
-3.77937 8.75091 1.00013 0 14265.2 0
-3.55082 3.46454 1.00013 0 14509.2 0
-7.5075 4.04988 1.00006 0 13863.7 0
-8.24324 5.90952 1.00003 0 13410.1 0
0.177433 8.16511 1.00006 0 13931 0
1.65644 4.43947 1.00006 0 13945.7 0
-4.28648 5.32423 1.00013 0 14449.1 0
2.15558 7.87198 1.00013 0 14407.1 0
-5.52923 3.75719 1.00013 0 14398.8 0
-1.57237 3.17169 1.00013 0 14380.7 0
-5.0221 7.18386 1.00013 0 14344.2 0
-7.00056 7.47661 1.00006 0 13886 0
-4.51504 10.6107 1.00013 0 14265.2 0
2.37206 2.51552 1.00006 0 14019.7 0
-2.53666 10.3178 1.00003 0 13521.8 0
-4.79344 1.89745 1.00006 0 13931.8 0
-0.558031 10.025 1.00006 0 13931 0
-5.7578 9.0436 1.00006 0 13886 0
1.42053 9.73176 1.00006 0 13882.5 0
-0.836739 1.31186 1.00006 0 13873.3 0
3.40235 9.43567 1.00006 0 13850.7 0
0.700858 11.6198 1.00003 0 13475.9 0
-6.03608 0.330426 1.00003 0 13444.9 0
0.405925 2.87892 1.00003 0 13416.2 0
-4.0578 0.0377687 1.00003 0 13404.4 0
-6.7719 2.19016 1.00003 0 13382.7 0
-18.7539 -5.36677 1.00003 0 13350.7 0
-6.49352 10.9033 1.00003 0 13336.9 0
-2.98874 0.46644 0.041062 3 231.974 0
1.18245 10.723 0.0188952 3 210.379 0
1.77306 5.56542 0.132396 3 207.38 0
-7.4024 10.3486 0.062479 3 206.18 0
-2.10247 0.867479 0.0258119 3 205.58 0
-0.31438 11.0132 0.0168952 3 201.981 0
2.63066 5.01648 0.132563 3 201.381 0
1.88577 6.81208 0.0929795 3 200.781 0
-9.27363 6.44578 0.11273 3 200.182 0
-5.99732 11.894 0.0992296 3 197.782 0
-8.134 7.09943 0.12498 3 196.582 0
-7.88814 2.82322 0.167977 3 194.783 0
1.9601 5.46759 0.0692291 3 194.183 0
-0.871187 11.0708 0.0923129 3 192.983 0
-3.68191 -0.98921 0.0935629 3 192.383 0
2.75297 10.3335 0.107396 3 189.384 0
-3.66462 -1.17869 0.0970629 3 188.784 0
-1.4676 10.7065 0.101146 3 188.184 0
-3.4475 10.9918 0.0851461 3 187.585 0
-9.31201 10.3482 0.0484788 3 186.985 0
-1.90724 0.877508 0.155811 3 186.385 0
3.21244 7.33259 0.186392 3 185.785 0
1.22008 2.24524 0.0183119 3 185.185 0
-6.93747 1.0492 0.0948962 3 184.585 0
-8.32164 4.80335 0.0913128 3 183.985 0
-7.56705 10.4592 0.135063 3 183.386 0
-8.70629 4.05803 0.197142 3 182.786 0
-9.03418 4.90725 0.272303 3 182.186 0
-0.532915 11.177 0.149228 3 181.586 0
-1.78572 0.424404 0.299301 3 180.986 0
-2.33087 0.445921 0.246555 3 180.386 0
-7.98828 0.674532 0.26672 3 179.786 0
-8.67585 4.51002 0.251304 3 179.187 0
-7.9136 2.41623 0.0888961 3 178.587 0
0.627488 1.42657 0.434791 3 177.987 0
2.51226 10.1953 0.168727 3 177.387 0
-3.12654 11.4289 0.21739 3 176.787 0
2.00182 11.7164 0.303717 3 176.187 0
-3.24067 -1.03693 0.350214 3 175.588 0
2.96109 7.05316 0.148812 3 174.988 0
1.06431 1.05116 0.136563 3 174.388 0
-1.3364 11.173 0.374295 3 173.188 0
-3.40308 -3.449 0.26222 3 171.988 0
2.41754 10.9467 0.569031 3 171.389 0
4.37465 8.60658 0.277636 3 170.789 0
-0.804831 11.4087 0.205891 3 170.189 0
4.22899 7.10607 0.594279 3 169.589 0
-8.31167 8.03383 0.35688 3 168.989 0
2.48256 5.33895 0.220057 3 168.389 0
-1.75277 -0.679432 0.339048 3 167.789 0
2.18167 5.79806 0.325466 3 167.19 0
-1.97191 11.5368 0.343798 3 166.59 0
-1.23286 -0.0941906 0.461039 3 165.99 0
-3.55505 11.3027 0.138146 3 165.39 0
-7.32497 0.433723 0.293135 3 164.79 0
-8.54474 2.99129 0.454956 3 164.19 0
-9.3578 9.91943 0.380628 3 163.59 0
-2.55556 -0.310897 0.541033 3 162.991 0
-3.6146 11.9264 0.466039 3 162.391 0
1.06256 1.90054 0.177226 3 161.791 0
2.969 11.7954 0.427125 3 161.191 0
-4.16466 12.6468 0.434374 3 160.591 0
-1.03087 -0.945889 0.410876 3 159.991 0
-3.6942 -1.71079 0.436041 3 159.391 0
2.68256 6.45866 0.506202 3 158.792 0
-7.5076 1.05536 0.35438 3 158.192 0
3.4497 1.51843 0.456956 3 157.592 0
1.54915 1.33473 0.420542 3 156.992 0
-0.118589 12.978 0.585947 3 156.392 0
0.427505 0.530773 0.481038 3 155.792 0
-0.306831 -0.156514 0.473372 3 155.193 0
3.36833 6.87729 0.294301 3 154.593 0
2.27623 12.5437 0.566031 3 153.993 0
3.04354 3.86406 0.498036 3 153.393 0
1.4238 0.409617 0.509119 3 152.793 0
-9.43339 4.20992 0.507952 3 152.193 0
-2.67072 11.945 0.470622 3 151.593 0
-1.01125 13.503 0.447623 3 150.994 0
1.52669 -0.606555 0.512285 3 150.394 0
-6.76295 -1.07403 0.556116 3 149.794 0
3.30858 12.6229 0.466872 3 149.194 0
4.90384 8.00068 0.526701 3 148.594 0
-9.24721 7.3339 0.680773 3 147.994 0
-9.0401 12.2093 0.572114 3 147.394 0
6.00721 7.39008 0.725103 3 146.795 0
3.88915 8.08169 0.438624 3 146.195 0
4.58232 1.55342 0.666024 3 145.595 0
0.179865 14.1252 0.600362 3 144.995 0
1.41777 14.7631 0.775516 3 144.395 0
-6.64906 -2.16343 0.524951 3 143.795 0
-7.64166 -1.57787 0.442957 3 143.195 0
-7.72984 11.9281 0.595446 3 142.596 0
-9.83572 5.25888 0.593363 3 141.996 0
1.20699 13.2739 0.729103 3 141.396 0
-2.3165 -1.57936 0.722603 3 140.796 0
-5.21528 12.175 0.714604 3 140.196 0
-2.35956 -3.95561 0.553532 3 139.596 0
-4.82456 13.371 0.544783 3 138.996 0
3.67269 6.05232 0.559699 3 138.397 0
2.53227 0.868757 0.644526 3 137.797 0
-10.113 11.3832 0.744685 3 137.197 0
-8.86979 -1.95371 0.828346 3 136.597 0
0.24896 15.1966 0.467205 3 135.997 0
-8.66146 10.8818 0.791265 3 135.397 0
-6.59786 12.6213 0.711604 3 134.797 0
-9.74502 2.9895 0.695855 3 134.198 0
-4.12931 -2.78397 0.720854 3 133.598 0
3.54176 10.978 0.549283 3 132.998 0
3.7511 0.448532 0.622861 3 132.398 0
-9.85906 6.33808 0.474955 3 131.798 0
-9.40668 8.78595 0.738519 3 131.198 0
-7.76364 -0.392665 0.642359 3 130.599 0
5.31286 2.47812 0.48887 3 129.999 0
-4.24367 14.5391 0.753768 3 129.399 0
-10.6728 7.83366 0.805014 3 128.799 0
2.69055 -0.443426 0.660191 3 128.199 0
-8.56565 1.63116 0.849428 3 127.599 0
-7.63176 15.1172 0.846344 3 126.999 0
-2.75631 -2.84603 0.621027 3 126.4 0
-5.94342 13.8519 0.662691 3 125.8 0
4.16415 13.3671 0.603862 3 125.2 0
-1.26923 12.3682 0.716104 3 124.6 0
-10.0623 1.15132 0.667607 3 124 0
-5.27445 -1.52182 0.979085 3 123.4 0
3.86099 4.77559 0.726436 3 122.8 0
2.68403 15.7017 0.801681 3 122.201 0
-0.971428 14.5892 0.637693 3 121.601 0
7.10778 5.96578 0.890675 3 121.001 0
0.304092 -1.46839 0.982918 3 120.401 0
-6.96421 18.6434 0.764517 3 119.801 0
4.12212 3.06325 0.816597 3 119.201 0
-0.767805 16.1148 0.898591 3 118.601 0
-10.5953 9.87129 0.842345 3 118.002 0
-8.88777 0.180892 0.621861 3 117.402 0
-10.1179 -0.735442 0.900841 3 116.802 0
-12.1563 9.25465 0.833929 3 116.202 0
-2.42951 15.2586 0.967336 3 115.602 0
-13.3708 10.3011 0.76735 3 115.002 0
5.22589 10.091 0.938838 3 114.402 0
2.57823 17.4107 0.72377 3 113.803 0
6.50496 11.4673 0.882758 3 113.203 0
2.7909 13.8725 0.859344 3 112.603 0
6.58542 8.88851 0.876926 3 112.003 0
-8.11669 13.3945 0.922589 3 111.403 0
-12.2431 7.63164 0.768017 3 110.803 0
-7.45077 -3.26274 0.823013 3 110.203 0
1.08319 16.5112 0.985668 3 109.604 0
-10.2967 13.0554 0.930755 3 109.004 0
-2.94524 13.3736 0.985168 3 108.404 0
-11.8498 11.2186 1 3 107.804 0
-11.5875 0.356128 0.915756 3 107.204 0
-11.9761 12.9643 0.749518 3 106.604 0
-11.2973 6.15415 0.976418 3 106.005 0
4.71845 11.9148 0.950754 3 105.405 0
4.52638 -0.883754 0.898174 3 104.805 0
6.08498 13.289 0.986251 3 104.205 0
2.18956 -2.01523 0.978918 3 103.605 0
-10.9938 4.21123 0.958003 3 103.005 0
4.31545 14.9545 0.990751 3 102.405 0
-5.67029 -3.45152 0.955753 3 101.806 0
-10.401 -2.73694 0.881092 3 101.206 0
-11.3003 2.27332 1 3 100.606 0
-1.11268 -4.76093 0.927089 3 100.006 0
-2.30254 17.2273 1 3 99.4061 0
-9.02067 -3.70988 0.796848 3 98.8063 0
-6.00145 -7.39577 0.980835 3 98.2064 0
7.93577 7.62984 0.966252 3 97.6066 0
-11.4148 14.5496 0.924089 3 97.0067 0
-11.8611 -1.54557 1 3 96.4069 0
6.14256 15.1167 0.842428 3 95.807 0
-14.6979 6.78471 1 3 95.2071 0
-4.04342 -4.53656 1 3 94.6073 0
-10.4884 -4.75686 1 3 94.0074 0
9.88112 7.34721 1 3 93.4076 0
-7.81806 -5.04959 1 3 92.8077 0
-9.46791 16.7884 1 3 92.2079 0
-4.04617 16.3259 0.962669 3 91.608 0
-9.20547 -6.48972 1 3 91.0082 0
-13.1685 5.51228 0.990667 3 90.4083 0
4.0352 -2.72959 1 3 89.8085 0
-13.4793 12.2157 0.90984 3 89.2086 0
-9.4471 14.7897 1 3 88.6088 0
-12.8449 3.54206 1 3 88.0089 0
-5.85029 -5.40287 1 3 87.409 0
-4.19855 -6.53008 1 3 86.8092 0
-13.871 8.60492 1 3 86.2093 0
-12.0978 -3.56418 1 3 85.6095 0
5.21874 5.85612 1 3 85.0096 0
-2.20714 -6.34722 1 3 84.4098 0
9.70872 9.33863 1 3 83.8099 0
-13.4988 -0.400719 1 3 83.2101 0
5.72047 3.92181 1 3 82.6102 0
-7.47749 16.9557 1 3 82.0104 0
-13.1724 1.56965 1 3 81.4105 0
4.23673 16.9434 1 3 80.8107 0
-1.13594 -2.83431 1 3 80.2108 0
5.86756 0.460584 1 3 79.611 0
-5.82872 15.5098 1 3 79.0111 0
-13.7161 -2.389 1 3 78.4112 0
7.71798 4.00597 1 3 77.8114 0
-0.357443 17.9676 1 3 77.2115 0
-3.82184 18.5274 1 3 76.6117 0
7.91232 10.2168 1 3 76.0118 0
-5.5712 17.5608 1 3 75.412 0
6.23543 16.9575 1 3 74.8121 0
-13.2935 14.1175 1 3 74.2123 0
12.5955 6.80373 1 3 73.6124 0
6.79195 2.23316 1 3 73.0126 0
-15.032 4.81288 1 3 72.4127 0
-10.7267 18.3423 1 3 71.8129 0
-15.134 10.1558 1 3 71.213 0
-11.4432 16.4749 1 3 70.6132 0
-16.5725 6.08815 1 3 70.0133 0
-8.73766 18.65 1 3 69.4134 0
-18.4549 5.37511 1 3 68.8136 0
7.96846 12.651 1 3 68.2137 0
-13.4086 16.1141 1 3 67.6139 0
8.79009 2.31889 1 3 67.014 0
0.779491 -3.40275 1 3 66.4142 0
-5.79809 -9.36662 1 3 65.8143 0
-15.9606 8.3352 1 3 65.2145 0
7.86489 0.545671 1 3 64.6146 0
-1.9369 19.1938 1 3 64.0148 0
6.01527 -3.00013 1 3 63.4146 0
-1.71845 21.1808 1 3 62.8145 0
-15.0914 13.2418 1 3 62.2144 0
-0.354112 -7.09659 1 3 61.6143 0
-14.7166 2.83856 1 3 61.0141 0
-15.2062 15.2383 1 3 60.414 0
9.67889 13.6875 1 3 59.8139 0
-7.88913 -7.9955 1 3 59.2137 0
1.48541 18.7447 1 3 58.6136 0
8.9579 5.57395 1 3 58.0135 0
-3.94262 -8.51308 1 3 57.4134 0
-3.60502 20.5155 1 3 56.8132 0
3.48674 18.8745 1 3 56.2131 0
-12.3233 -5.55142 1 3 55.613 0
6.94016 -1.22715 1 3 55.0128 0
-11.3415 20.2451 1 3 54.4127 0
-17.8354 7.63858 1 3 53.8126 0
0.705612 -5.40076 1 3 53.2125 0
5.48519 18.8104 1 3 52.6123 0
11.5217 8.49097 1 3 52.0122 0
9.52657 11.397 1 3 51.4121 0
-17.2106 9.89498 1 3 50.8119 0
2.63296 -4.15451 1 3 50.2118 0
-15.0466 0.865857 1 3 49.6117 0
8.93795 -1.14194 1 3 49.0116 0
7.92583 14.6498 1 3 48.4114 0
1.4989 -7.84911 1 3 47.8113 0
-16.3846 11.7162 1 3 47.2112 0
2.55826 -6.15301 1 3 46.611 0
-0.0942427 19.9695 1 3 46.0109 0
-16.9049 4.11229 1 3 45.4108 0
9.8629 0.631218 1 3 44.8107 0
-16.9443 14.2499 1 3 44.2105 0
-5.49558 19.6209 1 3 43.6104 0
2.37388 20.5362 1 3 43.0103 0
-1.94484 -8.32924 1 3 42.4102 0
11.3473 10.483 1 3 41.81 0
-12.7019 18.0288 1 3 41.2099 0
4.79009 -4.5806 1 3 40.6098 0
-15.3702 -1.10696 1 3 40.0096 0
-16.5895 2.13734 1 3 39.4095 0
-9.7829 -8.6383 1 3 38.8094 0
8.01323 -2.91479 1 3 38.2093 0
3.45641 -8.25786 1 3 37.6091 0
9.96149 15.6683 1 3 37.009 0
-7.36198 20.3636 1 3 36.4089 0
10.9555 5.66047 1 3 35.8087 0
10.0306 3.88666 1 3 35.2086 0
4.51586 -6.56162 1 3 34.6085 0
12.0284 3.97268 1 3 34.0084 0
8.20828 16.6293 1 3 33.4082 0
-2.78507 -10.1441 1 3 32.8081 0
-16.9188 0.164238 1 3 32.208 0
-13.941 -4.37557 1 3 31.6079 0
-9.36476 20.5489 1 3 31.0079 0
11.103 2.19986 1 3 30.408 0
-14.6688 17.667 1 3 29.808 0
0.793484 21.7617 1 3 29.208 0
-5.27899 21.6091 1 3 28.608 0
7.50073 18.5063 1 3 28.008 0
-11.099 -7.13248 1 3 27.408 0
11.2736 12.4812 1 3 26.808 0
10.9364 -1.05621 1 3 26.208 0
-18.4573 2.85192 1 3 25.608 0
-15.5866 -3.09522 1 3 25.008 0
13.2055 9.74324 1 3 24.408 0
-0.807058 22.961 1 3 23.8081 0
-14.1501 -6.36417 1 3 23.2081 0
-19.4029 8.88008 1 3 22.6081 0
3.42847 22.2352 1 3 22.0081 0
13.101 2.28467 1 3 21.4081 0
7.08799 -4.68777 1 3 20.8081 0
6.5153 -6.60396 1 3 20.2081 0
-18.9765 10.8337 1 3 19.6081 0
6.74969 20.3599 1 3 19.0081 0
-15.8118 -5.08231 1 3 18.4081 0
11.5558 14.4611 1 3 17.8081 0
-19.7377 6.9088 1 3 17.2082 0
13.2734 12.451 1 3 16.6082 0
-0.0908991 -9.07928 1 3 16.0082 0
13.669 5.11646 1 3 15.4082 0
4.54144 20.5736 1 3 14.8082 0
10.0114 -2.82926 1 3 14.2082 0
-3.23798 22.481 1 3 13.6082 0
-18.1505 12.6551 1 3 13.0082 0
-12.9257 -7.9455 1 3 12.4082 0
-20.1409 12.4596 1 3 11.8082 0
-8.28421 22.2288 1 3 11.2082 0
14.1945 8.005 1 3 10.6083 0
-5.21214 23.6079 1 3 10.0083 0
-2.16802 -14.6126 1 3 9.40828 0
-7.47238 25.6135 1 3 8.80828 0
-6.53009 56.2241 1 3 8.20829 0
76.8412 38.6536 1 3 7.6083 0
-5.19811 -108.374 1 3 7.00831 0
66.6418 -105.813 1 3 6.40832 0
135.727 -51.7903 1 3 5.80833 0
-122.208 -87.5379 1 3 5.20834 0
2.97284 159.895 1 3 4.60835 0
-69.0134 155.207 1 3 4.00836 0
-118.209 -135.047 1 3 3.40835 0
-185.709 3.82546 1 3 2.80834 0
179.305 -67.5267 1 3 2.20833 0
193.103 30.5983 1 3 1.60833 0
-195.812 -30.8085 1 3 1.00833 0
-151.529 -130.111 1 3 0.408333 0
