# Supplementary material for: Study of tumor growth indicates the existence of an “immunological threshold” separating states of pro- and antitumoral peritumoral inflammation
Source: PLoS One. 2018 Nov 2;13(11):e0202823. doi: 10.1371/journal.pone.0202823 (PMC6214501; doi:10.1371/journal.pone.0202823)
Supplement: S1 Data — File containing the position and radius of particles at simulated times. A detailed description file is provided alongside the data. (ZIP) [file pone.0202823.s004.zip › minimal dataset/competent/17900.csv]

1.23264 8.74733 1.00013 0 15271.9 0
-1.96541 7.41183 1.00013 0 15339.6 0
0.0184941 7.15804 1.00013 0 15254.9 0
-5.93271 7.92243 1.00013 0 15308.4 0
-2.40754 3.97624 1.00006 0 14740.7 0
-2.73648 9.25736 1.00013 0 15209.1 0
-0.776712 8.9947 1.00013 0 15365.3 0
-1.52373 10.8478 1.00006 0 14833.8 0
-3.50713 11.103 1.00013 0 15130.1 0
-3.17837 5.82164 1.00013 0 15374.1 0
-7.14564 6.33227 1.00006 0 14728.6 0
-7.91625 8.17779 1.00003 0 14275 0
0.459586 10.5909 1.00006 0 14795.9 0
2.00234 6.90218 1.00006 0 14810.6 0
-3.94906 7.66719 1.00013 0 15314 0
2.62051 9.4383 0.156858 0 15272 0
-5.1619 6.07691 1.00013 0 15263.7 0
-1.19762 5.56859 1.00013 0 15245.6 0
-4.71996 9.51279 1.00013 0 15209.1 0
-6.70358 9.76801 1.00006 0 14750.9 0
-4.27794 12.9485 1.00013 0 15130.1 0
2.75634 4.95364 1.00006 0 14884.6 0
-2.29432 12.693 1.00003 0 14386.7 0
-4.39119 4.23134 1.00006 0 14796.7 0
-0.310676 12.4376 1.00006 0 14795.9 0
-5.49076 11.3583 1.00006 0 14750.9 0
1.67275 12.1809 1.00006 0 14747.4 0
-0.745546 3.93513 0.642086 0 14738.2 0
-1.09676 14.1312 0.761131 0 14340.8 0
0.788829 5.31254 1.00003 0 14281.1 0
-3.61999 2.38603 1.00003 0 14269.3 0
-6.37478 4.48703 1.00003 0 14247.6 0
-17.8239 -4.60148 1.00003 0 14215.6 0
-6.24008 13.1959 0.958616 0 14201.8 0
-1.05935 13.1696 0.038562 3 215.578 0
-7.80478 7.14085 0.042562 3 207.78 0
-1.40074 3.83273 0.0164786 3 207.18 0
-6.95876 5.32577 0.0220619 3 206.58 0
-5.42265 4.03803 0.0458954 3 205.98 0
0.819666 4.18398 0.128313 3 204.181 0
-7.15373 10.7639 0.0922295 3 203.581 0
-2.45823 14.1448 0.178643 3 199.982 0
-4.88652 3.25122 0.0942296 3 198.182 0
2.9985 7.30079 0.0720625 3 196.982 0
-7.58209 9.1805 0.0543122 3 195.783 0
1.75631 10.6515 0.145395 3 195.183 0
-0.107923 4.34573 0.0979796 3 194.583 0
-7.24088 5.20936 0.110063 3 193.383 0
-3.41731 13.7303 0.161977 3 192.783 0
2.32887 8.49665 0.126813 3 192.183 0
0.586572 12.9976 0.0566456 3 191.584 0
-2.77756 3.00473 0.0386453 3 190.984 0
1.29142 13.2447 0.12598 3 190.384 0
-6.60147 10.9475 0.159894 3 189.184 0
2.22095 8.07861 0.181309 3 188.584 0
-7.81879 7.08805 0.0116453 3 187.984 0
1.36944 4.34602 0.127313 3 187.385 0
0.756162 12.8761 0.147895 3 186.785 0
-0.24396 4.42743 0.0603957 3 186.185 0
-7.60943 10.6814 0.284469 3 185.585 0
-9.04238 8.2821 0.130896 3 184.985 0
-7.29687 10.9526 0.12848 3 184.385 0
-0.270277 13.6335 0.188392 3 183.786 0
-6.99572 5.32918 0.0138953 3 183.186 0
-1.39853 3.49018 0.117813 3 182.586 0
-0.338951 4.59936 0.135146 3 181.986 0
-2.89902 13.8866 0.332048 3 181.386 0
-2.43091 2.70786 0.226806 3 180.786 0
-1.89486 2.89998 0.192142 3 179.587 0
-3.20388 13.4584 0.182893 3 178.987 0
3.24617 6.36213 0.355797 3 178.387 0
-8.81561 10.8351 0.259637 3 177.787 0
0.961577 13.1735 0.209141 3 177.187 0
2.65878 8.246 0.287885 3 176.587 0
-7.42475 3.93519 0.166644 3 175.987 0
-8.30779 6.93273 0.295634 3 175.388 0
-4.64976 3.03694 0.214474 3 174.788 0
-7.93508 10.1848 0.299884 3 174.188 0
1.78659 5.77624 0.0997297 3 173.588 0
-6.20331 3.35189 0.143229 3 172.988 0
-7.93444 5.2015 0.373545 3 172.388 0
-8.67877 10.4696 0.125147 3 171.788 0
-8.55351 7.26436 0.110897 3 171.189 0
3.09629 7.74222 0.378462 3 170.589 0
-3.57804 14.1035 0.240888 3 169.989 0
-6.65108 3.17372 0.337881 3 169.389 0
-6.96668 10.9945 0.203641 3 168.789 0
-2.0916 13.9264 0.245888 3 168.189 0
0.362859 4.0264 0.354463 3 167.589 0
-4.09377 14.2228 0.286802 3 166.99 0
-0.00831074 14.6783 0.427208 3 166.39 0
-8.3571 10.4569 0.196892 3 165.79 0
3.30173 8.49443 0.399294 3 165.19 0
3.16513 9.41758 0.389544 3 164.59 0
1.92151 10.0525 0.474538 3 163.99 0
3.7371 5.86703 0.340464 3 163.391 0
-6.01641 2.31426 0.445624 3 162.791 0
-8.66096 5.37641 0.374629 3 162.191 0
-3.34393 16.7822 0.365296 3 161.591 0
2.61073 8.90172 0.366713 3 160.991 0
-9.42597 6.31947 0.371129 3 160.391 0
-3.59574 16.0394 0.414876 3 159.791 0
3.995 4.04381 0.538617 3 159.192 0
0.345518 15.5185 0.484371 3 158.592 0
-5.63299 1.456 0.483371 3 157.992 0
-8.2174 11.0034 0.361296 3 157.392 0
-8.59623 6.2022 0.44179 3 156.792 0
-0.734918 15.4355 0.572781 3 156.192 0
3.39575 7.06333 0.36163 3 155.592 0
-5.98748 14.5501 0.403877 3 154.993 0
-7.81187 4.39989 0.435624 3 154.393 0
-8.76243 4.48877 0.518035 3 153.793 0
0.480914 13.7934 0.561698 3 153.193 0
-5.09242 2.26188 0.472538 3 152.593 0
-5.05242 14.3058 0.556449 3 151.993 0
-8.81771 11.674 0.535034 3 151.393 0
-7.89081 11.6837 0.391877 3 150.794 0
4.13883 7.77516 0.664691 3 150.194 0
-4.22243 15.177 0.646776 3 149.594 0
-2.24636 2.12003 0.387628 3 148.994 0
2.39561 13.4506 0.460456 3 148.394 0
4.39869 6.53657 0.599612 3 147.794 0
-2.67672 1.11382 0.58478 3 147.194 0
-6.75656 15.3484 0.687939 3 146.595 0
0.106743 3.29142 0.425625 3 145.995 0
-5.45423 15.4181 0.608362 3 145.395 0
-4.70304 16.152 0.432291 3 144.795 0
-7.78603 3.3164 0.54095 3 144.195 0
-6.97439 11.8135 0.53395 3 143.595 0
2.55967 10.832 0.528534 3 142.995 0
0.845527 14.7141 0.413293 3 142.396 0
3.68419 10.345 0.672524 3 141.796 0
-5.542 3.17594 0.532701 3 141.196 0
4.48065 5.16398 0.683606 3 140.596 0
-8.43611 -0.243948 0.624944 3 139.996 0
0.622717 2.51062 0.509536 3 139.396 0
-8.78916 9.6443 0.703688 3 138.797 0
1.52725 13.7976 0.474288 3 138.197 0
-7.13393 2.29983 0.663274 3 137.597 0
1.21113 3.54657 0.619361 3 136.997 0
-9.69145 -1.24444 0.625777 3 136.397 0
-5.90686 0.300573 0.698605 3 135.797 0
-3.07899 14.7698 0.556699 3 135.197 0
5.26905 7.33312 0.547283 3 134.598 0
3.56039 11.913 0.896091 3 133.998 0
3.53454 13.6213 0.689273 3 133.398 0
2.41276 3.39993 0.591196 3 132.798 0
4.17233 9.10181 0.661108 3 132.198 0
3.99906 15.1032 0.825346 3 131.598 0
-9.84079 10.272 0.510785 3 130.998 0
-7.94195 15.288 0.486037 3 130.399 0
-11.1087 10.236 0.748602 3 129.799 0
-7.72825 14.0496 0.753018 3 129.199 0
-9.61839 3.53209 0.76385 3 128.599 0
4.63333 11.0851 0.456956 3 127.999 0
-0.197172 16.5484 0.663941 3 127.399 0
-4.51255 0.833573 0.787932 3 126.799 0
5.13732 10.0522 0.691606 3 126.2 0
-11.9119 9.01584 0.711854 3 125.6 0
-7.72944 12.6772 0.610112 3 125 0
1.83632 2.1926 0.744602 3 124.4 0
-4.35761 17.5373 0.897091 3 123.8 0
2.42053 14.7075 0.796098 3 123.2 0
0.636066 0.925958 1 3 122.6 0
-7.3873 0.806162 0.841262 3 122.001 0
-9.83393 0.230221 0.839762 3 121.401 0
1.47067 15.8294 0.668107 3 120.801 0
5.51101 8.62041 0.760601 3 120.201 0
-8.99131 14.7307 0.670274 3 119.601 0
6.68251 7.59885 0.793015 3 119.001 0
-8.48327 -1.46395 0.59153 3 118.401 0
-9.32455 7.32069 0.63436 3 117.802 0
4.96874 12.9875 0.876592 3 117.202 0
3.64179 2.75859 0.791265 3 116.602 0
5.67513 14.6494 0.91334 3 116.002 0
7.99738 11.945 1 3 115.402 0
6.68319 13.2188 0.834179 3 114.802 0
-9.23104 13.1192 0.95592 3 114.203 0
-0.864114 2.2485 1 3 113.603 0
6.55377 16.2003 0.847344 3 113.003 0
-9.53512 18.0226 0.875509 3 112.403 0
-7.47262 -2.71358 0.834845 3 111.803 0
-10.0522 5.17583 0.932922 3 111.203 0
-4.89258 -0.74157 0.749185 3 110.603 0
5.96668 5.9524 1 3 110.004 0
-9.91419 16.1867 1 3 109.404 0
-10.8428 6.88 0.944587 3 108.804 0
-12.2651 5.55181 1 3 108.204 0
-2.18033 16.0488 1 3 107.604 0
-13.5517 9.15632 0.921006 3 107.004 0
6.05851 11.4664 0.993917 3 106.404 0
-7.01489 -0.965264 0.960086 3 105.805 0
6.83938 9.68928 0.941838 3 105.205 0
5.10251 1.89371 0.90734 3 104.605 0
-10.2229 8.72292 1 3 104.005 0
-10.2123 11.5797 0.846844 3 103.405 0
-8.75273 2.01167 0.970669 3 102.805 0
-1.31665 0.301231 1 3 102.205 0
-8.00346 16.7766 1 3 101.606 0
-10.7219 1.86756 1 3 101.006 0
-6.07064 16.8489 0.935838 3 100.406 0
8.30515 8.20468 0.935171 3 99.806 0
7.65718 14.7437 0.95642 3 99.2062 0
-0.67592 17.9931 0.843261 3 98.6063 0
-3.23302 -0.363004 0.945337 3 98.0065 0
-12.6451 7.50768 0.960253 3 97.4066 0
7.93623 6.29635 0.999 3 96.8068 0
1.99668 -0.500983 0.943087 3 96.2069 0
9.8434 6.89656 1 3 95.607 0
-14.1436 5.71475 0.886258 3 95.0072 0
3.22441 1.01777 1 3 94.4073 0
-5.80839 18.7705 1 3 93.8075 0
4.71186 -0.22675 0.939838 3 93.2076 0
-1.76953 -1.64689 1 3 92.6078 0
-10.7408 14.3674 1 3 92.0079 0
-3.67263 -2.25532 1 3 91.4081 0
-5.66643 -2.39328 1 3 90.8082 0
4.8523 16.6211 0.90284 3 90.2084 0
1.18251 17.4791 1 3 89.6085 0
-2.51796 18.0187 1 3 89.0087 0
-14.6063 7.54682 1 3 88.4088 0
0.141326 -1.06196 0.992417 3 87.809 0
-12.7069 2.10306 1 3 87.2091 0
-11.3698 3.76118 1 3 86.6092 0
-16.0243 6.13686 1 3 86.0094 0
-4.11572 -4.20578 1 3 85.4095 0
9.4635 15.525 1 3 84.8097 0
11.775 7.48903 1 3 84.2098 0
2.9555 16.584 0.983418 3 83.61 0
-9.31396 -2.82796 1 3 83.0101 0
8.74052 10.0881 1 3 82.4103 0
4.45288 18.4989 1 3 81.8104 0
10.3028 8.84258 1 3 81.2106 0
-12.7323 10.8999 1 3 80.6107 0
-7.80816 18.7659 1 3 80.0109 0
6.98078 2.41548 1 3 79.411 0
-17.4266 4.49328 1 3 78.8111 0
-11.1779 18.9368 1 3 78.2113 0
1.61647 -2.40673 1 3 77.6114 0
5.50843 3.76609 1 3 77.0116 0
2.50993 18.9722 1 3 76.4117 0
6.39953 18.0401 1 3 75.8119 0
-11.7462 0.150293 1 3 75.212 0
-13.4635 3.95206 1 3 74.6122 0
-3.92514 19.4397 1 3 74.0123 0
-13.1737 -1.32984 1 3 73.4125 0
-15.7415 9.19219 1 3 72.8126 0
3.89081 20.419 1 3 72.2128 0
-4.92715 21.1692 1 3 71.6129 0
-2.83022 21.1125 1 3 71.0131 0
-9.43847 19.9233 1 3 70.4132 0
-11.7385 12.6343 1 3 69.8133 0
-15.4449 4.22283 1 3 69.2135 0
11.5313 10.4205 1 3 68.6136 0
-2.19964 -3.60748 1 3 68.0138 0
-14.7323 10.9184 1 3 67.4139 0
-8.10808 -4.44112 1 3 66.8141 0
-11.9131 16.206 1 3 66.2142 0
-6.11054 -4.34218 1 3 65.6144 0
-1.42303 19.6917 1 3 65.0145 0
0.551137 19.3765 1 3 64.4147 0
5.8371 19.9593 1 3 63.8147 0
-0.29266 -3.00597 1 3 63.2146 0
-12.7385 14.3844 1 3 62.6145 0
-3.83316 22.8427 1 3 62.0143 0
-6.81148 20.5 1 3 61.4142 0
7.41612 4.36692 1 3 60.8141 0
-11.2259 -1.78066 1 3 60.214 0
5.26215 21.8749 1 3 59.6138 0
8.18266 17.0913 1 3 59.0137 0
-13.738 12.6523 1 3 58.4136 0
-15.1551 -1.05965 1 3 57.8134 0
-1.5614 22.6586 1 3 57.2133 0
-7.00718 -6.12925 1 3 56.6132 0
-14.7383 14.3872 1 3 56.0131 0
-0.139158 21.2524 1 3 55.4129 0
-18.4192 6.229 1 3 54.8128 0
7.78048 19.4867 1 3 54.2127 0
-2.64151 -5.55692 1 3 53.6125 0
9.97996 11.682 1 3 53.0124 0
-4.99486 -6.00192 1 3 52.4123 0
6.52295 0.469039 1 3 51.8122 0
-8.44243 21.6576 1 3 51.212 0
-11.075 -3.77493 1 3 50.6119 0
1.88059 20.8707 1 3 50.0118 0
8.88878 3.0139 1 3 49.4116 0
3.50496 -1.74601 1 3 48.8115 0
9.20157 13.542 1 3 48.2114 0
1.18954 22.7471 1 3 47.6113 0
3.26171 22.3171 1 3 47.0111 0
7.21797 21.4059 1 3 46.411 0
-9.87626 -5.37577 1 3 45.8109 0
10.1583 17.4 1 3 45.2108 0
-13.9131 16.2089 1 3 44.6106 0
6.17513 -1.50045 1 3 44.0105 0
-0.726788 -4.95741 1 3 43.4104 0
-13.9308 0.521022 1 3 42.8102 0
9.40793 4.94489 1 3 42.2101 0
-6.44895 22.4664 1 3 41.61 0
3.08806 -3.75985 1 3 41.0099 0
13.0035 9.06709 1 3 40.4097 0
1.18082 -4.35861 1 3 39.8096 0
-17.1602 7.78239 1 3 39.2095 0
12.787 4.18831 1 3 38.6093 0
11.4444 15.2535 1 3 38.0092 0
-8.07963 23.6243 1 3 37.4091 0
10.8783 3.59127 1 3 36.809 0
-12.9108 17.9393 1 3 36.2088 0
2.65301 -5.71167 1 3 35.6087 0
11.3157 5.54284 1 3 35.0086 0
11.1958 13.269 1 3 34.4084 0
-14.6888 2.37189 1 3 33.8083 0
8.45327 1.06194 1 3 33.2082 0
10.3609 1.66014 1 3 32.6081 0
-15.9129 0.790931 1 3 32.0079 0
0.745188 -6.31144 1 3 31.4079 0
-15.7375 12.6556 1 3 30.8079 0
-16.7398 10.9251 1 3 30.208 0
8.08315 -0.903084 1 3 29.608 0
4.97619 -3.10054 1 3 29.008 0
7.64656 -2.85406 1 3 28.408 0
4.56023 -5.11356 1 3 27.808 0
9.77651 19.3631 1 3 27.208 0
-16.7383 14.3866 1 3 26.608 0
-13.0231 -3.32406 1 3 26.008 0
6.44841 -4.45422 1 3 25.408 0
2.21769 -7.6637 1 3 24.808 0
9.99176 -0.305158 1 3 24.208 0
4.12599 -7.06558 1 3 23.6081 0
12.7478 12.0078 1 3 23.0081 0
-1.16788 -6.9082 1 3 22.4081 0
-0.23226 24.1531 1 3 21.8081 0
-18.1575 9.51553 1 3 21.2081 0
-3.52034 -7.35301 1 3 20.6081 0
9.11702 -4.20889 1 3 20.0081 0
12.2929 2.1775 1 3 19.4081 0
9.55529 -2.25684 1 3 18.8081 0
-2.56462 24.3888 1 3 18.2081 0
-17.1368 -0.79056 1 3 17.6082 0
-19.4173 7.96215 1 3 17.0082 0
2.57028 24.1937 1 3 16.4082 0
13.2461 6.13486 1 3 15.8082 0
14.7021 4.76372 1 3 15.2082 0
12.1397 17.1285 1 3 14.6082 0
0.304459 -8.26174 1 3 14.0082 0
-5.35478 24.1403 1 3 13.4082 0
-1.23561 25.883 1 3 12.8082 0
-16.67 2.64213 1 3 12.2082 0
-15.0047 -3.0537 1 3 11.6082 0
2.55907 -9.6344 1 3 11.0083 0
-8.76425 -7.08391 1 3 10.4083 0
-11.8175 20.8319 1 3 9.80827 0
24.202 0.402955 1 3 9.20828 0
-45.862 -15.1709 1 3 8.60829 0
9.24066 63.1523 1 3 8.0083 0
73.1523 54.2517 1 3 7.40831 0
-57.3434 89.344 1 3 6.80832 0
60.8339 -115.69 1 3 6.20832 0
-138.543 22.0206 1 3 5.60833 0
-73.0987 -137.158 1 3 5.00834 0
133.523 -98.5915 1 3 4.40835 0
-76.4265 154.756 1 3 3.80836 0
-11.3597 -181.988 1 3 3.20835 0
123.605 -142.192 1 3 2.60834 0
-123.914 -148.047 1 3 2.00833 0
-146.299 -131.33 1 3 1.40833 0
92.5699 175.978 1 3 0.808333 0
70.575 -187.064 1 3 0.208333 0
