# Supplementary material for: Study of tumor growth indicates the existence of an “immunological threshold” separating states of pro- and antitumoral peritumoral inflammation
Source: PLoS One. 2018 Nov 2;13(11):e0202823. doi: 10.1371/journal.pone.0202823 (PMC6214501; doi:10.1371/journal.pone.0202823)
Supplement: S1 Data — File containing the position and radius of particles at simulated times. A detailed description file is provided alongside the data. (ZIP) [file pone.0202823.s004.zip › minimal dataset/competent/4360.csv]

0 0 1.00003 1 559.852 0
1.55007 -1.24729 1.00006 1 596.025 0
6.83826 -1.06049 1.00003 1 325.293 0
-8.1011 4.30694 1.00013 1 1431.17 0
-2.48931 -4.66552 1.00006 1 812.487 0
-14.0061 0.168192 1.00003 1 518.611 0
-0.947436 5.21475 1.00013 1 1391.45 0
-14.9462 5.37529 1.00006 1 736.595 0
-9.02625 -1.6211 1.00003 1 453.67 0
-2.8129 4.49365 1.00013 1 1455.3 0
-1.25596 3.23867 1.00013 1 1375.36 0
-11.8472 14.0004 1.00003 1 372.081 0
-0.022371 11.1429 1.00006 1 763.997 0
6.20596 6.12278 1.00006 1 797.277 0
-7.79273 6.28289 1.00013 1 1425.86 0
-8.40935 2.33087 1.00003 1 523.177 0
-5.29531 -0.179175 1.00006 1 888.747 0
-4.37019 5.74873 1.00013 1 1332.13 0
-2.50454 6.46972 1.00013 1 1479.61 0
-12.1404 0.889022 1.00003 1 360.126 0
-3.44498 11.6772 1.00003 1 508.989 0
-2.19603 8.44577 1.00006 1 977.34 0
7.76288 4.86762 1.00003 1 470.199 0
-2.52001 17.6053 1.00003 1 376.763 0
-0.31547 -1.96851 1.00003 1 454.478 0
-13.7127 13.2794 1.00003 1 364.683 0
-7.48418 8.25907 1.00013 1 1330.83 0
4.03235 3.42558 1.00003 1 435.866 0
2.78344 6.6566 1.00006 1 895.069 0
-0.623638 -3.94453 1.00006 1 747.917 0
-4.06177 7.72485 1.00013 1 1257.46 0
3.40024 10.6088 1.00006 1 748.235 0
-4.67842 3.7727 1.00013 1 1487.95 0
4.95733 9.35388 1.00003 1 475.323 0
-9.65819 5.56198 1.00006 1 877.233 0
-10.5985 10.7692 1.00003 1 445.947 0
-1.57936 12.3981 1.00003 1 435.732 0
-0.638994 7.19065 1.00006 1 941.201 0
-9.0414 9.51431 1.00003 1 572.629 0
2.16692 2.70453 1.00006 1 955.265 0
-6.23558 5.02777 1.00013 1 1431.18 0
-12.4487 -1.08679 1.00003 1 362.567 0
-9.3498 7.53816 1.00003 1 527.634 0
-6.55915 14.1872 1.00003 1 509.939 0
-7.77744 -4.85214 1.00003 1 468.599 0
-9.33438 -3.59683 1.00003 1 461.959 0
-5.91175 -4.13127 1.00006 1 851.487 0
8.37986 8.81964 1.00003 1 357.518 0
0.917956 5.93563 1.00013 1 1391.46 0
-2.82832 15.6292 1.00003 1 409.031 0
-6.54398 3.05205 1.00013 1 1383.7 0
7.45484 2.8914 1.00003 1 326.484 0
1.84302 11.8638 1.00006 1 864.866 0
-3.12133 2.51769 1.00013 1 1366.53 0
-3.42965 0.541829 1.00006 1 886.322 0
-5.92731 7.00391 1.00013 1 1332.14 0
-5.61884 8.98001 1.00006 1 898.388 0
0.594244 15.0953 1.00006 1 762.283 0
8.68853 10.7957 1.00006 1 753.47 0
-4.35476 -5.38628 1.00006 1 758.972 0
5.26582 11.33 1.00006 1 678.899 0
-14.6378 7.35149 1.00006 1 777.919 0
-3.75317 9.70118 1.00013 1 1257.47 0
3.10724 -2.50241 1.00006 1 722.155 0
0.301309 1.9836 1.00006 1 1025.59 0
-12.1556 12.0243 1.00003 1 491.669 0
-13.3892 4.12018 1.00003 1 459.918 0
-4.69365 14.9083 1.00003 1 551.95 0
3.09187 8.63269 1.00003 1 508.29 0
-14.3295 9.32737 1.00003 1 444.339 0
-1.88778 10.422 1.00006 1 977.349 0
-8.42447 13.4663 1.00003 1 376.53 0
-5.3104 10.9562 1.00006 1 960.073 0
0.609624 3.95968 1.00006 1 955.274 0
-11.832 2.86518 1.00003 1 389.569 0
-0.962742 16.3502 1.00003 1 369.865 0
7.14667 0.915653 1.00003 1 451.72 0
-4.98674 1.79696 1.00006 1 942.045 0
-0.330865 9.16684 1.00006 1 941.209 0
2.4752 4.68066 1.00006 1 938.232 0
-10.8918 -2.34217 1.00003 1 354.436 0
-7.46894 -2.87613 1.00003 1 419.903 0
-4.04632 -3.41021 1.00003 1 440.465 0
-16.5031 6.63055 1.00003 1 477.864 0
-9.67337 16.6972 1.00003 1 429.284 0
-7.176 10.2352 1.00006 1 898.397 0
-10.275 1.60994 1.00006 1 896.39 0
-15.5631 1.42334 1.00003 1 364.925 0
1.22642 7.91176 1.00006 1 895.077 0
-6.25079 16.1631 1.00003 1 459.993 0
-8.71785 0.355038 1.00003 1 478.905 0
-1.56395 1.26278 1.00006 1 886.33 0
4.01666 14.5607 1.00003 1 367.399 0
7.13144 12.0509 1.00003 1 381.246 0
-13.0806 6.09629 1.00003 1 388.819 0
2.15148 13.84 1.00006 1 864.874 0
3.72398 1.44961 1.00006 1 851.888 0
-0.932252 -5.92076 1.00003 1 318.644 0
3.41549 -0.526505 1.00003 1 348.454 0
-3.73785 -1.43412 1.00006 1 812.496 0
4.34049 5.40162 1.00003 1 401.791 0
-18.0606 7.88538 1.00003 1 314.82 0
0.285981 13.119 1.00006 1 764.005 0
2.46003 15.8159 1.00006 1 762.291 0
-2.79785 -6.64164 1.00003 1 342.089 0
3.70868 12.5849 1.00006 1 753.478 0
5.57423 13.3061 1.00006 1 748.243 0
2.79887 -4.47863 1.00006 1 747.926 0
-12.7724 8.07237 1.00006 1 736.604 0
4.97284 -1.78155 1.00006 1 722.163 0
5.88122 15.2844 1.00006 1 678.907 0
5.28105 0.194647 1.00006 1 596.033 0
-12.4639 10.0483 1.00003 1 572.637 0
-1.87248 -0.713351 1.00003 1 559.86 0
-7.80793 17.4183 1.00003 1 551.958 0
-10.9067 8.7932 1.00003 1 527.642 0
-9.96655 3.58604 1.00003 1 523.185 0
-15.2546 3.39943 1.00003 1 518.62 0
-3.13656 13.6532 1.00003 1 509.948 0
-5.00203 12.9321 1.00003 1 508.998 0
1.53483 9.88775 1.00003 1 508.298 0
-10.2901 12.7454 1.00003 1 491.677 0
-6.85241 1.07608 1.00003 1 478.913 0
-15.8867 10.5826 1.00003 1 477.872 0
6.82288 10.0747 1.00003 1 475.331 0
8.07163 6.84363 1.00003 1 470.207 0
-5.6035 -2.15506 1.00003 1 468.608 0
-9.65693 -5.59111 1.00003 1 461.968 0
-8.11614 15.4422 1.00003 1 460.001 0
-16.8117 4.65454 1.00003 1 459.926 0
1.24163 -3.22346 1.00003 1 454.486 0
-11.1996 -4.31838 1.00003 1 453.678 0
5.58958 2.17045 1.00003 1 451.728 0
-8.7329 11.4901 1.00003 1 445.955 0
-14.0211 11.3035 1.00003 1 444.347 0
-2.1809 -2.68938 1.00003 1 440.473 0
5.89772 4.14664 1.00003 1 435.874 0
-1.27114 14.3743 1.00003 1 435.741 0
-15.5783 12.5585 1.00003 1 429.292 0
-7.16064 -0.900103 1.00003 1 419.911 0
-4.38528 16.8842 1.00003 1 409.039 0
4.64898 7.37772 1.00003 1 401.799 0
-11.5238 4.84113 1.00003 1 389.577 0
-11.2151 6.81726 1.00003 1 388.827 0
7.43885 14.0297 1.00003 1 381.254 0
-5.94234 18.1393 1.00003 1 376.772 0
-6.86762 12.2111 1.00003 1 376.538 0
-9.98172 14.7212 1.00003 1 372.09 0
0.902593 17.0715 1.00003 1 369.873 0
-0.654527 18.3263 1.00003 1 367.407 0
-17.1202 2.6785 1.00003 1 364.933 0
-11.5387 15.9765 1.00003 1 364.691 0
-14.3142 -1.80794 1.00003 1 362.575 0
-13.6976 2.1442 1.00003 1 360.134 0
6.51454 8.09874 1.00003 1 357.526 0
-10.5833 -0.366016 1.00003 1 354.444 0
1.85847 0.728408 1.00003 1 348.462 0
-6.22023 -6.10719 1.00003 1 342.097 0
9.32031 3.61279 1.00003 1 326.492 0
9.14026 0.755256 1.00003 1 325.301 0
0.933394 -5.19994 1.00003 1 318.653 0
-16.1951 8.60642 1.00003 1 314.829 0
10.2296 4.27044 0.11573 3 218.777 0
-9.05223 17.9251 0.0155619 3 209.179 0
8.52721 7.78516 0.0300618 3 206.78 0
-12.1799 -2.34695 0.182559 3 206.18 0
-2.99835 18.6616 0.155395 3 201.381 0
-1.80281 18.5237 0.0510622 3 200.182 0
-14.8817 0.676587 0.0118119 3 199.582 0
8.20042 5.7999 0.0299785 3 198.382 0
-5.00861 -6.46701 0.134313 3 197.782 0
9.06173 9.72489 0.123647 3 197.182 0
-7.78221 -5.97313 0.10923 3 195.383 0
-7.68231 -6.06483 0.0266452 3 194.783 0
1.86936 16.6752 0.043562 3 194.183 0
-12.2356 15.0736 0.0293952 3 193.583 0
-15.2326 0.241552 0.226723 3 192.983 0
7.90316 1.80942 0.142479 3 191.184 0
-17.3626 5.75303 0.183726 3 190.584 0
-3.12417 18.4794 0.0532289 3 189.984 0
3.49854 15.5117 0.0513955 3 189.384 0
-11.9745 -2.68781 0.0543956 3 188.184 0
-12.9902 -1.97326 0.0383953 3 187.585 0
8.15162 5.82022 0.0233119 3 186.985 0
-8.50566 -5.75992 0.154561 3 186.385 0
-14.9242 13.6388 0.209557 3 185.785 0
-13.0972 14.5363 0.331132 3 185.185 0
-1.67499 -6.77238 0.0849794 3 184.585 0
3.40534 -3.5609 0.098813 3 183.985 0
-7.14833 18.4965 0.0261452 3 183.386 0
4.36772 -2.98993 0.237889 3 182.786 0
6.98899 15.0665 0.108813 3 182.186 0
8.3042 12.8828 0.414542 3 181.586 0
8.84983 7.7342 0.165894 3 180.986 0
6.05923 -2.55865 0.3093 3 180.386 0
5.88738 16.4817 0.192475 3 179.187 0
9.25619 12.9761 0.382045 3 178.587 0
-17.3073 9.1113 0.210807 3 177.987 0
-10.8091 16.8631 0.144562 3 177.387 0
-8.60601 18.5489 0.381961 3 176.787 0
-15.7348 0.151219 0.282302 3 176.187 0
10.2773 1.27707 0.250888 3 175.588 0
8.39917 1.90912 0.36163 3 174.988 0
0.288849 -6.31916 0.147478 3 174.388 0
-12.7489 -4.36587 0.535867 3 173.788 0
1.90363 17.6585 0.156061 3 173.188 0
-15.6589 -1.4386 0.383711 3 172.588 0
-17.5199 9.82596 0.512119 3 171.988 0
-7.42649 -6.53843 0.26322 3 171.389 0
0.678167 18.3861 0.204641 3 170.789 0
-7.44499 -6.03519 0.21139 3 170.189 0
-2.69651 -8.20479 0.557365 3 169.589 0
-4.7019 18.0858 0.221306 3 168.989 0
-4.64112 -6.60009 0.234722 3 168.389 0
10.6408 6.28974 0.44729 3 167.789 0
8.86516 12.2259 0.419875 3 167.19 0
-4.16157 -7.08023 0.421292 3 166.59 0
7.94358 -0.227164 0.384295 3 165.99 0
-15.9385 -0.367525 0.273553 3 165.39 0
-16.9715 1.26568 0.393461 3 164.79 0
-7.0506 18.8727 0.296301 3 164.19 0
-17.7522 6.33809 0.247471 3 163.59 0
-16.9939 12.5605 0.411459 3 162.991 0
-15.2456 -0.658576 0.477121 3 162.391 0
-12.9411 -2.39344 0.383545 3 161.791 0
-9.33398 17.9191 0.26447 3 161.191 0
-16.9558 11.7614 0.380962 3 160.591 0
-15.0021 15.3563 0.391961 3 159.991 0
9.28817 5.92244 0.507536 3 159.391 0
-5.1464 -7.09917 0.413043 3 158.792 0
-14.0615 14.7347 0.463539 3 158.192 0
-7.72735 18.7946 0.317883 3 157.592 0
8.74307 13.5558 0.380045 3 156.992 0
9.67472 13.8641 0.589113 3 156.392 0
5.04547 16.7266 0.667107 3 155.792 0
-6.07426 19.5151 0.378712 3 155.193 0
-12.306 -5.27395 0.44929 3 154.593 0
-5.91108 -7.53036 0.447957 3 153.993 0
-15.6298 14.3545 0.790515 3 153.393 0
6.7803 -2.4523 0.376878 3 152.793 0
3.13707 -5.97444 0.517868 3 152.193 0
-18.1496 3.85236 0.438041 3 151.593 0
-12.1162 17.3414 0.479704 3 150.994 0
2.23721 -5.80155 0.314883 3 150.394 0
11.4889 5.54285 0.502453 3 149.794 0
-14.316 15.8779 0.461372 3 149.194 0
-8.27365 -6.46448 0.567531 3 148.594 0
-4.92575 -8.05693 0.5377 3 147.994 0
9.75966 8.24654 0.485954 3 147.394 0
2.2835 -6.73259 0.588113 3 146.795 0
4.0031 16.1381 0.512952 3 146.195 0
9.77197 7.04764 0.703771 3 145.595 0
8.44791 -1.10253 0.610028 3 144.995 0
-18.1838 5.53276 0.593529 3 144.395 0
2.48694 17.3272 0.507369 3 143.795 0
5.48227 -3.3354 0.607028 3 143.195 0
-12.3805 -3.22702 0.594529 3 142.596 0
4.46257 -4.05402 0.608778 3 141.996 0
-5.05093 19.5088 0.634443 3 141.396 0
10.0255 2.11087 0.619194 3 140.796 0
-19.0071 9.01515 0.471122 3 140.196 0
-16.7149 0.292469 0.614445 3 139.596 0
10.61 13.1126 0.600196 3 138.996 0
-13.2263 15.5918 0.666691 3 138.397 0
10.2837 5.13883 0.756351 3 137.797 0
8.88218 14.8081 0.633277 3 137.197 0
-7.4621 19.8883 0.801514 3 136.597 0
1.22531 -6.64707 0.471955 3 135.997 0
6.7787 -3.50116 0.637526 3 135.397 0
0.159254 -7.24522 0.715937 3 134.797 0
-19.3359 11.2748 0.647776 3 134.198 0
5.7006 -4.70445 0.780349 3 133.598 0
-18.899 2.83546 0.749268 3 132.998 0
-3.91412 18.6712 0.750185 3 132.398 0
1.77931 18.4042 0.59078 3 131.798 0
11.6718 6.6994 0.662024 3 131.198 0
-11.4238 -5.95517 0.652525 3 130.599 0
11.5905 -0.640486 0.619444 3 129.999 0
-18.6764 10.12 0.67469 3 129.399 0
-19.2718 4.53623 0.798015 3 128.799 0
-13.8659 -3.59772 0.821346 3 128.199 0
-16.6697 -1.02127 0.701105 3 127.599 0
-19.8933 9.65963 0.619028 3 126.999 0
-17.9634 11.3251 0.71727 3 126.4 0
-18.2213 1.26769 0.735186 3 125.8 0
3.59974 17.2015 0.604862 3 125.2 0
-7.67094 21.5222 0.834679 3 124.6 0
-9.65637 18.8302 0.702188 3 124 0
10.7468 0.325241 0.662608 3 123.4 0
9.97925 11.9406 0.71927 3 122.8 0
10.9506 7.9177 0.750351 3 122.201 0
6.9112 -5.545 0.651275 3 121.601 0
3.1179 18.4648 0.737852 3 121.001 0
-17.5759 -2.17929 0.76885 3 120.401 0
13.1337 6.48202 0.790432 3 119.801 0
4.31473 -5.451 0.738852 3 119.201 0
-5.88718 20.6898 0.810514 3 118.601 0
-7.25678 -7.63334 0.832512 3 118.002 0
-19.207 6.50529 0.736602 3 117.402 0
4.69387 18.1992 0.840012 3 116.802 0
0.796707 19.4215 0.818513 3 116.202 0
-1.33856 -7.79305 0.855094 3 115.602 0
1.19894 20.8202 0.630277 3 115.002 0
11.45 1.67609 0.859677 3 114.402 0
-7.89504 -9.25453 0.874509 3 113.803 0
-3.87389 20.4801 0.885842 3 113.203 0
-20.0541 8.07305 0.930672 3 112.603 0
1.74012 -8.22188 1 3 112.003 0
2.42062 19.9298 0.874092 3 111.403 0
10.0892 9.55234 0.859427 3 110.803 0
8.06685 -2.52387 0.861177 3 110.203 0
4.29825 20.0017 1 3 109.604 0
-3.86802 -8.86377 0.783932 3 109.004 0
-19.655 1.56618 0.728103 3 108.404 0
-15.9999 -2.67327 0.882592 3 107.804 0
-17.1621 13.8022 0.837262 3 107.204 0
-0.0269423 -9.05774 0.95867 3 106.604 0
-13.391 17.0692 0.820763 3 106.005 0
-0.501981 -10.9609 1 3 105.405 0
11.6203 11.8076 0.927505 3 104.805 0
-6.06375 -8.72381 0.749768 3 104.205 0
-2.2149 19.5781 0.987918 3 103.605 0
6.45564 17.6511 1 3 103.005 0
-18.7415 12.858 1 3 102.405 0
-13.7701 -5.26379 0.824429 3 101.806 0
-20.625 3.28982 1 3 101.206 0
11.8482 9.96231 0.931922 3 100.606 0
-12.9561 -6.90648 1 3 100.006 0
-10.971 18.0039 0.837178 3 99.4061 0
-15.2141 17.0307 1 3 98.8063 0
-10.2807 -9.41259 1 3 98.2064 0
12.8603 13.289 1 3 97.6066 0
12.6772 8.21206 1 3 97.0067 0
10.8879 14.7472 0.901757 3 96.4069 0
-21.3799 1.44006 1 3 95.807 0
-16.7479 15.7501 1 3 95.2071 0
-15.4461 -4.54015 1 3 94.6073 0
9.72932 16.2617 1 3 94.0074 0
-9.17049 20.4611 1 3 93.4076 0
5.62887 -6.62957 1 3 92.8077 0
3.75418 -7.37965 1 3 92.2079 0
11.3161 3.52863 1 3 91.608 0
-9.09407 -7.80276 1 3 91.0082 0
-1.92536 -9.55721 1 3 90.4083 0
8.14536 -4.44353 1 3 89.8085 0
11.6078 16.9463 1 3 89.2086 0
-20.9794 11.1683 1 3 88.6088 0
5.29735 -8.64926 1 3 88.0089 0
1.5653 -10.2142 1 3 87.409 0
-11.0761 -7.57831 1 3 86.8092 0
-2.2884 21.5628 1 3 86.2093 0
-0.505974 20.6789 0.989917 3 85.6095 0
13.0112 0.650092 1 3 85.0096 0
-18.2748 -0.4652 1 3 84.4098 0
-5.07879 -10.1804 1 3 83.8099 0
3.39515 -9.34508 1 3 83.2101 0
13.5023 11.395 1 3 82.6102 0
6.87593 19.6064 1 3 82.0104 0
-21.6281 9.27779 1 3 81.4105 0
5.8169 21.3018 1 3 80.8107 0
3.21964 -11.3372 1 3 80.2108 0
1.09933 -12.159 1 3 79.611 0
10.0682 -1.19237 1 3 79.0111 0
1.30801 22.4494 1 3 78.4112 0
-22.7304 5.38003 1 3 77.8114 0
-11.0109 19.796 0.95692 3 77.2115 0
-12.2725 -9.18109 1 3 76.6117 0
-14.6455 18.9482 1 3 76.0118 0
3.14468 21.6582 1 3 75.412 0
13.1114 2.64768 1 3 74.8121 0
-8.95131 -10.9052 1 3 74.2123 0
-4.12658 22.3512 1 3 73.6124 0
-6.95134 -10.8791 1 3 73.0126 0
-12.6574 18.7336 1 3 72.4127 0
14.191 9.51905 1 3 71.8129 0
-16.6686 18.4008 1 3 71.213 0
-2.51763 23.5494 1 3 70.6132 0
-6.12056 22.5029 1 3 70.0133 0
-14.9418 -6.66785 1 3 69.4134 0
-18.5876 14.9654 1 3 68.8136 0
-20.2588 -0.215283 1 3 68.2137 0
8.30672 -6.43499 1 3 67.6139 0
12.9339 4.7043 1 3 67.014 0
-11.5781 21.7036 1 3 66.4142 0
-16.2044 20.3457 1 3 65.8143 0
9.77136 -3.28051 1 3 65.2145 0
7.22472 -8.11708 1 3 64.6146 0
-3.27064 -11.0353 1 3 64.0148 0
-4.35497 24.3374 1 3 63.4146 0
14.566 7.55558 1 3 62.8145 0
-17.3654 -3.98176 1 3 62.2144 0
-9.69937 22.3899 1 3 61.6143 0
-6.34425 24.5429 1 3 61.0141 0
-5.40865 -12.1519 1 3 60.414 0
7.74627 16.0056 1 3 59.8139 0
-0.671018 22.7378 1 3 59.2137 0
9.95211 -5.29894 1 3 58.6136 0
-0.993488 24.843 1 3 58.0135 0
12.3189 18.8153 1 3 57.4134 0
-1.84847 -12.4395 1 3 56.8132 0
14.886 3.56949 1 3 56.2131 0
7.02046 -10.1061 1 3 55.613 0
13.2442 -1.33509 1 3 55.0128 0
-20.7448 5.61948 1 3 54.4127 0
7.80288 21.5326 1 3 53.8126 0
-7.93865 23.3362 1 3 53.2125 0
10.345 18.4959 1 3 52.6123 0
-13.2688 20.6373 1 3 52.0122 0
12.7173 15.2823 1 3 51.4121 0
14.8218 12.8983 1 3 50.8119 0
5.09283 -10.638 1 3 50.2118 0
-18.2048 17.1204 1 3 49.6117 0
-23.2373 10.4654 1 3 49.0116 0
8.44216 17.8806 1 3 48.4114 0
15.0182 -0.414409 1 3 47.8113 0
-19.4604 -2.07541 1 3 47.2112 0
16.0798 8.8619 1 3 46.611 0
-11.2841 23.6805 1 3 46.0109 0
11.6013 -2.47597 1 3 45.4108 0
2.75417 -13.2824 1 3 44.8107 0
13.6036 17.0749 1 3 44.2105 0
-14.1555 -8.50697 1 3 43.6104 0
2.83983 23.7351 1 3 43.0103 0
-16.8227 -5.99104 1 3 42.4102 0
-19.3634 -4.0714 1 3 41.81 0
-18.8213 -5.99634 1 3 41.2099 0
-14.8702 21.8354 1 3 40.6098 0
11.7734 -4.47511 1 3 40.0096 0
4.67611 22.9446 1 3 39.4095 0
8.8619 19.836 1 3 38.8094 0
-0.247011 -13.6376 1 3 38.2093 0
-21.8453 7.28951 1 3 37.6091 0
-7.92771 -12.6233 1 3 37.009 0
-18.5458 19.0907 1 3 36.4089 0
13.4109 -3.32779 1 3 35.8087 0
-20.7199 13.1508 1 3 35.2086 0
-11.4759 -11.015 1 3 34.6085 0
-3.70106 -13.193 1 3 34.0084 0
-9.50046 24.5842 1 3 33.4082 0
14.7969 1.57282 1 3 32.8081 0
-5.17118 26.1628 1 3 32.208 0
-20.5785 15.1454 1 3 31.6079 0
-16.2417 -8.18652 1 3 31.0079 0
16.6288 0.770914 1 3 30.408 0
-7.90598 25.791 1 3 29.808 0
-2.1218 -14.4201 1 3 29.208 0
15.5096 11.0208 1 3 28.608 0
-23.4609 8.47794 1 3 28.008 0
-21.3602 -3.97301 1 3 27.408 0
-22.6219 3.38292 1 3 26.808 0
14.7391 5.56343 1 3 26.208 0
-21.4579 -1.97617 1 3 25.608 0
0.960374 24.419 1 3 25.008 0
-11.1754 25.6769 1 3 24.408 0
-20.2039 17.11 1 3 23.8081 0
16.3782 6.70926 1 3 23.2081 0
-13.5732 -10.6987 1 3 22.6081 0
14.6783 14.8931 1 3 22.0081 0
-22.4576 -0.244642 1 3 21.4081 0
-18.2214 -7.90368 1 3 20.8081 0
-15.4565 -10.0255 1 3 20.2081 0
-13.178 22.9014 1 3 19.6081 0
6.66249 23.175 1 3 19.0081 0
9.22242 -8.21311 1 3 18.4081 0
-22.5876 12.357 1 3 17.8081 0
-16.8274 22.2455 1 3 17.2082 0
-24.2742 6.65073 1 3 16.6082 0
-10.1459 -12.5085 1 3 16.0082 0
4.76151 -12.6104 1 3 15.4082 0
-23.3776 1.53117 1 3 14.8082 0
-14.2192 -12.5915 1 3 14.2082 0
-12.2379 -12.8641 1 3 13.6082 0
-2.83118 25.632 1 3 13.0082 0
-20.5458 19.0806 1 3 12.4082 0
-22.4127 14.3488 1 3 11.8082 0
1.40742 -14.7604 1 3 11.2082 0
-24.4054 4.28766 1 3 10.6083 0
-20.819 -5.8984 1 3 10.0083 0
15.1866 -2.40734 1 3 9.40828 0
16.5398 4.69409 1 3 8.80828 0
-6.38573 -13.897 1 3 8.20829 0
-9.12318 -14.2268 1 3 7.6083 0
10.765 20.4512 1 3 7.00831 0
-13.5612 24.8643 1 3 6.40832 0
-32.6161 -25.3627 1 3 5.80833 0
-73.7522 -12.579 1 3 5.20834 0
-76.4967 68.3283 1 3 4.60835 0
3.46824 -133.549 1 3 4.00836 0
-149.495 -17.0651 1 3 3.40835 0
-124.753 -112.061 1 3 2.80834 0
8.39234 179.345 1 3 2.20833 0
-120.198 -146.791 1 3 1.60833 0
-128.21 -148.271 1 3 1.00833 0
194.411 -44.2408 1 3 0.408333 0
