# Supplementary material for: Study of tumor growth indicates the existence of an “immunological threshold” separating states of pro- and antitumoral peritumoral inflammation
Source: PLoS One. 2018 Nov 2;13(11):e0202823. doi: 10.1371/journal.pone.0202823 (PMC6214501; doi:10.1371/journal.pone.0202823)
Supplement: S1 Data — File containing the position and radius of particles at simulated times. A detailed description file is provided alongside the data. (ZIP) [file pone.0202823.s004.zip › minimal dataset/competent/11900.csv]

0 0 1.00003 0 8073.8 0
1.01482 -3.30426 1.00006 0 8109.71 0
5.2907 -0.189446 1.00003 0 7840.28 0
-7.75637 4.88468 1.00013 0 8985.83 0
-0.447785 -1.93929 1.00006 0 8332.39 0
-0.556019 5.27029 1.00013 0 8943.78 0
-14.5054 6.44772 1.00006 0 8252.63 0
-9.10967 -0.960186 1.00003 0 7968.18 0
-2.4687 4.68673 1.00013 0 9011.38 0
-1.00725 3.32198 1.00013 0 8926.75 0
0.797404 11.1151 1.00006 0 8281.43 0
-7.30511 6.83315 1.00013 0 8980.21 0
-8.20749 2.93655 1.00003 0 8037.4 0
-5.28395 0.206737 1.00006 0 8412.55 0
-3.93055 6.05172 1.00013 0 8880.98 0
-2.01775 6.63514 1.00013 0 9037.13 0
-2.57715 11.8965 1.00003 0 8023.3 0
-1.56665 8.58348 1.00006 0 8505.67 0
1.46502 -1.3558 1.00003 0 7968.99 0
-6.85393 8.78126 1.00013 0 8879.59 0
4.28039 3.12396 1.00003 0 7950.45 0
3.26974 6.43703 1.00006 0 8419.19 0
-0.898374 -3.88767 1.00006 0 8264.53 0
-3.47954 8.00004 1.00013 0 8801.9 0
4.17193 10.3339 1.00006 0 8264.86 0
-4.38174 4.10343 1.00013 0 9045.95 0
5.63377 8.96905 1.00003 0 7989.76 0
-9.21807 6.24953 1.00006 0 8400.45 0
-9.77747 11.5112 1.00003 0 7960.49 0
-0.664378 12.4799 1.00003 0 7950.31 0
-0.104924 7.21838 1.00006 0 8467.69 0
-8.31564 10.1463 1.00003 0 8086.49 0
2.36735 2.54059 1.00006 0 8482.47 0
-5.84348 5.4682 1.00013 0 8985.84 0
-11.0225 -1.54354 1.00003 0 7877.41 0
-8.76678 8.19797 1.00003 0 8041.82 0
-5.50061 14.6263 1.00003 0 8024.25 0
-7.64803 -2.32508 1.00003 0 7983.06 0
-4.27333 -3.10656 1.00006 0 8373.39 0
1.3568 5.8537 1.00013 0 8943.79 0
-6.29461 3.51998 1.00013 0 8935.57 0
8.1061 4.29103 1.00003 0 7841.46 0
2.7101 11.6985 1.00006 0 8387.45 0
-2.92006 2.73846 1.00013 0 8917.39 0
-3.37115 0.790095 1.00006 0 8410 0
-5.39243 7.41631 1.00013 0 8880.98 0
-4.94122 9.36475 1.00006 0 8422.69 0
6.08505 10.9174 1.00006 0 8191.98 0
-3.02831 9.94817 1.00013 0 8801.92 0
0.454418 1.95712 1.00006 0 8556.41 0
-11.2387 12.8757 0.744715 0 8006.04 0
-11.5822 3.71783 1.00003 0 7974.41 0
-2.12603 13.8449 1.00003 0 8065.96 0
3.7208 8.38551 1.00003 0 8022.6 0
-13.6032 10.3443 1.00003 0 7958.89 0
-1.1155 10.5316 1.00006 0 8505.68 0
-7.41336 14.043 1.00003 0 7891.33 0
-4.49009 11.313 1.00006 0 8487.52 0
0.905795 3.90534 1.00006 0 8482.48 0
-12.0333 1.76936 1.00003 0 7904.32 0
0.23772 16.3766 1.00003 0 7884.69 0
-4.83274 2.15507 1.00006 0 8468.58 0
0.346398 9.16681 1.00006 0 8467.7 0
2.8186 4.48896 1.00006 0 8464.56 0
-6.18623 -3.69005 1.00003 0 7934.54 0
-6.84891 16.1032 1.00003 0 7943.89 0
-6.40297 10.7297 1.00006 0 8422.7 0
-10.1203 2.35295 1.00006 0 8420.58 0
1.80807 7.80199 1.00006 0 8419.2 0
-8.65855 0.988107 1.00003 0 7993.33 0
-1.45835 1.37371 1.00006 0 8410.01 0
6.53511 12.8661 1.00003 0 7882.23 0
-12.5924 7.03098 1.00003 0 7903.57 0
5.07345 14.2327 1.00006 0 8387.46 0
3.82904 1.17569 1.00006 0 8373.81 0
-3.82229 -1.15815 1.00006 0 8332.4 0
4.7314 5.07226 1.00003 0 7916.49 0
1.24833 13.0635 1.00006 0 8281.44 0
3.16135 13.6468 1.00006 0 8279.63 0
4.62285 12.2819 1.00006 0 8270.38 0
-12.1414 8.97948 1.00006 0 8252.63 0
-11.6903 10.9278 1.00003 0 8086.49 0
-1.90966 -0.574538 1.00003 0 8073.81 0
-10.2284 9.56293 1.00003 0 8041.83 0
-9.66912 4.30128 1.00003 0 8037.4 0
-0.213338 14.4282 1.00003 0 8024.26 0
-4.03888 13.2614 1.00003 0 8023.31 0
2.25909 9.75016 1.00003 0 8022.61 0
-9.32639 13.4597 1.00003 0 8006.05 0
-6.7457 1.57154 1.00003 0 7993.34 0
7.54676 9.55252 1.00003 0 7989.77 0
6.64434 5.65562 1.00003 0 7984.66 0
-5.73504 -1.74158 1.00003 0 7983.07 0
-9.56082 -2.90865 1.00003 0 7976.45 0
3.37764 -0.772731 1.00003 0 7969 0
5.74175 1.75894 1.00003 0 7966.25 0
-7.86468 12.0947 1.00003 0 7960.5 0
-2.36043 -2.5231 1.00003 0 7955.04 0
6.19324 3.70731 1.00003 0 7950.45 0
-7.19696 -0.376713 1.00003 0 7934.55 0
-3.5879 15.2099 1.00003 0 7923.72 0
5.18264 7.02058 1.00003 0 7916.5 0
-11.131 5.6662 1.00003 0 7904.33 0
-10.6798 7.61453 1.00003 0 7903.58 0
-1.67672 15.7939 1.00003 0 7891.57 0
-5.95168 12.6781 1.00003 0 7891.34 0
-8.83451 15.4503 1.00003 0 7886.9 0
1.69957 15.0117 1.00003 0 7882.24 0
-13.0437 5.08269 1.00003 0 7879.77 0
-13.495 3.13448 1.00003 0 7874.99 0
7.09558 7.60406 1.00003 0 7872.39 0
-10.5714 0.404574 1.00003 0 7869.32 0
1.91619 0.592121 1.00003 0 7863.36 0
-14.054 8.39592 1.00003 0 7829.85 0
4.44252 -0.840523 0.0458954 3 207.78 0
1.72351 -2.43453 0.109063 3 200.581 0
-3.21722 -3.14496 0.043812 3 199.982 0
5.99763 0.673467 0.0810627 3 198.782 0
7.26264 10.689 0.122063 3 197.582 0
6.53799 14.3342 0.206058 3 196.982 0
-10.6504 14.0502 0.328215 3 195.783 0
-11.7742 -0.0386558 0.255554 3 195.183 0
-12.7338 11.572 0.0948962 3 194.583 0
3.24924 -1.82873 0.0457287 3 193.983 0
-3.23288 -3.24214 0.0448954 3 192.783 0
-7.32275 -3.4418 0.121397 3 191.584 0
-11.8255 0.697537 0.0404787 3 190.984 0
-10.681 -2.64146 0.0713125 3 189.784 0
0.276247 -4.31231 0.186809 3 189.184 0
7.80264 5.88405 0.170643 3 188.584 0
-14.1 5.41631 0.099813 3 187.984 0
-8.39834 -3.29119 0.141229 3 187.385 0
4.38368 -0.638518 0.0134786 3 186.785 0
-15.0179 7.59151 0.186142 3 186.185 0
0.621276 -4.38152 0.128813 3 185.585 0
-14.7266 9.56871 0.276136 3 184.385 0
3.2815 14.7268 0.0845627 3 183.786 0
-14.3858 11.3972 0.309967 3 183.186 0
3.50416 -1.99313 0.204391 3 182.586 0
-4.65366 15.2782 0.0605623 3 181.986 0
2.79876 15.7651 0.196808 3 181.386 0
6.27007 14.8177 0.303134 3 180.786 0
1.67564 16.4988 0.305467 3 180.186 0
-5.01935 -4.08933 0.165644 3 179.587 0
-2.35099 16.7976 0.199725 3 178.987 0
6.60223 2.58686 0.17231 3 178.387 0
7.2934 3.5274 0.0815627 3 177.787 0
-11.7663 0.415641 0.143395 3 177.187 0
-0.517571 -5.18403 0.325132 3 176.587 0
-9.82706 14.638 0.278302 3 175.987 0
8.42676 8.32324 0.35738 3 175.388 0
-3.11052 -3.43765 0.176893 3 174.788 0
-7.73134 -3.59758 0.233139 3 174.188 0
-8.0975 16.5404 0.314133 3 173.588 0
-1.07736 17.2204 0.50087 3 172.988 0
-11.5075 13.9257 0.335715 3 172.388 0
-13.4149 1.75814 0.327215 3 171.788 0
-7.29392 -3.67164 0.10623 3 171.189 0
-15.6376 7.34593 0.412209 3 170.589 0
-2.91754 16.4847 0.423125 3 169.989 0
-2.08239 17.4819 0.511119 3 169.389 0
-14.377 5.07573 0.328549 3 168.789 0
-12.4533 12.2001 0.329049 3 168.189 0
-3.80905 -4.38562 0.35888 3 167.589 0
-13.0707 0.89754 0.330632 3 166.99 0
3.12987 15.076 0.297468 3 166.39 0
3.62574 -2.57043 0.35313 3 165.79 0
6.87862 1.02768 0.336881 3 165.19 0
-11.8846 -0.593018 0.257554 3 164.59 0
-14.1401 4.31056 0.329049 3 163.99 0
-3.22368 -3.96388 0.352797 3 163.391 0
7.96 6.437 0.383795 3 162.791 0
-11.0757 -3.00454 0.426625 3 162.191 0
-5.19034 16.0582 0.45279 3 161.591 0
6.86699 14.0076 0.16656 3 160.991 0
-10.3683 14.5796 0.261887 3 160.391 0
7.97313 12.7394 0.429958 3 159.791 0
8.45707 7.38109 0.378212 3 159.192 0
-2.49997 -3.88883 0.371462 3 158.592 0
-14.159 1.88606 0.411459 3 157.992 0
0.362102 -5.05211 0.555366 3 157.392 0
1.33332 -4.73784 0.457789 3 156.792 0
-8.70822 16.786 0.335715 3 156.192 0
-12.4422 0.34042 0.459539 3 155.592 0
-12.5651 13.1282 0.584947 3 154.993 0
-12.2432 -2.32309 0.448873 3 154.393 0
9.42509 5.16302 0.578364 3 153.793 0
2.76933 -2.20318 0.530034 3 153.193 0
10.3882 4.61418 0.452956 3 152.593 0
-11.9675 -3.21291 0.480204 3 151.993 0
-2.41892 18.3523 0.39671 3 151.393 0
1.0272 -6.54139 0.40246 3 150.794 0
7.45381 3.03735 0.397627 3 150.194 0
-0.279663 17.7166 0.417376 3 149.594 0
2.60428 16.6875 0.483704 3 148.994 0
-8.71777 -4.79096 0.387378 3 148.394 0
7.17309 0.263431 0.45229 3 147.794 0
-14.7929 12.0214 0.434624 3 147.194 0
-14.0547 -1.3015 0.599362 3 146.595 0
-8.4632 -3.93941 0.499703 3 145.995 0
1.81825 -6.98823 0.50012 3 145.395 0
-1.46507 -5.44569 0.653858 3 144.795 0
-13.8712 1.04011 0.474205 3 144.195 0
4.70587 -1.70017 0.569698 3 143.595 0
-13.5645 -0.091333 0.697772 3 142.995 0
1.09176 17.7192 0.574781 3 142.396 0
-14.9514 3.06293 0.458956 3 141.796 0
9.1257 6.4961 0.72752 3 141.196 0
2.30615 17.8018 0.644442 3 140.596 0
-10.3922 15.4023 0.556199 3 139.996 0
-11.235 -4.04241 0.617444 3 139.396 0
-6.23003 17.4483 0.440957 3 138.797 0
-16.5369 9.89227 0.607445 3 138.197 0
1.85027 -5.78498 0.681356 3 137.597 0
-15.1747 1.34681 0.732769 3 136.997 0
-15.3522 10.469 0.686356 3 136.397 0
7.43561 1.92312 0.688189 3 135.797 0
-5.18618 17.3287 0.528951 3 135.197 0
-4.36698 16.5837 0.498203 3 134.598 0
7.93784 13.8975 0.705771 3 133.998 0
3.64116 17.3432 0.735602 3 133.398 0
2.87085 -3.61899 0.848094 3 132.798 0
-12.9421 14.3996 0.730603 3 132.198 0
-13.5967 12.1358 0.7671 3 131.598 0
3.09893 -5.13804 0.692856 3 130.998 0
-12.74 -1.25659 0.716687 3 130.399 0
-1.17823 18.5525 0.774766 3 129.799 0
-4.85557 -5.12833 0.875176 3 129.199 0
6.82849 -0.829168 0.666691 3 128.599 0
-9.64945 17.4633 0.822096 3 127.999 0
0.292721 18.7185 0.67319 3 127.399 0
9.65033 3.85212 0.601946 3 126.799 0
-15.4455 4.38081 0.938588 3 126.2 0
-11.6056 14.9849 0.725353 3 125.6 0
9.32572 9.64497 0.751018 3 125 0
-10.7969 18.5089 0.708854 3 124.4 0
-15.885 8.58721 0.826263 3 123.8 0
4.24072 15.9064 0.821096 3 123.2 0
8.90884 2.54301 0.906007 3 122.6 0
8.15086 11.3872 0.916506 3 122.001 0
-17.4725 8.87463 0.767517 3 121.401 0
-16.0929 5.8818 0.687106 3 120.801 0
10.6953 3.06714 0.700022 3 120.201 0
-14.0024 13.4948 0.648692 3 119.601 0
4.63723 -3.32422 0.858094 3 119.001 0
-6.19617 18.8351 0.933172 3 118.401 0
-9.95373 -4.66075 0.796765 3 117.802 0
9.64396 8.05309 0.852177 3 117.202 0
-16.949 7.21107 0.887925 3 116.602 0
6.08065 -2.28873 0.892424 3 116.002 0
10.7602 14.3375 0.924922 3 115.402 0
-4.34352 19.3093 0.981085 3 114.802 0
5.59701 16.8809 0.850927 3 114.203 0
11.6438 4.28471 0.838678 3 113.603 0
-3.06537 -5.45709 0.937755 3 113.003 0
-3.75391 -7.03578 0.782349 3 112.403 0
-11.1362 16.6353 0.879675 3 111.803 0
-16.2926 2.6143 0.94817 3 111.203 0
-3.49019 17.6677 0.848428 3 110.603 0
9.98224 11.1876 0.899591 3 110.004 0
-0.235749 -6.35815 0.869843 3 109.404 0
1.47369 19.9294 1 3 108.804 0
-16.1332 13.7315 1 3 108.204 0
-0.502701 20.1427 0.940838 3 107.604 0
9.37992 12.9895 1 3 107.004 0
-18.8191 7.0229 0.968752 3 106.404 0
-7.55003 -4.83349 0.7746 3 105.805 0
-0.834392 -9.29573 1 3 105.205 0
-2.4143 19.8216 1 3 104.605 0
9.03961 15.1968 1 3 104.005 0
-15.3377 -2.26368 1 3 103.405 0
11.2819 12.5234 0.954837 3 102.805 0
-16.4394 11.7569 1 3 102.205 0
-1.96877 -7.05907 1 3 101.606 0
-7.85677 17.8196 0.988001 3 101.006 0
3.31573 -6.84719 1 3 100.406 0
-10.6458 20.684 1 3 99.806 0
-19.4311 14.4035 1 3 99.2062 0
-15.1959 -0.302173 0.90734 3 98.6063 0
0.680741 -7.99086 1 3 98.0065 0
-13.5164 -2.66465 0.861343 3 97.4066 0
7.1345 15.8005 1 3 96.8068 0
-18.0562 10.5797 1 3 96.2069 0
-2.7881 -8.88301 1 3 95.607 0
-17.6849 5.5325 0.892674 3 95.0072 0
4.77301 -5.47782 1 3 94.4073 0
-9.50091 -6.40656 1 3 93.8075 0
-0.409688 -11.2624 0.920256 3 93.2076 0
7.04226 18.0028 0.955337 3 92.6078 0
-3.68319 21.3675 1 3 92.0079 0
-14.8384 -4.19997 1 3 91.4081 0
10.8115 6.0005 1 3 90.8082 0
12.1318 10.8657 0.893508 3 90.2084 0
-5.53219 -6.87524 1 3 89.6085 0
10.4428 1.38726 1 3 89.0087 0
-16.7984 0.730921 1 3 88.4088 0
8.43696 -1.3445 0.985418 3 87.809 0
-14.6123 15.0305 1 3 87.2091 0
-12.944 16.1293 1 3 86.6092 0
3.2616 19.1014 0.970669 3 86.0094 0
5.19867 18.6912 1 3 85.4095 0
-19.2414 8.9694 1 3 84.8097 0
12.0868 0.248007 1 3 84.2098 0
8.83133 17.1864 1 3 83.61 0
10.6573 16.3703 1 3 83.0101 0
-2.29589 -11.6204 1 3 82.4103 0
-5.60977 20.8304 1 3 81.8104 0
-12.8487 -4.40133 1 3 81.2106 0
-7.51103 -6.60796 1 3 80.6107 0
12.7076 14.3365 1 3 80.0109 0
-9.25102 19.253 1 3 79.411 0
6.76185 19.9375 1 3 78.8111 0
8.60919 19.1726 1 3 78.2113 0
-12.4569 18.0681 1 3 77.6114 0
8.57597 0.64961 1 3 77.0116 0
10.2787 -0.605693 1 3 76.4117 0
11.0441 9.31317 1 3 75.8119 0
-17.937 3.65784 1 3 75.212 0
-1.70473 21.6913 1 3 74.6122 0
-11.397 -5.77477 1 3 74.0123 0
-14.3796 17.5222 1 3 73.4125 0
-7.52442 20.2621 1 3 72.8126 0
-4.78194 -8.72781 1 3 72.2128 0
12.7907 5.72579 1 3 71.6129 0
-18.5205 1.74508 1 3 71.0131 0
-17.0898 -5.24955 1 3 70.4132 0
-0.98539 23.5565 1 3 69.8133 0
-8.75029 -8.25714 1 3 69.2135 0
8.08642 -3.29644 1 3 68.6136 0
-8.91975 21.6941 1 3 68.0138 0
8.34774 21.1555 1 3 67.4139 0
-3.99532 -10.5668 1 3 66.8141 0
12.2365 2.2679 1 3 66.2142 0
-17.9978 13.0084 1 3 65.6144 0
13.4669 3.84473 1 3 65.0145 0
2.55307 -8.69421 1 3 64.4147 0
0.281845 21.9164 1 3 63.8147 0
4.58035 20.5933 1 3 63.2146 0
6.28922 -4.17364 1 3 62.6145 0
-18.7836 -0.236754 1 3 62.0143 0
5.20194 -7.50563 1 3 61.4142 0
2.27583 21.7615 1 3 60.8141 0
12.0377 7.57734 1 3 60.214 0
6.14399 21.8395 1 3 59.6138 0
-6.76526 -8.48613 1 3 59.0137 0
-7.00346 22.2625 1 3 58.4136 0
13.8874 -1.99498 1 3 57.8134 0
-12.5461 20.0651 1 3 57.2133 0
14.018 7.30496 1 3 56.6132 0
-5.9805 -10.3279 1 3 56.0131 0
-10.801 -7.92522 1 3 55.4129 0
-13.3126 -6.3469 1 3 54.8128 0
-5.07699 22.7998 1 3 54.2127 0
10.0043 -2.58662 1 3 53.6125 0
8.45719 -5.2609 1 3 53.0124 0
-16.0466 16.4225 1 3 52.4123 0
-2.97338 23.2367 1 3 51.8122 0
-12.7699 -8.27176 1 3 51.212 0
-19.5421 5.17694 1 3 50.6119 0
-19.8851 3.20679 1 3 50.0118 0
1.00182 23.7824 1 3 49.4116 0
-15.3018 -6.14512 1 3 48.8115 0
4.44051 -9.35422 1 3 48.2114 0
13.2364 12.4065 1 3 47.6113 0
14.0705 -0.00337344 1 3 47.0111 0
-17.0595 -1.25058 1 3 46.411 0
13.1289 9.2534 1 3 45.8109 0
-20.7915 6.73654 1 3 45.2108 0
-7.9669 -10.0974 1 3 44.6106 0
-20.3679 0.981329 1 3 44.0105 0
-12.0897 22.0674 1 3 43.4104 0
14.4103 10.7876 1 3 42.8102 0
1.0387 -9.99685 1 3 42.2101 0
-21.2206 8.68944 1 3 41.61 0
-20.4708 10.5428 1 3 41.0099 0
6.66053 -6.13865 1 3 40.4097 0
-17.5678 15.1251 1 3 39.8096 0
-21.4199 4.4882 1 3 39.2095 0
2.96347 24.1706 1 3 38.6093 0
4.11831 22.5383 1 3 38.0092 0
11.8994 -1.77654 1 3 37.4091 0
-14.4703 19.52 1 3 36.809 0
2.92482 -10.6591 1 3 36.2088 0
-16.1542 18.4422 1 3 35.6087 0
15.1704 8.93761 1 3 35.0086 0
-17.0757 -3.25003 1 3 34.4084 0
-21.7332 2.4423 1 3 33.8083 0
10.4506 18.3596 1 3 33.2082 0
14.7714 5.45064 1 3 32.6081 0
8.64195 -7.25214 1 3 32.0079 0
-6.50548 24.1995 1 3 31.4079 0
12.6566 16.3358 1 3 30.8079 0
-18.7999 -2.23676 1 3 30.208 0
-10.0045 -9.81353 1 3 29.608 0
-19.9229 12.4662 1 3 29.008 0
-17.8235 17.3406 1 3 28.408 0
-21.4112 14.1272 1 3 27.808 0
14.641 13.8296 1 3 27.208 0
-23.1969 5.40609 1 3 26.608 0
1.37923 -11.9675 1 3 26.008 0
-21.9032 12.1888 1 3 25.408 0
-4.36869 24.6696 1 3 24.808 0
-8.45424 23.639 1 3 24.208 0
12.1617 -3.75869 1 3 23.6081 0
10.3289 -4.5592 1 3 23.0081 0
15.9987 7.02978 1 3 22.4081 0
10.2277 20.3471 1 3 21.8081 0
-11.9824 -10.1097 1 3 21.2081 0
-22.6971 7.34268 1 3 20.6081 0
-19.5858 16.3968 1 3 20.0081 0
10.5148 -6.55045 1 3 19.4081 0
5.68185 23.7854 1 3 18.8081 0
10.1859 -8.52326 1 3 18.2081 0
14.2173 1.99089 1 3 17.6082 0
6.99698 -8.38751 1 3 17.0082 0
15.8154 12.211 1 3 16.4082 0
15.447 3.56821 1 3 15.8082 0
16.5752 10.361 1 3 15.2082 0
-23.4745 3.42604 1 3 14.6082 0
7.72983 23.0575 1 3 14.0082 0
-18.8147 -4.23673 1 3 13.4082 0
-22.4515 10.2659 1 3 12.8082 0
-23.9288 8.91778 1 3 12.2082 0
-22.3162 0.529157 1 3 11.6082 0
-13.9955 21.4623 1 3 11.0083 0
14.5912 15.8287 1 3 10.4083 0
6.23526 -10.2368 1 3 9.80827 0
-9.22189 -11.654 1 3 9.20828 0
-24.6239 6.80741 1 3 8.60829 0
16.6295 14.0374 1 3 8.0083 0
-13.5664 23.4153 1 3 7.40831 0
-14.7594 -8.06929 1 3 6.80832 0
15.5276 -6.99037 1 3 6.20832 0
15.736 45.0555 1 3 5.60833 0
37.9394 -84.1823 1 3 5.00834 0
-103.857 -50.754 1 3 4.40835 0
132.034 -47.0415 1 3 3.80836 0
-100.617 118.421 1 3 3.20835 0
-75.4031 153.442 1 3 2.60834 0
-174.555 55.6853 1 3 2.00833 0
-117.761 151.348 1 3 1.40833 0
-135.35 143.606 1 3 0.808333 0
196.267 37.6539 1 3 0.208333 0
