# Supplementary material for: Study of tumor growth indicates the existence of an “immunological threshold” separating states of pro- and antitumoral peritumoral inflammation
Source: PLoS One. 2018 Nov 2;13(11):e0202823. doi: 10.1371/journal.pone.0202823 (PMC6214501; doi:10.1371/journal.pone.0202823)
Supplement: S1 Data — File containing the position and radius of particles at simulated times. A detailed description file is provided alongside the data. (ZIP) [file pone.0202823.s004.zip › minimal dataset/competent/8720.csv]

0 0 1.00003 0 4906.21 0
1.33908 -3.23842 1.00006 0 4942.12 0
5.03102 -1.70143 1.00003 0 4672.69 0
-8.19403 4.04866 1.00013 0 5774.14 0
-2.35343 -4.77597 1.00006 0 5157 0
-13.9924 -0.238157 1.00003 0 4865.27 0
-1.06647 5.13994 1.00013 0 5734.42 0
-15.0643 4.94102 1.00006 0 5081.67 0
-8.96696 -1.901 1.00003 0 4800.59 0
-2.9126 4.37126 1.00013 0 5798.27 0
-1.32403 3.15659 1.00013 0 5718.34 0
-12.1877 13.6422 1.00003 0 4719.3 0
-0.293877 11.0895 1.00006 0 5108.87 0
7.90776 6.99994 1.00006 0 5141.91 0
-7.93661 6.03184 1.00013 0 5768.83 0
-8.45169 2.06545 1.00003 0 4869.81 0
-5.27426 -0.363927 1.00006 0 5232.71 0
-4.50147 5.58578 1.00013 0 5675.11 0
-2.65507 6.35445 1.00013 0 5822.59 0
-12.1444 0.528832 1.00003 0 4707.39 0
-3.72877 11.5357 1.00003 0 4855.71 0
-2.39765 8.33754 1.00006 0 5320.65 0
7.65016 5.01669 1.00003 0 4817.06 0
-2.95628 17.4854 1.00003 0 4723.97 0
-0.250042 -2.02369 1.00003 0 4801.4 0
-14.0339 12.8739 1.00003 0 4711.93 0
-7.67893 8.0152 1.00013 0 5673.8 0
3.9574 3.47943 1.00003 0 4782.86 0
2.62621 6.67711 1.00006 0 5238.98 0
-0.507349 -4.00704 1.00006 0 5092.91 0
-4.24388 7.56898 1.00013 0 5600.43 0
3.1412 10.6436 1.00006 0 5093.22 0
-4.75905 3.60273 1.00013 0 5830.92 0
4.73012 9.429 1.00003 0 4822.17 0
-9.78273 5.2634 1.00006 0 5221.28 0
-10.8563 10.4443 1.00003 0 4792.9 0
-1.88233 12.3042 1.00003 0 4782.72 0
-0.808821 7.12304 1.00006 0 5284.78 0
-9.26762 9.22968 1.00003 0 4918.9 0
2.11114 2.71088 1.00006 0 5298.74 0
-6.34768 4.81718 1.00013 0 5774.15 0
-12.4021 -1.45445 1.00003 0 4709.82 0
-9.52529 7.24652 1.00003 0 4874.23 0
-6.90626 13.9647 1.00003 0 4856.66 0
-7.6367 -5.0992 1.00003 0 4815.47 0
-9.22511 -3.88405 1.00003 0 4808.85 0
-4.20741 -5.55566 1.00006 0 5195.72 0
8.42293 10.9665 1.00003 0 4704.79 0
0.779865 5.90873 1.00013 0 5734.43 0
-3.21374 15.5021 1.00003 0 4756.12 0
-6.60528 2.83411 1.00013 0 5726.67 0
7.13496 1.05008 1.00003 0 4673.87 0
1.55245 11.8582 1.00006 0 5209 0
-3.17021 2.38805 1.00013 0 5709.5 0
-3.42782 0.404676 1.00006 0 5230.3 0
-6.09015 6.80039 1.00013 0 5675.11 0
-5.83267 8.78377 1.00006 0 5242.28 0
2.06754 15.8246 1.00006 0 5107.17 0
8.1652 8.98323 1.00006 0 5098.42 0
-3.94286 -3.56198 1.00006 0 5103.88 0
4.9875 11.4122 1.00006 0 5024.39 0
-14.8066 6.92434 1.00006 0 5122.69 0
-3.98638 9.55234 1.00013 0 5600.44 0
1.5962 -1.25517 1.00006 0 5067.33 0
0.264847 1.94217 1.00006 0 5368.57 0
-12.4451 11.6592 1.00003 0 4838.45 0
-13.4755 3.72662 1.00003 0 4806.82 0
-3.4713 13.5188 1.00003 0 4898.37 0
2.88366 8.66047 1.00003 0 4855.01 0
-14.549 8.90744 1.00003 0 4791.3 0
-2.14019 10.3209 1.00006 0 5320.66 0
-8.75266 13.196 1.00003 0 4723.74 0
-5.57504 10.7668 1.00006 0 5303.51 0
0.522256 3.92546 1.00006 0 5298.75 0
-11.8867 2.5118 1.00003 0 4736.73 0
-1.36753 16.2707 1.00003 0 4717.1 0
7.39254 3.03334 1.00003 0 4798.65 0
-5.01664 1.61944 1.00006 0 5285.62 0
-0.551282 9.10631 1.00006 0 5284.79 0
2.36866 4.6941 1.00006 0 5281.83 0
-10.8135 -2.66935 1.00003 0 4701.72 0
-7.3783 -3.11596 1.00003 0 4766.95 0
-5.78971 -4.33101 1.00003 0 4787.44 0
-16.653 6.15578 1.00003 0 4824.7 0
-8.49482 15.1793 1.00003 0 4776.3 0
-7.42127 9.99824 1.00006 0 5242.29 0
-10.2978 1.29724 1.00006 0 5240.29 0
-15.3218 2.95786 1.00003 0 4712.17 0
1.03747 7.89176 1.00006 0 5238.99 0
-6.6489 15.948 1.00003 0 4806.89 0
-8.70923 0.0823224 1.00003 0 4825.74 0
-1.58159 1.17355 1.00006 0 5230.31 0
5.24506 13.3954 1.00003 0 4714.64 0
6.83389 12.1809 1.00003 0 4728.44 0
-13.218 5.70963 1.00003 0 4735.98 0
3.65622 14.61 1.00006 0 5209.01 0
3.69991 1.49635 1.00006 0 5196.12 0
0.841191 -7.20701 1.00003 0 4666.06 0
3.44238 -0.48672 1.00003 0 4695.76 0
-3.6854 -1.57863 1.00006 0 5157.01 0
4.21497 5.46277 1.00003 0 4748.9 0
-18.6485 6.28928 1.00003 0 4662.25 0
-0.0362327 13.0729 1.00006 0 5108.88 0
1.80991 13.8413 1.00006 0 5107.17 0
-0.764587 -5.99038 1.00003 0 4689.42 0
3.39882 12.6267 1.00006 0 5098.43 0
5.50259 15.3787 1.00006 0 5093.23 0
2.92791 -4.4534 1.00006 0 5092.91 0
-12.9602 7.69291 1.00006 0 5081.67 0
5.28877 0.281833 1.00006 0 5067.34 0
7.09137 14.1641 1.00006 0 5024.4 0
6.87767 -0.933305 1.00006 0 4942.13 0
-12.7027 9.67584 1.00003 0 4918.9 0
-1.83895 -0.809525 1.00003 0 4906.22 0
-8.23764 17.1626 1.00003 0 4898.38 0
-11.114 8.46135 1.00003 0 4874.24 0
-10.0402 3.28032 1.00003 0 4869.81 0
-16.9106 4.17245 1.00003 0 4865.28 0
-1.62501 14.2873 1.00003 0 4856.67 0
-5.31738 12.7501 1.00003 0 4855.72 0
1.29502 9.87484 1.00003 0 4855.02 0
-10.5988 12.4274 1.00003 0 4838.46 0
-6.8628 0.850771 1.00003 0 4825.75 0
-15.8802 12.1053 1.00003 0 4824.71 0
6.57633 10.1976 1.00003 0 4822.18 0
6.06136 6.23129 1.00003 0 4817.07 0
-5.53186 -2.34745 1.00003 0 4815.48 0
-9.48301 -5.86736 1.00003 0 4808.86 0
-10.0839 16.3937 1.00003 0 4806.9 0
-15.579 0.97464 1.00003 0 4806.83 0
3.18491 -2.47008 1.00003 0 4801.41 0
-11.0715 -4.65244 1.00003 0 4800.6 0
5.54615 2.26477 1.00003 0 4798.66 0
-9.00999 11.213 1.00003 0 4792.91 0
-14.2915 10.8906 1.00003 0 4791.31 0
-2.09622 -2.79291 1.00003 0 4787.45 0
5.80377 4.24804 1.00003 0 4782.86 0
0.221092 15.0561 1.00003 0 4782.73 0
-16.1379 10.122 1.00003 0 4776.31 0
-7.12055 -1.13252 1.00003 0 4766.96 0
-5.06003 14.7332 1.00003 0 4756.13 0
4.47257 7.44583 1.00003 0 4748.91 0
-11.6291 4.49499 1.00003 0 4736.74 0
-11.3716 6.47817 1.00003 0 4735.99 0
3.91359 16.5933 1.00003 0 4728.44 0
-4.80251 16.7163 1.00003 0 4723.98 0
-7.16385 11.9815 1.00003 0 4723.75 0
-10.3413 14.4108 1.00003 0 4719.31 0
-1.11006 18.254 1.00003 0 4717.1 0
0.478839 17.0394 1.00003 0 4714.65 0
-17.1681 2.18909 1.00003 0 4712.18 0
-11.9304 15.6256 1.00003 0 4711.94 0
-12.66 -3.43739 1.00003 0 4709.83 0
-13.7331 1.74329 1.00003 0 4707.4 0
6.31896 8.21449 1.00003 0 4704.8 0
-10.5556 -0.686031 1.00003 0 4701.73 0
1.8538 0.72752 1.00003 0 4695.77 0
-6.05457 -6.3215 1.00003 0 4689.43 0
8.98112 1.81858 1.00003 0 4673.88 0
9.23883 3.80193 1.00003 0 4672.7 0
1.0815 -5.22171 1.00003 0 4666.07 0
-16.3953 8.13902 1.00003 0 4662.26 0
8.15438 5.95753 0.0453954 3 215.578 0
-3.23546 -5.27994 0.0163119 3 211.379 0
-4.98548 -6.29192 0.0457287 3 206.58 0
-13.5158 -1.26328 0.099563 3 205.98 0
3.6719 -3.54144 0.0141453 3 204.78 0
-17.5663 5.48936 0.0128119 3 204.181 0
-6.01453 16.8669 0.106813 3 203.581 0
-4.0473 17.5042 0.0458121 3 202.381 0
8.19831 5.88798 0.0208952 3 201.181 0
8.56464 7.92224 0.12673 3 198.782 0
-4.45784 17.8394 0.163061 3 197.582 0
-12.7036 14.5448 0.039312 3 196.982 0
-1.94744 -5.89085 0.0899795 3 196.382 0
3.98485 -3.19931 0.0713125 3 195.783 0
-2.17452 18.6879 0.139979 3 195.183 0
-11.3326 16.7966 0.284885 3 194.583 0
8.63756 5.62729 0.149395 3 193.983 0
-13.3919 13.9326 0.149728 3 192.783 0
6.6172 15.191 0.120147 3 192.183 0
2.74266 16.804 0.154728 3 191.584 0
5.00924 16.9749 0.131313 3 190.984 0
-13.5629 -1.53198 0.156728 3 190.384 0
-17.6463 8.50475 0.256971 3 189.784 0
-6.22354 16.9812 0.101396 3 189.184 0
-15.1821 13.0287 0.0684791 3 188.584 0
7.7495 -1.84333 0.254137 3 187.984 0
8.27938 0.893811 0.0968129 3 186.785 0
-5.92377 17.5285 0.291301 3 186.185 0
-1.36922 -6.8787 0.060479 3 185.585 0
10.0704 2.41817 0.238555 3 184.985 0
-12.8639 -2.40371 0.0538122 3 184.385 0
7.41694 13.1171 0.0908962 3 183.786 0
-12.6521 14.7032 0.126147 3 183.186 0
8.19382 12.314 0.310967 3 182.586 0
-2.36226 18.4636 0.132896 3 181.986 0
9.71372 2.7314 0.10273 3 181.386 0
9.04975 8.26908 0.13098 3 180.786 0
-8.13473 -6.50398 0.21714 3 180.186 0
-12.0727 -5.00155 0.059979 3 179.587 0
-10.7313 -5.85444 0.189309 3 178.987 0
-18.0348 3.30977 0.261304 3 178.387 0
8.14241 0.234013 0.284552 3 177.787 0
5.16932 16.5901 0.228139 3 177.187 0
8.91607 6.13533 0.320549 3 176.587 0
-17.8013 5.15157 0.314383 3 175.987 0
-12.4202 -4.79963 0.341214 3 175.388 0
9.03452 7.77422 0.351797 3 174.788 0
5.79458 -2.86353 0.371046 3 174.188 0
7.65363 -0.0254819 0.127813 3 173.588 0
-13.8186 14.1741 0.294801 3 172.988 0
-9.48183 17.5509 0.234722 3 172.388 0
6.28685 -2.11845 0.205558 3 171.788 0
-5.89745 17.0919 0.148395 3 171.189 0
-5.45977 17.7288 0.203308 3 170.589 0
10.3925 4.32939 0.26897 3 169.989 0
2.72359 17.3451 0.328715 3 169.389 0
8.43391 5.92201 0.189475 3 168.789 0
2.29333 -5.53086 0.123063 3 168.189 0
-11.0305 17.4225 0.383628 3 167.589 0
-13.2394 14.4736 0.321133 3 166.99 0
8.08987 15.2146 0.439374 3 166.39 0
-18.4915 1.49172 0.487204 3 165.79 0
-12.0388 17.1206 0.487121 3 165.19 0
-18.4459 4.06746 0.418709 3 164.59 0
-6.18545 17.9284 0.181559 3 163.99 0
1.87541 -6.3246 0.337798 3 163.391 0
-2.91076 -6.05905 0.353797 3 162.791 0
-13.5861 -2.31192 0.457206 3 162.191 0
-12.7737 16.7013 0.354963 3 161.591 0
-7.42006 -7.47772 0.599446 3 160.991 0
5.78439 16.7201 0.343131 3 160.391 0
9.46665 9.82208 0.439041 3 159.791 0
0.0275341 -8.17963 0.228056 3 159.192 0
4.53772 -3.11965 0.463456 3 158.592 0
1.95134 17.3102 0.422875 3 157.992 0
-4.09274 18.2282 0.347297 3 157.392 0
-16.1303 13.7444 0.660608 3 156.792 0
-17.0957 0.644703 0.543033 3 156.192 0
-17.5886 7.28537 0.417209 3 155.592 0
-15.0862 13.7764 0.383878 3 154.993 0
10.6435 3.04323 0.591196 3 154.393 0
-4.79367 -6.97242 0.431958 3 153.793 0
-5.14115 -7.76984 0.363963 3 153.193 0
-16.4215 -0.330574 0.549699 3 152.593 0
-17.6832 10.3081 0.5347 3 151.993 0
-14.9799 15.6469 0.597279 3 151.393 0
-12.0981 -5.83668 0.550449 3 150.794 0
10.5185 1.41096 0.587363 3 150.194 0
-15.4278 -0.762674 0.524951 3 149.594 0
0.434057 18.6287 0.589113 3 148.994 0
11.2749 2.16918 0.473538 3 148.394 0
-10.3336 17.7559 0.380962 3 147.794 0
4.49287 -4.16176 0.558032 3 147.194 0
-9.22716 18.4254 0.547199 3 146.595 0
-11.4697 18.3055 0.601612 3 145.995 0
-17.4323 9.28959 0.462706 3 145.395 0
9.45859 6.96727 0.549866 3 144.795 0
-6.73223 17.4866 0.514702 3 144.195 0
-14.3341 -1.69806 0.499703 3 143.595 0
-13.9005 -4.41649 0.535867 3 142.995 0
-18.7614 2.5899 0.525618 3 142.396 0
-9.94927 -7.39267 0.58553 3 141.796 0
-8.69341 -7.33934 0.655692 3 141.196 0
-3.78028 -7.14226 0.595279 3 140.596 0
-0.772923 -7.66835 0.63386 3 139.996 0
-18.8628 12.2939 0.560782 3 139.396 0
-3.39586 19.0688 0.644609 3 138.797 0
1.04817 19.7971 0.727436 3 138.197 0
-10.3898 18.665 0.530867 3 137.597 0
5.58671 -3.79678 0.573114 3 136.997 0
-2.19631 19.4429 0.608778 3 136.397 0
-7.66141 18.7076 0.651359 3 135.797 0
-6.1655 -7.98656 0.626194 3 135.197 0
-17.6331 11.6698 0.783432 3 134.598 0
12.5573 0.992465 0.758184 3 133.998 0
1.00548 -8.90985 0.689273 3 133.398 0
7.13251 15.8797 0.705771 3 132.798 0
-4.98628 18.3165 0.548449 3 132.198 0
1.78922 18.4904 0.7696 3 131.598 0
-19.1324 10.6538 0.869843 3 130.998 0
9.81908 8.65246 0.67969 3 130.399 0
-14.4013 -3.16969 0.713854 3 129.799 0
8.4659 -0.618495 0.603945 3 129.199 0
-19.8143 7.65254 0.764267 3 128.599 0
-11.1296 -6.72857 0.747185 3 127.999 0
-12.82 18.0996 0.760351 3 127.399 0
-14.5765 14.5642 0.554532 3 126.799 0
-14.4415 -5.99882 0.63311 3 126.2 0
-20.1159 11.9211 0.691439 3 125.6 0
-19.512 4.71024 0.733936 3 125 0
-4.54478 21.4143 0.833429 3 124.4 0
-0.334482 19.7265 0.652275 3 123.8 0
-6.21197 18.914 0.807931 3 123.2 0
-2.25219 -7.17095 0.842178 3 122.6 0
11.2191 0.251714 0.751768 3 122.001 0
-13.2587 -5.43877 0.642776 3 121.401 0
-10.4205 -8.57419 0.667107 3 120.801 0
3.05622 -6.27436 0.803681 3 120.201 0
3.32469 18.2806 0.77685 3 119.601 0
-9.04842 -8.66012 0.686606 3 119.001 0
-13.6663 15.4674 0.724103 3 118.401 0
-3.23084 20.4864 0.77335 3 117.802 0
-2.43434 -8.86256 0.780433 3 117.202 0
-9.595 19.753 0.810014 3 116.602 0
-18.7281 8.90056 0.848594 3 116.002 0
-11.4019 19.9026 0.99425 3 115.402 0
-13.8951 16.9737 0.797098 3 114.802 0
-8.00193 20.1705 0.839178 3 114.203 0
-3.95293 -8.50624 0.755434 3 113.603 0
12.5538 2.61961 0.862593 3 113.003 0
2.55798 -8.21417 0.971252 3 112.403 0
9.65716 0.156429 0.789682 3 111.803 0
10.7736 -1.39951 0.933172 3 111.203 0
6.80871 17.5057 0.941838 3 110.603 0
5.04775 18.1562 0.927255 3 110.004 0
-4.73643 19.6696 0.824263 3 109.404 0
10.2421 17.8884 0.981001 3 108.804 0
-18.443 0.0939227 0.904257 3 108.204 0
10.1521 5.58111 1 3 107.604 0
4.03232 -9.38137 0.905257 3 107.004 0
4.6496 -5.62764 0.877509 3 106.404 0
11.6662 4.26464 1 3 105.805 0
6.71301 -4.79701 0.894424 3 105.205 0
-15.6435 -2.15551 0.884092 3 104.605 0
-21.7836 1.95521 0.886092 3 104.005 0
-13.3284 20.2659 0.964919 3 103.405 0
-6.24566 20.7239 1 3 102.805 0
-21.5261 7.76755 0.90309 3 102.205 0
-6.83196 -10.9092 0.90884 3 101.606 0
8.64537 16.7178 1 3 101.006 0
-20.6359 6.07097 1 3 100.406 0
10.957 7.41207 1 3 99.806 0
-20.2922 3.11116 1 3 99.2062 0
10.7277 10.5308 0.985251 3 98.6063 0
2.76683 19.9673 1 3 98.0065 0
12.464 6.09867 1 3 97.4066 0
-17.4206 -1.51803 1 3 96.8068 0
9.07138 14.1765 0.970002 3 96.2069 0
-15.6892 17.0787 1 3 95.607 0
0.430896 21.4095 1 3 95.0072 0
14.39 2.26303 1 3 94.4073 0
-11.9545 -8.52225 0.843845 3 93.8075 0
-7.40225 -9.07478 1 3 93.2076 0
4.3941 -7.49262 1 3 92.6078 0
-0.60914 -9.25442 0.919922 3 92.0079 0
9.8535 12.3636 1 3 91.4081 0
-11.7255 21.8588 0.981501 3 90.8082 0
8.36235 18.6958 1 3 90.2084 0
7.16257 -2.95644 1 3 89.6085 0
12.6238 -0.807792 1 3 89.0087 0
10.478 15.9201 1 3 88.4088 0
-14.4835 18.6737 1 3 87.809 0
11.0375 14.0001 1 3 87.2091 0
4.67086 19.9467 0.897674 3 86.6092 0
-1.71001 -10.8713 1 3 86.0094 0
-17.7656 13.4505 1 3 85.4095 0
-15.4121 -4.68315 1 3 84.8097 0
8.99054 -2.14641 1 3 84.2098 0
-5.43937 -9.45259 1 3 83.61 0
-20.5133 9.39383 1 3 83.0101 0
-1.50139 20.8997 1 3 82.4103 0
-9.7666 21.5535 1 3 81.8104 0
12.0729 9.07087 1 3 81.2106 0
-20.037 1.1308 1 3 80.6107 0
-1.24962 -12.817 1 3 80.0109 0
-19.9025 -1.12541 1 3 79.411 0
-16.9994 -3.47123 1 3 78.8111 0
13.5805 7.75667 1 3 78.2113 0
11.8434 12.1724 1 3 77.6114 0
10.5984 -3.33551 1 3 77.0116 0
2.16617 -10.1618 1 3 76.4117 0
-21.5841 11.0829 1 3 75.8119 0
-19.76 13.5716 1 3 75.212 0
-23.3488 0.903371 1 3 74.6122 0
-21.7896 4.43704 1 3 74.0123 0
-16.6841 15.3479 1 3 73.4125 0
12.5266 -2.80459 1 3 72.8126 0
0.287154 -10.9769 1 3 72.2128 0
-8.71303 -10.5854 1 3 71.6129 0
12.9296 14.6477 1 3 71.0131 0
2.36363 21.9235 1 3 70.4132 0
-21.6167 -0.0959926 1 3 69.8133 0
6.23089 -6.64794 1 3 69.2135 0
13.6592 4.12437 1 3 68.6136 0
13.2124 10.7144 1 3 68.0138 0
12.3692 16.5676 1 3 67.4139 0
-10.683 -10.2463 1 3 66.8141 0
8.76991 -4.14552 1 3 66.2142 0
-4.23613 23.8223 1 3 65.6144 0
-2.93426 22.295 1 3 65.0145 0
-23.2796 3.10282 1 3 64.4147 0
-7.76623 22.0231 1 3 63.8147 0
-5.88105 22.6864 1 3 63.2146 0
-18.9037 -2.85949 1 3 62.6145 0
-17.6888 17.0747 1 3 62.0143 0
10.2469 -5.49414 1 3 61.4142 0
5.59032 -10.5868 1 3 60.8141 0
9.85386 -7.45476 1 3 60.214 0
-11.144 23.7539 1 3 59.6138 0
-14.0866 22.0791 1 3 59.0137 0
13.7363 12.8182 1 3 58.4136 0
-2.30095 24.3272 1 3 57.8134 0
-15.3075 20.4961 1 3 57.2133 0
-16.6271 -6.27201 1 3 56.6132 0
4.34696 22.1692 1 3 56.0131 0
-15.0692 -7.52627 1 3 55.4129 0
-13.1142 -7.08474 1 3 54.8128 0
-0.976574 22.8292 1 3 54.2127 0
6.49984 19.4219 1 3 53.6125 0
8.15305 -6.04752 1 3 53.0124 0
-7.2791 24.1162 1 3 52.4123 0
0.956592 23.3427 1 3 51.8122 0
2.91445 23.8455 1 3 51.212 0
-13.1412 23.8415 1 3 50.6119 0
14.4579 5.95797 1 3 50.0118 0
15.6413 3.85727 1 3 49.4116 0
-21.6985 13.0792 1 3 48.8115 0
5.93751 23.381 1 3 48.2114 0
-3.62061 -10.2841 1 3 47.6113 0
-18.2153 -5.05643 1 3 47.0111 0
1.90865 -12.1469 1 3 46.411 0
9.99199 19.8551 1 3 45.8109 0
0.575952 -13.6338 1 3 45.2108 0
12.1065 -4.75995 1 3 44.6106 0
-9.16596 23.4589 1 3 44.0105 0
14.7185 9.40094 1 3 43.4104 0
8.059 20.6727 1 3 42.8102 0
-18.681 15.2553 1 3 42.2101 0
6.19204 21.3972 1 3 41.61 0
-16.5122 18.901 1 3 41.0099 0
-17.2984 20.7372 1 3 40.4097 0
4.62129 24.8865 1 3 39.8096 0
-0.369525 24.8397 1 3 39.2095 0
-5.63368 25.2528 1 3 38.6093 0
3.75393 -11.378 1 3 38.0092 0
6.03435 -8.637 1 3 37.4091 0
7.80158 22.6561 1 3 36.809 0
14.3113 0.265033 1 3 36.2088 0
-15.5988 -9.77207 1 3 35.6087 0
-7.98375 -12.4474 1 3 35.0086 0
-16.9239 -8.2746 1 3 34.4084 0
-5.0799 -11.666 1 3 33.8083 0
15.1076 11.3624 1 3 33.2082 0
-20.7648 15.3004 1 3 32.6081 0
-9.33364 25.452 1 3 32.0079 0
-19.686 16.9842 1 3 31.4079 0
7.94065 -8.03615 1 3 30.8079 0
1.57037 25.3264 1 3 30.208 0
-23.2849 6.99547 1 3 29.608 0
15.5931 7.60257 1 3 29.008 0
-13.7444 -9.02305 1 3 28.408 0
16.081 1.19589 1 3 27.808 0
-3.16463 -12.2416 1 3 27.208 0
-22.5815 9.35109 1 3 26.608 0
-3.6989 25.757 1 3 26.008 0
-12.6341 -10.6858 1 3 25.408 0
-20.9751 -2.81324 1 3 24.808 0
-11.5209 25.7178 1 3 24.208 0
-23.7409 5.04889 1 3 23.6081 0
16.4395 5.69112 1 3 23.0081 0
-9.99201 -12.1228 1 3 22.4081 0
-22.6891 -1.7834 1 3 21.8081 0
12.11 18.5506 1 3 21.2081 0
-1.76597 26.2706 1 3 20.6081 0
-24.9833 2.056 1 3 20.0081 0
-20.1716 -4.64436 1 3 19.4081 0
-24.4448 8.62455 1 3 18.8081 0
-22.7031 14.8082 1 3 18.2081 0
-23.5837 11.0816 1 3 17.6082 0
-22.1595 -4.42484 1 3 17.0082 0
9.68882 21.832 1 3 16.4082 0
-7.44516 26.1087 1 3 15.8082 0
-18.5113 18.8976 1 3 15.2082 0
16.7135 9.25911 1 3 14.6082 0
-19.2987 20.7357 1 3 14.0082 0
14.3051 -1.8896 1 3 13.4082 0
11.8719 20.5362 1 3 12.8082 0
-24.4218 -0.784461 1 3 12.2082 0
-20.4511 -6.62459 1 3 11.6082 0
-18.4941 -7.03699 1 3 11.0083 0
5.35783 -12.5725 1 3 10.4083 0
14.312 16.0924 1 3 9.80827 0
17.5752 7.33737 1 3 9.20828 0
7.5085 -9.9887 1 3 8.60829 0
6.5836 25.273 1 3 8.0083 0
17.3178 2.76763 1 3 7.40831 0
15.6825 13.2777 1 3 6.80832 0
-21.2634 18.2139 1 3 6.20832 0
-36.8526 25.6704 1 3 5.60833 0
-0.807958 -91.59 1 3 5.00834 0
115.717 -22.9146 1 3 4.40835 0
137.831 21.3944 1 3 3.80836 0
-35.3264 -154.21 1 3 3.20835 0
150.547 83.5663 1 3 2.60834 0
168.72 72.8479 1 3 2.00833 0
-179.359 68.0112 1 3 1.40833 0
-29.3372 195.153 1 3 0.808333 0
199.834 2.33143 1 3 0.208333 0
