# Supplementary material for: Study of tumor growth indicates the existence of an “immunological threshold” separating states of pro- and antitumoral peritumoral inflammation
Source: PLoS One. 2018 Nov 2;13(11):e0202823. doi: 10.1371/journal.pone.0202823 (PMC6214501; doi:10.1371/journal.pone.0202823)
Supplement: S1 Data — File containing the position and radius of particles at simulated times. A detailed description file is provided alongside the data. (ZIP) [file pone.0202823.s004.zip › minimal dataset/competent/21320.csv]

0 0 0.928719 0 18661.9 0
-6.63471 2.97754 1.00013 0 18634.2 0
-3.16405 2.8478 1.00013 0 18545.9 0
-5.63714 9.62547 0.675238 0 18684.8 0
-4.87054 3.91971 1.00013 0 18692.6 0
-3.09765 4.84675 1.00013 0 18639.2 0
-6.56848 4.9766 1.00013 0 18594.5 0
-4.93682 1.92059 1.00003 0 17814.9 0
2.18495e+07 -1.77318e+08 0.884706 0 17721 0
-6.68341 0.945847 1.00003 0 17662.8 0
-2.08806 2.74145 0.0777293 3 212.578 0
-7.25764 1.97948 0.153478 3 204.78 0
-3.69582 5.66524 0.0135619 3 202.381 0
-7.74878 0.644191 0.104896 3 198.182 0
-7.84273 3.21471 0.230889 3 196.982 0
-5.43201 4.90439 0.13123 3 196.382 0
-4.2581 4.91023 0.156228 3 195.783 0
-2.11844 2.59112 0.0753959 3 195.183 0
-6.01677 8.93138 0.115647 3 194.583 0
0.819748 0.607979 0.0913128 3 193.983 0
-5.11394 5.10032 0.202891 3 193.383 0
-5.44853 5.18369 0.137229 3 192.783 0
-7.6283 1.66679 0.187976 3 191.584 0
-5.12898 9.10277 0.0530622 3 190.384 0
-5.85183 0.209865 0.108896 3 189.784 0
-2.43499 3.59872 0.0460621 3 189.184 0
-3.68023 1.67759 0.26797 3 188.584 0
-1.18524 1.26529 0.0907295 3 187.984 0
-2.0086 3.02944 0.162811 3 187.385 0
-4.83567 5.92687 0.145229 3 186.185 0
-5.85533 7.02777 0.116397 3 185.585 0
-5.67954 5.75315 0.179809 3 184.985 0
-5.70389 8.20757 0.290551 3 184.385 0
-7.18138 -0.0761448 0.135479 3 183.786 0
-2.02841 5.13847 0.10773 3 183.186 0
-7.64871 2.90086 0.0138119 3 182.586 0
-1.67086 5.00499 0.271719 3 181.986 0
-7.82821 0.892574 0.145895 3 181.386 0
-7.69192 2.17673 0.323382 3 180.786 0
-6.41391 -0.14594 0.124063 3 180.186 0
-7.74864 2.79994 0.126063 3 179.587 0
-5.67084 7.71713 0.100813 3 178.987 0
-2.49402 3.82637 0.179309 3 178.387 0
-6.3014 6.1335 0.186642 3 177.787 0
-7.39883 4.00255 0.256387 3 177.187 0
-2.06885 3.42622 0.238139 3 176.587 0
-2.04345 1.2381 0.241138 3 175.987 0
-5.95218 5.96987 0.168144 3 175.388 0
-1.32959 5.37607 0.228639 3 174.788 0
-1.04429 0.586651 0.12548 3 174.188 0
-5.55496 6.08066 0.163894 3 173.588 0
-0.816653 2.6688 0.297884 3 172.988 0
-3.81993 0.991347 0.427125 3 172.388 0
-5.31619 7.54421 0.291801 3 171.788 0
-8.08416 3.68757 0.294718 3 171.189 0
-1.46315 0.809862 0.326382 3 170.589 0
-8.03258 0.642634 0.16931 3 169.989 0
-1.53879 1.44603 0.3033 3 169.389 0
-1.93657 4.0494 0.399377 3 168.789 0
-0.681125 3.78785 0.260637 3 168.189 0
-5.19111 5.62282 0.322299 3 167.589 0
-8.38666 2.80077 0.45204 3 166.99 0
-1.10667 0.809675 0.0275619 3 166.39 0
-5.20321 8.65832 0.382378 3 165.79 0
-7.88924 1.29936 0.255554 3 165.19 0
-0.52753 5.30677 0.552032 3 164.59 0
-6.87963 6.3047 0.364379 3 163.99 0
-0.480894 3.21668 0.343214 3 163.391 0
-8.02038 9.58938 0.378628 3 162.791 0
-5.32316 6.81066 0.440291 3 162.191 0
-6.83215 -0.351706 0.302217 3 161.591 0
-7.85781 -0.0389036 0.532451 3 160.991 0
-2.31722 1.78041 0.362296 3 160.391 0
-7.35318 -0.696608 0.292551 3 159.791 0
-2.94865 1.23047 0.474455 3 159.192 0
-8.34723 1.99437 0.355047 3 158.592 0
-4.43952 5.47895 0.438707 3 157.992 0
-4.62415 7.74128 0.426708 3 157.392 0
-5.89355 6.39657 0.261804 3 156.792 0
-1.57059 2.29417 0.543366 3 156.192 0
-4.453 6.89767 0.433124 3 155.592 0
-7.80882 4.45099 0.340048 3 154.993 0
-9.2722 2.99192 0.45354 3 154.393 0
-6.35648 6.71763 0.300884 3 153.793 0
-1.1105 4.42185 0.505286 3 153.193 0
-8.00905 5.29371 0.474538 3 152.593 0
-2.8287 6.25822 0.435791 3 151.993 0
-9.77906 -1.53774 0.623277 3 151.393 0
-6.79542 12.5367 0.573281 3 150.794 0
-7.08854 6.98493 0.342131 3 150.194 0
-0.797281 0.952824 0.310717 3 149.594 0
-2.47259 -0.901986 0.550116 3 148.994 0
-3.34198 -0.0876178 0.640859 3 148.394 0
1.48546 0.189274 0.568781 3 147.794 0
-4.67075 0.217542 0.721437 3 147.194 0
0.266151 6.64569 0.615528 3 146.595 0
-1.32322 3.33114 0.500953 3 145.995 0
-9.35902 2.0376 0.504536 3 145.395 0
0.170327 2.73581 0.465205 3 144.795 0
-2.15308 7.13317 0.658691 3 144.195 0
-4.47945 10.2796 0.650609 3 143.595 0
-1.93986 5.76301 0.475371 3 142.995 0
-3.8027 6.19523 0.519618 3 142.396 0
-3.46344 7.40634 0.677857 3 141.796 0
-1.20852 -2.75368 0.667441 3 141.196 0
-3.97979 8.85196 0.85526 3 140.596 0
-8.74153 1.11908 0.602529 3 139.996 0
1.61444 6.91159 0.63661 3 139.396 0
-1.00975 6.44176 0.67544 3 138.797 0
-0.434866 1.82218 0.628944 3 138.197 0
-4.17042 -0.983434 0.576447 3 137.597 0
-10.1453 1.12994 0.690939 3 136.997 0
0.834972 1.40547 0.705271 3 136.397 0
-2.54741 8.38154 0.649109 3 135.797 0
-7.10506 -1.46535 0.49362 3 135.197 0
-2.27579 0.451758 0.552366 3 134.598 0
-1.4723 -0.359021 0.586363 3 133.998 0
-6.36684 7.61544 0.596779 3 133.398 0
-8.45978 7.63078 0.763767 3 132.798 0
-1.56111 -1.52862 0.554532 3 132.198 0
-7.28787 8.66988 0.798265 3 131.598 0
-7.04552 10.1294 0.674857 3 130.998 0
-2.83794 9.84412 0.655692 3 130.399 0
-9.0133 9.03782 0.745852 3 129.799 0
-9.01421 -0.0680164 0.608278 3 129.199 0
-3.27337 -1.59532 0.507536 3 128.599 0
2.62647 -0.0531766 0.593613 3 127.999 0
-2.7008 -2.79822 0.823096 3 127.399 0
-10.3393 -0.280817 0.731686 3 126.799 0
-4.15977 11.5975 0.700188 3 126.2 0
-8.97859 10.639 0.855344 3 125.6 0
1.4814 2.83815 0.847761 3 125 0
-2.62387 11.5247 0.830596 3 124.4 0
1.07962 5.61655 0.694689 3 123.8 0
-1.00155 7.77106 0.652192 3 123.2 0
2.10416 4.2519 0.692022 3 122.6 0
2.26544 1.21618 0.71977 3 122.001 0
-7.86223 6.37979 0.620777 3 121.401 0
3.11222 -1.35126 0.790765 3 120.801 0
-0.240261 -1.68439 0.771933 3 120.201 0
-11.2047 -1.70375 0.801598 3 119.601 0
4.07338 9.06824 0.68044 3 119.001 0
-1.76389 -4.05103 0.739102 3 118.401 0
-7.58744 11.4616 0.759184 3 117.802 0
-11.8223 -0.273948 0.751018 3 117.202 0
-10.2369 8.01559 0.845261 3 116.602 0
0.387365 4.19671 0.883592 3 116.002 0
0.533228 -3.23608 0.95117 3 115.402 0
-9.11624 4.39073 0.953253 3 114.802 0
-0.985143 11.1938 0.837095 3 114.203 0
-8.37848 -1.31387 0.787515 3 113.603 0
-5.41491 13.1862 0.939671 3 113.003 0
-10.6378 2.89786 0.915173 3 112.403 0
3.7955 4.2013 0.987834 3 111.803 0
-11.0321 4.77243 1 3 111.203 0
-12.4866 3.39984 1 3 110.603 0
-9.59854 6.28375 1 3 110.004 0
-4.41439 -2.46353 0.918839 3 109.404 0
-5.75327 -1.02665 0.922839 3 108.804 0
-10.8808 11.8088 0.989751 3 108.204 0
3.96237 0.861473 1 3 107.604 0
-3.27653 -4.33387 0.793682 3 107.004 0
-9.01167 12.4952 1 3 106.404 0
-12.9632 -1.64918 0.95667 3 105.805 0
-1.2607 9.38888 0.984501 3 105.205 0
-10.6496 9.83114 1 3 104.605 0
3.13637 2.49523 0.828346 3 104.005 0
1.37059 -1.27445 0.887175 3 103.405 0
-135.443 -117.908 0.970669 3 102.805 0
-3.47185 13.1544 1 3 102.205 0
-6.29052 -2.87407 1 3 101.606 0
-12.9789 5.32201 0.984168 3 101.006 0
-5.83527 11.2889 1 3 100.406 0
0.615797 8.22354 1 3 99.806 0
-8.25536 -3.07 0.971169 3 99.2062 0
-12.4731 10.3981 0.90834 3 98.6063 0
2.6821 5.75945 0.906507 3 98.0065 0
2.36148 9.32038 1 3 97.4066 0
2.27943 11.3184 0.997 3 96.8068 0
0.589925 10.2485 1 3 96.2069 0
-11.554 6.703 1 3 95.607 0
-11.9205 1.47539 1 3 95.0072 0
-12.1365 8.56573 0.951254 3 94.4073 0
-13.4982 0.235693 1 3 93.8075 0
-14.0531 2.15668 1 3 93.2076 0
-14.1906 -3.17862 1 3 92.6078 0
-0.262257 -5.02321 1 3 92.0079 0
2.41501 -2.94558 0.947004 3 91.4081 0
-15.3908 0.728629 0.953753 3 90.8082 0
-7.15679 -4.70939 1 3 90.2084 0
-14.5439 4.09554 1 3 89.6085 0
-12.2104 -3.4585 1 3 89.0087 0
144.221 1.3105 1 3 88.4088 0
-15.139 6.00472 1 3 87.809 0
5.08206 -0.795691 1 3 87.2091 0
-2.12425 -5.75279 1 3 86.6092 0
-1.48078 12.9669 1 3 86.0094 0
3.31827 7.56478 1 3 85.4095 0
-13.5543 7.22458 1 3 84.8097 0
-16.5721 4.60973 1 3 84.2098 0
-11.1022 -5.08625 0.962003 3 83.61 0
-14.3674 11.142 1 3 83.0101 0
4.96483 2.592 1 3 82.4103 0
-11.4154 13.8244 1 3 81.8104 0
-10.2249 -3.21804 1 3 81.2106 0
2.21975 13.3163 1 3 80.6107 0
-7.58061 13.9051 1 3 80.0109 0
-5.07654 -4.46343 1 3 79.411 0
-20.6665 -5.21864 1 3 78.8111 0
6.0937 0.941317 1 3 78.2113 0
-9.14277 -4.89519 0.9935 3 77.6114 0
-15.9778 2.70014 1 3 77.0116 0
-10.049 -6.74571 1 3 76.4117 0
-13.2059 -5.19291 1 3 75.8119 0
0.514073 12.2582 1 3 75.212 0
-13.9906 9.17783 1 3 74.6122 0
-15.9512 9.92073 1 3 74.0123 0
-14.874 -1.21589 1 3 73.4125 0
50.3958 39.3351 1 3 72.8126 0
-4.07489 -6.19444 1 3 72.2128 0
4.19685 10.7499 1 3 71.6129 0
4.34178 -2.65363 1 3 71.0131 0
1.7232 -4.7843 1 3 70.4132 0
-6.06536 -6.38539 1 3 69.8133 0
-0.95244 -7.37348 1 3 69.2135 0
-14.0454 -7.00819 1 3 68.6136 0
4.59599 6.02615 1 3 68.0138 0
-2.90307 -7.81506 1 3 67.4139 0
-8.05674 -6.57003 1 3 66.8141 0
-3.73285 -9.6348 1 3 66.2142 0
-15.5744 7.95657 1 3 65.6144 0
-12.7905 12.3721 1 3 65.0145 0
-4.39132 14.9304 1 3 64.4147 0
-16.805 -0.694959 1 3 63.8147 0
3.70954 -4.55104 1 3 63.2146 0
5.78309 4.41695 1 3 62.6145 0
8.12325 1.17355 1 3 62.0143 0
4.13755 12.749 1 3 61.4142 0
6.96903 2.80675 1 3 60.8141 0
-2.33782 14.8017 1 3 60.214 0
5.28964 7.90203 1 3 59.6138 0
5.95108 9.78937 1 3 59.0137 0
0.922656 -6.63432 1 3 58.4136 0
7.76772 4.66443 1 3 57.8134 0
-15.1863 -4.91312 1 3 57.2133 0
-12.0474 -6.82317 1 3 56.6132 0
8.95492 3.04365 1 3 56.0131 0
-17.337 1.23293 1 3 55.4129 0
-5.36751 17.2162 1 3 54.8128 0
-6.32046 15.4577 1 3 54.2127 0
5.69258 -4.29217 1 3 53.6125 0
0.0847328 14.2115 1 3 53.0124 0
2.91835 -6.38786 1 3 52.4123 0
6.57932 6.28319 1 3 51.8122 0
7.65418 -3.90255 1 3 51.212 0
-8.89635 -8.38519 1 3 50.6119 0
-0.756445 16.0259 1 3 50.0118 0
-17.9312 3.14252 1 3 49.4116 0
-1.61284 -9.34322 1 3 48.8115 0
-3.25755 16.578 1 3 48.2114 0
-10.8886 -8.56094 1 3 47.6113 0
-9.51003 14.4319 1 3 47.0111 0
-4.90473 -8.01408 1 3 46.411 0
-17.0533 6.58372 1 3 45.8109 0
1.78283 15.268 1 3 45.2108 0
4.9047 -6.15461 1 3 44.6106 0
-16.1461 -2.75914 1 3 44.0105 0
-6.90107 -8.20232 1 3 43.4104 0
-8.24948 15.9857 1 3 42.8102 0
7.30398 -0.650886 1 3 42.2101 0
6.32549 -2.39501 1 3 41.61 0
7.27288 8.15979 1 3 41.0099 0
3.70068 14.7007 1 3 40.4097 0
0.337775 -8.90159 1 3 39.8096 0
-12.887 -8.63855 1 3 39.2095 0
0.941675 17.0825 1 3 38.6093 0
-18.4865 5.18873 1 3 38.0092 0
-7.74068 -10.0175 1 3 37.4091 0
-17.4885 8.53615 1 3 36.809 0
6.88785 -5.89565 1 3 36.2088 0
-5.74048 -9.83109 1 3 35.6087 0
8.56771 6.49778 1 3 35.0086 0
-7.36095 17.7778 1 3 34.4084 0
-18.0771 -2.23824 1 3 33.8083 0
4.22082 -8.03403 1 3 33.2082 0
-13.3485 14.3359 1 3 32.6081 0
5.90372 11.7923 1 3 32.0079 0
2.2345 -8.26723 1 3 31.4079 0
-14.8972 13.0704 1 3 30.8079 0
3.21946 16.6594 1 3 30.208 0
8.62396 -2.15343 1 3 29.608 0
-4.50771 19.0229 1 3 29.008 0
2.22219 -10.2673 1 3 28.408 0
9.26134 8.37377 1 3 27.808 0
7.92038 10.1382 1 3 27.208 0
-0.901111 18.0206 1 3 26.608 0
19.5118 -8.27006 1 3 26.008 0
-16.6171 14.0908 1 3 25.408 0
-27.7709 -20.0832 1 3 24.808 0
-37.1335 -23.0575 1 3 24.208 0
-49.9399 -9.71146 1 3 23.6081 0
-35.4223 -53.907 1 3 23.0081 0
52.0743 -56.2814 1 3 22.4081 0
-15.305 -80.6892 1 3 21.8081 0
-96.8711 27.6628 1 3 21.2081 0
27.8089 89.0971 1 3 20.6081 0
101.732 -23.5597 1 3 20.0081 0
40.9935 98.9121 1 3 19.4081 0
96.8237 62.1927 1 3 18.8081 0
96.7704 72.1391 1 3 18.2081 0
-39.0245 116.968 1 3 17.6082 0
72.3316 108.945 1 3 17.0082 0
-112.626 72.114 1 3 16.4082 0
102.742 -98.9968 1 3 15.8082 0
-107.683 95.0583 1 3 15.2082 0
133.777 -70.9701 1 3 14.6082 0
-151.762 -20.2041 1 3 14.0082 0
-69.6244 140.609 1 3 13.4082 0
160.734 25.5299 1 3 12.8082 0
-21.0601 -164.74 1 3 12.2082 0
-151.405 72.7056 1 3 11.6082 0
10.9802 171.321 1 3 11.0083 0
-169.648 40.6747 1 3 10.4083 0
162.61 -73.9432 1 3 9.80827 0
181.046 4.8103 1 3 9.20828 0
-112.91 143.543 1 3 8.60829 0
-73.6953 169.739 1 3 8.0083 0
16.0988 186.675 1 3 7.40831 0
175.143 72.8176 1 3 6.80832 0
-163.882 -98.5152 1 3 6.20832 0
110.263 158.291 1 3 5.60833 0
-61.2762 -184.508 1 3 5.00834 0
-2.12451 -195.703 1 3 4.40835 0
53.1325 -189.518 1 3 3.80836 0
-56.2 -189.568 1 3 3.20835 0
86.0413 -178.906 1 3 2.60834 0
199.09 -3.66683 1 3 2.00833 0
170.728 103.338 1 3 1.40833 0
93.3084 -176.743 1 3 0.808333 0
193.934 48.8478 1 3 0.208333 0
