# Supplementary material for: Study of tumor growth indicates the existence of an “immunological threshold” separating states of pro- and antitumoral peritumoral inflammation
Source: PLoS One. 2018 Nov 2;13(11):e0202823. doi: 10.1371/journal.pone.0202823 (PMC6214501; doi:10.1371/journal.pone.0202823)
Supplement: S1 Data — File containing the position and radius of particles at simulated times. A detailed description file is provided alongside the data. (ZIP) [file pone.0202823.s004.zip › minimal dataset/competent/12080.csv]

0 0 1.00003 0 8256.7 0
1.12486 -3.27413 1.00006 0 8294.73 0
5.36985 -0.342525 1.00003 0 8019.59 0
-7.93418 4.59507 1.00013 0 9175.69 0
-0.385836 -1.96329 1.00006 0 8522.25 0
-0.752414 5.23873 1.00013 0 9133.63 0
-16.2232 7.05318 1.00006 0 8442.48 0
-9.07744 -1.29471 1.00003 0 8147.49 0
-2.64298 4.58695 1.00013 0 9201.24 0
-1.13331 3.27555 1.00013 0 9116.61 0
0.390425 11.1285 1.00006 0 8471.28 0
-7.5532 6.55847 1.00013 0 9170.07 0
-8.31531 2.63177 1.00003 0 8218.16 0
-5.29584 0.00889161 1.00006 0 8602.41 0
-4.15286 5.89848 1.00013 0 9070.83 0
-2.26212 6.55035 1.00013 0 9226.99 0
-3.0101 11.7884 1.00003 0 8203.23 0
-1.88108 8.51363 1.00006 0 8695.52 0
1.50466 -1.31107 1.00003 0 8148.3 0
-7.17229 8.52157 1.00013 0 9069.45 0
5.66757 1.95544 1.00003 0 8129.76 0
3.02927 6.54207 1.00006 0 8609.05 0
-0.767914 -3.92701 1.00006 0 8454.39 0
-3.77192 7.86188 1.00013 0 8991.76 0
5.30085 9.15711 1.00006 0 8454.71 0
-4.53379 3.93515 1.00013 0 9235.81 0
7.19164 9.80895 1.00003 0 8169.07 0
-9.44403 5.9067 1.00006 0 8590.31 0
-8.68208 9.83325 1.00003 0 8139.8 0
0.771187 13.0919 1.00003 0 8129.62 0
-0.371323 7.20191 1.00006 0 8657.54 0
-8.30103 11.7964 1.00003 0 8270.14 0
0.757451 3.9271 1.00006 0 8672.32 0
-6.04342 5.24681 1.00013 0 9175.7 0
-10.7778 -1.7097 0.73705 0 8056.72 0
-9.06305 7.86987 1.00003 0 8222.84 0
-6.41029 12.4481 1.00003 0 8204.24 0
-7.18669 -0.642788 1.00003 0 8162.37 0
-4.16744 -3.26631 1.00006 0 8563.24 0
1.13843 5.89034 1.00013 0 9133.64 0
-6.42456 3.28357 1.00013 0 9125.43 0
7.93912 4.5701 1.00003 0 8020.77 0
2.28111 11.7803 1.00006 0 8577.3 0
-3.02408 2.62365 1.00013 0 9107.25 0
-3.40507 0.660419 1.00006 0 8599.86 0
-5.66247 7.21003 1.00013 0 9070.83 0
-5.2816 9.1732 1.00006 0 8612.54 0
5.68171 11.1204 1.00006 0 8381.83 0
-3.39093 9.82499 1.00013 0 8991.77 0
0.376316 1.96373 1.00006 0 8746.26 0
-13.6302 2.71305 1.00003 0 8153.72 0
-1.11928 12.4402 1.00003 0 8248.4 0
3.41018 8.50537 1.00003 0 8202.49 0
-13.9733 9.84138 1.00003 0 8138.2 0
-1.50021 10.4768 1.00006 0 8695.53 0
-6.02937 14.4115 1.00003 0 8070.64 0
-4.90053 11.1366 1.00006 0 8677.37 0
2.64803 4.57888 1.00006 0 8672.33 0
-11.7159 3.2921 1.00003 0 8083.63 0
4.55259 14.3954 1.00003 0 8064 0
-4.91476 1.97193 1.00006 0 8658.43 0
0.00956523 9.1653 1.00006 0 8657.55 0
4.15774 3.26709 1.00006 0 8654.42 0
-5.67688 -1.95446 1.00003 0 8113.85 0
-5.34728 16.2915 1.00003 0 8123.2 0
-6.79122 10.485 1.00006 0 8612.55 0
-12.0972 1.32947 1.00006 0 8610.44 0
1.51946 7.85371 1.00006 0 8609.06 0
-10.2062 1.98021 1.00003 0 8172.64 0
-1.51419 1.31212 1.00006 0 8599.87 0
7.57252 11.7723 1.00003 0 8061.54 0
-14.3851 7.84158 1.00003 0 8082.88 0
3.79104 10.4688 1.00006 0 8577.31 0
3.77675 1.30367 1.00006 0 8563.67 0
-2.2769 -2.61441 1.00006 0 8522.26 0
4.53892 5.23039 1.00003 0 8095.8 0
2.662 13.7436 1.00006 0 8471.29 0
4.17176 12.4319 1.00006 0 8469.48 0
6.06247 13.0838 1.00006 0 8460.23 0
-12.0826 10.4931 1.00006 0 8442.48 0
-12.4636 8.52986 1.00003 0 8270.14 0
-3.786 -1.30275 1.00003 0 8256.71 0
-10.5729 9.18132 1.00003 0 8222.85 0
-9.82501 3.94355 1.00003 0 8218.16 0
0.942883 15.0844 1.00003 0 8204.25 0
-3.8375 14.9799 1.00003 0 8203.24 0
1.90031 9.81693 1.00003 0 8202.5 0
-7.92011 13.7597 1.00003 0 8185.36 0
-6.80564 1.32041 1.00003 0 8172.65 0
8.32046 6.53414 1.00003 0 8169.08 0
6.42968 5.88223 1.00003 0 8163.97 0
-7.56724 -2.60601 1.00003 0 8162.38 0
-9.4578 -3.25856 1.00003 0 8155.76 0
3.3954 -0.65958 1.00003 0 8148.31 0
2.26712 2.6155 1.00003 0 8145.56 0
-10.1918 11.1446 1.00003 0 8139.81 0
-1.89519 -0.65119 1.00003 0 8134.35 0
6.04858 3.91885 1.00003 0 8129.76 0
-8.69644 0.668654 1.00003 0 8113.86 0
-2.58855 13.5707 0.831126 0 8103.03 0
4.9199 7.19374 1.00003 0 8095.81 0
-11.3345 5.25539 1.00003 0 8083.64 0
-10.9537 7.21835 1.00003 0 8082.89 0
-2.1481 16.05 1.00003 0 8070.88 0
-4.51949 13.0999 1.00003 0 8070.65 0
-7.53908 15.723 1.00003 0 8066.21 0
-0.969317 14.4343 1.00003 0 8061.55 0
-14.6824 5.77798 1.00003 0 8059.08 0
-13.1531 4.59004 0.936535 0 8054.3 0
6.81069 7.84558 1.00003 0 8051.7 0
-10.5872 0.0167822 1.00003 0 8048.63 0
1.88582 0.65221 1.00003 0 8042.67 0
-12.8445 6.56648 1.00003 0 8009.16 0
-3.15556 -3.13309 0.018312 3 222.185 0
2.54928 -1.2774 0.0428949 3 211.987 0
-13.838 3.80469 0.104896 3 206.589 0
-11.2203 11.0596 0.0159789 3 205.389 0
-6.51902 -2.57986 0.0394786 3 201.19 0
-14.031 3.96357 0.140729 3 200.59 0
4.43395 -0.820294 0.0477284 3 199.39 0
2.54951 -1.36933 0.0459792 3 198.191 0
7.65534 5.68666 0.0502286 3 197.591 0
7.94279 7.63419 0.116396 3 196.391 0
7.52147 5.60876 0.101646 3 195.791 0
2.03319 14.9546 0.0976458 3 193.992 0
-11.6937 0.26878 0.099813 3 193.392 0
-14.6682 8.94223 0.12273 3 192.792 0
-14.9351 8.8694 0.149978 3 192.192 0
-14.0036 3.71939 0.0727296 3 191.592 0
-6.00024 15.4643 0.0528958 3 190.993 0
-6.49866 -3.36756 0.279969 3 189.193 0
-14.4006 4.49388 0.282302 3 188.593 0
7.58552 8.71889 0.141813 3 187.993 0
-4.57219 14.1805 0.0808963 3 187.393 0
-9.95368 -1.95605 0.0952296 3 186.794 0
4.9358 1.01033 0.149978 3 186.194 0
-0.252752 15.4619 0.251804 3 185.594 0
-3.06453 -3.3972 0.101646 3 184.994 0
-13.1429 1.71186 0.0986459 3 184.394 0
6.79473 3.09135 0.0846465 3 183.794 0
-8.18571 14.8303 0.100979 3 183.194 0
-5.01545 14.0539 0.0717295 3 182.594 0
-13.2024 10.6747 0.123064 3 181.994 0
-9.20885 14.2469 0.365796 3 181.394 0
-9.1608 13.641 0.241472 3 180.795 0
8.90008 5.40505 0.246305 3 180.195 0
7.46229 13.1623 0.0923133 3 179.595 0
6.60688 2.79426 0.207724 3 178.995 0
-5.32589 -3.07832 0.128896 3 178.395 0
-0.772402 15.7156 0.291635 3 177.795 0
-11.9548 0.153577 0.183809 3 177.195 0
2.02928 14.7059 0.149978 3 176.596 0
-6.20363 17.0379 0.135646 3 175.996 0
-11.1436 11.8655 0.193558 3 175.396 0
9.10388 4.00288 0.282802 3 174.796 0
6.65271 14.2252 0.279052 3 174.196 0
2.08784 -2.3707 0.209474 3 173.596 0
-3.74989 17.3564 0.203391 3 172.996 0
-5.93958 -3.19767 0.238472 3 172.397 0
-11.3248 11.3657 0.148061 3 171.797 0
2.48434 15.1121 0.379628 3 171.197 0
5.93873 0.751417 0.232139 3 170.597 0
2.80792 -2.02181 0.456873 3 169.997 0
-15.2406 9.82806 0.266803 3 169.397 0
-3.46856 16.3141 0.346964 3 168.797 0
7.83243 13.0433 0.282052 3 168.198 0
-13.0675 0.268368 0.436874 3 167.598 0
-8.51256 14.7764 0.16956 3 166.998 0
-6.64059 16.7658 0.372462 3 166.398 0
2.51793 -2.86526 0.434208 3 165.798 0
-11.8188 -0.275575 0.26572 3 165.198 0
-16.0486 5.69599 0.344131 3 164.599 0
6.50697 0.490782 0.367463 3 163.999 0
-4.03634 16.8192 0.40421 3 163.399 0
-3.04718 -5.70108 0.475455 3 162.799 0
1.50144 16.3804 0.410793 3 162.199 0
6.98102 2.03229 0.295051 3 161.599 0
7.41568 13.7849 0.512285 3 160.999 0
8.43257 9.39371 0.292301 3 160.4 0
-13.5653 1.24476 0.448623 3 159.8 0
8.739 3.37432 0.418209 3 159.2 0
-0.836686 16.353 0.345964 3 158.6 0
-9.21841 12.9995 0.393127 3 158 0
-12.6362 11.7022 0.328799 3 157.4 0
-7.5888 -4.0219 0.385461 3 156.8 0
2.01983 -4.47847 0.49912 3 156.201 0
-3.18401 17.0521 0.439457 3 155.601 0
-5.50779 -3.74114 0.389878 3 155.001 0
-10.8238 -2.84118 0.387211 3 154.401 0
-10.0307 12.6256 0.471372 3 153.801 0
9.42422 4.76229 0.479121 3 153.201 0
-4.07994 -5.29594 0.403793 3 152.601 0
6.97466 1.20366 0.482621 3 152.002 0
-10.8528 12.2556 0.291551 3 151.402 0
-7.62424 17.2001 0.472122 3 150.802 0
-5.28502 17.652 0.36063 3 150.202 0
3.2396 16.2877 0.402627 3 149.602 0
-9.88333 13.5689 0.481371 3 149.002 0
-17.0786 8.16585 0.389128 3 148.402 0
-2.40674 -4.08042 0.449457 3 147.803 0
-14.8489 3.72727 0.554366 3 147.203 0
-15.3276 10.6914 0.597862 3 146.603 0
-11.8469 12.0567 0.534284 3 146.003 0
3.73014 -2.49489 0.543366 3 145.403 0
-1.97647 -5.17068 0.681356 3 144.803 0
-14.7045 1.41479 0.664774 3 144.203 0
7.59938 0.30914 0.555366 3 143.604 0
-8.4765 -4.48302 0.554282 3 143.004 0
-5.0041 -4.74605 0.668774 3 142.404 0
3.36133 15.36 0.531784 3 141.804 0
8.97712 9.90024 0.427625 3 141.204 0
8.15781 1.47756 0.699188 3 140.604 0
4.58415 -1.74541 0.593779 3 140.005 0
8.26858 -0.676705 0.58853 3 139.405 0
0.291887 16.8612 0.889675 3 138.805 0
-13.4557 -0.609392 0.522285 3 138.205 0
-14.0442 0.373745 0.54095 3 137.605 0
7.00535 -0.8107 0.681523 3 137.005 0
0.639874 -4.93078 0.726187 3 136.405 0
-404.993 -190.351 0.578031 3 135.806 0
2.25185 15.926 0.465622 3 135.206 0
2.29188 -5.58811 0.641943 3 134.606 0
3.07823 -3.8748 0.718604 3 134.006 0
-15.9755 4.53771 0.791098 3 133.406 0
-12.9561 13.2643 0.800931 3 132.806 0
-3.33096 -4.64018 0.58828 3 132.206 0
-11.2718 13.3551 0.882425 3 131.607 0
-5.88627 -5.81973 0.662358 3 131.007 0
-12.3068 -1.17678 0.758184 3 130.407 0
10.5806 4.20749 0.765767 3 129.807 0
-6.47029 -4.46539 0.752935 3 129.207 0
8.42355 10.5696 0.418542 3 128.607 0
4.69955 17.6995 0.696272 3 128.007 0
9.67184 7.72011 0.778599 3 127.408 0
-17.709 9.11198 0.709354 3 126.808 0
-1.15812 17.2825 0.577281 3 126.208 0
4.01638 20.1215 0.649942 3 125.608 0
8.38008 8.41644 0.652025 3 125.008 0
-11.9571 -2.63455 0.740352 3 124.408 0
-13.9265 11.7987 0.954503 3 123.809 0
-14.7478 -0.884354 0.797348 3 123.209 0
-15.7492 0.349592 0.789932 3 122.609 0
2.44024 17.1505 0.7726 3 122.009 0
-12.2013 18.435 0.678857 3 121.409 0
-2.15654 -6.77162 0.893008 3 120.809 0
-13.5885 -1.78512 0.660108 3 120.209 0
-2.37733 18.1302 0.902674 3 119.61 0
-17.4041 5.56483 0.876259 3 119.01 0
-15.7415 12.085 0.81818 3 118.41 0
-4.24208 18.3151 0.872843 3 117.81 0
-16.0203 8.95553 0.900091 3 117.21 0
7.68646 2.85795 0.710688 3 116.61 0
6.01691 -2.17447 0.903007 3 116.01 0
-12.2082 14.9052 0.926422 3 115.411 0
-9.4027 19.9725 0.829512 3 114.811 0
7.99594 15.1551 0.960253 3 114.211 0
-11.234 16.4041 0.85801 3 113.611 0
-7.62353 -5.82427 0.984668 3 113.011 0
4.45713 16.2077 0.814097 3 112.411 0
6.18828 15.26 0.837012 3 111.811 0
-0.610169 -5.82625 0.798931 3 111.212 0
-10.3407 14.8736 0.898424 3 110.612 0
7.14755 18.3738 0.940171 3 110.012 0
11.4301 7.59025 0.946671 3 109.412 0
3.46259 18.6871 0.885925 3 108.812 0
-13.9767 15.3299 0.887925 3 108.212 0
12.0169 5.94453 0.758684 3 107.612 0
-13.458 -3.47087 0.975502 3 107.013 0
-15.1004 -2.56366 0.898257 3 106.413 0
10.253 6.01999 1 3 105.813 0
-1.50693 20.2651 1 3 105.213 0
1.62865 18.6828 0.946671 3 104.613 0
-15.8646 15.4139 1 3 104.013 0
9.58231 2.31917 0.890758 3 103.413 0
9.48819 11.4599 0.928005 3 102.814 0
-18.0587 7.25333 0.824096 3 102.214 0
11.1529 1.07798 0.989001 3 101.614 0
-0.33217 18.6468 1 3 101.014 0
10.3206 9.39036 1 3 100.414 0
-8.55968 18.3371 1 3 99.8144 0
-4.08852 -6.67824 0.91309 3 99.2145 0
4.78184 -3.62421 1 3 98.6146 0
-430.584 -123.362 1 3 98.0148 0
-14.7278 13.5965 1 3 97.4149 0
6.05683 16.9473 0.854594 3 96.815 0
9.84008 -0.415886 1 3 96.2152 0
-9.88287 -5.21258 1 3 95.6154 0
1.01073 -6.61679 1 3 95.0156 0
0.448836 20.4728 0.953587 3 94.4157 0
-7.65512 -8.31063 1 3 93.8158 0
2.91933 -7.21413 1 3 93.216 0
7.91914 -2.2422 1 3 92.6161 0
-10.549 18.1321 1 3 92.0163 0
-9.37679 16.5119 1 3 91.4164 0
-13.0091 16.963 1 3 90.8166 0
-6.53813 18.1941 1 3 90.2167 0
-0.678712 22.0856 1 3 89.6168 0
13.3285 7.11179 1 3 89.017 0
-18.4996 -1.30156 1 3 88.4171 0
5.91913 -5.70114 1 3 87.8173 0
13.7933 2.60082 1 3 87.2174 0
12.9957 13.0314 1 3 86.6176 0
-4.31005 -8.68481 0.907757 3 86.0177 0
10.161 18.2537 1 3 85.4179 0
11.8014 -0.802545 1 3 84.8097 0
1.27057 -8.5999 1 3 84.2098 0
3.73005 -9.04222 1 3 83.61 0
-17.5892 3.67639 1 3 83.0101 0
9.03375 13.4909 1 3 82.4103 0
11.8254 2.95519 1 3 81.8104 0
-3.49208 20.0359 1 3 81.2106 0
3.93069 -5.48236 1 3 80.6107 0
-11.6897 -4.35546 1 3 80.0109 0
9.9671 15.2593 1 3 79.411 0
-9.25447 -7.1102 1 3 78.8111 0
-5.82396 -7.50634 1 3 78.2113 0
13.108 0.710886 1 3 77.6114 0
6.84209 -3.92734 1 3 77.0116 0
-15.9138 2.58633 1 3 76.4117 0
12.32 9.33399 1 3 75.8119 0
11.3856 11.099 1 3 75.212 0
10.9863 13.0586 1 3 74.6122 0
-2.66931 21.8995 1 3 74.0123 0
-16.8728 -3.24486 1 3 73.4125 0
-7.48044 20.0206 1 3 72.8126 0
-17.5473 0.457181 1 3 72.2128 0
2.22379 -10.358 1 3 71.6129 0
-11.5296 -6.34704 1 3 71.0131 0
14.8257 5.45803 1 3 70.4132 0
-0.575105 -7.8322 1 3 69.8133 0
-5.48656 19.8954 1 3 69.2135 0
-19.2773 5.84967 1 3 68.6136 0
-19.464 8.43559 1 3 68.0138 0
4.90691 -7.42564 1 3 67.4139 0
8.56429 17.0481 1 3 66.8141 0
-16.5009 -1.28014 1 3 66.2142 0
13.0577 4.52712 1 3 65.6144 0
-4.6605 21.7153 1 3 65.0145 0
-18.7547 2.0513 1 3 64.4147 0
-16.7301 13.6109 1 3 63.8147 0
8.8682 -4.0026 1 3 63.2146 0
5.4111 19.2397 1 3 62.6145 0
5.71856 -9.25374 1 3 62.0143 0
-15.1443 -4.50026 1 3 61.4142 0
-16.9257 10.6315 1 3 60.8141 0
-7.87454 -10.2986 1 3 60.214 0
2.40338 20.4709 1 3 59.6138 0
-6.65615 21.8411 1 3 59.0137 0
7.91817 -5.76232 1 3 58.4136 0
-2.39528 -8.66114 1 3 57.8134 0
-13.3652 -5.44546 1 3 57.2133 0
10.068 -2.40248 1 3 56.6132 0
-13.8309 18.841 1 3 56.0131 0
14.9723 13.3398 1 3 55.4129 0
3.31291 22.2755 1 3 54.8128 0
15.5318 3.58854 1 3 54.2127 0
5.09767 21.3731 1 3 53.6125 0
12.0131 14.7741 1 3 53.0124 0
-14.9932 17.2136 1 3 52.4123 0
-0.561425 -9.83185 1 3 51.8122 0
-19.5786 3.8731 1 3 51.212 0
10.8538 -4.24147 1 3 50.6119 0
-11.2336 20.0113 1 3 50.0118 0
-17.0022 -5.24024 1 3 49.4116 0
-20.8895 7.03268 1 3 48.8115 0
-9.49459 -9.09561 1 3 48.2114 0
15.0761 1.06639 1 3 47.6113 0
1.31556 22.2334 1 3 47.0111 0
-6.0431 -9.49424 1 3 46.411 0
-18.1557 12.2087 1 3 45.8109 0
13.3824 11.0694 1 3 45.2108 0
-19.7064 0.293408 1 3 44.6106 0
-2.38042 -10.6612 1 3 44.0105 0
12.2001 -2.76234 1 3 43.4104 0
14.3138 9.30011 1 3 42.8102 0
13.9884 15.0822 1 3 42.2101 0
-13.2048 -7.43886 1 3 41.61 0
13.7645 -1.18404 1 3 41.0099 0
-11.0845 -10.3195 1 3 40.4097 0
0.568962 -11.4811 1 3 39.8096 0
-18.9053 10.3557 1 3 39.2095 0
-15.0651 -6.49853 1 3 38.6093 0
-4.37965 -10.6033 1 3 38.0092 0
-11.3641 -8.34014 1 3 37.4091 0
-21.1911 5.05607 1 3 36.809 0
-8.64612 21.6453 1 3 36.2088 0
-20.7439 2.24751 1 3 35.6087 0
-16.9879 17.0686 1 3 35.0086 0
15.2798 7.51095 1 3 34.4084 0
-13.0391 -9.432 1 3 33.8083 0
-13.1089 20.706 1 3 33.2082 0
-20.8886 10.0973 1 3 32.6081 0
-3.82612 23.5328 1 3 32.0079 0
-1.835 23.7173 1 3 31.4079 0
-16.0343 18.9211 1 3 30.8079 0
-20.4841 -1.54924 1 3 30.208 0
-19.2842 13.8596 1 3 29.608 0
6.90612 -7.48737 1 3 29.008 0
8.67039 19.5871 1 3 28.408 0
-18.8724 -3.26652 1 3 27.808 0
-20.1387 11.9514 1 3 27.208 0
-3.3905 -12.3869 1 3 26.608 0
-5.82212 23.6583 1 3 26.008 0
-6.17169 -11.4901 1 3 25.408 0
0.189656 23.8872 1 3 24.808 0
-17.8588 15.2621 1 3 24.208 0
-9.47197 -11.502 1 3 23.6081 0
-19.0021 -5.26231 1 3 23.0081 0
-1.25065 -12.3112 1 3 22.4081 0
9.90401 -6.00082 1 3 21.8081 0
-14.9051 -8.49191 1 3 21.2081 0
11.3837 16.6709 1 3 20.6081 0
-7.82034 23.4668 1 3 20.0081 0
-10.6274 21.917 1 3 19.4081 0
15.3578 11.3759 1 3 18.8081 0
4.11637 -11.0042 1 3 18.2081 0
-15.1093 20.6943 1 3 17.6082 0
-22.1741 8.56556 1 3 17.0082 0
-21.6965 0.48894 1 3 16.4082 0
-16.9231 -7.2387 1 3 15.8082 0
-7.81747 -12.6256 1 3 15.2082 0
6.92007 20.5513 1 3 14.6082 0
13.3674 16.9675 1 3 14.0082 0
-19.7863 15.7955 1 3 13.4082 0
2.27759 23.9867 1 3 12.8082 0
-5.20024 -13.2381 1 3 12.2082 0
10.5704 20.2113 1 3 11.6082 0
12.142 18.5295 1 3 11.0083 0
8.89123 -7.72522 1 3 10.4083 0
-2.99088 25.3495 1 3 9.80827 0
16.3158 9.21529 1 3 9.20828 0
4.97018 23.395 1 3 8.60829 0
6.78097 22.5464 1 3 8.0083 0
16.8236 5.41306 1 3 7.40831 0
-4.39725 39.0276 1 3 6.80832 0
55.9392 52.5469 1 3 6.20832 0
102.262 -27.7879 1 3 5.60833 0
-13.7461 -126.269 1 3 5.00834 0
-138.086 29.4432 1 3 4.40835 0
139.968 -75.5614 1 3 3.80836 0
139.425 -99.6063 1 3 3.20835 0
-102.872 -148.918 1 3 2.60834 0
8.57257 -188.805 1 3 2.00833 0
-180.866 -71.424 1 3 1.40833 0
46.3268 -192.779 1 3 0.808333 0
-65.9221 188.705 1 3 0.208333 0
