# Supplementary material for: Study of tumor growth indicates the existence of an “immunological threshold” separating states of pro- and antitumoral peritumoral inflammation
Source: PLoS One. 2018 Nov 2;13(11):e0202823. doi: 10.1371/journal.pone.0202823 (PMC6214501; doi:10.1371/journal.pone.0202823)
Supplement: S1 Data — File containing the position and radius of particles at simulated times. A detailed description file is provided alongside the data. (ZIP) [file pone.0202823.s004.zip › minimal dataset/competent/13700.csv]

0 0 1.00003 0 9965.29 0
-8.19212 4.09722 1.00013 0 10884.3 0
-0.254647 -1.98451 1.00006 0 10230.8 0
-1.06194 5.17068 1.00013 0 10842.2 0
-12.3567 9.70468 0.696582 0 10151.1 0
-8.98063 -1.84866 1.00003 0 9853.46 0
-2.91001 4.40679 1.00013 0 10909.8 0
-1.3244 3.18826 1.00013 0 10825.2 0
-0.274603 11.1182 1.00006 0 10179.9 0
-7.92994 6.07971 1.00013 0 10878.7 0
-8.45452 2.11442 1.00003 0 9926.75 0
-5.28313 -0.322507 1.00006 0 10311 0
-4.49594 5.62534 1.00013 0 10779.4 0
-2.64763 6.38925 1.00013 0 10935.6 0
-3.70817 11.5726 1.00003 0 9911.82 0
-2.38519 8.37187 1.00006 0 10404.1 0
-7.66748 8.06216 1.00013 0 10778 0
2.63468 6.69858 1.00006 0 10317.6 0
-4.2335 7.60786 1.00013 0 10700.4 0
4.74517 9.44522 1.00006 0 10163.3 0
-4.75829 3.64265 1.00013 0 10944.4 0
-9.77815 5.31545 1.00006 0 10298.9 0
-9.25325 9.28087 1.00003 0 9845.32 0
-0.0124059 13.1006 1.00003 0 9834.54 0
-0.799378 7.15321 1.00006 0 10366.1 0
0.523839 3.95218 1.00006 0 10380.9 0
-6.34402 4.86116 1.00013 0 10884.3 0
-9.51575 7.29816 1.00003 0 9931.43 0
-7.14235 12.0275 1.00003 0 9912.83 0
-7.13168 -1.08596 1.00003 0 9869.22 0
0.786385 5.93449 1.00013 0 10842.2 0
-6.60631 2.87847 1.00013 0 10834 0
1.57346 11.8822 1.00006 0 10285.9 0
-3.17267 2.42421 1.00013 0 10815.8 0
-3.43505 0.441472 1.00006 0 10308.5 0
-6.08165 6.84381 1.00013 0 10779.4 0
-5.81909 8.82615 1.00006 0 10321.1 0
5.00538 11.4322 1.00006 0 10090.4 0
-3.97082 9.5902 1.00013 0 10700.4 0
0.261478 1.96964 1.00006 0 10454.9 0
-1.86026 12.3371 1.00003 0 9956.99 0
2.89702 8.68124 1.00003 0 9911.08 0
-2.12265 10.3543 1.00006 0 10404.1 0
-6.79725 14.11 1.00003 0 9772.09 0
-5.55653 10.8089 1.00006 0 10386 0
2.37206 4.71616 1.00006 0 10380.9 0
-11.8883 2.56841 1.00003 0 9785.85 0
-5.02078 1.66008 1.00006 0 10367 0
-0.536946 9.13573 1.00006 0 10366.1 0
3.95778 3.49735 1.00006 0 10363 0
-7.40475 10.0448 1.00006 0 10321.1 0
1.04894 7.9172 1.00006 0 10317.7 0
-10.3026 1.34971 1.00003 0 9880.09 0
-1.58683 1.20557 1.00006 0 10308.5 0
3.15933 10.6636 1.00006 0 10285.9 0
3.69514 1.51478 1.00006 0 10272.3 0
4.2204 5.47996 1.00003 0 9798.73 0
3.40598 12.6832 1.00006 0 10178.1 0
-12.9497 7.75248 1.00003 0 9978.73 0
-3.69741 -1.54127 1.00003 0 9965.3 0
-11.1015 8.51665 1.00003 0 9931.44 0
-10.0402 3.33276 1.00003 0 9926.75 0
1.31099 9.89968 1.00003 0 9911.09 0
-6.86848 0.896449 1.00003 0 9880.1 0
6.06866 6.24423 1.00003 0 9870.91 0
2.10966 2.73355 1.00003 0 9851.42 0
-1.84914 -0.777057 1.00003 0 9839.55 0
-8.70935 0.128509 1.00003 0 9817.85 0
-3.38039 13.3741 0.831126 0 9806.39 0
4.48289 7.46259 1.00003 0 9798.74 0
-11.6262 4.55113 1.00003 0 9785.86 0
-11.3638 6.53401 1.00003 0 9785.06 0
-5.29394 12.7914 1.00003 0 9772.1 0
1.84716 0.750792 1.00003 0 9742.48 0
-13.212 5.76979 1.00003 0 9706.99 0
5.56613 7.23163 0.0925629 3 208.979 0
-7.98799 -1.62704 0.0133953 3 207.18 0
5.62478 7.46217 0.139812 3 206.58 0
-6.01744 -1.16487 0.112897 3 202.381 0
-2.07967 -1.96158 0.202974 3 198.182 0
-9.76221 10.2882 0.127313 3 194.583 0
-2.51158 13.1901 0.0485621 3 193.983 0
5.08063 12.524 0.0939796 3 192.783 0
4.36005 4.45217 0.0352286 3 192.183 0
-9.80189 0.348085 0.11848 3 191.584 0
-4.37676 13.526 0.148895 3 190.384 0
-8.53433 10.5887 0.254721 3 189.784 0
4.56425 4.42554 0.106896 3 189.184 0
-7.8953 11.1125 0.139646 3 188.584 0
-2.14158 13.464 0.159811 3 187.984 0
5.37491 8.5936 0.058479 3 187.385 0
-8.55347 10.2048 0.130396 3 186.785 0
-7.6757 11.0895 0.0114786 3 184.985 0
-7.34605 13.1312 0.121147 3 184.385 0
-4.63176 -2.23548 0.163394 3 183.786 0
2.28742 12.7295 0.107563 3 183.186 0
1.16387 -0.215553 0.183393 3 182.586 0
-4.40065 -2.46297 0.158061 3 181.986 0
0.945024 -0.756185 0.208807 3 181.386 0
-2.47445 -1.81185 0.210391 3 180.786 0
1.32419 13.1836 0.325049 3 180.186 0
-13.1074 2.45723 0.21214 3 179.587 0
3.05937 0.436913 0.235972 3 178.987 0
-2.39864 13.3291 0.128563 3 178.387 0
4.99927 4.49227 0.247138 3 177.787 0
5.61467 7.78622 0.175393 3 177.187 0
-5.81347 -1.37115 0.176226 3 176.587 0
-12.5216 3.66088 0.26172 3 175.987 0
5.26975 4.86741 0.21489 3 175.388 0
-1.14644 -2.55377 0.0576456 3 174.788 0
-11.5286 1.39622 0.226473 3 174.188 0
5.49458 1.91587 0.188226 3 173.588 0
0.964467 13.8867 0.249888 3 172.988 0
-12.9922 4.3929 0.31005 3 172.388 0
6.07799 8.01432 0.336965 3 171.788 0
-10.4683 9.60084 0.241972 3 171.189 0
-14.094 6.89737 0.426542 3 170.589 0
6.81526 5.36715 0.144895 3 169.989 0
-13.2539 9.79052 0.176143 3 169.389 0
-10.6795 -0.025339 0.423542 3 168.789 0
-10.9747 9.79507 0.271053 3 168.189 0
5.49782 8.26403 0.291301 3 167.589 0
4.72395 12.7102 0.306634 3 166.99 0
-13.4118 9.15333 0.468289 3 166.39 0
4.95729 2.35818 0.501119 3 165.79 0
-5.16254 -1.82113 0.472538 3 165.19 0
-13.8124 9.90608 0.380712 3 164.59 0
-8.38692 11.1836 0.35538 3 163.99 0
5.96763 8.78274 0.389294 3 163.391 0
2.56104 -0.351999 0.309133 3 162.791 0
2.0356 13.1559 0.35188 3 162.191 0
-9.98433 -0.0223482 0.274803 3 161.591 0
1.59817 13.8478 0.383795 3 160.991 0
5.8029 10.3111 0.364546 3 160.391 0
4.6321 0.64328 0.272053 3 159.791 0
-3.55662 14.5587 0.366546 3 159.192 0
-14.3923 7.75225 0.440374 3 158.592 0
0.932554 -1.36885 0.331132 3 157.992 0
-10.3268 12.7916 0.58653 3 157.392 0
-8.18924 14.2169 0.391877 3 156.792 0
4.85035 13.56 0.551116 3 156.192 0
2.50695 13.8638 0.481454 3 155.592 0
-1.29153 14.2407 0.714521 3 154.993 0
7.24929 3.68612 0.371629 3 154.393 0
1.77566 -0.887889 0.631777 3 153.793 0
5.13095 1.39471 0.441624 3 153.193 0
-11.1385 -3.29592 0.433541 3 152.593 0
6.94939 7.63895 0.610528 3 151.993 0
-9.87232 -0.718098 0.436707 3 151.393 0
-13.3542 3.25606 0.600362 3 150.794 0
-10.1285 -2.92876 0.559949 3 150.194 0
-8.13267 13.2519 0.573864 3 149.594 0
6.17863 9.57629 0.428625 3 148.994 0
-1.70558 -2.56944 0.50087 3 148.394 0
6.34312 -1.4869 0.482204 3 147.794 0
5.40443 3.88755 0.481621 3 147.194 0
-14.3733 8.76143 0.559532 3 146.595 0
-9.33948 10.8856 0.604945 3 145.995 0
-2.612 14.5973 0.578864 3 145.395 0
-7.24452 15.6801 0.634193 3 144.795 0
7.4066 8.89074 0.71877 3 144.195 0
-8.74406 15.3756 0.86601 3 143.595 0
6.99974 10.0296 0.49037 3 142.995 0
-10.2382 11.6431 0.553449 3 142.396 0
-6.15377 -2.6171 0.793932 3 141.796 0
-13.0691 10.6421 0.470788 3 141.196 0
-12.3042 1.1583 0.468205 3 140.596 0
-2.62827 -2.48373 0.421709 3 139.996 0
-10.4291 10.4078 0.547033 3 139.396 0
7.48505 2.13478 0.499036 3 138.797 0
-4.60153 14.3138 0.645359 3 138.197 0
-4.96177 -2.73283 0.40121 3 137.597 0
-10.395 -3.99885 0.5377 3 136.997 0
-13.0817 1.70227 0.473705 3 136.397 0
-7.54479 -2.59146 0.557615 3 135.797 0
-8.97778 12.2094 0.742769 3 135.197 0
-4.2717 -5.10499 0.639859 3 134.598 0
7.9289 4.8297 0.730686 3 133.998 0
-1.05041 -3.83904 0.642693 3 133.398 0
8.17202 7.7967 0.617194 3 132.798 0
-4.01569 15.5098 0.686939 3 132.198 0
-5.32013 -4.02998 0.843511 3 131.598 0
-14.77 2.94492 0.827762 3 130.998 0
-1.13518 15.5442 0.597113 3 130.399 0
-11.8115 0.079848 0.710021 3 129.799 0
-2.53506 16.154 0.928589 3 129.199 0
6.01083 12.8759 0.754018 3 128.599 0
-9.39012 13.8095 0.799181 3 127.999 0
6.47487 4.51858 0.756018 3 127.399 0
0.484098 14.8768 0.844511 3 126.799 0
-13.3285 0.40737 0.799348 3 126.2 0
-5.56678 15.4038 0.785099 3 125.6 0
-6.32353 16.7836 0.787599 3 125 0
-13.9831 4.32273 0.598446 3 124.4 0
-11.4782 -4.61245 0.704105 3 123.8 0
6.30358 2.84853 0.882009 3 123.2 0
2.80926 -2.08861 0.941504 3 122.6 0
5.62779 -0.49895 0.729853 3 122.001 0
10.1284 2.22647 0.872343 3 121.401 0
7.49342 12.7318 0.729436 3 120.801 0
-13.1402 12.1743 0.643526 3 120.201 0
7.88678 6.3829 0.81918 3 119.601 0
9.09626 9.09411 0.971335 3 119.001 0
-15.2461 4.35993 0.666358 3 118.401 0
-4.77713 16.5962 0.63811 3 117.802 0
-2.39664 -3.60228 0.72052 3 117.202 0
9.456 7.42839 0.713354 3 116.602 0
11.0591 6.7763 0.814013 3 116.002 0
0.290707 -3.61422 0.716021 3 115.402 0
-6.02426 -5.67027 0.938338 3 114.802 0
-8.01968 16.9006 0.784766 3 114.203 0
-10.9317 -1.50611 0.881092 3 113.603 0
-3.86446 -3.30969 0.774516 3 113.003 0
8.37459 1.10316 0.855844 3 112.403 0
0.0400097 16.4572 0.802348 3 111.803 0
10.2019 3.98265 0.841761 3 111.203 0
-2.76506 -5.16154 0.862343 3 110.603 0
448.573 -7.94252 0.864426 3 110.004 0
9.06445 12.6826 0.842511 3 109.404 0
5.9637 14.6379 1 3 108.804 0
6.81509 11.3223 0.81493 3 108.204 0
3.89481 -0.472711 1 3 107.604 0
7.44972 -0.649324 0.872009 3 107.004 0
-14.3714 11.1861 0.932088 3 106.404 0
0.685171 -5.04163 0.763517 3 105.805 0
-7.0209 -4.02467 0.853177 3 105.205 0
3.9665 14.8341 1 3 104.605 0
1.37768 -6.51051 0.86601 3 104.005 0
2.14664 15.1325 0.837845 3 103.405 0
-1.31508 17.6503 1 3 102.805 0
1.99218 -3.855 1 3 102.205 0
-15.1924 1.16342 1 3 101.606 0
8.55755 10.9501 0.962003 3 101.006 0
9.86135 14.2538 0.912923 3 100.406 0
-8.86401 -3.84567 1 3 99.806 0
-12.8041 -1.31591 1 3 99.2062 0
-18.0879 1.34613 0.987584 3 98.6063 0
-13.6425 13.5696 0.824013 3 98.0065 0
-0.986417 -5.4142 0.929755 3 97.4066 0
-3.29537 17.9287 1 3 96.8068 0
-15.525 9.70907 0.922089 3 96.2069 0
3.1465 16.6745 1 3 95.607 0
10.9904 8.58445 0.990084 3 95.0072 0
0.0427078 19.1181 1 3 94.4073 0
-11.8406 13.2905 1 3 93.8075 0
-9.80407 16.9083 0.999833 3 93.2076 0
5.00747 -2.13448 1 3 92.6078 0
6.52381 0.980189 1 3 92.0079 0
-12.5681 -3.30143 1 3 91.4081 0
7.9544 14.4146 1 3 90.8082 0
-14.7306 -0.780398 1 3 90.2084 0
5.13425 16.4575 1 3 89.6085 0
7.15024 16.2447 1 3 89.0087 0
3.99391 -3.85505 1 3 88.4088 0
-9.22421 18.82 1 3 87.809 0
-11.7494 11.2935 1 3 87.2091 0
1.86722 -8.28956 1 3 86.6092 0
-15.7685 7.87904 0.918756 3 86.0094 0
-4.40703 -6.74024 1 3 85.4095 0
-15.4572 13.2882 1 3 84.8097 0
-7.96209 -5.62869 1 3 84.2098 0
-7.17927 -7.46696 1 3 83.61 0
-5.50525 -8.56054 1 3 83.0101 0
-15.2561 6.02583 1 3 82.4103 0
-2.25972 -6.96489 1 3 81.8104 0
-0.293848 -7.33256 1 3 81.2106 0
-16.5723 2.63167 1 3 80.6107 0
-18.0597 10.5304 1 3 80.0109 0
-10.6615 15.098 1 3 79.411 0
-5.26911 18.2354 1 3 78.8111 0
367.391 -255.952 1 3 78.2113 0
-2.06152 19.503 1 3 77.6114 0
-16.9245 4.60053 1 3 77.0116 0
10.4706 10.5094 1 3 76.4117 0
-14.4941 -2.76554 1 3 75.8119 0
1.40114 17.6503 1 3 75.212 0
3.00057 -5.59118 1 3 74.6122 0
-7.24986 18.511 1 3 74.0123 0
-17.5534 8.59579 1 3 73.4125 0
-16.2963 11.4742 1 3 72.8126 0
2.58248 19.264 1 3 72.2128 0
-4.03781 19.8097 1 3 71.6129 0
-17.1869 6.58127 1 3 71.0131 0
-10.0082 -5.48538 1 3 70.4132 0
445.601 54.9743 1 3 69.8133 0
-8.31751 -9.11006 1 3 69.2135 0
9.58165 5.71925 1 3 68.6136 0
5.00056 -5.60278 1 3 68.0138 0
11.6905 5.07222 1 3 67.4139 0
10.9067 12.4608 1 3 66.8141 0
12.9185 8.08339 1 3 66.2142 0
3.68714 -7.46817 1 3 65.6144 0
-3.50804 -8.52659 1 3 65.0145 0
5.99698 -3.86941 1 3 64.4147 0
-19.0678 7.2603 1 3 63.8147 0
11.8036 3.06778 1 3 63.2146 0
-16.6509 14.9416 1 3 62.6145 0
-2.78287 21.3669 1 3 62.0143 0
-16.7323 -0.11117 1 3 61.4142 0
-7.99371 20.3965 1 3 60.8141 0
12.408 10.0159 1 3 60.214 0
-17.4492 13.1079 1 3 59.6138 0
4.32753 18.2875 1 3 59.0137 0
1.22427 20.7318 1 3 58.4136 0
6.32348 18.0657 1 3 57.8134 0
7.47317 -2.52076 1 3 57.2133 0
9.16813 -1.42806 1 3 56.6132 0
-0.754882 21.0166 1 3 56.0131 0
-12.6617 15.1125 1 3 55.4129 0
-19.9821 2.02138 1 3 54.8128 0
-11.8029 16.9188 1 3 54.2127 0
-13.9941 -4.702 1 3 53.6125 0
-18.8047 5.27843 1 3 53.0124 0
9.13786 16.0259 1 3 52.4123 0
-9.17142 -7.30137 1 3 51.8122 0
-6.01792 20.0883 1 3 51.212 0
-19.4474 13.0222 1 3 50.6119 0
-11.224 18.8323 1 3 50.0118 0
7.9031 -4.47426 1 3 49.4116 0
-16.3699 -2.07716 1 3 48.8115 0
8.53298 3.2058 1 3 48.2114 0
-1.54239 -8.89477 1 3 47.6113 0
-14.6597 15.1212 1 3 47.0111 0
-10.2133 20.558 1 3 46.411 0
-13.8018 16.9262 1 3 45.8109 0
-4.75852 21.6752 1 3 45.2108 0
0.449536 22.612 1 3 44.6106 0
-13.2234 18.8406 1 3 44.0105 0
0.336467 -9.57879 1 3 43.4104 0
-6.73876 21.9538 1 3 42.8102 0
-19.5523 9.20028 1 3 42.2101 0
-18.4523 3.30977 1 3 41.61 0
-6.8429 -10.4608 1 3 41.0099 0
8.32946 17.8601 1 3 40.4097 0
2.4328 22.3549 1 3 39.8096 0
-15.9215 -4.16643 1 3 39.2095 0
-13.0543 -6.4669 1 3 38.6093 0
13.3818 6.13791 1 3 38.0092 0
3.77204 20.8698 1 3 37.4091 0
9.58014 -3.38507 1 3 36.809 0
-15.7955 16.7672 1 3 36.2088 0
12.8444 11.9677 1 3 35.6087 0
-12.2132 20.5702 1 3 35.0086 0
-4.84304 -10.4477 1 3 34.4084 0
10.0754 0.353053 1 3 33.8083 0
-20.3341 3.99016 1 3 33.2082 0
-21.0876 7.91897 1 3 32.6081 0
5.5171 19.8942 1 3 32.0079 0
11.1263 15.8116 1 3 31.4079 0
-18.6489 14.8553 1 3 30.8079 0
1.66604 24.1997 1 3 30.208 0
11.166 -1.32187 1 3 29.608 0
5.66393 -7.7681 1 3 29.008 0
-17.7928 16.6628 1 3 28.408 0
-20.0855 11.1268 1 3 27.808 0
-2.84332 -10.4121 1 3 27.208 0
-18.2548 -1.41207 1 3 26.608 0
-11.1629 -7.11699 1 3 26.008 0
4.46205 22.7465 1 3 25.408 0
13.4906 4.14178 1 3 24.808 0
7.50586 19.6824 1 3 24.208 0
-15.0529 -6.39871 1 3 23.6081 0
-10.3268 -8.93382 1 3 23.0081 0
-20.6847 5.96017 1 3 22.4081 0
-8.98321 22.1345 1 3 21.8081 0
6.93203 -6.22189 1 3 21.2081 0
-9.47311 -10.7425 1 3 20.6081 0
-17.7988 -3.47655 1 3 20.0081 0
11.9464 1.05843 1 3 19.4081 0
6.20797 21.7711 1 3 18.8081 0
-12.6716 -8.42983 1 3 18.2081 0
10.3172 17.6406 1 3 17.6082 0
-20.2051 -1.85475 1 3 17.0082 0
8.93205 -6.1884 1 3 16.4082 0
-19.613 0.0557639 1 3 15.8082 0
14.3377 9.49222 1 3 15.2082 0
12.1005 14.0652 1 3 14.6082 0
13.6236 2.14628 1 3 14.0082 0
-16.9797 -5.86297 1 3 13.4082 0
-1.52606 22.9223 1 3 12.8082 0
-11.2014 22.2959 1 3 12.2082 0
11.5773 -3.27909 1 3 11.6082 0
-7.72827 23.6917 1 3 11.0083 0
-3.50398 23.2321 1 3 10.4083 0
-0.964591 -11.0977 1 3 9.80827 0
-3.81209 -12.1612 1 3 9.20828 0
3.6322 24.5659 1 3 8.60829 0
2.63974 -10.1253 1 3 8.0083 0
3.31604 -18.6976 1 3 7.40831 0
-39.2055 -30.0373 1 3 6.80832 0
54.7638 -62.4952 1 3 6.20832 0
14.8641 -105.82 1 3 5.60833 0
-100.071 -74.9272 1 3 5.00834 0
-131.033 -55.7325 1 3 4.40835 0
38.1721 -154.61 1 3 3.80836 0
114.529 125.795 1 3 3.20835 0
-154.515 92.3979 1 3 2.60834 0
-79.2235 170.746 1 3 2.00833 0
-29.799 191.989 1 3 1.40833 0
177.313 -88.6962 1 3 0.808333 0
163.026 -115.674 1 3 0.208333 0
