# Supplementary material for: Study of tumor growth indicates the existence of an “immunological threshold” separating states of pro- and antitumoral peritumoral inflammation
Source: PLoS One. 2018 Nov 2;13(11):e0202823. doi: 10.1371/journal.pone.0202823 (PMC6214501; doi:10.1371/journal.pone.0202823)
Supplement: S1 Data — File containing the position and radius of particles at simulated times. A detailed description file is provided alongside the data. (ZIP) [file pone.0202823.s004.zip › minimal dataset/competent/24220.csv]

0 0 0.888873 0 20439.7 0
-162.817 -114.703 0.114313 3 219.977 0
-183.741 78.3984 0.0414787 3 210.979 0
-67.027 -186.247 0.0263119 3 206.78 0
-69.1888 187.544 0.0186452 3 206.18 0
-85.1408 179.066 0.0340619 3 205.58 0
-18.5397 198.983 0.0202286 3 201.981 0
-2.01457 197.59 0.22114 3 200.781 0
199.688 -0.661052 0.0827294 3 198.982 0
-185.525 -73.6897 0.145645 3 197.782 0
-198.577 -29.8627 0.300884 3 197.182 0
61.5795 189.964 0.3033 3 196.582 0
-184.597 -75.7314 0.0893128 3 194.783 0
-139.717 -145.256 0.0178119 3 194.183 0
155.927 125.086 0.0893961 3 193.583 0
189.115 64.4576 0.0992296 3 192.983 0
40.0303 -197.109 0.141812 3 192.383 0
193.096 -47.5093 0.0393953 3 191.184 0
-77.4874 -183.983 0.269553 3 190.584 0
-188.153 -72.7165 0.0613123 3 189.984 0
178.139 -90.476 0.11673 3 188.784 0
-193.459 -50.333 0.0307285 3 188.184 0
57.1156 -191.387 0.0703958 3 186.985 0
34.5304 -196.792 0.154311 3 186.385 0
-194.806 44.8364 0.058729 3 185.785 0
-147.958 137.577 0.163727 3 185.185 0
35.059 197.471 0.16731 3 184.585 0
-151.927 -126.286 0.223223 3 183.985 0
108.548 167.739 0.264637 3 183.386 0
172.696 -100.009 0.173643 3 182.786 0
-196.717 -40.4193 0.151478 3 182.186 0
-13.689 -199.681 0.103396 3 181.586 0
-191.979 58.2752 0.200225 3 180.386 0
18.5441 12.4096 0.0528122 3 179.786 0
-199.281 14.3794 0.157728 3 179.187 0
-47.1335 194.246 0.419709 3 178.587 0
-84.7598 -181.75 0.22014 3 177.987 0
-105.287 -170.207 0.122313 3 177.387 0
-117.364 163.881 0.338715 3 176.787 0
-99.0909 -173.5 0.192559 3 176.187 0
30.3387 -72.0126 0.272386 3 175.588 0
172.126 101.022 0.16706 3 174.988 0
65.4141 -187.378 0.200475 3 174.388 0
76.5746 183.943 0.326799 3 173.788 0
-178.41 87.8948 0.0856461 3 173.188 0
-150.957 -131.235 0.159394 3 172.588 0
-5.27471 201.572 0.21414 3 171.988 0
162.797 115.522 0.0922295 3 171.389 0
-148.558 -137.256 0.332965 3 170.789 0
-81.5957 -183.966 0.244638 3 170.189 0
-195.732 40.164 0.185976 3 169.589 0
99.7503 172.737 0.302717 3 168.989 0
113.285 164.161 0.256887 3 168.389 0
-21.2092 198.896 0.352547 3 167.789 0
25.426 -199.955 0.253554 3 167.19 0
125.191 155.332 0.5372 3 166.59 0
181.608 -83.1916 0.340631 3 165.99 0
-185.448 69.7277 0.206724 3 165.39 0
-10.7372 200.166 0.278052 3 164.79 0
-59.1622 190.944 0.58578 3 164.19 0
200.106 -3.01652 0.362963 3 163.59 0
-195.438 42.425 0.293551 3 162.991 0
-79.2094 181.928 0.353547 3 162.391 0
14.2929 -199.286 0.434541 3 161.791 0
-142.603 138.223 0.291885 3 161.191 0
44.5847 196.355 0.403127 3 160.591 0
-199.111 -33.6011 0.331465 3 159.991 0
182.964 80.5003 0.362463 3 159.391 0
-193.01 52.0026 0.624277 3 158.792 0
182.172 81.9811 0.421792 3 158.192 0
197.144 -27.8344 0.431875 3 157.592 0
92.9396 -180.728 0.455789 3 156.992 0
-180.213 90.0312 0.411209 3 156.392 0
26.379 -198.012 0.685856 3 155.792 0
-197.167 -34.6531 0.506786 3 155.193 0
186.193 72.4665 0.401793 3 154.593 0
-196.464 34.0982 0.58753 3 153.993 0
197.715 30.2698 0.478288 3 153.393 0
199.21 10.4123 0.280052 3 152.793 0
-195.07 -47.9146 0.515535 3 152.193 0
198.619 -21.6829 0.417126 3 151.593 0
-50.589 193.392 0.344131 3 150.994 0
89.5915 177.62 0.418375 3 150.394 0
-75.2683 185.137 0.596446 3 149.794 0
-2.11275 199.57 0.301717 3 149.194 0
7.52815 199.513 0.611861 3 148.594 0
-45.8377 194.509 0.491287 3 147.994 0
-196.258 37.3965 0.568281 3 147.394 0
-135.48 144.203 0.513619 3 146.795 0
-111.209 -165.988 0.595529 3 146.195 0
-192.528 54.4902 0.49087 3 145.595 0
137.021 145.205 0.596613 3 144.995 0
171.547 103.349 0.560699 3 144.395 0
95.5961 174.761 0.701605 3 143.795 0
-188.65 66.5455 0.620944 3 143.195 0
131.395 150.649 0.757184 3 142.596 0
-201.086 -20.8962 0.619278 3 141.996 0
138.506 143.732 0.513952 3 141.396 0
-6.62334 199.339 0.737186 3 140.796 0
-181.205 84.1581 0.431708 3 140.196 0
-160.878 -118.997 0.888841 3 139.596 0
5.2486 199.235 0.77335 3 138.996 0
-181.798 -83.1229 0.614945 3 138.397 0
198.959 -26.0427 0.72652 3 137.797 0
-153.977 -125.554 0.532951 3 137.197 0
58.0878 190.889 0.711104 3 136.597 0
-196.586 -21.2975 0.569448 3 135.997 0
147.566 -134.848 0.81793 3 135.397 0
-121.391 159.798 0.726936 3 134.797 0
2.72473 202.494 0.600112 3 134.198 0
10.1934 -95.7049 0.675024 3 133.598 0
-25.7669 198.232 0.590113 3 132.998 0
103.404 -170.865 0.693939 3 132.398 0
-23.6279 198.491 0.787515 3 131.798 0
-135.657 148.056 0.852677 3 131.198 0
-177.68 -89.6292 0.726103 3 130.599 0
150.078 128.892 0.525451 3 129.999 0
-197.529 31.8849 0.743102 3 129.399 0
-0.416522 197.228 0.660941 3 128.799 0
2.6692 200.472 0.737936 3 128.199 0
-166.864 111.827 0.750518 3 127.599 0
-53.782 192.529 0.72677 3 126.999 0
-76.9066 185.693 0.918589 3 126.4 0
51.8448 192.632 0.72027 3 125.8 0
-165.973 -110.192 0.824346 3 125.2 0
-145.387 141.075 0.822263 3 124.6 0
-165.549 -112.112 0.63036 3 124 0
10.3172 200.259 0.736436 3 123.4 0
0.817558 202.183 0.612361 3 122.8 0
118.469 -160.937 0.859094 3 122.201 0
-82.5721 182.447 0.659358 3 121.601 0
198.586 21.6448 0.727353 3 121.001 0
195.299 42.6392 0.747352 3 120.401 0
-71.5798 -188.82 0.757018 3 119.801 0
-197.856 28.9435 0.717104 3 119.201 0
-137.252 142.925 0.731519 3 118.601 0
-129.134 152.374 0.688773 3 118.002 0
199.301 15.3623 0.796515 3 117.402 0
158.402 121.937 0.85926 3 116.802 0
-146.726 134.857 0.854677 3 116.202 0
-136.539 146.233 0.67969 3 115.602 0
129.272 -151.27 0.845178 3 115.002 0
197.039 -32.9335 0.815263 3 114.402 0
167.322 -109.152 0.991167 3 113.803 0
53.8402 192.829 0.853261 3 113.203 0
-199.843 4.74301 0.793765 3 112.603 0
103.99 170.84 0.903424 3 112.003 0
-24.2428 -198.322 0.828512 3 111.403 0
20.7661 -198.818 1 3 110.803 0
146.161 135.871 1 3 110.203 0
87.4312 -35.7979 0.76935 3 109.604 0
195.52 -41.5139 0.999 3 109.004 0
-189.918 62.3791 0.854844 3 108.404 0
-178.601 -92.0275 0.921089 3 107.804 0
177.856 91.2523 0.917423 3 107.204 0
-180.444 -86.0215 0.977252 3 106.604 0
198.81 -20.0931 0.954753 3 106.005 0
-191.741 -56.5272 0.951753 3 105.405 0
85.4301 180.437 0.853344 3 104.805 0
-198.875 -26.5187 0.949587 3 104.205 0
8.69545 -199.71 0.992334 3 103.605 0
74.8454 185.963 0.969252 3 103.005 0
44.0588 -194.47 0.955337 3 102.405 0
-171.966 -101.919 0.994334 3 101.806 0
-163.611 114.853 1 3 101.206 0
-187.104 -68.9717 1 3 100.606 0
154.74 -126.552 1 3 100.006 0
-168.171 107.66 0.998833 3 99.4061 0
-87.195 180.106 0.869593 3 98.8063 0
-141.917 142.034 1 3 98.2064 0
90.5112 -179.605 1 3 97.6066 0
153.128 131.981 0.976918 3 97.0067 0
-140.62 144.636 1 3 96.4069 0
-67.6258 -189.235 1 3 95.807 0
140.407 142.256 1 3 95.2071 0
46.069 194.395 1 3 94.6073 0
-98.5215 173.543 1 3 94.0074 0
188.635 -66.1565 1 3 93.4076 0
-36.8719 196.47 1 3 92.8077 0
-199.588 10.4221 1 3 92.2079 0
171.136 -102.597 1 3 91.608 0
-133.682 -148.351 0.959503 3 91.0082 0
190.538 60.4584 0.929172 3 90.4083 0
196.674 35.7629 1 3 89.8085 0
192.72 53.0936 0.811597 3 89.2086 0
-144.486 -138.144 1 3 88.6088 0
28.3596 -198.344 0.95892 3 88.0089 0
-96.9711 174.898 1 3 87.409 0
-144.599 138.518 1 3 86.8092 0
131.714 -150.852 1 3 86.2093 0
51.6155 -193.121 1 3 85.6095 0
-194.103 47.2897 1 3 85.0096 0
127.512 154.502 1 3 84.4098 0
-39.5742 196.088 1 3 83.8099 0
127.132 -155.615 1 3 83.2101 0
112.284 165.801 1 3 82.6102 0
138.777 -143.496 1 3 82.0104 0
18.3306 198.956 1 3 81.4105 0
-91.3364 177.813 1 3 80.8107 0
-73.6872 -186.852 1 3 80.2108 0
74.9298 -185.325 1 3 79.611 0
115.067 -162.252 0.936921 3 79.0111 0
111.243 -166.092 1 3 78.4112 0
166.074 111.262 1 3 77.8114 0
-103.46 -171.85 1 3 77.2115 0
-197.331 -24.4375 1 3 76.6117 0
-4.18002 198.915 1 3 76.0118 0
-193.584 49.9914 1 3 75.412 0
16.2538 199.238 1 3 74.8121 0
-173.202 99.8044 1 3 74.2123 0
-200.134 2.32401 1 3 73.6124 0
-168.77 -106.557 1 3 73.0126 0
169.225 106.408 1 3 72.4127 0
-182.715 82.0779 1 3 71.8129 0
-146.452 -135.776 1 3 71.213 0
-126.865 -154.484 1 3 70.6132 0
189.817 62.684 1 3 70.0133 0
196.921 -35.2445 1 3 69.4134 0
159.31 -120.748 1 3 68.8136 0
87.3848 180.012 1 3 68.2137 0
-199.095 -23.4373 1 3 67.6139 0
-107.246 -168.205 1 3 67.014 0
-168.277 -108.912 1 3 66.4142 0
-120.979 -159.155 1 3 65.8143 0
198.735 23.7858 1 3 65.2145 0
198.191 28.281 1 3 64.6146 0
195.683 -43.6867 1 3 64.0148 0
-135.669 -146.674 1 3 63.4146 0
-127.601 154.824 1 3 62.8145 0
127.988 -153.534 1 3 62.2144 0
110.095 166.665 1 3 61.6143 0
82.8697 181.966 1 3 61.0141 0
142.779 140.099 1 3 60.414 0
29.1564 197.762 1 3 59.8139 0
-28.0712 -197.919 1 3 59.2137 0
101.893 172.148 1 3 58.6136 0
190.492 -60.6028 1 3 58.0135 0
41.115 195.626 1 3 57.4134 0
168.221 -107.356 1 3 56.8132 0
49.462 193.982 1 3 56.2131 0
-137.356 -145.292 1 3 55.613 0
-100.756 172.879 1 3 55.0128 0
62.4618 -190.311 1 3 54.4127 0
92.1414 -177.533 1 3 53.8126 0
-181.072 87.2141 1 3 53.2125 0
91.8866 177.467 1 3 52.6123 0
135.261 -146.912 1 3 52.0122 0
161.377 -117.972 1 3 51.4121 0
-199.977 -17.7333 1 3 50.8119 0
66.7172 188.234 1 3 50.2118 0
164.298 114.188 1 3 49.6117 0
36.9496 196.246 1 3 49.0116 0
-102.974 171.337 1 3 48.4114 0
194.662 -46.2643 1 3 47.8113 0
33.3951 197.09 1 3 47.2112 0
-133.298 148.968 1 3 46.611 0
97.2651 -174.633 1 3 46.0109 0
-187.83 68.4437 1 3 45.4108 0
-188.717 71.261 1 3 44.8107 0
89.9217 179.845 1 3 44.2105 0
180.437 86.1791 1 3 43.6104 0
-60.2824 -190.593 1 3 43.0103 0
97.6628 174.623 1 3 42.4102 0
22.4998 198.629 1 3 41.81 0
181.585 83.8999 1 3 41.2099 0
180.882 -85.1143 1 3 40.6098 0
-48.4789 -193.863 1 3 40.0096 0
41.838 -195.797 1 3 39.4095 0
-170.839 -104.159 1 3 38.8094 0
182.101 -79.3666 1 3 38.2093 0
-173.926 -98.5379 1 3 37.6091 0
113.507 -164.567 1 3 37.009 0
-85.2924 180.79 1 3 36.4089 0
-109.69 -167.542 1 3 35.8087 0
185.605 74.2341 1 3 35.2086 0
99.2269 -173.533 1 3 34.6085 0
191.253 58.2965 1 3 34.0084 0
-115.304 162.402 1 3 33.4082 0
199.951 12.2583 1 3 32.8081 0
-123.426 -157.245 1 3 32.208 0
93.889 177.324 1 3 31.6079 0
-157.502 -123.097 1 3 31.0079 0
197.65 -29.9066 1 3 30.408 0
-154.157 127.261 1 3 29.808 0
-8.76577 199.797 1 3 29.208 0
172.834 -101.294 1 3 28.608 0
-200.29 -5.10284 1 3 28.008 0
177.203 -92.515 1 3 27.408 0
49.5024 -194.295 1 3 26.808 0
-61.9668 190.053 1 3 26.208 0
192.504 -53.4943 1 3 25.608 0
139.715 -141.383 1 3 25.008 0
-194.738 -45.1343 1 3 24.408 0
-81.232 183.777 1 3 23.8081 0
184.09 -77.8229 1 3 23.2081 0
59.4614 -191.082 1 3 22.6081 0
-46.2333 -194.577 1 3 22.0081 0
69.0624 187.813 1 3 21.4081 0
0.201617 200.289 1 3 20.8081 0
144.859 138.028 1 3 20.2081 0
192.014 -55.5919 1 3 19.6081 0
137.284 -145.164 1 3 19.0081 0
179.969 -87.0125 1 3 18.4081 0
-186.01 -71.3281 1 3 17.8081 0
-179.943 -89.4838 1 3 17.2082 0
-192.889 57.047 1 3 16.6082 0
191.941 56.0776 1 3 16.0082 0
-199.574 12.7357 1 3 15.4082 0
108.772 -167.841 1 3 14.8082 0
-122.926 157.682 1 3 14.2082 0
-164.358 -114.358 1 3 13.6082 0
117.354 -163.12 1 3 13.0082 0
-0.594505 -199.899 1 3 12.4082 0
-199.216 -20.5985 1 3 11.8082 0
-186.083 77.2557 1 3 11.2082 0
18.1048 -199.078 1 3 10.6083 0
152.048 129.623 1 3 10.0083 0
199.216 -15.2398 1 3 9.40828 0
170.547 -105.345 1 3 8.80828 0
-200.512 -7.92657 1 3 8.20829 0
-166.939 109.902 1 3 7.6083 0
-44.4104 195.205 1 3 7.00831 0
184.353 -80.4142 1 3 6.40832 0
36.6232 -196.529 1 3 5.80833 0
199.201 -17.8382 1 3 5.20834 0
199.783 6.82449 1 3 4.60835 0
121.416 158.802 1 3 4.00836 0
198.229 25.7909 1 3 3.40835 0
133.428 -148.852 1 3 2.80834 0
60.1595 191.221 1 3 2.20833 0
-78.042 183.341 1 3 1.60833 0
-186.64 70.0911 1 3 1.00833 0
187.566 69.4074 1 3 0.408333 0
