# Supplementary material for: Study of tumor growth indicates the existence of an “immunological threshold” separating states of pro- and antitumoral peritumoral inflammation
Source: PLoS One. 2018 Nov 2;13(11):e0202823. doi: 10.1371/journal.pone.0202823 (PMC6214501; doi:10.1371/journal.pone.0202823)
Supplement: S1 Data — File containing the position and radius of particles at simulated times. A detailed description file is provided alongside the data. (ZIP) [file pone.0202823.s004.zip › minimal dataset/competent/16900.csv]

0.603608 5.47076 1.00013 0 14217.2 0
-2.60986 4.17758 1.00013 0 14284.9 0
-0.629833 3.8964 1.00013 0 14200.2 0
-1.63623 11.0365 1.00006 0 13554.9 0
-6.57006 4.74005 1.00013 0 14253.7 0
-3.09697 0.747815 1.00006 0 13686 0
-3.35656 6.03295 1.00013 0 14154.4 0
-1.37655 5.75166 1.00013 0 14310.6 0
-2.12324 7.60697 1.00006 0 13779.1 0
-8.06325 8.4535 1.00013 0 14153.1 0
-4.10333 7.88857 1.00013 0 14075.4 0
-3.84321 2.60335 1.00013 0 14319.4 0
-7.80351 3.16565 1.00006 0 13673.9 0
-8.55023 5.02106 1.00003 0 13220.3 0
-0.143355 7.32606 1.00006 0 13741.2 0
1.35048 3.61548 1.00006 0 13755.9 0
-4.59 4.45868 1.00013 0 14259.3 0
1.83677 7.04526 1.00013 0 14217.3 0
-5.82346 2.88461 1.00013 0 14209 0
-1.86313 2.32198 1.00013 0 14190.9 0
-5.33666 6.31413 1.00013 0 14154.4 0
-7.31681 6.59527 1.00006 0 13696.2 0
-4.84981 9.74384 1.00013 0 14075.4 0
2.09698 1.75999 1.00006 0 13829.9 0
-2.86979 9.46244 1.00003 0 13332 0
-5.0768 1.02986 1.00006 0 13742 0
-0.902733 9.16821 1.00006 0 13741.2 0
-6.08347 8.16974 1.00006 0 13696.2 0
1.08995 8.90009 1.00006 0 13692.7 0
-1.11694 0.466144 1.00006 0 13683.5 0
3.06959 8.61995 1.00006 0 13660.9 0
0.713031 10.8715 1.00003 0 13286.1 0
-6.33585 -0.554537 1.00003 0 13255.1 0
0.117098 2.04128 1.00003 0 13226.4 0
-4.258 -0.919146 1.00003 0 13214.6 0
-7.05679 1.3105 1.00003 0 13192.9 0
-18.6298 -5.3167 1.00003 0 13160.9 0
-6.82952 10.0271 1.00003 0 13147.1 0
1.53972 5.05267 0.0181452 3 209.779 0
-5.90518 -1.55166 0.0856461 3 207.38 0
-2.17252 0.13444 0.10498 3 201.381 0
1.09982 9.92335 0.0247285 3 200.781 0
2.53473 3.08691 0.296801 3 199.582 0
1.77173 4.58618 0.0575623 3 198.382 0
1.62119 4.81764 0.201391 3 197.782 0
-7.02084 0.252355 0.0566456 3 197.182 0
-8.23208 7.30512 0.160311 3 195.983 0
2.87018 2.70109 0.215973 3 195.383 0
-7.33139 -0.959529 0.0743959 3 194.783 0
-7.88332 10.0463 0.0539789 3 194.183 0
-5.39733 10.775 0.16681 3 193.583 0
-5.27458 -1.48157 0.148728 3 192.983 0
-8.28522 6.08363 0.0751459 3 192.383 0
1.74114 5.85285 0.180226 3 191.784 0
-5.77036 10.3048 0.0578123 3 191.184 0
1.40947 9.98913 0.125313 3 190.584 0
-9.55185 4.47252 0.141396 3 189.984 0
-3.3003 10.5468 0.163894 3 189.384 0
-3.74653 10.4008 0.260637 3 188.784 0
-4.38193 11.0077 0.347631 3 188.184 0
-2.14542 0.340204 0.0334785 3 187.585 0
-3.11855 -0.475216 0.219723 3 186.985 0
-2.9052 10.7082 0.243888 3 186.385 0
-5.62112 -1.51859 0.199141 3 185.785 0
-6.68298 11.1845 0.164894 3 185.185 0
-5.40596 -1.21918 0.143145 3 184.585 0
-8.43995 6.36308 0.125063 3 183.985 0
0.941262 1.09334 0.247471 3 183.386 0
-5.07447 -1.81126 0.235305 3 182.786 0
3.09756 7.32622 0.285968 3 182.186 0
-9.21954 6.21941 0.373545 3 181.586 0
-8.4769 6.12024 0.0843961 3 180.986 0
-1.86429 -0.547344 0.257637 3 180.386 0
-0.0011042 0.862025 0.185059 3 179.786 0
-8.41619 9.64803 0.245638 3 179.187 0
1.65232 10.1704 0.17331 3 178.587 0
1.74057 5.1943 0.16781 3 177.987 0
3.74148 7.23106 0.355297 3 177.387 0
-6.91641 0.294237 0.0263119 3 176.787 0
2.06758 4.70531 0.25872 3 176.187 0
-9.1665 4.08595 0.105313 3 175.588 0
2.95046 9.86445 0.246805 3 174.988 0
-0.447775 11.1353 0.191309 3 174.388 0
-5.72133 10.5786 0.205558 3 173.788 0
-9.17729 3.21764 0.371546 3 173.188 0
2.54013 4.23418 0.338048 3 172.588 0
2.22435 9.8502 0.470622 3 171.988 0
-5.07696 11.2458 0.386878 3 171.389 0
-8.90873 3.79265 0.257137 3 170.789 0
-0.125587 -0.34345 0.280302 3 170.189 0
-8.47773 1.85828 0.472205 3 169.589 0
-2.49639 -0.488786 0.372545 3 168.989 0
-3.02638 11.4167 0.433458 3 168.389 0
-5.99674 11.3153 0.530951 3 167.789 0
-4.52831 -2.33393 0.520868 3 167.19 0
-9.05033 1.31826 0.316466 3 166.59 0
-10.4749 4.19759 0.364963 3 165.99 0
-8.00936 9.82614 0.197058 3 165.39 0
-8.75438 2.47514 0.174976 3 164.79 0
-8.59894 11.5587 0.615528 3 164.19 0
-3.68897 11.0044 0.345297 3 163.59 0
-8.50067 10.409 0.522451 3 162.991 0
-8.42501 0.828735 0.452456 3 162.391 0
1.97298 0.463237 0.301884 3 161.791 0
3.66767 5.11107 0.424125 3 161.191 0
-7.8151 10.9599 0.356797 3 160.591 0
-9.15941 1.8738 0.209557 3 159.991 0
2.74514 5.04651 0.499536 3 159.391 0
-0.422943 11.7211 0.392877 3 158.792 0
-9.64041 10.8962 0.618528 3 158.192 0
2.27388 5.75887 0.35413 3 157.592 0
-7.64731 -0.723861 0.319049 3 156.992 0
4.56192 8.35047 0.508702 3 156.392 0
-4.4835 11.7296 0.377378 3 155.792 0
-8.92314 7.09979 0.556032 3 155.193 0
-3.69332 12.0493 0.474288 3 154.593 0
3.08781 10.5863 0.480371 3 153.993 0
-1.21205 -1.07121 0.537784 3 153.393 0
-4.88632 -3.00314 0.237972 3 152.793 0
-11.5143 2.34373 0.489787 3 152.193 0
-1.47844 -1.84118 0.275969 3 151.593 0
-4.38094 12.7439 0.491454 3 150.994 0
3.16246 3.50431 0.454123 3 150.394 0
3.36945 1.42134 0.3148 3 149.794 0
-2.50748 12.3073 0.534284 3 149.194 0
-9.20965 2.3742 0.292385 3 148.594 0
-1.03401 12.5285 0.609612 3 147.994 0
4.18683 4.53481 0.351464 3 147.394 0
3.37722 4.33524 0.401543 3 146.795 0
3.74191 2.38119 0.711688 3 146.195 0
-10.0395 7.15598 0.558949 3 145.595 0
-3.38687 -2.15123 0.626777 3 144.995 0
-5.46074 12.3691 0.651525 3 144.395 0
-10.5431 8.63336 0.554366 3 143.795 0
-9.70322 3.882 0.465205 3 143.195 0
-7.81397 0.0502038 0.471288 3 142.596 0
0.280601 12.3778 0.567531 3 141.996 0
2.97591 0.299194 0.704521 3 141.396 0
0.539502 0.265438 0.620278 3 140.796 0
-3.9083 -3.16123 0.510285 3 140.196 0
4.19878 3.60003 0.585613 3 139.596 0
-3.30138 13.2544 0.701938 3 138.996 0
-8.28004 -1.77603 0.67394 3 138.397 0
-2.31482 -1.47998 0.634526 3 137.797 0
1.59605 12.2823 0.667357 3 137.197 0
-10.0602 4.96694 0.509452 3 136.597 0
-12.0529 1.55263 0.470705 3 135.997 0
-9.56861 8.14411 0.535867 3 135.397 0
4.0571 -0.780046 0.776183 3 134.797 0
4.19111 9.80311 0.63161 3 134.198 0
-10.1022 6.07418 0.519868 3 133.598 0
3.31763 6.18564 0.706521 3 132.998 0
-7.00081 -2.04323 0.63186 3 132.398 0
-1.926 13.4736 0.689356 3 131.798 0
-2.73014 14.4824 0.590363 3 131.198 0
-7.24171 11.9048 0.747852 3 130.599 0
4.69203 7.07998 0.597113 3 129.999 0
-2.50607 -3.16925 0.716854 3 129.399 0
2.22701 11.1335 0.5387 3 128.799 0
-8.93994 -3.13819 0.807014 3 128.199 0
5.791 8.12476 0.737602 3 127.599 0
1.4265 -2.36624 0.720937 3 126.999 0
-5.75209 -2.57701 0.72652 3 126.4 0
4.68098 5.68961 0.744269 3 125.8 0
-9.50438 9.50265 0.781516 3 125.2 0
1.71569 -0.740463 0.929255 3 124.6 0
-0.475305 13.8265 0.801598 3 124 0
4.54155 0.898638 0.971169 3 123.4 0
-7.50947 14.8771 0.76935 3 122.8 0
-8.26035 13.0075 0.750935 3 122.201 0
-10.2625 2.72452 0.818596 3 121.601 0
0.103468 -1.44023 0.827263 3 121.001 0
-13.0338 2.59653 0.905424 3 120.401 0
-6.63063 13.4468 0.90959 3 119.801 0
-5.12334 13.5724 0.598446 3 119.201 0
5.52148 4.27599 0.899591 3 118.601 0
-3.43622 -4.46597 0.878509 3 118.002 0
3.11139 12.1897 0.833095 3 117.402 0
-11.2288 11.6012 0.659608 3 116.802 0
-1.76809 -4.53344 0.790682 3 116.202 0
-11.6319 3.66594 0.831596 3 115.602 0
-1.47798 15.342 0.927422 3 115.002 0
-11.8582 -0.671441 1 3 114.402 0
2.9755 -1.95486 0.819513 3 113.803 0
1.25486 13.841 0.926839 3 113.203 0
1.81402 15.4281 0.756268 3 112.603 0
0.843389 -3.77171 0.799681 3 112.003 0
2.47683 -3.55144 0.848261 3 111.403 0
-0.795702 -3.03081 1 3 110.803 0
-11.1513 9.99861 0.940004 3 110.203 0
0.256611 15.2618 0.809097 3 109.604 0
4.4799 11.2409 0.82043 3 109.004 0
-1.00435 -6.91126 0.848094 3 108.404 0
5.24986 2.57745 0.806764 3 107.804 0
-4.10259 14.5027 0.781849 3 107.204 0
-6.80229 16.6277 0.808847 3 106.604 0
7.31717 8.76261 0.917506 3 106.005 0
6.14689 6.4963 0.929672 3 105.405 0
5.82271 9.9637 1 3 104.805 0
3.1349 14.2578 1 3 104.205 0
6.18178 11.8274 0.898424 3 103.605 0
-9.94154 12.6096 0.973919 3 103.005 0
-13.2874 0.718446 0.981918 3 102.405 0
-12.8028 8.96342 0.987751 3 101.806 0
-8.50906 16.2624 0.936255 3 101.206 0
6.37293 -2.67727 1 3 100.606 0
-12.4451 12.8216 0.913673 3 100.006 0
-11.5062 5.49253 1 3 99.4061 0
4.73108 13.0527 1 3 98.8063 0
-11.5341 7.47382 0.970169 3 98.2064 0
-15.0316 3.54949 0.982751 3 97.6066 0
-5.7624 15.1482 1 3 97.0067 0
8.92418 3.53909 0.991584 3 96.4069 0
-10.7037 0.961727 1 3 95.807 0
-14.5432 8.0036 1 3 95.2071 0
-0.378567 16.9548 1 3 94.6073 0
-10.377 -2.01452 1 3 94.0074 0
8.01585 6.97661 1 3 93.4076 0
-9.22455 -0.384394 1 3 92.8077 0
-5.29999 -4.25319 1 3 92.2079 0
-12.1652 -2.90911 1 3 91.608 0
-9.23043 14.4655 1 3 91.0082 0
-13.2424 6.48501 1 3 90.4083 0
-7.20838 -3.66137 1 3 89.8085 0
-13.2726 4.48732 1 3 89.2086 0
-16.8018 2.60419 1 3 88.6088 0
6.98969 3.07046 1 3 88.0089 0
-10.4983 -4.0089 0.981085 3 87.409 0
7.39597 5.02662 1 3 86.8092 0
-3.2816 16.0846 1 3 86.2093 0
9.96128 7.43167 1 3 85.6095 0
-6.76541 -5.61043 1 3 85.0096 0
1.60898 17.1716 1 3 84.4098 0
4.41276 -3.0712 1 3 83.8099 0
-5.04942 16.9939 0.978918 3 83.2101 0
7.70409 10.6409 1 3 82.6102 0
-3.99172 18.6651 1 3 82.0104 0
3.37981 16.2423 1 3 81.4105 0
-13.6461 -1.56499 1 3 80.8107 0
-18.5162 3.63365 1 3 80.2108 0
4.97555 15.0365 1 3 79.611 0
-12.8417 10.9487 1 3 79.0111 0
-2.71023 -6.19984 1 3 78.4112 0
3.83003 -4.9843 1 3 77.8114 0
9.17727 9.27686 1 3 77.2115 0
6.57327 13.8304 1 3 76.6117 0
-2.20491 17.7702 1 3 76.0118 0
-14.7577 10.3799 1 3 75.412 0
-0.144306 -5.27546 1 3 74.8121 0
11.0836 9.88025 1 3 74.2123 0
8.14309 12.592 1 3 73.6124 0
1.85389 -5.29073 1 3 73.0126 0
-16.2493 9.04742 1 3 72.4127 0
-15.0987 1.55568 1 3 71.8129 0
5.83316 -0.751748 1 3 71.213 0
-8.3064 -6.88532 1 3 70.6132 0
-8.74777 -4.93481 1 3 70.0133 0
-14.9983 5.53159 1 3 69.4134 0
-3.75835 -7.90297 1 3 68.8136 0
10.3992 2.00607 1 3 68.2137 0
3.10483 -6.84955 1 3 67.6139 0
11.5185 11.8444 1 3 67.014 0
0.840913 -7.01479 1 3 66.4142 0
9.34519 5.48234 1 3 65.8143 0
6.49853 1.1318 1 3 65.2145 0
-4.76303 20.5104 1 3 64.6146 0
11.2944 5.92126 1 3 64.0148 0
8.43949 1.6071 1 3 63.4146 0
-16.3005 7.04859 1 3 62.8145 0
4.2589 -8.48286 1 3 62.2144 0
-16.7678 4.60396 1 3 61.6143 0
-14.293 12.3251 1 3 61.0141 0
-13.9558 -3.79895 1 3 60.414 0
-12.2856 -4.90479 1 3 59.8139 0
-4.83165 -6.19646 1 3 59.2137 0
-6.35866 -7.56867 1 3 58.6136 0
-1.86535 -8.54596 1 3 58.0135 0
8.33638 -2.29637 1 3 57.4134 0
-11.221 14.29 1 3 56.8132 0
-5.99012 18.7363 1 3 56.2131 0
1.40201 19.1608 1 3 55.613 0
5.78851 -4.5884 1 3 55.0128 0
-20.3934 2.94446 1 3 54.4127 0
-18.0197 8.11942 1 3 53.8126 0
9.61317 11.2363 1 3 53.2125 0
10.2814 -1.83017 1 3 52.6123 0
-3.3574 -9.87741 1 3 52.0122 0
-18.0718 6.1203 1 3 51.4121 0
2.09051 -8.57542 1 3 50.8119 0
3.29873 18.2406 1 3 50.2118 0
-15.2957 -0.434258 1 3 49.6117 0
6.81787 15.815 1 3 49.0116 0
-17.6814 10.4433 1 3 48.4114 0
-16.9984 0.613925 1 3 47.8113 0
7.82326 -0.363831 1 3 47.2112 0
-5.25098 -9.23382 1 3 46.611 0
-16.2271 11.8159 1 3 46.0109 0
-0.586179 18.9439 1 3 45.4108 0
11.8658 8.00443 1 3 44.8107 0
-12.2826 -6.90485 1 3 44.2105 0
-10.4372 -6.00528 1 3 43.6104 0
-10.4406 16.1316 1 3 43.0103 0
5.08604 -6.54022 1 3 42.4102 0
-13.7003 14.2654 1 3 41.81 0
-19.8203 5.14984 1 3 41.2099 0
-2.37366 19.8408 1 3 40.6098 0
10.8725 3.94886 1 3 40.0096 0
-7.89995 -8.84304 1 3 39.4095 0
8.41835 14.6013 1 3 38.8094 0
-7.88419 18.0946 1 3 38.2093 0
-9.99472 -7.9555 1 3 37.6091 0
-14.0759 -5.7953 1 3 37.009 0
-15.4366 -2.45516 1 3 36.4089 0
-12.4763 15.8471 1 3 35.8087 0
-7.43719 20.1167 1 3 35.2086 0
7.74933 -4.20859 1 3 34.6085 0
-4.86377 -11.1957 1 3 34.0084 0
-11.8607 17.7498 1 3 33.4082 0
10.049 13.1979 1 3 32.8081 0
5.22181 17.0212 1 3 32.208 0
9.76575 0.110558 1 3 31.6079 0
-19.7772 7.16482 1 3 31.0079 0
5.14088 19.0193 1 3 30.408 0
-6.7922 -10.5079 1 3 29.808 0
-18.713 1.64351 1 3 29.208 0
-15.645 13.7984 1 3 28.608 0
0.107429 -8.87472 1 3 28.008 0
11.7736 0.553964 1 3 27.408 0
-6.31499 21.7719 1 3 26.808 0
-14.4582 16.1162 1 3 26.208 0
-1.19157 -10.4288 1 3 25.608 0
8.66333 16.5862 1 3 25.008 0
7.04566 -6.14282 1 3 24.408 0
-9.88385 18.0519 1 3 23.8081 0
7.06387 17.7998 1 3 23.2081 0
12.3274 2.53169 1 3 22.6081 0
3.09225 20.2298 1 3 22.0081 0
9.70076 -3.77104 1 3 21.4081 0
12.7705 4.57171 1 3 20.8081 0
-21.5257 6.19458 1 3 20.2081 0
12.2327 -1.39236 1 3 19.6081 0
-9.589 -9.91386 1 3 19.0081 0
6.23114 -8.18385 1 3 18.4081 0
-9.43344 20.0001 1 3 17.8081 0
-17.1241 -1.38224 1 3 17.2082 0
-19.4527 9.51447 1 3 16.6082 0
-11.7875 -8.84187 1 3 16.0082 0
3.24649 -10.2071 1 3 15.4082 0
-15.8594 -4.41002 1 3 14.8082 0
11.6432 -3.30074 1 3 14.2082 0
-18.8378 -0.352112 1 3 13.6082 0
-0.703636 20.9404 1 3 13.0082 0
-11.3816 -10.8003 1 3 12.4082 0
14.2172 3.19283 1 3 11.8082 0
1.28453 21.1574 1 3 11.2082 0
13.2038 6.52312 1 3 10.6083 0
9.01783 -5.73564 1 3 10.0083 0
13.2616 9.59862 1 3 9.40828 0
-20.4606 -36.0283 1 3 8.80828 0
6.19232 58.151 1 3 8.20829 0
-16.8298 79.338 1 3 7.6083 0
-101.557 16.0175 1 3 7.00831 0
24.1234 -122.289 1 3 6.40832 0
136.828 17.1574 1 3 5.80833 0
89.8802 -122.071 1 3 5.20834 0
-85.9671 -137.12 1 3 4.60835 0
-170.306 -8.40751 1 3 4.00836 0
-100.284 147.636 1 3 3.40835 0
-175.341 -61.7044 1 3 2.80834 0
-183.718 -53.3819 1 3 2.20833 0
46.9595 189.634 1 3 1.60833 0
-5.4029 -198.21 1 3 1.00833 0
-52.2695 -192.767 1 3 0.408333 0
