# Supplementary material for: Study of tumor growth indicates the existence of an “immunological threshold” separating states of pro- and antitumoral peritumoral inflammation
Source: PLoS One. 2018 Nov 2;13(11):e0202823. doi: 10.1371/journal.pone.0202823 (PMC6214501; doi:10.1371/journal.pone.0202823)
Supplement: S1 Data — File containing the position and radius of particles at simulated times. A detailed description file is provided alongside the data. (ZIP) [file pone.0202823.s004.zip › minimal dataset/competent/6200.csv]

0 0 1.00003 1 2396.06 0
1.20168 -3.25683 1.00006 1 2431.97 0
4.94697 -1.85273 1.00003 1 2162.54 0
-8.06391 4.3675 1.00013 1 3263.99 0
-2.54346 -4.66079 1.00006 1 2646.85 0
-14.01 0.288406 1.00003 1 2355.12 0
-0.901733 5.20278 1.00013 1 3224.27 0
-14.8979 5.50469 1.00006 1 2571.52 0
-9.04881 -1.55076 1.00003 1 2290.44 0
-2.77445 4.5008 1.00013 1 3288.12 0
-1.22996 3.23013 1.00013 1 3208.19 0
-11.7117 14.0975 1.00003 1 2209.15 0
0.0830327 11.1209 1.00006 1 2598.72 0
8.13301 6.74012 1.00006 1 2631.76 0
-7.73568 6.34003 1.00013 1 3258.68 0
-8.39212 2.39486 1.00003 1 2359.66 0
-5.3034 -0.146586 1.00006 1 2722.56 0
-4.31854 5.7714 1.00013 1 3164.96 0
-2.44605 6.4734 1.00013 1 3312.44 0
-12.1374 0.990629 1.00003 1 2197.24 0
-3.33381 11.6893 1.00003 1 2345.56 0
-2.11782 8.44628 1.00006 1 2810.5 0
7.80447 4.76757 1.00003 1 2306.91 0
-2.34912 17.6076 1.00003 1 2213.82 0
-0.342568 -1.98613 1.00003 1 2291.25 0
-13.5846 13.3958 1.00003 1 2201.78 0
-7.40729 8.31276 1.00013 1 3163.65 0
4.05941 3.36335 1.00003 1 2272.71 0
2.84347 6.60688 1.00006 1 2728.83 0
-0.670742 -3.95878 1.00006 1 2582.76 0
-3.99034 7.74414 1.00013 1 3090.28 0
3.50003 10.5523 1.00006 1 2583.07 0
-4.64696 3.79879 1.00013 1 3320.77 0
5.04432 9.28159 1.00003 1 2312.02 0
-9.60836 5.63818 1.00006 1 2711.13 0
-10.4959 10.8541 1.00003 1 2282.75 0
-1.46132 12.3915 1.00003 1 2272.57 0
-0.573548 7.17552 1.00006 1 2774.63 0
-8.95165 9.58339 1.00003 1 2408.75 0
2.18664 2.66137 1.00006 1 2788.59 0
-6.1913 5.06942 1.00013 1 3264 0
-12.4656 -0.982261 1.00003 1 2199.67 0
-9.28002 7.61073 1.00003 1 2364.08 0
-6.42248 14.2309 1.00003 1 2346.51 0
-7.83288 -4.79417 1.00003 1 2305.32 0
-9.37729 -3.52349 1.00003 1 2298.7 0
-4.41611 -5.36277 1.00006 1 2685.57 0
8.78964 10.6856 1.00003 1 2194.64 0
0.970837 5.90474 1.00013 1 3224.28 0
-2.67733 15.6348 1.00003 1 2245.97 0
-6.51958 3.09677 1.00013 1 3216.52 0
7.14806 0.822002 1.00003 1 2163.72 0
1.95574 11.8228 1.00006 1 2698.85 0
-3.1027 2.52808 1.00013 1 3199.35 0
-3.43093 0.55551 1.00006 1 2720.15 0
-5.86298 7.04215 1.00013 1 3164.96 0
-5.53468 9.01497 1.00006 1 2732.13 0
2.61219 15.7683 1.00006 1 2597.02 0
8.46132 8.71298 1.00006 1 2588.27 0
-4.08767 -3.39011 1.00006 1 2593.73 0
5.37283 11.2544 1.00006 1 2514.24 0
-14.5696 7.47746 1.00006 1 2612.54 0
-3.66214 9.71685 1.00013 1 3090.29 0
1.53012 -1.28415 1.00006 1 2557.18 0
0.314289 1.95944 1.00006 1 2858.42 0
-12.0404 12.1248 1.00003 1 2328.3 0
-13.3534 4.23397 1.00003 1 2296.67 0
-3.00548 13.6621 1.00003 1 2388.22 0
3.17187 8.57973 1.00003 1 2344.86 0
-14.2413 9.45014 1.00003 1 2281.15 0
-1.78942 10.4189 1.00006 1 2810.51 0
-8.29505 13.5288 1.00003 1 2213.59 0
-5.20645 10.9875 1.00006 1 2793.36 0
0.64252 3.93199 1.00006 1 2788.6 0
-11.8092 2.96335 1.00003 1 2226.58 0
-0.804638 16.3369 1.00003 1 2206.95 0
7.47637 2.79477 1.00003 1 2288.5 0
-4.97524 1.82621 1.00006 1 2775.47 0
-0.245221 9.14824 1.00006 1 2774.64 0
2.51506 4.63418 1.00006 1 2771.68 0
-10.9213 -2.25285 1.00003 1 2191.57 0
-7.50457 -2.82128 1.00003 1 2256.8 0
-5.96017 -4.0921 1.00003 1 2277.29 0
-16.4423 6.77548 1.00003 1 2314.55 0
-7.96688 15.5017 1.00003 1 2266.15 0
-7.07919 10.2856 1.00006 1 2732.14 0
-10.2648 1.69269 1.00006 1 2730.14 0
-15.2262 3.53186 1.00003 1 2202.02 0
1.29918 7.87757 1.00006 1 2728.84 0
-6.09414 16.2033 1.00003 1 2296.74 0
-8.72042 0.422085 1.00003 1 2315.59 0
-1.55838 1.25727 1.00006 1 2720.16 0
5.7009 13.2272 1.00003 1 2204.49 0
7.24548 11.9567 1.00003 1 2218.29 0
-13.0252 6.2067 1.00003 1 2225.83 0
4.15656 14.4979 1.00006 1 2698.86 0
3.73105 1.39067 1.00006 1 2685.97 0
0.480266 -7.27747 1.00003 1 2155.91 0
3.40263 -0.581859 1.00003 1 2185.61 0
-3.75927 -1.41736 1.00006 1 2646.86 0
4.38781 5.3362 1.00003 1 2238.75 0
-17.9865 8.04628 1.00003 1 2152.1 0
0.411326 13.0934 1.00006 1 2598.73 0
2.28403 13.7955 1.00006 1 2597.02 0
-0.999121 -5.93164 1.00003 1 2179.27 0
3.82838 12.525 1.00006 1 2588.28 0
6.0289 15.2002 1.00006 1 2583.08 0
2.74616 -4.52754 1.00006 1 2582.76 0
-12.6969 8.17953 1.00006 1 2571.52 0
5.27537 0.119858 1.00006 1 2557.19 0
7.57341 13.9296 1.00006 1 2514.25 0
6.81975 -1.15094 1.00006 1 2431.98 0
-12.3687 10.1522 1.00003 1 2408.75 0
-1.8866 -0.7153 1.00003 1 2396.07 0
-7.63813 17.4746 1.00003 1 2388.23 0
-10.8244 8.88141 1.00003 1 2364.09 0
-9.9366 3.66531 1.00003 1 2359.66 0
-16.7706 4.8025 1.00003 1 2355.13 0
-1.13291 14.3643 1.00003 1 2346.52 0
-4.87816 12.9601 1.00003 1 2345.57 0
1.62752 9.8503 1.00003 1 2344.87 0
-10.1676 12.8268 1.00003 1 2328.31 0
-6.84787 1.12389 1.00003 1 2315.6 0
-15.4584 12.6942 1.00003 1 2314.56 0
6.91687 9.9837 1.00003 1 2312.03 0
6.26037 6.03819 1.00003 1 2306.92 0
-5.63197 -2.11938 1.00003 1 2305.33 0
-9.70488 -5.49652 1.00003 1 2298.71 0
-9.51121 16.7724 1.00003 1 2296.75 0
-15.5543 1.55909 1.00003 1 2296.68 0
3.0744 -2.55479 1.00003 1 2291.26 0
-11.2498 -4.22563 1.00003 1 2290.45 0
5.60369 2.09275 1.00003 1 2288.51 0
-8.62316 11.5562 1.00003 1 2282.76 0
-13.9129 11.423 1.00003 1 2281.16 0
-2.21497 -2.68797 1.00003 1 2277.3 0
5.93182 4.06534 1.00003 1 2272.71 0
0.739586 15.0662 1.00003 1 2272.58 0
-15.7855 10.7211 1.00003 1 2266.16 0
-7.1761 -0.848693 1.00003 1 2256.81 0
-4.54968 14.9327 1.00003 1 2245.98 0
4.71595 7.30892 1.00003 1 2238.76 0
-11.4808 4.93615 1.00003 1 2226.59 0
-11.1526 6.90868 1.00003 1 2225.84 0
7.90156 15.9025 1.00003 1 2218.29 0
-4.2216 16.9057 1.00003 1 2213.83 0
-6.75082 12.258 1.00003 1 2213.6 0
-9.83936 14.7994 1.00003 1 2209.16 0
-0.476438 18.3098 1.00003 1 2206.95 0
1.06782 17.0391 1.00003 1 2204.5 0
-17.0987 2.82956 1.00003 1 2202.03 0
-11.3837 16.0702 1.00003 1 2201.79 0
-12.7941 -2.95478 1.00003 1 2199.68 0
-13.6817 2.26122 1.00003 1 2197.25 0
6.58873 8.01084 1.00003 1 2194.65 0
-10.5929 -0.280005 1.00003 1 2191.58 0
1.85837 0.688732 1.00003 1 2185.62 0
-6.28871 -6.06493 1.00003 1 2179.28 0
9.02103 1.52426 1.00003 1 2163.73 0
9.34901 3.49697 1.00003 1 2162.55 0
0.8735 -5.22956 1.00003 1 2155.92 0
-16.1138 8.74834 1.00003 1 2152.11 0
8.31152 11.6779 0.0398953 3 213.187 0
7.56908 -0.261931 0.148062 3 208.388 0
3.54101 -3.6467 0.0437287 3 207.788 0
3.63136 15.4324 0.0665624 3 203.581 0
-16.2793 9.78891 0.0421453 3 202.381 0
-14.9354 0.742677 0.0317285 3 201.181 0
-8.5049 -5.84931 0.117563 3 200.581 0
-12.7765 14.0901 0.0574789 3 199.382 0
-5.37989 17.1448 0.0662291 3 198.182 0
6.14202 -2.19199 0.0798127 3 196.982 0
-14.1219 -0.878459 0.0827294 3 196.382 0
-14.6786 13.4639 0.0913962 3 195.183 0
1.94648 -5.24396 0.0113953 3 194.583 0
10.0027 2.37387 0.137146 3 193.383 0
-3.47415 17.7674 0.112647 3 192.783 0
-5.29499 17.4668 0.154895 3 192.183 0
0.854003 18.3639 0.0498955 3 191.584 0
1.21321 -6.3571 0.177393 3 190.984 0
4.18447 -2.66636 0.111897 3 190.384 0
-5.08105 -6.43659 0.110397 3 189.784 0
8.56357 5.65517 0.11073 3 189.184 0
2.32561 16.9946 0.0850627 3 188.584 0
8.32649 0.526241 0.132146 3 187.984 0
-13.8575 -2.48401 0.150395 3 187.385 0
-13.7075 -0.917527 0.153978 3 186.785 0
-1.49362 18.1825 0.0248119 3 186.185 0
-16.8914 1.50712 0.184059 3 185.585 0
4.57637 -3.04015 0.228723 3 184.985 0
-18.9385 7.27169 0.227806 3 184.385 0
-12.4058 -4.05807 0.0901462 3 183.786 0
-2.08982 -5.68357 0.11498 3 183.186 0
4.11921 -3.27391 0.252221 3 181.986 0
-17.3324 5.90981 0.0858128 3 181.386 0
0.634417 18.6411 0.0138953 3 180.786 0
4.73342 15.6792 0.310467 3 180.186 0
5.41796 16.3841 0.331465 3 179.587 0
-8.77293 17.6574 0.125397 3 178.987 0
9.15068 7.5844 0.183393 3 178.387 0
7.87992 -0.512183 0.224056 3 177.787 0
-3.71523 17.9773 0.163144 3 177.187 0
9.07087 4.75068 0.201058 3 176.587 0
-17.4895 6.17182 0.198141 3 175.987 0
-1.61536 -7.17251 0.367546 3 175.388 0
-3.12896 -5.93446 0.346131 3 174.788 0
-9.87971 18.1325 0.407543 3 174.188 0
2.86844 16.9751 0.227306 3 173.588 0
-6.28132 17.5471 0.327465 3 172.988 0
9.12483 0.205007 0.311967 3 172.388 0
-10.6483 -6.55258 0.365046 3 171.788 0
-6.56465 18.0482 0.185559 3 171.189 0
1.86557 -6.16045 0.360296 3 170.589 0
-13.9941 -3.60523 0.35288 3 169.989 0
-5.60636 17.2496 0.125147 3 169.389 0
0.13672 -8.54446 0.298218 3 168.789 0
-11.2988 -5.85968 0.484037 3 168.189 0
8.0586 -1.00728 0.232722 3 167.589 0
3.96288 15.8394 0.339548 3 166.99 0
8.74046 12.1957 0.461206 3 166.39 0
-17.4667 1.52582 0.341381 3 165.79 0
-3.40449 18.4512 0.351547 3 165.19 0
3.74777 -3.52411 0.165311 3 164.59 0
-17.9424 3.97891 0.415042 3 163.99 0
-12.5635 -4.56014 0.27097 3 163.391 0
-7.6816 -6.18476 0.338548 3 162.791 0
3.70896 16.4197 0.275219 3 162.191 0
6.20692 -2.86511 0.597613 3 161.591 0
2.64525 -5.96739 0.443624 3 160.991 0
8.69875 13.1026 0.347631 3 160.391 0
1.77762 -6.8717 0.35738 3 159.791 0
8.8888 5.42915 0.255804 3 159.192 0
-14.8324 -1.03728 0.475038 3 158.592 0
9.84934 9.50847 0.567948 3 157.992 0
8.42675 -0.102697 0.432541 3 157.392 0
-5.59536 18.0899 0.520118 3 156.792 0
-10.5704 18.4043 0.329799 3 156.192 0
-8.85455 18.2413 0.412293 3 155.592 0
-13.4247 -4.35222 0.449957 3 154.993 0
9.66983 11.8757 0.446873 3 154.393 0
-5.42947 19.2393 0.490454 3 153.793 0
-10.8728 17.5551 0.568365 3 153.193 0
-13.7615 14.8229 0.415542 3 152.593 0
-13.8843 -1.75889 0.552116 3 151.993 0
-14.2659 -4.29793 0.384628 3 151.393 0
-8.55166 -6.58258 0.497203 3 150.794 0
-3.63175 -6.70534 0.53395 3 150.194 0
0.488204 19.3794 0.436291 3 149.594 0
-1.85535 19.1132 0.557199 3 148.994 0
-11.7587 -6.91304 0.582864 3 148.394 0
4.55132 16.5252 0.546866 3 147.794 0
9.48036 6.1357 0.461706 3 147.194 0
-9.6686 -7.24772 0.700605 3 146.595 0
4.07868 -4.00702 0.418875 3 145.995 0
6.225 16.7369 0.545033 3 145.395 0
9.4995 15.8728 0.582947 3 144.795 0
-15.4145 0.154722 0.367879 3 144.195 0
2.46118 17.5459 0.473621 3 143.595 0
9.89389 5.06972 0.646359 3 142.995 0
-17.2257 11.6711 0.67869 3 142.396 0
-17.1199 12.9588 0.615028 3 141.796 0
-14.942 14.1696 0.558949 3 141.196 0
-2.43256 -6.71172 0.569698 3 140.596 0
-12.8532 15.2983 0.611945 3 139.996 0
-4.69802 -6.96902 0.513452 3 139.396 0
-4.47346 18.5623 0.675357 3 138.797 0
-14.0505 15.9616 0.683523 3 138.197 0
-20.1381 11.8033 0.59203 3 137.597 0
9.82956 13.0989 0.720937 3 136.997 0
-3.9732 -7.79903 0.552116 3 136.397 0
9.14195 17.1945 0.783182 3 135.797 0
-4.49411 19.8887 0.644359 3 135.197 0
9.85843 7.96341 0.553199 3 134.598 0
2.71644 -7.00458 0.591613 3 133.998 0
-12.9734 16.9687 0.792848 3 133.398 0
-0.848304 19.8336 0.569531 3 132.798 0
-18.3713 4.9038 0.602445 3 132.198 0
0.234914 20.5051 0.700688 3 131.598 0
-7.46997 -7.20113 0.58028 3 130.998 0
-16.9633 14.3175 0.753851 3 130.399 0
10.8685 4.18678 0.641276 3 129.799 0
-16.1086 -1.26678 0.783266 3 129.199 0
9.6537 -0.736629 0.755184 3 128.599 0
10.7067 2.66212 0.563698 3 127.999 0
-19.0548 3.82802 0.651359 3 127.399 0
-9.53562 19.1947 0.707438 3 126.799 0
-19.2224 10.807 0.750185 3 126.2 0
2.0247 -8.22424 0.810514 3 125.6 0
7.50238 -2.68666 0.67719 3 125 0
0.365464 22.0397 0.839345 3 124.4 0
8.61079 -1.79411 0.723937 3 123.8 0
10.4033 6.83676 0.661608 3 123.2 0
9.29434 14.5146 0.776266 3 122.6 0
-6.70987 19.0249 0.803181 3 122.001 0
-12.0434 18.2503 0.789015 3 121.401 0
10.8876 1.04138 0.901424 3 120.801 0
5.21838 -3.77215 0.739019 3 120.201 0
-2.72557 -7.9875 0.702438 3 119.601 0
-3.14308 19.5079 0.739269 3 119.001 0
11.2441 5.63445 0.781266 3 118.401 0
-13.5565 18.2776 0.633443 3 117.802 0
11.1685 8.71176 0.907673 3 117.202 0
-12.7632 -5.80333 0.905007 3 116.602 0
-19.5355 9.17509 0.906173 3 116.002 0
5.71168 -5.49851 0.703438 3 115.402 0
3.55138 21.3573 0.849344 3 114.802 0
-1.10229 -8.40758 0.941588 3 114.203 0
-1.15513 21.2481 0.876009 3 113.603 0
-2.53457 22.2572 0.832179 3 113.003 0
-1.06307 22.889 0.768933 3 112.403 0
3.79857 17.7605 0.882675 3 111.803 0
0.870235 -9.56013 0.95417 3 111.203 0
-13.3937 -7.46107 0.785849 3 110.603 0
-18.5226 6.31332 0.817347 3 110.004 0
-20.1662 7.31023 1 3 109.404 0
-17.0613 0.244205 1 3 108.804 0
-10.0598 -8.87631 0.90784 3 108.204 0
10.7866 10.7867 1 3 107.604 0
11.6817 12.4947 0.929088 3 107.004 0
1.83413 18.8843 1 3 106.404 0
-0.803994 -10.1748 0.828762 3 105.805 0
-15.0579 -2.76799 1 3 105.205 0
-5.83054 -7.89474 0.887758 3 104.605 0
10.2393 -2.38484 0.970086 3 104.005 0
-19.966 5.20974 1 3 103.405 0
12.0767 7.12223 0.924422 3 102.805 0
5.4544 18.6187 0.967002 3 102.205 0
-18.9901 2.17937 1 3 101.606 0
-21.7338 4.77236 0.822013 3 101.006 0
-20.7842 1.29803 1 3 100.406 0
12.1623 -2.82522 1 3 99.806 0
-8.21566 -8.58808 0.955253 3 99.2062 0
3.64774 19.566 0.929338 3 98.6063 0
-17.6581 10.0192 1 3 98.0065 0
-19.1368 0.258916 0.928422 3 97.4066 0
-2.56587 -9.68316 1 3 96.8068 0
-20.9616 10.4415 1 3 96.2069 0
11.0056 16.3361 0.983751 3 95.607 0
12.5042 4.3626 1 3 95.0072 0
6.91733 -4.29658 1 3 94.4073 0
-8.35942 -10.5372 1 3 93.8075 0
-14.9293 17.3944 1 3 93.2076 0
1.84711 20.8111 0.922422 3 92.6078 0
-18.6945 12.478 1 3 92.0079 0
4.08847 -6.01087 1 3 91.4081 0
6.97717 19.7194 0.866843 3 90.8082 0
-6.0326 20.6968 1 3 90.2084 0
-15.7323 15.5626 1 3 89.6085 0
12.2437 2.38005 1 3 89.0087 0
11.4078 -0.794767 1 3 88.4088 0
-10.2964 -11.0356 1 3 87.809 0
-11.9285 -8.48487 1 3 87.2091 0
-15.8251 -4.58761 0.955503 3 86.6092 0
5.72693 -7.201 1 3 86.0094 0
-11.0928 19.8923 1 3 85.4095 0
-8.1055 20.1625 1 3 84.8097 0
-4.51867 -9.25171 1 3 84.2098 0
-13.0908 19.8421 1 3 83.61 0
-18.1792 -1.41281 1 3 83.0101 0
7.2757 17.8724 1 3 82.4103 0
8.85156 -3.79872 1 3 81.8104 0
-21.7063 8.58566 1 3 81.2106 0
13.0742 8.78091 1 3 80.6107 0
-16.783 18.1431 1 3 80.0109 0
11.0693 14.3423 1 3 79.411 0
2.07432 22.7197 1 3 78.8111 0
5.28579 20.5828 1 3 78.2113 0
-22.0565 12.1147 1 3 77.6114 0
-20.4906 13.358 1 3 77.0116 0
10.7926 -4.28112 1 3 76.4117 0
13.6488 6.00011 1 3 75.8119 0
-17.0359 -3.0538 1 3 75.212 0
-12.1336 21.597 1 3 74.6122 0
-4.21321 21.5259 1 3 74.0123 0
13.0935 15.8841 1 3 73.4125 0
3.91716 -8.04992 1 3 72.8126 0
0.40355 23.8787 1 3 72.2128 0
10.8373 18.316 1 3 71.6129 0
12.786 10.7598 1 3 71.0131 0
-9.71807 21.345 1 3 70.4132 0
-18.7102 14.478 1 3 69.8133 0
-14.6746 -6.16635 1 3 69.2135 0
-20.1774 -1.43778 1 3 68.6136 0
-20.6296 3.32348 1 3 68.0138 0
5.55652 -9.19372 1 3 67.4139 0
12.7839 17.8597 1 3 66.8141 0
-17.6386 16.1662 1 3 66.2142 0
14.1388 12.2319 1 3 65.6144 0
-21.8741 -0.378924 1 3 65.0145 0
-7.62629 22.1029 1 3 64.4147 0
-0.210342 -11.936 1 3 63.8147 0
-9.19263 23.3445 1 3 63.2146 0
-6.5639 -9.65646 1 3 62.6145 0
8.94681 18.9688 1 3 62.0143 0
14.7405 7.67594 1 3 61.4142 0
14.6438 10.0201 1 3 60.8141 0
-2.18862 -11.6458 1 3 60.214 0
-17.8469 -4.8795 1 3 59.6138 0
9.40354 -5.72009 1 3 59.0137 0
14.2338 2.20542 1 3 58.4136 0
-3.88025 23.5008 1 3 57.8134 0
13.5582 -1.39407 1 3 57.2133 0
13.0162 13.8862 1 3 56.6132 0
12.7296 -4.7756 1 3 56.0131 0
-4.14047 -11.2157 1 3 55.4129 0
-16.6479 -6.48013 1 3 54.8128 0
2.9351 -9.78968 1 3 54.2127 0
14.1002 -3.31911 1 3 53.6125 0
1.70722 -11.3676 1 3 53.0124 0
-3.55848 25.4973 1 3 52.4123 0
-15.0391 19.39 1 3 51.8122 0
-22.6245 3.18342 1 3 51.212 0
-13.7852 -9.22844 1 3 50.6119 0
10.3566 20.3864 1 3 50.0118 0
7.46639 -6.21768 1 3 49.4116 0
4.862 22.6753 1 3 48.8115 0
-15.3889 -8.03327 1 3 48.2114 0
-19.7025 16.2126 1 3 47.6113 0
7.44992 -8.21654 1 3 47.0111 0
-5.75317 22.8007 1 3 46.411 0
3.49059 24.1307 1 3 45.8109 0
15.9972 11.4926 1 3 45.2108 0
14.4953 4.18814 1 3 44.6106 0
12.9286 0.504113 1 3 44.0105 0
-22.0232 6.56939 1 3 43.4104 0
-19.028 -3.2237 1 3 42.8102 0
-12.2128 -10.4643 1 3 42.2101 0
6.73159 21.9646 1 3 41.61 0
-22.9412 10.1586 1 3 41.0099 0
8.42359 20.8986 1 3 40.4097 0
14.9206 0.326943 1 3 39.8096 0
-17.9164 19.7902 1 3 39.2095 0
-6.1029 -11.601 1 3 38.6093 0
-5.4227 24.7731 1 3 38.0092 0
-14.3397 21.402 1 3 37.4091 0
16.5772 9.51078 1 3 36.809 0
-19.8382 -5.052 1 3 36.2088 0
9.83363 22.3169 1 3 35.6087 0
12.266 19.7916 1 3 35.0086 0
-23.5096 5.22411 1 3 34.4084 0
16.489 4.03029 1 3 33.8083 0
-18.6336 -6.71713 1 3 33.2082 0
4.57414 -10.9356 1 3 32.6081 0
-1.83565 24.4836 1 3 32.0079 0
-18.7765 17.9848 1 3 31.4079 0
9.38716 -7.72006 1 3 30.8079 0
-21.0279 -3.24785 1 3 30.208 0
15.0095 14.0475 1 3 29.608 0
-17.3641 -8.34751 1 3 29.008 0
-7.89781 -12.4833 1 3 28.408 0
7.27957 -10.2092 1 3 27.808 0
1.84418 25.266 1 3 27.208 0
16.2276 2.04742 1 3 26.608 0
-16.2882 20.9514 1 3 26.008 0
-13.3835 23.1584 1 3 25.408 0
-9.83423 -12.9811 1 3 24.808 0
-1.45075 -13.5047 1 3 24.208 0
-7.2957 24.0731 1 3 23.6081 0
15.6421 5.84211 1 3 23.0081 0
6.48918 23.9491 1 3 22.4081 0
-23.0596 1.23152 1 3 21.8081 0
-8.84312 25.3393 1 3 21.2081 0
-23.5639 7.84452 1 3 20.6081 0
-14.0689 -11.2091 1 3 20.0081 0
-11.1919 23.3613 1 3 19.4081 0
-15.6719 -10.0131 1 3 18.8081 0
-11.7507 -12.4096 1 3 18.2081 0
-15.4027 23.0991 1 3 17.6082 0
-10.8425 25.3299 1 3 17.0082 0
-18.1079 21.7806 1 3 16.4082 0
-3.80199 -13.1866 1 3 15.8082 0
15.5498 -1.57148 1 3 15.2082 0
-20.6257 -6.89038 1 3 14.6082 0
-0.291293 25.7541 1 3 14.0082 0
16.7342 7.51695 1 3 13.4082 0
-5.79014 -13.5765 1 3 12.8082 0
-12.8268 25.0794 1 3 12.2082 0
-6.96543 26.0457 1 3 11.6082 0
-21.3916 15.1433 1 3 11.0083 0
5.06962 25.3579 1 3 10.4083 0
16.8626 13.2953 1 3 9.80827 0
-20.8785 17.8304 1 3 9.20828 0
16.9138 0.16952 1 3 8.60829 0
18.0751 2.81247 1 3 8.0083 0
-25.0466 6.50227 1 3 7.40831 0
1.24047 -13.3118 1 3 6.80832 0
-23.2453 15.8933 1 3 6.20832 0
-25.9213 -50.9191 1 3 5.60833 0
83.9624 29.2289 1 3 5.00834 0
-103.875 43.1306 1 3 4.40835 0
-130.479 40.071 1 3 3.80836 0
-153.717 -29.5474 1 3 3.20835 0
-42.6151 -167.446 1 3 2.60834 0
-52.0288 -176.541 1 3 2.00833 0
161.505 -104.4 1 3 1.40833 0
192.953 41.9567 1 3 0.808333 0
-189.326 63.9673 1 3 0.208333 0
