# Supplementary material for: Study of tumor growth indicates the existence of an “immunological threshold” separating states of pro- and antitumoral peritumoral inflammation
Source: PLoS One. 2018 Nov 2;13(11):e0202823. doi: 10.1371/journal.pone.0202823 (PMC6214501; doi:10.1371/journal.pone.0202823)
Supplement: S1 Data — File containing the position and radius of particles at simulated times. A detailed description file is provided alongside the data. (ZIP) [file pone.0202823.s004.zip › minimal dataset/competent/6160.csv]

0 0 1.00003 1 2356.21 0
1.16944 -3.24534 1.00006 1 2392.12 0
4.92766 -1.87668 1.00003 1 2122.69 0
-8.02401 4.46534 1.00013 1 3224.14 0
-2.58842 -4.61424 1.00006 1 2607 0
-14.0082 0.442119 1.00003 1 2315.27 0
-0.854333 5.23354 1.00013 1 3184.42 0
-14.8469 5.6666 1.00006 1 2531.67 0
-9.06427 -1.4433 1.00003 1 2250.59 0
-2.73359 4.54913 1.00013 1 3248.27 0
-1.20106 3.26406 1.00013 1 3168.34 0
-11.5807 14.2293 1.00003 1 2169.3 0
0.186145 11.1422 1.00006 1 2558.87 0
8.1944 6.68592 1.00006 1 2591.91 0
-7.67709 6.43485 1.00013 1 3218.83 0
-8.37076 2.49585 1.00003 1 2319.81 0
-5.306 -0.0743815 1.00006 1 2682.71 0
-4.26572 5.83426 1.00013 1 3125.11 0
-2.38667 6.51861 1.00013 1 3272.59 0
-12.1291 1.12666 1.00003 1 2157.39 0
-3.22545 11.7426 1.00003 1 2305.71 0
-2.03976 8.4883 1.00006 1 2770.65 0
7.84764 4.71625 1.00003 1 2267.06 0
-2.18541 17.6513 1.00003 1 2173.97 0
-0.362655 -1.9603 1.00003 1 2251.4 0
-13.4598 13.5448 1.00003 1 2161.93 0
-7.33041 8.40415 1.00013 1 3123.8 0
4.08946 3.34781 1.00003 1 2232.86 0
2.90401 6.6026 1.00006 1 2688.98 0
-0.709179 -3.92979 1.00006 1 2542.91 0
-3.91888 7.80375 1.00013 1 3050.43 0
3.59769 10.5415 1.00006 1 2543.22 0
-4.61255 3.86456 1.00013 1 3280.92 0
5.12994 9.25653 1.00003 1 2272.17 0
-9.55639 5.75042 1.00006 1 2671.28 0
-10.3952 10.9746 1.00003 1 2242.9 0
-1.3464 12.4271 1.00003 1 2232.72 0
-0.507566 7.20313 1.00006 1 2734.78 0
-8.86272 9.68948 1.00003 1 2368.9 0
2.21019 2.6634 1.00006 1 2748.74 0
-6.14493 5.14979 1.00013 1 3224.15 0
-12.4757 -0.842812 1.00003 1 2159.82 0
-9.20954 7.71992 1.00003 1 2324.23 0
-6.29014 14.3128 1.00003 1 2306.66 0
-7.87888 -4.69803 1.00003 1 2265.47 0
-9.41096 -3.41297 1.00003 1 2258.85 0
-4.46727 -5.29861 1.00006 1 2645.72 0
8.88846 10.6252 1.00003 1 2154.79 0
1.02484 5.91793 1.00013 1 3184.43 0
-2.53195 15.6815 1.00003 1 2206.12 0
-6.49177 3.18007 1.00013 1 3176.67 0
7.15339 0.777383 1.00003 1 2123.87 0
2.06537 11.8268 1.00006 1 2659 0
-3.08029 2.57946 1.00013 1 3159.5 0
-3.42694 0.610175 1.00006 1 2680.3 0
-5.79807 7.11917 1.00013 1 3125.11 0
-5.4513 9.08862 1.00006 1 2692.28 0
2.75811 15.7662 1.00006 1 2557.17 0
8.54129 8.65564 1.00006 1 2548.42 0
-4.12075 -3.32905 1.00006 1 2553.88 0
5.47687 11.2261 1.00006 1 2474.39 0
-14.5002 7.63609 1.00006 1 2572.69 0
-3.57213 9.77312 1.00013 1 3050.44 0
1.51636 -1.27553 1.00006 1 2517.33 0
0.331337 1.97888 1.00006 1 2818.57 0
-11.9275 12.2598 1.00003 1 2288.45 0
-13.3146 4.38131 1.00003 1 2256.82 0
-2.87865 13.7122 1.00003 1 2348.37 0
3.2509 8.57204 1.00003 1 2305.01 0
-14.1533 9.60564 1.00003 1 2241.3 0
-1.69296 10.4577 1.00006 1 2770.66 0
-8.16909 13.6285 1.00003 1 2173.74 0
-5.10449 11.0582 1.00006 1 2753.51 0
0.678013 3.94837 1.00006 1 2748.75 0
-11.7823 3.09631 1.00003 1 2186.73 0
-0.652811 16.3663 1.00003 1 2167.1 0
7.50072 2.74675 1.00003 1 2248.65 0
-4.95926 1.89511 1.00006 1 2735.62 0
-0.160728 9.17264 1.00006 1 2734.79 0
2.55702 4.63303 1.00006 1 2731.83 0
-10.9434 -2.12778 1.00003 1 2151.72 0
-7.53179 -2.7284 1.00003 1 2216.95 0
-5.99969 -4.01346 1.00003 1 2237.44 0
-16.3793 6.95165 1.00003 1 2274.7 0
-7.82257 15.598 1.00003 1 2226.3 0
-6.9837 10.3739 1.00006 1 2692.29 0
-10.2499 1.81113 1.00006 1 2690.29 0
-15.1939 3.69696 1.00003 1 2162.17 0
1.37168 7.88753 1.00006 1 2688.99 0
-5.94339 16.2823 1.00003 1 2256.89 0
-8.71746 0.526139 1.00003 1 2275.74 0
-1.54784 1.29432 1.00006 1 2680.31 0
5.8237 13.1957 1.00003 1 2164.64 0
7.35611 11.9104 1.00003 1 2178.44 0
-12.9677 6.35099 1.00003 1 2185.98 0
4.29135 14.4809 1.00006 1 2659.01 0
3.74259 1.3783 1.00006 1 2646.12 0
0.502353 -7.18899 1.00003 1 2116.06 0
3.39563 -0.591307 1.00003 1 2145.76 0
-3.77383 -1.35951 1.00006 1 2607.01 0
4.43622 5.31723 1.00003 1 2198.9 0
-17.9119 8.23762 1.00003 1 2112.25 0
0.532772 13.1116 1.00006 1 2558.88 0
2.41218 13.7963 1.00006 1 2557.17 0
-1.05602 -5.89948 1.00003 1 2139.42 0
3.94447 12.5112 1.00006 1 2548.43 0
6.17602 15.1719 1.00006 1 2543.23 0
2.70212 -4.53008 1.00006 1 2542.91 0
-12.621 8.32057 1.00006 1 2531.67 0
5.27208 0.093401 1.00006 1 2517.34 0
7.70278 13.8801 1.00006 1 2474.4 0
6.80682 -1.19233 1.00006 1 2392.13 0
-12.2742 10.2901 1.00003 1 2368.9 0
-1.89457 -0.67509 1.00003 1 2356.22 0
-7.47559 17.5677 1.00003 1 2348.38 0
-10.7419 9.00486 1.00003 1 2324.24 0
-9.90325 3.78087 1.00003 1 2319.81 0
-16.7262 4.98213 1.00003 1 2315.28 0
-0.999579 14.3968 1.00003 1 2306.67 0
-4.75789 13.0278 1.00003 1 2305.72 0
1.71847 9.85721 1.00003 1 2305.02 0
-10.0483 12.9442 1.00003 1 2288.46 0
-6.83852 1.21073 1.00003 1 2275.75 0
-15.339 12.8604 1.00003 1 2274.71 0
7.00918 9.94087 1.00003 1 2272.18 0
6.31546 6.00169 1.00003 1 2267.07 0
-5.65286 -2.04388 1.00003 1 2265.48 0
-9.75776 -5.3827 1.00003 1 2258.86 0
-9.3546 16.8831 1.00003 1 2256.9 0
-15.5406 1.72722 1.00003 1 2256.83 0
3.04855 -2.56064 1.00003 1 2251.41 0
-11.29 -4.0973 1.00003 1 2250.6 0
5.62169 2.06256 1.00003 1 2248.66 0
-8.51606 11.6589 1.00003 1 2242.91 0
-13.8066 11.5752 1.00003 1 2241.31 0
-2.24154 -2.64452 1.00003 1 2237.45 0
5.9685 4.03211 1.00003 1 2232.86 0
0.879629 15.0811 1.00003 1 2232.73 0
-15.6857 10.8909 1.00003 1 2226.31 0
-7.18525 -0.758829 1.00003 1 2216.96 0
-4.41098 14.9974 1.00003 1 2206.13 0
4.78306 7.28689 1.00003 1 2198.91 0
-11.4355 5.06575 1.00003 1 2186.74 0
-11.0886 7.03544 1.00003 1 2185.99 0
8.05973 15.848 1.00003 1 2178.44 0
-4.06417 16.9669 1.00003 1 2173.98 0
-6.63685 12.3434 1.00003 1 2173.75 0
-9.7016 14.9135 1.00003 1 2169.31 0
-0.307657 18.3393 1.00003 1 2167.1 0
1.22485 17.0545 1.00003 1 2164.65 0
-17.0729 3.01258 1.00003 1 2162.18 0
-11.2338 16.1989 1.00003 1 2161.94 0
-12.8225 -2.81249 1.00003 1 2159.83 0
-13.6615 2.41181 1.00003 1 2157.4 0
6.66206 7.97122 1.00003 1 2154.8 0
-10.5966 -0.158267 1.00003 1 2151.73 0
1.86333 0.694105 1.00003 1 2145.77 0
-6.34635 -5.98302 1.00003 1 2139.43 0
9.03423 1.45754 1.00003 1 2123.88 0
9.3814 3.42718 1.00003 1 2122.7 0
0.823054 -5.21489 1.00003 1 2116.07 0
-16.0324 8.92114 1.00003 1 2112.26 0
3.54186 -3.86962 0.0345619 3 203.189 0
-1.9817 -5.44714 0.0142286 3 201.989 0
-7.49132 -5.79234 0.0698125 3 200.79 0
-14.1682 14.3336 0.0593123 3 199.59 0
-10.8627 -5.14384 0.0237285 3 197.79 0
-3.53825 -5.86764 0.0859794 3 197.191 0
-3.27322 -5.63607 0.10423 3 196.591 0
-8.57973 17.6766 0.0836461 3 195.391 0
8.44901 5.62584 0.0683125 3 194.191 0
-16.1604 11.9862 0.180976 3 191.792 0
-17.2485 6.08918 0.109813 3 191.192 0
-15.2068 0.69903 0.079896 3 190.592 0
-5.28091 -6.47099 0.170727 3 189.392 0
-10.7608 17.3891 0.146145 3 188.793 0
-3.45706 -5.70905 0.0865628 3 188.193 0
-15.171 0.612153 0.0143119 3 187.593 0
-17.2264 9.28198 0.232889 3 186.993 0
-17.476 2.00379 0.0860628 3 186.393 0
-5.26958 -6.01569 0.0758959 3 185.793 0
-2.9976 18.5618 0.189725 3 185.193 0
4.18407 -2.75693 0.150228 3 184.594 0
-16.6352 1.979 0.0694791 3 183.994 0
-11.7793 15.2797 0.0663124 3 183.394 0
1.99351 -5.50581 0.16856 3 182.194 0
8.77001 12.0394 0.274219 3 181.594 0
-3.46977 18.2567 0.3123 3 180.995 0
4.40975 -2.83218 0.0867294 3 180.395 0
-16.9428 10.7041 0.257054 3 179.795 0
8.84295 14.5087 0.301634 3 179.195 0
-17.6581 6.75711 0.292551 3 178.595 0
7.19382 -0.243254 0.0218952 3 177.995 0
2.43029 -5.86456 0.326299 3 177.395 0
3.52602 -3.64894 0.186559 3 176.796 0
1.68271 -7.01522 0.190892 3 176.196 0
-16.958 10.0997 0.319299 3 175.596 0
9.50791 7.83006 0.256304 3 174.996 0
-13.0725 -1.75486 0.0858961 3 174.396 0
-7.7351 -5.85257 0.146395 3 173.796 0
9.57566 11.9449 0.439874 3 173.196 0
7.99891 -0.386888 0.395544 3 172.597 0
-4.84917 -6.50125 0.261554 3 171.997 0
9.27511 15.8432 0.214807 3 171.397 0
6.02639 -2.49167 0.251971 3 170.797 0
6.17467 -2.13056 0.0882295 3 170.197 0
-7.18865 18.8075 0.268386 3 169.597 0
9.08756 7.54406 0.223056 3 168.997 0
8.9972 -0.132207 0.548033 3 168.398 0
4.14009 -4.37044 0.443707 3 167.798 0
9.83656 9.13047 0.375879 3 167.198 0
-5.13048 -7.01754 0.325966 3 166.598 0
9.82004 8.31726 0.322299 3 165.998 0
5.02701 15.8734 0.345714 3 165.398 0
8.30458 12.7582 0.206391 3 164.79 0
-8.50826 -5.89091 0.306717 3 164.19 0
4.21167 15.9446 0.466539 3 163.59 0
-8.75396 17.8915 0.154311 3 162.991 0
-17.6132 10.4958 0.442124 3 162.391 0
-13.9512 -2.27452 0.250971 3 161.791 0
-16.2369 0.454235 0.431708 3 161.191 0
-8.92202 -6.6948 0.517535 3 160.591 0
9.98312 9.84143 0.346381 3 159.991 0
-12.6692 15.2096 0.457456 3 159.391 0
9.3038 5.83639 0.385878 3 158.792 0
-5.46355 17.7716 0.466205 3 158.192 0
5.48244 -3.15527 0.390128 3 157.592 0
6.73868 -2.7304 0.479788 3 156.992 0
-14.7963 -0.822937 0.482704 3 156.392 0
-17.8825 4.17037 0.341214 3 155.792 0
-14.7791 14.2534 0.49137 3 155.193 0
1.68363 -6.41237 0.411376 3 154.593 0
-17.7425 9.67509 0.386878 3 153.993 0
10.4795 2.21943 0.537117 3 153.393 0
-3.41353 19.1963 0.512619 3 152.793 0
-4.65607 18.4076 0.554866 3 152.193 0
1.13555 18.5049 0.449873 3 151.593 0
2.61629 -6.75385 0.577364 3 150.994 0
4.29442 -3.42065 0.511869 3 150.394 0
-5.86828 -7.41546 0.510369 3 149.794 0
9.35332 4.93722 0.510702 3 149.194 0
2.70079 17.2495 0.485037 3 148.594 0
10.0601 0.278508 0.532117 3 147.994 0
-14.1583 -3.60115 0.550366 3 147.394 0
-13.9127 -1.4321 0.553949 3 146.795 0
-0.478356 19.7559 0.424792 3 146.195 0
-17.1256 1.43124 0.58403 3 145.595 0
5.19151 -4.13176 0.628694 3 144.995 0
-19.5346 8.37059 0.627777 3 144.395 0
-12.7598 -4.33893 0.49012 3 143.795 0
-2.75571 -6.18126 0.514952 3 143.195 0
-15.3932 0.260896 0.395294 3 142.596 0
5.00261 -5.40374 0.652192 3 141.996 0
-17.8353 5.97744 0.485787 3 141.396 0
0.733794 19.2966 0.413876 3 140.796 0
5.35106 16.8802 0.710438 3 140.196 0
6.78497 17.0242 0.731436 3 139.596 0
-8.53425 18.6716 0.525368 3 138.996 0
9.75987 7.00361 0.583364 3 138.397 0
9.66281 -1.10146 0.624027 3 137.797 0
-4.44335 19.6331 0.563115 3 137.197 0
10.5236 4.54612 0.601029 3 136.597 0
-18.5691 6.77947 0.598112 3 135.997 0
-1.2056 -7.6665 0.767517 3 135.397 0
-3.79014 -6.9064 0.746102 3 134.797 0
-9.86869 18.6292 0.807514 3 134.198 0
2.84682 18.3506 0.627277 3 133.598 0
-6.18846 18.7185 0.727436 3 132.998 0
11.0962 1.06696 0.711938 3 132.398 0
-11.9817 -7.56219 0.765017 3 131.798 0
-7.74052 19.4696 0.58553 3 131.198 0
3.70671 -5.97971 0.760267 3 130.599 0
-15.3459 -4.16131 0.752851 3 129.999 0
-5.57308 19.8187 0.525118 3 129.399 0
-0.129348 -8.77122 0.698189 3 128.799 0
-11.5559 -5.96973 0.884008 3 128.199 0
8.43165 -1.34684 0.632693 3 127.599 0
3.91681 17.1335 0.739519 3 126.999 0
9.451 13.2449 0.861177 3 126.4 0
-18.3842 1.85567 0.741352 3 125.8 0
-3.3191 20.456 0.751518 3 125.2 0
4.86161 -6.62986 0.565282 3 124.6 0
-18.8222 3.49377 0.815013 3 124 0
-13.0865 -6.2397 0.670941 3 123.4 0
-7.6826 -7.15581 0.738519 3 122.8 0
4.14209 18.5307 0.67519 3 122.201 0
6.80173 -4.3852 0.997584 3 121.601 0
3.77704 -7.57999 0.843595 3 121.001 0
9.76382 15.0136 0.747602 3 120.401 0
2.07602 -7.97928 0.757351 3 119.801 0
10.3426 5.79716 0.655775 3 119.201 0
-16.1874 -0.886815 0.875009 3 118.601 0
10.9499 10.738 0.967919 3 118.002 0
11.1023 -0.709399 0.832512 3 117.402 0
-6.77192 20.6282 0.920089 3 116.802 0
-10.9544 19.7231 0.72977 3 116.202 0
-9.03292 20.0258 0.812264 3 115.602 0
-13.9692 -5.00116 0.849928 3 115.002 0
11.054 12.5636 0.846844 3 114.402 0
-6.36318 22.4034 0.890425 3 113.803 0
-11.591 18.1504 0.968336 3 113.203 0
-13.9535 15.2911 0.815513 3 112.603 0
-15.1612 -2.40952 0.952087 3 112.003 0
-15.2552 -6.05371 0.784599 3 111.403 0
-10.2651 -7.21731 0.897174 3 110.803 0
-4.72621 -8.31674 0.933921 3 110.203 0
0.521311 20.5345 0.836262 3 109.604 0
-1.85149 19.5785 0.95717 3 109.004 0
-12.9277 -9.04446 0.982835 3 108.404 0
5.76205 18.4909 0.946837 3 107.804 0
11.2619 7.01283 0.861677 3 107.204 0
-10.9447 -8.99477 1 3 106.604 0
5.40593 -7.9075 0.818846 3 106.005 0
7.65741 18.4666 0.945004 3 105.405 0
9.27752 17.4203 0.982918 3 104.805 0
-17.4892 0.114213 0.76785 3 104.205 0
1.98808 19.5825 0.873592 3 103.605 0
11.9501 5.28245 1 3 103.005 0
-17.3939 11.931 1 3 102.405 0
-17.047 13.9005 1 3 101.806 0
-15.7445 15.3647 0.95892 3 101.206 0
-2.80863 -8.33138 0.969669 3 100.606 0
-13.1077 16.8979 1 3 100.006 0
-6.76027 -8.54206 0.913423 3 99.4061 0
-4.90978 21.1914 1 3 98.8063 0
-15.0805 17.2069 1 3 98.2064 0
-21.0165 13.2843 0.992001 3 97.6066 0
11.3924 14.3785 1 3 97.0067 0
-5.54506 -10.0262 0.952087 3 96.4069 0
9.36294 19.4004 1 3 95.807 0
-4.63457 23.1706 1 3 95.2071 0
11.1358 8.82165 0.95317 3 94.6073 0
3.19858 -9.32574 0.991584 3 94.0074 0
-13.4486 18.8678 1 3 93.4076 0
-1.10879 21.3577 0.969502 3 92.8077 0
-19.1463 5.27911 1 3 92.2079 0
0.521973 22.466 1 3 91.608 0
-8.83137 -8.44979 0.980251 3 91.0082 0
-17.8573 15.7288 1 3 90.4083 0
13.5749 4.1161 1 3 89.8085 0
-17.9231 -1.59935 1 3 89.2086 0
12.6801 0.219074 1 3 88.6088 0
11.5148 3.31308 0.963669 3 88.0089 0
-20.6203 3.24908 1 3 87.409 0
-10.3251 21.3328 1 3 86.8092 0
-19.3809 12.1432 1 3 86.2093 0
1.25296 -9.75474 1 3 85.6095 0
8.20119 -2.96095 1 3 85.0096 0
0.536474 24.4649 1 3 84.4098 0
10.1759 -2.64462 1 3 83.8099 0
12.8955 7.90246 1 3 83.2101 0
10.9304 16.3239 1 3 82.6102 0
-8.36165 21.7138 1 3 82.0104 0
-12.4504 20.6003 1 3 81.4105 0
13.112 2.17198 1 3 80.8107 0
6.40217 -6.34311 1 3 80.2108 0
-3.58601 -10.1386 1 3 79.611 0
-2.90864 22.1626 1 3 79.0111 0
13.7702 6.10658 1 3 78.4112 0
-14.4495 20.5994 1 3 77.8114 0
12.7695 9.89683 1 3 77.2115 0
-14.1942 -7.48861 1 3 76.6117 0
-20.8504 9.32923 1 3 76.0118 0
7.20664 -8.17296 1 3 75.412 0
4.14308 24.1354 1 3 74.8121 0
-1.49231 -9.79395 1 3 74.2123 0
-1.28216 23.3247 1 3 73.6124 0
-3.00816 24.3345 1 3 73.0126 0
-1.26935 25.3242 1 3 72.4127 0
3.77531 20.164 1 3 71.8129 0
-0.0985752 -11.2286 1 3 71.213 0
-14.8846 -9.3657 1 3 70.6132 0
-20.5309 7.08311 1 3 70.0133 0
-22.4033 8.06861 1 3 69.4134 0
-19.2442 -0.0977825 1 3 68.8136 0
-11.4298 -10.9345 1 3 68.2137 0
12.7747 11.8964 1 3 67.6139 0
13.3266 13.8159 1 3 67.014 0
2.23645 21.4361 1 3 66.4142 0
-2.26332 -11.6389 1 3 65.8143 0
-16.8942 -3.31131 1 3 65.2145 0
-7.47676 -10.314 1 3 64.6146 0
12.1317 -2.2277 1 3 64.0148 0
-21.1433 5.17926 1 3 63.4146 0
15.4997 7.1082 1 3 62.8145 0
5.64968 20.8603 1 3 62.2144 0
-20.7169 1.25131 1 3 61.6143 0
-23.0763 6.18731 1 3 61.0141 0
-22.4513 2.24559 1 3 60.414 0
13.9258 -1.34419 1 3 59.8139 0
-9.47623 -10.3525 1 3 59.2137 0
4.10894 22.1357 1 3 58.6136 0
-19.0394 10.174 1 3 58.0135 0
-21.1354 -0.743057 1 3 57.4134 0
-4.22404 -12.034 1 3 56.8132 0
-21.194 11.2995 1 3 56.2131 0
11.0462 18.3207 1 3 55.613 0
15.3959 4.94153 1 3 55.0128 0
8.38994 -6.56313 1 3 54.4127 0
-9.96156 -12.2923 1 3 53.8126 0
-15.7593 19.0882 1 3 53.2125 0
2.26935 23.4361 1 3 52.6123 0
-19.0357 14.1133 1 3 52.0122 0
5.15369 -9.70945 1 3 51.4121 0
7.76262 22.4929 1 3 50.8119 0
-7.82797 23.6405 1 3 50.2118 0
-17.0492 17.5582 1 3 49.6117 0
15.0361 2.75163 1 3 49.0116 0
14.5931 0.802219 1 3 48.4114 0
-11.8717 -12.8851 1 3 47.8113 0
-13.4295 -10.967 1 3 47.2112 0
-16.8788 -5.31127 1 3 46.611 0
7.11137 -10.1707 1 3 46.0109 0
-11.926 22.5304 1 3 45.4108 0
-9.79121 23.26 1 3 44.8107 0
-6.21715 -11.867 1 3 44.2105 0
-13.926 22.5293 1 3 43.6104 0
-19.8159 -2.24554 1 3 43.0103 0
7.59826 20.4116 1 3 42.4102 0
9.15648 -4.71726 1 3 41.81 0
-22.7454 10.0389 1 3 41.2099 0
14.6247 8.90667 1 3 40.6098 0
-17.7275 19.4392 1 3 40.0096 0
12.8469 15.7574 1 3 39.4095 0
2.2847 25.436 1 3 38.8094 0
5.85865 23.1034 1 3 38.2093 0
-22.8277 12.4522 1 3 37.6091 0
-21.6893 15.1595 1 3 37.009 0
11.131 -4.4019 1 3 36.4089 0
17.1261 5.94426 1 3 35.8087 0
-18.7852 -3.9595 1 3 35.2086 0
-11.393 24.4573 1 3 34.6085 0
-6.05951 24.5727 1 3 34.0084 0
12.9631 17.7529 1 3 33.4082 0
3.83347 -11.2132 1 3 32.8081 0
0.377959 26.4579 1 3 32.208 0
11.1381 20.3181 1 3 31.6079 0
14.5106 10.903 1 3 31.0079 0
-9.25694 25.1865 1 3 30.408 0
-19.8483 15.94 1 3 29.808 0
-16.1925 -7.57207 1 3 29.208 0
-20.7849 -3.99449 1 3 28.608 0
-22.8855 4.19702 1 3 28.008 0
5.78184 -11.6642 1 3 27.408 0
13.056 19.7508 1 3 26.808 0
-19.0371 17.7677 1 3 26.208 0
15.063 12.8249 1 3 25.608 0
-22.8503 0.286155 1 3 25.008 0
-7.43972 26.0198 1 3 24.408 0
-0.917274 -13.1171 1 3 23.8081 0
-10.8581 26.3844 1 3 23.2081 0
-8.01355 -12.7443 1 3 22.6081 0
9.43695 21.399 1 3 22.0081 0
17.0243 8.40266 1 3 21.4081 0
16.4196 10.3089 1 3 20.8081 0
-2.90161 -13.534 1 3 20.2081 0
-18.771 -5.95872 1 3 19.6081 0
10.3724 -6.30506 1 3 19.0081 0
16.8576 3.57643 1 3 18.4081 0
-4.43376 25.7372 1 3 17.8081 0
15.839 -0.762103 1 3 17.2082 0
14.7682 15.2022 1 3 16.6082 0
13.0867 -3.98473 1 3 16.0082 0
-5.36587 -13.6758 1 3 15.4082 0
-18.1699 -7.86622 1 3 14.8082 0
1.88272 -11.6529 1 3 14.2082 0
14.881 -3.10132 1 3 13.6082 0
1.05113 -13.4713 1 3 13.0082 0
-2.69553 26.7263 1 3 12.4082 0
-16.4135 20.9772 1 3 11.8082 0
-24.3593 2.84533 1 3 11.2082 0
-15.4018 -11.2976 1 3 10.6083 0
11.2133 22.3168 1 3 10.0083 0
9.20107 -8.38785 1 3 9.40828 0
5.89306 25.1027 1 3 8.80828 0
-16.8826 -9.449 1 3 8.20829 0
-19.7163 19.6481 1 3 7.6083 0
9.19772 -10.387 1 3 7.00831 0
-6.85447 27.9311 1 3 6.40832 0
4.92809 32.2052 1 3 5.80833 0
66.5973 39.2852 1 3 5.20834 0
108.846 -8.0861 1 3 4.60835 0
132.36 -12.2844 1 3 4.00836 0
-148.111 24.0355 1 3 3.40835 0
-133.294 -101.649 1 3 2.80834 0
-105.015 -146.748 1 3 2.20833 0
107.952 155.69 1 3 1.60833 0
-189.065 51.1618 1 3 1.00833 0
73.8466 185.17 1 3 0.408333 0
