# Supplementary material for: Study of tumor growth indicates the existence of an “immunological threshold” separating states of pro- and antitumoral peritumoral inflammation
Source: PLoS One. 2018 Nov 2;13(11):e0202823. doi: 10.1371/journal.pone.0202823 (PMC6214501; doi:10.1371/journal.pone.0202823)
Supplement: S1 Data — File containing the position and radius of particles at simulated times. A detailed description file is provided alongside the data. (ZIP) [file pone.0202823.s004.zip › minimal dataset/competent/9360.csv]

0 0 1.00003 0 5543.72 0
1.22417 -3.24407 1.00006 0 5579.63 0
5.29241 0.138869 1.00003 0 5310.2 0
-8.05341 4.36534 1.00013 0 6411.65 0
-0.32223 -1.97592 1.00006 0 5794.51 0
-13.9931 0.276888 1.00003 0 5502.78 0
-0.892778 5.21176 1.00013 0 6371.93 0
-14.889 5.49205 1.00006 0 5719.18 0
-9.02915 -1.55442 1.00003 0 5438.1 0
-2.76417 4.50687 1.00013 0 6435.78 0
-1.21789 3.23854 1.00013 0 6355.85 0
-11.7166 14.0898 1.00003 0 5356.81 0
0.0822308 11.1313 1.00006 0 5746.38 0
8.13938 6.76337 1.00006 0 5779.42 0
-7.72838 6.3384 1.00013 0 6406.34 0
-8.37877 2.39198 1.00003 0 5507.32 0
-5.28595 -0.144485 1.00006 0 5870.22 0
-4.3106 5.77495 1.00013 0 6312.62 0
-2.43899 6.47996 1.00013 0 6460.1 0
-12.4466 -0.991205 1.00003 0 5344.9 0
-3.33514 11.6947 1.00003 0 5493.22 0
-2.11392 8.45318 1.00006 0 5958.16 0
7.81435 4.79015 1.00003 0 5454.57 0
-0.48831 18.3199 1.00003 0 5361.48 0
1.54912 -1.2708 1.00003 0 5438.91 0
-13.9135 11.4118 1.00003 0 5349.44 0
-7.40317 8.31178 1.00013 0 6311.31 0
4.07117 3.38028 1.00003 0 5420.37 0
2.85006 6.62168 1.00006 0 5876.49 0
-0.647339 -3.94933 1.00006 0 5730.42 0
-3.98531 7.74819 1.00013 0 6237.94 0
3.50023 10.568 1.00006 0 5730.73 0
-4.63577 3.80185 1.00013 0 6468.43 0
5.0466 9.29975 1.00003 0 5459.68 0
-9.5996 5.63361 1.00006 0 5858.79 0
-10.4956 10.8484 1.00003 0 5430.41 0
-1.46357 12.3998 1.00003 0 5420.23 0
-0.567659 7.1851 1.00006 0 5922.29 0
-8.94925 9.58001 1.00003 0 5556.41 0
2.19981 2.67538 1.00006 0 5936.25 0
-6.18198 5.07013 1.00013 0 6411.66 0
-10.9007 -2.25926 1.00003 0 5347.33 0
-9.27449 7.60665 1.00003 0 5511.74 0
-6.42731 14.2313 1.00003 0 5494.17 0
-7.48283 -2.82278 1.00003 0 5452.98 0
-7.80831 -4.79605 1.00003 0 5446.36 0
-4.06524 -3.386 1.00006 0 5833.23 0
8.78984 10.7097 1.00003 0 5342.3 0
0.978527 5.91656 1.00013 0 6371.94 0
-4.23114 16.9097 1.00003 0 5393.63 0
-6.50714 3.09704 1.00013 0 6364.18 0
7.48921 2.81706 1.00003 0 5311.38 0
1.95369 11.8361 1.00006 0 5846.51 0
-3.08937 2.53352 1.00013 0 6347.01 0
-3.41476 0.560559 1.00006 0 5867.81 0
-5.85681 7.04332 1.00013 0 6312.62 0
-5.53158 9.01654 1.00006 0 5879.79 0
2.60466 15.7828 1.00006 0 5744.68 0
8.46481 8.73642 1.00006 0 5735.93 0
-2.5189 -4.65435 1.00006 0 5741.39 0
5.37187 11.2728 1.00006 0 5661.9 0
-16.1099 8.73324 1.00006 0 5760.2 0
-3.66039 9.72152 1.00013 0 6237.95 0
3.09551 -2.53918 1.00006 0 5704.84 0
0.32821 1.97036 1.00006 0 6006.08 0
-12.0419 12.1167 1.00003 0 5475.96 0
-11.7964 2.95535 1.00003 0 5444.33 0
-3.01 13.6682 1.00003 0 5535.88 0
3.17511 8.59465 1.00003 0 5492.52 0
-14.2387 9.43852 1.00003 0 5428.81 0
-1.78882 10.4266 1.00006 0 5958.17 0
-8.29889 13.5264 1.00003 0 5361.25 0
-5.20635 10.9899 1.00006 0 5941.02 0
0.653391 3.94359 1.00006 0 5936.26 0
-12.1216 0.982196 1.00003 0 5374.24 0
-0.813239 16.3464 1.00003 0 5354.61 0
9.03576 1.54903 1.00003 0 5436.16 0
-4.96101 1.82861 1.00006 0 5923.13 0
-0.242736 9.15819 1.00006 0 5922.3 0
2.52466 4.64835 1.00006 0 5919.34 0
-12.7723 -2.96323 1.00003 0 5339.23 0
-5.9367 -4.09093 1.00003 0 5404.46 0
-4.3905 -5.35924 1.00003 0 5424.95 0
-16.4354 6.76027 1.00003 0 5462.21 0
-7.97366 15.4997 1.00003 0 5413.81 0
-7.07779 10.2849 1.00006 0 5879.8 0
-10.2501 1.68703 1.00006 0 5877.8 0
-15.2141 3.51879 1.00003 0 5349.68 0
1.30362 7.88987 1.00006 0 5876.5 0
-6.1023 16.2045 1.00003 0 5444.4 0
-8.70382 0.418966 1.00003 0 5463.25 0
-1.54305 1.26516 1.00006 0 5867.82 0
5.69623 13.2449 1.00003 0 5352.15 0
7.24301 11.9773 1.00003 0 5365.95 0
-13.0176 6.19691 1.00003 0 5373.49 0
4.15028 14.5142 1.00006 0 5846.52 0
3.74614 1.4069 1.00006 0 5833.63 0
0.574442 -7.19034 1.00003 0 5303.57 0
4.96696 -1.8345 1.00003 0 5333.27 0
-3.73992 -1.4127 1.00006 0 5794.52 0
4.39622 5.35336 1.00003 0 5386.41 0
-18.307 6.05518 1.00003 0 5299.76 0
0.407776 13.1048 1.00006 0 5746.39 0
2.27881 13.8094 1.00006 0 5744.68 0
0.898827 -5.21709 1.00003 0 5326.93 0
3.82535 12.5408 1.00006 0 5735.94 0
6.02119 15.2171 1.00006 0 5730.74 0
2.77058 -4.51243 1.00006 0 5730.42 0
-12.6924 8.1701 1.00006 0 5719.18 0
7.1641 0.843694 1.00006 0 5704.85 0
7.56816 13.9501 1.00006 0 5661.91 0
6.83866 -1.12958 1.00006 0 5579.64 0
-12.3671 10.1435 1.00003 0 5556.41 0
-1.86838 -0.707777 1.00003 0 5543.73 0
-7.64835 17.4733 1.00003 0 5535.89 0
-10.8208 8.87499 1.00003 0 5511.75 0
-9.92503 3.66039 1.00003 0 5507.32 0
-16.7606 4.78689 1.00003 0 5502.79 0
-1.13843 14.3732 1.00003 0 5494.18 0
-4.88135 12.963 1.00003 0 5493.23 0
1.62881 9.86319 1.00003 0 5492.53 0
-10.1704 12.8216 1.00003 0 5475.97 0
-6.83242 1.12374 1.00003 0 5463.26 0
-13.5883 13.3851 1.00003 0 5462.22 0
6.91828 10.0046 1.00003 0 5459.69 0
6.26775 6.05833 1.00003 0 5454.58 0
-5.61151 -2.1178 1.00003 0 5452.99 0
-9.3545 -3.52759 1.00003 0 5446.37 0
-11.3912 16.0632 1.00003 0 5444.41 0
-15.5393 1.54542 1.00003 0 5444.34 0
3.42085 -0.566088 1.00003 0 5438.92 0
-9.68037 -5.50086 1.00003 0 5438.11 0
5.61768 2.11188 1.00003 0 5436.17 0
-8.62409 11.5532 1.00003 0 5430.42 0
-15.7853 10.7066 1.00003 0 5428.82 0
-2.19371 -2.68098 1.00003 0 5424.96 0
5.94269 4.08516 1.00003 0 5420.37 0
1.05814 17.0516 1.00003 0 5420.24 0
-17.6655 9.99009 1.00003 0 5413.82 0
-7.15751 -0.849397 1.00003 0 5404.47 0
-4.55609 14.9363 1.00003 0 5393.64 0
4.72144 7.32658 1.00003 0 5386.42 0
-11.4712 4.92874 1.00003 0 5374.25 0
-11.146 6.90183 1.00003 0 5373.5 0
4.47629 16.4874 1.00003 0 5365.95 0
-2.68464 15.6413 1.00003 0 5361.49 0
-6.75291 12.258 1.00003 0 5361.26 0
-9.84492 14.7946 1.00003 0 5356.82 0
-2.35956 17.6147 1.00003 0 5354.61 0
0.733003 15.0781 1.00003 0 5352.16 0
-13.3428 4.22369 1.00003 0 5349.69 0
-9.51978 16.7679 1.00003 0 5349.45 0
-11.2267 -4.23245 1.00003 0 5347.34 0
-13.6679 2.25056 1.00003 0 5344.91 0
6.59309 8.0315 1.00003 0 5342.31 0
-10.5754 -0.285875 1.00003 0 5339.24 0
1.87459 0.702001 1.00003 0 5333.28 0
-6.26211 -6.06429 1.00003 0 5326.94 0
9.36062 3.52238 1.00003 0 5311.39 0
10.944 2.30092 1.00003 0 5310.21 0
-0.972451 -5.92269 1.00003 0 5303.58 0
-14.5638 7.46533 1.00003 0 5299.77 0
-12.8677 14.3114 0.0428954 3 219.577 0
-10.6514 16.9357 0.0657291 3 207.58 0
-5.34783 17.0385 0.0928962 3 206.98 0
3.43106 -3.61115 0.0784793 3 206.38 0
8.28651 11.6726 0.0608957 3 202.781 0
-13.4829 -0.935809 0.0381453 3 200.981 0
6.0383 -1.84009 0.0260619 3 200.381 0
6.06428 -2.01789 0.083396 3 198.582 0
-9.13258 -6.59567 0.224306 3 197.382 0
-16.5182 2.15462 0.100313 3 195.583 0
-13.6078 -0.830804 0.11723 3 194.383 0
-10.602 17.2708 0.115063 3 193.783 0
-3.56021 17.7219 0.0457287 3 193.183 0
-16.6181 7.80406 0.0477288 3 192.583 0
9.45314 9.58699 0.128813 3 191.984 0
-3.44834 17.6704 0.0451454 3 191.384 0
-13.3186 -1.85894 0.204308 3 190.784 0
-13.3617 14.4585 0.0880628 3 190.184 0
-5.31138 17.3148 0.121397 3 189.584 0
7.20088 15.0809 0.112313 3 188.984 0
-16.2937 3.77924 0.041812 3 188.384 0
7.60528 15.2303 0.244055 3 187.185 0
-5.05167 -6.43967 0.198391 3 186.585 0
-8.82543 17.7796 0.216973 3 185.985 0
2.5748 16.9727 0.189725 3 185.385 0
-14.144 -2.91461 0.35588 3 184.185 0
4.14985 -2.5027 0.0188119 3 183.586 0
8.69494 5.65801 0.191475 3 182.986 0
8.74594 7.67652 0.0924795 3 182.386 0
-3.68609 18.1154 0.302217 3 181.786 0
8.78799 4.39954 0.0470621 3 181.186 0
7.63595 -0.247809 0.179476 3 180.586 0
-2.01993 -5.62296 0.081396 3 179.986 0
-15.4273 0.135052 0.374295 3 178.787 0
-3.08375 -5.9881 0.343048 3 178.187 0
2.22325 16.895 0.168727 3 177.587 0
-17.3071 8.1079 0.293301 3 176.987 0
8.7983 5.31909 0.0707292 3 176.387 0
-3.24564 -6.49802 0.187809 3 175.787 0
-16.8507 3.4283 0.322049 3 175.188 0
-2.39221 -5.7215 0.0743959 3 174.588 0
4.93365 17.6086 0.206391 3 173.988 0
-5.73513 17.4438 0.26422 3 173.388 0
4.45027 17.8056 0.3123 3 172.788 0
-17.8604 4.19745 0.234472 3 172.188 0
-14.2294 12.4766 0.080396 3 171.589 0
4.42113 -3.21076 0.44679 3 170.989 0
5.36101 -3.22355 0.406543 3 170.389 0
-3.73351 -6.47821 0.295634 3 169.789 0
-3.23648 18.718 0.410626 3 169.189 0
-16.3573 3.28627 0.126313 3 168.589 0
5.95878 16.7138 0.380462 3 167.989 0
1.72638 -6.3489 0.280385 3 167.39 0
2.15533 -5.71753 0.231056 3 166.79 0
-12.5938 -4.32117 0.21864 3 166.19 0
-16.1953 -0.333201 0.491454 3 165.59 0
9.17466 5.94221 0.274219 3 164.99 0
-13.97 -0.980634 0.237972 3 164.39 0
-16.3978 2.70093 0.381711 3 163.79 0
9.67751 11.7987 0.391294 3 163.191 0
6.10395 -2.38126 0.245138 3 162.591 0
-17.4606 2.67582 0.569948 3 161.991 0
-12.6289 15.2597 0.466289 3 161.391 0
-1.75391 18.8394 0.355297 3 160.791 0
3.00521 -6.11328 0.528951 3 160.191 0
-13.0169 14.6115 0.271969 3 159.591 0
-1.30297 19.4607 0.388961 3 158.992 0
-17.0648 1.65453 0.524035 3 158.392 0
-2.3694 -6.37478 0.469622 3 157.792 0
-16.2829 0.463273 0.310883 3 157.192 0
10.1695 10.798 0.380712 3 156.592 0
10.9199 0.745202 0.520035 3 155.992 0
9.34993 5.05993 0.536034 3 155.392 0
-7.72725 -6.26937 0.433291 3 154.793 0
9.26438 7.5916 0.393294 3 154.193 0
-12.8091 17.8402 0.370296 3 153.593 0
9.6556 6.59269 0.515952 3 152.993 0
-2.49989 19.2523 0.456456 3 152.393 0
8.0905 -2.15845 0.583863 3 151.793 0
4.4785 -4.49227 0.680523 3 151.193 0
10.8921 4.04587 0.58328 3 150.594 0
-5.39609 -7.44634 0.63111 3 149.994 0
-6.96708 18.5411 0.256387 3 149.394 0
-4.43045 -6.85816 0.499453 3 148.794 0
-15.8836 12.1545 0.438374 3 148.194 0
-8.46988 -6.76103 0.457873 3 147.594 0
10.1414 12.6931 0.585697 3 146.995 0
-14.9593 12.5998 0.549533 3 146.395 0
-11.8637 17.5968 0.606862 3 145.795 0
-11.1599 -5.68605 0.438374 3 145.195 0
-17.8541 11.4621 0.478954 3 144.595 0
-15.113 14.0971 0.672524 3 143.995 0
-0.33947 20.0848 0.735186 3 143.395 0
2.10283 18.1476 0.505369 3 142.796 0
-13.8775 15.0474 0.67894 3 142.196 0
8.48081 -0.924658 0.621694 3 141.596 0
-7.52735 18.8328 0.353797 3 140.996 0
-17.5877 3.64955 0.366463 3 140.396 0
-6.21957 18.1478 0.568531 3 139.796 0
-15.9104 13.1548 0.551283 3 139.196 0
-7.39302 -7.4238 0.7676 3 138.597 0
-14.2102 -1.87533 0.655275 3 137.997 0
9.79491 -0.137426 0.839095 3 137.397 0
-17.3067 0.444139 0.711771 3 136.797 0
-10.7675 -6.55087 0.511452 3 136.197 0
12.7051 11.2343 0.775016 3 135.597 0
-4.74809 -8.5778 0.67269 3 134.997 0
11.1915 11.2526 0.733603 3 134.398 0
8.86956 12.5264 0.670107 3 133.798 0
5.90736 17.8869 0.794265 3 133.198 0
-18.3843 7.85581 0.790015 3 132.598 0
-12.6126 -5.30029 0.712354 3 131.998 0
-10.5753 18.2943 0.838845 3 131.398 0
-1.86243 20.4084 0.689356 3 130.798 0
-16.8646 11.8596 0.575364 3 130.199 0
-16.1338 15.2397 0.855844 3 129.599 0
-3.70353 23.1855 0.723353 3 128.999 0
-19.2225 9.17 0.748018 3 128.399 0
-8.33162 -8.49982 0.660775 3 127.799 0
-4.91241 18.5819 0.785766 3 127.199 0
-3.87794 19.8645 0.863343 3 126.599 0
-15.1867 -0.922862 0.676607 3 126 0
11.8969 10.1287 0.589863 3 125.4 0
9.29242 13.8719 0.713771 3 124.8 0
-1.36695 -7.78312 0.901507 3 124.2 0
7.39585 16.6036 0.961336 3 123.6 0
10.3923 -3.51388 0.644692 3 123 0
-13.1939 16.6365 0.893591 3 122.401 0
-0.537574 21.6999 0.866843 3 121.801 0
-18.8093 11.0395 0.548033 3 121.201 0
-5.1505 21.1133 0.897174 3 120.601 0
-13.9684 18.2467 0.840012 3 120.001 0
-3.67861 -9.62529 0.824929 3 119.401 0
-3.20429 -7.62814 0.941588 3 118.801 0
12.6541 2.76904 0.754101 3 118.202 0
-1.8001 22.7126 0.729186 3 117.602 0
-5.24114 -9.94696 0.771267 3 117.002 0
11.5072 -0.589757 0.86301 3 116.402 0
3.34191 17.8402 0.77335 3 115.802 0
10.497 9.53661 0.916506 3 115.202 0
1.1544 19.0597 0.790015 3 114.602 0
6.95373 -3.12098 0.865676 3 114.003 0
-18.7981 12.5397 0.952587 3 113.403 0
-6.30809 -8.67379 0.888258 3 112.803 0
4.5246 19.0034 0.868093 3 112.203 0
8.75052 15.3858 0.836762 3 111.603 0
-16.6929 -1.73957 1 3 111.003 0
-6.40918 19.7126 0.984251 3 110.403 0
-15.2904 -2.85576 0.793182 3 109.804 0
-7.83522 -10.0842 1 3 109.204 0
-12.1483 -6.8627 0.886342 3 108.604 0
2.96204 -7.40405 0.758934 3 108.004 0
-9.7316 -7.65052 0.975918 3 107.404 0
-13.9719 -6.26737 0.925922 3 106.804 0
11.726 12.8885 0.983418 3 106.204 0
-2.31285 -11.6191 1 3 105.605 0
-19.9262 5.18262 0.835012 3 105.005 0
-1.8525 -9.67307 1 3 104.405 0
12.4674 1.00547 1 3 103.805 0
12.4301 4.51108 1 3 103.205 0
-8.92641 18.9186 0.909423 3 102.605 0
-20.768 8.78111 0.844095 3 102.005 0
1.83961 -8.55493 0.847594 3 101.406 0
-3.10264 21.5577 1 3 100.806 0
6.15886 -4.83059 1 3 100.206 0
-9.782 -9.62609 1 3 99.6061 0
8.74219 -3.72537 1 3 99.0062 0
1.20071 20.8354 0.964419 3 98.4064 0
2.82017 19.4793 0.91034 3 97.8065 0
-15.7101 18.6116 0.922256 3 97.2067 0
10.7559 5.59745 0.966419 3 96.6068 0
4.53291 -6.23783 1 3 96.007 0
-15.0915 16.7871 1 3 95.4071 0
-18.9575 3.62362 1 3 94.8072 0
-0.558192 23.9206 1 3 94.2074 0
9.73045 -1.9866 1 3 93.6075 0
14.1409 3.60781 0.931422 3 93.0077 0
10.7523 7.63885 1 3 92.4078 0
8.00413 -5.56442 0.983085 3 91.808 0
0.0687552 -9.12558 1 3 91.2081 0
-18.4647 -0.813076 1 3 90.6083 0
14.27 9.53756 1 3 90.0084 0
-6.95037 21.7098 1 3 89.4086 0
4.81261 -8.21684 1 3 88.8087 0
-12.3452 21.1362 1 3 88.2089 0
14.6612 11.4968 1 3 87.609 0
-20.0123 7.09963 1 3 87.0091 0
12.3979 14.7685 1 3 86.4093 0
9.97002 -5.30284 1 3 85.8094 0
10.2916 -7.2773 1 3 85.2096 0
-18.5889 1.58377 1 3 84.6097 0
-7.11342 24.0747 1 3 84.0099 0
-12.35 19.137 1 3 83.41 0
1.09942 22.8097 1 3 82.8102 0
-6.30298 -11.3641 1 3 82.2103 0
3.38602 -9.6186 1 3 81.6105 0
-9.20498 -11.5407 1 3 81.0106 0
-16.7857 -3.84164 1 3 80.4108 0
-11.5209 -8.64525 1 3 79.8109 0
14.1565 5.541 1 3 79.2111 0
12.4532 6.58862 1 3 78.6112 0
-13.5269 -8.14918 1 3 78.0113 0
-21.3344 4.00492 1 3 77.4115 0
6.23726 19.772 1 3 76.8116 0
-20.1775 0.217563 1 3 76.2118 0
9.28894 17.1572 1 3 75.6119 0
6.44752 -6.80939 1 3 75.0121 0
-4.30594 -11.4526 1 3 74.4122 0
5.30599 -10.1729 1 3 73.8124 0
10.5747 15.587 1 3 73.2125 0
7.76792 18.5317 1 3 72.6127 0
-8.73892 20.8158 1 3 72.0128 0
14.2122 7.54028 1 3 71.413 0
-11.193 -11.0432 1 3 70.8131 0
-22.3632 7.85085 1 3 70.2132 0
1.56807 -10.4468 1 3 69.6134 0
2.8561 21.8821 1 3 69.0135 0
-8.66598 22.8148 1 3 68.4137 0
-14.1085 20.0894 1 3 67.8138 0
-14.2115 -4.35063 1 3 67.214 0
-2.49627 24.4141 1 3 66.6141 0
-10.6162 20.1317 1 3 66.0143 0
4.59486 20.8953 1 3 65.4144 0
13.6902 13.2428 1 3 64.8146 0
-0.874775 -13.008 1 3 64.2147 0
8.30915 -7.53997 1 3 63.6147 0
6.74609 -8.78556 1 3 63.0146 0
13.3973 -0.764808 1 3 62.4144 0
14.3474 1.68809 1 3 61.8143 0
-0.3933 -11.0682 1 3 61.2142 0
-20.2808 10.5609 1 3 60.614 0
-10.5444 22.129 1 3 60.0139 0
12.4799 8.64604 1 3 59.4138 0
15.9726 8.49043 1 3 58.8137 0
-15.791 -5.57681 1 3 58.2135 0
-19.7557 14.2389 1 3 57.6134 0
11.2656 17.4635 1 3 57.0133 0
-17.0553 17.1661 1 3 56.4131 0
13.0896 16.6441 1 3 55.813 0
-17.3235 13.8164 1 3 55.2129 0
-21.6668 5.97696 1 3 54.6128 0
-23.3297 4.14255 1 3 54.0126 0
-9.38068 24.683 1 3 53.4125 0
-5.42718 23.001 1 3 52.8124 0
-15.4326 -7.54352 1 3 52.2122 0
15.8602 4.49372 1 3 51.6121 0
-18.5002 -2.81278 1 3 51.012 0
1.16169 24.9422 1 3 50.4119 0
-18.5346 -4.81189 1 3 49.8117 0
-20.4911 2.19222 1 3 49.2116 0
-23.6612 6.11431 1 3 48.6115 0
-10.6161 -12.958 1 3 48.0113 0
4.59667 22.8928 1 3 47.4112 0
11.6773 -2.44435 1 3 46.8111 0
-16.062 20.5102 1 3 46.211 0
-17.5401 -6.54662 1 3 45.6108 0
-22.2526 10.886 1 3 45.0107 0
1.10551 -12.3928 1 3 44.4106 0
7.16705 -10.9055 1 3 43.8105 0
3.19484 -11.609 1 3 43.2103 0
-7.66981 -12.8234 1 3 42.6102 0
2.85545 23.8788 1 3 42.0101 0
-3.45387 -13.262 1 3 41.4099 0
-5.45122 -13.1738 1 3 40.8098 0
-20.7552 12.5036 1 3 40.2097 0
11.7841 -4.44045 1 3 39.6096 0
-18.9643 17.7606 1 3 39.0094 0
-18.2704 15.5784 1 3 38.4093 0
-15.0041 -9.497 1 3 37.8092 0
14.3829 15.1182 1 3 37.209 0
-20.214 -1.78219 1 3 36.6089 0
-11.259 23.9965 1 3 36.0088 0
12.095 -6.41588 1 3 35.4087 0
-17.5514 19.176 1 3 34.8085 0
9.63465 19.2187 1 3 34.2084 0
-22.7383 12.8256 1 3 33.6083 0
-13.0059 23.0232 1 3 33.0081 0
8.60678 -9.51781 1 3 32.408 0
-12.9338 -10.0594 1 3 31.8079 0
-20.1994 16.1891 1 3 31.2079 0
8.13144 20.495 1 3 30.608 0
-23.9516 9.83107 1 3 30.008 0
0.622361 -14.3334 1 3 29.408 0
5.11623 -12.164 1 3 28.808 0
-22.4863 2.32937 1 3 28.208 0
16.3664 10.4512 1 3 27.608 0
15.69 13.2117 1 3 27.008 0
-21.7309 14.553 1 3 26.408 0
-14.72 21.9927 1 3 25.808 0
-17.181 -8.51418 1 3 25.208 0
6.40321 21.7683 1 3 24.608 0
13.5132 -3.23518 1 3 24.0081 0
-22.1724 0.354163 1 3 23.4081 0
-22.1745 16.503 1 3 22.8081 0
15.9157 6.49169 1 3 22.2081 0
13.7026 -5.22594 1 3 21.6081 0
3.6745 -13.5501 1 3 21.0081 0
2.45446 -15.1348 1 3 20.4081 0
-22.2087 -1.64543 1 3 19.8081 0
-19.4833 19.6919 1 3 19.2081 0
6.3923 23.7705 1 3 18.6081 0
-24.0397 1.07055 1 3 18.0081 0
15.0908 -2.00669 1 3 17.4082 0
16.1666 2.51733 1 3 16.8082 0
-1.09174 25.8461 1 3 16.2082 0
15.3747 -0.0276737 1 3 15.6082 0
-14.4109 -11.4069 1 3 15.0082 0
4.58498 24.8928 1 3 14.4082 0
8.26656 22.4973 1 3 13.8082 0
12.3936 -8.39275 1 3 13.2082 0
15.0577 17.0006 1 3 12.6082 0
11.5818 19.441 1 3 12.0082 0
-4.4604 24.7505 1 3 11.4082 0
-2.01558 -14.6507 1 3 10.8083 0
10.5888 -9.25443 1 3 10.2083 0
-14.7547 23.9923 1 3 9.60827 0
-19.5399 -6.54071 1 3 9.00828 0
-6.14432 25.8301 1 3 8.40829 0
-20.2489 -3.78168 1 3 7.8083 0
-8.10378 26.2206 1 3 7.20831 0
-24.5282 7.91662 1 3 6.60832 0
13.4751 18.9157 1 3 6.00833 0
68.9634 -6.72335 1 3 5.40834 0
-6.64498 93.0539 1 3 4.80835 0
125.077 -9.59443 1 3 4.20835 0
70.9294 125.387 1 3 3.60835 0
156.854 43.8866 1 3 3.00835 0
46.1129 169.533 1 3 2.40834 0
-186.541 -2.91773 1 3 1.80833 0
-71.3451 -180.736 1 3 1.20833 0
-198.28 -10.102 1 3 0.608333 0
56.6839 -191.799 1 3 0.00833333 0
