# Supplementary material for: Study of tumor growth indicates the existence of an “immunological threshold” separating states of pro- and antitumoral peritumoral inflammation
Source: PLoS One. 2018 Nov 2;13(11):e0202823. doi: 10.1371/journal.pone.0202823 (PMC6214501; doi:10.1371/journal.pone.0202823)
Supplement: S1 Data — File containing the position and radius of particles at simulated times. A detailed description file is provided alongside the data. (ZIP) [file pone.0202823.s004.zip › minimal dataset/competent/3860.csv]

0 0 1.00003 2 59.7972 0
1.57698 -1.22042 1.00006 2 95.8403 0
5.28438 0.281943 1.00006 2 329.125 0
-8.16331 4.17756 1.00013 1 932.454 0
-2.4068 -4.70361 1.00006 2 311.513 0
-12.1471 0.694327 1.00003 2 18.6915 0
-1.0251 5.20098 1.00013 1 892.443 0
-13.1718 5.88588 1.00006 2 235.898 0
-8.99252 -1.76536 1.00006 2 431.558 0
-2.87866 4.44977 1.00013 1 956.762 0
-1.30142 3.22003 1.00013 1 876.238 0
-8.63545 13.331 1.00006 2 392.868 0
-0.195914 11.1442 1.00006 1 263.199 0
5.83698 4.24382 1.00006 2 296.358 0
-7.88699 6.15837 1.00013 1 927.103 0
-8.4396 2.19671 1.00003 2 23.2414 0
-5.2851 -0.263057 1.00006 2 387.494 0
-4.45591 5.67961 1.00013 1 832.689 0
-2.6023 6.43069 1.00013 1 981.254 0
-11.8707 2.6752 1.00006 2 393.876 0
-3.62705 11.6226 1.00003 2 9.09161 0
-2.32579 8.41198 1.00006 1 475.764 0
7.69069 4.99501 1.00006 2 436.79 0
-1.22093 16.3359 1.00006 2 381.229 0
-0.276723 -1.97153 1.00006 2 429.042 0
-12.3428 11.8287 1.00006 2 406.514 0
-7.61075 8.13932 1.00013 1 831.377 0
3.9833 3.49265 1.00006 2 441.148 0
2.6822 6.70332 1.00006 1 393.793 0
-0.553072 -3.95248 1.00006 2 247.178 0
-4.1795 7.66064 1.00013 1 757.466 0
3.65069 12.0641 1.00006 2 247.495 0
-4.73228 3.69871 1.00013 1 989.649 0
4.5359 7.45446 1.00006 2 477.497 0
-9.74067 5.40729 1.00006 1 376.022 0
-8.91177 11.35 1.00006 2 458.552 0
-1.77341 12.3738 1.00006 2 447.146 0
-0.748744 7.18185 1.00006 1 439.756 0
-9.18813 9.36913 1.00003 1 72.5294 0
2.12959 2.74147 1.00006 2 453.77 0
-6.30967 4.92855 1.00013 1 932.463 0
-10.5699 -0.535518 1.00006 2 395.101 0
-9.4645 7.38823 1.00003 1 27.683 0
-6.78174 14.0821 1.00003 2 10.0416 0
-5.56148 -2.244 1.00006 2 440.589 0
-7.41521 -2.99512 1.00006 2 435.707 0
-3.98414 -3.4738 1.00006 2 350.37 0
6.1133 6.22477 1.00006 2 380.454 0
0.828578 5.95209 1.00013 1 892.451 0
-3.07457 15.5846 1.00006 2 397.367 0
-6.58593 2.94772 1.00013 1 884.633 0
7.41438 3.01407 1.00006 2 350.761 0
1.65772 11.8955 1.00006 2 363.7 0
-3.15504 2.46895 1.00013 1 867.341 0
-3.43138 0.488084 1.00006 1 385.078 0
-6.03337 6.90949 1.00013 1 832.698 0
-5.75696 8.89047 1.00006 1 397.1 0
0.356389 15.1061 1.00006 2 261.492 0
7.45107 7.71166 1.00006 2 252.71 0
-4.26052 -5.45474 1.00006 2 258.192 0
4.29623 10.1711 1.00006 2 178.412 0
-14.7491 7.11566 1.00006 2 277.071 0
-3.90327 9.64175 1.00013 1 757.475 0
3.15436 -2.4502 1.00006 2 221.51 0
0.275922 1.99029 1.00006 1 523.896 0
-10.4891 12.5798 1.00006 2 510.389 0
-13.4481 3.90498 1.00006 2 497.609 0
-4.92814 14.8333 1.00003 2 51.9205 0
2.95858 8.68423 1.00003 2 8.39162 0
-12.6191 9.84775 1.00006 2 476.656 0
-2.04957 10.393 1.00006 1 475.773 0
-7.05809 12.1011 1.00006 2 461.809 0
-5.48071 10.8714 1.00006 1 458.56 0
0.552218 3.97121 1.00006 1 453.778 0
-11.5944 4.65612 1.00006 2 453.27 0
-1.49723 14.3547 1.00006 2 447.155 0
5.56067 2.26287 1.00006 2 441.156 0
-5.0087 1.71784 1.00006 1 440.598 0
-0.472148 9.16333 1.00006 1 439.765 0
2.4059 4.72238 1.00006 1 436.799 0
-8.71611 0.215564 1.00006 2 435.716 0
-7.13883 -1.01419 1.00006 2 431.567 0
-2.13044 -2.72267 1.00006 2 429.051 0
-14.1965 11.0775 1.00006 2 406.523 0
-10.2128 14.5607 1.00006 2 397.375 0
-7.33439 10.1202 1.00006 1 397.108 0
-10.2933 1.44555 1.00006 2 395.109 0
-15.0255 5.13471 1.00006 2 393.884 0
1.10485 7.93316 1.00006 1 393.801 0
-8.35905 15.3119 1.00006 2 392.876 0
-6.86241 0.966764 1.00006 2 387.502 0
-1.57775 1.23915 1.00006 1 385.086 0
4.20298 16.0261 1.00006 2 381.237 0
5.87364 8.94139 1.00006 2 380.462 0
-11.318 6.63707 1.00006 2 376.03 0
1.93389 13.8764 1.00006 2 363.708 0
3.70698 1.51169 1.00006 2 350.77 0
1.02431 -5.18228 1.00006 2 350.378 0
1.85327 0.760516 1.00006 2 329.133 0
-3.70775 -1.49286 1.00006 2 311.521 0
4.25959 5.47359 1.00006 2 296.366 0
-14.4728 9.09659 1.00006 2 277.079 0
0.080254 13.1251 1.00006 2 263.208 0
2.20997 15.8574 1.00006 2 261.5 0
-5.83784 -4.22492 1.00006 2 258.201 0
3.92688 14.0451 1.00006 2 252.719 0
5.50435 12.8154 1.00006 2 247.503 0
1.30065 -3.20133 1.00006 2 247.187 0
-12.8954 7.86683 1.00006 2 235.906 0
5.00807 -1.69901 1.00006 2 221.518 0
6.1499 10.9223 1.00006 2 178.42 0
3.43069 -0.469233 1.00006 2 95.8487 0
-10.7655 10.5989 1.00003 2 72.5377 0
-1.85407 -0.741762 1.00003 2 59.8055 0
-6.50539 16.0631 1.00003 2 51.9289 0
-11.0418 8.618 1.00003 2 27.6913 0
-10.0169 3.42645 1.00003 2 23.2497 0
-13.7244 1.92407 1.00003 2 18.6998 0
-3.35086 13.6035 1.00003 2 10.0499 0
-5.20442 12.8523 1.00003 2 9.09995 0
1.38154 9.91451 1.00003 1 8.39996 0
