# Supplementary material for: Study of tumor growth indicates the existence of an “immunological threshold” separating states of pro- and antitumoral peritumoral inflammation
Source: PLoS One. 2018 Nov 2;13(11):e0202823. doi: 10.1371/journal.pone.0202823 (PMC6214501; doi:10.1371/journal.pone.0202823)
Supplement: S1 Data — File containing the position and radius of particles at simulated times. A detailed description file is provided alongside the data. (ZIP) [file pone.0202823.s004.zip › minimal dataset/competent/13940.csv]

0 0 1.00003 0 10218.4 0
-8.41271 3.66099 1.00013 0 11137.4 0
-0.157945 -1.98219 1.00006 0 10484 0
-1.35408 5.13383 1.00013 0 11095.3 0
-9.12801 -2.28386 1.00003 0 10106.6 0
-3.15626 4.26702 1.00013 0 11163 0
-1.50438 3.13949 1.00013 0 11078.3 0
-0.904157 11.1163 1.00006 0 10433 0
-8.26215 5.65509 1.00013 0 11131.8 0
-8.56321 1.66683 1.00003 0 10179.9 0
-5.25962 -0.588189 1.00006 0 10564.1 0
-4.80804 5.39426 1.00013 0 11032.5 0
-3.00587 6.26106 1.00013 0 11188.7 0
-4.35633 11.3763 1.00003 0 10164.9 0
-2.85552 8.25499 1.00006 0 10657.2 0
-8.11171 7.64947 1.00013 0 11031.2 0
2.25037 6.8682 1.00006 0 10570.8 0
-4.65763 7.38847 1.00013 0 10953.5 0
4.2022 9.73045 1.00006 0 10416.4 0
-4.95868 3.40022 1.00013 0 11197.5 0
-10.0642 4.78845 1.00006 0 10552 0
-9.76346 8.77697 1.00003 0 10098.4 0
-0.875023 13.3298 1.00003 0 10087.7 0
-1.2038 7.12812 1.00006 0 10619.3 0
0.297765 4.00652 1.00006 0 10634 0
-6.61048 4.52757 1.00013 0 11137.4 0
-9.91397 6.7827 1.00003 0 10184.6 0
-7.81041 11.6379 1.00003 0 10166 0
-7.06176 -1.45491 1.00003 0 10122.3 0
0.448225 6.00081 1.00013 0 11095.4 0
-6.76079 2.53348 1.00013 0 11087.1 0
0.897939 11.9837 1.00006 0 10539 0
-3.30676 2.27269 1.00013 0 11069 0
-3.4572 0.278435 1.00006 0 10561.6 0
-6.45987 6.52189 1.00013 0 11032.5 0
-6.30943 8.51615 1.00006 0 10574.3 0
4.35141 11.7249 1.00006 0 10343.5 0
-4.50722 9.38246 1.00013 0 10953.5 0
0.147344 2.01237 1.00006 0 10708 0
-2.55414 12.2436 1.00003 0 10210.1 0
2.40034 8.86259 1.00003 0 10164.2 0
-2.70466 10.2494 1.00006 0 10657.2 0
-7.4363 13.9036 1.00003 0 10025.2 0
-6.1589 10.5101 1.00006 0 10639.1 0
2.09996 4.87373 1.00006 0 10634 0
-12.0172 1.92689 1.00003 0 10039 0
-5.10899 1.40608 1.00006 0 10620.1 0
-1.05344 9.12196 1.00006 0 10619.3 0
3.75191 3.74632 1.00006 0 10616.1 0
-7.96126 9.6437 1.00006 0 10574.3 0
0.59841 7.99506 1.00006 0 10570.8 0
-10.3654 0.800561 1.00003 0 10133.2 0
-1.65494 1.14532 1.00006 0 10561.6 0
2.54967 10.8567 1.00006 0 10539 0
3.60132 1.7522 1.00006 0 10525.4 0
3.9021 5.74066 1.00003 0 10051.9 0
2.69921 12.8519 1.00006 0 10431.2 0
-13.3687 7.04197 1.00003 0 10231.9 0
-3.60796 -1.71579 1.00003 0 10218.4 0
-11.5658 7.91013 1.00003 0 10184.6 0
-10.2149 2.79393 1.00003 0 10179.9 0
0.748286 9.98949 1.00003 0 10164.2 0
-6.91139 0.539267 1.00003 0 10133.2 0
5.73631 6.65637 1.00003 0 10124 0
1.94955 2.87942 1.00003 0 10104.5 0
-1.80569 -0.848974 1.00003 0 10092.7 0
-8.7137 -0.327456 1.00003 0 10071 0
-4.23111 13.2031 0.831126 0 10059.5 0
4.05246 7.73552 1.00003 0 10051.9 0
-11.8667 3.92163 1.00003 0 10039 0
-11.7163 5.91577 1.00003 0 10038.2 0
-6.00785 12.5044 1.00003 0 10025.2 0
1.79925 0.884878 1.00003 0 9995.6 0
-13.532 5.02876 1.00003 0 9960.12 0
-13.5735 6.04526 0.0170619 3 213.778 0
-9.14296 9.80793 0.0496455 3 212.578 0
4.77977 8.68394 0.17406 3 206.58 0
-2.51348 -1.68875 0.0847294 3 204.181 0
0.682817 12.9772 0.0163119 3 203.581 0
-9.51635 10.1299 0.177476 3 202.981 0
-9.56264 9.84655 0.0880628 3 201.781 0
-10.3204 -0.272026 0.0744792 3 201.181 0
-12.6254 7.80359 0.0642291 3 199.982 0
4.18927 2.71054 0.0761459 3 199.382 0
4.98766 7.34173 0.0143119 3 197.582 0
2.96443 0.680837 0.179393 3 196.982 0
3.71723 12.57 0.0556456 3 195.783 0
-10.5417 -0.346403 0.159561 3 195.183 0
-9.22915 9.98288 0.144729 3 194.583 0
1.27865 -0.337467 0.326132 3 193.983 0
-12.5455 7.63885 0.0132286 3 192.783 0
-9.39839 9.79667 0.0828127 3 192.183 0
-1.13402 -1.63656 0.0349786 3 191.584 0
1.85379 -0.353432 0.236055 3 190.384 0
-8.42314 10.6815 0.135479 3 189.784 0
4.90583 8.43381 0.0996463 3 189.184 0
4.1984 4.72099 0.0545622 3 188.584 0
-12.0276 0.661729 0.26422 3 187.984 0
-7.02718 12.3288 0.0323118 3 187.385 0
-11.5893 0.225852 0.350464 3 186.785 0
-13.0179 3.6186 0.179309 3 186.185 0
-3.55425 12.0131 0.0230619 3 185.585 0
1.87967 13.6427 0.138479 3 184.985 0
-9.24693 9.72965 0.0817294 3 184.385 0
0.457599 13.2473 0.335548 3 183.786 0
3.95888 0.411513 0.383211 3 183.186 0
0.937422 -0.739237 0.200641 3 182.586 0
5.1763 7.61702 0.101563 3 181.986 0
-8.98801 10.0629 0.10873 3 181.386 0
4.8711 3.12122 0.27072 3 180.786 0
5.45022 11.2651 0.191225 3 180.186 0
5.29849 10.6487 0.420542 3 179.587 0
-14.2068 6.09695 0.260304 3 178.987 0
4.48145 2.81586 0.135646 3 178.387 0
-4.95709 13.6752 0.0345619 3 177.787 0
-4.92545 -1.86989 0.325216 3 177.187 0
4.24573 4.64967 0.0289785 3 176.587 0
-9.03302 10.6175 0.446707 3 175.987 0
-2.15715 13.4705 0.288802 3 175.388 0
2.57582 -0.0366676 0.202641 3 174.788 0
-6.30226 -2.32202 0.147728 3 174.188 0
-13.4034 3.79399 0.237722 3 173.588 0
-3.40509 13.7393 0.153228 3 172.988 0
-1.13064 14.5505 0.247221 3 172.388 0
5.2979 9.07749 0.26572 3 171.788 0
4.89377 4.03276 0.167394 3 171.189 0
-4.49103 14.7194 0.269886 3 170.589 0
-3.12885 13.394 0.287385 3 169.989 0
-11.0208 9.08421 0.211224 3 169.389 0
-10.0294 -0.562664 0.335881 3 168.789 0
-11.5637 9.25249 0.337131 3 168.189 0
-10.4484 -0.569928 0.0825627 3 167.589 0
3.19244 0.112365 0.426458 3 166.99 0
-10.009 10.6477 0.522285 3 166.39 0
-4.84459 -2.65035 0.45154 3 165.79 0
-5.29926 13.611 0.3123 3 165.19 0
-5.72241 -2.07485 0.471955 3 164.59 0
-7.69763 -2.86803 0.532284 3 163.99 0
-10.4641 -2.23993 0.335298 3 163.391 0
-5.60047 -2.87699 0.333715 3 162.791 0
4.82704 4.56913 0.35463 3 162.191 0
4.60371 0.891519 0.310467 3 161.591 0
5.94383 11.7794 0.504286 3 160.991 0
-14.0538 3.40494 0.511202 3 160.391 0
-2.23361 -2.27117 0.471205 3 159.791 0
1.63824 -1.29756 0.693356 3 159.192 0
-12.3788 -0.532532 0.563865 3 158.592 0
-14.5539 6.53746 0.284968 3 157.992 0
0.412939 14.0501 0.466955 3 157.392 0
2.60363 -0.681561 0.438624 3 156.792 0
-4.83216 14.2107 0.341798 3 156.192 0
-9.7147 11.612 0.481121 3 155.592 0
-4.03435 -3.15062 0.49312 3 154.993 0
5.29504 5.26504 0.461039 3 154.393 0
-10.8904 9.92792 0.607945 3 153.793 0
-9.03002 11.3255 0.25747 3 153.193 0
-13.0143 3.00834 0.415292 3 152.593 0
-11.7124 10.7837 0.569865 3 151.993 0
6.47344 5.08174 0.721187 3 151.393 0
1.29301 13.4215 0.487537 3 150.794 0
-6.31628 14.749 0.40396 3 150.194 0
2.73717 -1.52339 0.414376 3 149.594 0
4.90755 2.3878 0.440957 3 148.994 0
-5.97861 13.9518 0.444207 3 148.394 0
5.69567 3.96479 0.62536 3 147.794 0
-3.94968 15.6765 0.67494 3 147.194 0
1.3497 -2.57442 0.610695 3 146.595 0
4.91476 -0.00867311 0.644526 3 145.995 0
-3.7112 14.4784 0.5462 3 145.395 0
4.21209 13.3283 0.584363 3 144.795 0
-1.40529 -2.8718 0.527784 3 144.195 0
6.78358 7.80044 0.541033 3 143.595 0
-13.1681 0.562751 0.781932 3 142.995 0
0.608846 14.9936 0.495203 3 142.396 0
-8.80846 14.7548 0.615778 3 141.796 0
-10.3651 -1.37015 0.538367 3 141.196 0
3.19098 14.4018 0.607278 3 140.596 0
-12.7767 9.16584 0.734353 3 139.996 0
-10.7821 11.3311 0.504369 3 139.396 0
6.85549 11.2005 0.556449 3 138.797 0
-5.42793 14.7803 0.484121 3 138.197 0
-14.6818 9.98592 0.558365 3 137.597 0
-5.24649 15.8899 0.639026 3 136.997 0
-6.68154 -2.8709 0.45404 3 136.397 0
5.58784 12.9408 0.711354 3 135.797 0
-11.2301 -0.643662 0.589446 3 135.197 0
-5.08469 -3.74722 0.67169 3 134.598 0
1.84688 14.5246 0.739519 3 133.998 0
-6.26116 -3.74988 0.49712 3 133.398 0
7.43586 6.63672 0.683273 3 132.798 0
2.43481 15.8571 0.716604 3 132.198 0
5.70499 8.27606 0.618194 3 131.598 0
-4.18329 17.1174 0.767933 3 130.998 0
-15.1425 5.69233 0.738602 3 130.399 0
-8.83088 -3.73008 0.470038 3 129.799 0
5.98975 2.69181 0.658025 3 129.199 0
8.20677 7.67852 0.597196 3 128.599 0
-4.36394 -4.80883 0.592113 3 127.999 0
0.435413 -3.82709 0.938338 3 127.399 0
2.71324 -3.00131 0.82118 3 126.799 0
7.98808 5.26248 0.762184 3 126.2 0
-10.7486 12.6953 0.855094 3 125.6 0
-7.59274 -4.32664 0.906007 3 125 0
-14.2724 8.65471 0.834929 3 124.4 0
5.5739 1.33769 0.737269 3 123.8 0
-13.8645 2.04646 0.851344 3 123.2 0
4.67601 14.5297 0.699855 3 122.6 0
-11.4883 -1.90685 0.695855 3 122.001 0
7.02159 1.71946 0.739352 3 121.401 0
-10.086 -3.77134 0.753518 3 120.801 0
-2.72578 -3.5001 0.853844 3 120.201 0
6.37896 0.0130004 0.805181 3 119.601 0
3.78243 15.5575 0.660941 3 119.001 0
3.8112 -0.947092 0.788849 3 118.401 0
-2.27422 14.6566 0.901507 3 117.802 0
-1.19267 -4.56981 0.843845 3 117.202 0
-9.07091 13.0085 0.853844 3 116.602 0
-2.52065 16.5352 0.991667 3 116.002 0
4.13252 -2.41493 0.693856 3 115.402 0
5.4974 -1.4903 0.932755 3 114.802 0
-2.86379 -5.35191 1 3 114.203 0
-10.2232 14.33 0.851927 3 113.603 0
-16.5795 6.11487 0.752518 3 113.003 0
6.37582 9.73884 0.971502 3 112.403 0
6.19107 14.3319 0.758101 3 111.803 0
-2.8816 18.2926 0.802098 3 111.203 0
-11.531 -3.38682 0.72377 3 110.603 0
-9.12576 -5.21471 0.847928 3 110.004 0
-13.9102 -0.949215 0.897674 3 109.404 0
-12.5014 12.4693 0.875759 3 108.804 0
-15.6922 2.41123 0.913506 3 108.204 0
-15.4484 7.35357 0.918173 3 107.604 0
0.430643 -5.66737 0.869843 3 107.004 0
7.28803 12.7718 0.997667 3 106.404 0
-13.0022 -2.5587 0.95217 3 105.805 0
-5.90378 -5.20703 1 3 105.205 0
9.79293 7.9563 1 3 104.605 0
-17.9799 9.60826 0.998833 3 104.005 0
-14.7022 -4.55624 1 3 103.405 0
-0.911296 17.7068 1 3 102.805 0
-0.697582 15.7198 1 3 102.205 0
-14.9723 0.544437 0.919173 3 101.606 0
0.990675 16.7888 1 3 101.006 0
-17.3641 7.70341 1 3 100.406 0
7.42774 -1.53132 1 3 99.806 0
-12.7596 -4.52194 0.935588 3 99.2062 0
-7.45477 -5.9782 0.733019 3 98.6063 0
-4.43965 -6.53347 0.962419 3 98.0065 0
4.17447 -4.1071 1 3 97.4066 0
10.1267 0.715583 1 3 96.8068 0
-6.24143 -7.09512 0.915006 3 96.2069 0
7.38007 3.60906 1 3 95.607 0
-4.59119 18.8605 1 3 95.0072 0
-16.1603 -0.971455 1 3 94.4073 0
-7.27363 15.8948 1 3 93.8075 0
9.45553 6.06509 0.912423 3 93.2076 0
8.59074 11.2545 1 3 92.6078 0
10.7423 2.70813 1 3 92.0079 0
-10.0199 -7.04028 1 3 91.4081 0
-12.0592 14.2658 0.974002 3 90.8082 0
8.80372 2.2157 0.995167 3 90.2084 0
-1.23962 -6.50985 0.9965 3 89.6085 0
-13.1744 16.4261 1 3 89.0087 0
-11.2092 16.0545 1 3 88.4088 0
-5.93196 17.3777 1 3 87.809 0
-16.8656 0.9 1 3 87.2091 0
-13.3538 10.8004 1 3 86.6092 0
-14.9637 -2.57349 1 3 86.0094 0
-10.9721 -5.28254 1 3 85.4095 0
-16.1482 4.26908 1 3 84.8097 0
5.62076 15.9882 0.968419 3 84.2098 0
9.23093 13.2314 1 3 83.61 0
5.68475 -5.25512 0.893924 3 83.0101 0
-14.3678 12.6424 1 3 82.4103 0
-9.22874 16.314 1 3 81.8104 0
8.16613 0.326288 1 3 81.2106 0
-1.36795 19.6729 1 3 80.6107 0
-11.8262 17.9567 1 3 80.0109 0
-3.24981 20.3433 1 3 79.411 0
4.06452 17.2075 1 3 78.8111 0
8.2916 9.2774 1 3 78.2113 0
-16.0248 9.18626 1 3 77.6114 0
9.34179 4.13576 1 3 77.0116 0
-7.88753 17.7976 1 3 76.4117 0
2.15018 -4.73815 1 3 75.8119 0
-14.0093 14.6088 1 3 75.212 0
-17.5698 2.77127 1 3 74.6122 0
3.86437 -6.08265 1 3 74.0123 0
7.47122 16.679 1 3 73.4125 0
-13.9316 -6.40191 1 3 72.8126 0
6.0416 -3.39079 1 3 72.2128 0
-15.9223 -6.2223 1 3 71.6129 0
0.542034 19.0797 1 3 71.0131 0
11.6885 8.59476 1 3 70.4132 0
-8.09738 -7.58687 1 3 69.8133 0
1.97328 -6.73022 1 3 69.2135 0
-2.85456 -7.68958 1 3 68.6136 0
-16.3223 13.0651 1 3 68.0138 0
-4.7771 -8.46549 1 3 67.4139 0
-13.7896 18.335 1 3 66.8141 0
-18.133 -0.646669 1 3 66.2142 0
-9.84331 18.2157 1 3 65.6144 0
12.1804 10.5325 1 3 65.0145 0
-15.7122 11.1616 1 3 64.4147 0
-19.2077 12.8551 1 3 63.8147 0
-18.1012 4.69739 1 3 63.2146 0
5.55585 -7.14879 1 3 62.6145 0
11.3683 -0.852493 1 3 62.0143 0
0.285707 -7.80348 1 3 61.4142 0
11.2939 6.63441 1 3 60.8141 0
-16.6962 -4.37821 1 3 60.214 0
-1.32888 -8.98219 1 3 59.6138 0
-18.9622 6.50231 1 3 59.0137 0
11.2781 4.63508 1 3 58.4136 0
9.40666 -1.24183 1 3 57.8134 0
-19.5764 8.40533 1 3 57.2133 0
-15.1285 16.85 1 3 56.6132 0
-12.019 -6.98612 1 3 56.0131 0
-17.8462 14.3603 1 3 55.4129 0
-6.69921 -9.01692 1 3 54.8128 0
3.47828 -8.04544 1 3 54.2127 0
7.5192 -4.73679 1 3 53.6125 0
-19.5428 3.09797 1 3 53.0124 0
2.35771 18.2483 1 3 52.4123 0
1.79092 -9.11843 1 3 51.8122 0
-15.9629 15.0323 1 3 51.212 0
-6.546 19.2804 1 3 50.6119 0
10.187 9.91585 1 3 50.0118 0
0.176463 -10.2989 1 3 49.4116 0
-9.53188 -8.97968 1 3 48.8115 0
-11.5311 -8.925 1 3 48.2114 0
-13.455 -8.37824 1 3 47.6113 0
7.5128 -6.73673 1 3 47.0111 0
-10.4583 20.1189 1 3 46.411 0
10.6804 11.8538 1 3 45.8109 0
13.1986 7.24232 1 3 45.2108 0
-20.2469 4.96937 1 3 44.6106 0
7.90374 14.727 1 3 44.0105 0
-17.4257 -2.51751 1 3 43.4104 0
12.0648 1.20845 1 3 42.8102 0
-1.78228 21.7022 1 3 42.2101 0
-8.50258 19.7004 1 3 41.61 0
13.1832 5.24238 1 3 41.0099 0
5.92299 17.9452 1 3 40.4097 0
-17.1195 16.6636 1 3 39.8096 0
-17.6644 11.583 1 3 39.2095 0
-18.8382 1.22493 1 3 38.6093 0
-7.16093 21.1834 1 3 38.0092 0
-19.532 10.8674 1 3 37.4091 0
2.17104 20.2383 1 3 36.809 0
8.66684 -3.09963 1 3 36.2088 0
-8.13429 -10.41 1 3 35.6087 0
3.48311 -10.1845 1 3 35.0086 0
-5.20527 20.7633 1 3 34.4084 0
10.646 -2.81141 1 3 33.8083 0
-9.11785 21.6034 1 3 33.2082 0
12.6783 3.2077 1 3 32.6081 0
-21.13 9.66477 1 3 32.0079 0
-20.9313 6.84848 1 3 31.4079 0
0.101238 21.03 1 3 30.8079 0
1.7306 22.1892 1 3 30.208 0
9.53014 -4.90366 1 3 29.608 0
-19.003 15.991 1 3 29.008 0
13.661 9.18788 1 3 28.408 0
5.17049 -9.11133 1 3 27.808 0
9.42991 17.0814 1 3 27.208 0
4.1129 19.2063 1 3 26.608 0
9.86273 15.1288 1 3 26.008 0
-21.5155 3.42389 1 3 25.408 0
-15.4432 -8.16354 1 3 24.808 0
-20.811 1.55152 1 3 24.208 0
13.3065 -0.359222 1 3 23.6081 0
7.79318 18.6529 1 3 23.0081 0
-10.5788 -10.6837 1 3 22.4081 0
5.25608 -11.1092 1 3 21.8081 0
-5.81933 22.6667 1 3 21.2081 0
-22.7842 1.87777 1 3 20.6081 0
-12.4413 19.8592 1 3 20.0081 0
-19.3992 -2.19418 1 3 19.4081 0
-20.3394 14.5031 1 3 18.8081 0
-20.9597 16.4045 1 3 18.2081 0
-20.1064 -0.321606 1 3 17.6082 0
-22.0793 0.00538361 1 3 17.0082 0
3.92585 21.1974 1 3 16.4082 0
-3.86386 22.2469 1 3 15.8082 0
5.97915 19.9438 1 3 15.2082 0
7.12739 -8.6986 1 3 14.6082 0
9.5055 -6.90313 1 3 14.0082 0
11.3124 13.7513 1 3 13.4082 0
-3.19802 -9.69172 1 3 12.8082 0
-5.26085 -10.4061 1 3 12.2082 0
11.7803 15.6955 1 3 11.6082 0
-7.77556 23.0861 1 3 11.0083 0
-18.6733 -4.08049 1 3 10.4083 0
5.78514 21.9343 1 3 9.80827 0
-3.68118 -11.6325 1 3 9.20828 0
-20.9919 -3.40381 1 3 8.60829 0
-22.4434 8.15682 1 3 8.0083 0
16.9617 0.33276 1 3 7.40831 0
-23.9304 29.8943 1 3 6.80832 0
-74.0416 -18.7877 1 3 6.20832 0
-11.6144 -105.698 1 3 5.60833 0
-99.2445 -75.7491 1 3 5.00834 0
-99.2581 99.1517 1 3 4.40835 0
115.425 -109.763 1 3 3.80836 0
25.4162 167.698 1 3 3.20835 0
-66.6823 -168.331 1 3 2.60834 0
-99.0556 -160.747 1 3 2.00833 0
193.507 20.2568 1 3 1.40833 0
-126.328 -152.76 1 3 0.808333 0
-178.107 -90.7437 1 3 0.208333 0
