# Supplementary material for: Study of tumor growth indicates the existence of an “immunological threshold” separating states of pro- and antitumoral peritumoral inflammation
Source: PLoS One. 2018 Nov 2;13(11):e0202823. doi: 10.1371/journal.pone.0202823 (PMC6214501; doi:10.1371/journal.pone.0202823)
Supplement: S1 Data — File containing the position and radius of particles at simulated times. A detailed description file is provided alongside the data. (ZIP) [file pone.0202823.s004.zip › minimal dataset/competent/9280.csv]

0 0 1.00003 0 5464.04 0
1.23041 -3.22947 1.00006 0 5499.94 0
5.28071 0.174852 1.00003 0 5230.52 0
-8.08723 4.33104 1.00013 0 6331.96 0
-0.32265 -1.96931 1.00006 0 5714.83 0
-14.0053 0.211224 1.00003 0 5423.1 0
-0.93103 5.21511 1.00013 0 6292.25 0
-14.9288 5.42151 1.00006 0 5639.5 0
-9.0317 -1.59381 1.00003 0 5358.42 0
-2.79884 4.50049 1.00013 0 6356.1 0
-1.24575 3.24031 1.00013 0 6276.17 0
-11.8017 14.036 1.00003 0 5277.12 0
0.0134004 11.1398 1.00006 0 5666.69 0
8.09327 6.81447 1.00006 0 5699.73 0
-7.77245 6.30573 1.00013 0 6326.65 0
-8.40202 2.35595 1.00003 0 5427.64 0
-5.29609 -0.16417 1.00006 0 5790.54 0
-4.35167 5.7604 1.00013 0 6232.94 0
-2.48385 6.47529 1.00013 0 6380.42 0
-12.452 -1.04873 1.00003 0 5265.21 0
-3.40727 11.6851 1.00003 0 5413.54 0
-2.16905 8.45016 1.00006 0 5878.48 0
7.77836 4.83941 1.00003 0 5374.89 0
-0.594834 18.325 1.00003 0 5281.79 0
1.54496 -1.25438 1.00003 0 5359.23 0
-13.9842 11.3463 1.00003 0 5269.75 0
-7.45768 8.28079 1.00013 0 6231.62 0
4.04264 3.40992 1.00003 0 5340.69 0
2.80448 6.64493 1.00006 0 5796.81 0
-0.637249 -3.94446 1.00006 0 5650.73 0
-4.03675 7.73534 1.00013 0 6158.25 0
3.43423 10.5945 1.00006 0 5651.04 0
-4.66656 3.78566 1.00013 0 6388.75 0
4.98712 9.33446 1.00003 0 5380 0
-9.64021 5.59111 1.00006 0 5779.1 0
-10.5633 10.801 1.00003 0 5350.73 0
-1.53942 12.4 1.00003 0 5340.54 0
-0.616208 7.19019 1.00006 0 5842.6 0
-9.01047 9.54081 1.00003 0 5476.73 0
2.17494 2.69517 1.00006 0 5856.56 0
-6.21937 5.04577 1.00013 0 6331.98 0
-10.8994 -2.30858 1.00003 0 5267.65 0
-9.32535 7.56576 1.00003 0 5432.06 0
-6.51306 14.2053 1.00003 0 5414.48 0
-7.47873 -2.8541 1.00003 0 5373.29 0
-7.79366 -4.82902 1.00003 0 5366.67 0
-4.05812 -3.39917 1.00006 0 5753.54 0
8.7253 10.7672 1.00003 0 5262.62 0
0.936827 5.92998 1.00013 0 6292.25 0
-4.33029 16.8948 1.00003 0 5313.94 0
-6.53426 3.07087 1.00013 0 6284.5 0
7.46346 2.8647 1.00003 0 5231.69 0
1.88129 11.8547 1.00006 0 5766.83 0
-3.11348 2.52551 1.00013 0 6267.33 0
-3.42841 0.550776 1.00006 0 5788.12 0
-5.90468 7.02063 1.00013 0 6232.94 0
-5.58978 8.99551 1.00006 0 5800.1 0
2.51066 15.8046 1.00006 0 5665 0
8.40791 8.78937 1.00006 0 5656.25 0
-2.50511 -4.65941 1.00006 0 5661.71 0
5.30194 11.3094 1.00006 0 5582.21 0
-16.1666 8.65675 1.00006 0 5680.52 0
-3.72203 9.71042 1.00013 0 6158.27 0
3.098 -2.51457 1.00006 0 5625.15 0
0.307096 1.98023 1.00006 0 5926.4 0
-12.1164 12.0611 1.00003 0 5396.27 0
-11.8227 2.90128 1.00003 0 5364.65 0
-3.09246 13.66 1.00003 0 5456.19 0
3.11947 8.61976 1.00003 0 5412.83 0
-14.299 9.37124 1.00003 0 5349.12 0
-1.85411 10.4252 1.00006 0 5878.48 0
-8.381 13.4906 1.00003 0 5281.56 0
-5.275 10.9705 1.00006 0 5861.33 0
0.621985 3.95522 1.00006 0 5856.58 0
-12.1377 0.92633 1.00003 0 5294.56 0
-0.909658 16.3499 1.00003 0 5274.92 0
9.01623 1.60459 1.00003 0 5356.48 0
-4.98138 1.81074 1.00006 0 5843.44 0
-0.301454 9.16497 1.00006 0 5842.62 0
2.48971 4.66987 1.00006 0 5839.65 0
-12.7676 -3.02364 1.00003 0 5259.54 0
-5.92583 -4.11404 1.00003 0 5324.77 0
-4.37296 -5.37424 1.00003 0 5345.27 0
-16.4817 6.68179 1.00003 0 5382.52 0
-8.06603 15.4656 1.00003 0 5334.12 0
-7.14267 10.2556 1.00006 0 5800.12 0
-10.2698 1.64114 1.00006 0 5798.12 0
-15.2436 3.44647 1.00003 0 5270 0
1.25162 7.9048 1.00006 0 5796.81 0
-6.19813 16.1803 1.00003 0 5364.71 0
-8.71673 0.381185 1.00003 0 5383.56 0
-1.56069 1.26526 1.00006 0 5788.14 0
5.61681 13.2846 1.00003 0 5272.46 0
7.16987 12.0243 1.00003 0 5286.27 0
-13.0609 6.13618 1.00003 0 5293.81 0
4.06358 14.5445 1.00006 0 5766.83 0
3.72801 1.43503 1.00006 0 5753.94 0
0.601275 -7.17934 1.00003 0 5223.89 0
4.96595 -1.80008 1.00003 0 5253.58 0
-3.74309 -1.42433 1.00006 0 5714.83 0
4.35754 5.38491 1.00003 0 5306.73 0
-18.3496 5.96742 1.00003 0 5220.08 0
0.328425 13.1147 1.00006 0 5666.71 0
2.19616 13.8297 1.00006 0 5665 0
0.915591 -5.20434 1.00003 0 5247.25 0
3.74894 12.5696 1.00006 0 5656.25 0
5.93132 15.2597 1.00006 0 5651.06 0
2.78344 -4.48956 1.00006 0 5650.73 0
-12.7459 8.11116 1.00006 0 5639.5 0
7.14864 0.889629 1.00006 0 5625.17 0
7.48455 13.9998 1.00006 0 5582.23 0
6.83376 -1.08533 1.00006 0 5499.96 0
-12.4312 10.0862 1.00003 0 5476.73 0
-1.87538 -0.709436 1.00003 0 5464.04 0
-7.75115 17.4405 1.00003 0 5456.21 0
-10.8782 8.82591 1.00003 0 5432.06 0
-9.95506 3.61604 1.00003 0 5427.64 0
-16.7966 4.70729 1.00003 0 5423.1 0
-1.22465 14.3749 1.00003 0 5414.5 0
-4.96016 12.9452 1.00003 0 5413.54 0
1.5664 9.87976 1.00003 0 5412.85 0
-10.2486 12.776 1.00003 0 5396.29 0
-6.84907 1.09601 1.00003 0 5383.58 0
-13.6693 13.3211 1.00003 0 5382.54 0
6.85485 10.0495 1.00003 0 5380 0
6.22543 6.09977 1.00003 0 5374.9 0
-5.61093 -2.13925 1.00003 0 5373.31 0
-9.34645 -3.56886 1.00003 0 5366.69 0
-11.4867 16.0111 1.00003 0 5364.73 0
-15.5584 1.47127 1.00003 0 5364.65 0
3.41295 -0.539812 1.00003 0 5359.23 0
-9.66155 -5.54376 1.00003 0 5358.42 0
5.5957 2.14987 1.00003 0 5356.48 0
-8.69572 11.5157 1.00003 0 5350.73 0
-15.8524 10.6319 1.00003 0 5349.14 0
-2.19024 -2.68432 1.00003 0 5345.27 0
5.91055 4.12475 1.00003 0 5340.69 0
0.95811 17.0648 1.00003 0 5340.56 0
-17.7355 9.89706 1.00003 0 5334.14 0
-7.16381 -0.87905 1.00003 0 5324.79 0
-4.64514 14.9201 1.00003 0 5313.96 0
4.67226 7.35969 1.00003 0 5306.73 0
-11.5079 4.87605 1.00003 0 5294.56 0
-11.193 6.85109 1.00003 0 5293.81 0
4.3783 16.5196 1.00003 0 5286.27 0
-2.77754 15.6351 1.00003 0 5281.81 0
-6.82806 12.2304 1.00003 0 5281.58 0
-9.93376 14.7508 1.00003 0 5277.14 0
-2.46264 17.6101 1.00003 0 5274.92 0
0.643228 15.0898 1.00003 0 5272.48 0
-13.3758 4.1613 1.00003 0 5270 0
-9.61906 16.7259 1.00003 0 5269.77 0
-11.2144 -4.28357 1.00003 0 5267.65 0
-13.6906 2.18631 1.00003 0 5265.23 0
6.54017 8.07447 1.00003 0 5262.62 0
-10.5845 -0.333692 1.00003 0 5259.56 0
1.86006 0.720548 1.00003 0 5253.6 0
-6.24085 -6.08909 1.00003 0 5247.25 0
9.33145 3.57959 1.00003 0 5231.71 0
10.8841 2.31888 1.00003 0 5230.52 0
-0.951977 -5.9195 1.00003 0 5223.9 0
-14.6138 7.39647 1.00003 0 5220.08 0
-3.67648 17.9753 0.225973 3 219.377 0
-13.5774 -0.84863 0.0972296 3 207.38 0
8.76015 9.74663 0.0206452 3 204.98 0
-5.02997 -6.37223 0.185226 3 203.181 0
-16.3403 2.607 0.147728 3 201.981 0
-14.5553 12.2528 0.0463954 3 201.381 0
-5.14297 -6.16194 0.0329785 3 198.382 0
8.87926 5.06482 0.11823 3 196.582 0
2.0746 -5.43449 0.151978 3 195.983 0
-6.92009 18.3087 0.178143 3 195.383 0
-15.2358 0.279655 0.201975 3 194.783 0
-7.46736 -6.01374 0.201391 3 194.183 0
10.1119 1.53886 0.0974796 3 193.583 0
1.89573 16.6324 0.0254785 3 192.983 0
5.53194 16.355 0.0858961 3 192.383 0
-13.6084 -1.39984 0.160394 3 191.784 0
7.15355 15.1324 0.0588956 3 191.184 0
8.69328 13.8908 0.212224 3 190.584 0
-7.22866 18.4456 0.114397 3 189.984 0
-3.22056 -5.59096 0.141062 3 188.784 0
-5.57777 17.3765 0.250971 3 188.184 0
-2.28323 -5.97754 0.146895 3 187.585 0
-1.78964 18.6786 0.223806 3 186.385 0
-5.64678 18.2973 0.201058 3 185.785 0
-6.64453 18.6717 0.245138 3 185.185 0
7.65242 -0.203357 0.173643 3 184.585 0
-14.4054 12.4258 0.125647 3 183.985 0
3.95563 -5.06564 0.282885 3 183.386 0
5.90583 -2.46619 0.147145 3 182.786 0
8.01072 -0.568413 0.25772 3 182.186 0
8.85796 7.7055 0.106563 3 181.586 0
-8.90651 17.6642 0.171227 3 180.986 0
0.537054 18.6952 0.173977 3 180.386 0
2.22917 17.044 0.244638 3 179.786 0
2.03592 18.3652 0.261804 3 179.187 0
-13.4436 -1.89914 0.260304 3 178.587 0
9.31899 9.65788 0.193225 3 177.987 0
8.1485 0.0217361 0.300717 3 177.387 0
6.22954 -2.30495 0.203058 3 176.787 0
-5.18198 -6.82393 0.277136 3 176.187 0
4.11224 -3.74255 0.500536 3 175.588 0
-17.425 7.46607 0.148478 3 174.988 0
-16.6603 2.24213 0.338048 3 174.388 0
-5.93851 18.7496 0.327632 3 173.788 0
8.11002 12.8872 0.21439 3 173.188 0
9.46242 7.66428 0.428791 3 172.588 0
-1.82143 -6.90969 0.307967 3 171.988 0
-13.1469 14.7533 0.412709 3 171.389 0
4.18032 -2.54494 0.079396 3 170.789 0
11.9344 1.63613 0.242138 3 170.189 0
7.56563 15.3998 0.371962 3 169.589 0
0.648993 18.2709 0.229473 3 168.989 0
1.89153 -6.91138 0.295301 3 168.389 0
-18.1292 4.64896 0.327965 3 167.789 0
-1.22534 -7.27465 0.373295 3 167.19 0
-3.28337 -6.03197 0.243388 3 166.59 0
8.76766 14.7891 0.506952 3 165.99 0
4.69858 17.8103 0.315633 3 165.39 0
-0.0165646 -8.54126 0.495953 3 164.79 0
4.69996 -3.06637 0.268303 3 164.19 0
-15.9048 11.9565 0.323466 3 163.59 0
-17.069 7.78964 0.174893 3 162.991 0
-6.27164 18.0031 0.489454 3 162.391 0
-7.60043 -6.95813 0.544533 3 161.791 0
1.72481 -6.27394 0.317966 3 161.191 0
-12.9259 15.6532 0.450956 3 160.591 0
-3.49684 18.5977 0.407126 3 159.991 0
-6.69537 -7.44996 0.427042 3 159.391 0
-8.33513 -6.21058 0.381212 3 158.792 0
-12.6635 -4.4839 0.459039 3 158.192 0
-5.17984 18.0417 0.334465 3 157.592 0
2.49358 -5.95615 0.468539 3 156.992 0
2.22012 17.7194 0.408043 3 156.392 0
1.31351 18.5093 0.473372 3 155.792 0
-14.1717 -1.22959 0.413209 3 155.193 0
-12.7352 16.7273 0.434041 3 154.593 0
9.02009 5.65323 0.473038 3 153.993 0
-17.5572 8.50954 0.395294 3 153.393 0
8.88953 0.17676 0.409209 3 152.793 0
-3.6411 -6.93421 0.431291 3 152.193 0
-17.974 3.60855 0.566781 3 151.593 0
-15.1758 12.1399 0.425042 3 150.994 0
-11.0499 -5.66737 0.346547 3 150.394 0
-8.99791 18.4042 0.563282 3 149.794 0
-16.9348 3.15038 0.485287 3 149.194 0
-5.15732 20.517 0.522535 3 148.594 0
-2.21997 -7.54281 0.440124 3 147.994 0
-10.4636 -6.99077 0.648109 3 147.394 0
6.90635 -2.62009 0.528701 3 146.795 0
-13.7969 -4.35039 0.676023 3 146.195 0
8.60739 12.2859 0.464039 3 145.595 0
-2.74971 19.0425 0.463122 3 144.995 0
5.58265 -3.30087 0.598612 3 144.395 0
8.72211 13.2091 0.466122 3 143.795 0
-17.0792 1.08575 0.567531 3 143.195 0
-14.1389 -2.17942 0.472038 3 142.596 0
10.3847 0.837507 0.542533 3 141.996 0
3.5208 -5.84173 0.513369 3 141.396 0
10.0675 10.0029 0.53345 3 140.796 0
-2.66934 -6.64405 0.559449 3 140.196 0
-14.7019 14.8544 0.842845 3 139.596 0
8.75853 -0.757349 0.509452 3 138.996 0
-10.0245 18.1679 0.491037 3 138.397 0
10.9859 4.02985 0.644609 3 137.797 0
-15.3565 13.243 0.689106 3 137.197 0
6.98592 16.4353 0.569198 3 136.597 0
10.0472 8.817 0.639193 3 135.997 0
-15.9441 -0.396025 0.761601 3 135.397 0
-18.8622 11.2306 0.745185 3 134.797 0
-15.2092 -1.66705 0.696522 3 134.198 0
-18.2325 7.66571 0.685023 3 133.598 0
-4.49045 -6.78518 0.408543 3 132.998 0
8.0347 -3.30364 0.67494 3 132.398 0
-11.0421 17.6546 0.640193 3 131.798 0
-17.6703 2.1667 0.662608 3 131.198 0
9.77918 13.9072 0.782099 3 130.599 0
-12.0906 -5.68865 0.640776 3 129.999 0
8.32021 -1.94318 0.664358 3 129.399 0
-18.827 2.76038 0.624361 3 128.799 0
-16.5406 -1.67387 0.635776 3 128.199 0
-12.8818 18.0324 0.865676 3 127.599 0
-4.70572 19.1628 0.892841 3 126.999 0
5.1198 -4.74523 0.878425 3 126.4 0
11.589 0.784898 0.663774 3 125.8 0
9.80115 12.3914 0.730686 3 125.2 0
-7.57044 -8.2959 0.773266 3 124.6 0
0.465826 19.7853 0.799015 3 124 0
-17.2654 11.4687 0.642109 3 123.4 0
11.2212 13.1103 0.860843 3 122.8 0
-19.3938 9.19877 0.796265 3 122.201 0
9.7492 6.56675 0.67244 3 121.601 0
-14.919 -3.23041 0.838095 3 121.001 0
9.79351 -4.03783 0.826013 3 120.401 0
2.16496 19.3327 0.712521 3 119.801 0
-1.72182 19.6544 0.732519 3 119.201 0
9.82709 -2.29267 0.883342 3 118.601 0
-6.21636 19.8022 0.753935 3 118.002 0
-10.3229 -8.6436 1 3 117.402 0
-9.72412 19.4843 0.739602 3 116.802 0
-16.5606 -3.11035 0.797848 3 116.202 0
-17.6109 -0.332946 0.900257 3 115.602 0
-9.02516 -7.25633 0.792598 3 115.002 0
-17.3363 -6.63572 0.917173 3 114.402 0
-13.2981 19.7721 0.915006 3 113.803 0
-3.0353 22.237 0.845678 3 113.203 0
-20.173 5.64761 0.847678 3 112.603 0
11.5299 9.32513 0.928755 3 112.003 0
-1.62083 21.2283 0.845095 3 111.403 0
-15.399 -5.00334 1 3 110.803 0
-16.4051 14.4379 0.888008 3 110.203 0
-6.70006 21.4113 0.921339 3 109.604 0
8.47379 16.3319 0.912256 3 109.004 0
-19.2604 4.21719 0.841761 3 108.404 0
4.74324 -6.43231 0.804348 3 107.804 0
9.87324 17.6356 1 3 107.204 0
-5.40471 -8.08182 0.998333 3 106.604 0
-11.4517 19.2409 1 3 106.005 0
4.58003 19.9257 0.989667 3 105.405 0
-10.2526 20.8845 0.743935 3 104.805 0
-13.6922 -6.04588 1 3 104.205 0
6.75922 -4.16948 0.818763 3 103.605 0
11.196 5.6589 0.991417 3 103.005 0
10.9822 7.5687 0.892424 3 102.405 0
-3.27393 20.4121 1 3 101.806 0
12.3735 3.40862 0.847011 3 101.206 0
10.7355 -0.641729 0.979418 3 100.606 0
-1.40983 -8.61112 0.881342 3 100.006 0
-16.7582 12.8029 0.7706 3 99.4061 0
-18.0981 -2.17298 1 3 98.8063 0
-3.41904 -8.35108 1 3 98.2064 0
3.4758 18.2839 0.968669 3 97.6066 0
-19.9082 7.47457 1 3 97.0067 0
12.984 5.03954 0.870676 3 96.4069 0
-2.52132 -10.1338 0.987751 3 95.807 0
-20.3629 2.21144 1 3 95.2071 0
-1.10718 -11.3708 0.874342 3 94.6073 0
6.54086 19.5947 1 3 94.0074 0
-7.95851 19.5806 1 3 93.4076 0
6.0126 17.6666 1 3 92.8077 0
-21.9895 5.98508 1 3 92.2079 0
-18.1504 14.7931 0.880342 3 91.608 0
6.52242 -6.03013 1 3 91.0082 0
8.31801 -5.15014 1 3 90.4083 0
-4.64473 -9.93031 1 3 89.8085 0
-4.8678 22.0184 1 3 89.2086 0
-18.8219 1.05492 0.926255 3 88.6088 0
7.9466 18.1718 1 3 88.0089 0
1.78286 -8.79146 1 3 87.409 0
3.14411 -7.32615 1 3 86.8092 0
-12.0828 -7.33421 1 3 86.2093 0
-20.5849 -2.42722 1 3 85.6095 0
12.7549 6.90884 1 3 85.0096 0
-17.3778 -4.71316 1 3 84.4098 0
-19.5009 -0.747283 1 3 83.8099 0
11.0455 11.1908 1 3 83.2101 0
11.5962 -4.38182 1 3 82.6102 0
-22.3496 1.98562 1 3 82.0104 0
-14.1674 16.6161 1 3 81.4105 0
-1.49075 23.2579 1 3 80.8107 0
3.73247 -9.23821 1 3 80.2108 0
-16.1408 16.3122 1 3 79.611 0
0.0587283 21.9958 1 3 79.0111 0
-21.1547 0.376196 1 3 78.4112 0
0.211051 -10.0258 1 3 77.8114 0
-19.1835 -3.85289 1 3 77.2115 0
12.9979 10.7648 1 3 76.6117 0
13.1775 1.74365 1 3 76.0118 0
14.5817 6.01168 1 3 75.412 0
-8.63885 -9.72158 1 3 74.8121 0
13.3885 8.80388 1 3 74.2123 0
-15.4837 20.3893 1 3 73.6124 0
15.1812 7.9187 1 3 73.0126 0
-3.64751 23.9839 1 3 72.4127 0
10.2262 -5.83896 1 3 71.8129 0
5.40206 -8.1394 1 3 71.213 0
14.2201 3.63522 1 3 70.6132 0
-6.6415 -9.8182 1 3 70.0133 0
-11.9803 21.1698 1 3 69.4134 0
-3.73911 -11.7133 1 3 68.8136 0
-20.3569 12.1343 1 3 68.2137 0
-10.4198 -10.6413 1 3 67.6139 0
12.0683 14.7679 1 3 67.014 0
-18.5279 12.95 1 3 66.4142 0
-14.7606 18.5259 1 3 65.8143 0
-13.8705 -8.23093 1 3 65.2145 0
-20.9713 10.0595 1 3 64.6146 0
-19.9756 14.3276 1 3 64.0148 0
1.79559 21.0062 1 3 63.4146 0
3.67162 21.6961 1 3 62.8145 0
-18.1055 16.6852 1 3 62.2144 0
11.7105 -2.38564 1 3 61.6143 0
-10.4343 22.6358 1 3 61.0141 0
-21.1235 4.0612 1 3 60.414 0
-8.61928 21.4898 1 3 59.8139 0
-21.899 15.5133 1 3 59.2137 0
-7.73161 -11.5023 1 3 58.6136 0
-15.4474 -7.00286 1 3 58.0135 0
12.7275 -0.462883 1 3 57.4134 0
-22.2392 -1.30329 1 3 56.8132 0
-12.2003 -9.32996 1 3 56.2131 0
14.3175 14.3094 1 3 55.613 0
-5.73626 -11.6062 1 3 55.0128 0
13.0482 12.7636 1 3 54.4127 0
10.2579 15.6222 1 3 53.8126 0
7.94221 21.0224 1 3 53.2125 0
-21.8425 7.97963 1 3 52.6123 0
-15.7231 -8.98252 1 3 52.0122 0
-13.9229 21.6398 1 3 51.4121 0
0.378642 23.9696 1 3 50.8119 0
-21.803 13.5156 1 3 50.2118 0
-20.0712 16.3253 1 3 49.6117 0
-2.28543 25.4468 1 3 49.0116 0
-22.93 9.65732 1 3 48.4114 0
-9.50815 -12.421 1 3 47.8113 0
-7.51363 23.1564 1 3 47.2112 0
-5.64307 23.8628 1 3 46.611 0
-19.0848 -5.85018 1 3 46.0109 0
14.854 11.9044 1 3 45.4108 0
11.751 16.9528 1 3 44.8107 0
2.35726 -10.7064 1 3 44.2105 0
9.34788 19.5995 1 3 43.6104 0
12.1729 -6.29686 1 3 43.0103 0
-16.7368 18.2204 1 3 42.4102 0
2.11531 22.9787 1 3 41.81 0
-22.2766 11.5733 1 3 41.2099 0
-7.1909 25.1289 1 3 40.6098 0
-17.4715 20.1699 1 3 40.0096 0
-2.15122 -12.9272 1 3 39.4095 0
0.784451 -11.9417 1 3 38.8094 0
15.1729 1.87711 1 3 38.2093 0
-0.325032 25.8406 1 3 37.6091 0
-4.83031 -13.3894 1 3 37.009 0
13.7503 -2.18091 1 3 36.4089 0
5.84468 21.4686 1 3 35.8087 0
15.0511 9.91429 1 3 35.2086 0
4.93225 23.2474 1 3 34.6085 0
8.68749 -7.11418 1 3 34.0084 0
-23.7221 12.9555 1 3 33.4082 0
-6.82716 -13.2844 1 3 32.8081 0
7.24398 22.8967 1 3 32.208 0
11.2741 19.0616 1 3 31.6079 0
-20.9832 -4.72399 1 3 31.0079 0
-9.20877 24.2159 1 3 30.408 0
-17.6701 -8.52689 1 3 29.808 0
-8.60286 -14.204 1 3 29.208 0
-13.9865 -10.2276 1 3 28.608 0
4.30569 -11.1543 1 3 28.008 0
-12.2986 -11.3268 1 3 27.408 0
-15.8394 -10.9792 1 3 26.808 0
13.5925 16.1725 1 3 26.208 0
-3.24146 -14.6039 1 3 25.608 0
-23.9605 5.64538 1 3 25.008 0
-0.280789 -13.6343 1 3 24.408 0
14.6865 -0.0628699 1 3 23.8081 0
15.9808 4.58303 1 3 23.2081 0
-12.5421 23.0882 1 3 22.6081 0
-24.3566 11.0591 1 3 22.0081 0
2.94304 -12.6181 1 3 21.4081 0
-4.75066 25.6523 1 3 20.8081 0
7.3471 -8.59864 1 3 20.2081 0
-11.387 -13.1066 1 3 19.6081 0
9.30261 -9.01725 1 3 19.0081 0
3.38916 24.5195 1 3 18.4081 0
5.26258 25.2198 1 3 17.8081 0
-20.6688 18.2336 1 3 17.2082 0
16.5807 6.49072 1 3 16.6082 0
5.97596 -10.0542 1 3 16.0082 0
-18.7016 18.5936 1 3 15.4082 0
-23.1107 3.83509 1 3 14.8082 0
1.65213 25.5107 1 3 14.2082 0
13.5854 -4.17404 1 3 13.6082 0
16.6096 0.486329 1 3 13.0082 0
16.8442 9.02882 1 3 12.4082 0
7.92203 -10.5137 1 3 11.8082 0
1.65266 -14.146 1 3 11.2082 0
-22.3852 -3.29773 1 3 10.6083 0
16.6758 11.0794 1 3 10.0083 0
-11.1801 24.5526 1 3 9.40828 0
6.09345 -12.0503 1 3 8.80828 0
-15.7865 22.3657 1 3 8.20829 0
16.1228 13.4498 1 3 7.6083 0
-23.8134 7.63996 1 3 7.00831 0
13.2938 18.206 1 3 6.40832 0
23.0793 -41.0731 1 3 5.80833 0
55.9695 -60.0158 1 3 5.20834 0
-104.824 -1.39923 1 3 4.60835 0
-12.392 128.086 1 3 4.00836 0
-115.307 95.057 1 3 3.40835 0
42.501 161.113 1 3 2.80834 0
-2.58276 -180.729 1 3 2.20833 0
72.8661 -175.422 1 3 1.60833 0
-53.4235 -188.65 1 3 1.00833 0
-167.843 -107.591 1 3 0.408333 0
