# Supplementary material for: Study of tumor growth indicates the existence of an “immunological threshold” separating states of pro- and antitumoral peritumoral inflammation
Source: PLoS One. 2018 Nov 2;13(11):e0202823. doi: 10.1371/journal.pone.0202823 (PMC6214501; doi:10.1371/journal.pone.0202823)
Supplement: S1 Data — File containing the position and radius of particles at simulated times. A detailed description file is provided alongside the data. (ZIP) [file pone.0202823.s004.zip › minimal dataset/competent/24420.csv]

0 0 0.888873 0 20627.2 0
-200.876 -11.3174 0.0235619 3 208.18 0
198.82 -17.7155 0.0346452 3 205.18 0
-77.2097 181.736 0.0501455 3 201.581 0
-186.234 69.7779 0.0758959 3 200.981 0
185.775 71.2795 0.203641 3 200.381 0
16.4822 -200.984 0.0276452 3 198.582 0
-189.845 -70.633 0.0145619 3 197.382 0
-74.7055 188.887 0.12298 3 194.383 0
-197.598 -20.4972 0.0173119 3 193.783 0
192.869 -54.6172 0.0263952 3 192.583 0
-59.2704 189.751 0.205391 3 191.384 0
-198.832 -15.1069 0.0472288 3 190.784 0
20.8699 -198.55 0.0500621 3 189.584 0
-197.975 -23.1376 0.249388 3 188.984 0
-201.126 -7.02751 0.105063 3 188.384 0
115.051 163.383 0.295718 3 187.785 0
-87.5216 179.217 0.0890628 3 187.185 0
-138.3 144.183 0.210974 3 186.585 0
196.798 -24.2071 0.235805 3 185.985 0
-67.101 -187.566 0.16956 3 185.385 0
112.71 -165.688 0.100646 3 184.785 0
-200.193 39.6141 0.0318952 3 184.185 0
-201.075 -37.6891 0.0727292 3 183.586 0
168.511 107.653 0.202141 3 182.986 0
-195.202 -40.6909 0.11773 3 182.386 0
-172.192 102.36 0.277469 3 181.786 0
39.4177 -195.572 0.335465 3 181.186 0
198.147 -34.4644 0.313383 3 180.586 0
161.814 -116.834 0.246805 3 179.986 0
6.05146 200.681 0.315716 3 179.387 0
-148.008 134.991 0.224056 3 178.787 0
45.8481 -195.451 0.12223 3 178.187 0
194.005 -47.803 0.225306 3 177.587 0
194.139 -52.5047 0.441041 3 176.987 0
34.1366 -196.672 0.285802 3 176.387 0
2.01701 -201.595 0.204808 3 175.787 0
-0.64606 -200.097 0.234555 3 175.188 0
69.1823 186.667 0.264637 3 174.588 0
195.42 -41.915 0.351047 3 173.988 0
144.24 139.095 0.237055 3 173.388 0
39.1468 196.049 0.210641 3 172.788 0
-88.7591 -179.114 0.324882 3 172.188 0
-197.703 -7.6449 0.316133 3 171.589 0
-170.92 -105.463 0.438707 3 170.989 0
-195.176 -30.456 0.404043 3 170.389 0
-192.02 63.352 0.373379 3 169.789 0
53.3618 35.4613 0.377962 3 169.189 0
-99.1002 173.284 0.252304 3 168.589 0
-39.8795 -195.186 0.299051 3 167.989 0
-175.865 -94.3943 0.327299 3 167.39 0
84.9189 179.865 0.484704 3 166.79 0
-44.5723 -195.113 0.231889 3 166.19 0
119.048 -161.345 0.317299 3 165.59 0
176.983 90.2927 0.296884 3 164.99 0
-188.479 62.1136 0.505952 3 164.39 0
146.365 136.43 0.237639 3 163.79 0
-176.926 -90.6771 0.350964 3 163.191 0
-194.995 -43.4594 0.413876 3 162.591 0
159.138 -120.963 0.375879 3 161.991 0
-125.89 154.618 0.45154 3 161.391 0
181.152 84.8921 0.421792 3 160.791 0
-175.079 97.2001 0.427375 3 160.191 0
195.726 39.8826 0.334215 3 159.591 0
61.1928 -190.935 0.210891 3 158.992 0
-190.049 57.4019 0.442874 3 158.392 0
-70.1923 -187.063 0.479038 3 157.792 0
-13.6774 199.188 0.484787 3 157.192 0
169.712 -107.536 0.313883 3 156.592 0
-7.76115 199.945 0.330965 3 155.992 0
-199.143 28.9487 0.610445 3 155.392 0
-196.277 34.6515 0.531867 3 154.793 0
127.263 -154.11 0.600196 3 154.193 0
89.9134 178.134 0.574781 3 153.593 0
-143.701 -137.67 0.619861 3 152.993 0
17.65 -197.378 0.544366 3 152.393 0
13.546 -199.699 0.754684 3 151.793 0
-193.015 -53.5579 0.466372 3 151.193 0
-84.9221 182.278 0.535034 3 150.594 0
-173.115 -100.62 0.501369 3 149.994 0
119.359 -159.311 0.588363 3 149.394 0
-199.743 11.2968 0.608528 3 148.794 0
111.386 165.477 0.464455 3 148.194 0
-189.689 64.2745 0.49862 3 147.594 0
-194.58 45.8804 0.577781 3 146.995 0
-183.37 -79.5939 0.59153 3 146.395 0
94.9133 -175.947 0.58628 3 145.795 0
-94.4012 176.205 0.564115 3 145.195 0
70.0081 184.611 0.638526 3 144.595 0
70.2975 -188.201 0.707771 3 143.995 0
86.9251 180.157 0.555616 3 143.395 0
163.465 115.312 0.40446 3 142.796 0
184.395 -76.5863 0.502119 3 142.196 0
-119.235 -160.348 0.501536 3 141.596 0
-7.64034 -199.753 0.589363 3 140.996 0
-22.4279 -198.433 0.654192 3 140.396 0
14.9572 199.491 0.758101 3 139.796 0
153.739 -137.479 0.513119 3 139.196 0
-200.308 -34.4373 0.545533 3 138.597 0
-193.207 -51.518 0.564948 3 137.997 0
-99.6949 -174.202 0.666857 3 137.397 0
-170.49 104.162 0.748852 3 136.797 0
-104.032 -170.129 0.754601 3 136.197 0
193.286 51.3506 0.654858 3 135.597 0
192.184 -49.6154 0.548533 3 134.997 0
-136.547 -146.071 0.569781 3 134.398 0
-30.0189 -197.793 0.707105 3 133.798 0
187.856 -68.3004 0.606695 3 133.198 0
199.548 9.26285 0.795515 3 132.598 0
179.262 90.6408 0.807764 3 131.998 0
199.816 -5.77105 0.817097 3 131.398 0
-85.2502 179.957 0.818263 3 130.798 0
179.179 -88.9592 0.714937 3 130.199 0
188.412 -63.0001 0.728603 3 129.599 0
197.063 35.5989 0.668774 3 128.999 0
77.125 183.687 0.787932 3 128.399 0
58.7829 190.674 0.734853 3 127.799 0
95.1826 -173.487 0.691522 3 127.199 0
3.69496 -198.536 0.824846 3 126.599 0
153 -127.692 0.804098 3 126 0
-37.2101 -196.582 0.889175 3 125.4 0
188.541 67.0428 0.744102 3 124.8 0
-159.619 -119.805 0.72252 3 124.2 0
-198.585 22.8881 0.779766 3 123.6 0
-163.588 -112.816 0.790682 3 123 0
171.279 101.397 0.833262 3 122.401 0
127.639 152.433 0.788765 3 121.801 0
-198.38 -35.1665 0.909007 3 121.201 0
-37.754 196.013 0.779433 3 120.601 0
132.79 147.704 0.744685 3 120.001 0
-149.472 132.289 0.833095 3 119.401 0
197.482 29.8807 0.889758 3 118.801 0
174.201 95.8996 0.870176 3 118.202 0
75.126 184.925 0.830179 3 117.602 0
149.44 -132.417 0.837012 3 117.002 0
-165.606 111.575 0.773683 3 116.402 0
-190.906 61.4489 0.971669 3 115.802 0
-135.607 146.869 0.778766 3 115.202 0
194.628 -50.0671 0.742019 3 114.602 0
-134.686 -148.526 0.885842 3 114.003 0
129.961 -152.24 0.59028 3 113.403 0
-40.9853 192.826 0.752268 3 112.803 0
197.607 -30.0063 0.779683 3 112.203 0
191.534 59.7344 0.825096 3 111.603 0
180.101 88.1856 0.921256 3 111.003 0
100.636 -171.649 0.644359 3 110.403 0
90.5648 -178.217 0.737519 3 109.804 0
-124.607 -156.453 0.95292 3 109.204 0
50.7246 194.429 1 3 108.604 0
97.1421 -174.918 0.835762 3 108.004 0
-196.841 30.8891 0.94792 3 107.404 0
-99.699 -171.292 0.965836 3 106.804 0
180.106 -86.7847 0.829262 3 106.204 0
154.399 -125.055 0.935255 3 105.605 0
-190.599 59.342 0.854844 3 105.005 0
-114.625 163.679 0.882259 3 104.405 0
-63.57 189.803 0.983085 3 103.805 0
-55.3702 192.544 0.973752 3 103.205 0
6.14175 -199.88 1 3 102.605 0
8.50533 -199.811 1 3 102.005 0
136.453 146.008 1 3 101.406 0
-200.623 1.29673 1 3 100.806 0
121.89 -161.015 0.85726 3 100.206 0
201.754 2.40841 0.90584 3 99.6061 0
-78.8969 185.059 1 3 99.0062 0
137.505 -145.583 0.968002 3 98.4064 0
62.5975 190.248 1 3 97.8065 0
-127.943 153.005 1 3 97.2067 0
96.5876 174.5 0.898341 3 96.6068 0
53.4532 191.815 0.872759 3 96.007 0
74.4701 187.789 0.988917 3 95.4071 0
176.803 96.1861 0.973502 3 94.8072 0
160.571 -122.55 1 3 94.2074 0
21.1483 199.746 1 3 93.6075 0
-199.711 -5.35947 0.981251 3 93.0077 0
174.475 98.3986 1 3 92.4078 0
-138.908 -141.636 0.968752 3 91.808 0
25.4871 -197.627 1 3 91.2081 0
-17.4955 -199.133 1 3 90.6083 0
-130.289 151.3 1 3 90.0084 0
-162.307 116.001 1 3 89.4086 0
-153.041 -128.602 1 3 88.8087 0
182.929 -80.0315 1 3 88.2089 0
185.859 -74.2899 0.889425 3 87.609 0
134.784 148.351 1 3 87.0091 0
199.312 1.84103 0.913423 3 86.4093 0
-39.4294 194.945 1 3 85.8094 0
156.443 -123.298 1 3 85.2096 0
-175.865 94.8206 1 3 84.6097 0
-54.4674 -192.231 1 3 84.0099 0
-183.38 79.0053 1 3 83.41 0
-56.8395 -191.773 0.965836 3 82.8102 0
-143.476 -139.734 1 3 82.2103 0
199.353 -19.5143 1 3 81.6105 0
-179.398 87.9533 1 3 81.0106 0
159.893 119.975 1 3 80.4108 0
37.4659 -196.922 1 3 79.8109 0
-49.7148 -195.01 1 3 79.2111 0
66.825 -188.847 1 3 78.6112 0
-27.8133 -198.441 1 3 78.0113 0
15.3723 -198.871 1 3 77.4115 0
176.289 -94.0289 1 3 76.8116 0
33.93 197.259 1 3 76.2118 0
-177.638 91.6757 1 3 75.6119 0
-12.2171 -200.481 1 3 75.0121 0
116.707 -161.09 1 3 74.4122 0
-166.892 109.814 1 3 73.8124 0
-182.23 81.2115 1 3 73.2125 0
126.094 154.918 1 3 72.6127 0
106.892 -168.629 1 3 72.0128 0
191.098 -62.5711 1 3 71.413 0
187.839 69.1683 1 3 70.8131 0
-118.988 160.145 1 3 70.2132 0
-145.656 -136.892 1 3 69.6134 0
-198.609 -11.3058 1 3 69.0135 0
-191.325 -55.6877 1 3 68.4137 0
191.66 57.6866 1 3 67.8138 0
141.218 -141.341 1 3 67.214 0
-50.8807 193.375 1 3 66.6141 0
110.802 -166.476 1 3 66.0143 0
29.321 -197.902 1 3 65.4144 0
101.012 -175.567 1 3 64.8146 0
42.0056 195.847 1 3 64.2147 0
102.962 171.139 1 3 63.6147 0
-130.265 -151.627 1 3 63.0146 0
-47.9593 -193.042 1 3 62.4144 0
-117.634 163.267 1 3 61.8143 0
-120.755 159.167 1 3 61.2142 0
79.7404 -183.307 1 3 60.614 0
-75.2994 184.513 1 3 60.0139 0
71.0198 186.34 1 3 59.4138 0
163.498 -115.133 1 3 58.8137 0
-124.69 156.256 1 3 58.2135 0
22.5227 -200.161 1 3 57.6134 0
105.173 -170.728 1 3 57.0133 0
197.146 -39.4796 1 3 56.4131 0
-192.686 57.7179 1 3 55.813 0
122.591 157.768 1 3 55.2129 0
-162.725 -116.102 1 3 54.6128 0
197.228 -22.6723 1 3 54.0126 0
196.441 37.9649 1 3 53.4125 0
196.631 -33.8805 1 3 52.8124 0
117.343 161.949 1 3 52.2122 0
73.2724 186.06 1 3 51.6121 0
-53.3761 193.53 1 3 51.012 0
119.921 159.934 1 3 50.4119 0
55.9666 192.097 1 3 49.8117 0
169.894 105.837 1 3 49.2116 0
-4.95752 -199.838 1 3 48.6115 0
-14.7147 -199.059 1 3 48.0113 0
-15.6788 198.5 1 3 47.4112 0
178.955 -91.6478 1 3 46.8111 0
25.8674 198.219 1 3 46.211 0
-199.52 -7.75355 1 3 45.6108 0
19.2294 -198.598 1 3 45.0107 0
-148.215 -134.837 1 3 44.4106 0
-146.412 137.265 1 3 43.8105 0
109.922 168.012 1 3 43.2103 0
-150.089 -133.936 1 3 42.6102 0
-111.232 -69.6782 1 3 42.0101 0
-19.6989 200.039 1 3 41.4099 0
4.13483 -200.824 1 3 40.8098 0
84.1497 -183.003 1 3 40.2097 0
170.46 103.721 1 3 39.6096 0
198.934 -25.5801 1 3 39.0094 0
175.762 93.3428 1 3 38.4093 0
31.4615 -198.626 1 3 37.8092 0
1.79593 -199.44 1 3 37.209 0
-81.4178 -182.568 1 3 36.6089 0
54.6619 -192.281 1 3 36.0088 0
-74.1989 -185.619 1 3 35.4087 0
151.45 -131.918 1 3 34.8085 0
-169.689 108.638 1 3 34.2084 0
182.477 -82.0022 1 3 33.6083 0
-170.485 -103.722 1 3 33.0081 0
-195.269 36.3349 1 3 32.408 0
200.012 7.24502 1 3 31.8079 0
50.0621 -193.081 1 3 31.2079 0
-22.5911 198.272 1 3 30.608 0
-190.959 -59.1131 1 3 30.008 0
198.058 -27.501 1 3 29.408 0
-42.3589 -195.986 1 3 28.808 0
-198.016 37.7701 1 3 28.208 0
139.894 -143.985 1 3 27.608 0
-195.216 39.0983 1 3 27.008 0
-179.435 -87.9497 1 3 26.408 0
-173.684 -98.6379 1 3 25.808 0
-168.001 106.993 1 3 25.208 0
98.7098 -173.588 1 3 24.608 0
-197.876 33.4945 1 3 24.0081 0
-166.196 -112.916 1 3 23.4081 0
-193.783 -38.5244 1 3 22.8081 0
144.828 137.571 1 3 22.2081 0
170.403 -103.806 1 3 21.6081 0
-198.92 -32.2344 1 3 21.0081 0
21.7797 -197.664 1 3 20.4081 0
-153.835 128.516 1 3 19.8081 0
189.964 62.038 1 3 19.2081 0
-36.0373 197.111 1 3 18.6081 0
-169.057 -107.033 1 3 18.0081 0
-197.397 -29.9679 1 3 17.4082 0
67.6609 188.68 1 3 16.8082 0
195.039 44.3183 1 3 16.2082 0
-67.3103 188.226 1 3 15.6082 0
-48.2943 194.11 1 3 15.0082 0
-194.796 -45.6109 1 3 14.4082 0
-154.889 -125.728 1 3 13.8082 0
144.43 -138.202 1 3 13.2082 0
43.8148 194.047 1 3 12.6082 0
199.951 -1.73246 1 3 12.0082 0
-123.833 159.345 1 3 11.4082 0
45.9742 195.678 1 3 10.8083 0
-158.049 122.394 1 3 10.2083 0
167.069 109.739 1 3 9.60827 0
3.14924 199.739 1 3 9.00828 0
165.556 -112.394 1 3 8.40829 0
151.689 -129.73 1 3 7.8083 0
184.796 76.2241 1 3 7.20831 0
-110.525 -166.355 1 3 6.60832 0
138.487 144.676 1 3 6.00833 0
181.408 -84.553 1 3 5.40834 0
199.777 11.388 1 3 4.80835 0
-199.607 3.61138 1 3 4.20835 0
200.108 -21.7512 1 3 3.60835 0
186.796 -71.7475 1 3 3.00835 0
193.074 53.5254 1 3 2.40834 0
32.3298 -196.314 1 3 1.80833 0
-164.723 114.403 1 3 1.20833 0
-17.5722 199.319 1 3 0.608333 0
-145.953 -136.74 1 3 0.00833333 0
