# Supplementary material for: Study of tumor growth indicates the existence of an “immunological threshold” separating states of pro- and antitumoral peritumoral inflammation
Source: PLoS One. 2018 Nov 2;13(11):e0202823. doi: 10.1371/journal.pone.0202823 (PMC6214501; doi:10.1371/journal.pone.0202823)
Supplement: S1 Data — File containing the position and radius of particles at simulated times. A detailed description file is provided alongside the data. (ZIP) [file pone.0202823.s004.zip › minimal dataset/competent/4180.csv]

0 0 1.00003 1 379.721 0
1.55917 -1.2417 1.00006 1 415.762 0
6.84761 -1.06014 1.00003 1 145.337 0
-8.08622 4.32298 1.00013 1 1251.87 0
-2.48384 -4.65524 1.00006 1 631.872 0
-13.9956 0.190239 1.00003 1 338.631 0
-0.93184 5.22326 1.00013 1 1212.15 0
-14.9305 5.3985 1.00006 1 555.98 0
-9.01752 -1.60419 1.00003 1 273.714 0
-2.79794 4.50418 1.00013 1 1276 0
-1.24214 3.24754 1.00013 1 1196.07 0
-11.8224 14.0204 1.00003 1 192.125 0
-0.000575631 11.1504 1.00006 1 583.382 0
6.22274 6.12369 1.00006 1 616.662 0
-7.77597 6.2985 1.00013 1 1246.56 0
-8.39678 2.34735 1.00003 1 343.18 0
-5.28528 -0.166138 1.00006 1 708.132 0
-4.35375 5.76101 1.00013 1 1152.84 0
-2.48761 6.47994 1.00013 1 1300.32 0
-12.1293 0.90936 1.00003 1 180.17 0
-3.42252 11.6882 1.00003 1 329.033 0
-2.17716 8.45559 1.00006 1 796.725 0
7.7782 4.86702 1.00003 1 290.243 0
-2.49132 17.6155 1.00003 1 196.807 0
-0.307226 -1.96056 1.00003 1 274.522 0
-13.6887 13.3014 1.00003 1 184.727 0
-7.46569 8.27424 1.00013 1 1151.53 0
4.0459 3.42885 1.00003 1 255.91 0
2.80074 6.66135 1.00006 1 714.453 0
-0.617662 -3.93642 1.00006 1 567.302 0
-4.04326 7.73656 1.00013 1 1078.16 0
3.42153 10.6128 1.00006 1 567.62 0
-4.66426 3.78533 1.00013 1 1308.65 0
4.97745 9.35606 1.00003 1 295.367 0
-9.64211 5.57974 1.00006 1 696.618 0
-10.5771 10.7879 1.00003 1 265.99 0
-1.55654 12.4072 1.00003 1 255.776 0
-0.621464 7.19886 1.00006 1 760.585 0
-9.02132 9.53103 1.00003 1 392.451 0
2.17965 2.70973 1.00006 1 774.65 0
-6.22015 5.04196 1.00013 1 1251.88 0
-12.4398 -1.06646 1.00003 1 182.611 0
-9.33175 7.55532 1.00003 1 347.621 0
-6.53408 14.2016 1.00003 1 329.983 0
-7.77226 -4.83678 1.00003 1 288.643 0
-9.32803 -3.57961 1.00003 1 282.003 0
-5.90596 -4.11782 1.00006 1 670.872 0
8.39952 8.81857 1.00003 1 177.562 0
0.934461 5.94219 1.00013 1 1212.16 0
-2.80175 15.6397 1.00003 1 229.074 0
-6.5305 3.06619 1.00013 1 1204.4 0
7.46797 2.89143 1.00003 1 146.528 0
1.86553 11.8694 1.00006 1 684.25 0
-3.10846 2.52861 1.00013 1 1187.23 0
-3.4189 0.552804 1.00006 1 705.707 0
-5.90987 7.01766 1.00013 1 1152.84 0
-5.59927 8.99343 1.00006 1 717.773 0
0.620338 15.102 1.00006 1 581.668 0
8.70976 10.7947 1.00006 1 572.854 0
-4.35001 -5.37462 1.00006 1 578.356 0
5.28767 11.3318 1.00006 1 498.334 0
-14.6201 7.37414 1.00006 1 597.304 0
-3.73303 9.71252 1.00013 1 1078.17 0
3.11514 -2.49855 1.00006 1 541.539 0
0.313575 1.99056 1.00006 1 844.99 0
-12.1329 12.0447 1.00003 1 311.713 0
-13.3746 4.14172 1.00003 1 279.962 0
-4.66799 14.9207 1.00003 1 371.848 0
3.11106 8.63708 1.00003 1 328.334 0
-14.3096 9.34996 1.00003 1 264.383 0
-1.86678 10.4315 1.00006 1 796.734 0
-8.40033 13.4826 1.00003 1 196.574 0
-5.28883 10.9691 1.00006 1 779.458 0
0.623988 3.96645 1.00006 1 774.658 0
-11.8188 2.88496 1.00003 1 209.613 0
-0.935402 16.3588 1.00003 1 189.909 0
7.1578 0.915731 1.00003 1 271.764 0
-4.9748 1.80951 1.00006 1 761.43 0
-0.310796 9.17473 1.00006 1 760.594 0
2.49014 4.68548 1.00006 1 757.617 0
-10.884 -2.32304 1.00003 1 174.479 0
-7.46171 -2.86098 1.00003 1 239.947 0
-4.03978 -3.39851 1.00003 1 260.508 0
-16.4865 6.65527 1.00003 1 297.908 0
-9.64583 16.715 1.00003 1 249.328 0
-7.15497 10.2501 1.00006 1 717.781 0
-10.263 1.62838 1.00006 1 715.774 0
-15.5514 1.44697 1.00003 1 184.969 0
1.24472 7.91806 1.00006 1 714.462 0
-6.22383 16.1775 1.00003 1 280.037 0
-8.70713 0.371638 1.00003 1 298.949 0
-1.55277 1.27174 1.00006 1 705.715 0
4.04225 14.5644 1.00003 1 187.443 0
7.15364 12.0512 1.00003 1 201.29 0
-13.0642 6.11739 1.00003 1 208.863 0
2.17597 13.8454 1.00006 1 684.259 0
3.73565 1.45296 1.00006 1 671.273 0
0.063901 -6.99196 1.00003 1 138.688 0
3.42539 -0.522751 1.00003 1 168.498 0
-3.72942 -1.42289 1.00006 1 631.88 0
4.35646 5.40466 1.00003 1 221.835 0
-18.0424 7.91285 1.00003 1 134.864 0
0.309868 13.1261 1.00006 1 583.39 0
2.48673 15.8208 1.00006 1 581.676 0
-2.77762 -6.63359 1.00003 1 162.132 0
3.73176 12.5886 1.00006 1 572.863 0
5.59811 13.3075 1.00006 1 567.628 0
2.80438 -4.47428 1.00006 1 567.31 0
-12.7538 8.0931 1.00006 1 555.989 0
4.98143 -1.77942 1.00006 1 541.548 0
5.90839 15.2835 1.00006 1 498.342 0
5.29155 0.196508 1.00006 1 415.771 0
-12.4433 10.0689 1.00003 1 392.46 0
-1.86302 -0.704033 1.00003 1 379.729 0
-7.77973 17.4343 1.00003 1 371.856 0
-10.8875 8.81207 1.00003 1 347.629 0
-9.95254 3.60395 1.00003 1 343.188 0
-15.241 3.42271 1.00003 1 338.639 0
-3.11207 13.664 1.00003 1 329.991 0
-4.97842 12.945 1.00003 1 329.042 0
1.55534 9.89376 1.00003 1 328.342 0
-10.2666 12.7635 1.00003 1 311.721 0
-6.8409 1.09055 1.00003 1 298.957 0
-15.8654 10.6066 1.00003 1 297.916 0
6.84354 10.0753 1.00003 1 295.375 0
8.08909 6.84271 1.00003 1 290.251 0
-5.59568 -2.14195 1.00003 1 288.652 0
-9.63875 -5.55529 1.00003 1 282.012 0
-8.08994 15.4584 1.00003 1 280.045 0
-16.7969 4.67943 1.00003 1 279.97 0
1.24867 -3.21736 1.00003 1 274.53 0
-11.1947 -4.29874 1.00003 1 273.722 0
5.60168 2.1722 1.00003 1 271.772 0
-8.71093 11.5069 1.00003 1 265.999 0
-13.999 11.3255 1.00003 1 264.391 0
-2.17338 -2.67954 1.00003 1 260.517 0
5.91203 4.148 1.00003 1 255.918 0
-1.24594 14.3829 1.00003 1 255.785 0
-15.5548 12.5824 1.00003 1 249.336 0
-7.15142 -0.885151 1.00003 1 239.955 0
-4.35756 16.8965 1.00003 1 229.083 0
4.66693 7.38034 1.00003 1 221.843 0
-11.5084 4.86072 1.00003 1 209.621 0
-11.1981 6.83636 1.00003 1 208.871 0
7.46439 14.0269 1.00003 1 201.298 0
-5.91339 18.1533 1.00003 1 196.816 0
-6.84462 12.226 1.00003 1 196.582 0
-9.95626 14.7393 1.00003 1 192.133 0
0.930983 17.0778 1.00003 1 189.917 0
0.416157 19.0101 1.00003 1 187.451 0
-17.1073 2.70374 1.00003 1 184.977 0
-11.5121 15.9961 1.00003 1 184.735 0
-14.3058 -1.78556 1.00003 1 182.619 0
-13.6852 2.1659 1.00003 1 180.178 0
-3.6747 17.9046 0.210891 3 179.786 0
-13.3785 15.277 0.348297 3 179.187 0
-17.5042 9.85165 0.130313 3 178.587 0
9.54611 5.11416 0.459039 3 177.987 0
6.5332 8.09954 1.00003 1 177.57 0
-12.5983 -2.31516 0.246305 3 177.387 0
-4.59014 18.2001 0.177726 3 176.787 0
8.97031 5.69122 0.239472 3 176.187 0
-14.8727 13.5924 0.143979 3 175.588 0
-18.024 6.49315 0.394294 3 174.988 0
-10.5735 -0.347492 1.00003 1 174.488 0
-9.02104 17.8745 0.176726 3 174.388 0
9.22322 7.67674 0.255054 3 173.788 0
-12.1132 -2.25322 0.218223 3 173.188 0
9.55597 9.64748 0.252554 3 172.588 0
-16.7768 11.7625 0.436874 3 171.988 0
3.93238 16.0207 0.380462 3 171.389 0
-15.1431 0.360973 0.151895 3 170.789 0
-0.38233 17.7048 0.375712 3 170.189 0
-18.1685 5.89293 0.17306 3 169.589 0
-12.1785 -2.89362 0.403293 3 168.989 0
1.86928 0.733887 1.00003 1 168.506 0
2.46917 17.3916 0.492453 3 168.389 0
-1.18743 -5.23765 0.30555 3 167.789 0
-10.953 17.3258 0.219973 3 167.19 0
-17.4463 9.25573 0.362963 3 166.59 0
-1.65795 18.647 0.325382 3 165.99 0
4.42087 -3.10637 0.3068 3 165.39 0
-15.5976 0.18712 0.249388 3 164.79 0
-1.12718 17.8924 0.392377 3 164.19 0
8.58918 12.2383 0.26122 3 163.59 0
3.50771 16.676 0.332465 3 162.991 0
-8.08194 -6.81082 0.149895 3 162.391 0
-6.21629 -6.09366 1.00003 1 162.141 0
-1.34698 -6.08355 0.510535 3 161.791 0
-7.47518 18.7675 0.36188 3 161.191 0
-16.2739 13.8899 0.417626 3 160.591 0
-4.36069 -6.9918 0.537534 3 159.991 0
9.56263 12.0837 0.367213 3 159.391 0
-17.0517 1.19422 0.49387 3 158.792 0
8.28979 15.0369 0.228139 3 158.192 0
4.87143 16.4895 0.510535 3 157.592 0
-11.0815 -5.74886 0.45179 3 156.992 0
1.87071 18.1779 0.400377 3 156.392 0
2.32756 -6.019 0.474121 3 155.792 0
-12.9105 15.9829 0.299634 3 155.193 0
-8.99924 -7.18623 0.662191 3 154.593 0
-18.0989 3.86845 0.507536 3 153.993 0
7.55764 15.734 0.630277 3 153.393 0
-15.2656 -0.320939 0.357963 3 152.793 0
-15.4394 -1.03316 0.35113 3 152.193 0
-9.08045 18.6908 0.576697 3 151.593 0
9.02411 1.63497 0.492203 3 150.994 0
-14.2143 -3.48099 0.696522 3 150.394 0
9.76202 6.3621 0.684356 3 149.794 0
-0.936387 18.659 0.396377 3 149.194 0
10.6486 5.34037 0.562282 3 148.594 0
-6.11345 -7.67375 0.562198 3 147.994 0
-17.5888 5.81593 0.360963 3 147.394 0
-3.68217 -7.8651 0.529117 3 146.795 0
9.33408 3.61014 1.00003 1 146.536 0
-18.3572 5.10125 0.591446 3 146.195 0
-3.3237 18.986 0.600446 3 145.595 0
8.71386 -0.340782 1.00003 1 145.345 0
10.0287 2.21382 0.450623 3 144.995 0
-7.43063 -6.97845 0.479538 3 144.395 0
-12.8666 16.9888 0.606779 3 143.795 0
4.16892 17.4198 0.605529 3 143.195 0
3.21986 18.3506 0.666941 3 142.596 0
-16.399 0.154714 0.5377 3 141.996 0
-18.7043 2.84372 0.598862 3 141.396 0
-15.3457 14.08 0.451873 3 140.796 0
-14.4448 14.8512 0.649359 3 140.196 0
4.44309 -4.17987 0.63436 3 139.596 0
-5.29681 -7.13056 0.36288 3 138.996 0
0.937823 -5.19303 1.00003 1 138.697 0
-10.248 18.2827 0.643526 3 138.397 0
-1.49411 -7.85386 0.760517 3 137.797 0
10.8791 3.32736 0.570948 3 137.197 0
-6.81357 19.4243 0.560282 3 136.597 0
-17.4833 10.6167 0.601696 3 135.997 0
8.08984 -2.31826 0.762684 3 135.397 0
-16.1759 8.63105 1.00003 1 134.872 0
6.70482 -2.77061 0.683356 3 134.797 0
-4.57657 19.1135 0.641859 3 134.198 0
5.47228 -3.3547 0.618444 3 133.598 0
-8.13687 19.7731 0.81318 3 132.998 0
-4.93649 -8.19545 0.723103 3 132.398 0
9.02031 13.2105 0.714771 3 131.798 0
-15.6837 -2.84898 0.72902 3 131.198 0
6.09966 17.0612 0.749935 3 130.599 0
-11.7712 18.0426 0.840595 3 129.999 0
-8.04569 -8.46225 0.932922 3 129.399 0
-12.9073 -4.049 0.729853 3 128.799 0
-2.1853 19.4342 0.621027 3 128.199 0
10.1092 8.72577 0.609528 3 127.599 0
-0.268388 -8.66475 0.700438 3 126.999 0
-19.5584 8.79237 0.728103 3 126.4 0
-9.76872 -8.41701 0.791765 3 125.8 0
10.1353 0.77429 0.697272 3 125.2 0
-19.3329 4.03454 0.717354 3 124.6 0
-1.14284 -9.93845 0.832179 3 124 0
-15.6957 -4.20522 0.625777 3 123.4 0
10.2444 10.278 0.561365 3 122.8 0
-13.9146 16.1042 0.632693 3 122.201 0
-10.305 -7.06475 0.647776 3 121.601 0
-17.4313 13.0481 0.897174 3 121.001 0
7.7294 17.2515 0.832929 3 120.401 0
10.7049 12.5591 0.870259 3 119.801 0
-16.6323 -1.46871 0.921089 3 119.201 0
11.4284 1.85833 0.987001 3 118.601 0
11.8534 4.43101 0.905424 3 118.002 0
-13.746 18.3337 1 3 117.402 0
3.76138 -6.13256 0.844845 3 116.802 0
-9.51254 -9.98695 0.797848 3 116.202 0
9.63562 -1.9304 0.832762 3 115.602 0
10.8191 7.46065 0.844095 3 115.002 0
9.19523 15.9088 0.962919 3 114.402 0
-11.6897 -7.35806 0.768017 3 113.803 0
2.00911 -7.45612 1 3 113.203 0
-18.4571 1.36339 0.904174 3 112.603 0
-6.295 -9.22736 0.982835 3 112.003 0
-7.84797 -10.2745 0.890425 3 111.403 0
-19.0374 12.1247 0.936671 3 110.803 0
-18.9253 10.2922 0.877259 3 110.203 0
10.8315 -0.669546 0.894508 3 109.604 0
-20.1712 2.18944 1 3 109.004 0
-0.919659 20.4962 1 3 108.404 0
-17.6735 -0.129156 0.764684 3 107.804 0
12.6756 0.315739 1 3 107.204 0
-20.9913 9.79658 0.895174 3 106.604 0
11.2851 9.45131 0.77235 3 106.005 0
13.0311 2.97744 0.958836 3 105.405 0
5.49927 -5.42426 0.994167 3 104.805 0
7.13993 -4.36982 0.929838 3 104.205 0
-17.3715 -3.27026 1 3 103.605 0
1.2998 -9.32282 1 3 103.005 0
11.4051 11.0421 0.796848 3 102.405 0
8.84305 -3.77306 0.86476 3 101.806 0
-18.5535 -1.65669 1 3 101.206 0
6.96946 -6.7747 1 3 100.606 0
3.67448 -8.5276 0.982001 3 100.006 0
5.12748 -7.30125 0.91109 3 99.4061 0
-20.9264 11.7 1 3 98.8063 0
-19.7851 7.16778 0.888508 3 98.2064 0
0.715887 -11.1872 0.952087 3 97.6066 0
-15.5694 16.0779 0.995334 3 97.0067 0
-12.2794 19.8879 1 3 96.4069 0
-14.397 -5.1458 0.978752 3 95.807 0
-22.6705 10.7218 1 3 95.2071 0
6.48647 -8.71553 1 3 94.6073 0
-2.76962 -9.09459 1 3 94.0074 0
13.0127 10.2407 0.991667 3 93.4076 0
-10.283 19.9284 1 3 92.8077 0
2.99168 -10.389 1 3 92.2079 0
-17.2232 14.9502 1 3 91.608 0
5.28772 18.6104 1 3 91.0082 0
-4.50172 -10.0917 1 3 90.4083 0
2.33206 -12.2815 1 3 89.8085 0
-20.4315 5.37171 1 3 89.2086 0
-21.5013 3.68241 1 3 88.6088 0
8.60382 -5.62693 1 3 88.0089 0
-7.32611 21.4001 1 3 87.409 0
-1.02255 -11.9462 0.945004 3 86.8092 0
-11.3055 21.6466 1 3 86.2093 0
-11.2464 -9.4303 1 3 85.6095 0
-6.2032 -11.2083 1 3 85.0096 0
11.0561 -3.09492 1 3 84.4098 0
-19.742 -0.0489255 1 3 83.8099 0
-17.3716 16.9447 1 3 83.2101 0
-12.5294 -5.80276 1 3 82.6102 0
3.79688 19.9437 1 3 82.0104 0
-2.21954 22.0149 1 3 81.4105 0
-15.7308 18.0883 1 3 80.8107 0
-22.1267 1.77003 1 3 80.2108 0
-14.2409 20.2713 1 3 79.611 0
12.2632 6.32037 1 3 79.0111 0
10.5084 -5.01849 1 3 78.4112 0
4.97439 -10.0236 1 3 77.8114 0
-3.60109 20.5712 1 3 77.2115 0
10.4917 14.4196 1 3 76.6117 0
-19.0228 14.0764 1 3 76.0118 0
12.4573 -1.67213 1 3 75.412 0
7.23811 19.0484 1 3 74.8121 0
12.5297 -4.44717 1 3 74.2123 0
-20.9869 13.6991 1 3 73.6124 0
-20.5541 -1.87552 1 3 73.0126 0
8.44018 -8.12956 1 3 72.4127 0
-2.76949 -11.0912 1 3 71.8129 0
-16.2873 -5.72032 1 3 71.213 0
0.521984 -13.131 1 3 70.6132 0
-17.7259 18.9103 1 3 70.0133 0
13.699 4.92721 1 3 69.4134 0
12.6076 8.28736 1 3 68.8136 0
14.1534 6.96807 1 3 68.2137 0
10.0762 -6.9799 1 3 67.6139 0
-11.0307 -11.4184 1 3 67.014 0
14.2883 -0.867485 1 3 66.4142 0
-19.1691 16.0693 1 3 65.8143 0
-14.4573 -7.12359 1 3 65.2145 0
-4.45125 -12.1721 1 3 64.6146 0
-9.30647 21.6737 1 3 64.0148 0
1.8506 20.4028 1 3 63.4146 0
14.3011 1.48074 1 3 62.8145 0
-5.59367 20.4036 1 3 62.2144 0
-22.5683 8.72448 1 3 61.6143 0
11.1182 16.3186 1 3 61.0141 0
-10.0606 23.526 1 3 60.414 0
11.9811 -6.3703 1 3 59.8139 0
6.85622 -10.6994 1 3 59.2137 0
12.5739 12.418 1 3 58.6136 0
0.486211 21.9179 1 3 58.0135 0
-16.2402 20.2483 1 3 57.4134 0
4.29617 -11.905 1 3 56.8132 0
10.401 -8.95284 1 3 56.2131 0
8.76497 -10.1023 1 3 55.613 0
-18.2836 -7.09291 1 3 55.0128 0
12.4918 14.4158 1 3 54.4127 0
9.48771 17.8759 1 3 53.8126 0
2.44706 22.3114 1 3 53.2125 0
13.9324 -3.02187 1 3 52.6123 0
14.4657 -4.94936 1 3 52.0122 0
-19.3652 -3.48378 1 3 51.4121 0
13.1182 16.3151 1 3 50.8119 0
-4.16235 22.4897 1 3 50.2118 0
-21.6704 6.93871 1 3 49.6117 0
-22.7422 5.25095 1 3 49.0116 0
-19.5254 18.0374 1 3 48.4114 0
4.39318 21.8527 1 3 47.8113 0
5.8825 20.5189 1 3 47.2112 0
1.14108 23.8262 1 3 46.611 0
-9.05578 -11.7285 1 3 46.0109 0
-23.6671 7.05332 1 3 45.4108 0
-0.822208 23.4448 1 3 44.8107 0
-1.07732 -14.3319 1 3 44.2105 0
-18.1854 -5.09617 1 3 43.6104 0
-21.737 -0.19212 1 3 43.0103 0
-6.09919 22.9782 1 3 42.4102 0
-21.1326 15.6935 1 3 41.81 0
6.1783 -12.5805 1 3 41.2099 0
-21.3526 -3.70866 1 3 40.6098 0
-22.7296 12.7196 1 3 40.0096 0
1.89786 -14.5818 1 3 39.4095 0
15.9129 0.296419 1 3 38.8094 0
14.954 3.37104 1 3 38.2093 0
11.444 18.2915 1 3 37.6091 0
-23.4801 3.392 1 3 37.009 0
3.81798 23.7678 1 3 36.4089 0
-8.07997 23.2523 1 3 35.8087 0
-24.3496 9.63502 1 3 35.2086 0
-7.38261 -12.8234 1 3 34.6085 0
-24.7205 4.96091 1 3 34.0084 0
-2.64242 -13.0873 1 3 33.4082 0
-18.2282 20.8463 1 3 32.8081 0
-23.6303 0.451197 1 3 32.208 0
-13.2681 22.0229 1 3 31.6079 0
-22.8757 14.7137 1 3 31.0079 0
-3.84424 -14.687 1 3 30.408 0
-2.7626 23.9387 1 3 29.808 0
-12.0583 23.6139 1 3 29.208 0
6.29294 22.4764 1 3 28.608 0
-13.0239 -8.51838 1 3 28.008 0
16.565 2.18674 1 3 27.408 0
14.5045 8.92143 1 3 26.808 0
-16.3849 -7.71792 1 3 26.208 0
14.4208 11.6504 1 3 25.608 0
9.51568 19.8752 1 3 25.008 0
3.7502 -13.8285 1 3 24.408 0
-15.2678 21.9937 1 3 23.8081 0
-6.85173 24.8308 1 3 23.2081 0
-14.936 -9.09507 1 3 22.6081 0
15.5894 5.57806 1 3 22.0081 0
2.51157 25.2821 1 3 21.4081 0
-4.70605 24.4128 1 3 20.8081 0
-1.36502 25.3693 1 3 20.2081 0
-24.9064 1.99076 1 3 19.6081 0
12.3059 -8.34374 1 3 19.0081 0
16.051 7.59349 1 3 18.4081 0
-5.63 -13.7868 1 3 17.8081 0
15.9216 10.3276 1 3 17.2082 0
16.9798 4.14238 1 3 16.6082 0
-10.3137 -13.2833 1 3 16.0082 0
-12.9061 -10.5434 1 3 15.4082 0
-12.5529 -12.7148 1 3 14.8082 0
7.83381 20.9575 1 3 14.2082 0
-17.1866 22.5536 1 3 13.6082 0
-22.5481 -2.02009 1 3 13.0082 0
17.4419 9.02914 1 3 12.4082 0
-14.8292 -11.0916 1 3 11.8082 0
15.7627 -2.21789 1 3 11.2082 0
-24.4318 11.6686 1 3 10.6083 0
-3.3239 25.8583 1 3 10.0083 0
9.61138 21.8729 1 3 9.40828 0
13.917 -6.87221 1 3 8.80828 0
-16.8351 -9.72142 1 3 8.20829 0
-18.7173 -9.04534 1 3 7.6083 0
17.3884 -1.05284 1 3 7.00831 0
-14.5215 -13.0677 1 3 6.40832 0
-22.6418 18.5491 1 3 5.80833 0
-48.5944 51.0145 1 3 5.20834 0
28.7223 -106.651 1 3 4.60835 0
49.9488 -124.224 1 3 4.00836 0
-63.6353 135.056 1 3 3.40835 0
111.361 -126.631 1 3 2.80834 0
137.204 116.63 1 3 2.20833 0
178.914 63.0438 1 3 1.60833 0
194.991 20.2406 1 3 1.00833 0
187.599 -67.5299 1 3 0.408333 0
