# Supplementary material for: Study of tumor growth indicates the existence of an “immunological threshold” separating states of pro- and antitumoral peritumoral inflammation
Source: PLoS One. 2018 Nov 2;13(11):e0202823. doi: 10.1371/journal.pone.0202823 (PMC6214501; doi:10.1371/journal.pone.0202823)
Supplement: S1 Data — File containing the position and radius of particles at simulated times. A detailed description file is provided alongside the data. (ZIP) [file pone.0202823.s004.zip › minimal dataset/competent/2420.csv]

0 0 1.00026 2 26.758 0
-3.20665 1.19494 1.00052 2 393.718 0
3.30552 1.77215 1.00052 2 418.72 0
-7.11109 6.87102 1.00052 2 458.227 0
0.893815 2.87082 1.00052 2 464.692 0
-3.33103 6.87302 1.00026 2 5.10834 0
0.909736 7.2866 1.00052 2 444.172 0
-5.58322 1.18373 1.00052 2 382.354 0
-4.48489 -0.488948 1.00052 2 505.315 0
-1.16391 6.95517 1.00052 2 473.431 0
0.18215 4.74103 1.00052 2 464.7 0
-8.4112 9.11022 1.00052 2 458.235 0
-0.427504 8.8159 1.00052 2 444.18 0
2.38088 4.46401 1.00052 2 418.728 0
-1.95335 4.46875 1.00052 2 393.726 0
-4.25727 4.09742 1.00052 2 382.362 0
-1.06873 2.48158 1.00026 2 26.7663 0
-5.69839 8.35157 1.00026 2 5.11667 0
