# Supplementary material for: Study of tumor growth indicates the existence of an “immunological threshold” separating states of pro- and antitumoral peritumoral inflammation
Source: PLoS One. 2018 Nov 2;13(11):e0202823. doi: 10.1371/journal.pone.0202823 (PMC6214501; doi:10.1371/journal.pone.0202823)
Supplement: S1 Data — File containing the position and radius of particles at simulated times. A detailed description file is provided alongside the data. (ZIP) [file pone.0202823.s004.zip › minimal dataset/competent/15480.csv]

0 0 1.00003 0 11842.6 0
-10.3177 4.1993 1.00013 0 12761.6 0
-1.36739 -1.44642 1.00006 0 12108.2 0
0.207677 5.29949 1.00013 0 12719.5 0
-3.10732 4.29465 1.00013 0 12787.2 0
-1.15974 3.84001 1.00013 0 12702.5 0
-1.53251 11.0412 1.00006 0 12057.2 0
-7.00251 5.20392 1.00013 0 12756 0
-9.15731 0.371566 1.00003 0 11804.1 0
-3.89471 0.921467 1.00006 0 12188.3 0
-3.68739 6.20867 1.00013 0 12656.7 0
-1.73983 5.75402 1.00013 0 12812.9 0
-5.4286 11.9503 1.00003 0 11789.1 0
-2.31988 7.66784 1.00006 0 12281.4 0
-8.1629 9.03178 1.00013 0 12655.4 0
3.52287 6.3041 1.00006 0 12195 0
-4.26749 8.12258 1.00013 0 12577.7 0
3.7379 11.5839 1.00006 0 12040.6 0
-4.47475 2.83541 1.00013 0 12821.7 0
-8.37001 3.74478 1.00006 0 12176.2 0
-8.95019 5.65852 1.00003 0 11722.6 0
-2.21722 12.5027 0.614475 0 11711.9 0
-0.372288 7.21334 1.00006 0 12243.5 0
0.787818 3.3855 1.00006 0 12258.2 0
-5.05495 4.74934 1.00013 0 12761.6 0
-10.8979 6.11317 1.00003 0 11808.8 0
-7.37641 12.4049 1.00003 0 11790.2 0
-6.63047 -1.99646 1.00003 0 11746.5 0
1.57528 6.75884 1.00013 0 12719.6 0
-6.42234 3.29028 1.00013 0 12711.3 0
-0.165013 12.5004 1.00006 0 12163.2 0
-2.52712 2.38068 1.00013 0 12693.2 0
-4.68311 -2.45181 1.00006 0 12185.8 0
-5.63498 6.66318 1.00013 0 12656.7 0
-7.58264 7.11792 1.00006 0 12198.5 0
1.297 13.7697 0.935815 0 11967.7 0
-4.84783 10.0363 1.00013 0 12577.7 0
1.36809 1.47176 1.00006 0 12332.2 0
-2.90013 9.58179 1.00003 0 11834.3 0
4.31907 9.66936 1.00003 0 11788.4 0
-3.48032 11.4957 1.00006 0 12281.4 0
-12.6701 6.14281 0.281166 0 11649.4 0
-8.74335 10.9452 1.00006 0 12263.3 0
2.73556 2.93122 1.00006 0 12258.2 0
-5.84238 1.37629 1.00006 0 12244.3 0
-0.952435 9.1272 1.00006 0 12243.5 0
3.31573 1.01724 1.00006 0 12240.3 0
-6.21527 8.57712 1.00006 0 12198.5 0
0.995113 8.67262 1.00006 0 12195 0
-8.53042 -1.34244 0.825043 0 11757.4 0
-1.94873 0.467479 1.00006 0 12185.8 0
2.36257 10.1321 1.00006 0 12163.2 0
3.58231 -0.604081 0.64317 0 12149.6 0
2.15526 4.8448 1.00003 0 11676.1 0
1.63314 11.9998 0.865904 0 12055.4 0
-11.6852 2.73992 1.00003 0 11856.1 0
-3.31505 -0.992623 1.00003 0 11842.6 0
-11.2082 8.66113 1.00003 0 11808.8 0
-9.73764 2.28545 1.00003 0 11804.1 0
0.415071 10.5864 1.00003 0 11788.4 0
-7.20998 -0.0829438 1.00003 0 11757.4 0
4.19092 5.24267 0.254168 0 11748.2 0
-0.579542 1.92602 1.00003 0 11728.7 0
-5.26257 -0.537748 1.00003 0 11716.9 0
-7.78992 1.831 1.00003 0 11695.2 0
-4.17365 12.9286 0.591977 0 11683.7 0
2.94281 8.21816 1.00003 0 11676.1 0
-17.5641 -7.52677 1.00003 0 11663.2 0
-9.53048 7.57245 1.00003 0 11662.4 0
-6.79592 10.4907 1.00003 0 11649.4 0
1.94713 -0.442534 1.00003 0 11619.8 0
-2.9855 -2.00437 0.0608957 3 206.98 0
-9.28024 8.70798 0.0643957 3 203.381 0
0.863645 -0.684863 0.10998 3 200.381 0
-10.466 7.07818 0.0226452 3 199.782 0
3.52638 7.35033 0.0459787 3 199.182 0
-9.29562 9.23985 0.149562 3 197.382 0
-7.85096 -2.15387 0.207474 3 195.583 0
0.722728 -0.734181 0.0392286 3 194.383 0
-12.0994 6.11897 0.202308 3 193.783 0
-8.97401 12.1131 0.183643 3 193.183 0
-3.64601 -2.05401 0.0683125 3 192.583 0
-11.7553 5.28315 0.162561 3 191.984 0
-8.54074 12.1253 0.161644 3 190.184 0
-11.4264 4.90844 0.22364 3 188.984 0
3.43778 7.32385 0.0229785 3 188.384 0
-3.09252 -2.01165 0.0424787 3 187.185 0
-11.9819 5.59641 0.177893 3 186.585 0
-4.9774 13.0928 0.122563 3 185.985 0
-7.64894 -2.39365 0.0803127 3 185.385 0
2.67765 12.1174 0.143729 3 184.785 0
-3.81336 -3.04942 0.0546456 3 184.185 0
2.69042 12.6288 0.331132 3 183.586 0
4.59126 10.7975 0.123147 3 182.986 0
4.10217 1.82118 0.123313 3 182.386 0
3.1829 4.11203 0.262887 3 181.786 0
2.26586 12.9899 0.224806 3 181.186 0
3.68516 7.39726 0.10648 3 180.586 0
-6.21257 12.9905 0.241055 3 179.986 0
1.67945 14.8309 0.189725 3 179.387 0
-0.0751528 -1.29155 0.306384 3 178.787 0
-12.3137 6.31049 0.082646 3 178.187 0
4.14589 7.64316 0.31455 3 177.587 0
-9.15131 9.36334 0.0386453 3 176.987 0
-10.3518 0.346662 0.176476 3 176.387 0
-2.08906 -2.25368 0.082146 3 175.787 0
-9.58189 -0.820651 0.252221 3 175.188 0
-5.86392 -3.11345 0.313633 3 174.588 0
-1.40948 13.028 0.339798 3 173.988 0
-11.6917 4.11556 0.326965 3 173.388 0
1.6707 -2.57622 0.271219 3 172.788 0
4.52591 7.14043 0.289718 3 172.188 0
4.97678 10.7579 0.240972 3 171.589 0
-9.45376 -1.18014 0.0953963 3 170.989 0
-10.321 -0.111326 0.241805 3 170.389 0
-5.40673 -3.61141 0.363463 3 169.789 0
-8.7545 12.5755 0.316633 3 169.189 0
-8.11453 -2.70341 0.368046 3 168.589 0
4.28495 8.31199 0.330215 3 167.989 0
-2.56647 -2.1632 0.384461 3 167.39 0
-3.36219 -2.2876 0.295801 3 166.79 0
-0.957764 -2.7254 0.342048 3 166.19 0
-10.4943 1.01102 0.464705 3 165.59 0
-7.47676 -3.02638 0.323382 3 164.99 0
-6.40206 -3.19347 0.209307 3 164.39 0
-12.2797 3.85521 0.218057 3 163.79 0
0.725004 -1.31479 0.493203 3 163.191 0
-8.45807 13.1307 0.291968 3 162.591 0
-3.41634 -2.93574 0.35613 3 161.991 0
2.94056 -1.42695 0.39921 3 161.391 0
2.16672 -1.95237 0.525618 3 160.791 0
-10.9594 0.231667 0.402127 3 160.191 0
-9.81221 8.97372 0.426542 3 159.591 0
-6.16629 -3.74053 0.384128 3 158.992 0
-13.1947 5.49582 0.543283 3 158.392 0
-2.65885 -3.34529 0.507286 3 157.792 0
-9.30696 9.73017 0.326465 3 157.192 0
-6.87567 13.5711 0.265053 3 156.592 0
0.207667 14.6242 0.444624 3 155.992 0
4.24411 3.45147 0.594279 3 155.392 0
-12.1014 4.77643 0.386294 3 154.793 0
-7.97346 13.8958 0.593196 3 154.193 0
3.6087 4.77283 0.454373 3 153.593 0
-10.1181 10.9633 0.362796 3 152.993 0
-10.2354 9.97307 0.630777 3 152.393 0
2.16319 15.8727 0.433374 3 151.793 0
-10.6372 -0.748682 0.442457 3 151.193 0
4.07918 2.3922 0.44604 3 150.594 0
-9.98994 -0.534341 0.214557 3 149.994 0
-8.43148 14.9523 0.546533 3 149.394 0
4.4954 0.0880767 0.493037 3 148.794 0
8.52779 9.95874 0.631027 3 148.194 0
-0.0355007 -2.09383 0.481871 3 147.594 0
4.52839 4.51067 0.49637 3 146.995 0
-6.0589 13.7995 0.575031 3 146.395 0
-9.04697 -2.65878 0.567281 3 145.795 0
-4.8564 13.9439 0.626027 3 145.195 0
-7.1442 -3.87522 0.58828 3 144.595 0
-1.78617 -2.89059 0.482538 3 143.995 0
-3.05519 13.4529 0.513702 3 143.395 0
5.46411 6.98283 0.656025 3 142.796 0
-0.63568 14.0224 0.593029 3 142.196 0
-12.9923 1.80187 0.587447 3 141.596 0
1.78465 16.8841 0.641359 3 140.996 0
-11.2998 10.0954 0.434041 3 140.396 0
-13.0283 4.33447 0.612028 3 139.796 0
-9.86074 -3.38611 0.524118 3 139.196 0
0.929535 -2.32604 0.509786 3 138.597 0
-11.6368 1.08378 0.641443 3 137.997 0
-8.34905 -3.68439 0.62711 3 137.397 0
-12.0294 7.26712 0.617028 3 136.797 0
6.02748 9.48115 0.715854 3 136.197 0
5.13188 5.60646 0.751685 3 135.597 0
-13.1956 6.8694 0.613195 3 134.997 0
-0.0151409 -3.19988 0.621944 3 134.398 0
-11.3218 -1.66637 0.576447 3 133.798 0
5.28946 8.30269 0.668774 3 133.198 0
-10.0114 -1.78138 0.695189 3 132.598 0
4.88229 1.26664 0.584363 3 131.998 0
-11.0358 11.0596 0.559782 3 131.398 0
-3.65029 14.4962 0.687439 3 130.798 0
1.03006 15.5156 0.756684 3 130.199 0
-12.2922 10.7453 0.735019 3 129.599 0
3.53295 -2.51996 0.843595 3 128.999 0
-13.3341 3.06945 0.652109 3 128.399 0
-4.44075 -4.21231 0.776766 3 127.799 0
5.59317 0.071119 0.594446 3 127.199 0
1.31026 -3.52153 0.740519 3 126.599 0
5.28334 2.56372 0.767684 3 126 0
-2.04907 14.3999 0.847594 3 125.4 0
3.68178 13.4616 0.877176 3 124.8 0
-9.31855 13.8718 0.731019 3 124.2 0
-5.59092 15.0216 0.678773 3 123.6 0
-14.4859 6.03273 0.792182 3 123 0
-2.90594 15.7931 0.787849 3 122.401 0
-11.7311 -0.493248 0.622611 3 121.801 0
3.29327 -4.16139 0.81593 3 121.201 0
5.87984 4.12938 0.904007 3 120.601 0
-4.51773 16.1209 0.848428 3 120.001 0
-11.0964 -2.98146 0.758934 3 119.401 0
-7.71877 -5.35711 1 3 118.801 0
-12.9553 8.3171 0.779433 3 118.202 0
2.67403 14.7807 0.772683 3 117.602 0
6.56506 6.08774 0.757768 3 117.002 0
-12.9554 0.345617 0.829846 3 116.402 0
5.68808 11.7208 0.955003 3 115.802 0
-13.4827 9.79499 0.789099 3 115.202 0
-14.3783 7.64148 0.793515 3 114.602 0
7.0678 2.9167 0.787765 3 114.003 0
-7.07851 14.9955 0.805097 3 113.403 0
6.42924 1.33036 0.916589 3 112.803 0
3.30874 16.2959 0.782266 3 112.203 0
4.25822 15.033 0.798181 3 111.603 0
7.23107 10.7374 0.876759 3 111.003 0
6.59274 7.79088 0.725603 3 110.403 0
-14.3798 1.30265 0.845678 3 109.804 0
0.240381 -4.61733 0.792598 3 109.204 0
-12.8692 -1.61021 0.937005 3 108.604 0
-6.22107 16.4468 0.879009 3 108.004 0
-0.751778 15.4764 0.842595 3 107.404 0
-5.84405 -4.82456 0.755101 3 106.804 0
6.96232 -0.387397 0.846261 3 106.204 0
-3.36701 17.3322 0.818263 3 105.605 0
-4.30898 -5.68834 0.706771 3 105.005 0
7.61941 4.74247 0.932838 3 104.405 0
-1.21905 -4.02475 0.787682 3 103.805 0
-1.67663 16.9694 0.903507 3 103.205 0
9.05074 11.4988 0.991001 3 102.605 0
1.18729 18.6662 1 3 102.005 0
5.54726 13.6711 1 3 101.406 0
8.91791 8.41439 0.960086 3 100.806 0
-2.79422 -4.82963 0.982585 3 100.206 0
-9.42969 -4.67794 0.841262 3 99.6061 0
-15.1873 9.25152 1 3 99.0062 0
-16.1401 0.606269 1 3 98.4064 0
1.88942 -5.22534 0.946421 3 97.8065 0
-10.1633 12.3522 1 3 97.2067 0
2.93448 17.9387 0.892258 3 96.6068 0
5.9152 15.7308 1 3 96.007 0
0.186573 17.007 0.947587 3 95.4071 0
5.01341 -1.41104 1 3 94.8072 0
-8.05705 16.4683 0.956836 3 94.2074 0
-14.6669 4.2492 1 3 93.6075 0
-12.1127 12.4277 0.95117 3 93.0077 0
8.77941 -0.712252 0.9955 3 92.4078 0
-12.9182 14.8976 0.963503 3 91.808 0
6.83093 -2.24326 1 3 91.2081 0
8.83287 3.19583 1 3 90.6083 0
7.58166 14.6267 1 3 90.0084 0
8.25412 6.56926 1 3 89.4086 0
-9.82198 15.6276 1 3 88.8087 0
-11.1212 14.1081 1 3 88.2089 0
-2.78138 19.0548 1 3 87.609 0
-14.5459 -0.601359 1 3 87.0091 0
7.41475 12.6343 1 3 86.4093 0
-6.11941 -6.55857 1 3 85.8094 0
9.5635 5.0573 1 3 85.2096 0
-11.6608 16.4116 1 3 84.6097 0
5.14939 -3.40606 1 3 84.0099 0
-16.1668 7.50788 1 3 83.41 0
-17.3104 9.1465 1 3 82.8102 0
-7.86287 -7.53238 1 3 82.2103 0
-14.6458 -2.59742 1 3 81.6105 0
10.2149 9.88389 1 3 81.0106 0
-0.815947 18.6847 1 3 80.4108 0
-1.08273 -5.82621 1 3 79.8109 0
-10.061 17.6119 1 3 79.2111 0
8.35189 1.2395 1 3 78.6112 0
11.5737 8.41642 1 3 78.0113 0
6.95643 -4.26255 1 3 77.4115 0
-12.888 -3.55507 1 3 76.8116 0
-12.3722 18.2807 1 3 76.2118 0
-4.56644 -7.81271 1 3 75.6119 0
8.61436 -3.14742 1 3 75.0121 0
-15.7417 2.5643 1 3 74.4122 0
4.7441 17.3514 1 3 73.8124 0
-16.2183 5.50956 1 3 73.2125 0
-9.58278 -6.51229 1 3 72.6127 0
-6.31029 -8.79166 1 3 72.0128 0
10.2698 1.8047 1 3 71.413 0
-17.6934 1.86428 1 3 70.8131 0
0.685687 -6.75664 1 3 70.2132 0
-11.2708 -4.73202 1 3 69.6134 0
-17.2951 3.82414 1 3 69.0135 0
-13.9162 13.2067 1 3 68.4137 0
10.2177 6.94628 1 3 67.8138 0
10.8162 -0.118767 1 3 67.214 0
-5.08051 17.9423 1 3 66.6141 0
3.51921 -6.28581 1 3 66.0143 0
-7.06749 18.1586 1 3 65.4144 0
-14.4718 11.2865 1 3 64.8146 0
10.9989 3.66644 1 3 64.2147 0
-14.8847 14.9559 1 3 63.6147 0
-2.83905 -6.80939 1 3 63.0146 0
8.38963 16.4554 1 3 62.4144 0
-16.4429 10.9477 1 3 61.8143 0
-8.79698 19.1618 1 3 61.2142 0
-16.3882 -1.37809 1 3 60.614 0
11.6548 5.55523 1 3 60.0139 0
-13.6353 16.7306 1 3 59.4138 0
9.22561 13.4815 1 3 58.8137 0
-15.8856 12.8685 1 3 58.2135 0
11.0303 11.7099 1 3 57.6134 0
-13.1418 -5.53908 1 3 57.0133 0
-1.12062 -7.82615 1 3 56.4131 0
5.30948 -5.39617 1 3 55.813 0
-18.557 5.37499 1 3 55.2129 0
2.34374 -7.9014 1 3 54.6128 0
-4.60077 19.8826 1 3 54.0126 0
-18.1586 7.33476 1 3 53.4125 0
6.73139 17.5728 1 3 52.8124 0
-4.59057 -9.81087 1 3 52.2122 0
0.46829 20.5537 1 3 51.6121 0
-10.7726 19.4807 1 3 51.012 0
13.1696 4.2502 1 3 50.4119 0
-8.05343 -9.7714 1 3 49.8117 0
12.5139 2.36076 1 3 49.2116 0
8.74211 -5.16152 1 3 48.6115 0
-1.5307 20.6157 1 3 48.0113 0
-6.58773 20.0989 1 3 47.4112 0
-11.5649 -6.76454 1 3 46.8111 0
0.590847 -8.8597 1 3 46.211 0
-17.8793 12.7109 1 3 45.6108 0
10.0307 15.3123 1 3 45.0107 0
11.2149 13.7009 1 3 44.4106 0
-14.8962 -4.58131 1 3 43.8105 0
-2.84825 -8.83354 1 3 43.2103 0
-1.13667 -9.8681 1 3 42.6102 0
7.09542 -6.29657 1 3 42.0101 0
-18.0065 -0.1117 1 3 41.4099 0
-13.3235 -7.71362 1 3 40.8098 0
-16.4917 -3.37531 1 3 40.2097 0
-16.8558 14.6174 1 3 39.6096 0
-9.60661 -8.51227 1 3 39.0094 0
2.41605 20.2122 1 3 38.4093 0
12.3889 10.2427 1 3 37.8092 0
4.06474 -8.92882 1 3 37.209 0
4.26581 19.2932 1 3 36.6089 0
-19.1913 3.18944 1 3 36.0088 0
-2.88042 -10.8473 1 3 35.4087 0
-19.3031 8.97481 1 3 34.8085 0
5.34927 -7.39574 1 3 34.2084 0
-18.4458 10.793 1 3 33.6083 0
10.2837 -2.04589 1 3 33.0081 0
-16.7382 -5.36068 1 3 32.408 0
-15.6335 16.8103 1 3 31.8079 0
8.89204 -7.1738 1 3 31.2079 0
-20.0549 6.70017 1 3 30.608 0
-19.5684 1.16894 1 3 30.008 0
-18.2548 -2.09612 1 3 29.408 0
-3.3507 21.4439 1 3 28.808 0
-9.50879 21.0306 1 3 28.208 0
6.25603 19.5155 1 3 27.608 0
10.4018 -4.04437 1 3 27.008 0
12.9789 12.159 1 3 26.408 0
2.31753 -9.8994 1 3 25.808 0
-11.5907 -8.76432 1 3 25.208 0
12.7699 0.37785 1 3 24.608 0
5.84519 -9.83872 1 3 24.0081 0
4.09204 21.2929 1 3 23.4081 0
13.0104 7.02556 1 3 22.8081 0
-5.39939 21.7157 1 3 22.2081 0
-7.65806 21.7886 1 3 21.6081 0
-17.6047 16.4717 1 3 21.0081 0
7.12963 -8.30572 1 3 20.4081 0
-20.4536 4.74031 1 3 19.8081 0
10.1999 17.3051 1 3 19.2081 0
-1.16288 -11.8703 1 3 18.6081 0
-14.9708 -6.57954 1 3 18.0081 0
10.5391 -6.03953 1 3 17.4082 0
-6.33341 -10.792 1 3 16.8082 0
8.52791 18.4505 1 3 16.2082 0
-19.8816 -0.806358 1 3 15.6082 0
-15.1291 -8.574 1 3 15.0082 0
-20.4382 10.6215 1 3 14.4082 0
-21.1994 8.34008 1 3 13.8082 0
12.219 -1.54477 1 3 13.2082 0
-18.358 -4.09344 1 3 12.6082 0
12.3371 -3.54103 1 3 12.0082 0
-20.1299 -2.79085 1 3 11.4082 0
0.580348 -10.8905 1 3 10.8083 0
1.91923 22.1302 1 3 10.2083 0
1.20319 -12.783 1 3 9.60827 0
6.0291 21.6774 1 3 9.00828 0
-4.53863 -60.2374 1 3 8.40829 0
-22.2487 69.7874 1 3 7.8083 0
12.4305 94.988 1 3 7.20831 0
42.4564 106.727 1 3 6.60832 0
-112.403 -69.6489 1 3 6.00833 0
-58.2531 -134.852 1 3 5.40834 0
150.393 48.7081 1 3 4.80835 0
94.5586 138.237 1 3 4.20835 0
140.04 107.518 1 3 3.60835 0
7.48966 183.254 1 3 3.00835 0
188.689 21.2595 1 3 2.40834 0
-192.267 26.7995 1 3 1.80833 0
-131.397 147.278 1 3 1.20833 0
14.9298 198.793 1 3 0.608333 0
-96.6556 175.093 1 3 0.00833333 0
