# Supplementary material for: Study of tumor growth indicates the existence of an “immunological threshold” separating states of pro- and antitumoral peritumoral inflammation
Source: PLoS One. 2018 Nov 2;13(11):e0202823. doi: 10.1371/journal.pone.0202823 (PMC6214501; doi:10.1371/journal.pone.0202823)
Supplement: S1 Data — File containing the position and radius of particles at simulated times. A detailed description file is provided alongside the data. (ZIP) [file pone.0202823.s004.zip › minimal dataset/competent/23900.csv]

2.18495e+07 -1.77318e+08 0.884706 0 20139.7 0
45.9285 24.8176 0.0436454 3 214.378 0
-164.118 112.657 0.0827294 3 206.58 0
-160.521 -114.197 0.0352286 3 205.98 0
48.684 26.2372 0.0171452 3 202.981 0
46.5991 25.463 0.0800627 3 202.381 0
51.1322 26.7785 0.0993963 3 201.781 0
45.5328 26.5609 0.117397 3 198.182 0
-163.276 114.806 0.0290618 3 197.582 0
49.5539 26.8036 0.183393 3 196.982 0
25.6881 -195.447 0.267553 3 196.382 0
46.9836 24.3249 0.153311 3 195.783 0
-184.649 -74.1358 0.213224 3 195.183 0
45.366 24.5503 0.144645 3 194.583 0
52.9731 27.3871 0.0908128 3 193.383 0
48.5665 22.909 0.0115619 3 192.783 0
50.3329 26.7873 0.110313 3 191.584 0
44.3223 -193.488 0.132396 3 190.384 0
-89.8189 177.087 0.0244785 3 189.784 0
-43.7262 -195.065 0.0547289 3 189.184 0
-189.051 -64.2416 0.227723 3 188.584 0
-200.19 8.24695 0.0963129 3 187.984 0
-195.614 30.3721 0.106313 3 187.385 0
46.8244 25.4243 0.0933962 3 186.785 0
46.8984 25.1967 0.100313 3 186.185 0
53.3056 28.1785 0.109396 3 185.585 0
46.8893 25.3238 0.0248119 3 184.985 0
48.0973 24.7717 0.139229 3 184.385 0
-182.451 82.9074 0.255721 3 183.786 0
-182.346 78.0488 0.140729 3 183.186 0
45.5401 25.5343 0.213474 3 182.586 0
44.8976 25.7548 0.245555 3 181.386 0
6.60721 -199.442 0.172477 3 180.786 0
44.9872 23.6081 0.11248 3 180.186 0
-107.069 -167.942 0.278386 3 179.587 0
45.1033 25.3192 0.231389 3 178.387 0
-30.0328 -195.941 0.155895 3 177.787 0
-71.5666 -186.863 0.48837 3 177.187 0
-158.191 -118.194 0.10948 3 176.587 0
46.064 25.5659 0.307384 3 175.987 0
47.5641 30.4894 0.337965 3 175.388 0
44.9716 24.4393 0.26497 3 174.788 0
34.3786 -196.425 0.328299 3 174.188 0
46.2254 28.0382 0.299467 3 173.588 0
51.4087 33.1673 0.139729 3 172.988 0
46.4272 24.9473 0.407793 3 172.388 0
-108.703 -166.609 0.326049 3 171.788 0
-136.054 144.712 0.223973 3 171.189 0
46.0732 22.3315 0.426458 3 170.589 0
52.5056 26.4667 0.196308 3 169.989 0
-110.441 166.286 0.167644 3 169.389 0
-163.268 -112.67 0.328382 3 168.789 0
47.9952 24.453 0.159644 3 168.189 0
45.9024 24.5317 0.237139 3 167.589 0
-156.342 -122.31 0.319633 3 166.99 0
-79.9667 181.85 0.247388 3 166.39 0
53.3745 27.6777 0.372962 3 165.79 0
-115.949 -161.074 0.275886 3 165.19 0
44.5902 23.9083 0.384045 3 164.59 0
45.6074 27.6967 0.371629 3 163.99 0
45.4646 18.713 0.26172 3 163.391 0
45.5638 24.9893 0.331965 3 162.791 0
-159.954 -120.293 0.494703 3 162.191 0
36.8164 29.9425 0.437374 3 161.591 0
-124.439 -157.017 0.366546 3 160.991 0
47.9537 31.3867 0.398544 3 160.391 0
-197.298 -6.53703 0.349464 3 159.791 0
48.5939 30.6883 0.5447 3 159.192 0
-198.362 -15.1241 0.629943 3 158.592 0
-176.223 -90.936 0.484121 3 157.992 0
54.1363 27.7804 0.393711 3 157.392 0
-32.535 -197.357 0.478788 3 156.792 0
49.4882 31.4363 0.460789 3 156.192 0
45.5147 23.9286 0.479704 3 155.592 0
53.4111 32.4464 0.325882 3 154.993 0
46.1122 26.9969 0.49012 3 154.393 0
-187.879 67.4548 0.550449 3 153.793 0
-73.0434 -184.876 0.422125 3 153.193 0
52.2513 27.2477 0.611195 3 152.593 0
-192.526 -55.0642 0.246805 3 151.993 0
46.1625 23.228 0.474205 3 151.393 0
-180.351 83.9131 0.575781 3 150.794 0
47.4276 24.8562 0.528368 3 150.194 0
-95.949 174.791 0.476871 3 149.594 0
45.5206 26.0808 0.329382 3 148.994 0
51.8926 24.3893 0.626944 3 148.394 0
48.1777 25.7795 0.653608 3 147.794 0
-191.195 -59.518 0.422459 3 147.194 0
10.6533 199.197 0.468205 3 146.595 0
24.4961 -12.8679 0.653108 3 145.995 0
-181.614 -82.9342 0.556282 3 145.395 0
46.4335 24.101 0.434874 3 144.795 0
-57.3742 -191.191 0.58278 3 144.195 0
-142.933 136.888 0.701022 3 143.595 0
-96.8382 -174.539 0.529034 3 142.995 0
54.1238 32.4683 0.378795 3 142.396 0
44.9723 22.7175 0.740602 3 141.796 0
-161.553 -115.945 0.663941 3 141.196 0
49.9219 19.5681 0.417959 3 140.596 0
-179.532 -86.2248 0.469455 3 139.996 0
56.2402 27.1545 0.578947 3 139.396 0
-169.439 106.609 0.614445 3 138.797 0
-151.565 -128.334 0.505203 3 138.197 0
-164.471 -110.083 0.713937 3 137.597 0
-160.187 -118.043 0.351214 3 136.997 0
52.5901 33.3783 0.772766 3 136.397 0
-186.239 -71.3413 0.747352 3 135.797 0
67.2039 -186.775 0.539617 3 135.197 0
48.6598 32.0599 0.571448 3 134.598 0
51.1184 32.5584 0.516368 3 133.998 0
-170.961 102.423 0.603195 3 133.398 0
53.3476 19.3922 0.715604 3 132.798 0
47.7932 18.417 0.751768 3 132.198 0
-85.6064 -178.578 0.708271 3 131.598 0
-185.265 70.8205 0.683773 3 130.998 0
49.792 25.7121 0.928172 3 130.399 0
-195.031 -45.2362 0.884675 3 129.799 0
51.253 35.8718 0.687773 3 129.199 0
43.3252 31.6782 0.716854 3 128.599 0
53.2269 25.5547 0.765767 3 127.999 0
-194.171 45.3699 0.691356 3 127.399 0
49.8135 37.1708 0.649442 3 126.799 0
50.6959 24.1147 0.585863 3 126.2 0
210.241 127.986 0.822846 3 125.6 0
58.3574 -191.398 0.659858 3 125 0
53.2544 26.8285 0.475955 3 124.4 0
49.2983 24.0518 0.794348 3 123.8 0
51.6041 25.8721 0.883592 3 123.2 0
-64.5364 188.474 0.835429 3 122.6 0
54.6156 24.9439 0.724437 3 122.001 0
161.88 -25.3009 0.629777 3 121.401 0
54.3369 31.0593 0.789765 3 120.801 0
65.3041 -189.053 0.795348 3 120.201 0
-81.0445 -184.625 0.762517 3 119.601 0
-41.2243 -194.993 0.871176 3 119.001 0
46.7347 31.3044 0.817763 3 118.401 0
-4.11993 -197.899 0.880425 3 117.802 0
43.5878 23.334 0.769267 3 117.202 0
50.0332 22.8286 0.632277 3 116.602 0
-127.975 152.737 0.826679 3 116.002 0
-198.199 12.9531 0.71827 3 115.402 0
55.2645 28.0809 0.758184 3 114.802 0
-78.2243 -182.098 0.683856 3 114.203 0
46.5196 29.603 0.876426 3 113.603 0
47.4434 32.9346 0.920339 3 113.003 0
-192.955 -49.9327 0.882092 3 112.403 0
51.0536 34.212 0.962086 3 111.803 0
49.2745 33.4768 0.957503 3 111.203 0
44.4663 26.9258 0.998917 3 110.603 0
55.8155 30.1166 0.860843 3 110.004 0
-151.798 129.268 0.696105 3 109.404 0
43.9622 25.0575 0.911756 3 108.804 0
-134.672 147.352 0.865676 3 108.204 0
43.7703 21.8412 0.710188 3 107.604 0
54.4111 29.3162 0.742685 3 107.004 0
47.6509 23.3396 1 3 106.404 0
54.7179 35.906 1 3 105.805 0
-196.704 33.406 0.899007 3 105.205 0
-186.724 -67.9498 0.872009 3 104.605 0
40.4724 -19.3465 0.858427 3 104.005 0
44.8803 28.8228 0.931588 3 103.405 0
43.2683 30.1201 0.835012 3 102.805 0
47.7695 34.8234 0.953587 3 102.205 0
-199.817 15.4488 0.935838 3 101.606 0
54.6009 26.5658 0.894924 3 101.006 0
-92.5753 177.174 1 3 100.406 0
41.0007 31.4846 0.930838 3 99.806 0
-153.092 -126.964 0.845928 3 99.2062 0
44.9977 30.7562 1 3 98.6063 0
48.8874 22.0016 0.780433 3 98.0065 0
-150.152 131.559 1 3 97.4066 0
-173.996 93.0007 1 3 96.8068 0
6.90049 199.611 0.923256 3 96.2069 0
81.2619 -146.352 0.934421 3 95.607 0
-197.62 -10.9668 1 3 95.0072 0
-199.394 -6.44424 1 3 94.4073 0
-78.7886 183.819 1 3 93.8075 0
55.5327 32.3993 1 3 93.2076 0
-61.7636 -188.974 1 3 92.6078 0
56.9314 28.5976 0.977168 3 92.0079 0
51.6642 22.7574 1 3 91.4081 0
53.3913 23.744 0.988334 3 90.8082 0
-182.611 80.0321 1 3 90.2084 0
84.0053 181.946 1 3 89.6085 0
45.2297 21.078 0.917589 3 89.0087 0
-198.29 -19.355 1 3 88.4088 0
45.814 34.6632 1 3 87.809 0
75.2521 -184.482 0.977668 3 87.2091 0
45.5335 32.683 1 3 86.6092 0
-199.332 1.86097 1 3 86.0094 0
-179.263 87.1179 0.996834 3 85.4095 0
48.5517 19.9959 1 3 84.8097 0
49.6922 18.1687 1 3 84.2098 0
49.5946 35.5348 1 3 83.61 0
-133.839 149.945 1 3 83.0101 0
52.7836 35.2353 0.962919 3 82.4103 0
54.2763 33.9554 1 3 81.8104 0
47.1514 21.4115 0.991167 3 81.2106 0
-90.0563 -175.306 1 3 80.6107 0
43.9588 33.9161 1 3 80.0109 0
-174.356 -97.1253 1 3 79.411 0
57.5323 32.437 1 3 78.8111 0
-199.315 -4.39945 1 3 78.2113 0
42.1683 24.3931 1 3 77.6114 0
107.805 -168.093 1 3 77.0116 0
-173.46 94.9324 1 3 76.4117 0
-197.258 28.4638 1 3 75.8119 0
53.9871 21.8463 1 3 75.212 0
13.3968 -198.102 1 3 74.6122 0
43.0154 28.3029 1 3 74.0123 0
111.776 -165.237 1 3 73.4125 0
-105.435 -169.546 1 3 72.8126 0
-117.84 -159.658 1 3 72.2128 0
50.3158 20.9367 1 3 71.6129 0
-199.862 -9.93747 1 3 71.0131 0
56.2482 34.2893 1 3 70.4132 0
-147.357 -134.279 1 3 69.8133 0
39.0631 31.5476 1 3 69.2135 0
51.3019 37.8965 1 3 68.6136 0
-90.3285 -178.894 1 3 68.0138 0
-30.1677 197.047 1 3 67.4139 0
-176.18 94.5085 1 3 66.8141 0
139.999 -142.14 1 3 66.2142 0
57.6503 30.4405 1 3 65.6144 0
24.4519 -197.327 1 3 65.0145 0
-146.108 135.525 1 3 64.4147 0
41.0382 27.6665 1 3 63.8147 0
40.1573 33.2218 1 3 63.2146 0
53.1633 37.1643 1 3 62.6145 0
0.162876 -199.306 1 3 62.0143 0
-88.5214 178.491 1 3 61.4142 0
84.0019 -180.67 1 3 60.8141 0
46.3973 19.5618 1 3 60.214 0
42.5493 26.3564 1 3 59.6138 0
48.9906 38.601 1 3 59.0137 0
40.6572 25.7032 1 3 58.4136 0
52.308 20.7599 1 3 57.8134 0
-72.805 185.719 1 3 57.2133 0
44.3661 19.2951 1 3 56.6132 0
42.1625 33.0368 1 3 56.0131 0
27.2368 -198.105 1 3 55.4129 0
-120.316 -159.946 1 3 54.8128 0
41.5032 29.6117 1 3 54.2127 0
-51.3421 -191.92 1 3 53.6125 0
-59.4186 -191.079 1 3 53.0124 0
51.7213 18.8412 1 3 52.4123 0
46.0714 36.6467 1 3 51.8122 0
-25.7306 -196.977 1 3 51.212 0
-184.631 73.8869 1 3 50.6119 0
-3.00245 -200.008 1 3 50.0118 0
-53.5115 -192.099 1 3 49.4116 0
-197.236 31.2038 1 3 48.8115 0
-172.439 99.9475 1 3 48.2114 0
42.1114 22.3554 1 3 47.6113 0
-87.2359 -181.535 1 3 47.0111 0
-198.398 -21.9823 1 3 46.411 0
-188.785 -65.8907 1 3 45.8109 0
-141.393 140.299 1 3 45.2108 0
42.7405 20.4598 1 3 44.6106 0
40.4201 23.4217 1 3 44.0105 0
-28.0765 -197.342 1 3 43.4104 0
36.2058 -195.975 1 3 42.8102 0
38.4395 23.7002 1 3 42.2101 0
56.2223 25.5721 1 3 41.61 0
-175.173 96.5663 1 3 41.0099 0
44.2162 35.8994 1 3 40.4097 0
38.6572 25.6883 1 3 39.8096 0
48.0642 36.8224 1 3 39.2095 0
54.9828 -191.545 1 3 38.6093 0
39.035 27.6523 1 3 38.0092 0
69.6285 -187.257 1 3 37.4091 0
16.5555 -198.46 1 3 36.809 0
39.5033 29.5966 1 3 36.2088 0
36.7813 24.9949 1 3 35.6087 0
58.8925 28.8535 1 3 35.0086 0
41.9501 38.8915 1 3 34.4084 0
55.5897 23.5185 1 3 33.8083 0
61.0686 -190.057 1 3 33.2082 0
97.6512 -173.729 1 3 32.6081 0
-82.6406 -181.871 1 3 32.0079 0
57.7898 26.8138 1 3 31.4079 0
-22.8029 -198.109 1 3 30.8079 0
42.3699 35.1306 1 3 30.208 0
-139.546 142.264 1 3 29.608 0
37.3922 -90.0784 1 3 29.008 0
45.8132 17.5001 1 3 28.408 0
40.3715 35.2101 1 3 27.808 0
46.9155 38.4598 1 3 27.208 0
-166.309 -111.155 1 3 26.608 0
-98.0354 173.966 1 3 26.008 0
75.7051 41.2701 1 3 25.408 0
57.635 24.1564 1 3 24.808 0
-187.116 73.2756 1 3 24.208 0
-103.873 170.026 1 3 23.6081 0
55.9657 21.5541 1 3 23.0081 0
59.4084 33.1301 1 3 22.4081 0
-166.428 109.653 1 3 21.8081 0
-117.013 18.7442 1 3 21.2081 0
-193.338 48.5308 1 3 20.6081 0
53.3589 74.3831 1 3 20.0081 0
-191.214 56.3102 1 3 19.4081 0
109.414 -9.05425 1 3 18.8081 0
52.0493 101.949 1 3 18.2081 0
33.8981 120.931 1 3 17.6082 0
-84.7368 -180.838 1 3 17.0082 0
-155.872 -124.312 1 3 16.4082 0
45.8377 -194.021 1 3 15.8082 0
-186.81 69.5203 1 3 15.2082 0
-143.933 138.836 1 3 14.6082 0
78.3422 -146.497 1 3 14.0082 0
-0.600865 160.649 1 3 13.4082 0
-199.009 -17.1979 1 3 12.8082 0
92.3183 -176.905 1 3 12.2082 0
133.611 -108.43 1 3 11.6082 0
114.497 -133.854 1 3 11.0083 0
-191.928 -53.7945 1 3 10.4083 0
-130.494 -150.91 1 3 9.80827 0
-10.4728 181.558 1 3 9.20828 0
-167.86 -107.577 1 3 8.60829 0
168.713 -72.8146 1 3 8.0083 0
-92.2598 -176.844 1 3 7.40831 0
-182.192 -80.9622 1 3 6.80832 0
152.949 -116.078 1 3 6.20832 0
-40.0966 189.125 1 3 5.60833 0
-199.59 -2.15425 1 3 5.00834 0
189.493 -47.9014 1 3 4.40835 0
195.288 -21.4851 1 3 3.80836 0
-40.8925 193.905 1 3 3.20835 0
160.611 -116.805 1 3 2.60834 0
-164.189 -116.179 1 3 2.00833 0
198.971 -14.7679 1 3 1.40833 0
23.0625 198.523 1 3 0.808333 0
169.379 -106.337 1 3 0.208333 0
