# Supplementary material for: Study of tumor growth indicates the existence of an “immunological threshold” separating states of pro- and antitumoral peritumoral inflammation
Source: PLoS One. 2018 Nov 2;13(11):e0202823. doi: 10.1371/journal.pone.0202823 (PMC6214501; doi:10.1371/journal.pone.0202823)
Supplement: S1 Data — File containing the position and radius of particles at simulated times. A detailed description file is provided alongside the data. (ZIP) [file pone.0202823.s004.zip › minimal dataset/competent/23620.csv]

2.18495e+07 -1.77318e+08 0.884706 0 19877.2 0
7.85957 -5.77971 0.0838961 3 214.578 0
-56.7216 -191.216 0.0542289 3 210.979 0
7.95902 -6.19839 0.161227 3 207.98 0
9.09084 -9.87669 0.0538955 3 206.78 0
7.99126 -6.53243 0.0540622 3 203.781 0
7.93 -5.92793 0.078396 3 202.581 0
8.40815 -5.30938 0.132563 3 201.381 0
7.30459 -9.3717 0.0443121 3 200.781 0
7.97759 -6.41829 0.0591456 3 200.182 0
8.01352 -8.01768 0.186226 3 199.582 0
7.50251 -3.90098 0.0166452 3 198.982 0
-196.612 -26.878 0.0289785 3 196.582 0
8.2096 -6.36327 0.134396 3 194.783 0
8.55129 -6.79088 0.0198952 3 194.183 0
7.92376 -10.1793 0.082146 3 193.583 0
8.53436 -5.17138 0.0363119 3 192.983 0
8.24051 -5.12396 0.114897 3 192.383 0
8.0506 -6.00468 0.0528122 3 191.784 0
8.5602 -6.31393 0.205224 3 190.584 0
-194.02 -44.7507 0.0570623 3 189.984 0
8.33716 -6.02803 0.135646 3 189.384 0
12.9098 -6.17512 0.189392 3 188.784 0
-119.837 -157.448 0.164644 3 188.184 0
8.54341 -5.41001 0.0343952 3 187.585 0
8.6627 -5.63859 0.202141 3 186.985 0
7.02131 -4.69822 0.0606457 3 186.385 0
-69.3629 -186.477 0.0546456 3 185.185 0
8.19045 -5.65026 0.268636 3 184.585 0
6.64589 -5.08605 0.0633957 3 183.985 0
8.04144 -5.91478 0.0331452 3 183.386 0
7.68966 -6.6231 0.258137 3 182.786 0
8.62775 -4.22684 0.0968963 3 182.186 0
-185.444 -73.7039 0.226223 3 181.586 0
11.6365 -17.0834 0.186642 3 180.986 0
8.57064 -2.8263 0.13148 3 180.386 0
7.86512 -5.22236 0.268303 3 179.786 0
9.08791 -6.22849 0.328632 3 179.187 0
8.57983 -4.73069 0.403793 3 178.587 0
9.21758 -4.4974 0.274886 3 177.987 0
8.70265 -5.28005 0.158561 3 177.387 0
7.44156 -3.46113 0.31655 3 176.787 0
-143.78 -137.789 0.344464 3 176.187 0
-177.561 -88.8998 0.381378 3 175.588 0
8.66727 -7.33196 0.17156 3 174.988 0
9.04838 -4.01362 0.231389 3 174.388 0
6.64038 -4.75173 0.270553 3 173.788 0
7.84055 -7.46509 0.330215 3 173.188 0
7.61083 -6.00286 0.237972 3 172.588 0
7.68358 -5.61095 0.159478 3 171.988 0
-37.7502 -194.481 0.246471 3 171.389 0
-173.828 -96.5581 0.405293 3 170.789 0
8.03534 -2.86475 0.238472 3 170.189 0
7.41191 -7.01633 0.221223 3 169.589 0
9.94057 -7.60711 0.301801 3 168.989 0
8.28105 -10.5098 0.245888 3 168.389 0
-146.408 -134.603 0.210307 3 167.789 0
11.2505 -4.89086 0.283302 3 167.19 0
-197.386 13.6391 0.260387 3 166.59 0
7.00008 -9.15283 0.329799 3 165.99 0
11.6138 -9.18556 0.382211 3 165.39 0
139.293 -142.068 0.367046 3 164.79 0
7.57194 -8.45491 0.370462 3 164.19 0
7.13154 -5.30753 0.469455 3 163.59 0
11.9418 -10.8139 0.386628 3 162.991 0
9.36612 -7.02262 0.501286 3 162.391 0
-67.34 -187.481 0.36013 3 161.791 0
-187.618 -62.1369 0.417209 3 161.191 0
17.241 -15.2494 0.309717 3 160.591 0
6.58015 -8.62202 0.345464 3 159.991 0
44.3527 -162.531 0.472122 3 159.391 0
16.8868 -12.4817 0.526201 3 158.792 0
11.1408 -12.5145 0.422042 3 158.192 0
11.2097 -8.23665 0.329549 3 157.592 0
9.32203 -199.203 0.17606 3 156.992 0
-194.711 -42.1152 0.478204 3 156.392 0
6.85842 -4.03014 0.482121 3 155.792 0
-1.86132 -8.50949 0.463206 3 155.193 0
8.33022 -2.22852 0.462289 3 154.593 0
7.72258 -4.47699 0.489454 3 153.993 0
179.41 -85.3136 0.526034 3 153.393 0
33.8884 -196.452 0.524201 3 152.793 0
10.0457 -2.1396 0.394294 3 152.193 0
9.58963 -11.305 0.618111 3 151.593 0
7.16931 -10.1502 0.62836 3 150.994 0
9.48139 -5.35761 0.623194 3 150.394 0
28.1991 -195.645 0.35113 3 149.794 0
1.71693 -12.3812 0.366796 3 149.194 0
11.9306 -7.95268 0.438207 3 148.594 0
6.07238 -5.39519 0.586113 3 147.994 0
10.5099 -5.00131 0.464872 3 147.394 0
10.0403 -6.3099 0.479038 3 146.795 0
6.36305 -3.16832 0.511369 3 146.195 0
5.50729 -6.22913 0.410793 3 145.595 0
6.81037 -6.38812 0.648192 3 144.995 0
5.40793 -3.17159 0.44329 3 144.395 0
13.089 -10.514 0.663691 3 143.795 0
12.5256 -9.15252 0.523785 3 143.195 0
13.0068 -8.07937 0.642693 3 142.596 0
9.97695 -4.09959 0.58153 3 141.996 0
11.1377 -4.03363 0.580614 3 141.396 0
45.1675 -194.033 0.7716 3 140.796 0
10.9711 -5.89452 0.53945 3 140.196 0
8.34774 -3.61546 0.574114 3 139.596 0
12.3822 -3.73949 0.697355 3 138.996 0
4.55478 -17.2417 0.76385 3 138.397 0
6.90924 -7.70182 0.62786 3 137.797 0
190.138 -59.4031 0.479371 3 137.197 0
5.75409 -4.19794 0.631777 3 136.597 0
5.86081 -7.13758 0.559532 3 135.997 0
10.9141 -7.18725 0.748268 3 135.397 0
7.60877 -1.11595 0.854177 3 134.797 0
7.26969 -2.5284 0.597862 3 134.198 0
10.9642 -2.75448 0.709688 3 133.598 0
82.4248 -181.108 0.710938 3 132.998 0
-179.615 -87.2582 0.457956 3 132.398 0
7.80034 -11.1896 0.581697 3 131.798 0
4.51197 -2.62217 0.606279 3 131.198 0
10.4236 -13.2129 0.576197 3 130.599 0
136.627 -143.404 0.784932 3 129.999 0
-85.7756 -178.941 0.722187 3 129.399 0
9.41472 -2.98944 0.662524 3 128.799 0
-190.303 -55.0862 0.782266 3 128.199 0
5.73921 -8.2592 0.567615 3 127.599 0
4.6216 -3.75842 0.536284 3 126.999 0
-172.938 -98.9047 0.784516 3 126.4 0
12.3961 -12.2528 0.859094 3 125.8 0
5.89465 -9.56674 0.744185 3 125.2 0
198.096 -20.969 0.708188 3 124.6 0
12.3389 -6.87431 0.709938 3 124 0
-38.186 -196.439 0.768517 3 123.4 0
-15.301 -159.192 0.68119 3 122.8 0
9.19168 -1.37388 0.750518 3 122.201 0
-194.257 43.4524 0.622694 3 121.601 0
4.42707 -8.79711 0.848678 3 121.001 0
14.5384 -8.17993 0.891675 3 120.401 0
4.43271 -6.98625 0.876176 3 119.801 0
161.661 -115.028 0.633943 3 119.201 0
12.2305 -2.45178 0.590613 3 118.601 0
13.8712 -6.56851 0.848678 3 118.002 0
4.58913 -5.20725 0.909423 3 117.402 0
181.694 -84.3761 0.807431 3 116.802 0
-168.264 -106.652 0.829596 3 116.202 0
6.13028 -10.9994 0.707688 3 115.602 0
-0.682193 -14.0532 0.840012 3 115.002 0
-166.536 -109.525 0.856094 3 114.402 0
11.7203 -13.9861 0.914923 3 113.803 0
138.597 -144.058 0.598112 3 113.203 0
17.3479 -16.4886 0.90159 3 112.603 0
6.20727 0.151566 0.924505 3 112.003 0
-188.627 -65.4292 0.974918 3 111.403 0
12.3194 -5.30309 0.861427 3 110.803 0
8.90642 -12.775 1 3 110.203 0
9.73682 -14.6332 1 3 109.604 0
-101.403 -172.011 0.867593 3 109.004 0
2.90064 -5.94429 0.927255 3 108.404 0
14.51 -9.9385 0.862343 3 107.804 0
179.311 86.7707 0.840428 3 107.204 0
4.6137 -10.56 0.866926 3 106.604 0
18.0613 -38.5687 0.933921 3 106.005 0
8.02077 0.646118 0.954837 3 105.405 0
6.92308 -12.5187 1 3 104.805 0
14.0634 -4.76221 0.962336 3 104.205 0
14.2049 -11.7762 1 3 103.605 0
-130.931 -150.154 1 3 103.005 0
50.1115 -193.022 0.949087 3 102.405 0
13.6143 -13.687 1 3 101.806 0
5.86251 -1.74201 1 3 101.206 0
7.78489 -14.3908 0.966919 3 100.606 0
15.9209 -15.2285 1 3 100.006 0
-194.852 45.1939 0.960336 3 99.4061 0
4.92769 -12.4005 1 3 98.8063 0
-193.95 -47.168 0.958753 3 98.2064 0
13.9671 -15.6557 1 3 97.6066 0
2.79223 -7.83939 0.973252 3 97.0067 0
17.8787 -10.2344 1 3 96.4069 0
152.185 127.957 1 3 95.807 0
-196.791 -32.0289 1 3 95.2071 0
1.88681 -17.5029 1 3 94.6073 0
-72.3875 -186.576 0.959503 3 94.0074 0
11.9801 -15.8838 1 3 93.4076 0
52.2761 -192.345 1 3 92.8077 0
15.5664 -13.252 1 3 92.2079 0
10.1391 -16.5465 0.955837 3 91.608 0
8.19182 -16.3154 1 3 91.0082 0
6.18886 -16.1689 1 3 90.4083 0
195.927 35.9845 1 3 89.8085 0
4.36546 -0.416161 1 3 89.2086 0
3.25525 -13.7923 1 3 88.6088 0
3.01886 -11.8063 1 3 88.0089 0
5.82747 -14.1919 1 3 87.409 0
15.5611 -17.1958 1 3 86.8092 0
11.2056 -18.2268 1 3 86.2093 0
27.7885 -197.609 1 3 85.6095 0
-156.04 -122.835 1 3 85.0096 0
134.533 146.911 1 3 84.4098 0
199.202 0.669738 1 3 83.8099 0
13.6073 -17.623 1 3 83.2101 0
-139.905 -140.782 1 3 82.6102 0
-77.2031 -183.64 1 3 82.0104 0
1.22314 -10.9269 1 3 81.4105 0
16.2038 -9.13732 1 3 80.8107 0
10.9105 -1.04537 1 3 80.2108 0
15.7979 -2.7368 1 3 79.611 0
9.97419 0.721967 1 3 79.0111 0
2.88222 -9.81072 1 3 78.4112 0
16.1101 -11.1679 1 3 77.8114 0
1.09585 -8.91145 1 3 77.2115 0
-158.359 -122.926 1 3 76.6117 0
21.106 -9.2165 1 3 76.0118 0
3.64329 -18.754 1 3 75.412 0
1.12524 -6.75805 1 3 74.8121 0
13.7991 -2.80427 1 3 74.2123 0
3.06053 -1.9318 1 3 73.6124 0
3.09563 -3.93608 1 3 73.0126 0
1.43027 -0.770701 1 3 72.4127 0
-176.136 -92.4088 1 3 71.8129 0
162.843 114.738 1 3 71.213 0
115.391 162.381 1 3 70.6132 0
4.30777 -15.4918 1 3 70.0133 0
7.45677 -19.9518 1 3 69.4134 0
1.27246 -4.76344 1 3 68.8136 0
9.06157 -18.1789 1 3 68.2137 0
195.448 38.4856 1 3 67.6139 0
7.06847 -17.9675 1 3 67.014 0
-175.579 -94.5001 1 3 66.4142 0
9.44725 -20.1464 1 3 65.8143 0
2.30699 -15.5502 1 3 65.2145 0
17.4984 -7.6129 1 3 64.6146 0
-159.281 -119.635 1 3 64.0148 0
-0.573186 -5.70146 1 3 63.4146 0
-0.578976 -7.80476 1 3 62.8145 0
17.4502 -13.9396 1 3 62.2144 0
1.15771 -13.6648 1 3 61.6143 0
18.3936 -12.1761 1 3 61.0141 0
15.7189 -6.69992 1 3 60.414 0
20.4221 -198.131 1 3 59.8139 0
69.7843 186.583 1 3 59.2137 0
-0.266508 -12.2607 1 3 58.6136 0
-189.408 -63.2211 1 3 58.0135 0
-0.605544 -10.1185 1 3 57.4134 0
-107.928 -168.116 1 3 56.8132 0
-154.867 -126.494 1 3 56.2131 0
-198.372 -9.00761 1 3 55.613 0
1.24177 -2.76371 1 3 55.0128 0
-119.523 -159.365 1 3 54.4127 0
19.1716 -8.7085 1 3 53.8126 0
-2.09718 -11.4555 1 3 53.2125 0
38.2497 195.5 1 3 52.6123 0
16.0263 -4.7237 1 3 52.0122 0
0.308585 -15.6035 1 3 51.4121 0
12.937 -19.5073 1 3 50.8119 0
110.59 165.688 1 3 50.2118 0
57.8727 190.511 1 3 49.6117 0
-190.062 -58.1905 1 3 49.0116 0
-183.929 -76.5307 1 3 48.4114 0
6.20555 -199.56 1 3 47.8113 0
-46.6802 -193.737 1 3 47.2112 0
31.1118 196.763 1 3 46.611 0
-171.47 -101.407 1 3 46.0109 0
-134.435 145.94 1 3 45.4108 0
12.9102 -1.01265 1 3 44.8107 0
-187.439 67.4501 1 3 44.2105 0
-141.834 -139.887 1 3 43.6104 0
60.4628 190.202 1 3 43.0103 0
19.808 -10.7619 1 3 42.4102 0
84.5734 180.362 1 3 41.81 0
19.4495 -13.8867 1 3 41.2099 0
-195.346 -39.0598 1 3 40.6098 0
-191.571 54.6321 1 3 40.0096 0
18.1485 -198.187 1 3 39.4095 0
-114.555 162.979 1 3 38.8094 0
-1.69057 -15.6641 1 3 38.2093 0
-199.17 -4.1561 1 3 37.6091 0
-198.437 -17.582 1 3 37.009 0
23.5567 -9.94078 1 3 36.4089 0
154.433 127.045 1 3 35.8087 0
15.106 -19.1439 1 3 35.2086 0
16.1912 198.551 1 3 34.6085 0
-151.218 -129.859 1 3 34.0084 0
-120.305 158.785 1 3 33.4082 0
17.8067 -5.63681 1 3 32.8081 0
5.56249 -19.3108 1 3 32.208 0
-30.3891 196.881 1 3 31.6079 0
5.93261 -21.2792 1 3 31.0079 0
14.909 -0.945227 1 3 30.408 0
-193.194 48.6174 1 3 29.808 0
-198.991 9.52663 1 3 29.208 0
-199.215 14.0216 1 3 28.608 0
-195.972 35.8269 1 3 28.008 0
11.3585 -20.7355 1 3 27.408 0
1.40803 -19.4572 1 3 26.808 0
-197.536 -25.8761 1 3 26.208 0
17.7872 -25.3156 1 3 25.608 0
49.5253 1.64106 1 3 25.008 0
18.0872 -49.4409 1 3 24.408 0
9.04663 -63.164 1 3 23.8081 0
-183.524 77.515 1 3 23.2081 0
-195.382 40.7845 1 3 22.6081 0
69.9032 60.2513 1 3 22.0081 0
74.1352 -53.7178 1 3 21.4081 0
100.41 16.6768 1 3 20.8081 0
101.623 39.3698 1 3 20.2081 0
-196.143 -34.937 1 3 19.6081 0
69.4635 -93.915 1 3 19.0081 0
8.17817 -125.411 1 3 18.4081 0
126.258 -24.4035 1 3 17.8081 0
-148.882 131.873 1 3 17.2082 0
129.158 -48.7278 1 3 16.6082 0
-84.1725 -180.549 1 3 16.0082 0
162.856 -113.357 1 3 15.4082 0
-133.327 148.037 1 3 14.8082 0
-51.7367 192.384 1 3 14.2082 0
-14.1075 -160.395 1 3 13.6082 0
84.112 142.24 1 3 13.0082 0
141.741 -86.6003 1 3 12.4082 0
23.4932 197.821 1 3 11.8082 0
56.0734 -192 1 3 11.2082 0
-150.972 130.69 1 3 10.6083 0
172.707 -44.2629 1 3 10.0083 0
-197.104 29.0829 1 3 9.40828 0
169.999 69.6787 1 3 8.80828 0
-127.062 153.453 1 3 8.20829 0
-192.191 -56.2865 1 3 7.6083 0
164.86 -113.55 1 3 7.00831 0
-200.255 -7.07617 1 3 6.40832 0
-104.787 -169.654 1 3 5.80833 0
192.578 -25.1151 1 3 5.20834 0
63.3483 188.861 1 3 4.60835 0
-64.8845 188.361 1 3 4.00836 0
-181.292 -82.6576 1 3 3.40835 0
188.032 63.1711 1 3 2.80834 0
69.3688 -186.498 1 3 2.20833 0
99.4416 -172.9 1 3 1.60833 0
-86.9797 179.884 1 3 1.00833 0
150.911 -131.196 1 3 0.408333 0
