# Supplementary material for: Study of tumor growth indicates the existence of an “immunological threshold” separating states of pro- and antitumoral peritumoral inflammation
Source: PLoS One. 2018 Nov 2;13(11):e0202823. doi: 10.1371/journal.pone.0202823 (PMC6214501; doi:10.1371/journal.pone.0202823)
Supplement: S1 Data — File containing the position and radius of particles at simulated times. A detailed description file is provided alongside the data. (ZIP) [file pone.0202823.s004.zip › minimal dataset/competent/15040.csv]

0 0 1.00003 0 11378.6 0
-10.8548 4.11937 1.00013 0 12297.6 0
-1.23631 -2.39547 1.00006 0 11644.2 0
-0.332639 5.57033 1.00013 0 12255.5 0
-3.64833 4.36784 1.00013 0 12323.2 0
-1.69133 3.95459 1.00013 0 12238.5 0
-1.20085 11.4179 1.00006 0 11593.2 0
-7.56198 5.19413 1.00013 0 12292 0
-9.61363 0.316587 1.00003 0 11340.1 0
-4.36381 0.978805 1.00006 0 11724.3 0
-4.26887 6.26914 1.00013 0 12192.7 0
-2.31203 5.85578 1.00013 0 12348.9 0
-5.01523 12.1605 1.00003 0 11325.1 0
-2.89159 8.26397 1.00006 0 11817.4 0
-8.80259 8.99664 1.00013 0 12191.4 0
9.09495 7.79954 1.00006 0 11731 0
-4.88926 8.17014 1.00013 0 12113.7 0
4.18725 11.265 1.00006 0 11576.6 0
-4.9845 2.87999 1.00013 0 12357.7 0
-8.89819 3.70601 1.00006 0 11712.2 0
-9.51866 5.60717 1.00003 0 11258.6 0
-0.870338 12.9982 0.614475 0 11247.9 0
-1.07516 7.42731 1.00006 0 11779.5 0
0.747626 3.8872 1.00006 0 11794.2 0
-5.60516 4.78108 1.00013 0 12297.6 0
-11.4759 6.02046 1.00003 0 11344.8 0
-7.00698 12.5747 1.00003 0 11326.2 0
-7.03569 -1.99738 1.00003 0 11282.5 0
0.908724 7.17705 1.00013 0 12255.6 0
-6.94142 3.29295 1.00013 0 12247.3 0
1.01472 13.1541 1.00006 0 11699.2 0
-3.0278 2.46675 1.00013 0 12229.2 0
-4.52406 -2.12706 1.00006 0 11721.8 0
-6.22567 6.68217 1.00013 0 12192.7 0
-8.18253 7.09539 1.00006 0 11734.5 0
3.80004 13.187 0.935815 0 11503.7 0
-5.07297 10.1614 1.00013 0 12113.7 0
1.45876 2.01808 1.00006 0 11868.2 0
-3.07527 10.2555 1.00003 0 11370.3 0
4.3102 9.26796 1.00003 0 11324.4 0
-3.01746 12.2544 1.00006 0 11817.4 0
-18.2135 9.49858 0.281166 0 11185.4 0
-9.00227 12.7115 1.00006 0 11799.3 0
2.73101 3.63039 1.00006 0 11794.2 0
-6.32069 1.39184 1.00006 0 11780.3 0
-1.25871 9.41877 1.00006 0 11779.5 0
3.44193 1.7612 1.00006 0 11776.3 0
-6.8461 8.58349 1.00006 0 11734.5 0
0.725516 9.16849 1.00006 0 11731 0
-8.95028 -1.38366 0.825043 0 11293.4 0
-1.85215 0.849616 1.00006 0 11721.8 0
2.49773 10.1135 1.00006 0 11699.2 0
3.65291 0.131686 0.64317 0 11685.6 0
1.96141 5.47661 1.00003 0 11212.1 0
2.46354 11.9788 0.865904 0 11591.4 0
-12.8288 4.44044 1.00003 0 11392.1 0
-3.18791 -0.638952 1.00003 0 11378.6 0
-12.0962 7.92181 1.00003 0 11344.8 0
-10.2343 2.21777 1.00003 0 11340.1 0
0.783343 11.1675 1.00003 0 11324.4 0
-7.65673 -0.0962806 1.00003 0 11293.4 0
13.0255 2.42289 0.254168 0 11284.2 0
-0.515485 2.33683 1.00003 0 11264.7 0
-5.70001 -0.509347 1.00003 0 11252.9 0
-8.27751 1.80496 1.00003 0 11231.2 0
-3.85142 13.6105 0.591977 0 11219.7 0
2.67185 8.1211 1.00003 0 11212.1 0
-18.0923 -7.08954 1.00003 0 11199.2 0
-10.1394 7.50838 1.00003 0 11198.4 0
-7.02975 10.5748 1.00003 0 11185.4 0
1.9981 0.092108 1.00003 0 11155.8 0
-11.1666 3.13888 0.0279787 3 207.988 0
-7.56609 -1.11871 0.0247285 3 207.388 0
4.35545 12.3361 0.0794792 3 206.188 0
-7.75495 9.12002 0.0528958 3 205.588 0
-7.32133 9.5483 0.065396 3 203.789 0
4.77263 10.3007 0.125813 3 203.189 0
3.71321 7.49084 0.21739 3 202.589 0
-11.2263 -0.077236 0.100813 3 201.389 0
-0.148039 11.7467 0.0942295 3 199.59 0
4.49794 10.2829 0.0290618 3 198.39 0
-0.582608 12.3346 0.0925624 3 197.79 0
28.2466 -446.741 0.234639 3 197.19 0
-10.8176 8.46266 0.16956 3 195.991 0
-0.37947 12.4463 0.108063 3 195.391 0
-11.1443 2.95019 0.161227 3 194.791 0
3.74002 2.94378 0.198141 3 194.191 0
-1.86793 12.3598 0.130646 3 192.391 0
-446.178 -44.5576 0.088479 3 191.792 0
4.17753 -1.80417 0.0359783 3 191.192 0
-9.91268 8.50414 0.0186451 3 190.592 0
-6.13692 13.1735 0.0550621 3 189.992 0
-6.52786 -2.93443 0.065812 3 189.392 0
4.70618 1.64534 0.260637 3 188.792 0
-442.403 -71.1133 0.134479 3 188.192 0
-13.2987 5.57817 0.227472 3 187.593 0
3.66105 4.30182 0.141479 3 186.993 0
-0.791867 -0.77068 0.11073 3 186.393 0
3.83771 2.72354 0.0389786 3 185.793 0
5.13466 10.0973 0.16631 3 185.193 0
-5.47934 -1.58294 0.0853127 3 184.593 0
-9.80575 8.55311 0.0941465 3 183.993 0
-11.4004 2.60546 0.218973 3 183.394 0
-7.93568 13.6117 0.391211 3 182.794 0
-1.57016 12.5603 0.193975 3 182.194 0
2.25732 13.0717 0.240555 3 181.594 0
-5.87062 13.06 0.234222 3 180.994 0
-7.43884 13.589 0.101729 3 180.394 0
5.10285 10.4743 0.20789 3 179.794 0
-0.776512 -1.05215 0.16906 3 179.195 0
68.1922 -442.823 0.140395 3 178.595 0
-401.177 -200.192 0.226056 3 177.995 0
-3.874 -3.20314 0.256554 3 177.395 0
-3.39984 -3.52577 0.313716 3 176.795 0
0.531287 -3.40683 0.162644 3 176.195 0
-2.5458 13.4184 0.25522 3 175.596 0
-434.124 110.674 0.281552 3 174.996 0
-9.83503 11.8637 0.184975 3 174.396 0
-2.77231 -2.14095 0.549949 3 173.796 0
-18.095 9.9591 0.143145 3 173.196 0
5.50668 -1.26298 0.278052 3 172.596 0
-3.07007 13.4606 0.203807 3 171.996 0
43.0674 -446.385 0.147395 3 171.397 0
-207.262 -397.471 0.258553 3 170.797 0
-5.75419 -4.23505 0.326715 3 170.197 0
4.68672 12.4077 0.244471 3 169.597 0
8.23595 8.84159 0.34813 3 168.997 0
-2.22068 14.0064 0.414625 3 168.397 0
-8.39509 -2.5505 0.464455 3 167.797 0
-6.85557 -3.34629 0.348297 3 167.198 0
4.02801 7.01665 0.350547 3 166.598 0
-1.90906 13.1637 0.429374 3 165.998 0
-10.7061 -1.81438 0.264636 3 165.398 0
-357.307 269.077 0.436291 3 164.798 0
3.06211 -0.479769 0.20789 3 164.198 0
0.62698 -2.71534 0.5347 3 163.598 0
-10.7509 12.2566 0.348964 3 162.999 0
5.49259 0.267848 0.390127 3 162.399 0
-9.87357 10.0099 0.469871 3 161.799 0
5.68888 11.6805 0.549949 3 161.199 0
5.75344 8.86843 0.474788 3 160.599 0
-3.07762 14.4534 0.549949 3 159.999 0
-42.08 -446.086 0.323382 3 159.399 0
-2.53809 -3.21296 0.536617 3 158.8 0
5.61488 1.36366 0.549949 3 158.2 0
1.03855 -0.87924 0.365379 3 157.6 0
1.13841 -3.58183 0.468622 3 157 0
5.15125 12.9125 0.441374 3 156.4 0
-3.36314 -2.84686 0.365712 3 155.8 0
-386.308 -230.536 0.549949 3 155.2 0
-11.1006 11.6869 0.319216 3 154.601 0
-0.418918 13.7725 0.279552 3 154.001 0
5.82675 -0.458037 0.396377 3 153.401 0
-13.103 6.78676 0.507453 3 152.801 0
-292.802 -341.484 0.544949 3 152.201 0
-11.9989 -1.26714 0.424041 3 151.601 0
4.76287 15.2762 0.549949 3 151.002 0
-8.52063 10.4669 0.436207 3 150.402 0
0.214276 -1.61455 0.63661 3 149.802 0
3.52061 5.03253 0.591863 3 149.202 0
-12.8394 5.95553 0.362379 3 148.602 0
4.65909 0.775082 0.549949 3 148.002 0
10.9854 3.64221 0.549949 3 147.402 0
-11.8599 1.96629 0.549949 3 146.803 0
-11.5077 9.38517 0.568865 3 146.203 0
-10.3888 11.6136 0.384794 3 145.603 0
0.107323 14.3116 0.470038 3 145.003 0
-12.1304 -0.292634 0.556532 3 144.403 0
-1.08998 -192.791 0.549949 3 143.804 0
-12.0253 3.08573 0.549949 3 143.204 0
-7.61853 14.5727 0.618361 3 142.604 0
-424.423 141.554 0.557615 3 142.004 0
4.74013 -0.660952 0.692189 3 141.404 0
1.40332 14.6665 0.562365 3 140.804 0
4.49005 4.34356 0.595446 3 140.204 0
-0.171744 -3.52443 0.549949 3 139.605 0
-7.75513 -3.37179 0.549949 3 139.005 0
84.7387 -439.257 0.618444 3 138.405 0
5.16644 14.1184 0.674107 3 137.805 0
-14.2231 6.72209 0.575781 3 137.205 0
-6.56467 14.0628 0.549949 3 136.605 0
0.342188 15.6319 0.86776 3 136.006 0
-9.4563 11.087 0.67594 3 135.406 0
-10.3861 9.07554 0.577947 3 134.806 0
-10.6493 -3.85601 0.589363 3 134.206 0
6.26187 12.769 0.67594 3 133.606 0
-1.54714 -0.77374 0.642109 3 133.006 0
1.88774 -2.59079 0.731436 3 132.406 0
11.6189 5.12236 0.737352 3 131.807 0
8.0521 9.94532 0.755351 3 131.207 0
3.16458 6.57702 0.617944 3 130.607 0
-5.82229 -3.21493 0.693189 3 130.007 0
4.87136 -2.02402 0.655108 3 129.407 0
-46.6924 -445.567 0.622194 3 128.807 0
-12.4913 14.0777 0.803931 3 128.207 0
-10.9271 -0.847297 0.724603 3 127.608 0
-4.49386 -3.98695 0.742435 3 127.008 0
-15.4124 7.36278 0.7701 3 126.408 0
-0.744219 16.909 0.805347 3 125.808 0
-447.601 21.8352 0.888675 3 125.208 0
-421.892 150.265 0.812514 3 124.608 0
-13.3313 2.72549 0.786016 3 124.008 0
-446.732 -42.1321 0.696522 3 123.409 0
-12.2662 11.5078 0.811764 3 122.809 0
7.06282 8.43902 0.886175 3 122.209 0
2.42543 13.8906 0.583863 3 121.609 0
2.09258 15.943 0.884092 3 121.009 0
-11.3538 0.756856 0.740852 3 120.409 0
-13.9668 8.16387 0.876676 3 119.809 0
5.20933 7.7005 0.801931 3 119.21 0
-5.9828 17.2257 0.932672 3 118.61 0
-14.6194 3.81888 0.895841 3 118.01 0
-14.2641 5.41291 0.733519 3 117.41 0
0.916374 17.2725 0.865843 3 116.81 0
-5.20843 13.9566 0.803598 3 116.21 0
-259.846 -365.087 0.775516 3 115.611 0
-10.8247 13.5514 0.942254 3 115.011 0
-1.15381 14.664 0.835595 3 114.411 0
0.518318 -4.90817 0.992501 3 113.811 0
-11.3478 15.246 0.828012 3 113.211 0
3.23008 -1.60773 0.931338 3 112.611 0
-6.07012 15.4103 0.879592 3 112.011 0
-9.00553 14.4799 0.7691 3 111.412 0
6.77628 -1.48678 1 3 110.812 0
9.60201 11.6318 0.963586 3 110.212 0
3.43032 14.8968 0.811847 3 109.612 0
2.54667 18.197 1 3 109.012 0
-437.274 -99.4726 1 3 108.412 0
3.9621 -3.29115 0.903424 3 107.812 0
-13.0978 15.7789 1 3 107.213 0
-10.0116 -2.61938 0.796515 3 106.613 0
7.65657 11.6726 0.95067 3 106.013 0
-10.9609 10.6103 0.761767 3 105.413 0
-9.08918 -4.16245 1 3 104.813 0
-4.21896 15.4422 0.958086 3 104.213 0
-3.27952 -5.20642 0.978252 3 103.613 0
8.49042 -0.757973 0.862427 3 103.014 0
-15.9605 5.3859 0.962586 3 102.414 0
6.80234 0.445599 0.929255 3 101.814 0
-1.48156 -4.38046 1 3 101.214 0
2.38149 -4.17839 0.90759 3 100.614 0
9.93858 4.7572 0.968086 3 100.014 0
-7.11013 -4.78158 1 3 99.4144 0
-2.35752 16.0503 1 3 98.8146 0
-12.4071 -4.60684 0.970669 3 98.2148 0
-7.77351 16.2175 1 3 97.6149 0
6.59069 6.69835 0.901757 3 97.015 0
6.45516 15.1708 0.976918 3 96.4152 0
7.52266 -3.34229 1 3 95.8153 0
-9.77275 16.1756 1 3 95.2155 0
-13.0318 9.79672 0.988751 3 94.6156 0
-10.6215 -5.4477 1 3 94.0158 0
-5.27475 -5.57577 1 3 93.4159 0
3.85167 16.6815 1 3 92.8161 0
-0.301193 18.6257 0.949254 3 92.2162 0
-8.73764 -6.13113 1 3 91.6163 0
-13.0847 0.953229 1 3 91.0165 0
-15.099 -0.0797013 1 3 90.4167 0
-7.64628 18.2134 1 3 89.8168 0
-11.8071 -2.72747 1 3 89.2169 0
-3.46033 -7.17742 1 3 88.6171 0
-14.9332 1.91342 1 3 88.0173 0
8.14675 3.99228 0.957086 3 87.4174 0
-15.557 9.16652 1 3 86.8175 0
7.06529 2.36169 1 3 86.2177 0
-12.2721 -6.57701 1 3 85.6179 0
4.85094 5.9287 1 3 85.0179 0
-9.64584 18.1714 1 3 84.4181 0
6.29205 10.2475 1 3 83.8183 0
-16.659 10.9462 1 3 83.2185 0
-13.4205 -1.16716 1 3 82.6185 0
-10.2698 -7.41645 1 3 82.0187 0
-17.6061 6.48791 1 3 81.4189 0
-1.78184 -8.36912 1 3 80.8189 0
-1.62785 -6.37507 1 3 80.2191 0
5.124 2.84276 1 3 79.6193 0
-16.5715 3.06035 1 3 79.0195 0
-8.39056 -8.10077 1 3 78.4195 0
-6.85394 -6.80302 1 3 77.8197 0
-4.05542 17.3946 1 3 77.2199 0
-7.29238 20.1818 1 3 76.62 0
-5.27139 -8.02594 1 3 76.0201 0
9.30434 -2.43374 1 3 75.4204 0
-14.659 10.9534 1 3 74.8205 0
7.70945 13.6395 1 3 74.2206 0
-19.2466 7.63181 1 3 73.6208 0
-5.59611 19.1223 1 3 73.0209 0
-13.6539 12.6822 1 3 72.421 0
-17.9425 4.51656 1 3 71.8212 0
-17.4357 8.48059 1 3 71.2213 0
1.29853 19.7598 1 3 70.6215 0
-15.4206 -2.05354 1 3 70.0216 0
0.304955 -6.88904 1 3 69.4217 0
-9.6445 20.1714 1 3 68.822 0
-2.16262 18.0405 1 3 68.2221 0
2.13294 -6.07721 1 3 67.6222 0
6.24747 4.49737 1 3 67.0224 0
9.6932 2.78565 1 3 66.4225 0
2.13172 -10.0958 1 3 65.8227 0
-3.61384 -9.17146 1 3 65.2228 0
-17.0592 -0.907171 1 3 64.6229 0
-17.2321 -2.90084 1 3 64.0231 0
-11.9204 -8.54584 1 3 63.4229 0
-13.7584 -3.16573 1 3 62.8228 0
-16.7458 1.06808 1 3 62.2228 0
5.67802 -4.11653 1 3 61.6226 0
-3.61735 19.413 1 3 61.0225 0
-14.1834 -5.46672 1 3 60.4224 0
-6.81043 -9.32664 1 3 59.8222 0
-9.92293 -9.38604 1 3 59.2221 0
-16.5754 14.7008 1 3 58.6219 0
7.30229 -5.33001 1 3 58.0218 0
4.50989 18.5785 1 3 57.4217 0
0.152193 -8.88288 1 3 56.8215 0
-6.51153 22.1069 1 3 56.2214 0
-14.5913 14.4488 1 3 55.6214 0
-15.5913 -4.04626 1 3 55.0212 0
4.00642 -5.21457 1 3 54.4211 0
8.40432 15.5149 1 3 53.8209 0
10.3898 0.175002 1 3 53.2208 0
5.81495 17.063 1 3 52.6207 0
-19.5831 5.66034 1 3 52.0205 0
7.78353 17.4161 1 3 51.4204 0
-4.85847 20.9812 1 3 50.8203 0
-2.94233 21.5542 1 3 50.2202 0
-8.48832 21.8033 1 3 49.62 0
-20.6436 -0.222885 1 3 49.0199 0
-13.4468 17.748 1 3 48.4198 0
168.03 55.5443 1 3 47.8196 0
-109.729 148.874 1 3 47.2195 0
110.46 -157.393 1 3 46.6194 0
-28.294 194.319 1 3 46.0193 0
187.866 -64.7724 1 3 45.4191 0
-1.70086 19.9863 1 3 44.8107 0
1.98012 -8.07132 1 3 44.2105 0
-5.15379 -10.4472 1 3 43.6104 0
-0.101868 21.1876 1 3 43.0103 0
-11.565 17.063 1 3 42.4102 0
-15.6539 12.6884 1 3 41.81 0
-19.0051 -1.3692 1 3 41.2099 0
10.2706 -4.18483 1 3 40.6098 0
9.70904 13.5994 1 3 40.0096 0
3.26181 20.1413 1 3 39.4095 0
-18.6915 0.606155 1 3 38.8094 0
-14.065 -7.46318 1 3 38.2093 0
5.62743 -6.42231 1 3 37.6091 0
-18.5174 2.5986 1 3 37.009 0
9.80118 9.67085 1 3 36.4089 0
3.78613 -7.20223 1 3 35.8087 0
8.61726 1.10014 1 3 35.2086 0
10.4039 15.4749 1 3 34.6085 0
-6.95246 -11.3216 1 3 34.0084 0
-18.6323 11.2709 1 3 33.4082 0
11.154 -1.67321 1 3 32.8081 0
11.6141 10.5149 1 3 32.208 0
-20.1564 3.74443 1 3 31.6079 0
8.34204 5.94453 1 3 31.0079 0
11.4814 1.88994 1 3 30.408 0
10.6873 6.58915 1 3 29.808 0
-17.403 -4.89353 1 3 29.208 0
-19.6999 9.57979 1 3 28.608 0
11.3927 8.46031 1 3 28.008 0
0.334559 -10.973 1 3 27.408 0
-4.39663 22.9271 1 3 26.808 0
12.6607 6.91375 1 3 26.208 0
-20.3303 1.75224 1 3 25.608 0
9.22274 -5.88834 1 3 25.008 0
7.4354 -7.32554 1 3 24.408 0
-11.4381 19.059 1 3 23.8081 0
-14.9965 16.4073 1 3 23.2081 0
11.3804 12.5012 1 3 22.6081 0
12.3887 0.107566 1 3 22.0081 0
-8.94324 -11.1296 1 3 21.4081 0
1.83483 21.6865 1 3 20.8081 0
6.47491 18.951 1 3 20.2081 0
-1.56815 -10.3576 1 3 19.6081 0
-11.5735 -10.5155 1 3 19.0081 0
-19.1783 -3.36164 1 3 18.4081 0
-21.1604 6.89001 1 3 17.8081 0
12.5474 3.58224 1 3 17.2082 0
3.91832 -9.19744 1 3 16.6082 0
8.44349 19.304 1 3 16.0082 0
13.2061 9.30425 1 3 15.4082 0
-17.6293 13.001 1 3 14.8082 0
-21.5615 8.84935 1 3 14.2082 0
13.7107 5.20901 1 3 13.6082 0
-3.3392 -11.2868 1 3 13.0082 0
-21.9689 2.8991 1 3 12.4082 0
5.76005 -8.41785 1 3 11.8082 0
-1.16013 -12.3155 1 3 11.2082 0
-13.7133 -9.43202 1 3 10.6083 0
-4.97383 -12.439 1 3 10.0083 0
-13.8192 19.7126 1 3 9.40828 0
20.5209 28.4667 1 3 8.80828 0
-42.8161 37.1189 1 3 8.20829 0
-13.6187 -88.4261 1 3 7.6083 0
5.14161 101.745 1 3 7.00831 0
60.6992 -109.282 1 3 6.40832 0
-88.32 -105.699 1 3 5.80833 0
122.001 -90.0061 1 3 5.20834 0
110.6 116.909 1 3 4.60835 0
167.384 36.5231 1 3 4.00836 0
30.4404 176.02 1 3 3.40835 0
124.348 -138.896 1 3 2.80834 0
-164.247 -98.2304 1 3 2.20833 0
-81.4833 -177.763 1 3 1.60833 0
-155.952 122.288 1 3 1.00833 0
193.202 50.6271 1 3 0.408333 0
