# Supplementary material for: Study of tumor growth indicates the existence of an “immunological threshold” separating states of pro- and antitumoral peritumoral inflammation
Source: PLoS One. 2018 Nov 2;13(11):e0202823. doi: 10.1371/journal.pone.0202823 (PMC6214501; doi:10.1371/journal.pone.0202823)
Supplement: S1 Data — File containing the position and radius of particles at simulated times. A detailed description file is provided alongside the data. (ZIP) [file pone.0202823.s004.zip › minimal dataset/competent/5080.csv]

0 0 1.00003 1 1280.43 0
1.57951 -1.1902 1.00006 1 1316.34 0
6.86 -0.845396 1.00003 1 1046.9 0
-8.23275 4.07413 1.00013 1 2148.36 0
-2.35617 -4.72717 1.00006 1 1531.22 0
-14.0117 -0.23895 1.00003 1 1239.49 0
-1.1094 5.19461 1.00013 1 2108.64 0
-15.1069 4.93773 1.00006 1 1455.88 0
-8.98096 -1.87875 1.00003 1 1174.81 0
-2.95259 4.4183 1.00013 1 2172.49 0
-1.35869 3.21022 1.00013 1 2092.55 0
-12.2665 13.6514 1.00003 1 1093.52 0
-0.361614 11.1478 1.00006 1 1483.08 0
6.01373 6.31563 1.00006 1 1516.12 0
-7.98338 6.05839 1.00013 1 2143.04 0
-8.48203 2.0897 1.00003 1 1244.02 0
-5.29434 -0.326475 1.00006 1 1606.92 0
-4.54658 5.62634 1.00013 1 2049.32 0
-2.70326 6.40269 1.00013 1 2196.8 0
-12.1683 0.537255 1.00003 1 1081.61 0
-3.79849 11.5798 1.00003 1 1229.93 0
-2.45389 8.38708 1.00006 1 1694.87 0
7.60758 5.10748 1.00003 1 1191.28 0
-3.05087 17.5328 1.00003 1 1098.18 0
-0.263642 -1.96655 1.00003 1 1175.61 0
-14.1096 12.8753 1.00003 1 1086.15 0
-7.73425 8.04275 1.00013 1 2048.02 0
3.9214 3.55479 1.00003 1 1157.07 0
2.5767 6.74724 1.00006 1 1613.2 0
-0.512944 -3.95091 1.00006 1 1467.12 0
-4.29717 7.61099 1.00013 1 1974.65 0
3.07542 10.7161 1.00006 1 1467.44 0
-4.79572 3.64205 1.00013 1 2205.13 0
4.66918 9.50797 1.00003 1 1196.38 0
-9.82662 5.28217 1.00006 1 1595.49 0
-10.922 10.4588 1.00003 1 1167.11 0
-1.95538 12.356 1.00003 1 1156.94 0
-0.859994 7.17894 1.00006 1 1658.99 0
-9.32802 9.25088 1.00003 1 1293.11 0
2.07838 2.77866 1.00006 1 1672.95 0
-6.3896 4.85014 1.00013 1 2148.37 0
-12.4176 -1.44699 1.00003 1 1084.04 0
-9.57735 7.26646 1.00003 1 1248.44 0
-6.98643 13.9957 1.00003 1 1230.87 0
-7.6366 -5.07121 1.00003 1 1189.68 0
-9.23037 -3.86321 1.00003 1 1183.07 0
-5.79322 -4.29506 1.00006 1 1569.93 0
8.10635 9.0762 1.00003 1 1079.01 0
0.733652 5.97095 1.00013 1 2108.65 0
-3.30007 15.5484 1.00003 1 1130.33 0
-6.639 2.86611 1.00013 1 2100.88 0
7.35837 3.12316 1.00003 1 1048.09 0
1.48171 11.9242 1.00006 1 1583.21 0
-3.20188 2.43398 1.00013 1 2083.72 0
-3.45124 0.449804 1.00006 1 1604.51 0
-6.14017 6.83444 1.00013 1 2049.33 0
-5.89094 8.81904 1.00006 1 1616.49 0
0.136864 15.1166 1.00006 1 1481.38 0
8.35574 11.0606 1.00006 1 1472.63 0
-4.19955 -5.50332 1.00006 1 1478.09 0
4.91865 11.4925 1.00006 1 1398.61 0
-14.8576 6.92227 1.00006 1 1496.9 0
-4.04772 9.59516 1.00013 1 1974.65 0
3.17348 -2.39833 1.00006 1 1441.55 0
0.235057 2.00227 1.00006 1 1742.78 0
-12.5158 11.667 1.00003 1 1212.67 0
-13.513 3.72969 1.00003 1 1181.03 0
-5.14319 14.7721 1.00003 1 1272.58 0
2.8262 8.73156 1.00003 1 1229.23 0
-14.6082 8.90648 1.00003 1 1165.51 0
-2.20472 10.3715 1.00006 1 1694.88 0
-8.82957 13.2195 1.00003 1 1097.95 0
-5.64177 10.8034 1.00006 1 1677.73 0
0.484204 3.9866 1.00006 1 1672.96 0
-11.919 2.52172 1.00003 1 1110.94 0
-1.45693 16.3248 1.00003 1 1091.31 0
7.10924 1.13882 1.00003 1 1172.87 0
-5.04502 1.658 1.00006 1 1659.83 0
-0.610833 9.1633 1.00006 1 1659 0
2.32756 4.76299 1.00006 1 1656.05 0
-10.8238 -2.65523 1.00003 1 1075.94 0
-7.38715 -3.08685 1.00003 1 1141.16 0
-3.9501 -3.51903 1.00003 1 1161.65 0
-16.701 6.14583 1.00003 1 1198.91 0
-10.1741 16.4118 1.00003 1 1150.51 0
-7.48481 10.0273 1.00006 1 1616.5 0
-10.3253 1.31336 1.00006 1 1614.51 0
-15.6052 0.96931 1.00003 1 1086.39 0
0.983096 7.95531 1.00006 1 1613.21 0
-6.737 15.9799 1.00003 1 1181.11 0
-8.7315 0.105387 1.00003 1 1199.95 0
-1.60789 1.22604 1.00006 1 1604.52 0
3.57405 14.6849 1.00003 1 1088.85 0
6.76186 12.2686 1.00003 1 1102.65 0
-13.2637 5.71405 1.00003 1 1110.19 0
1.73087 13.9085 1.00006 1 1583.22 0
3.672 1.57052 1.00006 1 1570.33 0
-0.762395 -5.93529 1.00003 1 1040.28 0
3.4229 -0.413988 1.00003 1 1069.98 0
-3.70065 -1.53455 1.00006 1 1531.23 0
4.17055 5.53924 1.00003 1 1123.12 0
-18.3095 7.39057 1.00003 1 1036.47 0
-0.112289 13.1323 1.00006 1 1483.09 0
1.97999 15.893 1.00006 1 1481.39 0
-2.60577 -6.71164 1.00003 1 1063.64 0
3.32481 12.7005 1.00006 1 1472.64 0
5.16805 13.477 1.00006 1 1467.44 0
2.92396 -4.38279 1.00006 1 1467.13 0
-13.0145 7.69846 1.00006 1 1455.89 0
5.01682 -1.6221 1.00006 1 1441.55 0
5.41718 15.4612 1.00006 1 1398.61 0
5.26599 0.362333 1.00006 1 1316.34 0
-12.7652 9.68274 1.00003 1 1293.12 0
-1.85744 -0.758262 1.00003 1 1280.44 0
-8.33087 17.1879 1.00003 1 1272.59 0
-11.1713 8.4746 1.00003 1 1248.45 0
-10.076 3.29786 1.00003 1 1244.03 0
-15.3561 2.95345 1.00003 1 1239.5 0
-3.54933 13.564 1.00003 1 1230.88 0
-5.39252 12.7876 1.00003 1 1229.93 0
1.23231 9.93974 1.00003 1 1229.24 0
-10.6726 12.4433 1.00003 1 1212.68 0
-6.8883 0.881712 1.00003 1 1199.96 0
-16.2022 10.1146 1.00003 1 1198.92 0
6.5125 10.2842 1.00003 1 1196.39 0
7.85708 7.0919 1.00003 1 1191.29 0
-5.54378 -2.31078 1.00003 1 1189.69 0
-9.47973 -5.84756 1.00003 1 1183.08 0
-8.58023 15.2035 1.00003 1 1181.12 0
-16.9502 4.16141 1.00003 1 1181.04 0
1.33023 -3.17461 1.00003 1 1175.62 0
-11.0736 -4.63953 1.00003 1 1174.82 0
5.51524 2.3467 1.00003 1 1172.87 0
-9.07867 11.235 1.00003 1 1167.12 0
-14.359 10.891 1.00003 1 1165.52 0
-2.10689 -2.74273 1.00003 1 1161.66 0
5.76431 4.3312 1.00003 1 1157.08 0
-1.70622 14.3403 1.00003 1 1156.94 0
-15.9529 12.0989 1.00003 1 1150.52 0
-7.13766 -1.10274 1.00003 1 1141.17 0
-4.89396 16.7565 1.00003 1 1130.34 0
4.42002 7.52355 1.00003 1 1123.13 0
-11.6698 4.50592 1.00003 1 1110.95 0
-11.4206 6.49039 1.00003 1 1110.2 0
7.01134 14.2531 1.00003 1 1102.66 0
-6.48791 17.9644 1.00003 1 1098.19 0
-7.23564 12.0113 1.00003 1 1097.96 0
-10.4235 14.4274 1.00003 1 1093.53 0
0.386238 17.1011 1.00003 1 1091.32 0
-1.20774 18.3092 1.00003 1 1088.86 0
-17.1993 2.17698 1.00003 1 1086.4 0
-12.0173 15.6357 1.00003 1 1086.16 0
-13.4104 -3.18327 1.00003 1 1084.05 0
-13.7622 1.7455 1.00003 1 1081.62 0
6.26314 8.29986 1.00003 1 1079.02 0
-10.5746 -0.670741 1.00003 1 1075.95 0
1.82898 0.794187 1.00003 1 1069.99 0
-6.04267 -6.27938 1.00003 1 1063.64 0
9.20141 3.90014 1.00003 1 1048.1 0
8.95275 1.91565 1.00003 1 1046.91 0
1.08079 -5.15885 1.00003 1 1040.29 0
-16.4514 8.13012 1.00003 1 1036.48 0
6.14066 -1.71326 0.0516455 3 212.778 0
-4.76334 -6.7414 0.0687291 3 210.379 0
-7.10249 -6.02194 0.0361452 3 209.779 0
8.43511 0.82065 0.143562 3 206.18 0
7.43153 0.0898602 0.0215619 3 204.98 0
6.19344 -2.11303 0.198308 3 203.181 0
-3.74519 -6.55976 0.145145 3 199.582 0
3.05586 15.6546 0.0849794 3 198.982 0
-15.2034 -0.384926 0.188809 3 197.782 0
-13.4636 -1.16897 0.0456454 3 196.582 0
-0.0654227 18.1585 0.122563 3 194.783 0
-11.2811 16.4642 0.0873961 3 193.583 0
-17.4229 5.22891 0.109646 3 192.983 0
8.75996 4.9721 0.129563 3 192.383 0
-4.31483 17.9595 0.22314 3 191.784 0
-1.59832 -7.3838 0.17656 3 191.184 0
-11.9634 -2.50213 0.148478 3 190.584 0
-15.1861 -0.13081 0.0349786 3 189.984 0
-13.0112 14.7526 0.176476 3 188.784 0
0.606685 -6.64561 0.299051 3 188.184 0
8.66012 5.28518 0.0689791 3 187.585 0
2.14918 17.0161 0.10973 3 186.985 0
-18.2171 4.14471 0.210974 3 186.385 0
9.0211 6.7671 0.208641 3 185.785 0
7.7585 11.9295 0.0148953 3 185.185 0
-11.9613 -2.79736 0.147645 3 184.585 0
-3.99528 18.4419 0.311217 3 183.985 0
7.61163 0.163166 0.0198952 3 183.386 0
8.47224 8.02242 0.0731459 3 182.786 0
5.8555 -2.62528 0.321549 3 182.186 0
-9.59651 17.6164 0.22014 3 181.586 0
-7.99539 -6.28844 0.26747 3 180.986 0
6.75794 15.5747 0.248888 3 180.386 0
-7.71055 18.2913 0.210974 3 179.786 0
-9.47602 -7.10269 0.252554 3 179.187 0
-17.4368 9.26077 0.240638 3 178.587 0
-14.1408 14.1098 0.214974 3 177.987 0
-14.8854 -1.07533 0.209057 3 177.387 0
8.24471 1.0205 0.124563 3 176.787 0
-1.43727 -6.91058 0.12898 3 176.187 0
-10.9943 -6.19307 0.259637 3 175.588 0
7.19081 15.4407 0.197142 3 174.988 0
0.305312 18.3816 0.256721 3 174.388 0
-15.3433 -1.5275 0.241638 3 173.788 0
1.71611 17.2043 0.31055 3 173.188 0
-12.4044 -4.4289 0.345131 3 172.588 0
-17.7253 8.61363 0.297968 3 171.988 0
-2.53945 18.8955 0.356963 3 171.389 0
-5.94937 19.2538 0.389128 3 170.789 0
3.25984 15.7789 0.12273 3 170.189 0
-12.4862 -3.91129 0.17531 3 169.589 0
-7.41702 -6.43596 0.325966 3 168.989 0
-18.152 5.92988 0.408626 3 168.389 0
-13.6016 14.2367 0.299051 3 167.789 0
-13.144 16.3234 0.299884 3 167.19 0
0.84877 18.2893 0.254471 3 166.59 0
-16.7404 -0.12906 0.5392 3 165.99 0
7.93364 -0.0402866 0.333882 3 165.39 0
-10.2124 17.7863 0.330799 3 164.79 0
-17.574 9.93087 0.326382 3 164.19 0
-8.32947 18.6319 0.444624 3 163.59 0
-16.187 13.5762 0.452873 3 162.991 0
6.57938 16.1903 0.35438 3 162.391 0
1.42289 -6.51713 0.274886 3 161.791 0
9.25091 12.1713 0.425792 3 161.191 0
-11.4408 16.8929 0.340048 3 160.591 0
8.31093 13.7121 0.399877 3 159.991 0
-18.9674 6.16019 0.35063 3 159.391 0
-15.2728 13.759 0.441957 3 158.792 0
9.64207 2.83753 0.138896 3 158.192 0
-10.9637 17.5523 0.370546 3 157.592 0
-14.703 14.4109 0.384128 3 156.992 0
8.20025 0.496788 0.251388 3 156.392 0
-10.5703 -6.71442 0.382628 3 155.792 0
-10.7526 18.4054 0.476871 3 155.193 0
1.55493 17.9742 0.441041 3 154.593 0
-4.21301 -7.19756 0.63736 3 153.993 0
5.97187 16.8223 0.45404 3 153.393 0
-11.9957 -3.5143 0.452623 3 152.793 0
-18.1686 9.26549 0.45104 3 152.193 0
8.34309 12.6822 0.614195 3 151.593 0
-14.4789 -1.87562 0.688356 3 150.994 0
-4.97548 18.7845 0.685106 3 150.394 0
9.16085 7.93583 0.512785 3 149.794 0
-3.37606 -8.12035 0.602862 3 149.194 0
-7.02333 -7.53597 0.590696 3 148.594 0
2.75625 17.0544 0.379295 3 147.994 0
-18.2787 4.94825 0.48762 3 147.394 0
3.39939 16.4138 0.493953 3 146.795 0
-0.104544 19.4527 0.589446 3 146.195 0
-18.2087 3.31108 0.460372 3 145.595 0
-0.810587 -7.53793 0.568698 3 144.995 0
7.89074 15.3705 0.421542 3 144.395 0
2.51168 -5.9805 0.499453 3 143.795 0
-17.5346 13.0381 0.797765 3 143.195 0
9.90858 7.02543 0.666524 3 142.596 0
-9.3438 18.3843 0.545783 3 141.996 0
9.63503 9.89173 0.647609 3 141.396 0
5.87248 -3.34106 0.405793 3 140.796 0
-15.8716 -0.877133 0.595696 3 140.196 0
-3.55797 19.4852 0.777849 3 139.596 0
-14.4248 -4.57361 0.721604 3 138.996 0
-5.35391 19.9187 0.505869 3 138.397 0
4.6815 -3.41258 0.786599 3 137.797 0
-8.42257 -7.33665 0.823929 3 137.197 0
10.1533 8.63624 0.697022 3 136.597 0
-15.8966 -4.53413 0.742185 3 135.997 0
-10.1519 -7.57156 0.565865 3 135.397 0
11.417 8.58755 0.563448 3 134.797 0
7.05197 -2.6921 0.785849 3 134.198 0
5.70005 -4.4864 0.623527 3 133.598 0
-19.9061 6.89161 0.62886 3 132.998 0
-18.7855 10.1563 0.595446 3 132.398 0
10.0496 11.3545 0.714687 3 131.798 0
-1.85467 -8.07805 0.556116 3 131.198 0
4.80135 18.9986 0.81918 3 130.599 0
-11.586 -7.03587 0.670274 3 129.999 0
-7.47298 19.2073 0.58303 3 129.399 0
-4.44148 20.6954 0.662524 3 128.799 0
-13.8741 15.3787 0.853511 3 128.199 0
-12.0057 21.3073 0.853094 3 127.599 0
-10.6948 -8.7393 0.716937 3 126.999 0
-4.15184 -9.30594 0.795431 3 126.4 0
2.12879 -7.35163 0.749268 3 125.8 0
-10.079 19.366 0.682606 3 125.2 0
-8.81875 19.5428 0.58378 3 124.6 0
7.12603 -4.30862 0.770683 3 124 0
9.03024 15.1141 0.739936 3 123.4 0
-12.5661 -5.81702 0.896674 3 122.8 0
11.3072 7.28084 0.747518 3 122.201 0
4.60832 17.2443 0.939838 3 121.601 0
0.588854 -7.79588 0.784516 3 121.001 0
4.47446 -5.18175 0.703105 3 120.401 0
-17.7602 11.3141 0.91109 3 119.801 0
-12.1291 17.9591 0.831179 3 119.201 0
-6.58387 20.2179 0.760184 3 118.601 0
9.1603 5.86748 0.700022 3 118.002 0
-2.37982 -9.56104 0.930088 3 117.402 0
-16.1309 -6.17292 0.892424 3 116.802 0
-5.62137 -8.2329 0.971085 3 116.202 0
-15.2013 -3.16819 0.788849 3 115.602 0
-1.40922 20.2073 0.91059 3 115.002 0
-16.8599 -3.26833 0.848761 3 114.402 0
-2.94267 21.2496 0.937421 3 113.803 0
-0.621389 -9.05232 0.893174 3 113.203 0
10.8411 1.88383 0.888675 3 112.603 0
-1.24823 22.0597 0.931755 3 112.003 0
8.46742 -3.36447 0.782099 3 111.403 0
5.81548 -6.06333 0.901174 3 110.803 0
2.8108 18.2311 0.798681 3 110.203 0
0.151917 20.7789 0.751268 3 109.604 0
-18.7798 14.3538 0.894674 3 109.004 0
-11.5923 19.642 0.830262 3 108.404 0
-19.0543 2.23153 0.826096 3 107.804 0
-19.6205 8.83272 0.929588 3 107.204 0
-5.75301 -10.2263 1 3 106.604 0
6.40789 18.1982 0.976085 3 106.005 0
-19.5188 4.01259 0.928255 3 105.405 0
-7.40093 -9.08041 1 3 104.805 0
11.1084 3.67498 0.922756 3 104.205 0
-20.7749 5.47254 1 3 103.605 0
-18.1824 0.435248 1 3 103.005 0
-6.48407 21.8998 0.919256 3 102.405 0
-14.2938 -6.15892 0.863843 3 101.806 0
1.46898 19.4124 0.985418 3 101.206 0
-20.8691 2.59332 1 3 100.606 0
9.72811 13.5197 1 3 100.006 0
-15.5088 16.2512 1 3 99.4061 0
-19.2786 12.5078 0.996667 3 98.8063 0
1.35593 -9.45724 1 3 98.2064 0
-18.5827 -2.97356 0.86601 3 97.6066 0
3.33383 20.0725 1 3 97.0067 0
11.2618 10.1429 1 3 96.4069 0
10.8497 5.58183 1 3 95.807 0
-9.17358 -8.77457 0.799348 3 95.2071 0
-13.8719 17.3976 1 3 94.6073 0
-19.5553 -4.56954 1 3 94.0074 0
8.7112 -1.59996 1 3 93.4076 0
-17.4443 -1.49556 1 3 92.8077 0
-2.80713 23.1985 1 3 92.2079 0
-0.992299 -10.908 1 3 91.608 0
-13.4138 19.344 1 3 91.0082 0
0.455376 22.6649 0.874759 3 90.4083 0
-22.2081 4.07906 1 3 89.8085 0
3.8149 -6.78333 1 3 89.2086 0
7.97957 -5.8564 1 3 88.6088 0
-7.56506 -11.0724 1 3 88.0089 0
0.94194 -11.4128 1 3 87.409 0
-4.61915 22.3515 1 3 86.8092 0
12.6284 2.49869 1 3 86.2093 0
1.80371 21.3608 1 3 85.6095 0
3.21608 -8.72335 1 3 85.0096 0
9.70378 -4.84486 1 3 84.4098 0
-2.3992 -12.3282 0.982585 3 83.8099 0
5.24324 20.771 1 3 83.2101 0
-3.95085 -11.0923 1 3 82.6102 0
-8.17345 20.9847 0.996084 3 82.0104 0
2.84214 -10.7943 1 3 81.4105 0
12.9476 9.10065 0.982668 3 80.8107 0
0.841892 24.831 1 3 80.2108 0
-6.27413 -14.1871 1 3 79.611 0
8.53362 18.6467 1 3 79.0111 0
12.9836 11.1605 1 3 78.4112 0
11.3965 12.417 1 3 77.8114 0
10.2193 -2.91342 1 3 77.2115 0
-17.5952 -4.96386 1 3 76.6117 0
-20.1619 0.712442 1 3 76.0118 0
2.19656 23.36 1 3 75.412 0
5.61125 22.7369 1 3 74.8121 0
-20.5096 -2.81184 1 3 74.2123 0
-4.44605 24.3437 1 3 73.6124 0
9.77601 0.0929944 1 3 73.0126 0
12.1781 0.549726 1 3 72.4127 0
-15.3298 18.7662 1 3 71.8129 0
-10.9401 22.9061 1 3 71.213 0
-13.1479 -7.62801 1 3 70.6132 0
7.05575 -7.62875 1 3 70.0133 0
-15.1628 -7.80697 1 3 69.4134 0
12.4867 14.2078 1 3 68.8136 0
-20.6866 14.4156 1 3 68.2137 0
-21.2751 12.5042 1 3 67.6139 0
10.7673 15.2283 1 3 67.014 0
11.3746 -1.28106 1 3 66.4142 0
12.738 4.69548 1 3 65.8143 0
-12.2687 -9.42346 1 3 65.2145 0
12.9482 6.68405 1 3 64.6146 0
-9.4935 -10.5464 1 3 64.0148 0
-11.3785 -11.2144 1 3 63.4146 0
8.55244 -8.95554 1 3 62.8145 0
9.47699 -7.18223 1 3 62.2144 0
-19.4119 -1.14142 1 3 61.6143 0
-16.931 14.8462 1 3 61.0141 0
14.3477 3.51606 1 3 60.414 0
-21.4003 7.53848 1 3 59.8139 0
9.78432 16.9701 1 3 59.2137 0
5.16058 -8.25952 1 3 58.6136 0
-20.2742 10.7739 1 3 58.0135 0
14.5305 7.90616 1 3 57.4134 0
7.79375 16.7896 1 3 56.8132 0
-0.462742 -12.8367 1 3 56.2131 0
7.1079 20.0491 1 3 55.613 0
-0.963531 23.9718 1 3 55.0128 0
14.6691 10.0843 1 3 54.4127 0
-16.9675 17.6188 1 3 53.8126 0
11.6334 -4.32628 1 3 53.2125 0
-13.8608 21.2921 1 3 52.6123 0
-22.6992 6.01759 1 3 52.0122 0
-5.92557 -12.218 1 3 51.4121 0
6.65535 -9.58735 1 3 50.8119 0
4.75714 -10.2179 1 3 50.2118 0
3.6966 22.0389 1 3 49.6117 0
-21.8121 9.49558 1 3 49.0116 0
14.3541 1.4929 1 3 48.4114 0
-14.2615 -9.59116 1 3 47.8113 0
-8.19235 22.9805 1 3 47.2112 0
-23.4665 2.52466 1 3 46.611 0
-7.91337 -13.0418 1 3 46.0109 0
-12.2287 -13.0239 1 3 45.4108 0
-4.18185 -13.1955 1 3 44.8107 0
-15.7757 20.7152 1 3 44.2105 0
14.5624 5.50373 1 3 43.6104 0
-9.83451 -12.4861 1 3 43.0103 0
-21.3921 -0.863771 1 3 42.4102 0
-13.3706 -11.3816 1 3 41.81 0
-22.4902 -2.53539 1 3 41.2099 0
-10.1683 21.0624 1 3 40.6098 0
-12.9336 23.0643 1 3 40.0096 0
-17.4139 19.5677 1 3 39.4095 0
6.25265 -11.5459 1 3 38.8094 0
-15.3177 22.662 1 3 38.2093 0
-18.3898 16.2127 1 3 37.6091 0
-17.5881 21.5601 1 3 37.009 0
11.2676 -6.29243 1 3 36.4089 0
-22.816 11.2299 1 3 35.8087 0
13.3665 -1.05756 1 3 35.2086 0
-18.5971 -6.69385 1 3 34.6085 0
-17.1454 -8.06938 1 3 34.0084 0
-16.244 -9.85447 1 3 33.4082 0
13.1673 -3.04735 1 3 32.8081 0
-24.1745 4.44228 1 3 32.208 0
15.2548 -0.291875 1 3 31.6079 0
-1.88403 -14.2433 1 3 31.0079 0
-22.136 1.03149 1 3 30.408 0
-22.8348 13.756 1 3 29.808 0
-9.62992 24.4173 1 3 29.208 0
-9.34972 -14.4336 1 3 28.608 0
-20.3817 16.392 1 3 28.008 0
-22.2458 15.6673 1 3 27.408 0
15.0124 -2.27631 1 3 26.808 0
8.15056 -10.9148 1 3 26.208 0
4.29875 -12.1646 1 3 25.608 0
5.79418 -13.4926 1 3 25.008 0
-3.67635 -15.1305 1 3 24.408 0
-18.8964 18.1476 1 3 23.8081 0
-24.6654 6.38106 1 3 23.2081 0
-23.367 7.90198 1 3 22.6081 0
-24.1511 9.74177 1 3 22.0081 0
10.5251 18.8278 1 3 21.4081 0
-6.37484 23.815 1 3 20.8081 0
-21.5546 -4.51717 1 3 20.2081 0
16.2927 8.85108 1 3 19.6081 0
2.39758 -12.7844 1 3 19.0081 0
13.9888 12.8888 1 3 18.4081 0
-2.55566 25.1825 1 3 17.8081 0
16.3426 3.38076 1 3 17.2082 0
16.1444 6.72697 1 3 16.6082 0
4.08182 24.0252 1 3 16.0082 0
17.332 5.11769 1 3 15.4082 0
10.5506 -8.86968 1 3 14.8082 0
16.3511 1.38068 1 3 14.2082 0
-20.5579 -6.29972 1 3 13.6082 0
-23.3665 -0.544807 1 3 13.0082 0
11.7843 16.9504 1 3 12.4082 0
16.8528 -1.49416 1 3 11.8082 0
-7.79841 25.2193 1 3 11.2082 0
15.6743 11.8125 1 3 10.6083 0
13.4735 -5.10961 1 3 10.0083 0
18.0788 2.38797 1 3 9.40828 0
7.47609 22.0149 1 3 8.80828 0
-5.86883 25.7496 1 3 8.20829 0
17.2634 10.5982 1 3 7.6083 0
12.516 19.0197 1 3 7.00831 0
18.1517 6.94158 1 3 6.40832 0
-35.8539 -14.8092 1 3 5.80833 0
-68.6602 21.6077 1 3 5.20834 0
-74.7826 -77.6245 1 3 4.60835 0
47.2331 120.826 1 3 4.00836 0
-89.4061 -122.897 1 3 3.40835 0
-99.6654 132.952 1 3 2.80834 0
151.564 97.465 1 3 2.20833 0
-178.463 63.078 1 3 1.60833 0
-17.0809 -195.337 1 3 1.00833 0
-180.508 84.5897 1 3 0.408333 0
