# Supplementary material for: Study of tumor growth indicates the existence of an “immunological threshold” separating states of pro- and antitumoral peritumoral inflammation
Source: PLoS One. 2018 Nov 2;13(11):e0202823. doi: 10.1371/journal.pone.0202823 (PMC6214501; doi:10.1371/journal.pone.0202823)
Supplement: S1 Data — File containing the position and radius of particles at simulated times. A detailed description file is provided alongside the data. (ZIP) [file pone.0202823.s004.zip › minimal dataset/competent/23540.csv]

2.18495e+07 -1.77318e+08 0.884706 0 19802.2 0
-6.70047 -6.18584 0.149145 3 211.979 0
-6.18636 -6.76124 0.0145619 3 211.379 0
-7.26183 -7.77868 0.0393953 3 210.779 0
-176.572 -90.22 0.0877295 3 206.58 0
-6.67763 -6.89736 0.156644 3 205.98 0
-6.47088 -5.60454 0.0546456 3 205.38 0
-196.833 12.8417 0.0460621 3 203.581 0
-6.31141 -5.93756 0.0200619 3 201.781 0
-6.81863 -7.61788 0.10548 3 200.581 0
-52.6001 -192.207 0.0353952 3 199.982 0
-8.86003 -4.19024 0.0931462 3 197.582 0
-9.06035 -4.16642 0.0503122 3 196.982 0
-4.63717 -3.44745 0.0339785 3 196.382 0
-6.41075 -6.92005 0.0382286 3 194.583 0
-5.48853 -5.81231 0.122397 3 193.383 0
-6.26411 -5.82146 0.0972296 3 192.783 0
-9.14638 -3.47627 0.171727 3 192.183 0
-4.3827 -7.31182 0.256637 3 190.984 0
-8.14126 -5.10959 0.113147 3 190.384 0
-5.09059 -6.6799 0.182559 3 189.784 0
-46.5701 -20.9321 0.0462288 3 189.184 0
-9.0091 -4.11235 0.0216452 3 188.584 0
-4.86031 -5.71815 0.0870628 3 187.984 0
-190.188 -56.9626 0.217557 3 187.385 0
-3.2868 -7.51417 0.0332285 3 186.785 0
-9.28931 -6.94601 0.240305 3 185.585 0
-6.65584 -5.33445 0.265053 3 184.985 0
-4.6527 -5.50931 0.186892 3 184.385 0
-5.60071 -5.52909 0.16931 3 183.786 0
-9.49115 -3.49912 0.156978 3 183.186 0
-5.13625 -5.44177 0.301384 3 182.586 0
-8.91 -4.08622 0.0113119 3 181.986 0
-197.475 26.2921 0.209307 3 181.386 0
-143.82 -136.292 0.231806 3 180.786 0
-4.34477 -5.52065 0.119563 3 180.186 0
-7.40796 -8.25039 0.112313 3 179.587 0
-8.97389 -3.84696 0.231972 3 178.987 0
-190.934 -54.1642 0.139479 3 178.387 0
57.5525 -190.712 0.123147 3 177.787 0
-5.49359 -5.27301 0.0920629 3 177.187 0
-4.66255 -6.85887 0.273386 3 176.587 0
-10.4362 -6.52065 0.182643 3 175.987 0
-9.83989 -6.05481 0.283469 3 175.388 0
-6.03824 -7.10586 0.258637 3 174.788 0
47.2018 -193.205 0.129146 3 174.188 0
-10.3014 -8.60558 0.412126 3 173.588 0
-0.439809 -6.05621 0.285885 3 172.988 0
-9.96357 -6.72436 0.300301 3 172.388 0
-8.26829 -8.307 0.354547 3 171.788 0
-135.261 -147.818 0.386878 3 171.189 0
-5.75175 -7.66769 0.371212 3 170.589 0
-8.00319 -7.61549 0.185976 3 169.989 0
-3.78285 -5.37686 0.455623 3 169.389 0
-4.3835 -6.13617 0.494537 3 168.789 0
-9.82767 -3.91532 0.378628 3 168.189 0
-10.5154 -5.8982 0.388128 3 167.589 0
-199.077 -7.87383 0.424875 3 166.99 0
-5.18478 -7.16883 0.309967 3 166.39 0
-74.1164 -184.874 0.446957 3 165.79 0
-4.25543 -7.82331 0.26997 3 165.19 0
2.8836 -198.954 0.356213 3 164.59 0
-5.13771 -6.0141 0.269553 3 163.99 0
-6.43644 -4.87336 0.240305 3 163.391 0
-7.06415 -4.83162 0.368046 3 162.791 0
-10.8491 -4.27162 0.392294 3 162.191 0
-8.64519 -3.35414 0.343798 3 161.591 0
-2.19601 -10.0987 0.443957 3 160.991 0
-9.49483 -7.38829 0.235555 3 160.391 0
-3.15299 -5.99405 0.416292 3 159.791 0
-2.81141 -7.68983 0.466455 3 159.192 0
-6.06061 -5.50129 0.271053 3 158.592 0
-193.145 42.6845 0.40071 3 157.992 0
-154.605 -125.801 0.484871 3 157.392 0
-1.99098 -7.25109 0.461122 3 156.792 0
-8.52572 -7.60593 0.335132 3 156.192 0
-3.62533 -7.83118 0.359213 3 155.592 0
-0.194269 -5.61114 0.220473 3 154.993 0
0.358202 -6.28013 0.478538 3 154.393 0
-102.244 -170.551 0.317133 3 153.793 0
-46.7961 -193.699 0.476538 3 153.193 0
-199.078 7.55602 0.470622 3 152.593 0
-5.71447 -6.4628 0.460539 3 151.993 0
-11.3111 -5.29741 0.604195 3 151.393 0
-5.9987 -9.62809 0.58453 3 150.794 0
-4.04488 -8.47057 0.404793 3 150.194 0
-6.00163 -14.1378 0.408126 3 149.594 0
-3.196 -8.51618 0.444374 3 148.994 0
-148.022 -133.367 0.512952 3 148.394 0
-7.58022 -8.93329 0.372462 3 147.794 0
1.35598 -6.0818 0.538033 3 147.194 0
5.08951 -199.418 0.661941 3 146.595 0
0.578077 -5.3063 0.519368 3 145.995 0
-3.60398 -6.888 0.58303 3 145.395 0
-4.96842 -7.91373 0.44779 3 144.795 0
36.1828 -195.977 0.609695 3 144.195 0
-10.6197 -3.23553 0.665608 3 143.595 0
-4.92892 -9.0293 0.639776 3 142.995 0
-11.3903 -10.9631 0.474871 3 142.396 0
-10.0671 -4.93331 0.629943 3 141.796 0
-6.52 -8.43316 0.711521 3 141.196 0
-29.9837 -15.2035 0.656442 3 140.596 0
-5.78944 -4.88857 0.389961 3 139.996 0
-116.054 -162.037 0.44354 3 139.396 0
-118.448 -159.401 0.636193 3 138.797 0
-10.2971 -7.55354 0.571531 3 138.197 0
-5.0132 -10.2603 0.58453 3 137.597 0
-186.341 -70.3451 0.462206 3 136.997 0
-5.04019 -3.12004 0.457206 3 136.397 0
-8.0274 -4.24395 0.736436 3 135.797 0
-7.802 -2.93517 0.587613 3 135.197 0
-0.639581 -7.2088 0.883842 3 134.598 0
-184.004 -75.007 0.754434 3 133.998 0
-9.40498 -2.67531 0.670941 3 133.398 0
-11.3196 -8.24465 0.661775 3 132.798 0
-59.78 -191.115 0.68194 3 132.198 0
1.01037 -7.35015 0.76985 3 131.598 0
-56.7216 -191.216 0.854177 3 130.998 0
-197.605 16.3 0.679857 3 130.399 0
-11.3932 -6.7244 0.792932 3 129.799 0
-11.8055 -2.57634 0.690439 3 129.199 0
87.8299 -178.805 0.68044 3 128.599 0
-2.82189 -4.3205 0.961169 3 127.999 0
-195.847 -33.1279 0.704938 3 127.399 0
-12.1329 -4.08777 0.853844 3 126.799 0
-9.28047 -8.26063 0.654025 3 126.2 0
-8.49098 -1.63196 0.715437 3 125.6 0
-13.374 -2.99959 0.786432 3 125 0
111.339 -165.186 0.68169 3 124.4 0
-12.7197 -5.74517 0.854011 3 123.8 0
16.4217 -82.4127 0.699355 3 123.2 0
-1.86053 -5.9152 0.878342 3 122.6 0
-7.22605 -9.92169 0.676107 3 122.001 0
-3.55081 -9.84747 0.932505 3 121.401 0
-10.5297 -1.65979 0.844261 3 120.801 0
-4.64734 -4.37821 0.859094 3 120.201 0
-6.39156 -3.64391 0.986168 3 119.601 0
3.40297 -7.79109 0.816597 3 119.001 0
11.525 -198.906 0.772683 3 118.401 0
-5.32028 -1.92822 0.757684 3 117.802 0
-6.87071 -1.90304 0.792765 3 117.202 0
-197.401 -26.9144 0.828929 3 116.602 0
113.566 -154.155 0.7706 3 116.002 0
-5.85921 -0.544635 0.67769 3 115.402 0
-8.83256 -9.78486 0.934338 3 114.802 0
-13.8763 -4.53216 0.819846 3 114.203 0
-12.8459 -1.39653 0.882092 3 113.603 0
-2.57064 -11.3231 0.836262 3 113.003 0
0.166038 -8.81867 0.91484 3 112.403 0
-10.928 -9.7145 0.852761 3 111.803 0
-152.526 -128.835 0.804431 3 111.203 0
-12.8959 -7.70749 1 3 110.603 0
-194.02 -44.7507 0.85701 3 110.004 0
-10.0035 -11.2447 0.935588 3 109.404 0
-11.8259 -62.3349 0.989334 3 108.804 0
-120.427 -158.788 0.964586 3 108.204 0
-6.20417 -11.0343 0.834345 3 107.604 0
-8.09086 -11.5711 1 3 107.004 0
1.94162 -8.70884 0.860593 3 106.404 0
-9.42961 -12.8076 0.72227 3 105.805 0
-69.3629 -186.477 0.854594 3 105.205 0
-1.76517 -8.72025 1 3 104.605 0
2.75065 -6.23577 0.863343 3 104.005 0
-12.6102 -9.59182 0.833095 3 103.405 0
-0.676503 -4.4489 1 3 102.805 0
-2.879 -13.0309 0.896841 3 102.205 0
-186.105 -73.9155 1 3 101.606 0
21.3993 -198.082 0.986584 3 101.006 0
-1.19079 -14.394 0.931422 3 100.406 0
1.21407 -10.4219 1 3 99.806 0
-12.7321 -11.5815 1 3 99.2062 0
-0.80084 -10.4727 1 3 98.6063 0
-6.54287 -12.8374 1 3 98.0065 0
-4.33842 -11.6504 0.958503 3 97.4066 0
1.90891 -4.57269 1 3 96.8068 0
-144.37 -138.318 1 3 96.2069 0
-177.624 -88.9276 1 3 95.607 0
-14.4154 -6.44653 0.971502 3 95.0072 0
-4.69145 -13.5939 1 3 94.4073 0
3.90069 -4.75343 1 3 93.8075 0
-3.67152 -2.54188 1 3 93.2076 0
-1.67924 -2.71845 1 3 92.6078 0
0.686025 -3.04046 0.95942 3 92.0079 0
-37.7502 -194.481 1 3 91.4081 0
-174.194 -96.7404 1 3 90.8082 0
0.926672 -12.4011 1 3 90.2084 0
-4.16848 -0.600946 1 3 89.6085 0
-14.7769 -8.3878 1 3 89.0087 0
-11.5038 -0.0726595 1 3 88.4088 0
-147.011 -135.121 1 3 87.809 0
-14.7655 -14.5083 1 3 87.2091 0
-198.718 13.8453 1 3 86.6092 0
-9.50447 -0.126293 1 3 86.0094 0
-15.8701 -5.11555 1 3 85.4095 0
139.293 -142.068 1 3 84.8097 0
-7.50688 -0.223868 1 3 84.2098 0
-2.17672 -0.78145 1 3 83.61 0
-15.1629 -3.24478 1 3 83.0101 0
-14.2902 -10.3276 1 3 82.4103 0
-67.34 -187.481 1 3 81.8104 0
-188.374 -62.7409 1 3 81.2106 0
154.935 -125.21 1 3 80.6107 0
-8.30561 1.60959 1 3 80.0109 0
54.9981 -191.481 1 3 79.411 0
104.602 -169.542 1 3 78.8111 0
-14.7763 -1.28259 1 3 78.2113 0
-16.343 -7.06888 1 3 77.6114 0
9.32203 -199.203 0.976002 3 77.0116 0
-194.711 -42.1152 1 3 76.4117 0
-0.250335 -1.3191 1 3 75.8119 0
-199.606 16.1462 1 3 75.212 0
-1.58887 -16.2851 1 3 74.6122 0
-1.07263 -12.4541 1 3 74.0123 0
179.41 -85.3136 1 3 73.4125 0
33.8884 -196.452 1 3 72.8126 0
-6.08583 -17.3777 1 3 72.2128 0
-13.5995 0.334355 1 3 71.6129 0
-10.3011 1.74384 1 3 71.0131 0
-11.1519 -12.8074 1 3 70.4132 0
28.2824 -196.122 1 3 69.8133 0
-198.674 18.7883 1 3 69.2135 0
-16.6601 -9.06121 1 3 68.6136 0
-2.28655 1.21551 1 3 68.0138 0
-13.003 -13.5631 1 3 67.4139 0
-14.5909 -12.3194 1 3 66.8141 0
-0.360232 0.677788 1 3 66.2142 0
-5.09144 3.22326 1 3 65.6144 0
-4.27835 1.39602 1 3 65.0145 0
-0.858477 2.61572 1 3 64.4147 0
-17.2219 -3.62247 1 3 63.8147 0
-17.8266 -5.53036 1 3 63.2146 0
-18.3765 -7.45322 1 3 62.6145 0
-8.17351 -13.9953 1 3 62.0143 0
-10.1068 -14.5126 1 3 61.4142 0
45.1675 -194.033 1 3 60.8141 0
-16.4699 -13.0045 1 3 60.214 0
-3.05067 -14.9202 1 3 59.6138 0
-11.9584 -15.2686 1 3 59.0137 0
-94.8816 -173.997 1 3 58.4136 0
-6.27926 1.36288 1 3 57.8134 0
190.138 -59.4031 1 3 57.2133 0
-3.09974 3.04269 1 3 56.6132 0
-7.09123 3.19869 1 3 56.0131 0
-16.1734 -11.0011 1 3 55.4129 0
3.03767 -2.92171 1 3 54.8128 0
1.74825 -1.39285 1 3 54.2127 0
-8.87154 -16.0856 1 3 53.6125 0
82.5337 -181.312 1 3 53.0124 0
-179.68 -87.2881 1 3 52.4123 0
-12.298 1.85292 1 3 51.8122 0
-1.67167 4.44292 1 3 51.212 0
-15.5884 0.545149 1 3 50.6119 0
136.627 -143.404 1 3 50.0118 0
-86.1398 -179.657 1 3 49.4116 0
-6.93945 -15.569 1 3 48.8115 0
-191.815 -55.5752 1 3 48.2114 0
-9.07436 3.4559 1 3 47.6113 0
-3.74414 4.93601 1 3 47.0111 0
-172.938 -98.9047 1 3 46.411 0
-16.7356 -1.68262 1 3 45.8109 0
-11.0696 3.59307 1 3 45.2108 0
198.096 -20.969 1 3 44.6106 0
-18.1376 -11.3776 1 3 44.0105 0
-38.186 -196.439 1 3 43.4104 0
-19.4022 -198.143 1 3 42.8102 0
-4.93948 -15.5778 1 3 42.2101 0
-194.691 43.5353 1 3 41.61 0
-9.78946 5.32368 1 3 41.0099 0
-18.6243 -9.4378 1 3 40.4097 0
-7.80259 5.0704 1 3 39.8096 0
162.678 -114.974 1 3 39.2095 0
-10.7231 -16.8416 1 3 38.6093 0
118.516 -154.18 1 3 38.0092 0
-5.76437 5.10665 1 3 37.4091 0
181.694 -84.3761 1 3 36.809 0
-168.264 -106.652 1 3 36.2088 0
-13.0568 3.81865 1 3 35.6087 0
-92.9853 -176.551 1 3 35.0086 0
-166.536 -109.525 1 3 34.4084 0
-17.5768 0.131862 1 3 33.8083 0
138.597 -144.058 1 3 33.2082 0
77.461 -183.531 1 3 32.6081 0
1.63837 0.604122 1 3 32.0079 0
-189.244 -64.8388 1 3 31.4079 0
-18.4557 -13.3542 1 3 30.8079 0
-14.2635 2.22242 1 3 30.208 0
-16.4225 2.36282 1 3 29.608 0
-101.403 -172.011 1 3 29.008 0
-6.16515 7.08732 1 3 28.408 0
-19.7751 -5.07979 1 3 27.808 0
179.311 86.7707 1 3 27.208 0
-19.0734 20.1061 1 3 26.608 0
-74.1957 -23.0319 1 3 26.008 0
20.9843 46.89 1 3 25.408 0
8.54026 58.0726 1 3 24.808 0
-11.8849 -70.0252 1 3 24.208 0
-58.9832 37.1194 1 3 23.6081 0
-130.931 -150.154 1 3 23.0081 0
50.1115 -193.022 1 3 22.4081 0
-87.224 27.1918 1 3 21.8081 0
63.8152 80.3672 1 3 21.2081 0
-104.593 -15.8941 1 3 20.6081 0
-8.20115 -199.041 1 3 20.0081 0
-194.656 46.0481 1 3 19.4081 0
-63.6898 104.869 1 3 18.8081 0
-193.95 -47.168 1 3 18.2081 0
-131.899 -20.3732 1 3 17.6082 0
75.3531 117.39 1 3 17.0082 0
-140.007 -3.08956 1 3 16.4082 0
152.714 127.906 1 3 15.8082 0
-197.567 -32.0846 1 3 15.2082 0
-95.3307 -176.063 1 3 14.6082 0
-72.3875 -186.576 1 3 14.0082 0
-159.746 26.963 1 3 13.4082 0
52.2761 -192.345 1 3 12.8082 0
-99.5834 -160.177 1 3 12.2082 0
-169.046 32.3265 1 3 11.6082 0
-166.054 54.135 1 3 11.0083 0
-153.518 88.8818 1 3 10.4083 0
195.927 35.9845 1 3 9.80827 0
6.27279 182.669 1 3 9.20828 0
-36.1988 181.316 1 3 8.60829 0
-109.258 151.54 1 3 8.0083 0
-186.458 29.1301 1 3 7.40831 0
-101.728 -163.27 1 3 6.80832 0
115.349 -155.204 1 3 6.20832 0
27.8708 -198.081 1 3 5.60833 0
-156.788 -122.89 1 3 5.00834 0
134.533 146.911 1 3 4.40835 0
199.202 0.669738 1 3 3.80836 0
-188.979 -58.9165 1 3 3.20835 0
-140.394 -141.331 1 3 2.60834 0
-77.2053 -183.646 1 3 2.00833 0
-186.967 69.8864 1 3 1.40833 0
195.516 -41.5108 1 3 0.808333 0
191.971 -56.0706 1 3 0.208333 0
