# Supplementary material for: Study of tumor growth indicates the existence of an “immunological threshold” separating states of pro- and antitumoral peritumoral inflammation
Source: PLoS One. 2018 Nov 2;13(11):e0202823. doi: 10.1371/journal.pone.0202823 (PMC6214501; doi:10.1371/journal.pone.0202823)
Supplement: S1 Data — File containing the position and radius of particles at simulated times. A detailed description file is provided alongside the data. (ZIP) [file pone.0202823.s004.zip › minimal dataset/competent/24440.csv]

0 0 0.888873 0 20646 0
-197.873 -23.1258 0.0493955 3 208.979 0
115.051 163.383 0.0957296 3 207.78 0
-138.3 144.183 0.0109786 3 206.58 0
196.798 -24.2071 0.0358119 3 205.98 0
-172.168 102.345 0.0774793 3 201.781 0
39.3966 -195.467 0.135479 3 201.181 0
198.884 -34.6165 0.113397 3 200.581 0
161.814 -116.834 0.0468121 3 199.982 0
6.05146 200.681 0.11573 3 199.382 0
-147.853 135.071 0.0240619 3 198.782 0
194.005 -47.803 0.0253119 3 197.582 0
194.139 -52.5047 0.241055 3 196.982 0
34.1323 -196.566 0.0858128 3 196.382 0
-0.64606 -200.097 0.0345619 3 195.183 0
69.1819 186.666 0.0646457 3 194.583 0
195.42 -41.915 0.151062 3 193.983 0
144.168 139.026 0.0370619 3 193.383 0
39.1468 196.049 0.0106453 3 192.783 0
-88.7591 -179.114 0.124897 3 192.183 0
-197.597 -7.63891 0.116147 3 191.584 0
-171.829 -104.599 0.238722 3 190.984 0
-195.176 -30.456 0.204058 3 190.384 0
-192.02 63.352 0.173393 3 189.784 0
53.3618 35.4613 0.177976 3 189.184 0
-99.1002 173.284 0.0523122 3 188.584 0
-39.8445 -195.018 0.099063 3 187.984 0
-175.865 -94.3943 0.127313 3 187.385 0
84.9189 179.865 0.284719 3 186.785 0
-48.9711 -195.532 0.0318952 3 186.185 0
119.048 -161.345 0.117313 3 185.585 0
176.983 90.2927 0.0968963 3 184.985 0
-188.479 62.1136 0.305967 3 184.385 0
146.292 136.36 0.0376453 3 183.786 0
-176.926 -90.6771 0.150978 3 183.186 0
-194.995 -43.4594 0.21389 3 182.586 0
159.138 -120.963 0.175893 3 181.986 0
-125.89 154.618 0.251554 3 181.386 0
181.152 84.8921 0.221806 3 180.786 0
-175.053 97.1853 0.227389 3 180.186 0
195.333 40.6822 0.134229 3 179.587 0
61.1928 -190.935 0.0108953 3 178.987 0
-190.049 57.4019 0.242888 3 178.387 0
-70.1923 -187.063 0.279052 3 177.787 0
-13.6711 199.097 0.284802 3 177.187 0
169.712 -107.536 0.113897 3 176.587 0
-7.75836 199.87 0.13098 3 175.987 0
-199.143 28.9487 0.410459 3 175.388 0
-196.277 34.6515 0.331882 3 174.788 0
127.263 -154.11 0.40021 3 174.188 0
89.9134 178.134 0.374795 3 173.588 0
-143.213 -137.8 0.419875 3 172.988 0
17.65 -197.378 0.344381 3 172.388 0
13.546 -199.699 0.554699 3 171.788 0
-193.015 -53.5579 0.266387 3 171.189 0
-84.9221 182.278 0.335048 3 170.589 0
-173.018 -100.563 0.301384 3 169.989 0
119.359 -159.311 0.388378 3 169.389 0
-199.743 11.2968 0.408543 3 168.789 0
111.386 165.477 0.26447 3 168.189 0
-189.593 64.2425 0.298634 3 167.589 0
-194.58 45.8804 0.377795 3 166.99 0
-183.37 -79.5939 0.391544 3 166.39 0
94.9133 -175.947 0.386294 3 165.79 0
-95.5531 175.715 0.364129 3 165.19 0
70.0076 184.61 0.438541 3 164.59 0
70.2975 -188.201 0.507786 3 163.99 0
86.9251 180.157 0.35563 3 163.391 0
163.465 115.312 0.204474 3 162.791 0
184.3 -76.5491 0.302134 3 162.191 0
-119.235 -160.348 0.301551 3 161.591 0
-7.64034 -199.753 0.389378 3 160.991 0
-22.4165 -198.333 0.454206 3 160.391 0
14.0646 199.597 0.558115 3 159.791 0
153.739 -137.479 0.313133 3 159.192 0
-200.308 -34.4373 0.345547 3 158.592 0
-193.207 -51.518 0.364963 3 157.992 0
-99.6949 -174.202 0.466872 3 157.392 0
-170.464 104.146 0.548866 3 156.792 0
-104.032 -170.129 0.554616 3 156.192 0
193.286 51.3506 0.454873 3 155.592 0
192.184 -49.6154 0.348547 3 154.993 0
-136.513 -146.036 0.369796 3 154.393 0
-30.0037 -197.693 0.507119 3 153.793 0
187.856 -68.3004 0.40671 3 153.193 0
199.379 9.78567 0.595529 3 152.593 0
179.262 90.6408 0.607778 3 151.993 0
199.816 -5.77105 0.617111 3 151.393 0
-85.2502 179.957 0.618278 3 150.794 0
179.179 -88.9592 0.514952 3 150.194 0
188.412 -63.0001 0.528618 3 149.594 0
197.146 35.2196 0.468789 3 148.994 0
77.0726 183.174 0.587947 3 148.394 0
58.7829 190.674 0.534867 3 147.794 0
95.1826 -173.487 0.491537 3 147.194 0
3.69496 -198.536 0.624861 3 146.595 0
152.923 -127.624 0.604112 3 145.995 0
-37.2101 -196.582 0.689189 3 145.395 0
188.541 67.0428 0.544116 3 144.795 0
-159.619 -119.805 0.522535 3 144.195 0
-198.585 22.8881 0.57978 3 143.595 0
-163.588 -112.816 0.590696 3 142.995 0
171.279 101.397 0.633277 3 142.396 0
127.639 152.433 0.58878 3 141.796 0
-198.38 -35.1665 0.709021 3 141.196 0
-37.754 196.013 0.579447 3 140.596 0
132.79 147.704 0.5447 3 139.996 0
-149.538 132.031 0.63311 3 139.396 0
197.471 29.8804 0.689772 3 138.797 0
174.201 95.8996 0.670191 3 138.197 0
74.8502 184.198 0.630193 3 137.597 0
149.44 -132.417 0.637026 3 136.997 0
-165.553 111.539 0.573698 3 136.397 0
-190.906 61.4489 0.771683 3 135.797 0
-135.607 146.869 0.578781 3 135.197 0
194.628 -50.0671 0.542033 3 134.598 0
-134.686 -148.526 0.685856 3 133.998 0
129.896 -152.164 0.390294 3 133.398 0
-40.9853 192.826 0.552282 3 132.798 0
197.522 -29.9965 0.579697 3 132.198 0
191.534 59.7344 0.625111 3 131.598 0
180.101 88.1856 0.72127 3 130.998 0
100.636 -171.649 0.444374 3 130.399 0
90.5648 -178.217 0.537534 3 129.799 0
-124.607 -156.453 0.752935 3 129.199 0
50.6824 194.277 0.804181 3 128.599 0
97.1421 -174.918 0.635776 3 127.999 0
-196.841 30.8891 0.747935 3 127.399 0
-99.699 -171.292 0.76585 3 126.799 0
180.106 -86.7847 0.629277 3 126.2 0
153.663 -124.986 0.735269 3 125.6 0
-190.599 59.342 0.654858 3 125 0
-114.625 163.679 0.682273 3 124.4 0
-63.5638 189.791 0.783099 3 123.8 0
-55.3702 192.544 0.773766 3 123.2 0
6.14175 -199.88 0.875676 3 122.6 0
8.50533 -199.811 0.815347 3 122.001 0
136.453 146.008 0.808264 3 121.401 0
-200.623 1.29673 0.842428 3 120.801 0
121.89 -161.015 0.657275 3 120.201 0
201.754 2.40841 0.705855 3 119.601 0
-78.8969 185.059 0.894008 3 119.001 0
138.158 -145.226 0.768017 3 118.401 0
62.5975 190.248 0.814513 3 117.802 0
-127.943 153.005 0.875259 3 117.202 0
96.5876 174.5 0.698355 3 116.602 0
53.4123 191.659 0.672774 3 116.002 0
74.4049 187.693 0.788932 3 115.402 0
176.803 96.1861 0.773516 3 114.802 0
160.571 -122.55 0.843511 3 114.203 0
21.1483 199.746 0.961836 3 113.603 0
-199.61 -5.35675 0.781266 3 113.003 0
174.475 98.3986 0.85526 3 112.403 0
-138.872 -141.597 0.768767 3 111.803 0
25.4871 -197.627 1 3 111.203 0
-17.4866 -199.032 0.886508 3 110.603 0
-130.289 151.3 0.880175 3 110.004 0
-162.05 116.137 0.879675 3 109.404 0
-153.041 -128.602 0.883675 3 108.804 0
182.492 -80.4779 0.972669 3 108.204 0
185.859 -74.2899 0.689439 3 107.604 0
134.784 148.351 0.956503 3 107.004 0
199.312 1.84103 0.713437 3 106.404 0
-39.4294 194.945 0.878092 3 105.805 0
156.516 -123 0.949754 3 105.205 0
-175.796 94.7833 0.891675 3 104.605 0
-54.4674 -192.231 1 3 104.005 0
-183.287 78.9652 0.987668 3 103.405 0
-56.8395 -191.773 0.76585 3 102.805 0
-143.472 -139.725 0.908007 3 102.205 0
199.353 -19.5143 1 3 101.606 0
-179.334 87.9167 0.880342 3 101.006 0
159.893 119.975 0.955253 3 100.406 0
38.8442 -197.95 1 3 99.806 0
-49.9118 -194.808 0.957253 3 99.2062 0
66.825 -188.847 1 3 98.6063 0
-27.8004 -198.343 1 3 98.0065 0
15.3723 -198.871 1 3 97.4066 0
176.289 -94.0289 1 3 96.8068 0
33.93 197.259 0.992501 3 96.2069 0
-176.254 91.614 1 3 95.607 0
-12.2171 -200.481 0.956836 3 95.0072 0
116.707 -161.09 1 3 94.4073 0
-166.837 109.779 1 3 93.8075 0
-182.143 81.1652 0.940338 3 93.2076 0
126.05 154.832 1 3 92.6078 0
106.892 -168.629 0.903507 3 92.0079 0
191.098 -62.5711 1 3 91.4081 0
187.839 69.1683 1 3 90.8082 0
-118.988 160.145 0.992834 3 90.2084 0
-144.834 -137.61 1 3 89.6085 0
-197.936 -11.8462 0.985751 3 89.0087 0
-191.325 -55.6877 1 3 88.4088 0
191.66 57.6866 1 3 87.809 0
141.206 -141.329 1 3 87.2091 0
-50.8807 193.375 1 3 86.6092 0
110.802 -166.476 1 3 86.0094 0
29.321 -197.902 1 3 85.4095 0
101.012 -175.567 1 3 84.8097 0
41.6797 195.896 1 3 84.2098 0
102.962 171.139 1 3 83.61 0
-130.265 -151.627 1 3 83.0101 0
-47.9179 -192.875 1 3 82.4103 0
-117.634 163.267 1 3 81.8104 0
-120.755 159.167 0.991001 3 81.2106 0
79.7339 -183.292 1 3 80.6107 0
-75.2994 184.513 1 3 80.0109 0
71.0194 186.339 1 3 79.411 0
163.498 -115.133 1 3 78.8111 0
-124.69 156.256 1 3 78.2113 0
22.5227 -200.161 1 3 77.6114 0
105.173 -170.728 1 3 77.0116 0
197.146 -39.4796 1 3 76.4117 0
-192.686 57.7179 1 3 75.8119 0
121.971 158.052 1 3 75.212 0
-162.725 -116.102 1 3 74.6122 0
197.228 -22.6723 1 3 74.0123 0
196.722 37.1155 1 3 73.4125 0
194.966 -33.4321 1 3 72.8126 0
117.343 161.949 1 3 72.2128 0
73.1477 185.944 1 3 71.6129 0
-53.3761 193.53 1 3 71.0131 0
119.913 159.923 1 3 70.4132 0
55.9666 192.097 1 3 69.8133 0
169.894 105.837 1 3 69.2135 0
-4.95752 -199.838 1 3 68.6136 0
-14.7147 -199.059 1 3 68.0138 0
-15.508 197.952 1 3 67.4139 0
178.955 -91.6478 1 3 66.8141 0
25.8674 198.219 1 3 66.2142 0
-199.39 -7.22264 1 3 65.6144 0
19.2294 -198.598 1 3 65.0145 0
-148.776 -133.955 1 3 64.4147 0
-146.341 137.197 1 3 63.8147 0
110.43 168.504 1 3 63.2146 0
-150.898 -133.293 1 3 62.6145 0
-59.5649 -11.1183 1 3 62.0143 0
-20.2725 200.138 1 3 61.4142 0
4.13483 -200.824 1 3 60.8141 0
84.1433 -182.994 1 3 60.214 0
170.46 103.721 1 3 59.6138 0
198.934 -25.5801 1 3 59.0137 0
175.762 93.3428 1 3 58.4136 0
31.4559 -198.629 1 3 57.8134 0
1.79593 -199.44 1 3 57.2133 0
-81.4178 -182.568 1 3 56.6132 0
54.6619 -192.281 1 3 56.0131 0
-74.1989 -185.619 1 3 55.4129 0
151.45 -131.918 1 3 54.8128 0
-169.689 108.638 1 3 54.2127 0
182.266 -82.4571 1 3 53.6125 0
-170.38 -103.63 1 3 53.0124 0
-195.269 36.3349 1 3 52.4123 0
200.736 5.97691 1 3 51.8122 0
50.0621 -193.081 1 3 51.212 0
-22.5807 198.18 1 3 50.6119 0
-190.959 -59.1131 1 3 50.0118 0
198.058 -27.501 1 3 49.4116 0
-42.325 -195.82 1 3 48.8115 0
-198.016 37.7701 1 3 48.2114 0
139.887 -143.974 1 3 47.6113 0
-195.216 39.0983 1 3 47.0111 0
-179.435 -87.9497 1 3 46.411 0
-173.684 -98.6379 1 3 45.8109 0
-168.001 106.993 1 3 45.2108 0
98.7098 -173.588 1 3 44.6106 0
-197.876 33.4945 1 3 44.0105 0
-166.196 -112.916 1 3 43.4104 0
-193.783 -38.5244 1 3 42.8102 0
143.935 136.228 1 3 42.2101 0
169.326 -103.726 1 3 41.61 0
-198.92 -32.2344 1 3 41.0099 0
21.7797 -197.664 1 3 40.4097 0
-153.835 128.516 1 3 39.8096 0
189.964 62.038 1 3 39.2095 0
-36.0373 197.111 1 3 38.6093 0
-168.815 -107.655 1 3 38.0092 0
-197.397 -29.9679 1 3 37.4091 0
67.6621 188.68 1 3 36.809 0
195.039 44.3183 1 3 36.2088 0
-66.458 188.467 1 3 35.6087 0
-48.2943 194.11 1 3 35.0086 0
-194.796 -45.6109 1 3 34.4084 0
-154.889 -125.728 1 3 33.8083 0
144.43 -138.202 1 3 33.2082 0
43.9128 192.545 1 3 32.6081 0
199.951 -1.73246 1 3 32.0079 0
-123.833 159.345 1 3 31.4079 0
45.9907 196.932 1 3 30.8079 0
-158.049 122.394 1 3 30.208 0
167.069 109.739 1 3 29.608 0
3.14924 199.739 1 3 29.008 0
165.556 -112.394 1 3 28.408 0
151.689 -129.73 1 3 27.808 0
184.796 76.2241 1 3 27.208 0
-110.525 -166.355 1 3 26.608 0
138.487 144.676 1 3 26.008 0
181.365 -84.5443 1 3 25.408 0
199.792 11.5146 1 3 24.808 0
-199.607 3.61138 1 3 24.208 0
200.108 -21.7512 1 3 23.6081 0
186.796 -71.7475 1 3 23.0081 0
193.074 53.5254 1 3 22.4081 0
32.3078 -196.268 1 3 21.8081 0
-165.014 114.211 1 3 21.2081 0
-17.4653 199.161 1 3 20.6081 0
-148.201 -136.129 1 3 20.0081 0
197.044 -34.7236 1 3 19.4081 0
196.02 39.4215 1 3 18.8081 0
147.091 138.489 1 3 18.2081 0
-189.504 -65.1922 1 3 17.6082 0
199.36 7.71055 1 3 17.0082 0
-44.6772 -193.891 1 3 16.4082 0
-148.43 134.027 1 3 15.8082 0
36.9363 -196.257 1 3 15.2082 0
-178.956 91.6459 1 3 14.6082 0
-170.082 -105.621 1 3 14.0082 0
45.9496 193.097 1 3 13.4082 0
-198.821 -20.7346 1 3 12.8082 0
31.4367 196.218 1 3 12.2082 0
173.771 -98.6051 1 3 11.6082 0
124.697 156.606 1 3 11.0083 0
-19.9284 -198.904 1 3 10.4083 0
-9.875 200.365 1 3 9.80827 0
-198.211 25.9287 1 3 9.20828 0
171.814 -103.652 1 3 8.60829 0
-199.751 -9.82367 1 3 8.0083 0
44.0307 196.172 1 3 7.40831 0
-94.1606 176.568 1 3 6.80832 0
15.7118 199.365 1 3 6.20832 0
-186.213 75.0102 1 3 5.60833 0
135.786 -146.36 1 3 5.00834 0
-68.5769 188.079 1 3 4.40835 0
156.569 -125.378 1 3 3.80836 0
77.4908 185.49 1 3 3.20835 0
184.305 -78.3926 1 3 2.60834 0
75.168 186.069 1 3 2.00833 0
-139.429 -143.971 1 3 1.40833 0
81.7933 -182.526 1 3 0.808333 0
109.058 167.02 1 3 0.208333 0
