# Supplementary material for: Study of tumor growth indicates the existence of an “immunological threshold” separating states of pro- and antitumoral peritumoral inflammation
Source: PLoS One. 2018 Nov 2;13(11):e0202823. doi: 10.1371/journal.pone.0202823 (PMC6214501; doi:10.1371/journal.pone.0202823)
Supplement: S1 Data — File containing the position and radius of particles at simulated times. A detailed description file is provided alongside the data. (ZIP) [file pone.0202823.s004.zip › minimal dataset/competent/21380.csv]

0 0 0.928719 0 18718.1 0
-6.56473 3.13044 1.00013 0 18690.4 0
-3.06137 2.98204 1.00013 0 18602.1 0
-6.01586 8.58731 0.675238 0 18741 0
-4.78119 4.03603 1.00013 0 18748.8 0
-3.01921 4.98225 1.00013 0 18695.4 0
-6.45707 5.12754 1.00013 0 18650.7 0
-4.82374 2.0365 1.00003 0 17871.1 0
2.18495e+07 -1.77318e+08 0.884706 0 17777.2 0
-6.60696 1.1309 1.00003 0 17719 0
-7.33617 1.93127 0.0233119 3 211.379 0
-3.47464 2.02395 0.0408953 3 208.38 0
-3.66194 2.03043 0.12148 3 207.18 0
-3.73195 5.70609 0.0155619 3 206.58 0
-4.15753 4.89404 0.058729 3 204.181 0
-5.05013 5.78305 0.0506455 3 203.581 0
-5.38289 4.95385 0.077896 3 201.781 0
-1.75091 1.27871 0.0674791 3 201.181 0
-5.31807 6.98749 0.255304 3 200.581 0
-2.74101 3.97191 0.0366453 3 199.382 0
-4.0955 5.0159 0.0754792 3 198.782 0
-2.62493 1.63026 0.0289785 3 198.182 0
-7.44276 1.8349 0.0909795 3 196.982 0
-0.803649 1.0662 0.105313 3 196.382 0
-5.24639 4.9769 0.0491455 3 195.783 0
-5.29423 5.1869 0.163811 3 192.783 0
-5.20938 7.95447 0.198308 3 191.584 0
-5.40518 8.14847 0.0748959 3 190.984 0
-5.35578 8.26978 0.0557289 3 190.384 0
-5.04552 8.27044 0.145895 3 189.784 0
-2.50193 1.35479 0.22314 3 187.385 0
-9.06663 1.98537 0.13173 3 186.785 0
-5.25656 8.40152 0.10023 3 186.185 0
-5.24913 7.50065 0.255387 3 185.585 0
-2.03347 1.44353 0.247805 3 184.985 0
-4.80688 7.72532 0.230639 3 184.385 0
-1.97083 3.10601 0.0947296 3 183.786 0
-4.07205 4.81397 0.0522289 3 183.186 0
-2.23571 2.26077 0.0920629 3 182.586 0
-0.51976 0.913144 0.119813 3 181.986 0
-5.51446 5.52745 0.0208119 3 181.386 0
0.486748 1.00943 0.190809 3 180.786 0
-0.783648 0.785756 0.171977 3 180.186 0
-9.07955 1.55165 0.201641 3 179.587 0
-3.7378 7.14034 0.0804793 3 178.987 0
-2.23293 1.06153 0.139146 3 178.387 0
-5.56572 7.88428 0.159228 3 177.787 0
-9.14801 2.30721 0.151062 3 177.187 0
-5.34579 5.74405 0.245305 3 176.587 0
-2.39122 1.8527 0.283635 3 175.987 0
-1.28092 0.00602228 0.351214 3 175.388 0
-7.72321 2.42343 0.353297 3 174.788 0
-4.86461 7.19079 0.237139 3 174.188 0
-7.2334 2.14595 0.187559 3 173.588 0
-6.74639 9.29215 0.339715 3 172.988 0
-7.87991 3.16196 0.315216 3 172.388 0
-1.68968 2.67195 0.387878 3 171.788 0
-7.56198 4.23985 0.414459 3 171.189 0
-8.55485 4.33328 0.481454 3 170.589 0
-5.70439 6.39672 0.44729 3 169.989 0
-2.97417 1.6648 0.318883 3 169.389 0
-3.60243 1.5269 0.322882 3 168.789 0
-6.97125 7.04642 0.389794 3 168.189 0
-1.27489 1.70841 0.555532 3 167.589 0
-2.26045 0.637213 0.193725 3 166.99 0
-6.91369 7.88583 0.451123 3 166.39 0
-9.54123 1.86637 0.356713 3 165.79 0
-4.79624 5.4216 0.384545 3 165.19 0
-6.06054 7.35009 0.555782 3 164.59 0
-1.94781 2.11142 0.228389 3 163.99 0
0.397432 -1.15153 0.287218 3 163.391 0
-135.443 -117.908 0.370712 3 162.791 0
-4.94757 8.82382 0.415876 3 162.191 0
-4.41338 0.692322 0.405376 3 161.591 0
-8.24868 5.85815 0.384211 3 160.991 0
-7.41757 8.73226 0.533534 3 160.391 0
-4.7399 6.32389 0.518785 3 159.791 0
-7.7501 0.371854 0.371212 3 159.192 0
-7.5555 5.83862 0.308383 3 158.592 0
-2.19589 3.96393 0.30655 3 157.992 0
-3.2884 7.59803 0.525701 3 157.392 0
-2.25323 9.09576 0.397044 3 156.792 0
-4.21654 7.29973 0.420375 3 156.192 0
-7.93083 5.05866 0.474955 3 155.592 0
-8.54973 2.55799 0.459206 3 154.993 0
-7.10021 6.31635 0.351297 3 154.393 0
-10.3048 2.26519 0.504203 3 153.793 0
-9.4935 2.96878 0.569281 3 153.193 0
-10.2442 1.32981 0.420792 3 152.593 0
-1.61476 0.745503 0.460456 3 151.993 0
-0.224746 -1.2823 0.347047 3 151.393 0
-11.1469 2.43259 0.353797 3 150.794 0
-5.28495 0.377618 0.520868 3 150.194 0
-8.59914 3.43452 0.418126 3 149.594 0
-9.35106 0.755746 0.638526 3 148.994 0
-16.1614 -2.48623 0.48787 3 148.394 0
-10.9438 4.29756 0.421625 3 147.794 0
-0.115786 1.43883 0.512619 3 147.194 0
-2.14187 -0.0635574 0.500786 3 146.595 0
-4.23486 8.22987 0.508786 3 145.995 0
-3.62763 6.46377 0.600779 3 145.395 0
-9.71265 4.08732 0.569615 3 144.795 0
-11.9463 4.76548 0.622111 3 144.195 0
-8.47487 0.259832 0.362046 3 143.595 0
-9.97178 6.62381 0.686356 3 142.995 0
-1.26351 3.44264 0.486121 3 142.396 0
-8.61076 8.83188 0.655358 3 141.796 0
-8.22332 1.49147 0.655858 3 141.196 0
-2.78918 9.94171 0.603612 3 140.596 0
-7.54966 9.98135 0.717854 3 139.996 0
-3.10065 0.691911 0.647692 3 139.396 0
-131.459 19.8998 0.788932 3 138.797 0
-0.435704 2.49803 0.593196 3 138.197 0
-6.0192 -0.170478 0.393544 3 137.597 0
-10.608 3.33053 0.602612 3 136.997 0
-8.20511 -0.544517 0.484704 3 136.397 0
-9.28704 -0.481531 0.597613 3 135.797 0
-3.23361 8.7782 0.62811 3 135.197 0
-9.27822 5.34807 0.763684 3 134.598 0
-11.2607 6.70798 0.602945 3 133.998 0
-11.5287 1.49011 0.662441 3 133.398 0
6.47299 6.89251 0.898174 3 132.798 0
-3.96978 -0.233334 0.620611 3 132.198 0
-2.04329 7.98404 0.731269 3 131.598 0
1.3829 -0.890928 0.716937 3 130.998 0
-0.627103 -2.389 0.829179 3 130.399 0
-5.10131 -0.810361 0.649442 3 129.799 0
-1.47251 -1.01622 0.661858 3 129.199 0
-11.5596 -1.44028 0.650859 3 128.599 0
-1.24753 4.71736 0.788349 3 127.999 0
-2.8882 -1.0381 0.727436 3 127.399 0
-7.12789 -0.38598 0.602029 3 126.799 0
-3.71036 -3.86158 0.854011 3 126.2 0
-10.7742 5.4513 0.734603 3 125.6 0
-8.41537 7.20941 0.975668 3 125 0
-7.00363 11.3483 0.742519 3 124.4 0
-12.8039 1.83266 0.656858 3 123.8 0
0.98199 -2.33812 0.780183 3 123.2 0
-0.118225 3.75218 0.697772 3 122.6 0
2.64769 2.47627 0.782599 3 122.001 0
-0.971965 9.19444 0.872676 3 121.401 0
1.24043 3.16033 0.784266 3 120.801 0
-5.9152 10.1651 0.865093 3 120.201 0
-2.30926 6.55587 0.719437 3 119.601 0
-0.661989 7.74171 0.600529 3 119.001 0
-1.2277 -3.83206 0.718687 3 118.401 0
1.02612 4.74639 0.816597 3 117.802 0
-10.7961 0.011895 0.986251 3 117.202 0
-10.0818 -1.68717 0.846261 3 116.602 0
2.47843 4.10383 0.7716 3 116.002 0
-12.1178 3.24215 0.909507 3 115.402 0
-8.0927 13.9752 0.932005 3 114.802 0
-8.57816 12.095 1 3 114.203 0
2.80073 -1.26495 0.738352 3 113.603 0
-4.23492 9.86349 0.842095 3 113.003 0
0.400479 -3.92501 0.907007 3 112.403 0
-0.757321 6.2856 0.850594 3 111.803 0
4.05893 -0.350987 0.802264 3 111.203 0
-8.34245 -1.82935 0.806347 3 110.603 0
-5.31645 11.7758 0.853011 3 110.004 0
-13.6237 4.38216 0.977835 3 109.404 0
-2.38621 -2.63579 0.946837 3 108.804 0
-6.61518 12.9244 0.880259 3 108.204 0
-9.46672 -3.34398 0.905007 3 107.604 0
-9.41889 10.2872 0.993417 3 107.004 0
-4.17023 -2.05061 0.899924 3 106.404 0
-12.765 6.16066 0.994834 3 105.805 0
-3.47791 11.5438 1 3 105.205 0
2.56212 -2.95707 0.907173 3 104.605 0
-12.7761 0.175685 1 3 104.005 0
-6.40854 -1.81715 1 3 103.405 0
-10.7282 11.795 1 3 102.805 0
1.07773 1.6812 0.703688 3 102.205 0
2.33882 0.535512 1 3 101.606 0
1.07291 6.56195 1 3 101.006 0
-1.56111 10.973 1 3 100.406 0
-0.706839 -5.51894 1 3 99.806 0
-11.2751 -2.9874 0.902257 3 99.2062 0
-3.98046 13.4794 1 3 98.6063 0
-14.8825 5.9086 1 3 98.0065 0
-7.54896 -3.46004 1 3 97.4066 0
-16.1301 7.47158 1 3 96.8068 0
4.27691 -2.17968 0.963336 3 96.2069 0
-5.55606 -3.62627 1 3 95.607 0
2.80845 5.75803 0.912923 3 95.0072 0
-9.99967 13.6576 1 3 94.4073 0
-14.7362 0.572851 1 3 93.8075 0
2.99042 -4.72683 0.916089 3 93.2076 0
-10.1843 8.29728 1 3 92.6078 0
0.809267 8.54447 1 3 92.0079 0
1.29087 -5.61154 1 3 91.4081 0
-12.171 8.06729 1 3 90.8082 0
-2.02533 12.9201 1 3 90.2084 0
4.11198 1.46691 1 3 89.6085 0
-7.28375 15.7331 1 3 89.0087 0
0.211115 -7.29557 1 3 88.4088 0
4.64087 7.39473 1 3 87.809 0
2.71119 7.92195 1 3 87.2091 0
-5.65794 14.5683 1 3 86.6092 0
4.85365 -4.22523 1 3 86.0094 0
-14.1486 7.7688 1 3 85.4095 0
-15.1649 -1.38058 1 3 84.8097 0
-13.1747 -1.78412 1 3 84.2098 0
-14.3087 2.52656 1 3 83.61 0
-1.79395 -7.19811 1 3 83.0101 0
-2.70374 -5.41704 1 3 82.4103 0
-8.6912 -5.10154 1 3 81.8104 0
-22.8511 -20.3933 1 3 81.2106 0
-4.19168 15.9699 1 3 80.6107 0
4.68662 5.39526 1 3 80.0109 0
-2.53038 14.8566 1 3 79.411 0
0.38146 10.4977 1 3 78.8111 0
4.21222 9.34814 1 3 78.2113 0
-11.3813 9.90474 1 3 77.6114 0
2.29282 9.91015 1 3 77.0116 0
-13.4183 9.63063 1 3 76.4117 0
-4.70355 -5.43551 1 3 75.8119 0
-15.3962 9.33198 1 3 75.212 0
6.07335 1.07844 1 3 74.6122 0
-16.6431 -0.0300842 1 3 74.0123 0
-13.9552 13.0632 1 3 73.4125 0
6.09536 3.07828 1 3 72.8126 0
-6.69662 -5.26924 1 3 72.2128 0
-12.7062 11.4995 1 3 71.6129 0
-11.9776 13.362 1 3 71.0131 0
-15.6096 4.0455 1 3 70.4132 0
5.77607 -0.899375 1 3 69.8133 0
4.13479 3.47328 1 3 69.2135 0
-16.2157 1.92371 1 3 68.6136 0
-0.0817831 12.4433 1 3 68.0138 0
-2.8761 -8.99337 1 3 67.4139 0
1.83501 11.8716 1 3 66.8141 0
-13.0057 -3.77686 1 3 66.2142 0
-0.588687 14.3777 1 3 65.6144 0
-10.6738 -4.83854 1 3 65.0145 0
-3.80618 -7.22282 1 3 64.4147 0
-0.875693 -8.97427 1 3 63.8147 0
-5.8441 -7.07824 1 3 63.2146 0
6.28886 -2.83237 1 3 62.6145 0
6.64721 5.00054 1 3 62.0143 0
6.12345 8.75939 1 3 61.4142 0
2.22814 -7.3779 1 3 60.8141 0
8.25289 6.19272 1 3 60.214 0
-9.27216 15.5205 1 3 59.6138 0
-12.4761 -5.70543 1 3 59.0137 0
5.90848 -5.92404 1 3 58.4136 0
-14.6839 11.2007 1 3 57.8134 0
-5.83416 17.111 1 3 57.2133 0
-16.8596 5.60678 1 3 56.6132 0
8.46173 4.157 1 3 56.0131 0
1.37148 13.8171 1 3 55.4129 0
7.90882 2.23494 1 3 54.8128 0
-14.9638 -3.37035 1 3 54.2127 0
-7.83893 -6.91085 1 3 53.6125 0
8.03794 8.18114 1 3 53.0124 0
7.98153 -1.76587 1 3 52.4123 0
-4.95553 -8.87002 1 3 51.8122 0
-139.894 -138.519 1 3 51.212 0
3.74974 11.2939 1 3 50.6119 0
-4.01747 -10.6363 1 3 50.0118 0
-11.25 15.2249 1 3 49.4116 0
-6.9537 -8.74219 1 3 48.8115 0
7.92069 0.235187 1 3 48.2114 0
3.96085 -6.37906 1 3 47.6113 0
-8.94673 -8.57602 1 3 47.0111 0
-9.83266 -6.74381 1 3 46.411 0
1.12002 -9.07709 1 3 45.8109 0
-4.44417 18.549 1 3 45.2108 0
-8.47339 17.354 1 3 44.6106 0
-14.4344 -5.299 1 3 44.0105 0
9.73133 -0.644786 1 3 43.4104 0
-17.5166 3.44273 1 3 42.8102 0
5.66932 10.718 1 3 42.2101 0
-1.85837 -10.716 1 3 41.61 0
0.864414 15.7518 1 3 41.0099 0
-13.2276 14.9261 1 3 40.4097 0
-11.6698 -7.53566 1 3 39.8096 0
3.28812 13.2457 1 3 39.2095 0
-1.13578 16.3012 1 3 38.6093 0
3.96864 -8.3785 1 3 38.0092 0
-7.01642 18.7241 1 3 37.4091 0
5.20305 12.6679 1 3 36.809 0
-2.8017 17.4078 1 3 36.2088 0
-18.7666 5.00416 1 3 35.6087 0
7.34545 -4.53135 1 3 35.0086 0
-10.797 -9.33517 1 3 34.4084 0
-18.1073 7.1701 1 3 33.8083 0
2.81824 15.198 1 3 33.2082 0
0.31726 17.6755 1 3 32.6081 0
9.72319 1.39359 1 3 32.0079 0
9.07814 -3.53133 1 3 31.4079 0
-3.00359 -12.3602 1 3 30.8079 0
-16.37 -4.79249 1 3 30.208 0
7.58087 10.1289 1 3 29.608 0
10.2205 5.83441 1 3 29.008 0
-17.5025 -1.83595 1 3 28.408 0
-10.5296 17.0905 1 3 27.808 0
-18.4453 -26.4024 1 3 27.208 0
11.5095 -1.65708 1 3 26.608 0
13.2756 -16.4225 1 3 26.008 0
-12.2406 -24.6672 1 3 25.408 0
-86.9368 -60.4169 1 3 24.808 0
47.2593 14.8339 1 3 24.208 0
32.5192 44.6351 1 3 23.6081 0
-32.0681 48.2042 1 3 23.0081 0
-62.474 23.5573 1 3 22.4081 0
60.9121 -58.1016 1 3 21.8081 0
-73.2914 38.7785 1 3 21.2081 0
85.2453 -48.5982 1 3 20.6081 0
-67.7606 70.1926 1 3 20.0081 0
-102.18 22.8736 1 3 19.4081 0
-107.542 27.8632 1 3 18.8081 0
-5.45217 -121.326 1 3 18.2081 0
0.0265127 -127.018 1 3 17.6082 0
86.8789 -100.687 1 3 17.0082 0
94.7637 -100.236 1 3 16.4082 0
38.4255 134.802 1 3 15.8082 0
19.8159 -145.38 1 3 15.2082 0
-146.284 -27.5935 1 3 14.6082 0
-164.53 -113.901 1 3 14.0082 0
-141.364 -69.6412 1 3 13.4082 0
-133.026 90.1533 1 3 12.8082 0
91.1632 -139.324 1 3 12.2082 0
157.565 -63.33 1 3 11.6082 0
-161.642 -57.9023 1 3 11.0083 0
-22.0518 173.232 1 3 10.4083 0
178.229 -10.5806 1 3 9.80827 0
86.3836 158.584 1 3 9.20828 0
81.8699 163.727 1 3 8.60829 0
142.317 119.047 1 3 8.0083 0
76.4468 171.194 1 3 7.40831 0
-146.014 120.313 1 3 6.80832 0
190.901 14.9955 1 3 6.20832 0
167.711 -95.7365 1 3 5.60833 0
-34.1186 -191.42 1 3 5.00834 0
104.534 165.357 1 3 4.40835 0
163.249 -109.982 1 3 3.80836 0
-138.971 -141.342 1 3 3.20835 0
191.116 53.6701 1 3 2.60834 0
186.609 69.4601 1 3 2.00833 0
161.434 117.326 1 3 1.40833 0
65.3887 188.857 1 3 0.808333 0
-198.684 -22.8283 1 3 0.208333 0
