# Supplementary material for: Study of tumor growth indicates the existence of an “immunological threshold” separating states of pro- and antitumoral peritumoral inflammation
Source: PLoS One. 2018 Nov 2;13(11):e0202823. doi: 10.1371/journal.pone.0202823 (PMC6214501; doi:10.1371/journal.pone.0202823)
Supplement: S1 Data — File containing the position and radius of particles at simulated times. A detailed description file is provided alongside the data. (ZIP) [file pone.0202823.s004.zip › minimal dataset/competent/8860.csv]

0 0 1.00003 0 5045.67 0
1.37396 -3.16664 1.00006 0 5081.58 0
5.04913 -1.58879 1.00003 0 4812.15 0
-8.23909 4.01445 1.00013 0 5913.6 0
-2.30116 -4.74502 1.00006 0 5296.46 0
-13.9876 -0.338696 1.00003 0 5004.73 0
-1.12411 5.18482 1.00013 0 5873.88 0
-15.1186 4.83044 1.00006 0 5221.13 0
-8.94551 -1.94327 1.00003 0 4940.05 0
-2.96156 4.39575 1.00013 0 5937.73 0
-1.35961 3.19874 1.00013 0 5857.8 0
-12.339 13.5631 1.00003 0 4858.76 0
-0.41761 11.1426 1.00006 0 5248.33 0
7.82857 7.14442 1.00006 0 5281.37 0
-8.00368 6.00047 1.00013 0 5908.29 0
-8.47462 2.02845 1.00003 0 5009.27 0
-5.27036 -0.365304 1.00006 0 5372.17 0
-4.56394 5.59261 1.00013 0 5814.57 0
-2.72627 6.3816 1.00013 0 5962.05 0
-12.1499 0.450491 1.00003 0 4846.85 0
-3.85746 11.5505 1.00003 0 4995.17 0
-2.49071 8.36758 1.00006 0 5460.11 0
7.59314 5.15845 1.00003 0 4956.52 0
-3.151 17.5086 1.00003 0 4863.43 0
-0.228308 -1.96976 1.00003 0 4940.86 0
-14.1766 12.7745 1.00003 0 4851.39 0
-7.76817 7.98626 1.00013 0 5813.26 0
3.91778 3.58022 1.00003 0 4922.32 0
2.55102 6.76296 1.00006 0 5378.44 0
-0.463663 -3.9559 1.00006 0 5232.37 0
-4.32849 7.57846 1.00013 0 5739.89 0
3.02209 10.735 1.00006 0 5232.68 0
-4.7993 3.60667 1.00013 0 5970.38 0
4.62423 9.53816 1.00003 0 4961.63 0
-9.84122 5.21141 1.00006 0 5360.74 0
-10.9724 10.3803 1.00003 0 4932.36 0
-2.01972 12.3396 1.00003 0 4922.18 0
-0.888561 7.17068 1.00006 0 5424.24 0
-9.3703 9.18335 1.00003 0 5058.36 0
2.08027 2.7911 1.00006 0 5438.2 0
-6.40152 4.80356 1.00013 0 5913.61 0
-12.3853 -1.53525 1.00003 0 4849.28 0
-9.60579 7.19732 1.00003 0 5013.69 0
-7.06161 13.9442 1.00003 0 4996.12 0
-7.57871 -5.12595 1.00003 0 4954.93 0
-9.18075 -3.92919 1.00003 0 4948.31 0
-4.13881 -5.53429 1.00006 0 5335.18 0
8.29965 11.1165 1.00003 0 4844.25 0
0.713436 5.97395 1.00013 0 5873.89 0
-3.3865 15.5226 1.00003 0 4895.58 0
-6.63689 2.81765 1.00013 0 5866.13 0
7.12206 1.18636 1.00003 0 4813.33 0
1.41992 11.9318 1.00006 0 5348.46 0
-3.197 2.40977 1.00013 0 5848.96 0
-3.4326 0.423755 1.00006 0 5369.76 0
-6.16603 6.78943 1.00013 0 5814.57 0
-5.93057 8.77529 1.00006 0 5381.74 0
1.89094 15.9038 1.00006 0 5246.63 0
8.06412 9.13044 1.00006 0 5237.88 0
-3.90344 -3.54816 1.00006 0 5243.34 0
4.85966 11.5241 1.00006 0 5163.85 0
-14.8833 6.81647 1.00006 0 5262.15 0
-4.09287 9.56445 1.00013 0 5739.9 0
1.60924 -1.18058 1.00006 0 5206.79 0
0.242495 2.00195 1.00006 0 5508.03 0
-12.5745 11.5772 1.00003 0 4977.91 0
-13.5166 3.63335 1.00003 0 4946.28 0
-3.62206 13.5365 1.00003 0 5037.83 0
2.7865 8.74898 1.00003 0 4994.47 0
-14.6478 8.8025 1.00003 0 4930.76 0
-2.25532 10.3535 1.00006 0 5460.12 0
-8.89933 13.1552 1.00003 0 4863.2 0
-5.69507 10.7613 1.00006 0 5442.97 0
0.478012 3.98803 1.00006 0 5438.21 0
-11.9144 2.43646 1.00003 0 4876.19 0
-1.54897 16.3115 1.00003 0 4856.56 0
7.35747 3.17237 1.00003 0 4938.11 0
-5.03477 1.62075 1.00006 0 5425.08 0
-0.653056 9.15677 1.00006 0 5424.25 0
2.31577 4.77716 1.00006 0 5421.29 0
-10.7831 -2.7324 1.00003 0 4841.18 0
-7.3433 -3.14017 1.00003 0 4906.41 0
-5.74106 -4.33711 1.00003 0 4926.9 0
-16.7208 6.02729 1.00003 0 4964.16 0
-8.66366 15.1412 1.00003 0 4915.76 0
-7.53253 9.97216 1.00006 0 5381.75 0
-10.3122 1.23971 1.00006 0 5379.75 0
-15.3542 2.8445 1.00003 0 4851.63 0
0.948925 7.95971 1.00006 0 5378.45 0
-6.82619 15.9303 1.00003 0 4946.35 0
-8.71001 0.0427969 1.00003 0 4965.2 0
-1.59491 1.21297 1.00006 0 5369.77 0
5.09529 13.5102 1.00003 0 4854.1 0
6.69735 12.3134 1.00003 0 4867.9 0
-13.2812 5.61945 1.00003 0 4875.44 0
3.4929 14.707 1.00006 0 5348.47 0
3.68231 1.59434 1.00006 0 5335.58 0
0.90352 -7.13847 1.00003 0 4805.52 0
3.4469 -0.391808 1.00003 0 4835.22 0
-3.66809 -1.56227 1.00006 0 5296.47 0
4.15313 5.56612 1.00003 0 4888.36 0
-18.56 5.24167 1.00003 0 4801.71 0
-0.182251 13.1287 1.00006 0 5248.34 0
1.65517 13.9178 1.00006 0 5246.63 0
-0.698854 -5.94194 1.00003 0 4828.88 0
3.2576 12.721 1.00006 0 5237.89 0
5.33055 15.4963 1.00006 0 5232.69 0
2.97642 -4.36319 1.00006 0 5232.37 0
-13.0457 7.60534 1.00006 0 5221.13 0
5.28457 0.397475 1.00006 0 5206.8 0
6.93302 14.2993 1.00006 0 5163.86 0
6.88663 -0.799771 1.00006 0 5081.59 0
-12.81 9.59138 1.00003 0 5058.36 0
-1.8305 -0.772937 1.00003 0 5045.68 0
-8.42834 17.1272 1.00003 0 5037.84 0
-11.2079 8.3944 1.00003 0 5013.7 0
-10.0767 3.22551 1.00003 0 5009.27 0
-16.9565 4.04147 1.00003 0 5004.74 0
-1.78436 14.3254 1.00003 0 4996.13 0
-5.45954 12.7474 1.00003 0 4995.18 0
1.1844 9.94574 1.00003 0 4994.48 0
-10.7368 12.3662 1.00003 0 4977.92 0
-6.87238 0.831874 1.00003 0 4965.21 0
-16.0143 11.9857 1.00003 0 4964.17 0
6.46198 10.3273 1.00003 0 4961.64 0
5.99088 6.35526 1.00003 0 4956.53 0
-5.50553 -2.35111 1.00003 0 4954.94 0
-9.41635 -5.91529 1.00003 0 4948.32 0
-10.266 16.3382 1.00003 0 4946.36 0
-15.5897 0.858477 1.00003 0 4946.29 0
3.21143 -2.37757 1.00003 0 4940.87 0
-11.0185 -4.71818 1.00003 0 4940.06 0
5.51998 2.38334 1.00003 0 4938.12 0
-9.13484 11.1691 1.00003 0 4932.37 0
-14.4122 10.7885 1.00003 0 4930.77 0
-2.06594 -2.75901 1.00003 0 4926.91 0
5.75552 4.36934 1.00003 0 4922.32 0
0.0532067 15.1146 1.00003 0 4922.19 0
-16.25 9.99961 1.00003 0 4915.77 0
-7.10778 -1.15422 1.00003 0 4906.42 0
-5.22422 14.7334 1.00003 0 4895.59 0
4.38871 7.55206 1.00003 0 4888.37 0
-11.679 4.42236 1.00003 0 4876.2 0
-11.4434 6.40844 1.00003 0 4875.45 0
3.71961 16.7128 1.00003 0 4867.9 0
-4.98868 16.7193 1.00003 0 4863.44 0
-7.29732 11.9583 1.00003 0 4863.21 0
-10.5013 14.3524 1.00003 0 4858.77 0
-1.31329 18.2979 1.00003 0 4856.56 0
0.288733 17.1007 1.00003 0 4854.11 0
-17.192 2.05538 1.00003 0 4851.64 0
-12.1036 15.5493 1.00003 0 4851.4 0
-12.6209 -3.52135 1.00003 0 4849.29 0
-13.7521 1.64728 1.00003 0 4846.86 0
6.22636 8.34138 1.00003 0 4844.26 0
-10.5478 -0.746276 1.00003 0 4841.19 0
1.84467 0.805025 1.00003 0 4835.23 0
-5.97667 -6.32318 1.00003 0 4828.89 0
8.95959 1.97539 1.00003 0 4813.34 0
9.19521 3.96136 1.00003 0 4812.16 0
1.13881 -5.15271 1.00003 0 4805.53 0
-16.4856 8.01342 1.00003 0 4801.72 0
-15.2949 12.8441 0.107146 3 213.378 0
7.53097 13.2233 0.100646 3 207.38 0
-10.7913 -6.08729 0.0931462 3 206.78 0
-5.97096 16.4721 0.0123119 3 204.98 0
-13.0248 -2.46808 0.0645624 3 202.581 0
1.63969 -6.20704 0.151478 3 200.781 0
3.34845 -3.39839 0.0144786 3 200.182 0
-11.3492 16.3263 0.0143119 3 199.582 0
-11.9628 -4.30951 0.0227285 3 196.582 0
1.28293 16.7376 0.0314785 3 195.983 0
-12.0646 -4.44848 0.0758126 3 195.383 0
-12.1982 -4.67469 0.180726 3 194.783 0
-4.29027 17.6241 0.132563 3 194.183 0
4.80787 16.4788 0.112397 3 193.583 0
2.12951 -4.92717 0.0166452 3 192.983 0
-7.28623 16.995 0.107063 3 192.383 0
-4.12862 18.1717 0.181226 3 191.784 0
-0.046605 18.3244 0.259637 3 191.184 0
-13.3775 15.7044 0.232556 3 190.584 0
8.52777 5.65733 0.0511455 3 189.984 0
9.86858 4.95742 0.172393 3 189.384 0
-16.7626 9.0533 0.0561456 3 188.784 0
1.36725 16.8704 0.0984796 3 188.184 0
-2.8896 -5.90801 0.169727 3 187.585 0
-1.96515 -5.96346 0.227973 3 186.385 0
8.03654 13.479 0.272219 3 185.785 0
-3.17378 -6.42039 0.195392 3 185.185 0
4.43885 -2.68727 0.217807 3 184.585 0
-9.6067 17.3355 0.187309 3 183.985 0
8.48161 8.07414 0.12448 3 183.386 0
5.17239 16.6689 0.183476 3 182.786 0
-16.8065 11.0726 0.194975 3 182.186 0
1.23929 16.6996 0.0255619 3 181.586 0
-15.1968 12.9489 0.0343119 3 180.986 0
-14.3152 14.0321 0.250304 3 180.386 0
-0.188104 18.8159 0.237972 3 179.786 0
-4.35455 17.9121 0.162144 3 179.187 0
-6.8298 17.3233 0.385045 3 178.587 0
-1.79304 -6.30466 0.154061 3 177.987 0
2.08005 -6.05033 0.281052 3 177.387 0
2.69805 17.2919 0.174227 3 176.787 0
8.42121 0.702089 0.242138 3 176.187 0
-12.0994 -5.37274 0.262803 3 175.588 0
-7.27396 -6.39102 0.283635 3 174.988 0
-12.5543 -4.69417 0.17531 3 174.388 0
-4.85487 -6.42198 0.103563 3 173.788 0
9.10593 7.93358 0.48962 3 173.188 0
-17.3844 10.8429 0.402793 3 172.588 0
-9.98638 17.5457 0.232722 3 171.988 0
-15.359 13.2114 0.255554 3 171.389 0
4.2742 -4.55192 0.31305 3 170.789 0
-2.6156 18.7946 0.358213 3 170.189 0
-18.093 4.19424 0.137812 3 169.589 0
8.70533 6.03728 0.349214 3 168.989 0
-10.4343 -5.6076 0.0578956 3 168.389 0
10.1881 2.83656 0.327715 3 167.789 0
-4.61144 -6.75303 0.3073 3 167.19 0
-17.7092 7.13922 0.467122 3 166.59 0
-6.22249 17.0428 0.26647 3 165.99 0
-10.6378 -6.7319 0.435541 3 165.39 0
-13.7138 -1.64391 0.26897 3 164.79 0
-11.4963 16.6698 0.205308 3 164.19 0
-18.2829 3.20509 0.465039 3 163.59 0
9.42968 5.39918 0.390628 3 162.991 0
-8.05255 -6.54295 0.483454 3 162.391 0
-14.3221 -1.58929 0.245721 3 161.791 0
8.16175 14.0166 0.241972 3 161.191 0
-4.85094 18.0688 0.35788 3 160.591 0
-18.0806 0.850614 0.488954 3 159.991 0
-13.3845 -2.43456 0.295051 3 159.391 0
-18.9412 3.8425 0.441707 3 158.792 0
-17.4624 9.14065 0.467122 3 158.192 0
-18.5269 6.67407 0.39821 3 157.592 0
-14.1779 -2.37019 0.502203 3 156.992 0
5.0739 17.336 0.491704 3 156.392 0
-9.54622 18.1762 0.532534 3 155.792 0
-15.0713 13.8931 0.425625 3 155.193 0
10.6831 6.88964 0.474121 3 154.593 0
-14.6841 14.5761 0.362546 3 153.993 0
6.38938 -2.17484 0.410459 3 153.393 0
6.8371 15.8388 0.533367 3 152.793 0
-15.4388 -0.610129 0.473955 3 152.193 0
-13.8594 -4.5693 0.553949 3 151.593 0
-14.1012 -3.56074 0.482454 3 150.994 0
-2.40188 -6.67567 0.559615 3 150.394 0
8.16864 12.6142 0.406793 3 149.794 0
10.4778 5.73324 0.663691 3 149.194 0
2.43882 -5.56272 0.295801 3 148.594 0
2.0221 17.4071 0.510702 3 147.994 0
10.6441 4.50931 0.535784 3 147.394 0
9.76956 11.0656 0.451623 3 146.795 0
-15.9278 13.6663 0.461372 3 146.195 0
-18.1542 8.1953 0.659441 3 145.595 0
-7.29436 -7.18398 0.474788 3 144.995 0
8.21065 -0.0740418 0.460039 3 144.395 0
9.47066 9.98667 0.62736 3 143.795 0
-8.43217 -7.61732 0.658441 3 143.195 0
9.20533 12.4581 0.614361 3 142.596 0
10.2346 7.79135 0.520035 3 141.996 0
-19.0483 7.42667 0.497453 3 141.396 0
-6.96581 18.6769 0.686523 3 140.796 0
11.6797 4.84301 0.516368 3 140.196 0
-17.1118 0.407165 0.558782 3 139.596 0
-6.03033 17.8709 0.533534 3 138.996 0
-9.74214 -7.53772 0.651942 3 138.397 0
5.46418 -4.94215 0.557115 3 137.797 0
-13.7465 -6.46489 0.705521 3 137.197 0
9.25337 0.388799 0.564198 3 136.597 0
8.73077 -1.09394 0.684273 3 135.997 0
10.4087 11.9725 0.645442 3 135.397 0
-18.8864 1.91977 0.698938 3 134.797 0
-3.91786 19.0492 0.72052 3 134.198 0
-3.62232 -7.29898 0.790848 3 133.598 0
-18.0231 -0.125725 0.489287 3 132.998 0
2.74252 -6.91643 0.80968 3 132.398 0
-13.6283 14.7137 0.687773 3 131.798 0
-1.43355 -7.45705 0.683356 3 131.198 0
-5.05454 -7.77494 0.72177 3 130.599 0
7.91335 -2.36733 0.829262 3 129.999 0
-2.72732 -8.53379 0.734603 3 129.399 0
4.93844 -3.6408 0.814097 3 128.799 0
-5.44155 19.0814 0.787765 3 128.199 0
-8.21729 18.6284 0.517118 3 127.599 0
-1.37638 19.9588 0.666941 3 126.999 0
-17.7414 15.136 0.801514 3 126.4 0
-11.7314 -6.2888 0.724603 3 125.8 0
6.56264 -3.40117 0.828512 3 125.2 0
-7.87343 -8.93611 0.758518 3 124.6 0
10.0933 -0.636628 0.727186 3 124 0
-19.7163 6.45068 0.660191 3 123.4 0
-11.3029 17.8018 0.783016 3 122.8 0
9.50531 6.74917 0.710771 3 122.201 0
-12.9887 -5.36815 0.62611 3 121.601 0
-12.6573 -7.46391 0.771517 3 121.001 0
10.3401 8.98228 0.662858 3 120.401 0
0.183475 19.8844 0.893258 3 119.801 0
-17.3027 13.4413 0.933088 3 119.201 0
-18.3927 10.0885 0.833679 3 118.601 0
1.35109 18.6017 0.840095 3 118.002 0
4.24493 -5.90892 1 3 117.402 0
-6.50567 -8.15524 0.777766 3 116.802 0
11.3673 3.26012 0.889841 3 116.202 0
-6.31119 -9.73968 0.816763 3 115.602 0
-11.1474 -7.84582 0.786432 3 115.002 0
-1.22702 -9.19246 0.899757 3 114.402 0
2.94828 18.3191 0.782182 3 113.803 0
11.9785 6.26634 0.904007 3 113.203 0
-15.3101 -1.82883 0.752101 3 112.603 0
12.8621 4.16034 0.824096 3 112.003 0
2.04681 20.0092 0.730186 3 111.403 0
-21.0029 1.3895 0.86026 3 110.803 0
8.36679 15.7447 1 3 110.203 0
11.6644 8.07411 0.903674 3 109.604 0
-4.55911 -9.42956 0.961586 3 109.004 0
8.59418 -4.02581 0.966586 3 108.404 0
-16.7668 -1.02094 0.91134 3 107.804 0
5.93379 -6.72704 0.880425 3 107.204 0
-6.71155 20.3636 1 3 106.604 0
-2.82321 20.8309 1 3 106.005 0
-19.4742 0.321414 1 3 105.405 0
-0.705956 21.3718 0.840762 3 104.805 0
-17.4034 -2.82182 1 3 104.205 0
-1.01384 -11.1955 1 3 103.605 0
-10.4763 19.2934 0.918006 3 103.005 0
-14.3926 16.1226 0.81668 3 102.405 0
-18.6228 -1.37653 0.893841 3 101.806 0
-13.0226 17.3253 1 3 101.206 0
-4.76543 20.6759 0.947337 3 100.606 0
5.21094 18.82 1 3 100.006 0
13.464 7.45538 1 3 99.4061 0
-15.9365 15.1265 0.995167 3 98.8063 0
0.653442 -9.10327 0.983585 3 98.2064 0
-15.7632 17.321 1 3 97.6066 0
10.8831 1.42718 0.9955 3 97.0067 0
9.75873 -2.43395 1 3 96.4069 0
-9.61187 -9.18453 1 3 95.807 0
7.01022 -5.18863 1 3 95.2071 0
9.4506 14.0654 1 3 94.6073 0
3.08266 22.0814 1 3 94.0074 0
-3.98595 22.4808 1 3 93.4076 0
-15.5601 -3.54433 0.977002 3 92.8077 0
10.3641 15.8465 1 3 92.2079 0
-19.1515 14.0154 1 3 91.608 0
-21.1087 7.37206 1 3 91.0082 0
-19.4842 15.9875 1 3 90.4083 0
-6.47401 -11.5617 1 3 89.8085 0
-23.2587 -0.751469 1 3 89.2086 0
-7.94828 21.9496 1 3 88.6088 0
1.16996 21.4991 1 3 88.0089 0
14.5194 9.15376 1 3 87.409 0
0.979658 -11.055 1 3 86.8092 0
-19.6987 8.7909 1 3 86.2093 0
-17.0903 -4.79658 1 3 85.6095 0
-2.78814 -10.272 1 3 85.0096 0
11.1127 10.4769 1 3 84.4098 0
-17.7258 16.9372 1 3 83.8099 0
6.56531 17.3458 1 3 83.2101 0
9.28312 -5.89327 1 3 82.6102 0
14.05 5.54326 1 3 82.0104 0
16.5184 9.0884 1 3 81.4105 0
-21.3104 -0.422896 0.976168 3 80.8107 0
13.4449 14.2629 1 3 80.2108 0
3.76629 20.2029 1 3 79.611 0
13.1105 10.571 1 3 79.0111 0
-12.4223 19.2331 1 3 78.4112 0
11.5538 -1.55658 1 3 77.8114 0
-4.48245 -11.3875 1 3 77.2115 0
13.5533 -1.51622 1 3 76.6117 0
12.927 2.16633 1 3 76.0118 0
12.4726 0.21851 1 3 75.412 0
-8.71734 20.1031 1 3 74.8121 0
-14.3958 18.7794 1 3 74.2123 0
-20.1295 10.7439 1 3 73.6124 0
5.70329 20.7573 1 3 73.0126 0
-18.4922 11.9185 1 3 72.4127 0
14.5266 3.4143 1 3 71.8129 0
-9.92966 21.6935 1 3 71.213 0
12.0292 12.2535 1 3 70.6132 0
11.4474 14.1654 1 3 70.0133 0
7.16334 19.2545 1 3 69.4134 0
-9.17224 23.5428 1 3 68.8136 0
4.74322 -9.86485 1 3 68.2137 0
-13.7975 20.6877 1 3 67.6139 0
10.5416 -4.2938 1 3 67.014 0
12.3304 -3.39925 1 3 66.4142 0
8.52484 17.7387 1 3 65.8143 0
-15.1367 -5.47613 1 3 65.2145 0
12.3617 15.9441 1 3 64.6146 0
-11.8525 21.1503 1 3 64.0148 0
-1.99802 22.6825 1 3 63.4146 0
7.75746 -7.18563 1 3 62.8145 0
10.5223 17.8398 1 3 62.2144 0
-0.91423 -13.1951 1 3 61.6143 0
-20.1596 3.04991 1 3 61.0141 0
-21.0523 14.6328 1 3 60.414 0
4.40218 -7.89561 1 3 59.8139 0
-22.8096 1.84402 1 3 59.2137 0
6.28307 -8.57264 1 3 58.6136 0
15.4622 -0.886161 1 3 58.0135 0
14.0264 12.3496 1 3 57.4134 0
-8.25487 -10.6509 1 3 56.8132 0
-0.0404858 23.0898 1 3 56.2131 0
14.3853 0.79906 1 3 55.613 0
-20.5468 5.01148 1 3 55.0128 0
-10.2423 -11.0822 1 3 54.4127 0
-2.69136 -12.2766 1 3 53.8126 0
2.61151 -8.78498 1 3 53.2125 0
11.2186 -6.39447 1 3 52.6123 0
15.4627 7.39023 1 3 52.0122 0
-20.6346 12.6771 1 3 51.4121 0
-13.4887 -9.02673 1 3 50.8119 0
-22.3194 -2.51715 1 3 50.2118 0
-19.1389 -3.81345 1 3 49.6117 0
-20.3528 -2.15344 1 3 49.0116 0
-5.9674 22.219 1 3 48.4114 0
-6.37737 -13.5655 1 3 47.8113 0
-14.953 -7.66761 1 3 47.2112 0
15.9691 2.02044 1 3 46.611 0
-22.3738 5.82449 1 3 46.0109 0
9.67191 -7.8545 1 3 45.4108 0
-11.5707 -9.58761 1 3 44.8107 0
2.95665 -10.7639 1 3 44.2105 0
1.87151 23.6727 1 3 43.6104 0
15.4363 10.931 1 3 43.0103 0
-13.2258 22.604 1 3 42.4102 0
7.65518 21.1927 1 3 41.81 0
-22.0522 3.69495 1 3 41.2099 0
-7.18943 23.8004 1 3 40.6098 0
-5.20284 24.067 1 3 40.0096 0
-3.2196 24.3274 1 3 39.4095 0
14.2753 -3.86101 1 3 38.8094 0
1.07812 -13.0317 1 3 38.2093 0
12.9019 -5.31471 1 3 37.6091 0
9.12458 19.6462 1 3 37.009 0
-16.7353 -6.76111 1 3 36.4089 0
-11.9299 -12.3926 1 3 35.8087 0
8.18369 -9.18959 1 3 35.2086 0
-8.15228 -12.6473 1 3 34.6085 0
-21.6254 9.32841 1 3 34.0084 0
-15.1701 -10.1096 1 3 33.4082 0
-4.44413 25.9168 1 3 32.8081 0
-11.3013 23.1483 1 3 32.208 0
12.5195 17.9375 1 3 31.6079 0
-10.0847 -13.1631 1 3 31.0079 0
16.0486 5.47813 1 3 30.408 0
4.63703 -11.8576 1 3 29.808 0
-15.7646 20.3266 1 3 29.208 0
-4.3857 -13.3854 1 3 28.608 0
-22.0625 11.2795 1 3 28.008 0
-18.8257 -5.78886 1 3 27.408 0
-21.1145 -4.11302 1 3 26.808 0
-23.8789 4.50946 1 3 26.208 0
-1.25094 24.6817 1 3 25.608 0
-13.3869 -11.024 1 3 25.008 0
-23.0344 7.91031 1 3 24.408 0
5.00477 22.6312 1 3 23.8081 0
-6.42604 25.6487 1 3 23.2081 0
-16.6451 -8.75924 1 3 22.6081 0
-18.4564 -7.7784 1 3 22.0081 0
6.62336 -10.5408 1 3 21.4081 0
-17.077 -10.7121 1 3 20.8081 0
-24.3923 6.44183 1 3 20.2081 0
-8.44086 -14.6263 1 3 19.6081 0
-23.5507 9.86698 1 3 19.0081 0
-23.9878 11.8186 1 3 18.4081 0
-17.0946 18.8345 1 3 17.8081 0
17.012 3.72636 1 3 17.2082 0
-24.7493 2.70915 1 3 16.6082 0
-19.0537 18.4325 1 3 16.0082 0
-22.5599 13.2187 1 3 15.4082 0
-22.6694 -5.37087 1 3 14.8082 0
-20.8131 17.4818 1 3 14.2082 0
-2.47458 26.2625 1 3 13.6082 0
-20.8025 -6.08838 1 3 13.0082 0
-2.59649 -14.2763 1 3 12.4082 0
-8.40936 25.3916 1 3 11.8082 0
15.9811 -2.81712 1 3 11.2082 0
3.07584 -13.0799 1 3 10.6083 0
11.6081 -8.35555 1 3 10.0083 0
-20.4372 -8.05473 1 3 9.40828 0
10.0845 -9.81133 1 3 8.80828 0
17.4113 6.942 1 3 8.20829 0
-24.619 0.713402 1 3 7.6083 0
-23.8741 -3.77447 1 3 7.00831 0
6.51691 -12.5342 1 3 6.40832 0
-34.5609 -20.0226 1 3 5.80833 0
-73.8298 -9.03745 1 3 5.20834 0
-3.17621 103.233 1 3 4.60835 0
-40.8755 -126.546 1 3 4.00836 0
-17.9648 148.475 1 3 3.40835 0
111.902 124.25 1 3 2.80834 0
-177.388 -29.664 1 3 2.20833 0
-36.9209 185.607 1 3 1.60833 0
65.1769 184.727 1 3 1.00833 0
124.304 155.861 1 3 0.408333 0
