# Supplementary material for: Study of tumor growth indicates the existence of an “immunological threshold” separating states of pro- and antitumoral peritumoral inflammation
Source: PLoS One. 2018 Nov 2;13(11):e0202823. doi: 10.1371/journal.pone.0202823 (PMC6214501; doi:10.1371/journal.pone.0202823)
Supplement: S1 Data — File containing the position and radius of particles at simulated times. A detailed description file is provided alongside the data. (ZIP) [file pone.0202823.s004.zip › minimal dataset/competent/18860.csv]

0 0 1.00013 0 16284.4 0
-1.1838 3.82087 1.00013 0 16352.1 0
1.53695 6.75284 1.00013 0 16267.4 0
-3.72519 6.17484 1.00013 0 16320.9 0
-0.592684 1.91029 1.00006 0 15753.2 0
-2.36611 7.64213 1.00013 0 16221.6 0
-0.41593 7.19876 1.00013 0 16377.8 0
-1.00702 9.1094 1.00006 0 15846.3 0
-6.26915 8.52788 1.00013 0 16142.6 0
-2.54291 2.3536 1.00013 0 16386.3 0
-4.49312 2.79694 1.00006 0 15741.1 0
-7.03443 5.15094 1.00003 0 15287.5 0
-1.50126 11.0474 1.00006 0 15808.4 0
0.766427 3.37754 1.00006 0 15823.1 0
-3.13404 4.26422 1.00013 0 16326.5 0
-5.0842 4.70751 1.00013 0 16276.2 0
0.175235 5.28816 1.00013 0 16258.1 0
-5.67535 6.61814 1.00013 0 16221.6 0
-6.44333 3.24029 1.00006 0 15763.4 0
-2.95725 9.55282 1.00013 0 16142.6 0
1.35855 1.46727 1.00006 0 15897.1 0
-1.77494 5.7315 1.00003 0 15399.2 0
-1.95175 0.443001 1.00006 0 15809.2 0
0.946151 8.66359 1.00006 0 15808.4 0
-4.31632 8.08546 1.00006 0 15763.4 0
2.89905 8.21729 1.00006 0 15759.9 0
2.18495e+07 -1.77318e+08 0.880539 0 15293.6 0
-3.22062 -0.569546 0.607726 0 15281.8 0
-3.904 0.88571 1.00003 0 15260.1 0
-17.4642 -4.27499 1.00003 0 15228.1 0
-4.80762 9.01294 0.0482288 3 208.979 0
0.081079 9.37477 0.114897 3 207.78 0
-6.49643 7.41084 0.140396 3 207.18 0
-7.21272 3.98928 0.0730625 3 203.581 0
0.582992 9.71219 0.109563 3 202.981 0
1.09076 4.54163 0.155478 3 200.581 0
-7.10448 4.08237 0.0700625 3 199.982 0
-4.11147 9.14968 0.077646 3 198.182 0
1.08479 0.0598621 0.0879795 3 196.982 0
-7.54294 3.49868 0.128896 3 195.783 0
1.65492 3.91352 0.0347286 3 195.183 0
-2.492 -0.542194 0.120063 3 194.583 0
-7.32072 3.85666 0.0714792 3 193.983 0
0.834617 -0.779565 0.143812 3 193.383 0
-4.82711 1.66231 0.157561 3 192.783 0
-0.0117314 9.59689 0.107563 3 192.183 0
1.38875 4.3842 0.17731 3 190.984 0
2.26658 2.36775 0.278219 3 190.384 0
-3.95422 9.11354 0.0705625 3 189.784 0
-6.88059 6.75856 0.213474 3 189.184 0
1.09438 4.76092 0.0586456 3 187.385 0
-7.20409 6.40512 0.263637 3 186.785 0
-7.11879 2.30555 0.152978 3 186.185 0
-3.99691 9.26076 0.077896 3 185.585 0
-2.62078 10.6823 0.175476 3 184.385 0
-8.19564 5.71032 0.277302 3 183.786 0
-7.46583 2.52952 0.244971 3 183.186 0
-1.74171 -0.681237 0.143062 3 182.586 0
-6.84808 9.44525 0.0800627 3 181.986 0
-0.850258 10.176 0.0775626 3 181.386 0
1.21889 5.65694 0.103146 3 180.786 0
-7.79051 6.41277 0.100646 3 180.186 0
0.150043 9.92762 0.237805 3 179.587 0
-5.06002 1.25601 0.21339 3 178.987 0
-3.96738 -0.29956 0.175226 3 178.387 0
-2.88559 -1.21779 0.121313 3 177.787 0
-6.71858 6.22091 0.115397 3 177.187 0
-7.6484 6.86812 0.375795 3 176.587 0
-1.19246 -0.755645 0.40846 3 175.987 0
2.31554 3.20326 0.557699 3 175.388 0
-7.60294 6.19351 0.187059 3 174.788 0
1.13511 0.322642 0.165311 3 174.188 0
-3.65055 -1.35155 0.284385 3 173.588 0
1.09802 -0.527232 0.220223 3 172.988 0
-5.45425 1.75197 0.419459 3 172.388 0
-5.53986 9.6465 0.335215 3 171.788 0
1.28124 10.0041 0.380712 3 171.189 0
-8.33931 6.42241 0.446207 3 170.589 0
-4.39043 9.21003 0.12598 3 169.989 0
2.34813 5.69091 0.298634 3 169.389 0
-4.00488 9.99648 0.136646 3 168.789 0
-5.10424 0.843022 0.198891 3 168.189 0
-6.13175 1.98238 0.295634 3 167.589 0
-8.20771 7.07158 0.214724 3 166.99 0
-4.89062 11.9125 0.39946 3 166.39 0
-6.74003 1.97384 0.299801 3 165.79 0
1.18417 10.6223 0.244388 3 165.19 0
-7.67972 2.04503 0.283969 3 164.59 0
-5.53459 1.0574 0.277302 3 163.99 0
-0.318237 10.2097 0.298051 3 163.391 0
-4.11651 -0.915392 0.35288 3 162.791 0
-9.61795 3.37481 0.346547 3 162.191 0
-8.90965 1.21805 0.412376 3 161.591 0
2.78151 2.52103 0.258554 3 160.991 0
-8.92286 5.742 0.449957 3 160.391 0
-7.85745 3.9701 0.434208 3 159.791 0
1.67741 5.25876 0.494203 3 159.192 0
1.80866 10.5579 0.380878 3 158.592 0
1.91778 -0.134861 0.685606 3 157.992 0
-7.6348 7.44299 0.197308 3 157.392 0
2.49057 4.42177 0.669774 3 156.792 0
-2.26706 12.3369 0.49862 3 156.192 0
-5.12644 9.15814 0.298884 3 155.592 0
3.37816 3.36035 0.513285 3 154.993 0
-7.03791 7.35303 0.40121 3 154.393 0
2.95077 6.44514 0.44504 3 153.793 0
-5.50163 0.325554 0.454206 3 153.193 0
2.19622 9.65415 0.594863 3 152.593 0
-2.23422 -1.14941 0.53345 3 151.993 0
-7.93859 3.05873 0.462789 3 151.393 0
-5.73682 -0.828046 0.642859 3 150.794 0
4.20408 8.80575 0.431708 3 150.194 0
1.63768 11.4285 0.497703 3 149.594 0
-3.04407 11.3067 0.560782 3 148.994 0
-3.0198 -2.0401 0.648859 3 148.394 0
-8.55463 4.73132 0.576197 3 147.794 0
2.70105 10.9794 0.593446 3 147.194 0
2.76163 0.966982 0.488704 3 146.595 0
-4.72354 -0.345517 0.478288 3 145.995 0
3.36407 5.41969 0.653858 3 145.395 0
2.14542 -1.31645 0.514119 3 144.795 0
-0.200301 -1.48329 0.49487 3 144.195 0
5.05907 8.14124 0.644776 3 143.595 0
-6.44428 10.1145 0.587113 3 142.995 0
-5.38935 10.4764 0.507536 3 142.396 0
-9.06366 7.22623 0.63536 3 141.796 0
-8.76665 3.62477 0.538367 3 141.196 0
-9.75391 0.833924 0.515118 3 140.596 0
-6.37618 1.19398 0.529284 3 139.996 0
-6.2479 12.6779 0.72427 3 139.396 0
-8.55908 2.17237 0.603362 3 138.797 0
-6.65665 0.0619718 0.636276 3 138.197 0
-4.62392 9.80525 0.506619 3 137.597 0
-10.6144 3.55681 0.558782 3 136.997 0
-6.04252 -2.02775 0.594696 3 136.397 0
-7.37923 -2.21584 0.598446 3 135.797 0
0.877346 -1.50581 0.579697 3 135.197 0
-7.73831 0.98052 0.781516 3 134.598 0
-4.27843 10.9827 0.713271 3 133.998 0
-4.68426 -1.88173 0.763434 3 133.398 0
-9.71975 4.35893 0.640943 3 132.798 0
3.27586 -0.473621 0.714354 3 132.198 0
-8.65973 10.8906 0.651025 3 131.598 0
3.97141 4.31235 0.605195 3 130.998 0
-9.84557 -0.558499 0.880425 3 130.399 0
-7.83223 9.58836 0.884758 3 129.799 0
3.58017 -2.13012 0.965752 3 129.199 0
-3.77688 12.1507 0.556032 3 128.599 0
-5.1985 -3.15513 0.598862 3 127.999 0
-5.75403 11.4879 0.562615 3 127.399 0
6.31604 8.45756 0.602862 3 126.799 0
-11.4733 -1.04676 0.81893 3 126.2 0
-8.14694 8.09768 0.62686 3 125.6 0
-1.28105 -1.83502 0.63736 3 125 0
3.58705 9.89099 0.808847 3 124.4 0
-13.5516 3.09692 0.704521 3 123.8 0
-7.82566 15.3029 0.90959 3 123.2 0
-3.80892 -3.25715 0.794098 3 122.6 0
-4.7569 13.1412 0.836095 3 122.001 0
0.307037 11.223 0.816847 3 121.401 0
-7.19429 11.3785 0.882092 3 120.801 0
-6.55053 -3.29525 0.760017 3 120.201 0
-6.89163 -1.16419 0.558782 3 119.601 0
3.89482 1.93644 0.99775 3 119.001 0
-8.14148 -0.573302 0.82268 3 118.401 0
-4.01575 14.6972 0.885758 3 117.802 0
4.83025 5.35636 0.742269 3 117.202 0
-8.01422 -3.35522 0.705021 3 116.602 0
4.21457 6.86717 0.882259 3 116.002 0
4.72612 0.232432 0.893591 3 115.402 0
5.24581 3.51151 0.896174 3 114.802 0
-7.55492 13.5617 0.852094 3 114.203 0
5.26478 -1.44513 0.846261 3 113.603 0
-4.24506 -5.89371 0.731853 3 113.003 0
-3.10304 13.3042 0.778683 3 112.403 0
-7.38195 -4.79974 0.862927 3 111.803 0
-5.96951 14.5204 1 3 111.203 0
-0.714913 12.7295 0.852927 3 110.603 0
-9.62742 9.15767 0.95017 3 110.004 0
7.57419 7.94428 0.742519 3 109.404 0
0.0641678 14.5301 1 3 108.804 0
3.05352 12.8396 0.917756 3 108.204 0
-10.0587 2.21198 0.896008 3 107.604 0
-12.2981 6.28311 0.968752 3 107.004 0
-8.94783 -2.07385 0.880092 3 106.404 0
-8.97452 12.4634 0.941421 3 105.805 0
-1.9934 -3.16789 0.870759 3 105.205 0
-1.89246 14.5466 0.954587 3 104.605 0
6.09856 6.86587 1 3 104.005 0
-10.9996 7.76512 0.992417 3 103.405 0
-3.87327 18.0481 1 3 102.805 0
-11.6709 4.52253 0.870509 3 102.205 0
-0.119499 -2.98948 1 3 101.606 0
-2.90351 16.2206 1 3 101.006 0
-10.3668 5.86976 1 3 100.406 0
-12.9619 8.13533 0.984501 3 99.806 0
5.38517 9.74289 0.972419 3 99.2062 0
4.00422 11.4367 0.77485 3 98.6063 0
6.51881 4.91049 0.992167 3 98.0065 0
1.78109 -2.70715 0.918673 3 97.4066 0
5.89293 1.72611 1 3 96.8068 0
-4.8785 16.3479 0.975418 3 96.2069 0
4.95157 -3.41175 0.905257 3 95.607 0
-5.76134 18.6064 0.968252 3 95.0072 0
7.35299 3.09295 1 3 94.4073 0
-11.681 9.59471 0.947004 3 93.8075 0
8.00059 6.24834 1 3 93.2076 0
6.40799 11.4435 1 3 92.6078 0
-10.7195 -2.70337 1 3 92.0079 0
-10.3114 10.9865 1 3 91.4081 0
6.73413 -4.09239 1 3 90.8082 0
1.13515 12.8408 1 3 90.2084 0
9.42935 7.64794 1 3 89.6085 0
-5.52051 -4.7223 1 3 89.0087 0
-11.8995 2.66763 1 3 88.4088 0
7.36365 9.6865 1 3 87.809 0
8.83797 4.43238 1 3 87.2091 0
-9.47479 14.3396 1 3 86.6092 0
5.03003 12.8919 1 3 86.0094 0
7.44071 13.1562 1 3 85.4095 0
-15.1883 3.58829 1 3 84.8097 0
4.062 14.6412 1 3 84.2098 0
1.09382 16.3621 1 3 83.61 0
6.06184 14.6048 1 3 83.0101 0
-13.626 10.0084 1 3 82.4103 0
-6.75681 -6.55466 1 3 81.8104 0
-13.5978 4.80103 1 3 81.2106 0
-11.281 0.762421 1 3 80.6107 0
-12.7114 -2.52407 1 3 80.0109 0
-3.28798 -7.3376 1 3 79.411 0
-13.4421 1.39499 1 3 78.8111 0
-0.904455 16.2796 1 3 78.2113 0
6.58388 -0.150243 1 3 77.6114 0
1.16088 -4.52587 1 3 77.0116 0
-9.4611 -4.25773 1 3 76.4117 0
-2.89437 -4.80906 1 3 75.8119 0
6.98835 -2.10888 1 3 75.212 0
-9.44645 16.3394 1 3 74.6122 0
9.36273 9.64674 1 3 74.0123 0
2.06229 14.6123 1 3 73.4125 0
-14.3079 6.67058 1 3 72.8126 0
8.04373 1.21602 1 3 72.2128 0
3.15421 -4.05114 1 3 71.6129 0
-0.817411 -4.86349 1 3 71.0131 0
0.604578 -6.44612 1 3 70.4132 0
3.09341 16.3911 1 3 69.8133 0
-8.70646 -6.10969 1 3 69.2135 0
-14.9938 8.54918 1 3 68.6136 0
-12.2533 11.462 1 3 68.0138 0
8.49655 -0.731905 1 3 67.4139 0
10.9574 3.95514 1 3 66.8141 0
-6.77049 16.916 1 3 66.2142 0
-1.36603 -6.78677 1 3 65.6144 0
9.52818 2.5561 1 3 65.0145 0
9.98122 0.608135 1 3 64.4147 0
2.55575 -5.95912 1 3 63.8147 0
-14.1987 11.9244 1 3 63.2146 0
0.125126 18.1116 1 3 62.6145 0
-5.22384 -7.83916 1 3 62.0143 0
-10.8708 12.907 1 3 61.4142 0
0.0272099 -8.36051 1 3 60.8141 0
1.99791 -7.88084 1 3 60.214 0
-1.87362 18.0357 1 3 59.6138 0
-13.2351 -0.594255 1 3 59.0137 0
1.4055 -9.80978 1 3 58.4136 0
-11.8706 -4.33873 1 3 57.8134 0
-15.4317 1.60375 1 3 57.2133 0
10.2665 5.83177 1 3 56.6132 0
11.4208 7.46503 1 3 56.0131 0
11.3544 9.4639 1 3 55.4129 0
-7.7927 -9.99411 1 3 54.8128 0
5.09302 16.3548 1 3 54.2127 0
2.12488 18.1404 1 3 53.6125 0
-10.7008 -5.96062 1 3 53.0124 0
4.5371 -5.4954 1 3 52.4123 0
-11.4132 14.8318 1 3 51.8122 0
-12.8134 13.3818 1 3 51.212 0
-4.81468 20.3351 1 3 50.6119 0
8.90201 -2.69034 1 3 50.0118 0
8.40716 11.4035 1 3 49.4116 0
3.93953 -7.40407 1 3 48.8115 0
11.4545 2.0182 1 3 48.2114 0
-14.7002 -2.31538 1 3 47.6113 0
-2.89048 19.7899 1 3 47.0111 0
-11.4605 16.831 1 3 46.411 0
-15.8983 5.45803 1 3 45.8109 0
13.1227 8.51508 1 3 45.2108 0
12.2384 5.49841 1 3 44.6106 0
-17.0293 2.8075 1 3 44.0105 0
-15.5736 10.463 1 3 43.4104 0
10.4065 11.3528 1 3 42.8102 0
10.3995 -1.34757 1 3 42.2101 0
-15.224 -0.385411 1 3 41.61 0
12.398 11.1702 1 3 41.0099 0
-13.356 15.3065 1 3 40.4097 0
-14.7591 13.8442 1 3 39.8096 0
11.9068 0.0682662 1 3 39.2095 0
-13.8646 -4.15795 1 3 38.6093 0
-16.5842 7.33676 1 3 38.0092 0
-8.11704 -8.02072 1 3 37.4091 0
-16.1461 12.3794 1 3 36.809 0
-3.85963 -9.30127 1 3 36.2088 0
-8.41494 18.0537 1 3 35.6087 0
-1.92353 -8.79985 1 3 35.0086 0
3.35237 -9.35211 1 3 34.4084 0
-7.36086 19.7532 1 3 33.8083 0
8.47142 14.8699 1 3 33.2082 0
-0.538958 -10.2785 1 3 32.6081 0
8.64756 -4.67383 1 3 32.0079 0
6.45194 -6.07235 1 3 31.4079 0
-5.80758 -9.75192 1 3 30.8079 0
4.12451 18.1047 1 3 30.208 0
-0.891146 19.8342 1 3 29.608 0
-10.1114 -7.87175 1 3 29.008 0
10.8049 -3.30602 1 3 28.408 0
-10.3637 18.5034 1 3 27.808 0
-1.92924 21.5437 1 3 27.208 0
-4.44184 -11.2145 1 3 26.608 0
-2.48224 -10.7514 1 3 26.008 0
5.85454 -7.98073 1 3 25.408 0
7.09269 16.3187 1 3 24.808 0
8.36551 -6.65382 1 3 24.208 0
5.27698 -9.89553 1 3 23.6081 0
-16.6336 -1.80394 1 3 23.0081 0
-12.6905 -6.16302 1 3 22.4081 0
-9.78713 -9.84518 1 3 21.8081 0
14.1604 10.2247 1 3 21.2081 0
-17.7394 4.67716 1 3 20.6081 0
-13.8195 17.252 1 3 20.0081 0
1.10838 19.8627 1 3 19.4081 0
9.4402 13.1161 1 3 18.8081 0
-12.3603 18.6195 1 3 18.2081 0
6.12409 18.0685 1 3 17.6082 0
10.5502 -5.28973 1 3 17.0082 0
13.1634 3.05939 1 3 16.4082 0
-14.6827 -5.98296 1 3 15.8082 0
8.2033 -8.64712 1 3 15.2082 0
-17.112 14.1307 1 3 14.6082 0
20.7746 -30.1345 1 3 14.0082 0
28.9374 35.7797 1 3 13.4082 0
43.4815 45.3967 1 3 12.8082 0
26.6053 71.0288 1 3 12.2082 0
48.3218 76.258 1 3 11.6082 0
-88.2012 -55.8181 1 3 11.0083 0
-114.004 -2.9038 1 3 10.4083 0
70.467 -106.703 1 3 9.80827 0
51.5727 123.459 1 3 9.20828 0
134.834 50.6169 1 3 8.60829 0
110.98 -105.331 1 3 8.0083 0
157.532 24.1317 1 3 7.40831 0
156.021 -57.5039 1 3 6.80832 0
-117.268 -125.466 1 3 6.20832 0
-6.12651 -177.297 1 3 5.60833 0
119.282 -137.627 1 3 5.00834 0
116.222 -145.487 1 3 4.40835 0
154.626 109.445 1 3 3.80836 0
-31.3751 -190.137 1 3 3.20835 0
165.93 -102.837 1 3 2.60834 0
185.133 -67.8265 1 3 2.00833 0
-95.8015 -173.973 1 3 1.40833 0
123.351 156.841 1 3 0.808333 0
76.1474 -184.907 1 3 0.208333 0
