# Supplementary material for: Study of tumor growth indicates the existence of an “immunological threshold” separating states of pro- and antitumoral peritumoral inflammation
Source: PLoS One. 2018 Nov 2;13(11):e0202823. doi: 10.1371/journal.pone.0202823 (PMC6214501; doi:10.1371/journal.pone.0202823)
Supplement: S1 Data — File containing the position and radius of particles at simulated times. A detailed description file is provided alongside the data. (ZIP) [file pone.0202823.s004.zip › minimal dataset/competent/2660.csv]

0 0 1.00026 2 266.715 0
4.38864 3.25661 1.00026 2 117.927 0
2.53564 2.48966 1.00026 2 136.83 0
-4.73154 1.88318 1.00026 2 214.686 0
0.623706 1.90107 1.00026 2 185.477 0
-6.6524 3.43656 1.00026 2 245.071 0
1.45735 5.95076 1.00026 2 187.726 0
-4.70244 3.88348 1.00026 2 95.1905 0
-3.96865 -1.1707 1.00026 2 227.433 0
-0.753212 3.40541 1.00026 2 234.398 0
1.1708 3.95347 1.00026 2 189.917 0
-3.89772 9.78437 1.00026 2 205.997 0
-0.46202 5.38462 1.00026 2 128.824 0
1.4278 7.95122 1.00026 2 91.2165 0
-1.33437 1.49118 1.00026 2 179.77 0
-3.152 0.655535 1.00026 2 152.926 0
-1.81785 -0.83514 1.00026 2 266.724 0
-2.32411 4.65339 1.00026 2 245.079 0
-2.4111 6.82377 1.00026 2 234.406 0
-5.54819 0.0569365 1.00026 2 227.442 0
-6.10685 7.35378 1.00026 2 214.695 0
-4.15685 7.8007 1.00026 2 206.005 0
3.27782 6.78018 1.00026 2 189.926 0
-2.15136 8.80845 1.00026 2 187.735 0
1.95795 0.410476 1.00026 2 185.485 0
-6.07998 5.35344 1.00026 2 179.778 0
-2.90173 2.73808 1.00026 2 152.935 0
3.0572 4.74971 1.00026 2 136.839 0
-0.491034 7.38541 1.00026 2 128.832 0
-0.185637 -1.99185 1.00026 2 117.935 0
-4.13002 5.80036 1.00026 2 95.1988 0
1.86675 9.90298 1.00026 2 91.2248 0
