# Supplementary material for: Study of tumor growth indicates the existence of an “immunological threshold” separating states of pro- and antitumoral peritumoral inflammation
Source: PLoS One. 2018 Nov 2;13(11):e0202823. doi: 10.1371/journal.pone.0202823 (PMC6214501; doi:10.1371/journal.pone.0202823)
Supplement: S1 Data — File containing the position and radius of particles at simulated times. A detailed description file is provided alongside the data. (ZIP) [file pone.0202823.s004.zip › minimal dataset/competent/24040.csv]

0 0 0.888873 0 20271 0
42.6563 36.3036 0.0837296 3 206.188 0
17.4287 -149.113 0.0824795 3 201.989 0
-88.4822 178.321 0.0351453 3 201.389 0
56.4181 42.0854 0.0264786 3 200.19 0
50.8099 41.3955 0.031729 3 198.99 0
55.3336 36.1116 0.054312 3 198.39 0
-72.4201 185.49 0.182976 3 197.19 0
18.4227 -210.173 0.0242284 3 195.391 0
-119.985 -159.037 0.129313 3 194.791 0
-50.9412 -190.329 0.10648 3 193.591 0
-59.7046 -188.806 0.0410618 3 192.991 0
57.6998 49.6238 0.0678122 3 192.391 0
47.9813 42.2394 0.125563 3 191.792 0
-25.1994 -195.166 0.150395 3 191.192 0
-2.38891 -152.522 0.0986459 3 189.992 0
-196.051 31.4258 0.0409788 3 188.792 0
-171.669 99.1068 0.0198951 3 188.192 0
57.3277 38.7674 0.222139 3 187.593 0
-87.742 -181.374 0.065562 3 186.993 0
-197.606 -21.9553 0.0203122 3 186.393 0
-188.763 -65.8804 0.0207282 3 185.793 0
-140.11 141.028 0.212223 3 185.193 0
58.2487 37.1804 0.137479 3 183.993 0
-27.8915 -196.714 0.313466 3 183.394 0
35.5918 -195.338 0.201558 3 182.794 0
61.594 42.8609 0.099063 3 182.194 0
55.1661 43.5488 0.276802 3 181.594 0
-174.193 96.6588 0.268886 3 180.994 0
47.174 40.9435 0.0374785 3 180.394 0
56.4981 36.7024 0.407626 3 179.794 0
48.9078 44.4988 0.0783961 3 179.195 0
54.3192 -190.39 0.173226 3 178.595 0
53.3412 36.4499 0.306133 3 177.995 0
70.1498 -186.669 0.335381 3 177.395 0
16.6772 -197.467 0.178643 3 176.795 0
52.33 38.3923 0.26197 3 176.195 0
53.5841 38.5656 0.199724 3 175.596 0
51.8335 47.9373 0.431541 3 174.996 0
43.5711 42.4314 0.261387 3 174.396 0
53.1966 47.0966 0.249971 3 173.796 0
61.0656 -190.048 0.209724 3 173.196 0
97.6463 -173.72 0.0978959 3 172.596 0
-81.7972 -181.74 0.200224 3 171.996 0
53.5676 48.6091 0.288718 3 171.397 0
-23.0966 -196.357 0.3058 3 170.797 0
51.4772 40.6228 0.173643 3 170.197 0
-139.333 142.13 0.276719 3 169.597 0
59.0978 40.7343 0.152228 3 168.997 0
58.7143 38.4836 0.361629 3 168.397 0
43.5132 41.0055 0.30405 3 167.797 0
46.8305 41.9955 0.16531 3 167.198 0
-166.301 -111.149 0.151811 3 166.598 0
25.6147 -24.9909 0.437124 3 165.998 0
49.6314 48.7951 0.325299 3 165.398 0
56.4259 49.0616 0.449873 3 164.798 0
-186.115 73.3009 0.239305 3 164.198 0
-103.868 170.018 0.347547 3 163.598 0
54.7769 47.2655 0.486037 3 162.999 0
50.3916 47.2482 0.278302 3 162.399 0
61.3616 41.4265 0.448623 3 161.799 0
54.4062 35.3755 0.282218 3 161.199 0
-193.328 48.5284 0.382378 3 160.599 0
-14.2088 24.0114 0.431791 3 159.999 0
-191.176 56.2526 0.486621 3 159.399 0
50.6144 50.8117 0.214473 3 158.8 0
56.7031 34.4428 0.406793 3 158.2 0
50.7601 38.1272 0.500786 3 157.6 0
-84.1925 -180.176 0.462622 3 157 0
-155.864 -124.306 0.438707 3 156.4 0
45.9249 -193.426 0.397627 3 155.8 0
-186.297 68.7955 0.412792 3 155.2 0
-141.316 138.463 0.549949 3 154.601 0
33.5948 -10.518 0.462205 3 154.001 0
54.5005 32.404 0.494454 3 153.401 0
-198.999 -17.197 0.525535 3 152.801 0
92.3137 -176.896 0.662358 3 152.201 0
51.8325 35.749 0.549949 3 151.601 0
53.2689 33.9556 0.607611 3 151.002 0
-191.918 -53.7918 0.53195 3 150.402 0
-130.435 -150.285 0.543783 3 149.802 0
49.4962 40.9922 0.487203 3 149.202 0
-167.852 -107.572 0.549949 3 148.602 0
60.0519 43.11 0.434207 3 148.002 0
-90.6754 -176.236 0.350297 3 147.402 0
-180.793 -80.3177 0.549949 3 146.803 0
60.9931 33.7629 0.521284 3 146.203 0
48.9136 35.8457 0.478288 3 145.603 0
-199.58 -2.15414 0.549949 3 145.003 0
57.8587 41.7099 0.552699 3 144.403 0
51.6234 44.847 0.735269 3 143.804 0
45.2734 38.5296 0.613861 3 143.204 0
56.4614 32.6903 0.549949 3 142.604 0
-164.182 -116.171 0.594196 3 142.004 0
58.5963 44.4816 0.67394 3 141.404 0
23.0005 197.664 0.492037 3 140.804 0
25.4351 -10.1672 0.549949 3 140.204 0
47.9646 37.9905 0.431208 3 139.605 0
-116.06 -161.655 0.653275 3 139.005 0
88.3636 -18.8996 0.622194 3 138.405 0
-180.432 85.4818 0.549949 3 137.805 0
-72.7138 -185.581 0.549949 3 137.205 0
-187.843 -68.8321 0.702105 3 136.605 0
56.312 -191.963 0.578531 3 136.006 0
-196.6 -33.048 0.611028 3 135.406 0
48.4064 47.269 0.668857 3 134.806 0
59.4204 32.3773 0.687939 3 134.206 0
57.6461 47.3142 0.608362 3 133.606 0
30.1616 121.869 0.549949 3 133.006 0
-178.55 -82.6789 0.86101 3 132.406 0
99.7883 -172.41 0.662358 3 131.807 0
-198 30.791 0.664441 3 131.207 0
74.203 -1.67229 0.613528 3 130.607 0
89.9851 -177.776 0.897591 3 130.007 0
67.5188 -187.806 0.651359 3 129.407 0
64.7168 41.7992 0.884925 3 128.807 0
61.8824 36.6826 0.835595 3 128.207 0
45.04 64.5763 0.742685 3 127.608 0
-178.491 -85.0941 0.604029 3 127.008 0
58.5367 34.4688 0.607362 3 126.408 0
-186.83 71.3459 0.612111 3 125.808 0
56.8725 51.3845 0.730686 3 125.208 0
38.1473 -196.322 0.980001 3 124.608 0
1.54526 -1.65879 0.622277 3 124.008 0
-157.022 120.404 0.619361 3 123.409 0
40.0185 -8.88809 0.730103 3 122.809 0
44.2548 36.1585 0.798765 3 122.209 0
43.9168 45.6779 0.633777 3 121.609 0
73.5888 -185.183 0.811347 3 121.009 0
-128.916 -152.278 0.821013 3 120.409 0
-145.143 136.937 0.660358 3 119.809 0
63.4173 43.9809 0.81143 3 119.21 0
41.3799 -194.84 0.975085 3 118.61 0
46.9974 44.297 0.762101 3 118.01 0
59.2788 49.4597 0.91334 3 117.41 0
4.67044 -180.801 0.835012 3 116.81 0
-64.7736 188.978 0.781849 3 116.21 0
-160.813 119.181 0.754101 3 115.611 0
60.2079 35.5862 0.898757 3 115.011 0
-3.8946 -6.90327 0.811264 3 114.411 0
-42.1813 -193.31 1 3 113.811 0
52.0645 49.7976 0.955587 3 113.211 0
23.957 84.6142 1 3 112.611 0
21.05 198.264 0.922006 3 112.011 0
28.7618 -197.226 1 3 111.412 0
-175.336 -90.6044 0.853677 3 110.812 0
44.5819 43.7864 0.916423 3 110.212 0
-196.871 35.4243 0.829179 3 109.612 0
54.7338 49.8764 0.935088 3 109.012 0
4.63634 -18.5534 1 3 108.412 0
-117.206 161.07 0.985418 3 107.812 0
-102.901 -171.107 0.816597 3 107.213 0
-194.417 -41.3758 0.756601 3 106.613 0
-9.00702 70.9693 0.781849 3 106.013 0
43.5566 116.645 1 3 105.413 0
91.3255 14.4629 1 3 104.813 0
-74.4082 184.9 1 3 104.213 0
-171.306 -100.794 0.922672 3 103.613 0
59.6616 47.2922 0.958836 3 103.014 0
-147.079 133.637 0.948587 3 102.414 0
71.0173 53.4828 1 3 101.814 0
43.8935 -17.4573 1 3 101.214 0
77.5815 58.9028 1 3 100.614 0
-156.44 123.635 0.899257 3 100.014 0
16.4099 -199.459 1 3 99.4144 0
94.5842 29.5456 0.95442 3 98.8146 0
43.383 -30.9431 0.959836 3 98.2148 0
44.1879 93.8905 1 3 97.6149 0
70.3315 35.7302 0.977502 3 97.015 0
-169.37 103.464 1 3 96.4152 0
45.3837 40.5269 0.909423 3 95.8153 0
-172.829 -97.6891 1 3 95.2155 0
-151.601 -128.595 1 3 94.6156 0
-41.0984 -195.258 1 3 94.0158 0
55.688 54.5696 1 3 93.4159 0
-20.9102 -198.297 1 3 92.8161 0
51.479 60.2614 0.901424 3 92.2162 0
-11.3725 -198.991 1 3 91.6163 0
-198.818 -10.0363 1 3 91.0165 0
-141.134 -142.753 0.946087 3 90.4167 0
113.468 45.9233 1 3 89.8168 0
53.9488 53.4759 1 3 89.2169 0
120.407 23.4617 1 3 88.6171 0
-100.901 171.798 1 3 88.0173 0
-94.8885 -174.976 1 3 87.4174 0
-18.3732 -198.489 1 3 86.8175 0
72.8134 60.5823 0.952337 3 86.2177 0
-181.254 81.65 1 3 85.6179 0
-5.91073 3.12958 1 3 85.0179 0
-199.932 -21.8316 1 3 84.4181 0
75.7932 -24.7893 1 3 83.8183 0
141.126 -142.551 1 3 83.2185 0
-173.377 98.4749 1 3 82.6185 0
-196.522 -30.1438 1 3 82.0187 0
-11.5381 59.2198 0.989917 3 81.4189 0
-6.8281 4.96034 1 3 80.8189 0
-43.6671 -195.121 1 3 80.2191 0
-13.9484 7.54354 1 3 79.6193 0
45.4731 50.1611 1 3 79.0195 0
48.6822 -193.275 1 3 78.4195 0
-155.293 -126.977 1 3 77.8197 0
-50.0657 -193.819 1 3 77.2199 0
-177.02 -92.6078 1 3 76.62 0
43.0132 34.5791 1 3 76.0201 0
-183.445 80.4382 1 3 75.4204 0
-171.264 102.077 1 3 74.8205 0
-174.903 -95.7195 1 3 74.2206 0
-126.981 153.696 1 3 73.6208 0
-164.902 110.709 1 3 73.0209 0
45.0092 48.2127 1 3 72.421 0
-195.827 -38.1486 1 3 71.8212 0
102.101 81.3428 1 3 71.2213 0
-188.256 65.5328 1 3 70.6215 0
67.1554 -10.2587 1 3 70.0216 0
-136.555 -144.572 1 3 69.4217 0
-113.777 163.573 1 3 68.822 0
73.5641 83.925 1 3 68.2221 0
-193.979 -46.0693 1 3 67.6222 0
-92.8771 67.9872 1 3 67.0224 0
53.4779 60.6348 1 3 66.4225 0
104.831 85.4118 1 3 65.8227 0
-178.037 89.6229 1 3 65.2228 0
-54.1305 -190.113 1 3 64.6229 0
-184.816 75.7076 1 3 64.0231 0
33.3807 113.622 1 3 63.4229 0
87.856 43.5051 1 3 62.8228 0
63.8101 -188.674 1 3 62.2228 0
-92.771 -177.129 1 3 61.6226 0
-4.38966 -201.517 1 3 61.0225 0
-145.516 138.921 1 3 60.4224 0
124.635 48.1122 1 3 59.8222 0
-65.8205 -188.365 1 3 59.2221 0
-134.608 146.937 1 3 58.6219 0
-86.1503 -179.741 1 3 58.0218 0
-164.597 113.047 1 3 57.4217 0
157.672 -63.1876 1 3 56.8215 0
164.928 21.3088 1 3 56.2214 0
-101.021 -172.667 1 3 55.6214 0
-159.013 120.624 1 3 55.0212 0
1.11858 -184.944 1 3 54.4211 0
-84.257 -182.611 1 3 53.8209 0
-138.33 -142.516 1 3 53.2208 0
178.527 44.3273 1 3 52.6207 0
-26.1627 -198.383 1 3 52.0205 0
-197.603 -27.6591 1 3 51.4204 0
140.164 128.263 1 3 50.8203 0
10.6192 -199.167 1 3 50.2202 0
194.684 0.10282 1 3 49.62 0
-118.254 -160.844 1 3 49.0199 0
-58.0936 -190.425 1 3 48.4198 0
69.274 185.439 1 3 47.8196 0
196.449 29.8864 1 3 47.2195 0
-123.23 156.924 1 3 46.6194 0
-34.4264 196.791 1 3 46.0193 0
-42.3746 195.416 1 3 45.4191 0
37.6992 195.65 1 3 44.8107 0
47.2358 194.124 1 3 44.2105 0
-96.325 175.161 1 3 43.6104 0
105.219 -169.967 1 3 43.0103 0
142.335 140.359 1 3 42.4102 0
149.924 -132.222 1 3 41.81 0
73.3365 -187.495 1 3 41.2099 0
199.885 2.38952 1 3 40.6098 0
-164.379 -113.752 1 3 40.0096 0
98.3622 174.025 1 3 39.4095 0
66.0026 -189.148 1 3 38.8094 0
49.5218 193.752 1 3 38.2093 0
-176.632 93.7487 1 3 37.6091 0
-53.1883 -192.694 1 3 37.009 0
-45.9774 -194.54 1 3 36.4089 0
65.2099 188.964 1 3 35.8087 0
-120.083 159.812 1 3 35.2086 0
133.449 148.833 1 3 34.6085 0
191.928 55.8883 1 3 34.0084 0
166.646 -110.404 1 3 33.4082 0
-89.0722 180.676 1 3 32.8081 0
198.443 -24.0872 1 3 32.208 0
199.632 -10.3332 1 3 31.6079 0
-184.014 78.5148 1 3 31.0079 0
189.362 -64.0472 1 3 30.408 0
-161.601 -117.665 1 3 29.808 0
-80.2494 -183.416 1 3 29.208 0
1.4513 199.721 1 3 28.608 0
-95.18 -177.275 1 3 28.008 0
-15.4876 199.299 1 3 27.408 0
-69.7997 -187.318 1 3 26.808 0
-69.1888 187.544 1 3 26.208 0
-86.38 179.727 1 3 25.608 0
102.403 -172.348 1 3 25.008 0
199.17 -17.0612 1 3 24.408 0
195.889 -39.8398 1 3 23.8081 0
82.615 -182.029 1 3 23.2081 0
-7.8826 199.744 1 3 22.6081 0
-19.113 198.984 1 3 22.0081 0
-189.234 -64.4227 1 3 21.4081 0
-2.93207 199.804 1 3 20.8081 0
-143.155 139.18 1 3 20.2081 0
-149.799 -132.364 1 3 19.6081 0
199.894 -1.53107 1 3 19.0081 0
-106.349 -170.011 1 3 18.4081 0
-185.96 -73.0626 1 3 17.8081 0
-198.577 -29.8627 1 3 17.2082 0
60.1381 190.639 1 3 16.6082 0
-98.4091 -173.999 1 3 16.0082 0
53.3167 192.658 1 3 15.4082 0
-185.282 -75.0372 1 3 14.8082 0
-139.717 -145.256 1 3 14.2082 0
155.927 125.086 1 3 13.6082 0
189.211 64.4902 1 3 13.0082 0
40.0704 -197.302 1 3 12.4082 0
-0.648848 200.185 1 3 11.8082 0
194.856 -44.6188 1 3 11.2082 0
-78.2151 -183.963 1 3 10.6083 0
-186.903 -70.9011 1 3 10.0083 0
187.259 -69.9556 1 3 9.40828 0
178.229 -90.5219 1 3 8.80828 0
-193.459 -50.333 1 3 8.20829 0
164.851 -113.066 1 3 7.6083 0
57.8699 -191.34 1 3 7.00831 0
34.5479 -196.892 1 3 6.40832 0
-194.806 44.8364 1 3 5.80833 0
-147.188 136.993 1 3 5.20834 0
35.5901 197.271 1 3 4.60835 0
-153.101 -126.452 1 3 4.00836 0
108.654 167.792 1 3 3.40835 0
172.641 -100.772 1 3 2.80834 0
-196.717 -40.4193 1 3 2.20833 0
-13.6073 -199.689 1 3 1.60833 0
198.886 20.8399 1 3 1.00833 0
-191.932 57.7208 1 3 0.408333 0
