# Supplementary material for: Study of tumor growth indicates the existence of an “immunological threshold” separating states of pro- and antitumoral peritumoral inflammation
Source: PLoS One. 2018 Nov 2;13(11):e0202823. doi: 10.1371/journal.pone.0202823 (PMC6214501; doi:10.1371/journal.pone.0202823)
Supplement: S1 Data — File containing the position and radius of particles at simulated times. A detailed description file is provided alongside the data. (ZIP) [file pone.0202823.s004.zip › minimal dataset/competent/17680.csv]

1.20858 8.40133 1.00013 0 15039.8 0
-2.00147 7.0993 1.00013 0 15107.5 0
-0.0206703 6.82369 1.00013 0 15022.8 0
-5.96327 7.65064 1.00013 0 15076.3 0
-2.47897 3.66841 1.00006 0 14508.6 0
-2.75314 8.95246 1.00013 0 14977 0
-0.772345 8.67682 1.00013 0 15133.2 0
-1.52401 10.5302 1.00006 0 14601.7 0
-3.50489 10.8057 1.00013 0 14898 0
-3.2307 5.52161 1.00013 0 15142 0
-7.19248 6.07308 1.00006 0 14496.5 0
-7.94411 7.92648 1.00003 0 14042.9 0
0.456679 10.2546 1.00006 0 14563.8 0
1.96019 6.54798 1.00006 0 14578.5 0
-3.98242 7.37483 1.00013 0 15081.9 0
2.4376 9.97905 1.00013 0 15039.9 0
-5.21162 5.79727 1.00013 0 15031.6 0
-1.24983 5.24597 1.00013 0 15013.5 0
-4.73395 9.22826 1.00013 0 14977 0
-6.71477 9.50381 1.00006 0 14518.8 0
-4.25653 12.659 1.00013 0 14898 0
2.71401 4.69591 1.00006 0 14652.5 0
-2.27575 12.3834 1.00003 0 14154.6 0
-4.45983 3.94404 1.00006 0 14564.6 0
-0.294736 12.1077 1.00006 0 14563.8 0
-5.48573 11.0815 1.00006 0 14518.8 0
1.68616 11.8325 1.00006 0 14515.3 0
-0.498103 3.39272 1.00006 0 14506.1 0
-0.939477 14.0009 1.00003 0 14108.7 0
-6.16973 3.04266 0.196422 0 14077.7 0
0.73109 4.97036 1.00003 0 14049 0
-3.69902 2.08382 1.00003 0 14037.2 0
-6.44063 4.21941 1.00003 0 14015.5 0
-18.0337 -4.83814 1.00003 0 13983.5 0
-6.29 12.9121 1.00003 0 13969.7 0
-7.58451 8.91388 0.0471454 3 207.98 0
-8.23389 6.35906 0.0795626 3 206.18 0
2.23888 7.9451 0.126313 3 203.181 0
-2.32072 13.4751 0.0883961 3 202.581 0
-8.75223 8.6515 0.0851461 3 201.381 0
-6.02298 2.82683 0.0658958 3 200.781 0
0.740831 12.2931 0.0124786 3 200.182 0
-7.91408 9.07551 0.140896 3 198.982 0
2.06804 7.69599 0.110063 3 197.782 0
-7.09818 5.03208 0.0444787 3 197.182 0
0.284335 2.65285 0.0759793 3 196.582 0
-3.22999 12.7813 0.0176452 3 194.783 0
-2.01123 13.5214 0.167894 3 194.183 0
-3.19379 13.0327 0.116063 3 192.983 0
-7.20368 5.01129 0.061729 3 192.383 0
-8.33593 6.68711 0.26372 3 190.584 0
0.445369 3.94006 0.0698125 3 189.984 0
-7.75288 9.23809 0.0703958 3 189.384 0
2.39226 8.74636 0.200975 3 188.784 0
-5.07252 13.5667 0.220556 3 188.184 0
-7.11165 4.97632 0.0109786 3 187.585 0
-7.93172 5.12786 0.201391 3 186.385 0
-7.39951 4.94791 0.142812 3 185.785 0
2.45395 7.66786 0.21914 3 185.185 0
-7.4723 4.68341 0.13073 3 184.585 0
0.715251 13.0609 0.271553 3 183.985 0
2.39747 8.02212 0.0491455 3 183.386 0
-5.83178 2.97852 0.147145 3 182.786 0
2.95926 3.48001 0.240388 3 182.186 0
-2.42612 2.37327 0.296051 3 181.586 0
2.88097 5.83143 0.148645 3 180.986 0
3.38281 10.9605 0.336965 3 180.386 0
-5.41011 13.5924 0.114397 3 179.786 0
-0.376613 13.1325 0.0258119 3 179.187 0
-1.56535 2.94712 0.156811 3 178.587 0
-9.23706 7.6183 0.326049 3 177.987 0
-7.28572 10.9851 0.205641 3 177.387 0
-8.08603 8.97547 0.0586456 3 176.787 0
2.73159 11.1787 0.190142 3 176.187 0
-6.80221 10.8385 0.298967 3 175.588 0
2.97384 8.7368 0.325049 3 174.988 0
0.78788 12.6304 0.162227 3 174.388 0
-4.94331 2.06845 0.244471 3 173.788 0
-4.64244 13.9846 0.372545 3 173.188 0
-6.69575 11.4032 0.22414 3 172.588 0
1.32643 3.57904 0.513119 3 171.988 0
-8.64106 8.97646 0.259054 3 171.389 0
0.193563 13.326 0.313216 3 170.789 0
-7.69981 4.35834 0.26622 3 170.189 0
-9.80077 7.80478 0.265553 3 169.589 0
-9.36379 8.44665 0.511035 3 168.989 0
-8.02655 4.71742 0.22014 3 168.389 0
1.4173 13.2671 0.459373 3 167.789 0
-5.49009 14.1104 0.40721 3 167.19 0
-7.2351 2.96467 0.484954 3 166.59 0
3.42913 5.91372 0.40771 3 165.99 0
-8.90233 7.24801 0.173227 3 165.39 0
-2.27258 14.2097 0.35213 3 164.79 0
-7.62113 10.53 0.35663 3 164.19 0
4.02617 8.48698 0.434791 3 163.59 0
-2.73592 13.6678 0.360046 3 162.991 0
-5.26289 2.71076 0.471788 3 162.391 0
3.42144 6.81085 0.484037 3 161.791 0
2.27356 13.1032 0.399627 3 161.191 0
2.41281 8.27565 0.204974 3 160.591 0
-8.50151 6.07266 0.306467 3 159.991 0
4.21446 6.52847 0.357713 3 159.391 0
-4.94081 14.6794 0.383295 3 158.792 0
-7.64367 13.8036 0.621027 3 158.192 0
4.16801 4.96144 0.473621 3 157.592 0
-3.30128 15.3541 0.326549 3 156.992 0
-10.4183 6.47618 0.328049 3 156.392 0
1.23646 14.938 0.576697 3 155.792 0
0.81548 2.74852 0.461789 3 155.193 0
-3.01673 14.6057 0.473205 3 154.593 0
4.19299 5.80789 0.363046 3 153.993 0
-2.01632 14.9661 0.435041 3 153.393 0
-3.49526 13.8543 0.418542 3 152.793 0
-2.56806 15.7044 0.485787 3 152.193 0
-8.2476 9.67497 0.5417 3 151.593 0
0.572882 14.0719 0.512785 3 150.994 0
2.24864 3.34024 0.433208 3 150.394 0
1.80406 2.33651 0.610612 3 149.794 0
-10.3289 7.2393 0.439041 3 149.194 0
-1.58378 2.23346 0.554532 3 148.594 0
-0.665 2.01316 0.388128 3 147.994 0
-4.0212 14.6484 0.536367 3 147.394 0
-3.17446 16.6892 0.498953 3 146.795 0
-6.38743 2.21322 0.647609 3 146.195 0
-5.4702 15.4167 0.524201 3 145.595 0
5.14943 6.55383 0.577281 3 144.995 0
0.170326 2.14039 0.418292 3 144.395 0
3.22941 7.85716 0.579364 3 143.795 0
4.30277 7.44209 0.558699 3 143.195 0
3.99374 3.73652 0.599696 3 142.596 0
-2.29585 1.32553 0.594613 3 141.996 0
-7.44031 11.7892 0.606279 3 141.396 0
-2.79513 17.6781 0.562115 3 140.796 0
-0.196946 1.32925 0.436707 3 140.196 0
-1.04855 15.6798 0.675607 3 139.596 0
-1.15418 1.24428 0.521451 3 138.996 0
-8.04284 3.61241 0.552532 3 138.397 0
3.14021 11.7352 0.423792 3 137.797 0
-4.56538 0.832196 0.523451 3 137.197 0
-9.338 2.0124 0.694522 3 136.597 0
-1.94744 16.7312 0.707438 3 135.997 0
4.31963 9.78253 0.892091 3 135.397 0
2.36029 1.28041 0.582114 3 134.797 0
-6.54626 14.6623 0.7726 3 134.198 0
5.05832 5.44239 0.537534 3 133.598 0
-4.24655 15.9567 0.793348 3 132.998 0
-8.79376 5.14823 0.658275 3 132.398 0
-7.9898 2.12277 0.644609 3 131.798 0
-9.42867 6.59413 0.668274 3 131.198 0
0.104616 15.1734 0.569531 3 130.599 0
-5.53636 16.8105 0.755768 3 129.999 0
-8.80337 0.674396 0.746018 3 129.399 0
-9.47662 9.63183 0.679273 3 128.799 0
-8.02966 15.1182 0.749102 3 128.199 0
5.77729 10.3601 0.67694 3 127.599 0
1.00236 1.00088 0.801931 3 126.999 0
2.29716 14.2105 0.707271 3 126.4 0
4.28341 11.5605 0.72852 3 125.8 0
-6.9206 16.1307 0.746018 3 125.2 0
5.53928 8.4985 0.880259 3 124.6 0
6.37882 11.7959 0.877342 3 124 0
-10.2226 11.9778 0.893841 3 123.4 0
0.905951 16.2031 0.730936 3 122.8 0
3.50883 12.9479 0.842845 3 122.201 0
1.0609 -0.651411 0.702938 3 121.601 0
-5.45572 1.44844 0.559532 3 121.001 0
-4.16091 17.5581 0.808681 3 120.401 0
-6.67153 19.5955 0.742519 3 119.801 0
-3.29114 0.291362 0.836262 3 119.201 0
-8.39913 16.7769 0.832679 3 118.601 0
-8.73867 10.976 0.845845 3 118.002 0
-6.93263 17.8767 1 3 117.402 0
-4.75 20.4234 0.886008 3 116.802 0
3.29695 2.40698 0.883258 3 116.202 0
-10.8055 10.3624 0.822846 3 115.602 0
5.45752 4.04787 0.898091 3 115.002 0
-9.50887 15.5976 0.788349 3 114.402 0
-8.74182 18.5796 0.943337 3 113.803 0
-10.2302 5.36705 0.797348 3 113.203 0
-12.1656 11.4967 0.91009 3 112.603 0
-5.3038 18.7718 0.856177 3 112.003 0
3.97479 0.767948 0.891841 3 111.403 0
-8.60987 12.6782 0.862093 3 110.803 0
-11.1086 15.7055 0.814513 3 110.203 0
-0.412047 17.0638 0.839345 3 109.604 0
-12.4526 9.63414 0.959836 3 109.004 0
6.98279 5.06514 0.934838 3 108.404 0
2.38922 15.7356 0.803181 3 107.804 0
-9.591 3.68818 1 3 107.204 0
-11.4955 13.007 0.740102 3 106.604 0
9.0063 11.1306 0.939838 3 106.005 0
-5.50681 -0.364529 1 3 105.405 0
-10.9247 2.34431 0.892924 3 104.805 0
-6.46294 21.1231 0.818097 3 104.205 0
-10.0099 13.8919 0.989417 3 103.605 0
-13.5014 12.826 0.959753 3 103.005 0
8.25962 8.20752 0.991667 3 102.405 0
-7.10066 0.775084 0.959086 3 101.806 0
-2.11854 -0.949912 0.869426 3 101.206 0
5.22496 2.1733 0.989667 3 100.606 0
-0.505598 -0.0898873 0.960919 3 100.006 0
7.41834 10.0158 1 3 99.4061 0
3.91319 14.768 1 3 98.8063 0
-3.90316 -1.5593 1 3 98.2064 0
3.78102 16.8808 1 3 97.6066 0
-10.8525 8.55682 0.968502 3 97.0067 0
-2.35022 -2.78477 0.977752 3 96.4069 0
2.50222 -0.126045 0.831762 3 95.807 0
0.928565 -3.29665 0.886425 3 95.2071 0
-3.39799 19.1579 0.964086 3 94.6073 0
-8.19214 20.4454 1 3 94.0074 0
10.516 12.3484 1 3 93.4076 0
-12.5056 7.82581 0.833762 3 92.8077 0
-11.8691 6.10963 1 3 92.2079 0
-0.496012 -2.05081 1 3 91.608 0
6.67235 6.97405 1 3 91.0082 0
1.96887 17.4349 0.891508 3 90.4083 0
-5.75226 -2.34788 1 3 89.8085 0
7.11194 3.11743 1 3 89.2086 0
-10.5415 0.489434 1 3 88.6088 0
0.513603 18.6536 1 3 88.0089 0
-4.16921 -3.56504 1 3 87.409 0
4.06883 -1.14306 1 3 86.8092 0
-12.44 14.4732 1 3 86.2093 0
8.76341 4.24517 1 3 85.6095 0
9.89382 9.40905 0.996834 3 85.0096 0
-11.5423 4.13628 1 3 84.4098 0
-10.4079 19.5805 1 3 83.8099 0
8.52758 6.22916 1 3 83.2101 0
5.31458 13.3411 1 3 82.6102 0
10.1308 7.42423 1 3 82.0104 0
-7.36308 -1.16659 1 3 81.4105 0
-11.9042 18.2518 1 3 80.8107 0
-13.9202 6.66088 1 3 80.2108 0
-12.5125 0.824505 1 3 79.611 0
-7.58205 -3.15305 1 3 79.0111 0
-0.811894 -4.02899 1 3 78.4112 0
-9.36218 -1.12182 1 3 77.8114 0
-10.1679 17.2601 1 3 77.2115 0
-14.1479 8.64773 1 3 76.6117 0
-3.46734 21.8058 1 3 76.0118 0
11.4938 10.6057 1 3 75.412 0
-9.5813 -3.10969 1 3 74.8121 0
-16.0585 9.23882 1 3 74.2123 0
5.71089 -0.0063705 1 3 73.6124 0
-2.63328 -4.84553 1 3 73.0126 0
7.35411 1.13379 1 3 72.4127 0
-1.49793 18.5476 1 3 71.8129 0
-1.95887 20.4931 1 3 71.213 0
5.87539 -1.99842 1 3 70.6132 0
-14.0943 10.7047 1 3 70.0133 0
1.90548 20.1102 1 3 69.4134 0
-12.993 2.76511 1 3 68.8136 0
7.97083 12.7899 1 3 68.2137 0
2.23527 -1.93754 1 3 67.6139 0
-13.4553 4.71584 1 3 67.014 0
4.22993 -3.135 1 3 66.4142 0
9.00328 2.2595 1 3 65.8143 0
-5.99729 -4.37272 1 3 65.2145 0
2.565 -4.2421 1 3 64.6146 0
-15.8303 7.25214 1 3 64.0148 0
-4.46257 -5.65431 1 3 63.4146 0
5.54128 15.9322 1 3 62.8145 0
6.94124 14.5041 1 3 62.2144 0
-15.3841 12.2577 1 3 61.6143 0
-14.4376 1.38252 1 3 61.0141 0
-16.9584 11.0251 1 3 60.414 0
10.3676 5.43958 1 3 59.8139 0
0.809433 -5.19701 1 3 59.2137 0
8.4866 15.7939 1 3 58.6136 0
-15.372 5.28526 1 3 58.0135 0
-14.3128 15.1719 1 3 57.4134 0
-11.8237 -1.04662 1 3 56.8132 0
-10.6419 -4.80459 1 3 56.2131 0
-11.579 -3.02868 1 3 55.613 0
9.50369 14.0733 1 3 55.0128 0
-1.01417 -6.01852 1 3 54.4127 0
-7.86973 -5.1321 1 3 53.8126 0
-12.7649 16.4462 1 3 53.2125 0
-7.74686 22.4024 1 3 52.6123 0
-6.63001 24.0799 1 3 52.0122 0
-16.0342 14.1537 1 3 51.4121 0
11.7322 8.62017 1 3 50.8119 0
-9.42349 -6.39044 1 3 50.2118 0
9.17064 0.268256 1 3 49.6117 0
6.03751 -3.99121 1 3 49.0116 0
5.33147 18.1567 1 3 48.4114 0
13.5706 7.83494 1 3 47.8113 0
-14.9066 3.34044 1 3 47.2112 0
-16.3555 1.96217 1 3 46.611 0
7.51976 -0.860175 1 3 46.0109 0
0.0206998 20.7739 1 3 45.4108 0
7.68303 -2.85416 1 3 44.8107 0
10.606 3.45439 1 3 44.2105 0
11.9701 6.63591 1 3 43.6104 0
-2.84315 -6.8342 1 3 43.0103 0
-6.31967 -6.3958 1 3 42.4102 0
-17.6055 12.9172 1 3 41.81 0
7.10606 17.2375 1 3 41.2099 0
-5.33096 22.5189 1 3 40.6098 0
4.35657 -5.13012 1 3 40.0096 0
-1.16658 22.3717 1 3 39.4095 0
3.45707 18.8535 1 3 38.8094 0
-17.7523 7.80415 1 3 38.2093 0
-13.9136 -0.601787 1 3 37.6091 0
-13.8981 18.0985 1 3 37.009 0
12.2089 4.65051 1 3 36.4089 0
-4.47464 24.3192 1 3 35.8087 0
9.33323 -1.7246 1 3 35.2086 0
-2.55417 23.808 1 3 34.6085 0
-13.5243 -2.56326 1 3 34.0084 0
-9.88419 21.5106 1 3 33.4082 0
-17.2869 5.85984 1 3 32.8081 0
-7.87356 -7.65401 1 3 32.208 0
7.01409 19.2356 1 3 31.6079 0
1.67687 22.0973 1 3 31.0079 0
12.4428 2.66406 1 3 30.408 0
3.53567 21.2684 1 3 29.808 0
10.8397 1.46844 1 3 29.208 0
5.19516 20.152 1 3 28.608 0
6.16347 -5.98716 1 3 28.008 0
-16.8131 3.90846 1 3 27.408 0
10.486 15.8157 1 3 26.808 0
2.51465 -6.24099 1 3 26.208 0
-18.44 9.68215 1 3 25.608 0
9.04794 17.7159 1 3 25.008 0
-12.9543 -4.4804 1 3 24.408 0
-1.22323 -8.00721 1 3 23.8081 0
7.8448 -4.84733 1 3 23.2081 0
11.5037 14.0902 1 3 22.6081 0
12.4062 16.3737 1 3 22.0081 0
-4.74126 -7.63428 1 3 21.4081 0
12.5153 12.3242 1 3 20.8081 0
0.608853 -7.1869 1 3 20.2081 0
4.30647 -7.12938 1 3 19.6081 0
0.390853 23.6222 1 3 19.0081 0
13.3332 9.82073 1 3 18.4081 0
-12.0239 -6.25053 1 3 17.8081 0
-12.3053 20.2112 1 3 17.2082 0
-9.41525 23.5056 1 3 16.6082 0
11.0065 -0.524401 1 3 16.0082 0
13.4232 14.6516 1 3 15.4082 0
-19.0875 11.5742 1 3 14.8082 0
13.8091 5.8501 1 3 14.2082 0
8.95582 19.7136 1 3 13.6082 0
-15.835 -0.046428 1 3 13.0082 0
-17.7504 0.528924 1 3 12.4082 0
-3.12611 -8.81407 1 3 11.8082 0
-10.8051 -7.83621 1 3 11.2082 0
14.4277 12.9084 1 3 10.6083 0
-15.4395 16.8241 1 3 10.0083 0
-18.8126 4.27616 1 3 9.40828 0
-5.00531 26.2319 1 3 8.80828 0
43.4225 42.4599 1 3 8.20829 0
59.1576 58.7847 1 3 7.6083 0
-65.7878 -85.644 1 3 7.00831 0
-120.349 9.79755 1 3 6.40832 0
-123.801 53.7041 1 3 5.80833 0
96.7351 113.062 1 3 5.20834 0
-122.683 102.228 1 3 4.60835 0
141.754 95.0323 1 3 4.00836 0
-177.166 -25.8662 1 3 3.40835 0
-116.635 144.074 1 3 2.80834 0
-83.565 171.743 1 3 2.20833 0
-193.34 28.16 1 3 1.60833 0
-191.595 -50.8791 1 3 1.00833 0
196.893 -33.5333 1 3 0.408333 0
