# Supplementary material for: Study of tumor growth indicates the existence of an “immunological threshold” separating states of pro- and antitumoral peritumoral inflammation
Source: PLoS One. 2018 Nov 2;13(11):e0202823. doi: 10.1371/journal.pone.0202823 (PMC6214501; doi:10.1371/journal.pone.0202823)
Supplement: S1 Data — File containing the position and radius of particles at simulated times. A detailed description file is provided alongside the data. (ZIP) [file pone.0202823.s004.zip › minimal dataset/competent/21100.csv]

0 0 0.928719 0 18455.6 0
-6.94016 2.58486 1.00013 0 18427.9 0
-3.4779 2.70109 1.00013 0 18339.6 0
-4.34793 10.3705 0.675238 0 18478.5 0
-5.24257 3.64228 1.00013 0 18486.3 0
-3.71594 4.9343 1.00013 0 18432.9 0
-7.003 4.59884 1.00013 0 18388.2 0
-5.1754 1.64338 1.00003 0 17608.6 0
2.18495e+07 -1.77318e+08 0.884706 0 17514.7 0
-8.37166 1.13548 1.00003 0 17456.5 0
-7.43093 1.53074 0.0168116 3 210.988 0
-2.56045 2.0422 0.12723 3 210.388 0
-4.1152 9.69982 0.0327282 3 208.588 0
-6.18421 1.88175 0.0283118 3 201.989 0
-0.696921 0.850949 0.0310618 3 201.39 0
-2.96518 1.64752 0.17156 3 200.79 0
-5.41978 4.67685 0.0469788 3 198.99 0
-4.2285 3.99152 0.0716458 3 197.79 0
-7.3788 0.727991 0.0672291 3 197.191 0
-6.0137 4.33568 0.0208118 3 196.591 0
-2.56581 2.23396 0.0151453 3 195.991 0
-7.37557 0.850638 0.026895 3 195.391 0
-0.704285 0.724965 0.0797293 3 194.791 0
-2.77836 1.57247 0.0269785 3 194.191 0
-1.74318 -3.66858 0.135813 3 193.592 0
-7.04194 1.48984 0.081646 3 192.392 0
-2.62026 1.72829 0.182059 3 191.792 0
-8.46429 2.14649 0.0118119 3 191.192 0
-6.20385 5.44788 0.153978 3 190.592 0
-6.02617 4.29768 0.0180619 3 189.992 0
-7.23745 0.845303 0.10748 3 189.393 0
-7.41304 1.61935 0.0673124 3 188.793 0
-5.45551 5.28774 0.140396 3 188.193 0
-8.50884 -2.78861 0.17306 3 187.593 0
-3.912 9.74237 0.0893128 3 186.993 0
-9.33254 2.20111 0.145729 3 185.793 0
-8.87628 4.04384 0.318466 3 185.193 0
-7.659 3.56419 0.204308 3 184.594 0
-4.22325 3.42977 0.041062 3 183.994 0
-3.98941 5.98819 0.0753959 3 183.394 0
-1.86616 0.828593 0.205891 3 182.794 0
-7.13305 1.17663 0.238805 3 182.194 0
-6.40481 1.46141 0.233472 3 181.594 0
-11.2893 11.008 0.201558 3 180.995 0
-2.82867 7.04308 0.3133 3 180.395 0
-8.20592 2.40201 0.274803 3 179.795 0
-9.12892 1.98696 0.138562 3 179.195 0
-7.25791 3.58175 0.0389786 3 178.595 0
-4.31734 9.50781 0.186726 3 177.995 0
-2.78843 1.92403 0.0373953 3 177.395 0
-2.52748 6.32285 0.313883 3 176.796 0
-9.16988 -2.50607 0.22214 3 176.196 0
-8.432 4.65199 0.428791 3 175.596 0
-0.630609 -1.02649 0.272386 3 174.996 0
-3.43371 7.57225 0.487454 3 174.396 0
-7.52945 5.89251 0.395627 3 173.796 0
-4.74999 4.5959 0.0705625 3 173.196 0
-3.86224 1.4414 0.273469 3 172.597 0
0.163761 1.19409 0.273386 3 171.997 0
-7.95832 3.26339 0.219557 3 171.397 0
0.600849 1.42391 0.21589 3 170.797 0
-4.18161 0.741908 0.336631 3 170.197 0
-5.92251 6.80031 0.288302 3 169.597 0
-5.81321 4.69171 0.175476 3 168.997 0
-8.20128 3.86908 0.376379 3 168.398 0
0.805638 -2.05548 0.340131 3 167.798 0
-9.07898 0.0874465 0.25822 3 167.198 0
-2.19679 2.32838 0.328382 3 166.598 0
-2.17776 11.1319 0.486037 3 165.998 0
-5.06627 4.98692 0.347881 3 165.398 0
-5.85195 5.14453 0.269553 3 164.799 0
-2.09876 1.43257 0.414042 3 164.199 0
-2.86946 5.87067 0.251971 3 163.599 0
-6.51307 6.558 0.348547 3 162.999 0
0.39991 -1.14061 0.280052 3 162.399 0
-6.55771 0.784426 0.453623 3 161.799 0
-2.86964 11.3396 0.216057 3 161.199 0
0.064119 -7.02222 0.527618 3 160.6 0
-2.61772 3.91769 0.481538 3 160 0
-1.29953 -0.995389 0.39646 3 159.4 0
-8.8579 2.42288 0.373462 3 158.8 0
-2.62003 7.76059 0.312883 3 158.2 0
-1.11783 0.869291 0.341464 3 157.6 0
-6.5046 5.85554 0.349297 3 157 0
0.354215 6.30188 0.412376 3 156.401 0
-12.7886 3.33419 0.556782 3 155.801 0
-5.52406 -0.914554 0.368379 3 155.201 0
-8.55385 3.13145 0.386961 3 154.601 0
-5.66298 10.6791 0.667191 3 154.001 0
-7.44927 -1.55988 0.645609 3 153.401 0
-1.56384 11.8276 0.440374 3 152.801 0
-0.487075 1.20488 0.366796 3 152.202 0
-6.12876 -1.58143 0.515035 3 151.602 0
-5.08229 -1.6719 0.507619 3 151.002 0
-21.9449 17.5711 0.657525 3 150.402 0
-5.67629 0.087163 0.63336 3 149.802 0
-7.79112 -0.335796 0.581114 3 149.202 0
-3.55461 6.5028 0.573698 3 148.602 0
-1.22253 1.77651 0.525451 3 148.003 0
-8.43676 5.63983 0.543033 3 147.403 0
-10.7602 3.87883 0.423458 3 146.803 0
-0.743365 6.31535 0.524701 3 146.203 0
9.70483 -16.8002 0.484704 3 145.603 0
-9.93085 0.495892 0.668357 3 145.003 0
-2.69489 -0.813563 0.690522 3 144.403 0
-1.61034 0.00297296 0.646859 3 143.804 0
-8.93553 -0.891007 0.686439 3 143.204 0
1.30656 -1.11896 0.624777 3 142.604 0
-6.66493 -0.618916 0.577614 3 142.004 0
-4.45822 8.06064 0.616944 3 141.404 0
-5.37514 7.47358 0.468955 3 140.804 0
-6.10573 -2.79007 0.680273 3 140.204 0
-0.29123 7.53846 0.77585 3 139.605 0
1.72593 0.246996 0.801014 3 139.005 0
-3.09614 10.5654 0.589196 3 138.405 0
-21.2142 21.9834 0.488204 3 137.805 0
-1.2231 -4.29024 0.647609 3 137.205 0
-15.9281 -4.18612 0.589696 3 136.605 0
-1.59999 8.47761 0.487204 3 136.005 0
-8.01918 6.75929 0.599362 3 135.406 0
-7.03751 13.0086 0.590946 3 134.806 0
-9.92831 1.78988 0.573698 3 134.206 0
-8.5367 -2.0632 0.545866 3 133.606 0
-10.4036 -4.45615 0.665024 3 133.006 0
-4.91784 6.28348 0.806097 3 132.406 0
-1.71008 10.0327 0.706271 3 131.807 0
-0.15219 -1.86767 0.629194 3 131.207 0
2.2195 3.68537 0.561115 3 130.607 0
0.00823152 2.16752 0.707688 3 130.007 0
-5.74631 13.4028 0.748685 3 129.407 0
-0.0716346 5.29084 0.682856 3 128.807 0
-13.1591 1.62055 0.932422 3 128.207 0
-3.04842 0.689803 0.789599 3 127.608 0
-10.5166 -0.962785 0.890508 3 127.008 0
2.82976 -1.09185 0.894091 3 126.408 0
-3.74794 -5.62091 0.731769 3 125.808 0
-7.60964 -2.86806 0.645442 3 125.208 0
-1.76265 7.1131 0.747185 3 124.608 0
-9.76623 3.16433 0.797765 3 124.008 0
-11.5735 0.565715 0.960086 3 123.409 0
-10.3487 -2.82127 0.966169 3 122.809 0
-9.3162 6.58423 0.708854 3 122.209 0
-1.87452 -5.62605 0.773683 3 121.609 0
-11.8632 4.32297 0.760767 3 121.009 0
-12.3696 8.3312 0.696272 3 120.409 0
-14.0184 -2.05613 0.864676 3 119.809 0
-6.38929 11.8656 0.72052 3 119.21 0
-32.2909 -23.8761 1 3 118.61 0
-2.29316 14.2893 0.897924 3 118.01 0
-31.9105 21.6734 0.753018 3 117.41 0
-14.439 -3.8036 0.91259 3 116.81 0
-4.09659 -101.878 0.892424 3 116.21 0
-11.3484 -5.715 0.904674 3 115.611 0
-117.979 19.7247 0.930922 3 115.011 0
70.3969 -113.853 0.722937 3 114.411 0
4.28487 -141.887 0.863843 3 113.811 0
-145.911 -23.4426 0.828512 3 113.211 0
-139.842 66.9363 1 3 112.611 0
-13.0458 162.014 0.787932 3 112.011 0
-150.249 -77.4666 0.949754 3 111.412 0
15.058 173.337 0.807097 3 110.812 0
-135.791 -117.964 0.825429 3 110.212 0
183.499 -17.3084 0.840428 3 109.612 0
180.962 52.5387 0.773433 3 109.012 0
-188.297 -33.8299 0.804847 3 108.412 0
157.263 111.097 1 3 107.812 0
195.889 -9.15769 0.696605 3 107.213 0
196.635 -15.9013 0.847761 3 106.613 0
-140.373 -141.237 0.982501 3 106.013 0
-165.012 -112.514 1 3 105.413 0
-1.75211 5.19801 0.978335 3 104.805 0
-3.0423 8.99287 0.982585 3 104.205 0
159.258 111.232 0.95267 3 103.605 0
-5.39516 9.18789 0.842428 3 103.005 0
2.00574 -2.74833 0.936338 3 102.405 0
-1.28065 3.2882 0.987418 3 101.806 0
-4.25808 -0.493248 0.897257 3 101.206 0
-11.4502 2.52752 1 3 100.606 0
-1.14443 12.948 0.745518 3 100.006 0
1.63982 1.9982 0.921089 3 99.4061 0
-9.81839 4.9564 0.990501 3 98.8063 0
-11.4787 6.06005 1 3 98.2064 0
0.200172 -3.45952 1 3 97.6066 0
-8.74884 8.1826 0.984251 3 97.0067 0
1.60203 5.5138 1 3 96.4069 0
0.654884 3.75229 1 3 95.807 0
-1.68414 -2.42573 1 3 95.2071 0
-10.7154 7.90849 1 3 94.6073 0
-4.66763 12.0194 1 3 94.0074 0
-6.78617 7.88234 1 3 93.4076 0
-12.1491 -1.91797 1 3 92.8077 0
-2.86332 -4.13219 1 3 92.2079 0
-7.11396 9.85496 1 3 91.608 0
3.49245 0.689089 0.996584 3 91.0082 0
-3.68027 -2.30368 1 3 90.4083 0
-11.0378 9.84823 0.966169 3 89.8085 0
-13.2393 6.92246 0.958503 3 89.2086 0
-0.318748 9.22163 0.902507 3 88.6088 0
1.48647 7.51028 1 3 88.0089 0
-4.09923 13.8969 0.945671 3 87.409 0
1.78214 -4.68307 1 3 86.8092 0
-9.09316 10.1414 1 3 86.2093 0
-7.49111 14.5352 1 3 85.6095 0
-2.77649 12.4987 0.945754 3 85.0096 0
3.64227 -3.94884 1 3 84.4098 0
1.56431 9.50843 1 3 83.8099 0
185.223 -16.5343 1 3 83.2101 0
-14.3377 3.16102 1 3 82.6102 0
3.42379 4.68893 1 3 82.0104 0
4.42772 -2.10957 1 3 81.4105 0
-0.0987261 -5.49504 1 3 80.8107 0
-5.59039 15.1573 1 3 80.2108 0
-2.82443 -7.12471 1 3 79.611 0
-9.28416 13.6492 1 3 79.0111 0
-4.8524 -3.92339 1 3 78.4112 0
-11.9891 -3.91986 1 3 77.8114 0
-8.23384 11.9473 1 3 77.2115 0
3.43547 2.68885 1 3 76.6117 0
-13.4963 4.98073 1 3 76.0118 0
-5.48213 -5.82517 1 3 75.412 0
3.30864 6.68568 1 3 74.8121 0
-13.0028 9.91882 1 3 74.2123 0
5.24462 -0.274284 1 3 73.6124 0
-10.2275 11.7885 1 3 73.0126 0
5.21118 1.7112 0.986334 3 72.4127 0
5.1625 3.70098 1 3 71.8129 0
-13.3468 -0.313613 1 3 71.213 0
-6.81026 -4.33112 1 3 70.6132 0
-15.2166 6.66612 1 3 70.0133 0
-15.6174 10.0866 1 3 69.4134 0
-8.78716 -4.02975 1 3 68.8136 0
-15.6083 4.70508 1 3 68.2137 0
-0.305816 11.1253 1 3 67.6139 0
0.583999 13.1935 1 3 67.014 0
-11.2802 13.5238 1 3 66.4142 0
-7.46961 -6.21925 1 3 65.8143 0
1.65762 11.5061 1 3 65.2145 0
-3.69879 15.8067 1 3 64.6146 0
-9.45211 -5.916 1 3 64.0148 0
-14.4068 8.49483 1 3 63.4146 0
6.98009 0.722458 1 3 62.8145 0
3.4156 -5.94728 1 3 62.2144 0
5.12815 7.70098 1 3 61.6143 0
-8.88394 15.9704 1 3 61.0141 0
5.14863 5.70112 1 3 60.414 0
-15.0726 1.30099 1 3 59.8139 0
3.38682 8.68482 1 3 59.2137 0
6.9385 2.72335 1 3 58.6136 0
-3.04676 -9.1123 1 3 58.0135 0
197.842 -9.58894 1 3 57.4134 0
-12.2272 11.7623 1 3 56.8132 0
-1.05677 -8.06031 1 3 56.2131 0
6.89303 4.72279 1 3 55.613 0
3.06426 12.9279 1 3 55.0128 0
-14.2132 11.5108 1 3 54.4127 0
-13.3558 -5.37994 1 3 53.8126 0
6.87246 6.7227 1 3 53.2125 0
-8.6651 -7.82241 1 3 52.6123 0
3.55966 10.8879 1 3 52.0122 0
-4.69002 -7.84553 1 3 51.4121 0
4.93722 13.6319 1 3 50.8119 0
5.40199 11.6867 1 3 50.2118 0
-0.411365 14.928 1 3 49.6117 0
5.16888 9.70046 1 3 49.0116 0
-15.3121 -0.684552 1 3 48.4114 0
1.55076 -6.66951 1 3 47.8113 0
-16.4272 8.25798 1 3 47.2112 0
199.769 -17.8657 1 3 46.611 0
-10.6439 -7.53199 1 3 46.0109 0
-6.67888 -8.05618 1 3 45.4108 0
-16.3437 2.84517 1 3 44.8107 0
6.46852 -1.85315 1 3 44.2105 0
-6.9832 16.5926 1 3 43.6104 0
-13.442 13.3545 1 3 43.0103 0
-16.9482 0.606507 1 3 42.4102 0
-5.47849 -9.68354 1 3 41.81 0
8.20488 -0.860704 1 3 41.2099 0
8.69596 1.74972 1 3 40.6098 0
5.66488 -3.68296 1 3 40.0096 0
-12.6225 -7.24062 1 3 39.4095 0
-1.78365 16.3828 1 3 38.8094 0
6.91337 8.72225 1 3 38.2093 0
-18.2227 2.15991 1 3 37.6091 0
-15.918 -2.59062 1 3 37.009 0
-17.1966 6.38446 1 3 36.4089 0
1.97571 14.6297 1 3 35.8087 0
-17.4791 -1.32153 1 3 35.2086 0
-15.3358 -5.66195 1 3 34.6085 0
-12.8083 15.2513 1 3 34.0084 0
-10.8204 15.4707 1 3 33.4082 0
3.85502 15.3138 1 3 32.8081 0
-16.8304 11.6767 1 3 32.208 0
-15.4262 13.1008 1 3 31.6079 0
-17.5883 4.42318 1 3 31.0079 0
-18.9069 0.202391 1 3 30.408 0
8.65657 3.74924 1 3 29.808 0
-19.4706 3.72275 1 3 29.208 0
9.91994 0.168176 1 3 28.608 0
8.61932 5.74889 1 3 28.008 0
-12.0051 17.083 1 3 27.408 0
7.99697 -3.16484 1 3 26.808 0
-18.0597 -3.26296 1 3 26.208 0
-24.9114 16.4165 1 3 25.608 0
-8.22822 -34.6515 1 3 25.008 0
44.9966 13.2342 1 3 24.408 0
32.9515 41.312 1 3 23.8081 0
-8.51356 56.098 1 3 23.2081 0
35.1761 59.6864 1 3 22.6081 0
20.3028 128.909 1 3 22.0081 0
-40.1702 -75.7224 1 3 21.4081 0
34.3684 84.7937 1 3 20.8081 0
40.1709 90.0139 1 3 20.2081 0
-60.3505 82.4949 1 3 19.6081 0
-58.8928 91.5524 1 3 19.0081 0
43.6549 -112.058 1 3 18.4081 0
-80.1079 -93.9676 1 3 17.8081 0
25.9551 125.525 1 3 17.2082 0
54.1333 122.5 1 3 16.6082 0
-19.8039 -138.789 1 3 16.0082 0
7.50635 -144.922 1 3 15.4082 0
76.5553 -128.95 1 3 14.8082 0
-49.1025 143.29 1 3 14.2082 0
-155.154 11.5872 1 3 13.6082 0
110.647 -118.163 1 3 13.0082 0
-163.315 4.61576 1 3 12.4082 0
-76.8604 -149.375 1 3 11.8082 0
-112.971 127.26 1 3 11.2082 0
-59.6419 -163.897 1 3 10.6083 0
149.873 94.8548 1 3 10.0083 0
-178.971 10.0266 1 3 9.40828 0
198.178 -14.7988 1 3 8.80828 0
100.119 -155.708 1 3 8.20829 0
156.008 -103.586 1 3 7.6083 0
-184.745 37.7699 1 3 7.00831 0
190.901 4.32789 1 3 6.40832 0
77.8506 -176.153 1 3 5.80833 0
183.277 -63.8129 1 3 5.20834 0
-178.865 -78.0607 1 3 4.60835 0
133.299 -144.374 1 3 4.00836 0
-0.233253 -197.446 1 3 3.40835 0
177.91 87.5043 1 3 2.80834 0
173.104 98.0193 1 3 2.20833 0
-139.175 -142.83 1 3 1.60833 0
197.745 -28.4593 1 3 1.00833 0
100.701 172.758 1 3 0.408333 0
