# Supplementary material for: Study of tumor growth indicates the existence of an “immunological threshold” separating states of pro- and antitumoral peritumoral inflammation
Source: PLoS One. 2018 Nov 2;13(11):e0202823. doi: 10.1371/journal.pone.0202823 (PMC6214501; doi:10.1371/journal.pone.0202823)
Supplement: S1 Data — File containing the position and radius of particles at simulated times. A detailed description file is provided alongside the data. (ZIP) [file pone.0202823.s004.zip › minimal dataset/competent/9680.csv]

0 0 1.00003 0 5862.47 0
1.2925 -3.16301 1.00006 0 5898.38 0
5.24229 0.386129 1.00003 0 5628.95 0
-8.21882 4.22945 1.00013 0 6730.4 0
-0.289765 -1.93973 1.00006 0 6113.26 0
-14.0395 -0.0269811 1.00003 0 5821.53 0
-1.08533 5.28031 1.00013 0 6690.68 0
-15.084 5.16008 1.00006 0 6037.93 0
-9.02503 -1.71564 1.00003 0 5756.85 0
-2.93592 4.52203 1.00013 0 6754.53 0
-1.35396 3.29851 1.00013 0 6674.6 0
-12.1586 13.8453 1.00003 0 5675.56 0
-0.279149 11.2256 1.00006 0 6065.13 0
7.89901 7.08966 1.00006 0 6098.17 0
-7.95013 6.21121 1.00013 0 6725.09 0
-8.48739 2.24781 1.00003 0 5826.07 0
-5.32373 -0.199654 1.00006 0 6188.97 0
-4.51757 5.74584 1.00013 0 6631.37 0
-2.66721 6.5039 1.00013 0 6778.85 0
-12.4575 -1.25025 1.00003 0 5663.65 0
-3.71176 11.6908 1.00003 0 5811.97 0
-2.39848 8.48569 1.00006 0 6276.91 0
7.63003 5.10771 1.00003 0 5773.32 0
-1.05527 18.3946 1.00003 0 5680.23 0
1.5681 -1.18533 1.00003 0 5757.66 0
-14.2779 11.1054 1.00003 0 5668.19 0
-7.68144 8.19274 1.00013 0 6630.06 0
3.92916 3.59146 1.00003 0 5739.12 0
2.61582 6.7967 1.00006 0 6195.24 0
-0.558484 -3.92161 1.00006 0 6049.17 0
-4.24907 7.72752 1.00013 0 6556.69 0
3.15316 10.7603 1.00006 0 6049.48 0
-4.78624 3.76399 1.00013 0 6787.18 0
4.73516 9.53667 1.00003 0 5778.43 0
-9.80081 5.45285 1.00006 0 6177.54 0
-10.8453 10.6399 1.00003 0 5749.16 0
-1.86126 12.4491 1.00003 0 5738.98 0
-0.816535 7.26199 1.00006 0 6241.04 0
-9.26354 9.41631 1.00003 0 5875.16 0
2.07852 2.83306 1.00006 0 6255 0
-6.3682 4.9875 1.00013 0 6730.41 0
-10.8756 -2.47405 1.00003 0 5666.08 0
-9.53219 7.43467 1.00003 0 5830.49 0
-6.87562 14.138 1.00003 0 5812.92 0
-7.4432 -2.93909 1.00003 0 5771.73 0
-7.71194 -4.92095 1.00003 0 5765.11 0
-4.01072 -3.40509 1.00006 0 6151.98 0
8.43665 11.0533 1.00003 0 5661.05 0
0.765319 6.03849 1.00013 0 6690.69 0
-4.75625 16.878 1.00003 0 5712.38 0
-6.63692 3.00568 1.00013 0 6682.93 0
7.36154 3.1261 1.00003 0 5630.13 0
1.57135 11.9838 1.00006 0 6165.26 0
-3.20443 2.54021 1.00013 0 6665.76 0
-3.47303 0.558392 1.00006 0 6186.56 0
-6.09959 6.96921 1.00013 0 6631.37 0
-5.831 8.95092 1.00006 0 6198.54 0
2.10869 15.9474 1.00006 0 6063.43 0
8.1678 9.07133 1.00006 0 6054.68 0
-2.42919 -4.62912 1.00006 0 6060.14 0
5.0038 11.5183 1.00006 0 5980.65 0
-16.3973 8.36553 1.00006 0 6078.95 0
-3.98045 9.70914 1.00013 0 6556.7 0
3.14442 -2.40457 1.00006 0 6023.59 0
0.228063 2.07491 1.00006 0 6324.83 0
-12.4273 11.8634 1.00003 0 5794.71 0
-11.92 2.71319 1.00003 0 5763.08 0
-3.44309 13.6725 1.00003 0 5854.63 0
2.88457 8.77858 1.00003 0 5811.27 0
-14.5465 9.12364 1.00003 0 5747.56 0
-2.12989 10.4674 1.00006 0 6276.92 0
-8.72606 13.3799 1.00003 0 5680 0
-5.56224 10.9326 1.00006 0 6259.77 0
0.496607 4.05681 1.00006 0 6255.01 0
-12.1888 0.731335 1.00003 0 5692.99 0
-1.32376 16.4127 1.00003 0 5673.36 0
8.98371 1.95666 1.00003 0 5754.91 0
-5.05492 1.78219 1.00006 0 6241.88 0
-0.547887 9.24394 1.00006 0 6241.05 0
2.3473 4.81491 1.00006 0 6238.09 0
-12.7263 -3.23235 1.00003 0 5657.98 0
-5.86151 -4.16316 1.00003 0 5723.21 0
-4.27992 -5.38692 1.00003 0 5743.7 0
-16.666 6.38373 1.00003 0 5780.96 0
-8.45749 15.3615 1.00003 0 5732.56 0
-7.41292 10.1745 1.00006 0 6198.55 0
-10.3381 1.48967 1.00006 0 6196.55 0
-15.3527 3.17841 1.00003 0 5668.43 0
1.03411 8.02036 1.00006 0 6195.25 0
-6.607 16.1199 1.00003 0 5763.15 0
-8.75618 0.266084 1.00003 0 5782 0
-1.62235 1.31665 1.00006 0 6186.57 0
5.27258 13.5002 1.00003 0 5670.9 0
6.85451 12.2766 1.00003 0 5684.7 0
-13.2333 5.9184 1.00003 0 5692.24 0
3.69059 14.7238 1.00006 0 6165.27 0
3.66035 1.60979 1.00006 0 6152.38 0
0.892829 -7.18572 1.00003 0 5622.32 0
4.97334 -1.59541 1.00003 0 5652.02 0
-3.74178 -1.42329 1.00006 0 6113.27 0
4.19785 5.57317 1.00003 0 5705.16 0
-18.2482 7.60791 1.00003 0 5618.51 0
-0.0106812 13.2074 1.00006 0 6065.14 0
1.83999 13.9655 1.00006 0 6063.43 0
0.989402 -5.18815 1.00003 0 5645.68 0
3.42197 12.7419 1.00006 0 6054.69 0
5.54127 15.482 1.00006 0 6049.49 0
2.87496 -4.38608 1.00006 0 6049.17 0
-12.9647 7.90012 1.00006 0 6037.93 0
7.09291 1.14433 1.00006 0 6023.6 0
7.12346 14.258 1.00006 0 5980.66 0
6.82397 -0.837561 1.00006 0 5898.39 0
-12.696 9.88169 1.00003 0 5875.16 0
-1.89081 -0.665253 1.00003 0 5862.48 0
-8.18876 17.3434 1.00003 0 5854.64 0
-11.1141 8.65832 1.00003 0 5830.5 0
-10.0693 3.47128 1.00003 0 5826.07 0
-16.9347 4.40193 1.00003 0 5821.54 0
-1.5925 14.4309 1.00003 0 5812.93 0
-5.29362 12.9144 1.00003 0 5811.98 0
1.30261 10.002 1.00003 0 5811.28 0
-10.5766 12.6217 1.00003 0 5794.72 0
-6.90559 1.02412 1.00003 0 5782.01 0
-14.0093 13.0871 1.00003 0 5780.97 0
6.58589 10.2948 1.00003 0 5778.44 0
6.04832 6.33152 1.00003 0 5773.33 0
-5.59252 -2.1813 1.00003 0 5771.74 0
-9.29363 -3.69754 1.00003 0 5765.12 0
-11.89 15.8271 1.00003 0 5763.16 0
-15.6214 1.1967 1.00003 0 5763.09 0
3.39158 -0.372095 1.00003 0 5757.67 0
-9.56234 -5.67935 1.00003 0 5756.86 0
5.51102 2.36799 1.00003 0 5754.92 0
-8.9948 11.3981 1.00003 0 5749.17 0
-16.1284 10.3473 1.00003 0 5747.57 0
-2.16015 -2.6474 1.00003 0 5743.71 0
5.77953 4.34971 1.00003 0 5739.12 0
0.526731 17.1711 1.00003 0 5738.99 0
-17.979 9.58957 1.00003 0 5732.57 0
-7.17438 -0.95749 1.00003 0 5723.22 0
-5.02512 14.8961 1.00003 0 5712.39 0
4.4665 7.55496 1.00003 0 5705.17 0
-11.6514 4.69471 1.00003 0 5693 0
-11.3828 6.6765 1.00003 0 5692.25 0
3.95929 16.7056 1.00003 0 5684.7 0
-3.17444 15.6544 1.00003 0 5680.24 0
-7.14409 12.1564 1.00003 0 5680.01 0
-10.3081 14.6035 1.00003 0 5675.57 0
-2.90583 17.6362 1.00003 0 5673.36 0
0.258142 15.1892 1.00003 0 5670.91 0
-13.502 3.93655 1.00003 0 5668.44 0
-10.0394 16.5853 1.00003 0 5668.2 0
-11.1443 -4.45578 1.00003 0 5666.09 0
-13.7706 1.95483 1.00003 0 5663.66 0
6.31698 8.31332 1.00003 0 5661.06 0
-10.6067 -0.492224 1.00003 0 5657.99 0
1.80963 0.85154 1.00003 0 5652.03 0
-6.13055 -6.14521 1.00003 0 5645.69 0
9.25261 3.93845 1.00003 0 5630.14 0
10.8344 2.71465 1.00003 0 5628.96 0
-0.881435 -5.89529 1.00003 0 5622.33 0
-14.8154 7.14179 1.00003 0 5618.52 0
-3.93823 17.5206 0.0282285 3 209.579 0
8.03988 6.0633 0.0378953 3 205.98 0
-2.6968 -5.66323 0.0680625 3 204.181 0
-16.0566 2.26363 0.11123 3 201.781 0
-9.24832 17.2906 0.0448954 3 199.982 0
-4.40692 -6.61228 0.228889 3 199.382 0
-10.5685 -5.34635 0.0163952 3 197.582 0
1.41929 16.6902 0.0133119 3 194.583 0
1.98567 -7.82981 0.258637 3 193.983 0
-17.5623 5.49577 0.135813 3 193.383 0
4.30503 -2.55528 0.169394 3 192.783 0
8.49312 10.0369 0.0191452 3 190.984 0
-13.3554 14.1278 0.108563 3 190.384 0
-16.6263 11.4015 0.139229 3 189.784 0
-10.0538 17.7414 0.143562 3 188.584 0
0.0798107 18.2272 0.138729 3 187.984 0
-5.8548 16.9201 0.0412287 3 187.385 0
8.32593 0.89088 0.248638 3 186.785 0
3.67941 -3.48686 0.206474 3 186.185 0
2.12056 -5.23125 0.133396 3 185.585 0
8.73909 5.96677 0.192559 3 183.786 0
-8.44302 -5.77408 0.11823 3 182.586 0
4.5559 -2.59493 0.0832294 3 181.986 0
1.9379 17.0616 0.127397 3 181.386 0
-12.9329 14.9585 0.273219 3 180.786 0
-2.12939 -5.88333 0.247221 3 180.186 0
9.52393 8.71333 0.401793 3 179.587 0
-16.6413 2.22423 0.387628 3 178.987 0
8.78799 6.33887 0.162977 3 178.387 0
8.22635 12.4176 0.275886 3 177.787 0
8.80667 12.2533 0.232556 3 177.187 0
1.67256 17.0201 0.142146 3 176.587 0
-4.95413 18.0728 0.210974 3 175.987 0
6.28024 -2.10493 0.282719 3 175.388 0
-10.6735 -5.48111 0.111897 3 174.788 0
-17.5074 3.12343 0.339131 3 174.188 0
-3.01373 -5.84019 0.294551 3 173.588 0
-11.3619 17.1644 0.353214 3 172.988 0
-12.5205 -4.64347 0.356213 3 172.388 0
-17.4104 2.39294 0.327965 3 171.788 0
-6.03486 17.3618 0.357047 3 171.189 0
-10.9909 -5.76063 0.31255 3 170.589 0
9.75643 7.52317 0.22039 3 169.989 0
5.35369 -2.85743 0.319133 3 169.389 0
-2.55662 -6.06164 0.210891 3 168.789 0
-16.7793 2.96922 0.283219 3 168.189 0
9.21544 7.92122 0.443707 3 167.589 0
-8.76822 -6.8392 0.40221 3 166.99 0
-15.2675 12.2467 0.379378 3 166.39 0
4.03039 -3.83051 0.281469 3 165.79 0
-13.8616 -1.43532 0.418542 3 165.19 0
-18.1773 6.0658 0.480788 3 164.59 0
2.37618 -5.84613 0.527951 3 163.99 0
8.06825 0.00266667 0.489537 3 163.391 0
-13.6193 15.343 0.410126 3 162.791 0
-19.1384 8.7377 0.423292 3 162.191 0
7.98337 13.1334 0.376629 3 161.591 0
1.71058 -6.15686 0.203974 3 160.991 0
2.48404 17.2309 0.333715 3 160.391 0
8.68591 12.8901 0.365629 3 159.791 0
-19.2133 6.41084 0.485287 3 159.192 0
-11.7957 17.9012 0.49887 3 158.592 0
-13.8099 14.4879 0.362713 3 157.992 0
9.06668 5.39421 0.465872 3 157.392 0
-15.5338 -0.376495 0.532534 3 156.792 0
1.84839 17.5642 0.376212 3 156.192 0
-5.70037 18.2347 0.53995 3 155.592 0
-12.076 17.1329 0.317299 3 154.993 0
4.31656 -3.07523 0.348797 3 154.393 0
-2.38429 19.0034 0.440124 3 153.793 0
4.24496 -4.89686 0.458706 3 153.193 0
-16.2621 12.0785 0.574448 3 152.593 0
-4.26288 18.2987 0.502203 3 151.993 0
6.75597 16.669 0.652192 3 151.393 0
6.88356 15.6666 0.35488 3 150.794 0
-1.73715 19.8307 0.570614 3 150.194 0
-13.9555 -2.35394 0.510036 3 149.594 0
9.90212 -0.661667 0.594529 3 148.994 0
9.46114 9.5726 0.377128 3 148.394 0
-9.5068 18.2461 0.593363 3 147.794 0
7.67894 15.9824 0.497286 3 147.194 0
9.48368 12.0804 0.448707 3 146.595 0
6.10434 -2.79243 0.426792 3 145.995 0
3.40309 19.5836 0.62636 3 145.395 0
-16.8004 0.173176 0.525201 3 144.795 0
3.54076 -5.827 0.574364 3 144.195 0
8.44236 -1.04526 0.601362 3 143.595 0
-7.72945 -6.57522 0.656442 3 142.995 0
-6.93276 -7.32916 0.429458 3 142.396 0
-2.81545 20.4763 0.661941 3 141.796 0
3.01882 17.8329 0.464289 3 141.196 0
-10.69 17.9551 0.518618 3 140.596 0
10.0211 -3.22248 0.559949 3 139.996 0
-17.3135 1.32234 0.659775 3 139.396 0
2.61744 -7.08636 0.716271 3 138.797 0
-4.98608 19.161 0.624277 3 138.197 0
-4.95597 -7.28767 0.635526 3 137.597 0
10.7052 4.18315 0.469455 3 136.997 0
0.790877 18.7016 0.552532 3 136.397 0
0.032658 19.5538 0.588446 3 135.797 0
-7.91865 -7.95193 0.719604 3 135.197 0
9.15078 0.315094 0.639026 3 134.598 0
-18.3699 -1.56842 0.641109 3 133.998 0
8.60955 13.8264 0.546033 3 133.398 0
7.17689 -2.45042 0.652525 3 132.798 0
9.48362 6.71574 0.624861 3 132.198 0
5.10919 -3.96304 0.806514 3 131.598 0
-18.781 10.8183 0.452956 3 130.998 0
-6.90554 18.3787 0.649109 3 130.399 0
-15.0629 -1.548 0.733103 3 129.799 0
-3.60139 -6.85449 0.606862 3 129.199 0
10.2705 -1.94615 0.733436 3 128.599 0
-10.8869 -6.7356 0.665858 3 127.999 0
-17.5631 13.0838 0.864093 3 127.399 0
-17.6358 11.3916 0.807931 3 126.799 0
10.4702 0.910639 0.805514 3 126.2 0
8.6608 15.1598 0.780599 3 125.6 0
4.03895 18.4113 0.706188 3 125 0
10.3004 5.34649 0.753518 3 124.4 0
-13.6144 -4.78621 0.716021 3 123.8 0
12.7382 3.2288 0.961503 3 123.2 0
8.70601 16.9371 0.900674 3 122.6 0
0.569879 -9.15829 0.982501 3 122.001 0
-3.51604 19.2745 0.712188 3 121.401 0
-15.8629 13.5272 0.891258 3 120.801 0
-6.14092 -8.49137 0.977668 3 120.201 0
-19.0711 14.1451 0.952087 3 119.601 0
-16.7642 -1.33247 0.982335 3 119.001 0
-17.9722 -0.000337097 0.660858 3 118.401 0
-18.7573 1.1524 0.723687 3 117.802 0
5.57324 17.5316 0.811764 3 117.202 0
2.1693 18.809 0.829679 3 116.602 0
1.30755 20.2925 0.886842 3 116.002 0
10.1242 14.1264 0.9995 3 115.402 0
-20.603 4.86118 0.807097 3 114.802 0
-2.87414 -8.3356 0.95092 3 114.203 0
-9.76066 20.4306 0.946837 3 113.603 0
10.9739 6.82532 0.854011 3 113.003 0
-18.8551 4.73444 0.910756 3 112.403 0
-12.3686 -6.02833 0.976002 3 111.803 0
-13.6088 16.628 0.86576 3 111.203 0
11.4923 -0.573085 0.990417 3 110.603 0
-4.49471 -8.53561 0.656942 3 110.004 0
-8.55154 -9.49323 0.934671 3 109.404 0
-14.6245 -3.58351 0.853094 3 108.804 0
10.3858 10.6055 1 3 108.204 0
-20.2355 7.83318 1 3 107.604 0
-0.976997 -7.89166 1 3 107.004 0
-14.2746 -6.34309 0.95592 3 106.404 0
-8.24097 19.2901 0.94892 3 105.805 0
-9.67503 -7.90662 1 3 105.205 0
-19.8138 9.97869 0.86376 3 104.605 0
-13.7043 -8.2137 1 3 104.005 0
10.9267 8.68048 1 3 103.405 0
8.72799 -2.52537 0.90134 3 102.805 0
7.26445 20.1352 0.885092 3 102.205 0
-7.95193 21.2193 1 3 101.606 0
10.3254 16.0661 0.939004 3 101.006 0
-0.675691 20.9299 0.958003 3 100.406 0
12.915 8.89441 1 3 99.806 0
-7.19509 -10.8801 1 3 99.2062 0
-5.38307 -10.2393 0.917423 3 98.6063 0
-3.46009 -10.2369 1 3 98.0065 0
-0.0541758 -11.0562 1 3 97.4066 0
-1.57022 -9.78381 0.943837 3 96.8068 0
5.44901 -5.69457 0.94967 3 96.2069 0
-2.66797 22.0945 0.95792 3 95.607 0
-19.2633 12.2001 1 3 95.0072 0
-6.08197 21.9251 1 3 94.4073 0
14.9323 9.11834 1 3 93.8075 0
-2.68426 -13.6129 1 3 93.2076 0
6.13424 -7.5503 1 3 92.6078 0
-11.7101 -8.17651 0.996334 3 92.0079 0
12.0285 5.06008 1 3 91.4081 0
12.2441 1.29641 1 3 90.8082 0
7.4167 -6.01977 1 3 90.2084 0
6.91736 -4.08677 1 3 89.6085 0
2.83782 21.3977 1 3 89.0087 0
-19.5502 -0.453592 0.980001 3 88.4088 0
-6.40494 19.9518 1 3 87.809 0
-20.2991 -2.29263 1 3 87.2091 0
-15.0404 15.2309 1 3 86.6092 0
4.25697 -7.14491 0.921006 3 86.0094 0
8.88711 -4.42446 1 3 85.4095 0
9.38745 -6.36027 1 3 84.8097 0
-20.8996 13.3484 1 3 84.2098 0
14.0154 5.28905 1 3 83.61 0
7.23545 18.2489 1 3 83.0101 0
-21.5968 6.37046 1 3 82.4103 0
13.3356 -1.33135 1 3 81.8104 0
-13.1925 18.448 1 3 81.2106 0
0.987877 22.1501 1 3 80.6107 0
-16.4541 -3.29081 1 3 80.0109 0
-0.875113 22.8769 1 3 79.411 0
2.76807 -8.81563 1 3 78.8111 0
11.1914 12.4355 1 3 78.2113 0
-15.6363 -5.04777 0.925339 3 77.6114 0
15.2454 -1.97247 1 3 77.0116 0
-10.4702 -9.74171 1 3 76.4117 0
-11.3753 19.3426 1 3 75.8119 0
6.72687 -9.45943 1 3 75.212 0
-12.4491 -10.0306 1 3 74.6122 0
-7.7472 23.2073 1 3 74.0123 0
12.3724 10.8195 1 3 73.4125 0
12.1129 14.3389 1 3 72.8126 0
-21.5683 9.32415 1 3 72.2128 0
-19.184 2.82177 1 3 71.6129 0
-22.9308 7.86013 1 3 71.0131 0
-20.475 1.29478 1 3 70.4132 0
-13.1902 -11.8883 1 3 69.8133 0
13.18 12.649 1 3 69.2135 0
-17.1605 14.9028 1 3 68.6136 0
-2.09819 -11.7012 1 3 68.0138 0
-21.2034 3.15761 1 3 67.4139 0
-6.01439 -12.4947 1 3 66.8141 0
-11.3734 21.5204 1 3 66.2142 0
-22.4569 1.55382 1 3 65.6144 0
-9.23223 -11.3094 1 3 65.0145 0
-4.04642 -12.1483 1 3 64.4147 0
10.8867 -4.52448 1 3 63.8147 0
11.8468 -2.66629 1 3 63.2146 0
-4.46235 20.7059 1 3 62.6145 0
-13.0572 20.4423 1 3 62.0143 0
-9.57211 22.389 1 3 61.4142 0
-22.5658 4.62102 1 3 60.8141 0
5.55411 19.3411 1 3 60.214 0
-16.5991 -6.71228 1 3 59.6138 0
-0.598054 -13.0224 1 3 59.0137 0
-4.40044 23.0046 1 3 58.4136 0
-6.00839 24.194 1 3 57.8134 0
4.75933 -9.0028 1 3 57.2133 0
2.54881 23.3994 1 3 56.6132 0
8.72904 -9.79329 1 3 56.0131 0
-17.5588 -4.95697 1 3 55.4129 0
-1.17701 24.8532 1 3 54.8128 0
-16.9538 16.8917 1 3 54.2127 0
0.686142 24.1271 1 3 53.6125 0
14.3606 11.0346 1 3 53.0124 0
12.8252 6.89643 1 3 52.4123 0
4.53706 23.1825 1 3 51.8122 0
10.4774 17.9979 1 3 51.212 0
12.8128 -5.06325 1 3 50.6119 0
-18.5194 -3.20404 1 3 50.0118 0
-15.1294 17.7109 1 3 49.4116 0
8.10299 -7.89548 1 3 48.8115 0
-18.7795 16.0772 1 3 48.2114 0
14.1601 1.86573 1 3 47.6113 0
16.0019 5.51625 1 3 47.0111 0
-18.5979 -6.66598 1 3 46.411 0
-20.6343 15.3304 1 3 45.8109 0
-11.2107 -11.5999 1 3 45.2108 0
4.8281 21.2037 1 3 44.6106 0
14.8117 7.12354 1 3 44.0105 0
14.8408 -0.0145075 1 3 43.4104 0
-15.6842 -8.49038 1 3 42.8102 0
-21.3386 -4.00072 1 3 42.2101 0
-23.7927 3.04223 1 3 41.61 0
-4.70403 -14.0361 1 3 41.0099 0
8.94692 19.2836 1 3 40.4097 0
-19.5584 -4.9116 1 3 39.8096 0
1.90142 -10.6363 1 3 39.2095 0
15.1167 3.62154 1 3 38.6093 0
17.104 3.84726 1 3 38.0092 0
14.1004 14.555 1 3 37.4091 0
-21.0823 11.3574 1 3 36.809 0
1.34688 -12.5564 1 3 36.2088 0
10.0734 -8.23848 1 3 35.6087 0
0.40938 26.1072 1 3 35.0086 0
-9.3681 24.3784 1 3 34.4084 0
12.4662 18.2096 1 3 33.8083 0
3.89247 -10.8034 1 3 33.2082 0
-3.15658 24.5708 1 3 32.6081 0
15.1683 12.864 1 3 32.0079 0
3.33962 -12.7255 1 3 31.4079 0
-14.9123 19.6974 1 3 30.8079 0
6.69054 21.9309 1 3 30.208 0
-17.6833 -8.44454 1 3 29.608 0
-14.449 -10.0692 1 3 29.008 0
-21.5295 -0.404191 1 3 28.408 0
12.7595 16.2312 1 3 27.808 0
-7.97924 -12.8674 1 3 27.208 0
5.8417 -11.2517 1 3 26.608 0
11.3838 -6.46121 1 3 26.008 0
-11.2245 23.5159 1 3 25.408 0
-9.96961 -13.1683 1 3 24.808 0
-6.67368 -14.3827 1 3 24.208 0
6.3837 23.949 1 3 23.6081 0
13.7449 -3.29386 1 3 23.0081 0
-16.7474 18.8845 1 3 22.4081 0
-8.71622 -14.7266 1 3 21.8081 0
16.3064 10.5716 1 3 21.2081 0
-23.0465 10.6706 1 3 20.6081 0
-11.9501 -13.4574 1 3 20.0081 0
-23.5122 -0.144742 1 3 19.4081 0
-16.4296 -10.3455 1 3 18.8081 0
-13.0258 22.6467 1 3 18.2081 0
7.81495 -11.5722 1 3 17.6082 0
-22.3022 -2.24823 1 3 17.0082 0
12.0704 -8.33976 1 3 16.4082 0
-15.1895 -11.9263 1 3 15.8082 0
-22.7742 12.6519 1 3 15.2082 0
-18.5725 18.0665 1 3 14.6082 0
-20.4271 17.3196 1 3 14.0082 0
-23.8999 6.11087 1 3 13.4082 0
0.777978 -14.4738 1 3 12.8082 0
-5.38873 -15.9153 1 3 12.2082 0
-14.7834 21.6932 1 3 11.6082 0
-1.1832 -14.9344 1 3 11.0083 0
10.8261 19.9673 1 3 10.4083 0
-20.597 -6.6208 1 3 9.80827 0
-16.6103 20.8794 1 3 9.20828 0
8.76568 21.2752 1 3 8.60829 0
8.23936 23.2042 1 3 8.0083 0
16.6642 7.87754 1 3 7.40831 0
9.49187 -12.6618 1 3 6.80832 0
-4.76442 25.76 1 3 6.20832 0
-47.7994 6.16285 1 3 5.60833 0
-62.5642 -63.2434 1 3 5.00834 0
21.2499 -116.731 1 3 4.40835 0
-80.9226 109.047 1 3 3.80836 0
-104.855 -117.64 1 3 3.20835 0
26.7965 169.167 1 3 2.60834 0
-122.05 136.402 1 3 2.00833 0
28.5659 -190.181 1 3 1.40833 0
131.967 -146.962 1 3 0.808333 0
-178.519 -89.8256 1 3 0.208333 0
