# Supplementary material for: Study of tumor growth indicates the existence of an “immunological threshold” separating states of pro- and antitumoral peritumoral inflammation
Source: PLoS One. 2018 Nov 2;13(11):e0202823. doi: 10.1371/journal.pone.0202823 (PMC6214501; doi:10.1371/journal.pone.0202823)
Supplement: S1 Data — File containing the position and radius of particles at simulated times. A detailed description file is provided alongside the data. (ZIP) [file pone.0202823.s004.zip › minimal dataset/competent/20740.csv]

-3.99488 3.51839 1.00013 0 18118.2 0
-8.00224 3.00116 1.00013 0 18090.4 0
-7.22091 4.8422 1.00013 0 18002.2 0
-3.21494 5.35996 1.00013 0 18141 0
-5.97988 3.27399 1.00013 0 18148.8 0
-4.7757 1.67714 1.00013 0 18095.4 0
-6.76064 1.4328 1.00013 0 18050.7 0
-5.19989 5.11562 1.00003 0 17271.1 0
2.18495e+07 -1.77318e+08 0.880539 0 17177.3 0
-8.73938 1.14195 1.00003 0 17119 0
-6.22711 5.25998 0.0224785 3 206.18 0
-2.99619 4.1812 0.197641 3 205.58 0
-4.18702 2.51146 0.0173119 3 200.781 0
-9.02321 2.84699 0.0323118 3 200.182 0
-4.24525 5.49821 0.0228119 3 199.582 0
-4.99564 6.22711 0.128563 3 198.382 0
-8.61558 -0.0148404 0.163227 3 197.782 0
-8.12514 5.30073 0.0103119 3 195.983 0
-6.88997 5.8836 0.0924795 3 194.783 0
-4.93288 6.74466 0.190392 3 194.183 0
-8.66958 3.86115 0.080896 3 193.583 0
-5.73633 1.3083 0.0258952 3 192.383 0
-8.90796 -0.275867 0.227139 3 191.784 0
-2.29561 5.84332 0.0373119 3 191.184 0
-6.7225 5.80897 0.0862294 3 190.584 0
-6.30226 5.68273 0.238389 3 189.984 0
-8.50619 3.98366 0.104063 3 188.184 0
-10.7214 1.48418 0.157978 3 187.585 0
-2.19931 4.93751 0.0964796 3 186.985 0
-5.53948 0.953684 0.0518955 3 186.385 0
-5.19887 6.47964 0.17806 3 185.785 0
-7.1675 6.07211 0.230722 3 185.185 0
-7.6556 0.645606 0.191809 3 184.585 0
-8.78295 2.23502 0.0832294 3 183.985 0
-8.25865 4.20712 0.21164 3 183.386 0
-1.886 5.27725 0.327299 3 182.786 0
-2.78477 3.53995 0.210724 3 182.186 0
-10.973 1.21232 0.173477 3 181.586 0
-3.63327 1.95867 0.176476 3 180.986 0
-6.16477 -0.0618953 0.0243119 3 180.386 0
-8.18354 0.0763587 0.200725 3 179.786 0
-3.78675 2.34378 0.181809 3 179.187 0
-12.8657 0.566628 0.189975 3 178.587 0
-6.17723 -0.853687 0.239722 3 177.987 0
-5.92358 0.429659 0.295134 3 177.387 0
-9.57646 3.83113 0.119647 3 176.787 0
-3.34802 6.65232 0.297634 3 176.187 0
-5.68737 6.32289 0.301634 3 175.588 0
-12.7833 1.0423 0.26897 3 174.988 0
-9.39029 3.31766 0.422042 3 174.388 0
-1.35145 5.43752 0.21264 3 173.788 0
-9.70592 1.89833 0.227139 3 173.188 0
-11.0559 0.67392 0.192975 3 172.588 0
-3.76621 7.03644 0.26897 3 171.988 0
-4.34914 6.34477 0.488454 3 171.389 0
-2.81082 3.07628 0.252721 3 170.789 0
-5.04036 -0.91021 0.503453 3 170.189 0
-8.51323 4.65787 0.304467 3 169.589 0
0.177274 7.02827 0.434791 3 168.989 0
-7.40339 6.62719 0.321549 3 168.389 0
-6.62792 -0.268458 0.481454 3 167.789 0
-5.71598 -0.265906 0.429541 3 167.19 0
-3.04079 2.34629 0.510785 3 166.59 0
-5.42338 -1.7481 0.416542 3 165.99 0
-8.16396 6.49991 0.305717 3 165.39 0
-1.63185 6.09253 0.488204 3 164.79 0
-3.51746 1.50603 0.26522 3 164.19 0
-6.50199 6.41719 0.516868 3 163.59 0
-0.671779 7.01273 0.389294 3 162.991 0
-4.50496 7.3445 0.520451 3 162.391 0
-9.13475 -0.838823 0.313216 3 161.791 0
-3.87793 8.0606 0.425542 3 161.191 0
-3.3102 8.46817 0.257221 3 160.591 0
-4.00188 -3.00985 0.371879 3 159.991 0
-10.0337 2.80473 0.331965 3 159.391 0
-2.20625 4.09026 0.585613 3 158.792 0
-2.94841 0.192087 0.224723 3 158.192 0
-10.406 2.04567 0.485787 3 157.592 0
-7.71724 6.06314 0.318216 3 156.992 0
-4.50023 -1.67019 0.405126 3 156.392 0
-11.0624 1.56924 0.193475 3 155.792 0
-6.9631 7.39866 0.562282 3 155.193 0
-9.14223 7.27446 0.473455 3 154.593 0
-2.45596 6.63073 0.470372 3 153.993 0
-2.24456 3.17678 0.320299 3 153.393 0
-3.03546 7.5085 0.576114 3 152.793 0
-11.2979 4.33308 0.510785 3 152.193 0
-9.11152 4.17526 0.458123 3 151.593 0
-9.33573 2.45604 0.438874 3 150.994 0
-3.10188 -3.43381 0.622444 3 150.394 0
-4.81278 0.12372 0.553116 3 149.794 0
-8.33539 -0.486333 0.381545 3 149.194 0
-9.96549 4.9743 0.641526 3 148.594 0
-8.09931 7.37822 0.574531 3 147.994 0
-8.89645 -1.71384 0.562448 3 147.394 0
-7.53788 -0.053895 0.454373 3 146.795 0
-10.3242 3.76871 0.611445 3 146.195 0
-6.14614 -1.44418 0.348047 3 145.595 0
-10.3047 0.867388 0.578031 3 144.995 0
-9.69109 -0.106671 0.569698 3 144.395 0
-8.53833 10.2901 0.559615 3 143.795 0
-4.90726 -2.63444 0.608028 3 143.195 0
-1.63772 7.3976 0.641859 3 142.596 0
-8.787 8.12568 0.438541 3 141.996 0
-3.65881 0.566816 0.573531 3 141.396 0
-1.17374 4.63197 0.578531 3 140.796 0
-8.12583 9.07681 0.71927 3 140.196 0
-12.4976 2.08745 0.702688 3 139.596 0
-10.8433 2.85932 0.434708 3 138.996 0
-11.3433 2.14037 0.44204 3 138.397 0
-1.0939 0.457233 0.606695 3 137.797 0
-5.59088 -3.57432 0.553032 3 137.197 0
-11.8578 3.29899 0.661358 3 136.597 0
-2.38297 1.17665 0.830679 3 135.997 0
-6.21833 -2.49164 0.672774 3 135.397 0
-9.94186 -1.23456 0.58328 3 134.797 0
2.64832 0.44277 0.578197 3 134.198 0
-11.0428 -0.317587 0.798098 3 133.598 0
-1.126 3.30152 0.751518 3 132.998 0
-14.5119 2.93364 0.682523 3 132.398 0
-0.590406 7.94473 0.539533 3 131.798 0
-5.70657 7.3054 0.671774 3 131.198 0
-14.0945 4.18471 0.627944 3 130.599 0
-11.8774 0.887287 0.650192 3 129.999 0
-3.85961 -0.687904 0.696605 3 129.399 0
-7.22234 10.2726 0.745852 3 128.799 0
-9.79503 9.90497 0.701938 3 128.199 0
-7.42781 -1.43531 0.930588 3 127.599 0
-3.36178 -2.06663 0.7666 3 126.999 0
-0.278569 5.79613 0.880509 3 126.4 0
0.449426 2.59087 0.81593 3 125.8 0
-4.34774 -4.14384 0.809097 3 125.2 0
-0.92169 1.81213 0.751435 3 124.6 0
-8.77692 5.6653 0.730186 3 124 0
0.686579 8.41025 0.81018 3 123.4 0
-9.98308 6.44366 0.705438 3 122.8 0
1.20391 5.25737 0.689523 3 122.201 0
-11.154 -1.93942 0.818513 3 121.601 0
-11.2365 5.62257 0.777349 3 121.001 0
-4.97211 8.53004 0.753018 3 120.401 0
-16.7501 5.33238 0.628277 3 119.801 0
-9.93392 -3.18825 0.925005 3 119.201 0
-13.1823 3.24412 0.627777 3 118.601 0
-16.6811 6.83712 0.876342 3 118.002 0
-5.50882 10.173 0.972585 3 117.402 0
-2.31248 8.62471 0.750851 3 116.802 0
0.149559 4.16419 0.784516 3 116.202 0
2.03602 1.80423 0.90834 3 115.602 0
-8.28804 -2.8767 0.743602 3 115.002 0
-3.06021 -5.37462 0.95817 3 114.402 0
-3.67951 9.60831 0.925505 3 113.803 0
1.56492 6.8557 0.936421 3 113.203 0
-7.67379 11.7464 0.760017 3 112.603 0
-6.97779 -3.81112 0.849761 3 112.003 0
-5.7566 -4.91225 0.793348 3 111.403 0
3.6386 2.7958 0.965752 3 110.803 0
-1.95776 -4.12079 0.710438 3 110.203 0
-12.6541 4.72271 0.893341 3 109.604 0
-2.19702 10.8222 0.956253 3 109.004 0
1.09672 10.1725 1 3 108.404 0
-7.18906 -5.97523 0.987668 3 107.804 0
-4.63351 -5.89559 0.697772 3 107.204 0
-3.67153 -6.93656 0.719437 3 106.604 0
-6.6132 8.74741 0.827429 3 106.005 0
-12.6648 -0.432223 0.827263 3 105.405 0
-9.95915 8.41663 0.7676 3 104.805 0
-4.53467 -8.4249 1 3 104.205 0
4.53688 1.04183 1 3 103.605 0
-13.0327 6.4741 0.874342 3 103.005 0
0.480309 0.817806 0.966502 3 102.405 0
-11.3998 7.39254 1 3 101.806 0
-11.8896 -3.60869 1 3 101.206 0
-5.69132 -6.99551 0.826429 3 100.606 0
-13.2664 -2.15794 1 3 100.006 0
-4.04196 11.5042 1 3 99.4061 0
-15.8131 4.00067 1 3 98.8063 0
-0.280896 -0.937847 0.888758 3 98.2064 0
-0.364376 11.529 0.989667 3 97.6066 0
-10.5145 -5.05781 1 3 97.0067 0
-2.165 -0.749291 1 3 96.4069 0
-8.62712 -4.53957 0.95117 3 95.807 0
-14.7318 5.6824 1 3 95.2071 0
-2.18797 -7.80577 1 3 94.6073 0
-7.69841 -7.89803 1 3 94.0074 0
-14.4683 -0.597861 0.960753 3 93.4076 0
-1.22323 -6.05423 1 3 92.8077 0
-9.1124 -6.48404 1 3 92.2079 0
-1.289 -2.54706 1 3 91.608 0
-13.1331 8.39035 1 3 91.0082 0
-11.4181 9.36395 0.971252 3 90.4083 0
-2.48663 12.7602 1 3 89.8085 0
-11.0614 -6.98102 1 3 89.2086 0
-14.0246 1.31146 1 3 88.6088 0
0.71061 -2.55276 1 3 88.0089 0
-6.3121 -9.33939 1 3 87.409 0
-16.7928 8.7119 1 3 86.8092 0
-13.8346 -4.07486 1 3 86.2093 0
5.60678 2.73691 1 3 85.6095 0
1.88433 3.70671 1 3 85.0096 0
1.65963 -0.79226 1 3 84.4098 0
-17.9073 4.18694 1 3 83.8099 0
-15.2111 -2.62399 1 3 83.2101 0
-1.49622 14.4978 1 3 82.6102 0
2.48036 8.71136 1 3 82.0104 0
2.88411 5.43796 1 3 81.4105 0
-17.0109 2.39983 1 3 80.8107 0
-0.255881 -4.3037 1 3 80.2108 0
-2.95595 -9.65242 1 3 79.611 0
3.67144 -0.76115 1 3 79.0111 0
-4.47846 13.4554 1 3 78.4112 0
-0.779524 9.47189 1 3 77.8114 0
1.66558 12.0897 1 3 77.2115 0
-4.73405 -10.568 1 3 76.6117 0
1.7431 -4.26541 1 3 76.0118 0
-11.4125 11.3414 1 3 75.412 0
-15.7792 -4.5418 1 3 74.8121 0
0.776392 -6.01651 1 3 74.2123 0
-14.9966 7.66404 1 3 73.6124 0
2.77609 -5.97811 1 3 73.0126 0
-5.95031 12.1014 1 3 72.4127 0
-9.42627 11.572 1 3 71.8129 0
2.71011 -2.5147 1 3 71.213 0
4.64349 4.48936 1 3 70.6132 0
-0.188999 -7.76898 1 3 70.0133 0
-9.34449 13.57 1 3 69.4134 0
-16.5885 -1.17409 1 3 68.8136 0
-5.87401 14.8881 1 3 68.2137 0
-9.64938 -8.4106 1 3 67.6139 0
-15.9338 0.715446 1 3 67.014 0
3.74227 -4.22744 1 3 66.4142 0
-12.4579 -5.52564 1 3 65.8143 0
-11.3311 13.3398 1 3 65.2145 0
-15.0339 9.66344 1 3 64.6146 0
-14.4026 -5.99257 1 3 64.0148 0
-7.34524 13.534 1 3 63.4146 0
3.80506 7.21341 1 3 62.8145 0
-0.956458 -9.61561 1 3 62.2144 0
-13.0069 -7.44824 1 3 61.6143 0
-8.04156 15.4086 1 3 61.0141 0
-19.0081 2.50498 1 3 60.414 0
0.220336 13.4721 1 3 59.8139 0
-3.39171 15.1343 1 3 59.2137 0
-1.92447 -11.3657 1 3 58.6136 0
4.42209 9.18898 1 3 58.0135 0
-18.5864 -1.26494 1 3 57.4134 0
-17.7239 -5.0087 1 3 56.8132 0
-6.573 16.7647 1 3 56.2131 0
-17.1558 -3.09147 1 3 55.613 0
-10.552 15.178 1 3 55.0128 0
-13.1708 10.3903 1 3 54.4127 0
5.56505 6.26355 1 3 53.8126 0
5.67106 -0.723208 1 3 53.2125 0
-11.5861 -8.91024 1 3 52.6123 0
6.70933 -2.43968 1 3 52.0122 0
-14.976 11.6624 1 3 51.4121 0
4.70924 -2.47676 1 3 50.8119 0
-16.7353 10.7112 1 3 50.2118 0
-4.57352 16.7476 1 3 49.6117 0
-14.9514 -7.91579 1 3 49.0116 0
6.64206 4.5266 1 3 48.4114 0
6.1471 8.17701 1 3 47.8113 0
3.04202 10.6365 1 3 47.2112 0
7.56466 6.30096 1 3 46.611 0
-8.24888 -9.83838 1 3 46.0109 0
1.81053 -7.72924 1 3 45.4108 0
-13.1139 12.392 1 3 44.8107 0
1.04314 -9.57598 1 3 44.2105 0
-15.0079 13.6621 1 3 43.6104 0
-17.9308 0.624474 1 3 43.0103 0
-13.1221 14.3918 1 3 42.4102 0
-13.5305 -9.37852 1 3 41.81 0
6.64133 1.02532 1 3 41.2099 0
-18.4153 6.1211 1 3 40.6098 0
-6.84795 -11.2662 1 3 40.0096 0
-19.1537 -3.18277 1 3 39.4095 0
-12.1217 -10.8372 1 3 38.8094 0
7.67309 -0.687293 1 3 38.2093 0
-15.475 -9.84591 1 3 37.6091 0
4.98733 11.1073 1 3 37.009 0
-0.927357 16.4152 1 3 36.4089 0
8.14661 8.21482 1 3 35.8087 0
4.77524 -5.93997 1 3 35.2086 0
5.74195 -4.18948 1 3 34.6085 0
-18.697 8.10113 1 3 34.0084 0
7.60868 2.77585 1 3 33.4082 0
-10.1852 -10.3375 1 3 32.8081 0
6.7749 -5.97498 1 3 32.208 0
3.80997 -7.69159 1 3 31.6079 0
0.792843 15.3949 1 3 31.0079 0
-8.7846 -11.7652 1 3 30.408 0
-19.9305 0.596037 1 3 29.808 0
-14.0661 -11.3054 1 3 29.208 0
3.60874 12.5559 1 3 28.608 0
8.64082 1.06281 1 3 28.008 0
2.23315 14.0075 1 3 27.408 0
6.71217 10.0953 1 3 26.808 0
9.63885 2.79601 1 3 26.208 0
-16.3471 -6.45941 1 3 25.608 0
-20.2822 6.83825 1 3 25.008 0
-19.8367 4.7137 1 3 24.408 0
-8.48193 17.3609 1 3 23.8081 0
-2.67748 17.3831 1 3 23.2081 0
-12.2702 16.2009 1 3 22.6081 0
8.64209 4.52993 1 3 22.0081 0
8.70886 -2.47361 1 3 21.4081 0
-18.2919 -6.92636 1 3 20.8081 0
-10.4725 17.1736 1 3 20.2081 0
7.74157 -4.22414 1 3 19.6081 0
-18.6908 10.101 1 3 19.0081 0
-16.7864 12.7061 1 3 18.4081 0
-18.703 12.1009 1 3 17.8081 0
10.6416 4.54864 1 3 17.2082 0
9.56453 6.30405 1 3 16.6082 0
9.6726 -0.721134 1 3 16.0082 0
4.51425 14.6787 1 3 15.4082 0
-19.2231 14.0317 1 3 14.8082 0
-9.87808 19.1463 1 3 14.2082 0
-10.4849 35.2814 1 3 13.6082 0
-3.18441 55.7719 1 3 13.0082 0
77.863 8.29853 1 3 12.4082 0
-41.3464 72.6496 1 3 11.8082 0
-78.9507 -59.235 1 3 11.2082 0
91.5138 66.7295 1 3 10.6083 0
24.859 118.984 1 3 10.0083 0
-119.214 50.2263 1 3 9.40828 0
-131.276 44.7828 1 3 8.80828 0
86.4527 -123.354 1 3 8.20829 0
11.036 155.593 1 3 7.6083 0
-156.053 43.9015 1 3 7.00831 0
168.422 25.6842 1 3 6.40832 0
-145.046 96.595 1 3 5.80833 0
-98.329 -150.848 1 3 5.20834 0
-136.054 123.838 1 3 4.60835 0
-69.9734 -174.889 1 3 4.00836 0
-69.0847 178.467 1 3 3.40835 0
194.335 -7.1586 1 3 2.80834 0
188.358 56.2375 1 3 2.20833 0
60.8401 188.57 1 3 1.60833 0
-168.813 105.857 1 3 1.00833 0
13.1703 199.451 1 3 0.408333 0
