# Supplementary material for: Study of tumor growth indicates the existence of an “immunological threshold” separating states of pro- and antitumoral peritumoral inflammation
Source: PLoS One. 2018 Nov 2;13(11):e0202823. doi: 10.1371/journal.pone.0202823 (PMC6214501; doi:10.1371/journal.pone.0202823)
Supplement: S1 Data — File containing the position and radius of particles at simulated times. A detailed description file is provided alongside the data. (ZIP) [file pone.0202823.s004.zip › minimal dataset/competent/15560.csv]

0 0 1.00003 0 11927 0
-10.4237 3.9157 1.00013 0 12846 0
-1.32834 -1.49553 1.00006 0 12192.6 0
0.069309 5.28926 1.00013 0 12803.9 0
-3.21861 4.19886 1.00013 0 12871.6 0
-1.25979 3.79498 1.00013 0 12786.9 0
-1.81923 10.984 1.00006 0 12141.6 0
-7.13597 5.00643 1.00013 0 12840.4 0
-9.16585 0.112687 1.00003 0 11888.5 0
-3.9178 0.806152 1.00006 0 12272.7 0
-3.84812 6.09697 1.00013 0 12741.1 0
-1.8893 5.69317 1.00013 0 12897.3 0
-5.73668 11.7917 1.00003 0 11873.5 0
-2.51888 7.59132 1.00006 0 12365.8 0
-8.39517 8.80301 1.00013 0 12739.8 0
3.35716 6.37978 1.00006 0 12279.4 0
-4.47769 7.99519 1.00013 0 12662.1 0
3.25122 11.8103 1.00006 0 12125 0
-4.54758 2.7044 1.00013 0 12906.1 0
-8.46499 3.51203 1.00006 0 12260.6 0
-9.09475 5.4103 1.00003 0 11807 0
-2.54284 12.4272 0.614475 0 11796.3 0
-0.560287 7.18749 1.00006 0 12327.9 0
0.698893 3.39101 1.00006 0 12342.6 0
-5.1772 4.60262 1.00013 0 12846 0
-11.0537 5.81386 1.00003 0 11893.2 0
-7.69539 12.1958 1.00003 0 11874.6 0
-6.57595 -2.18272 1.00003 0 11830.9 0
1.3985 6.78363 1.00013 0 12804 0
-6.5063 3.10824 1.00013 0 12795.7 0
-0.486373 12.4796 1.00006 0 12247.6 0
-2.5889 2.30067 1.00013 0 12777.6 0
-4.6173 -2.58653 1.00006 0 12270.2 0
-5.80688 6.50085 1.00013 0 12741.1 0
-7.76561 6.90472 1.00006 0 12282.9 0
0.998442 13.7216 0.935815 0 12052.1 0
-5.10716 9.89336 1.00013 0 12662.1 0
1.32836 1.49275 1.00006 0 12416.6 0
-3.14845 9.48948 1.00003 0 11918.7 0
4.05676 9.77211 1.00003 0 11872.8 0
-3.77791 11.3876 1.00006 0 12365.8 0
-12.0007 4.18229 0.281166 0 11733.8 0
-9.02452 10.7014 1.00006 0 12347.7 0
2.65755 2.98713 1.00006 0 12342.6 0
-5.87655 1.21004 1.00006 0 12328.7 0
-1.18964 9.08569 1.00006 0 12327.9 0
3.2871 1.08883 1.00006 0 12324.7 0
-6.43648 8.3991 1.00006 0 12282.9 0
0.768928 8.68183 1.00006 0 12279.4 0
-8.4877 -1.58299 0.825043 0 11841.8 0
-1.95918 0.402361 1.00006 0 12270.2 0
2.09821 10.1762 1.00006 0 12247.6 0
3.59674 -0.524852 0.64317 0 12234 0
2.02809 4.88531 1.00003 0 11760.5 0
1.39163 11.9633 0.865904 0 12139.8 0
-11.7529 2.42145 1.00003 0 11940.5 0
-3.28814 -1.0921 1.00003 0 11927 0
-10.3539 9.20729 1.00003 0 11893.2 0
-9.79409 2.0175 1.00003 0 11888.5 0
0.13943 10.5801 1.00003 0 11872.8 0
-7.20569 -0.284442 1.00003 0 11841.8 0
3.80496 5.1999 0.254168 0 11832.6 0
-0.630119 1.89669 1.00003 0 11813.1 0
-5.24692 -0.688274 1.00003 0 11801.3 0
-7.83532 1.61371 1.00003 0 11779.6 0
-4.39657 12.8545 0.591977 0 11768.1 0
2.72771 8.27786 1.00003 0 11760.5 0
-17.4407 -7.456 1.00003 0 11747.6 0
-9.72431 7.30859 1.00003 0 11746.8 0
-7.06588 10.2973 1.00003 0 11733.8 0
1.95791 -0.405475 1.00003 0 11704.2 0
-0.0639269 -1.04272 0.0436454 3 208.979 0
-3.35501 12.5134 0.0476454 3 205.38 0
2.28018 12.3171 0.0772293 3 204.78 0
0.937991 -0.395755 0.0159786 3 201.181 0
3.0276 4.35959 0.104063 3 200.581 0
-4.70104 11.9561 0.0484788 3 199.982 0
-7.31769 -3.14782 0.217973 3 198.782 0
-9.7226 0.984507 0.0298952 3 196.382 0
4.03009 10.9411 0.155061 3 195.783 0
2.86536 4.10927 0.116647 3 192.783 0
3.99325 8.69307 0.0768126 3 190.984 0
-10.8339 1.91185 0.0457287 3 189.784 0
-9.99625 0.894602 0.137063 3 188.584 0
-6.349 12.6828 0.0790626 3 187.984 0
-1.92095 12.0778 0.0426454 3 187.385 0
3.33634 2.15823 0.0463121 3 186.185 0
-4.65155 11.9111 0.0183119 3 185.585 0
3.12442 4.58533 0.132896 3 184.385 0
-3.49562 12.4543 0.103563 3 183.186 0
3.9084 8.43731 0.191059 3 182.586 0
-1.73856 12.9712 0.338465 3 181.986 0
2.11801 13.0192 0.376795 3 181.386 0
3.62258 7.52066 0.160144 3 180.786 0
-3.45289 -2.28389 0.182643 3 180.186 0
-7.28205 -1.36336 0.041312 3 179.587 0
-10.7418 8.02529 0.237889 3 178.987 0
-12.1912 1.23154 0.26447 3 178.387 0
-0.237805 -1.12617 0.146479 3 177.787 0
-9.13702 12.1399 0.394127 3 177.187 0
-1.34459 13.1606 0.0923129 3 176.587 0
2.82984 13.0255 0.276302 3 175.987 0
-3.26752 12.7908 0.147645 3 175.388 0
4.18179 0.181511 0.26622 3 174.788 0
-6.58385 12.6327 0.156894 3 174.188 0
-11.5533 4.59517 0.253387 3 173.588 0
-10.2798 10.48 0.151228 3 172.988 0
3.63599 2.25987 0.195558 3 172.388 0
-9.55153 11.7457 0.163561 3 171.788 0
4.63335 -0.335086 0.404127 3 171.189 0
3.29358 4.07499 0.233389 3 170.589 0
4.40049 12.4477 0.3063 3 169.989 0
4.44945 7.30785 0.422875 3 169.389 0
-7.66097 13.6719 0.476205 3 168.789 0
-8.8427 12.9475 0.371879 3 168.189 0
-3.54203 13.2096 0.3133 3 167.589 0
-10.903 1.23182 0.359463 3 166.99 0
5.20926 10.2674 0.253971 3 166.39 0
-5.8297 -3.51198 0.472288 3 165.79 0
3.3236 5.16312 0.209141 3 165.19 0
-8.00956 14.4809 0.396794 3 164.59 0
3.55145 -1.39509 0.226306 3 163.99 0
-11.0382 7.53126 0.325299 3 163.391 0
-11.4357 7.05013 0.287635 3 162.791 0
-6.78254 -3.63716 0.450873 3 162.191 0
-10.6142 0.455352 0.462622 3 161.591 0
4.01381 7.92666 0.330215 3 160.991 0
-2.53096 13.5223 0.481371 3 160.391 0
-2.51546 -2.35068 0.45054 3 159.791 0
-6.95059 14.0937 0.351714 3 159.192 0
4.14726 3.05441 0.490287 3 158.592 0
4.88913 6.46078 0.525618 3 157.992 0
2.9287 -1.44221 0.394294 3 157.392 0
-10.0085 -1.37115 0.700188 3 156.792 0
-8.59899 13.7498 0.463206 3 156.192 0
-3.86027 -3.61082 0.262137 3 155.592 0
4.5588 -1.43396 0.678773 3 154.993 0
-12.3457 3.65173 0.344214 3 154.393 0
2.45052 13.8723 0.505286 3 153.793 0
-11.6982 3.70823 0.276052 3 153.193 0
-7.8689 -2.5874 0.347131 3 152.593 0
-4.97389 -4.04914 0.474371 3 151.993 0
4.20122 2.19112 0.374295 3 151.393 0
-13.3293 2.66694 0.590446 3 150.794 0
0.0258381 -2.15548 0.482288 3 150.194 0
-9.07092 -2.86898 0.587197 3 149.594 0
-13.0583 4.29449 0.601696 3 148.994 0
-10.411 11.0435 0.428041 3 148.394 0
4.57771 5.43097 0.544366 3 147.794 0
5.64471 2.35248 0.525034 3 147.194 0
-5.41972 13.3236 0.526534 3 146.595 0
0.736541 -1.36828 0.530784 3 145.995 0
-6.48973 13.3278 0.527368 3 145.395 0
-11.2669 10.5109 0.58253 3 144.795 0
4.25639 4.23613 0.693939 3 144.195 0
-11.1837 11.6913 0.570448 3 143.595 0
-3.16458 -3.16649 0.540533 3 142.995 0
5.17318 12.1343 0.531284 3 142.396 0
-11.6226 8.24658 0.583863 3 141.796 0
-7.15364 15.0091 0.571614 3 141.196 0
-11.6139 0.696788 0.522951 3 140.596 0
5.59685 4.71532 0.700855 3 139.996 0
-10.1435 12.2383 0.606445 3 139.396 0
4.66866 11.117 0.465622 3 138.797 0
-11.9556 9.44233 0.615695 3 138.197 0
4.72278 8.33572 0.487704 3 137.597 0
-10.2296 -2.65788 0.58428 3 136.997 0
-1.9484 -3.21473 0.578697 3 136.397 0
1.77464 -2.1532 0.743185 3 135.797 0
-14.159 5.31502 0.888175 3 135.197 0
0.697467 -3.15438 0.719104 3 134.598 0
-4.51641 14.0869 0.639776 3 133.998 0
-12.589 5.39686 0.589946 3 133.398 0
5.59105 13.2882 0.670107 3 132.798 0
-4.55474 -5.18605 0.735519 3 132.198 0
-1.44141 13.9683 0.695939 3 131.598 0
-9.1069 14.8207 0.706438 3 130.998 0
7.04949 4.85438 0.720687 3 130.399 0
-6.1406 -4.67319 0.695772 3 129.799 0
5.17486 3.35276 0.578114 3 129.199 0
6.90597 -2.10719 0.743185 3 128.599 0
-3.15857 14.6501 0.808097 3 127.999 0
-5.90665 14.5195 0.764434 3 127.399 0
-9.60285 -4.15645 0.799431 3 126.799 0
-0.698562 -3.06275 0.676773 3 126.2 0
-13.4333 10.2585 0.853427 3 125.6 0
6.01091 11.0361 0.842428 3 125 0
5.77287 9.49594 0.700188 3 124.4 0
-10.9836 -0.5294 0.582114 3 123.8 0
-3.31236 -4.42929 0.71827 3 123.2 0
-1.25501 -4.55768 0.914006 3 122.6 0
5.18077 -2.83255 0.846761 3 122.001 0
-13.0873 1.44246 0.650775 3 121.401 0
-11.0844 -3.45372 0.578614 3 120.801 0
-12.289 -0.360687 0.727603 3 120.201 0
-12.2753 11.1874 0.624277 3 119.601 0
-8.07556 -3.78867 0.768517 3 119.001 0
-0.26898 14.8549 0.759017 3 118.401 0
5.94501 8.08851 0.701938 3 117.802 0
4.02355 -4.23974 0.924339 3 117.202 0
1.39458 15.379 0.763101 3 116.602 0
-14.2676 3.65028 0.759934 3 116.002 0
-2.52623 -5.8556 0.900757 3 115.402 0
-12.6063 6.88029 0.880509 3 114.802 0
3.508 -2.54381 0.847094 3 114.203 0
-13.1254 8.53496 0.854177 3 113.603 0
5.15297 1.04613 0.867176 3 113.003 0
-13.4322 -1.67143 0.793848 3 112.403 0
-12.2442 12.8489 1 3 111.803 0
7.56961 -3.61363 0.897507 3 111.203 0
-16.1021 6.04169 1 3 110.603 0
-14.5626 1.86112 0.873592 3 110.004 0
-13.9673 0.0469768 1 3 109.404 0
-3.20914 16.8352 0.787765 3 108.804 0
-8.20972 16.1723 0.908923 3 108.204 0
3.96201 13.6784 1 3 107.604 0
7.85083 -0.496638 0.832262 3 107.004 0
7.43227 9.86592 1 3 106.404 0
2.22161 -3.74996 0.910673 3 105.805 0
-9.48691 -5.84794 0.880175 3 105.205 0
8.68436 4.046 0.954837 3 104.605 0
6.49928 -6.74269 1 3 104.005 0
2.00089 17.1208 0.984751 3 103.405 0
6.41345 6.45394 1 3 102.805 0
-4.61079 15.7236 1 3 102.205 0
-6.39447 16.4159 0.90959 3 101.606 0
-15.1669 10.9501 0.824763 3 101.006 0
5.92338 -4.55846 1 3 100.406 0
-15.7846 4.20658 0.85626 3 99.806 0
8.66414 11.3845 0.955087 3 99.2062 0
-0.703098 -6.38854 1 3 98.6063 0
-11.661 -1.98055 1 3 98.0065 0
8.72666 -2.10739 1 3 97.4066 0
-5.86456 -6.29732 0.939254 3 96.8068 0
7.08183 12.5345 1 3 96.2069 0
-15.9182 0.487649 1 3 95.607 0
-11.1818 -5.03295 1 3 95.0072 0
-14.4663 7.18983 1 3 94.4073 0
-17.9842 6.63013 0.972585 3 93.8075 0
6.95245 3.13613 1 3 93.2076 0
-15.3245 -1.42214 1 3 92.6078 0
6.02256 -0.605738 1 3 92.0079 0
-17.2753 -0.981256 1 3 91.4081 0
0.633445 -4.87298 1 3 90.8082 0
-1.75409 15.7976 1 3 90.2084 0
4.61591 -6.07103 1 3 89.6085 0
5.04639 15.2211 0.877009 3 89.0087 0
-4.05105 -6.98736 1 3 88.4088 0
-10.4924 13.8132 1 3 87.809 0
0.0926469 16.5755 1 3 87.2091 0
3.16639 15.513 1 3 86.6092 0
-12.6756 -3.70412 1 3 86.0094 0
-7.63198 -5.5003 1 3 85.4095 0
9.34509 9.28483 1 3 84.8097 0
3.29485 18.6274 1 3 84.2098 0
10.7953 10.662 1 3 83.61 0
-1.50327 17.7804 1 3 83.0101 0
7.79393 7.8989 1 3 82.4103 0
-17.5821 4.69724 1 3 81.8104 0
-14.2155 12.5169 1 3 81.2106 0
0.338388 18.5605 1 3 80.6107 0
-10.5147 15.812 1 3 80.0109 0
8.02901 -5.45456 1 3 79.411 0
8.95158 1.64779 1 3 78.8111 0
-3.25043 18.7534 1 3 78.2113 0
-14.9085 9.13839 1 3 77.6114 0
-16.5466 7.99156 1 3 77.0116 0
6.79943 14.5144 1 3 76.4117 0
9.42273 -4.02068 1 3 75.8119 0
-2.18935 -7.72463 1 3 75.212 0
7.01778 1.13748 1 3 74.6122 0
8.65484 13.7698 1 3 74.0123 0
10.3707 3.05633 1 3 73.4125 0
-4.94558 17.6951 1 3 72.8126 0
-7.44188 -7.48991 1 3 72.2128 0
2.6708 -5.60733 1 3 71.6129 0
9.67274 -0.289878 1 3 71.0131 0
-11.2932 -7.02957 1 3 70.4132 0
-16.3634 2.43609 1 3 69.8133 0
-6.86008 18.271 1 3 69.2135 0
9.81367 7.34086 1 3 68.6136 0
1.20993 -6.97204 1 3 68.0138 0
-9.5316 17.5533 1 3 67.4139 0
10.2707 12.5912 1 3 66.8141 0
-5.59554 -8.25739 1 3 66.2142 0
-9.42572 -7.74354 1 3 65.6144 0
-14.6334 -3.29835 1 3 65.0145 0
-5.01342 19.694 1 3 64.4147 0
-13.5161 14.3918 1 3 63.8147 0
6.44852 16.4831 1 3 63.2146 0
12.6054 2.41245 1 3 62.6145 0
8.3539 5.97721 1 3 62.0143 0
11.7298 6.76951 1 3 61.4142 0
-3.73643 -8.9921 1 3 60.8141 0
11.2635 8.71868 1 3 60.214 0
-12.4922 16.1095 1 3 59.6138 0
-1.53414 19.7803 1 3 59.0137 0
-19.5714 4.49125 1 3 58.4136 0
3.12181 -7.55556 1 3 57.8134 0
-17.8682 0.928321 1 3 57.2133 0
-18.3765 2.86259 1 3 56.6132 0
1.78658 19.9399 1 3 56.0131 0
-14.531 16.1134 1 3 55.4129 0
-6.8891 20.388 1 3 54.8128 0
-14.8574 -5.28494 1 3 54.2127 0
10.2664 5.39411 1 3 53.6125 0
-16.7214 9.98346 1 3 53.0124 0
-16.8171 -4.88594 1 3 52.4123 0
-8.57066 19.3072 1 3 51.8122 0
11.0372 1.17214 1 3 51.212 0
11.9385 4.29799 1 3 50.6119 0
-16.3684 12.3348 1 3 50.0118 0
-0.267304 -8.34064 1 3 49.4116 0
-11.5092 17.8509 1 3 48.8115 0
-15.4993 14.136 1 3 48.2114 0
4.48319 17.0188 1 3 47.6113 0
0.0723811 20.9703 1 3 47.0111 0
12.7136 10.0961 1 3 46.411 0
-3.31459 20.7521 1 3 45.8109 0
-19.7973 1.45489 1 3 45.2108 0
-19.9563 6.45382 1 3 44.6106 0
-18.4665 8.55086 1 3 44.0105 0
-13.5089 17.8323 1 3 43.4104 0
-16.5303 16.0768 1 3 42.8102 0
1.82203 21.9392 1 3 42.2101 0
-18.6415 10.5426 1 3 41.61 0
1.64588 -8.92327 1 3 41.0099 0
10.7074 -2.48807 1 3 40.4097 0
8.487 -7.40141 1 3 39.8096 0
-1.68929 21.9172 1 3 39.2095 0
8.37141 15.7495 1 3 38.6093 0
10.4834 14.5798 1 3 38.0092 0
-12.9669 -5.93512 1 3 37.4091 0
-7.18339 -9.47327 1 3 36.809 0
-5.07941 21.6929 1 3 36.2088 0
3.5586 -9.50723 1 3 35.6087 0
-11.0349 -9.01285 1 3 35.0086 0
13.3977 5.66576 1 3 34.4084 0
-5.30272 -10.2355 1 3 33.8083 0
5.04239 -8.1129 1 3 33.2082 0
-19.2258 -0.53964 1 3 32.6081 0
12.2045 12.0808 1 3 32.0079 0
5.28199 18.852 1 3 31.4079 0
-1.75516 -9.67664 1 3 30.8079 0
5.47922 -10.0643 1 3 30.208 0
7.21269 18.3309 1 3 29.608 0
-17.49 14.322 1 3 29.008 0
-14.9575 -7.28245 1 3 28.408 0
6.95742 -8.68969 1 3 27.808 0
-15.563 17.8266 1 3 27.208 0
-10.5471 19.6106 1 3 26.608 0
9.08161 17.6188 1 3 26.008 0
-9.16693 -9.72662 1 3 25.408 0
-12.5463 19.5848 1 3 24.808 0
-16.6817 -2.89074 1 3 24.208 0
-18.3598 12.5216 1 3 23.6081 0
14.0642 3.78023 1 3 23.0081 0
11.658 -0.728897 1 3 22.4081 0
13.1798 8.14683 1 3 21.8081 0
0.174312 -10.2909 1 3 21.2081 0
-8.66656 21.3047 1 3 20.6081 0
-3.30201 -10.9444 1 3 20.0081 0
3.67759 20.59 1 3 19.4081 0
-20.9775 3.06938 1 3 18.8081 0
-7.883 -11.3468 1 3 18.2081 0
-18.6328 -2.44949 1 3 17.6082 0
-14.5454 19.5483 1 3 17.0082 0
-13.0709 -7.94584 1 3 16.4082 0
-20.46 8.38937 1 3 15.8082 0
5.66446 20.8152 1 3 15.2082 0
15.3667 5.31645 1 3 14.6082 0
-19.4844 14.1755 1 3 14.0082 0
7.59529 20.2938 1 3 13.4082 0
13.2267 0.511646 1 3 12.8082 0
-1.43071 -11.6497 1 3 12.2082 0
-6.95507 22.387 1 3 11.6082 0
-6.02964 -12.0981 1 3 11.0083 0
-18.7678 -4.44486 1 3 10.4083 0
-4.14214 -12.7589 1 3 9.80827 0
7.35365 -24.292 1 3 9.20828 0
-33.6079 19.8025 1 3 8.60829 0
58.2155 41.5667 1 3 8.0083 0
91.0784 -30.1751 1 3 7.40831 0
-15.0374 106.733 1 3 6.80832 0
116.4 52.825 1 3 6.20832 0
118.452 -80.8046 1 3 5.60833 0
152.204 -29.5512 1 3 5.00834 0
-30.3125 160.665 1 3 4.40835 0
109.443 134.786 1 3 3.80836 0
126.337 130.29 1 3 3.20835 0
-118.398 145.403 1 3 2.60834 0
83.3644 -174.191 1 3 2.00833 0
-60.6877 186.811 1 3 1.40833 0
71.5848 185.523 1 3 0.808333 0
-120.904 159.23 1 3 0.208333 0
