# Supplementary material for: Study of tumor growth indicates the existence of an “immunological threshold” separating states of pro- and antitumoral peritumoral inflammation
Source: PLoS One. 2018 Nov 2;13(11):e0202823. doi: 10.1371/journal.pone.0202823 (PMC6214501; doi:10.1371/journal.pone.0202823)
Supplement: S1 Data — File containing the position and radius of particles at simulated times. A detailed description file is provided alongside the data. (ZIP) [file pone.0202823.s004.zip › minimal dataset/competent/19020.csv]

0 0 1.00013 0 16445.5 0
-1.19413 3.81397 1.00013 0 16505.7 0
1.51812 6.75359 1.00013 0 16430.4 0
-3.74373 6.15906 1.00013 0 16477.9 0
-0.595625 1.9057 1.00006 0 15922 0
-2.3898 7.63108 1.00013 0 16389.7 0
-0.438058 7.19457 1.00013 0 16528.5 0
-1.03584 9.10303 1.00006 0 16015.1 0
-6.28665 8.53318 1.00013 0 16311.4 0
-2.54787 2.34192 1.00013 0 16536.3 0
-4.49965 2.77837 1.00006 0 15909.9 0
-7.04984 5.12144 1.00003 0 15456.3 0
-1.63265 11.0119 1.00006 0 15977.2 0
0.791658 3.36197 1.00006 0 15991.9 0
-3.14591 4.2505 1.00013 0 16482.9 0
-5.09767 4.68686 1.00013 0 16438.2 0
0.159762 5.28601 1.00013 0 16422.1 0
-5.69548 6.59541 1.00013 0 16389.7 0
-6.45195 3.21294 1.00006 0 15932.2 0
-2.98762 9.5396 1.00013 0 16311.4 0
1.36158 1.45204 1.00006 0 16065.9 0
-1.79195 5.72251 1.00003 0 15568 0
-1.952 0.42447 1.00006 0 15978 0
0.91592 8.6665 1.00006 0 15977.2 0
-4.34158 8.06761 1.00006 0 15932.2 0
2.86747 8.22961 1.00006 0 15928.7 0
2.18495e+07 -1.77318e+08 0.880539 0 15462.4 0
-3.19482 -0.595705 0.607726 0 15450.6 0
-3.90175 0.869856 1.00003 0 15428.9 0
-17.303 -4.09126 1.00003 0 15396.9 0
-4.76556 9.11059 0.124147 3 206.98 0
-6.9125 7.71674 0.0284785 3 206.38 0
3.80029 8.70263 0.0445621 3 202.781 0
-5.55791 2.62641 0.0675624 3 198.582 0
-4.59616 1.6151 0.0137286 3 197.382 0
-5.11521 9.02877 0.232056 3 195.583 0
-5.37642 9.01108 0.0261452 3 193.783 0
0.0320914 9.2992 0.0753126 3 193.183 0
-4.11157 -0.425258 0.31155 3 192.583 0
2.09572 0.453162 0.248638 3 191.984 0
1.08302 0.355035 0.138146 3 191.384 0
-4.72184 1.65793 0.112563 3 190.784 0
0.192153 9.69752 0.253887 3 190.184 0
-4.00155 9.40394 0.0223952 3 189.584 0
-5.5574 2.45221 0.104396 3 188.984 0
2.16525 2.18389 0.079896 3 188.384 0
-5.93975 9.6029 0.12448 3 187.785 0
-4.58034 9.24196 0.10098 3 187.185 0
-5.38464 0.117139 0.230889 3 186.585 0
-5.12314 1.79757 0.161311 3 185.985 0
1.05921 0.147404 0.0681458 3 185.385 0
0.633911 9.8431 0.210391 3 184.785 0
1.13209 -0.232878 0.154478 3 184.185 0
1.08659 -0.652084 0.265053 3 183.586 0
-7.21957 4.02051 0.102063 3 182.986 0
-5.57595 2.0709 0.275969 3 182.386 0
-5.24068 0.935237 0.340381 3 181.786 0
1.82268 5.62469 0.165644 3 181.186 0
-8.51091 6.31385 0.364879 3 180.586 0
-7.49116 9.34083 0.213557 3 179.986 0
-2.78164 10.7072 0.182143 3 179.387 0
1.36867 9.89706 0.310467 3 178.787 0
-7.05004 9.55831 0.275969 3 178.187 0
-0.189019 9.94229 0.191059 3 177.587 0
1.56582 0.0959766 0.385461 3 176.987 0
1.42544 5.3975 0.268553 3 176.387 0
-8.42843 3.60786 0.258304 3 175.787 0
1.37273 -0.374844 0.123313 3 175.188 0
-7.56662 6.20346 0.187059 3 174.588 0
-3.10205 -1.62754 0.432208 3 173.988 0
0.880965 10.3569 0.35913 3 173.388 0
4.15941 8.24735 0.291218 3 172.788 0
-1.37963 12.2198 0.221056 3 172.188 0
-0.722223 12.0633 0.389544 3 171.589 0
-5.70758 1.45211 0.355797 3 170.989 0
-8.12816 4.75812 0.137812 3 170.389 0
-0.398062 -1.3959 0.449873 3 169.789 0
-0.410844 10.4986 0.324132 3 169.189 0
2.08996 9.33207 0.34938 3 168.589 0
2.14044 2.76055 0.493287 3 167.989 0
2.66142 5.83985 0.462789 3 167.39 0
2.09291 4.00443 0.469872 3 166.79 0
-7.77429 3.67926 0.397377 3 166.19 0
-4.92113 0.168971 0.235389 3 165.59 0
2.61683 1.15485 0.297468 3 164.99 0
-2.35178 -1.19803 0.431375 3 164.39 0
2.07273 10.1032 0.421792 3 163.79 0
-5.06297 -0.736679 0.680023 3 163.191 0
2.22635 5.0335 0.45279 3 162.591 0
1.44579 4.64119 0.419375 3 161.991 0
-7.51321 2.3421 0.371962 3 161.391 0
0.200844 10.2803 0.324632 3 160.791 0
-1.1296 -0.523776 0.244721 3 160.191 0
-3.33083 11.1839 0.530617 3 159.591 0
-4.24475 9.30321 0.238055 3 158.992 0
-8.534 5.43368 0.513952 3 158.392 0
-8.07635 4.31438 0.304717 3 157.792 0
-6.45664 9.95614 0.433124 3 157.192 0
-2.53758 12.252 0.533284 3 156.592 0
-9.28389 8.40389 0.262387 3 155.992 0
-4.04517 -1.2047 0.439374 3 155.392 0
-7.88808 7.04036 0.588696 3 154.793 0
-1.08075 13.0052 0.604529 3 154.193 0
-2.09646 -1.98372 0.394127 3 153.593 0
-6.92399 7.28252 0.402043 3 152.993 0
3.09549 4.72493 0.469372 3 152.393 0
-5.37881 9.64503 0.435374 3 151.793 0
-9.03164 4.37075 0.650359 3 151.193 0
-1.06573 14.0769 0.463956 3 150.594 0
3.23687 3.42527 0.783099 3 149.994 0
-9.43289 5.33203 0.390544 3 149.394 0
-5.76155 10.5304 0.463122 3 148.794 0
-3.66124 12.2608 0.584363 3 148.194 0
-6.22179 11.2685 0.405543 3 147.594 0
-8.1743 2.89127 0.486371 3 146.995 0
2.8938 0.241506 0.571031 3 146.395 0
-7.06528 6.501 0.371212 3 145.795 0
-4.00472 -2.10603 0.461872 3 145.195 0
3.106 6.72272 0.525034 3 144.595 0
0.101229 13.6832 0.739686 3 143.995 0
-8.69342 9.81576 0.53745 3 143.395 0
-1.49363 -3.0931 0.581197 3 142.796 0
-6.78755 1.51351 0.72577 3 142.196 0
-6.00137 0.53992 0.516118 3 141.596 0
2.81944 1.97093 0.54295 3 140.996 0
2.28331 12.3602 0.568698 3 140.396 0
0.452524 12.1975 0.785932 3 139.796 0
2.033 -0.898808 0.713021 3 139.196 0
2.73642 9.66003 0.375545 3 138.597 0
-1.39047 -1.35606 0.54245 3 137.997 0
5.07601 6.1602 0.541367 3 137.397 0
4.01339 4.44065 0.483037 3 136.797 0
3.86695 5.68455 0.751935 3 136.197 0
-4.49331 10.5274 0.799015 3 135.597 0
3.82864 9.65009 0.715187 3 134.997 0
3.41401 -0.812597 0.602945 3 134.398 0
-10.3243 6.03406 0.742185 3 133.798 0
0.725647 -1.52574 0.678523 3 133.198 0
1.62187 11.1909 0.755768 3 132.598 0
-8.39701 1.4498 0.884508 3 131.998 0
4.17459 0.503772 0.733019 3 131.398 0
-1.97519 -4.35882 0.769683 3 130.798 0
4.59377 3.54866 0.570614 3 130.199 0
5.65589 1.09717 0.85876 3 129.599 0
5.75181 2.78621 0.817347 3 128.999 0
-9.58255 2.89743 0.921756 3 128.399 0
5.31576 4.78099 0.856344 3 127.799 0
-0.384275 -2.5157 0.668774 3 127.199 0
-0.258574 15.2002 0.817513 3 126.599 0
1.43899 13.2165 0.631777 3 126 0
4.54136 -1.58415 0.762934 3 125.4 0
4.21842 2.09856 0.858844 3 124.8 0
5.83743 7.16558 0.717604 3 124.2 0
-6.32389 -1.65173 0.875926 3 123.6 0
-9.31979 7.28126 0.850844 3 123 0
-2.94808 -2.934 0.879675 3 122.401 0
4.85486 10.7858 0.817097 3 121.801 0
3.03468 10.8328 0.702605 3 121.201 0
1.26819 14.6683 0.787349 3 120.601 0
-9.22162 -0.344657 0.852094 3 120.001 0
-8.17241 8.53342 0.841511 3 119.401 0
2.15577 16.1813 0.966669 3 118.801 0
-5.1491 12.1055 0.906507 3 118.202 0
5.25564 -0.359351 0.648109 3 117.602 0
-10.6156 4.41134 0.902174 3 117.002 0
3.85333 12.3315 1 3 116.402 0
-11.2825 2.86704 0.7751 3 115.802 0
6.87202 5.79379 1 3 115.202 0
-6.83194 12.5248 0.812764 3 114.602 0
-4.05012 13.4134 0.629694 3 114.003 0
-0.80503 -5.62908 0.848928 3 113.403 0
-11.895 5.86404 0.828596 3 112.803 0
6.27566 -1.61103 0.962169 3 112.203 0
-7.36272 -0.0921407 0.971502 3 111.603 0
2.95449 -2.32063 0.973002 3 111.003 0
-0.433761 -4.0017 0.81143 3 110.403 0
2.97151 14.1265 1 3 109.804 0
-12.4412 4.18244 0.934755 3 109.204 0
4.00754 15.7676 0.930422 3 108.604 0
-9.38648 10.9498 0.784599 3 108.004 0
-7.56884 10.8647 1 3 107.404 0
-2.44233 -5.93311 0.81418 3 106.804 0
-5.59026 13.9653 1 3 106.204 0
-4.97892 -3.14162 0.958753 3 105.605 0
-10.431 12.7316 0.844011 3 105.005 0
-10.1873 1.14972 0.925339 3 104.405 0
-2.47464 13.7693 0.972835 3 103.805 0
-11.9916 1.22887 0.876342 3 103.205 0
4.29936 7.20497 0.758184 3 102.605 0
4.59359 -3.42387 1 3 102.005 0
-6.34452 15.8167 1 3 101.406 0
7.31033 8.58152 1 3 100.806 0
5.32429 8.8065 1 3 100.206 0
-10.155 9.32341 1 3 99.6061 0
7.17393 3.84666 0.95167 3 99.0062 0
-3.72247 -4.64716 1 3 98.4064 0
7.33733 1.89099 1 3 97.8065 0
-11.1747 11.0437 1 3 97.2067 0
8.57404 7.03149 1 3 96.6068 0
2.79614 -4.3002 1 3 96.007 0
1.16269 -3.14617 1 3 95.4071 0
-11.1972 -0.489173 1 3 94.8072 0
-2.00901 15.6898 1 3 94.2074 0
-12.1913 12.6333 0.883592 3 93.6075 0
1.21032 17.8543 0.95467 3 93.0077 0
-3.93975 15.0948 1 3 92.4078 0
-11.1465 7.57128 1 3 91.808 0
-8.18743 -1.88363 1 3 91.2081 0
-0.515905 16.9961 0.971752 3 90.6083 0
-7.54262 14.159 0.962503 3 90.0084 0
-12.1549 9.3004 1 3 89.4086 0
-8.62094 12.5477 0.969586 3 88.8087 0
-0.0877699 -8.93197 1 3 88.2089 0
-5.67871 -4.99796 0.986418 3 87.609 0
-6.91795 -3.43101 1 3 87.0091 0
-13.7121 5.6453 1 3 86.4093 0
8.96477 3.05357 1 3 85.8094 0
-1.36354 -7.39206 1 3 85.2096 0
0.979833 -5.1373 1 3 84.6097 0
2.61281 -6.2917 1 3 84.0099 0
-13.3832 2.49072 1 3 83.41 0
-6.3791 -6.85682 1 3 82.8102 0
-4.40662 -6.5263 1 3 82.2103 0
6.64276 10.4671 1 3 81.6105 0
-8.90058 -3.75206 1 3 81.0106 0
-2.76384 17.5418 1 3 80.4108 0
9.49219 -0.908695 1 3 79.8109 0
-10.1618 -2.20024 1 3 79.2111 0
-4.67555 16.9543 1 3 78.6112 0
-13.1458 7.56346 1 3 78.0113 0
-3.2199 -8.13605 1 3 77.4115 0
8.72366 5.03787 1 3 76.8116 0
-13.1739 11.026 1 3 76.2118 0
6.19159 15.7318 1 3 75.6119 0
-14.3963 0.766344 1 3 75.0121 0
-7.64109 -5.30522 1 3 74.4122 0
-15.1453 7.5465 1 3 73.8124 0
-3.65074 19.3342 1 3 73.2125 0
-1.94411 -9.67627 1 3 72.6127 0
-14.7595 3.94186 1 3 72.0128 0
-14.1601 9.28649 1 3 71.413 0
7.52945 -0.0997115 1 3 70.8131 0
-15.7716 2.21728 1 3 70.2132 0
-1.23598 18.8323 1 3 69.6134 0
6.58918 -3.54963 1 3 69.0135 0
5.85276 12.3044 1 3 68.4137 0
9.8006 8.61092 1 3 67.8138 0
-9.50019 14.3275 1 3 67.214 0
5.01037 14.1181 1 3 66.6141 0
4.45083 -5.42316 1 3 66.0143 0
-10.8738 -4.07598 1 3 65.4144 0
-5.19225 -8.46645 1 3 64.8146 0
9.16045 1.06318 1 3 64.2147 0
0.772331 -7.12653 1 3 63.6147 0
-12.1355 -2.52425 1 3 63.0146 0
6.44715 -5.54422 1 3 62.4144 0
-8.35258 -7.18109 1 3 61.8143 0
0.565885 19.7 1 3 61.2142 0
10.3961 6.20869 1 3 60.614 0
3.16479 17.8696 1 3 60.0139 0
8.20582 -6.50785 1 3 59.4138 0
-11.5889 -5.94492 1 3 58.8137 0
-9.61425 -5.6295 1 3 58.2135 0
8.29925 -2.51356 1 3 57.6134 0
-11.499 14.3868 1 3 57.0133 0
10.5906 4.21818 1 3 56.4131 0
4.26767 -7.41469 1 3 55.813 0
-12.8494 -4.3924 1 3 55.2129 0
-7.21291 17.6183 1 3 54.6128 0
-8.33972 15.9557 1 3 54.0126 0
-3.91975 -10.0094 1 3 53.4125 0
6.49512 -7.54363 1 3 52.8124 0
7.03332 13.9177 1 3 52.2122 0
2.40531 -8.2809 1 3 51.6121 0
8.62881 10.2315 1 3 51.012 0
-10.3306 16.1465 1 3 50.4119 0
-9.2044 17.7992 1 3 49.8117 0
11.6233 7.78791 1 3 49.2116 0
-14.1101 -2.83979 1 3 48.6115 0
-13.1701 -0.813611 1 3 48.0113 0
-5.56235 18.7472 1 3 47.4112 0
-10.3275 -7.4976 1 3 46.8111 0
7.83892 12.069 1 3 46.211 0
8.34185 -4.51269 1 3 45.6108 0
-15.7927 5.65434 1 3 45.0107 0
-16.1599 9.27007 1 3 44.4106 0
1.5439 -10.0885 1 3 43.8105 0
-12.321 16.3421 1 3 43.2103 0
-0.370836 -10.9118 1 3 42.6102 0
-12.3024 -7.81328 1 3 42.0101 0
10.9856 10.2215 1 3 41.4099 0
8.1842 15.5534 1 3 40.8098 0
3.53748 -9.92836 1 3 40.2097 0
-13.4731 14.7076 1 3 39.6096 0
-15.1452 -1.12851 1 3 39.0094 0
5.40857 -9.22252 1 3 38.4093 0
-15.1738 11.0103 1 3 37.8092 0
11.1181 0.255661 1 3 37.209 0
10.7863 2.22783 1 3 36.6089 0
-14.0886 12.8046 1 3 36.0088 0
9.8269 11.8503 1 3 35.4087 0
-16.4917 0.351637 1 3 34.8085 0
1.26087 -12.0683 1 3 34.2084 0
-17.1244 7.25784 1 3 33.6083 0
-7.36558 19.6122 1 3 33.0081 0
10.6929 -2.50788 1 3 32.408 0
9.01945 13.6834 1 3 31.8079 0
-13.5637 -6.26049 1 3 31.2079 0
12.4122 3.39243 1 3 30.608 0
-15.4702 14.6006 1 3 30.008 0
-16.8043 3.92977 1 3 29.408 0
5.11236 17.4156 1 3 28.808 0
12.0858 11.8915 1 3 28.208 0
10.3415 -4.47675 1 3 27.608 0
12.2177 5.38292 1 3 27.008 0
-17.748 1.91095 1 3 26.408 0
-2.64409 -11.5498 1 3 25.808 0
-17.0854 -1.61292 1 3 25.208 0
-7.16577 -8.79083 1 3 24.608 0
11.0165 13.5815 1 3 24.0081 0
2.56439 19.7773 1 3 23.4081 0
5.08432 -11.196 1 3 22.8081 0
-18.0572 5.48874 1 3 22.2081 0
-16.1881 12.734 1 3 21.6081 0
-9.14053 -9.10728 1 3 21.0081 0
-17.1737 10.9939 1 3 20.4081 0
-18.7808 3.62363 1 3 19.8081 0
-14.8244 -4.7078 1 3 19.2081 0
-19.1228 7.18124 1 3 18.6081 0
-20.0466 5.28387 1 3 18.0081 0
-18.139 8.98201 1 3 17.4082 0
-0.320766 21.4925 1 3 16.8082 0
-2.12238 20.6242 1 3 16.2082 0
-19.1528 10.706 1 3 15.6082 0
-18.2188 12.6991 1 3 15.0082 0
-11.0375 18.599 1 3 14.4082 0
-14.5839 -37.8612 1 3 13.8082 0
-10.3091 46.1317 1 3 13.2082 0
-4.17389 64.2442 1 3 12.6082 0
-10.0048 78.5154 1 3 12.0082 0
-94.3028 2.29934 1 3 11.4082 0
-82.4041 65.0919 1 3 10.8083 0
13.1438 115.923 1 3 10.2083 0
109.49 67.8715 1 3 9.60827 0
-136.031 15.1921 1 3 9.00828 0
27.856 142.486 1 3 8.40829 0
-149.389 -36.4983 1 3 7.8083 0
-55.9468 -151.938 1 3 7.20831 0
111.935 124.331 1 3 6.60832 0
68.2341 158.846 1 3 6.00833 0
157.833 83.4612 1 3 5.40834 0
132.685 -139.102 1 3 4.80835 0
186.701 14.4594 1 3 4.20835 0
155.917 -109.955 1 3 3.60835 0
-134.297 -139.322 1 3 3.00835 0
46.0843 -190.436 1 3 2.40834 0
-138.729 -140.819 1 3 1.80833 0
-119.778 158.833 1 3 1.20833 0
173.465 99.0312 1 3 0.608333 0
-185.056 -75.857 1 3 0.00833333 0
