# Supplementary material for: Study of tumor growth indicates the existence of an “immunological threshold” separating states of pro- and antitumoral peritumoral inflammation
Source: PLoS One. 2018 Nov 2;13(11):e0202823. doi: 10.1371/journal.pone.0202823 (PMC6214501; doi:10.1371/journal.pone.0202823)
Supplement: S1 Data — File containing the position and radius of particles at simulated times. A detailed description file is provided alongside the data. (ZIP) [file pone.0202823.s004.zip › minimal dataset/competent/11240.csv]

0 0 1.00003 0 7416.38 0
1.1898 -3.25922 1.00006 0 7452.29 0
5.29925 0.0735833 1.00003 0 7182.86 0
-7.99327 4.46428 1.00013 0 8289.74 0
-0.340822 -1.97192 1.00006 0 7667.17 0
-0.8228 5.22246 1.00013 0 8247.68 0
-14.8145 5.67485 1.00006 0 7591.84 0
-9.04195 -1.44292 1.00003 0 7310.76 0
-2.70278 4.54068 1.00013 0 8315.29 0
-1.17221 3.2534 1.00013 0 8230.66 0
0.225703 11.1296 1.00006 0 7619.04 0
-7.64401 6.4333 1.00013 0 8284.12 0
-8.34289 2.49513 1.00003 0 7379.98 0
-5.28179 -0.0792203 1.00006 0 7742.88 0
-4.2335 5.82777 1.00013 0 8185.28 0
-2.35329 6.50957 1.00013 0 8341.04 0
-3.1847 11.7349 1.00003 0 7365.88 0
-2.00381 8.47857 1.00006 0 7830.82 0
7.51153 4.35529 0.0616757 0 7327.23 0
1.53877 -1.28988 1.00003 0 7311.57 0
-7.29461 8.40254 1.00013 0 8183.97 0
4.11811 3.32969 1.00003 0 7293.03 0
2.93723 6.58606 1.00006 0 7749.15 0
-0.690239 -3.94115 1.00006 0 7603.08 0
-3.88381 7.79684 1.00013 0 8110.6 0
3.63631 10.524 1.00006 0 7603.39 0
-4.58297 3.85876 1.00013 0 8349.86 0
5.16681 9.23678 1.00003 0 7332.34 0
-9.52383 5.75163 1.00006 0 7731.45 0
-10.3556 10.977 1.00003 0 7303.07 0
-1.30452 12.4167 1.00003 0 7292.89 0
-0.473317 7.19169 1.00006 0 7794.95 0
-8.82496 9.68977 1.00003 0 7429.07 0
2.23825 2.648 1.00006 0 7808.91 0
-6.11333 5.1461 1.00013 0 8289.75 0
-10.9224 -2.12449 1.00003 0 7219.99 0
-9.17444 7.72056 1.00003 0 7384.4 0
-6.24598 14.3097 1.00003 0 7366.83 0
-7.51166 -2.73032 1.00003 0 7325.64 0
-4.10107 -3.33572 1.00006 0 7705.89 0
1.05715 5.90429 1.00013 0 8247.69 0
-6.46272 3.17711 1.00013 0 8239.48 0
7.5416 2.68855 1.00003 0 7184.04 0
2.10586 11.8115 1.00006 0 7719.17 0
-3.05224 2.57158 1.00013 0 8221.3 0
-3.40196 0.602545 1.00006 0 7740.47 0
-5.76391 7.11535 1.00013 0 8185.28 0
-5.41437 9.08417 1.00006 0 7752.45 0
5.51644 11.2059 1.00006 0 7534.56 0
-16.0005 8.92525 1.00006 0 7632.86 0
-3.53434 9.76607 1.00013 0 8110.61 0
0.358066 1.96614 1.00006 0 7878.74 0
-11.8862 12.2642 1.00003 0 7348.62 0
-11.7533 3.10057 1.00003 0 7316.99 0
-2.83535 13.7038 1.00003 0 7408.54 0
3.28686 8.55499 1.00003 0 7365.18 0
-14.1159 9.61261 1.00003 0 7301.47 0
-1.65409 10.4477 1.00006 0 7830.83 0
-8.12605 13.628 1.00003 0 7233.91 0
-5.06498 11.0533 1.00006 0 7813.68 0
0.707555 3.93527 1.00006 0 7808.92 0
-12.1029 1.13135 1.00003 0 7246.9 0
-0.606505 16.355 1.00003 0 7227.27 0
-4.93239 1.88965 1.00006 0 7795.79 0
-0.123741 9.16055 1.00006 0 7794.96 0
2.58752 4.61686 1.00006 0 7792 0
-5.98126 -4.01725 1.00003 0 7277.12 0
-7.75098 15.6266 1.00003 0 7286.47 0
-6.94495 10.3716 1.00006 0 7752.46 0
-10.2228 1.81326 1.00006 0 7750.46 0
1.4068 7.87325 1.00006 0 7749.16 0
-8.69248 0.52634 1.00003 0 7335.91 0
-1.52178 1.28421 1.00006 0 7740.48 0
5.86606 13.1746 1.00003 0 7224.81 0
-12.9346 6.35673 1.00003 0 7246.15 0
4.33597 14.4623 1.00006 0 7719.18 0
3.76867 1.36045 1.00006 0 7706.29 0
-3.75142 -1.36656 1.00006 0 7667.18 0
4.46768 5.29882 1.00003 0 7259.07 0
0.575502 13.0988 1.00006 0 7619.05 0
2.45564 13.7807 1.00006 0 7617.34 0
3.98584 12.4931 1.00006 0 7608.6 0
-12.5851 8.3258 1.00006 0 7591.84 0
-12.2356 10.295 1.00003 0 7429.07 0
-1.87128 -0.684703 1.00003 0 7416.39 0
-10.705 9.00783 1.00003 0 7384.41 0
-9.87347 3.78253 1.00003 0 7379.98 0
-0.955342 14.3858 1.00003 0 7366.84 0
-4.71534 13.0221 1.00003 0 7365.89 0
1.75643 9.84242 1.00003 0 7365.19 0
-10.0061 12.9461 1.00003 0 7348.63 0
-6.81224 1.20804 1.00003 0 7335.92 0
7.04691 9.9186 1.00003 0 7332.35 0
6.34794 5.98017 1.00003 0 7327.24 0
-5.63164 -2.04835 1.00003 0 7325.65 0
-9.39186 -3.4119 1.00003 0 7319.03 0
3.41917 -0.608585 1.00003 0 7311.58 0
5.64885 2.04236 1.00003 0 7308.83 0
-8.47548 11.6589 1.00003 0 7303.08 0
-2.2209 -2.65382 1.00003 0 7297.62 0
5.9915 4.01238 1.00003 0 7293.03 0
-7.16193 -0.761127 1.00003 0 7277.13 0
-4.36573 14.9913 1.00003 0 7266.3 0
4.81715 7.26769 1.00003 0 7259.08 0
-11.404 5.06977 1.00003 0 7246.91 0
-11.0545 7.03877 1.00003 0 7246.16 0
-2.486 15.673 1.00003 0 7234.15 0
-6.59556 12.3405 1.00003 0 7233.92 0
-9.63604 14.9394 1.00003 0 7229.48 0
0.924496 15.068 1.00003 0 7224.82 0
-13.284 4.38786 1.00003 0 7222.35 0
-13.6332 2.41867 1.00003 0 7217.57 0
6.69733 7.9495 1.00003 0 7214.97 0
-10.5724 -0.155357 1.00003 0 7211.9 0
1.88868 0.678786 1.00003 0 7205.94 0
-14.4651 7.64361 1.00003 0 7172.43 0
-11.8229 0.0679782 0.0932295 3 207.78 0
5.89217 0.984728 0.0839794 3 205.38 0
-10.5066 -3.18557 0.0848961 3 204.181 0
-3.63625 15.9116 0.0744792 3 203.581 0
-5.46245 15.0837 0.101396 3 201.781 0
-11.6351 0.136095 0.0954796 3 201.181 0
2.54946 -1.15174 0.0220619 3 198.182 0
-3.50136 16.0663 0.0893128 3 197.582 0
-15.5218 7.95054 0.080646 3 196.982 0
-5.50347 15.5004 0.245305 3 196.382 0
0.495985 -4.2777 0.224973 3 195.783 0
-15.3527 7.04726 0.0454787 3 195.183 0
5.97289 0.875612 0.0442287 3 194.583 0
-11.5955 0.00786566 0.0352286 3 193.383 0
-1.76019 -4.47075 0.17906 3 192.183 0
-1.69062 16.4104 0.0763959 3 191.584 0
7.08875 3.79707 0.128313 3 190.984 0
-15.5197 6.80803 0.192059 3 190.384 0
6.80065 1.71331 0.197641 3 189.784 0
-5.60788 15.1613 0.0633957 3 189.184 0
-14.5752 4.4051 0.175476 3 188.584 0
-3.23595 -4.244 0.144145 3 187.385 0
-15.6505 7.23955 0.244638 3 186.785 0
-8.28747 -3.52476 0.0608123 3 186.185 0
2.74614 -1.68965 0.247305 3 185.585 0
-11.1371 13.1303 0.0764793 3 184.985 0
-6.64982 15.3665 0.127397 3 184.385 0
-5.85242 15.3666 0.127813 3 183.786 0
-11.4187 -1.02524 0.206391 3 183.186 0
2.18092 -2.41661 0.287385 3 182.586 0
-10.0651 13.988 0.0442287 3 181.986 0
-3.34088 16.4928 0.181893 3 181.386 0
6.66799 11.8372 0.313383 3 180.786 0
6.79723 11.2116 0.233972 3 180.186 0
-14.0098 3.50045 0.133729 3 179.587 0
-15.2603 9.8479 0.16806 3 178.987 0
5.60354 14.416 0.229223 3 178.387 0
0.238786 17.5079 0.428958 3 177.787 0
-2.92097 -3.6577 0.217807 3 177.187 0
-9.06151 16.295 0.467539 3 176.587 0
-4.79589 -4.3523 0.214224 3 175.987 0
-12.7015 11.3929 0.179559 3 175.388 0
2.27483 15.1214 0.266053 3 174.788 0
7.1657 11.0693 0.153061 3 174.188 0
6.61238 1.27162 0.210474 3 173.588 0
6.30213 0.885245 0.283219 3 172.988 0
3.02093 15.0559 0.30955 3 172.388 0
-4.38618 -4.51156 0.192475 3 171.788 0
-14.2308 11.0104 0.400127 3 171.189 0
-7.28703 -4.01763 0.285552 3 170.589 0
-15.9466 6.42173 0.327215 3 169.989 0
-11.9452 -0.871097 0.332965 3 169.389 0
-6.07014 -5.36485 0.337048 3 168.789 0
7.14495 4.72126 0.35638 3 168.189 0
0.276562 -4.65132 0.191809 3 167.589 0
-2.89288 16.9481 0.336965 3 166.99 0
-6.23595 15.6677 0.359213 3 166.39 0
-13.4819 10.7689 0.319549 3 165.79 0
-11.7603 -0.210854 0.184559 3 165.19 0
-14.5645 1.28037 0.465205 3 164.59 0
6.81579 12.3738 0.242722 3 163.99 0
-16.5122 6.12717 0.308383 3 163.391 0
-9.41459 17.2134 0.411793 3 162.791 0
6.77226 0.200344 0.478621 3 162.191 0
-6.7555 -5.77751 0.455956 3 161.591 0
7.43709 6.80255 0.300384 3 160.991 0
-10.9044 14.9065 0.251638 3 160.391 0
-13.5259 -2.42854 0.395127 3 159.791 0
-2.36561 18.1167 0.598862 3 159.192 0
5.51848 14.9568 0.245055 3 158.592 0
-15.1091 2.33556 0.451456 3 157.992 0
8.23818 1.50523 0.371879 3 157.392 0
-10.8023 -3.38288 0.237222 3 156.792 0
-17.3534 8.25367 0.509286 3 156.192 0
6.00103 -1.2683 0.505869 3 155.592 0
8.06484 7.46245 0.451873 3 154.993 0
-13.6256 0.876403 0.5372 3 154.393 0
-2.08586 -4.06624 0.310883 3 153.793 0
2.74967 -3.57339 0.565198 3 153.193 0
-3.94422 16.3591 0.431708 3 152.593 0
7.96159 8.62709 0.434874 3 151.993 0
-3.71119 -4.74171 0.448873 3 151.393 0
6.47713 14.6874 0.631193 3 150.794 0
8.77881 8.12612 0.523701 3 150.194 0
7.99619 4.10791 0.48787 3 149.594 0
3.82762 -3.7314 0.522201 3 148.994 0
-16.2251 5.44639 0.427625 3 148.394 0
-10.9024 14.1428 0.477621 3 147.794 0
3.64939 15.6829 0.402543 3 147.194 0
-7.17468 -4.91439 0.483537 3 146.595 0
-3.71579 17.3418 0.575447 3 145.995 0
-11.5614 -3.512 0.512202 3 145.395 0
9.07968 2.09461 0.647442 3 144.795 0
-12.3552 -0.252849 0.40296 3 144.195 0
2.89227 17.7294 0.532451 3 143.595 0
-2.67826 -4.69644 0.555282 3 142.995 0
-1.14371 17.9004 0.632777 3 142.396 0
-8.10588 -4.35747 0.581947 3 141.796 0
4.80935 -1.68847 0.740602 3 141.196 0
1.15807 -4.83302 0.571114 3 140.596 0
-1.94485 17.0821 0.510452 3 139.996 0
-1.60571 -5.46914 0.766934 3 139.396 0
7.3828 1.07279 0.587947 3 138.797 0
8.6417 9.50241 0.648692 3 138.197 0
-6.00287 -6.63393 0.681856 3 137.597 0
8.32536 10.5887 0.44179 3 136.997 0
-8.32044 17.211 0.683523 3 136.397 0
-15.3973 10.6984 0.667524 3 135.797 0
-14.5933 0.1148 0.689606 3 135.197 0
7.73032 5.33841 0.49487 3 134.598 0
8.36182 6.34956 0.700605 3 133.998 0
-14.8134 3.59061 0.653108 3 133.398 0
-0.00368116 -5.64731 0.838595 3 132.798 0
0.977004 16.7732 0.610528 3 132.198 0
8.90462 5.01309 0.723603 3 131.598 0
7.59032 13.4441 0.746602 3 130.998 0
-17.6336 9.57208 0.753268 3 130.399 0
3.46798 -2.43236 0.753518 3 129.799 0
-13.4657 11.7446 0.659941 3 129.199 0
-1.59442 19.1425 0.684523 3 128.599 0
-15.8849 4.38357 0.666774 3 127.999 0
-12.2912 14.0951 0.875676 3 127.399 0
-12.5171 -2.40821 0.612195 3 126.799 0
-11.313 -4.79382 0.774683 3 126.2 0
9.9589 9.98516 0.756434 3 125.6 0
-8.08841 -5.595 0.649609 3 125 0
5.81278 16.0207 0.857927 3 124.4 0
-16.1474 2.98137 0.760767 3 123.8 0
1.63428 18.0324 0.760684 3 123.2 0
9.42409 11.3818 0.739936 3 122.6 0
-9.67148 -5.34059 0.94842 3 122.001 0
6.70815 -2.31126 0.752101 3 121.401 0
-14.7019 -3.21799 0.832845 3 120.801 0
7.86504 11.8357 0.884008 3 120.201 0
10.3195 0.859498 0.743019 3 119.601 0
-7.39105 -6.76276 0.706105 3 119.001 0
-3.32548 18.7444 0.548949 3 118.401 0
10.98 11.1596 0.797931 3 117.802 0
9.12228 3.52246 0.780933 3 117.202 0
-5.28693 16.6305 0.880092 3 116.602 0
-13.8981 13.2723 0.930005 3 116.002 0
2.45932 16.3179 0.944671 3 115.402 0
-15.4261 12.2467 0.869343 3 114.802 0
4.80855 -5.19647 0.906507 3 114.203 0
-6.74899 17.8134 1 3 113.603 0
-13.3419 -1.12735 0.903924 3 113.003 0
-1.74224 -7.16887 0.921839 3 112.403 0
-17.6169 6.78755 0.976918 3 111.803 0
4.24572 16.8668 0.922089 3 111.203 0
8.75927 0.355485 0.889925 3 110.603 0
-12.1126 15.7578 0.764184 3 110.004 0
-15.9814 1.30635 0.883508 3 109.404 0
10.1457 8.37762 0.86676 3 108.804 0
5.30219 -3.35378 1 3 108.204 0
2.90447 -5.12946 1 3 107.604 0
-4.82318 -5.55235 0.919423 3 107.004 0
8.62799 -4.44214 0.986668 3 106.404 0
-18.911 3.5937 0.852177 3 105.805 0
9.30407 13.0676 0.950587 3 105.205 0
-17.5106 4.79499 0.994334 3 104.605 0
-3.10956 -6.05782 0.841595 3 104.005 0
7.5394 -0.91549 0.871926 3 103.405 0
5.72509 18.0957 1 3 102.805 0
-19.1746 10.2973 0.923922 3 102.205 0
-16.9887 11.2039 1 3 101.606 0
-10.6118 16.6087 0.932588 3 101.006 0
-17.7188 2.16354 0.995334 3 100.406 0
-4.4396 -7.43263 1 3 99.806 0
-15.4562 14.2183 0.868676 3 99.2062 0
-6.15525 -8.20113 0.864343 3 98.6063 0
-11.993 17.9124 0.935505 3 98.0065 0
-3.86275 20.1832 0.986668 3 97.4066 0
0.025089 20.9298 1 3 96.8068 0
-15.2237 -1.45011 1 3 96.2069 0
-15.4387 16.2195 0.91434 3 95.607 0
10.0571 6.49981 1 3 95.0072 0
-8.96645 -7.03627 0.889341 3 94.4073 0
8.0682 15.1236 1 3 93.8075 0
4.07218 -6.95382 1 3 93.2076 0
-4.84892 18.4594 1 3 92.6078 0
-7.97331 -8.65547 1 3 92.0079 0
-13.8023 15.2162 1 3 91.4081 0
-10.8769 -6.8688 1 3 90.8082 0
10.0234 -1.04913 1 3 90.2084 0
-19.0445 0.673213 1 3 89.6085 0
7.40271 17.0087 1 3 89.0087 0
3.89012 18.8894 1 3 88.4088 0
-6.62428 -10.0997 0.977085 3 87.809 0
11.9014 -0.364276 1 3 87.2091 0
10.5648 4.56715 1 3 86.6092 0
10.6554 2.5699 1 3 86.0094 0
-20.5546 7.23804 1 3 85.4095 0
-13.0216 -3.94834 1 3 84.8097 0
-12.6859 -5.91954 1 3 84.2098 0
-1.96941 20.7867 1 3 83.61 0
-20.249 2.26932 1 3 83.0101 0
5.98989 -6.62757 0.944837 3 82.4103 0
-18.8649 8.32171 1 3 81.8104 0
11.6442 9.49047 1 3 81.2106 0
2.0755 -6.94689 1 3 80.6107 0
12.3861 3.56744 1 3 80.0109 0
-14.6855 -5.05411 1 3 79.411 0
9.48184 16.5373 1 3 78.8111 0
6.67601 -4.80753 1 3 78.2113 0
-10.1431 18.4967 1 3 77.6114 0
9.17106 18.5125 1 3 77.0116 0
-11.638 19.8221 1 3 76.4117 0
-8.24705 19.1338 1 3 75.8119 0
-16.8937 -0.351845 1 3 75.212 0
11.2479 12.9372 1 3 74.6122 0
10.3353 14.7212 1 3 74.0123 0
0.12166 18.9326 1 3 73.4125 0
12.2955 5.5659 1 3 72.8126 0
13.2852 10.6321 1 3 72.2128 0
-2.89947 -8.70863 1 3 71.6129 0
11.791 7.49612 1 3 71.0131 0
-8.97553 -10.386 1 3 70.4132 0
1.97667 19.7594 1 3 69.8133 0
-9.74452 20.46 1 3 69.2135 0
-17.0268 13.2061 1 3 68.6136 0
7.35677 -8.25694 1 3 68.0138 0
-5.06878 -11.4106 1 3 67.4139 0
-0.949537 -9.15151 1 3 66.8141 0
12.4082 1.57027 1 3 66.2142 0
0.404947 23.1414 1 3 65.6144 0
8.60218 -2.45602 1 3 65.0145 0
-22.1475 2.89722 1 3 64.4147 0
1.84567 21.7548 1 3 63.8147 0
7.95098 -6.34737 1 3 63.2146 0
-13.7983 17.2132 1 3 62.6145 0
9.91172 -5.95941 1 3 62.0143 0
5.36904 -8.47273 1 3 61.4142 0
-9.97203 -8.65209 1 3 60.8141 0
-13.1408 21.1534 1 3 60.214 0
14.1292 2.58891 1 3 59.6138 0
13.9442 6.69297 1 3 59.0137 0
-6.35212 19.7733 1 3 58.4136 0
-3.45629 22.1263 1 3 57.8134 0
0.14911 -7.48295 1 3 57.2133 0
3.63837 20.8715 1 3 56.6132 0
-19.2901 5.68908 1 3 56.0131 0
-20.6548 4.22787 1 3 55.4129 0
10.58 -4.07455 1 3 54.8128 0
-4.75898 -9.43638 1 3 54.2127 0
1.14694 -9.21461 1 3 53.6125 0
-13.5358 19.1926 1 3 53.0124 0
-21.736 0.93302 1 3 52.4123 0
-7.84801 21.0939 1 3 51.8122 0
11.4696 16.3682 1 3 51.212 0
-20.7812 9.2252 1 3 50.6119 0
-5.35582 21.5029 1 3 50.0118 0
5.49333 20.0812 1 3 49.4116 0
-12.5792 -7.91603 1 3 48.8115 0
-11.6749 -9.69901 1 3 48.2114 0
-17.0668 15.2051 1 3 47.6113 0
12.3773 14.5861 1 3 47.0111 0
7.32924 19.2881 1 3 46.411 0
-15.542 18.1881 1 3 45.8109 0
-18.7389 12.1715 1 3 45.2108 0
14.0708 4.64564 1 3 44.6106 0
-16.9888 -2.38748 1 3 44.0105 0
6.53061 -10.1009 1 3 43.4104 0
-15.2801 20.1707 1 3 42.8102 0
-18.7784 14.1715 1 3 42.2101 0
3.0758 -8.68606 1 3 41.61 0
-20.8748 11.2218 1 3 41.0099 0
0.0474481 -10.8852 1 3 40.4097 0
-3.19691 -10.685 1 3 39.8096 0
-14.3715 -7.02879 1 3 39.2095 0
3.63841 22.8716 1 3 38.6093 0
-18.9878 16.1592 1 3 38.0092 0
-17.2755 17.1928 1 3 37.4091 0
13.448 8.63014 1 3 36.809 0
-9.20399 22.5642 1 3 36.2088 0
13.2243 12.6308 1 3 35.6087 0
-16.5528 -4.33766 1 3 35.0086 0
-1.55448 22.7427 1 3 34.4084 0
2.48243 -10.7033 1 3 33.8083 0
4.42637 -10.2366 1 3 33.2082 0
9.31882 -7.86948 1 3 32.6081 0
-20.5671 -0.689567 1 3 32.0079 0
15.1491 9.68044 1 3 31.4079 0
-20.5202 13.1901 1 3 30.8079 0
-18.6601 -1.2888 1 3 30.208 0
-18.4615 -3.74079 1 3 29.608 0
-17.2717 19.1924 1 3 29.008 0
-3.51192 -12.6659 1 3 28.408 0
-11.2419 21.7814 1 3 27.808 0
5.47508 22.0805 1 3 27.208 0
-14.885 22.1307 1 3 26.608 0
-4.95587 23.4624 1 3 26.008 0
-20.1323 -2.64166 1 3 25.408 0
-6.85281 22.8291 1 3 24.808 0
13.8301 0.164405 1 3 24.208 0
15.7213 5.77518 1 3 23.6081 0
11.5619 -2.33412 1 3 23.0081 0
2.11882 24.1703 1 3 22.4081 0
-23.6349 1.56089 1 3 21.8081 0
-3.05602 24.0859 1 3 21.2081 0
-1.64552 -11.9481 1 3 20.6081 0
14.3511 14.2861 1 3 20.0081 0
-14.2416 -9.02616 1 3 19.4081 0
-1.17189 24.6979 1 3 18.8081 0
-19.0265 18.1589 1 3 18.2081 0
-21.9193 5.77692 1 3 17.6082 0
0.653101 25.5311 1 3 17.0082 0
-16.2384 -6.3128 1 3 16.4082 0
-6.96337 -12.0485 1 3 15.8082 0
1.19751 -12.5208 1 3 15.2082 0
15.8154 3.66744 1 3 14.6082 0
-16.1084 -8.30851 1 3 14.0082 0
-10.8237 23.737 1 3 13.4082 0
7.362 21.4163 1 3 12.8082 0
-8.93288 -12.3965 1 3 12.2082 0
-10.6871 -11.4367 1 3 11.6082 0
-18.1473 -5.71593 1 3 11.0083 0
-8.07247 24.4126 1 3 10.4083 0
-9.78402 25.4454 1 3 9.80827 0
-22.3884 8.03489 1 3 9.20828 0
14.9857 11.6824 1 3 8.60829 0
-12.7341 23.1114 1 3 8.0083 0
-13.3377 -10.8102 1 3 7.40831 0
3.19686 -12.5707 1 3 6.80832 0
11.1462 18.3407 1 3 6.20832 0
-12.4609 42.6934 1 3 5.60833 0
-69.8912 -54.3191 1 3 5.00834 0
-30.8403 107.483 1 3 4.40835 0
-86.7508 104.518 1 3 3.80836 0
124.652 95.3404 1 3 3.20835 0
135.93 -107.011 1 3 2.60834 0
87.4544 161.146 1 3 2.00833 0
188.995 -35.1978 1 3 1.40833 0
196.941 14.4658 1 3 0.808333 0
-182.668 81.0461 1 3 0.208333 0
