# Supplementary material for: Study of tumor growth indicates the existence of an “immunological threshold” separating states of pro- and antitumoral peritumoral inflammation
Source: PLoS One. 2018 Nov 2;13(11):e0202823. doi: 10.1371/journal.pone.0202823 (PMC6214501; doi:10.1371/journal.pone.0202823)
Supplement: S1 Data — File containing the position and radius of particles at simulated times. A detailed description file is provided alongside the data. (ZIP) [file pone.0202823.s004.zip › minimal dataset/competent/9060.csv]

0 0 1.00003 0 5244.89 0
1.24331 -3.22695 1.00006 0 5280.8 0
5.27855 0.195377 1.00003 0 5011.37 0
-8.10722 4.29194 1.00013 0 6112.82 0
-0.315116 -1.97393 1.00006 0 5495.68 0
-14.4118 -0.32502 1.00003 0 5203.95 0
-0.955358 5.20815 1.00013 0 6073.1 0
-15.4336 5.3066 1.00006 0 5420.35 0
-9.02537 -1.63657 1.00003 0 5139.27 0
-2.82003 4.48499 1.00013 0 6136.95 0
-1.26146 3.23177 1.00013 0 6057.02 0
-11.8656 13.9799 1.00003 0 5057.98 0
-0.0373486 11.137 1.00006 0 5447.55 0
8.06116 6.84706 1.00006 0 5480.59 0
-7.80144 6.26838 1.00013 0 6107.51 0
-8.41297 2.316 1.00003 0 5208.49 0
-5.29649 -0.190766 1.00006 0 5571.39 0
-4.37829 5.73833 1.00013 0 6013.79 0
-2.514 6.4614 1.00013 0 6161.27 0
-12.5065 -0.932252 1.00003 0 5046.07 0
-3.4606 11.6671 1.00003 0 5194.39 0
-2.20805 8.43762 1.00006 0 5659.33 0
7.75497 4.87078 1.00003 0 5155.74 0
-0.678254 18.3191 1.00003 0 5062.65 0
1.54952 -1.25089 1.00003 0 5140.08 0
-14.1837 11.0699 1.00003 0 5050.61 0
-7.49539 8.24439 1.00013 0 6012.48 0
4.02617 3.4247 1.00003 0 5121.54 0
2.77341 6.6541 1.00006 0 5577.66 0
-0.621128 -3.94998 1.00006 0 5431.59 0
-4.07262 7.71463 1.00013 0 5939.11 0
3.38541 10.6075 1.00006 0 5431.9 0
-4.68429 3.76198 1.00013 0 6169.6 0
4.94349 9.35396 1.00003 0 5160.85 0
-9.66601 5.54502 1.00006 0 5559.96 0
-10.6126 10.7505 1.00003 0 5131.58 0
-1.59612 12.3902 1.00003 0 5121.4 0
-0.649417 7.1843 1.00006 0 5623.46 0
-9.05414 9.49757 1.00003 0 5257.58 0
2.16152 2.7018 1.00006 0 5637.42 0
-6.24281 5.01511 1.00013 0 6112.83 0
-10.8899 -2.35925 1.00003 0 5048.5 0
-9.36014 7.52151 1.00003 0 5212.91 0
-6.5779 14.1731 1.00003 0 5195.34 0
-7.46716 -2.88996 1.00003 0 5154.15 0
-7.77334 -4.86614 1.00003 0 5147.53 0
-4.04399 -3.42041 1.00006 0 5534.4 0
8.67345 10.8001 1.00003 0 5043.47 0
0.909117 5.93135 1.00013 0 6073.11 0
-4.40728 16.8729 1.00003 0 5094.8 0
-6.54886 3.03879 1.00013 0 6065.35 0
7.44904 2.89449 1.00003 0 5012.55 0
1.82713 11.8602 1.00006 0 5547.68 0
-3.12589 2.50859 1.00013 0 6048.18 0
-3.43179 0.532316 1.00006 0 5568.98 0
-5.93696 6.99127 1.00013 0 6013.79 0
-5.63097 8.96767 1.00006 0 5580.96 0
2.43885 15.8126 1.00006 0 5445.85 0
8.36734 8.82341 1.00006 0 5437.1 0
-2.48543 -4.67331 1.00006 0 5442.56 0
5.25021 11.3299 1.00006 0 5363.07 0
-16.2513 8.1267 1.00006 0 5461.37 0
-3.76642 9.69073 1.00013 0 5939.12 0
3.10807 -2.50398 1.00006 0 5406.01 0
0.296957 1.97876 1.00006 0 5707.25 0
-12.1715 12.0036 1.00003 0 5177.13 0
-12.4255 3.03313 1.00003 0 5145.5 0
-3.15461 13.6432 1.00003 0 5237.05 0
3.07962 8.63054 1.00003 0 5193.69 0
-14.4895 9.09361 1.00003 0 5129.98 0
-1.90204 10.4138 1.00006 0 5659.34 0
-8.44231 13.4501 1.00003 0 5062.42 0
-5.32512 10.9439 1.00006 0 5642.19 0
0.603007 3.95498 1.00006 0 5637.43 0
-12.2005 1.0441 1.00003 0 5075.41 0
-0.984127 16.3428 1.00003 0 5055.78 0
9.00755 1.64115 1.00003 0 5137.33 0
-4.9902 1.78565 1.00006 0 5624.3 0
-0.343333 9.16068 1.00006 0 5623.47 0
2.4677 4.67798 1.00006 0 5620.51 0
-12.8128 -2.90826 1.00003 0 5040.4 0
-5.90875 -4.14348 1.00003 0 5105.63 0
-4.35032 -5.39679 1.00003 0 5126.12 0
-17.2009 6.24231 1.00003 0 5163.38 0
-8.13649 15.4261 1.00003 0 5114.98 0
-7.18977 10.2207 1.00006 0 5580.97 0
-10.2775 1.59299 1.00006 0 5578.97 0
-15.9395 2.4478 1.00003 0 5050.85 0
1.21513 7.90746 1.00006 0 5577.67 0
-6.27191 16.1496 1.00003 0 5145.57 0
-8.71903 0.33948 1.00003 0 5164.42 0
-1.56717 1.25564 1.00006 0 5568.99 0
5.55629 13.3064 1.00003 0 5053.32 0
7.1148 12.0531 1.00003 0 5067.12 0
-13.4371 5.42558 1.00003 0 5074.66 0
3.9977 14.5596 1.00006 0 5547.69 0
3.71988 1.44865 1.00006 0 5534.8 0
1.8573 -6.97876 1.00003 0 5004.74 0
4.97227 -1.78095 1.00003 0 5034.44 0
-3.73796 -1.44405 1.00006 0 5495.69 0
4.3322 5.401 1.00003 0 5087.58 0
-18.8084 5.05306 1.00003 0 5000.93 0
0.268403 13.1132 1.00006 0 5447.56 0
2.13305 13.8361 1.00006 0 5445.85 0
0.937575 -5.20317 1.00003 0 5028.1 0
3.69157 12.5833 1.00006 0 5437.11 0
5.86221 15.2828 1.00006 0 5431.91 0
2.80169 -4.48041 1.00006 0 5431.59 0
-12.7828 8.0517 1.00006 0 5420.35 0
7.14296 0.918358 1.00006 0 5406.02 0
7.42082 14.0294 1.00006 0 5363.08 0
6.83723 -1.058 1.00006 0 5280.81 0
-12.4771 10.0272 1.00003 0 5257.58 0
-1.8735 -0.72079 1.00003 0 5244.9 0
-7.83034 17.4024 1.00003 0 5237.06 0
-10.9186 8.77428 1.00003 0 5212.92 0
-9.97181 3.56877 1.00003 0 5208.49 0
-17.0413 4.11671 1.00003 0 5203.96 0
-1.29009 14.3664 1.00003 0 5195.35 0
-5.0191 12.9203 1.00003 0 5194.4 0
1.52111 9.88374 1.00003 0 5193.7 0
-10.3068 12.7267 1.00003 0 5177.14 0
-6.85472 1.06255 1.00003 0 5164.43 0
-15.896 12.1024 1.00003 0 5163.39 0
6.8088 10.0767 1.00003 0 5160.86 0
6.19644 6.12398 1.00003 0 5155.75 0
-5.60245 -2.16704 1.00003 0 5154.16 0
-9.33154 -3.61297 1.00003 0 5147.54 0
-11.5603 15.9565 1.00003 0 5145.58 0
-16.246 0.47172 1.00003 0 5145.51 0
3.41383 -0.527682 1.00003 0 5140.09 0
-9.65702 -5.58596 1.00003 0 5139.28 0
5.58459 2.17147 1.00003 0 5137.34 0
-8.74818 11.4739 1.00003 0 5131.59 0
-16.2024 10.126 1.00003 0 5129.99 0
-2.17965 -2.69697 1.00003 0 5126.13 0
5.8905 4.14784 1.00003 0 5121.54 0
0.880389 17.0656 1.00003 0 5121.41 0
-18.0327 9.03528 1.00003 0 5114.99 0
-7.1609 -0.913808 1.00003 0 5105.64 0
-4.71324 14.8964 1.00003 0 5094.81 0
4.63804 7.37746 1.00003 0 5087.59 0
-11.5304 4.82172 1.00003 0 5075.42 0
-11.2246 6.79793 1.00003 0 5074.67 0
4.30277 16.5363 1.00003 0 5067.12 0
-2.84876 15.6196 1.00003 0 5062.66 0
-6.88369 12.1971 1.00003 0 5062.43 0
-10.0011 14.7029 1.00003 0 5057.99 0
-2.54268 17.5958 1.00003 0 5055.78 0
0.574554 15.0896 1.00003 0 5053.33 0
-14.3318 3.63764 1.00003 0 5050.86 0
-9.69512 16.6794 1.00003 0 5050.62 0
-11.2156 -4.33261 1.00003 0 5048.51 0
-14.1056 1.65044 1.00003 0 5046.08 0
6.50269 8.1003 1.00003 0 5043.48 0
-10.5832 -0.383129 1.00003 0 5040.41 0
1.85555 0.72557 1.00003 0 5034.45 0
-6.21448 -6.11987 1.00003 0 5028.11 0
9.31351 3.61772 1.00003 0 5012.56 0
10.8739 2.36 1.00003 0 5011.38 0
-0.92717 -5.92629 1.00003 0 5004.75 0
-14.5385 7.09416 1.00003 0 5000.94 0
-17.0953 7.54604 0.0202287 3 218.985 0
-12.7711 11.0848 0.0970633 3 214.186 0
-16.7821 3.08982 0.0540625 3 207.588 0
6.99142 15.0904 0.0348957 3 202.789 0
-5.41635 16.708 0.0154783 3 201.589 0
0.442433 18.5255 0.138396 3 200.389 0
8.73774 4.49747 0.0508122 3 199.19 0
-7.19877 -5.74767 0.0417283 3 198.59 0
-2.76133 -5.7435 0.0990635 3 197.99 0
8.13987 12.9002 0.182976 3 197.39 0
8.1516 5.82166 0.0198117 3 196.79 0
-17.1787 1.06115 0.101313 3 196.19 0
-2.05508 -5.71484 0.0458957 3 194.991 0
-8.52077 -5.73359 0.144979 3 194.391 0
2.80416 16.7832 0.0363948 3 193.791 0
-10.837 16.8596 0.136396 3 193.191 0
1.90492 16.7449 0.0504791 3 192.591 0
8.29997 11.7896 0.049729 3 191.991 0
-1.63881 19.3327 0.293968 3 191.392 0
-12.7299 13.1 0.225723 3 190.192 0
0.509653 18.1998 0.191559 3 189.592 0
-3.46505 -6.14676 0.0948131 3 188.992 0
-5.49379 16.9084 0.0873124 3 187.792 0
-9.04882 17.779 0.132813 3 187.193 0
0.0677592 -6.67493 0.208641 3 186.593 0
-17.1154 7.38067 0.137063 3 185.993 0
2.70144 16.9524 0.159978 3 185.393 0
8.25761 0.751964 0.12673 3 184.793 0
-12.1937 -3.82294 0.102647 3 184.193 0
0.272291 -6.25703 0.183476 3 183.593 0
7.10432 15.4513 0.165811 3 182.994 0
8.43405 12.0988 0.210557 3 182.394 0
-7.34133 -6.30038 0.141229 3 181.794 0
5.35148 17.0746 0.17581 3 181.194 0
-8.86265 18.303 0.322883 3 180.594 0
-13.7357 -1.50201 0.349964 3 179.994 0
9.30584 9.70094 0.157728 3 179.394 0
8.3001 14.8109 0.176893 3 178.795 0
-10.9449 -5.59059 0.287635 3 178.195 0
-3.1103 -5.83036 0.249138 3 177.595 0
6.18009 -2.13264 0.179393 3 176.995 0
-10.6892 16.9368 0.0238949 3 176.395 0
-9.49171 18.0208 0.322966 3 175.795 0
-17.4293 10.091 0.214807 3 175.195 0
-18.5723 10.2442 0.323633 3 174.596 0
2.84939 -5.75719 0.254054 3 173.996 0
-2.05464 18.8623 0.333299 3 173.396 0
-15.6836 -0.744715 0.328632 3 172.796 0
2.1565 -5.5833 0.26972 3 172.196 0
-12.3852 15.0719 0.17631 3 171.596 0
-6.36606 17.5075 0.360963 3 170.997 0
-13.5287 12.2556 0.349964 3 170.397 0
8.98726 7.69725 0.210807 3 169.797 0
1.00704 -7.99675 0.323215 3 169.197 0
9.46892 7.98798 0.349964 3 168.597 0
-17.3336 7.62716 0.186059 3 167.997 0
5.80267 16.6925 0.40796 3 167.397 0
5.07243 -3.14999 0.234639 3 166.798 0
0.47318 18.9574 0.292801 3 166.198 0
2.22548 17.1364 0.337298 3 165.598 0
2.24463 17.8229 0.349964 3 164.998 0
-5.66846 17.3569 0.349964 3 164.399 0
-17.8724 10.5976 0.457956 3 163.799 0
-14.45 -1.70956 0.375212 3 163.199 0
-10.9234 17.3452 0.342798 3 162.599 0
8.77623 5.72427 0.330882 3 161.999 0
-20.3579 3.23367 0.349964 3 161.399 0
-13.1825 13.6812 0.349964 3 160.799 0
-6.78297 18.2561 0.349964 3 160.2 0
11.8968 1.4789 0.349964 3 159.6 0
8.77621 12.7731 0.412126 3 159 0
-7.71675 -6.13189 0.26222 3 158.4 0
5.778 -2.94996 0.414209 3 157.8 0
-14.1901 -2.49188 0.429541 3 157.2 0
9.16563 5.05249 0.419709 3 156.6 0
6.62625 -2.63224 0.48937 3 156.001 0
-3.84754 18.195 0.425708 3 155.401 0
4.28298 -3.70243 0.454123 3 154.801 0
3.04183 -6.33058 0.349964 3 154.201 0
-9.5379 18.9326 0.560948 3 153.601 0
9.92457 8.77674 0.558865 3 153.001 0
-18.5453 6.37861 0.349964 3 152.401 0
-10.2043 -6.82003 0.349964 3 151.802 0
-8.42911 -6.5141 0.532367 3 151.202 0
-1.13481 20.5195 0.452123 3 150.602 0
-5.47043 19.3308 0.413126 3 150.002 0
-1.03542 19.6742 0.398627 3 149.402 0
6.80928 16.5748 0.598612 3 148.802 0
-10.4009 18.0765 0.5427 3 148.203 0
-7.49368 -6.9162 0.486204 3 147.603 0
-1.68209 -8.04097 0.349964 3 147.003 0
-2.55663 -8.44846 0.410793 3 146.403 0
-7.62696 19.1299 0.735436 3 145.803 0
-17.1793 11.2899 0.496953 3 145.203 0
0.351465 -7.43604 0.529701 3 144.603 0
10.0614 9.9541 0.624694 3 144.004 0
3.74807 -5.45663 0.355713 3 143.404 0
8.3083 -0.196389 0.611778 3 142.804 0
-0.866204 -7.55775 0.598529 3 142.204 0
10.8829 3.96805 0.607945 3 141.604 0
-15.2815 -1.51924 0.477038 3 141.004 0
-6.40373 19.3004 0.49262 3 140.404 0
-4.67454 18.7515 0.570364 3 139.805 0
5.46031 -4.05834 0.734769 3 139.205 0
4.36758 -4.77459 0.558115 3 138.605 0
-19.5046 3.59658 0.561448 3 138.005 0
-4.2281 -7.03283 0.626277 3 137.405 0
-9.34373 -7.09935 0.540617 3 136.805 0
3.40138 -7.39275 0.593946 3 136.205 0
-5.37809 -7.48602 0.58353 3 135.606 0
5.2136 -5.61295 0.619111 3 135.006 0
6.29073 -5.07549 0.569031 3 134.406 0
-3.73743 -8.39867 0.77085 3 133.806 0
-8.35018 -7.64241 0.58203 3 133.206 0
9.75748 6.2875 0.785932 3 132.606 0
-12.3836 -5.61868 0.732769 3 132.006 0
10.4202 7.59837 0.680107 3 131.407 0
-17.5069 -0.740613 0.71802 3 130.807 0
-8.77525 19.8022 0.594363 3 130.207 0
-5.80992 18.3462 0.62686 3 129.607 0
-18.376 3.30381 0.53795 3 129.007 0
-16.2671 13.7826 0.707105 3 128.407 0
-11.4662 18.8984 0.778849 3 127.808 0
-18.2976 7.43585 0.620278 3 127.208 0
-19.7968 8.57116 0.806597 3 126.608 0
11.0262 10.8345 0.680773 3 126.008 0
7.8724 -2.48648 0.762767 3 125.408 0
1.54862 18.7421 0.802598 3 124.808 0
1.82603 -8.74026 0.753768 3 124.208 0
-17.6019 12.4736 0.732436 3 123.609 0
-18.7327 11.4918 0.76335 3 123.009 0
4.17477 -6.38865 0.659608 3 122.409 0
9.54282 0.0747904 0.650859 3 121.809 0
-13.3497 15.0246 0.782599 3 121.209 0
9.24849 14.3817 0.86126 3 120.609 0
-15.053 -3.45574 0.854011 3 120.009 0
12.4396 3.48891 0.930088 3 119.41 0
-1.7809 -9.57666 0.95817 3 118.81 0
-17.845 1.85728 0.933838 3 118.21 0
-14.3969 13.2422 0.877926 3 117.61 0
-18.926 0.236733 1 3 117.01 0
13.134 1.78037 0.913923 3 116.41 0
10.0275 12.1904 0.915089 3 115.81 0
-19.8428 6.76472 1 3 115.211 0
3.4376 18.2453 0.915006 3 114.611 0
-6.90218 20.7073 0.999083 3 114.011 0
-21.2618 7.85663 0.790099 3 113.411 0
-13.7273 -4.65433 0.919922 3 112.811 0
-11.2775 -6.59448 0.741769 3 112.211 0
-15.1414 15.0824 1 3 111.611 0
-19.5829 10.0646 0.702772 3 111.012 0
7.00894 -3.88522 0.818263 3 110.412 0
-17.2737 15.1176 0.936588 3 109.812 0
-16.5589 -2.06322 0.90909 3 109.212 0
5.35827 18.2398 0.984084 3 108.612 0
2.49982 20.1357 0.846678 3 108.012 0
-21.6152 6.25314 0.837345 3 107.413 0
10.2437 15.8917 0.939088 3 106.813 0
-2.39239 21.246 1 3 106.213 0
-18.5395 13.8087 0.873176 3 105.613 0
-12.3723 17.5849 0.809347 3 105.013 0
-13.9635 16.7059 1 3 104.413 0
9.26288 -1.49778 0.941004 3 103.813 0
-3.21478 19.4553 0.965086 3 103.214 0
-5.82404 22.3801 0.985834 3 102.614 0
4.33315 19.9336 0.994834 3 102.014 0
8.3084 -5.093 0.952837 3 101.414 0
11.1284 0.40547 0.969836 3 100.814 0
11.3498 5.49774 0.990584 3 100.214 0
11.4557 9.07538 1 3 99.6144 0
-4.82769 20.5916 1 3 99.0146 0
-3.85898 22.5901 0.984334 3 98.4147 0
-21.2456 9.64695 1 3 97.8148 0
-2.04848 23.3237 0.966336 3 97.215 0
15.0047 1.41805 0.992334 3 96.6151 0
11.0884 14.0788 1 3 96.0152 0
14.3607 3.30354 1 3 95.4155 0
-10.4801 -8.15271 1 3 94.8156 0
-19.761 2.08891 0.942254 3 94.2157 0
5.29728 -7.6181 1 3 93.6159 0
-21.245 0.991331 0.885425 3 93.016 0
-20.6277 -0.81397 1 3 92.4162 0
-12.5452 -7.82356 1 3 91.8163 0
8.30594 15.9904 1 3 91.2164 0
13.3187 5.20486 1 3 90.6166 0
-10.3377 20.2875 1 3 90.0167 0
-6.89302 -8.2753 1 3 89.4168 0
-13.8606 -6.47672 0.884258 3 88.8171 0
6.46629 19.8858 1 3 88.2172 0
-2.58893 -7.03776 1 3 87.6174 0
0.310021 20.2404 1 3 87.0175 0
5.51312 21.644 1 3 86.4176 0
-3.53476 -10.4478 1 3 85.8178 0
11.2046 -1.56247 1 3 85.2179 0
-16.2262 16.7627 1 3 84.618 0
5.46871 -9.61069 1 3 84.0182 0
8.46083 19.7384 1 3 83.4183 0
6.95838 -6.50436 1 3 82.8185 0
-8.72424 -9.18853 1 3 82.2187 0
7.33651 18.0844 1 3 81.6188 0
8.90711 -6.95371 1 3 81.019 0
-15.4949 -5.43221 1 3 80.4191 0
-15.5644 -7.43104 1 3 79.8192 0
11.9438 12.2713 1 3 79.2194 0
12.8634 10.4954 1 3 78.6195 0
3.51631 21.7545 1 3 78.0197 0
0.0843845 -8.94678 1 3 77.4198 0
12.1795 15.755 1 3 76.8199 0
-12.2292 20.9366 1 3 76.2201 0
3.57058 -8.98104 1 3 75.6203 0
12.2844 7.25536 1 3 75.0204 0
11.2957 17.5492 1 3 74.4206 0
1.51796 21.8343 1 3 73.8207 0
13.0844 13.9532 1 3 73.2208 0
-20.7618 4.62414 1 3 72.621 0
13.6926 8.67535 1 3 72.0211 0
-10.4864 -10.1528 1 3 71.4213 0
-8.74106 21.4919 1 3 70.8214 0
7.12976 -8.49684 1 3 70.2216 0
2.0532 -10.4893 1 3 69.6217 0
-12.4583 -9.82153 1 3 69.0219 0
-3.64861 -12.4557 1 3 68.422 0
-20.5811 -2.85219 1 3 67.8222 0
10.2567 -5.22675 1 3 67.2223 0
-16.0694 20.1454 1 3 66.6225 0
0.0438526 -10.9462 1 3 66.0226 0
-5.22156 -9.37322 1 3 65.4228 0
9.35558 -3.43982 1 3 64.8146 0
0.64849 23.6355 1 3 64.2147 0
-20.4991 11.5021 1 3 63.6147 0
9.30364 17.7235 1 3 63.0146 0
-10.7215 22.2503 1 3 62.4144 0
-16.8403 -3.95493 1 3 61.8143 0
-18.874 -1.779 1 3 61.2142 0
-6.06219 24.3849 1 3 60.614 0
-13.2236 19.1891 1 3 60.0139 0
-17.263 -6.3805 1 3 59.4138 0
13.0238 -0.130137 1 3 58.8137 0
-15.0538 18.3827 1 3 58.2135 0
13.1234 -2.12626 1 3 57.6134 0
-22.9154 8.54632 1 3 57.0133 0
-24.1491 10.1204 1 3 56.4131 0
-5.32796 -11.3697 1 3 55.813 0
-0.558776 22.0414 1 3 55.2129 0
-18.2569 16.8005 1 3 54.6128 0
13.971 12.1605 1 3 54.0126 0
-7.00198 -10.2774 1 3 53.4125 0
-20.3968 13.4983 1 3 52.8124 0
-17.2099 18.5042 1 3 52.2122 0
7.62866 -10.4334 1 3 51.6121 0
11.3562 -3.55618 1 3 51.012 0
7.59051 21.5398 1 3 50.4119 0
10.9002 -7.12032 1 3 49.8117 0
10.4277 19.3767 1 3 49.2116 0
-19.2182 -7.77819 1 3 48.6115 0
14.8043 -1.0414 1 3 48.0113 0
-17.3159 -8.39657 1 3 47.4112 0
-14.229 20.9252 1 3 46.8111 0
14.8589 10.3624 1 3 46.211 0
13.2963 17.4141 1 3 45.6108 0
-18.8314 -3.80683 1 3 45.0107 0
15.3541 5.03923 1 3 44.4106 0
9.07848 -8.9464 1 3 43.8105 0
-8.77992 -11.1914 1 3 43.2103 0
-7.10574 -12.2854 1 3 42.6102 0
-7.64687 23.1645 1 3 42.0101 0
-22.7581 4.74418 1 3 41.4099 0
-22.4793 11.221 1 3 40.8098 0
3.99607 -10.9638 1 3 40.2097 0
1.52289 -12.4175 1 3 39.6096 0
14.476 6.83587 1 3 39.0094 0
-1.86321 -11.5543 1 3 38.4093 0
-12.7006 22.8801 1 3 37.8092 0
2.64638 23.5555 1 3 37.209 0
-11.4386 24.4317 1 3 36.6089 0
9.58491 21.3926 1 3 36.0088 0
-19.17 -5.77776 1 3 35.4087 0
12.2532 -5.34378 1 3 34.8085 0
11.0712 -9.11283 1 3 34.2084 0
13.755 -4.02391 1 3 33.6083 0
-19.6235 15.3426 1 3 33.0081 0
-0.410848 -12.9279 1 3 32.408 0
-10.5298 -12.1603 1 3 31.8079 0
14.1593 -5.98198 1 3 31.2079 0
12.8625 -7.50459 1 3 30.608 0
-14.2507 -8.93845 1 3 30.008 0
-20.2043 17.2564 1 3 29.408 0
-22.377 13.2183 1 3 28.808 0
4.64175 23.4437 1 3 28.208 0
-2.2219 25.3247 1 3 27.608 0
-21.651 2.83307 1 3 27.008 0
1.7726 25.3542 1 3 26.408 0
15.6881 8.54242 1 3 25.808 0
-4.06999 24.5615 1 3 25.208 0
-23.4509 6.62015 1 3 24.608 0
16.4712 6.6999 1 3 24.0081 0
-0.225771 25.4343 1 3 23.4081 0
-21.6076 15.0898 1 3 22.8081 0
5.96776 -11.5474 1 3 22.2081 0
-9.52479 23.8528 1 3 21.6081 0
16.3607 3.31158 1 3 21.0081 0
-3.97374 -14.7429 1 3 20.4081 0
-5.4273 -13.3692 1 3 19.8081 0
-2.19535 -13.8298 1 3 19.2081 0
-22.5391 -0.28727 1 3 18.6081 0
-23.2369 1.61698 1 3 18.0081 0
12.4205 19.2094 1 3 17.4082 0
-20.9259 -4.82185 1 3 16.8082 0
3.46535 -12.892 1 3 16.2082 0
6.6372 23.2979 1 3 15.6082 0
5.38273 -13.4597 1 3 15.0082 0
-12.5024 -11.8356 1 3 14.4082 0
16.4675 0.0694063 1 3 13.8082 0
-16.0016 -9.90413 1 3 13.2082 0
3.7695 25.2432 1 3 12.6082 0
-22.4757 -2.27453 1 3 12.0082 0
-14.2895 -10.938 1 3 11.4082 0
9.57743 -10.8829 1 3 10.8083 0
-24.2077 3.36656 1 3 10.2083 0
-14.7001 22.8692 1 3 9.60827 0
-1.35001 27.1243 1 3 9.00828 0
-16.541 22.0876 1 3 8.40829 0
-8.85557 -13.2543 1 3 7.8083 0
-7.91179 25.1471 1 3 7.20831 0
-18.2887 23.7784 1 3 6.60832 0
-24.4114 -0.938046 1 3 6.00833 0
-12.1342 57.3738 1 3 5.40834 0
-20.7126 90.6615 1 3 4.80835 0
65.629 -108.236 1 3 4.20835 0
-120.256 -81.3926 1 3 3.60835 0
-57.3754 150.471 1 3 3.00835 0
15.9547 174.869 1 3 2.40834 0
109.83 -151.66 1 3 1.80833 0
-193.394 16.0465 1 3 1.20833 0
-134.796 145.725 1 3 0.608333 0
178.599 90.0131 1 3 0.00833333 0
