# Supplementary material for: Study of tumor growth indicates the existence of an “immunological threshold” separating states of pro- and antitumoral peritumoral inflammation
Source: PLoS One. 2018 Nov 2;13(11):e0202823. doi: 10.1371/journal.pone.0202823 (PMC6214501; doi:10.1371/journal.pone.0202823)
Supplement: S1 Data — File containing the position and radius of particles at simulated times. A detailed description file is provided alongside the data. (ZIP) [file pone.0202823.s004.zip › minimal dataset/competent/7440.csv]

0 0 1.00003 1 3631.21 0
1.3178 -3.21445 1.00006 1 3667.12 0
5.02027 -1.69989 1.00003 1 3397.69 0
-8.16983 4.13138 1.00013 0 4499.14 0
-2.38403 -4.7291 1.00006 1 3882 0
-13.9927 -0.122115 1.00003 1 3590.27 0
-1.0355 5.17888 1.00013 0 4459.42 0
-15.0344 5.06554 1.00006 1 3806.67 0
-8.97892 -1.81335 1.00003 1 3525.59 0
-2.88644 4.42152 1.00013 0 4523.27 0
-1.3052 3.19733 1.00013 0 4443.34 0
-12.1041 13.7494 1.00003 1 3444.3 0
-0.22629 11.1236 1.00006 1 3833.87 0
7.94987 6.98356 1.00006 1 3866.91 0
-7.90017 6.11312 1.00013 0 4493.83 0
-8.43956 2.14996 1.00003 1 3594.81 0
-5.27702 -0.298801 1.00006 1 3957.71 0
-4.4679 5.64588 1.00013 0 4400.11 0
-2.61688 6.40322 1.00013 0 4547.59 0
-12.1416 0.635155 1.00003 1 3432.39 0
-3.65866 11.5906 1.00003 1 3580.71 0
-2.34719 8.3847 1.00006 0 4045.65 0
7.68014 5.00182 1.00003 1 3542.06 0
-2.84979 17.5356 1.00003 1 3448.97 0
-0.263558 -1.99004 1.00003 1 3526.4 0
-13.9553 12.9924 1.00003 1 3436.93 0
-7.63037 8.09443 1.00013 0 4398.8 0
3.97819 3.48762 1.00003 1 3507.86 0
2.66648 6.69341 1.00006 1 3963.98 0
-0.533073 -3.97177 1.00006 1 3817.91 0
-4.19805 7.62759 1.00013 0 4325.43 0
3.20588 10.6567 1.00006 1 3818.22 0
-4.73749 3.66442 1.00013 0 4555.92 0
4.78719 9.43233 1.00003 1 3547.17 0
-9.75109 5.35568 1.00006 1 3946.28 0
-10.7928 10.5432 1.00003 1 3517.9 0
-1.80766 12.348 1.00003 1 3507.72 0
-0.765806 7.16029 1.00006 0 4009.78 0
-9.21171 9.31894 1.00003 1 3643.9 0
2.12712 2.73031 1.00006 0 4023.74 0
-6.31882 4.88865 1.00013 0 4499.15 0
-12.4113 -1.34627 1.00003 1 3434.82 0
-9.48141 7.33733 1.00003 1 3599.23 0
-6.82103 14.0393 1.00003 1 3581.66 0
-7.66706 -5.01937 1.00003 1 3540.47 0
-9.24849 -3.79501 1.00003 1 3533.85 0
-4.23498 -5.48621 1.00006 1 3920.72 0
8.48909 10.9468 1.00003 1 3429.79 0
0.815359 5.9362 1.00013 0 4459.43 0
-3.1193 15.5538 1.00003 1 3481.12 0
-6.58855 2.90705 1.00013 0 4451.67 0
7.14076 1.03862 1.00003 1 3398.87 0
1.62459 11.8809 1.00006 1 3934 0
-3.15618 2.43999 1.00013 0 4434.5 0
-3.42587 0.458398 1.00006 1 3955.3 0
-6.04901 6.86997 1.00013 0 4400.11 0
-5.77919 8.8515 1.00006 1 3967.28 0
2.16381 15.8443 1.00006 1 3832.17 0
8.2193 8.96532 1.00006 1 3823.42 0
-3.96535 -3.5047 1.00006 1 3828.88 0
5.05681 11.414 1.00006 1 3749.39 0
-14.7645 7.04727 1.00006 1 3847.69 0
-3.92824 9.60885 1.00013 0 4325.44 0
1.58731 -1.23284 1.00006 1 3792.33 0
0.276094 1.97297 1.00006 0 4093.57 0
-12.3741 11.7677 1.00003 1 3563.45 0
-13.4532 3.8412 1.00003 1 3531.82 0
-3.3888 13.5721 1.00003 1 3623.37 0
2.93611 8.675 1.00003 1 3580.01 0
-14.495 9.02903 1.00003 1 3516.3 0
-2.07744 10.3664 1.00006 0 4045.66 0
-8.67202 13.2822 1.00003 1 3448.74 0
-5.50955 10.8331 1.00006 0 4028.51 0
0.545747 3.95446 1.00006 0 4023.75 0
-11.8717 2.61684 1.00003 1 3461.73 0
-1.26837 16.3112 1.00003 1 3442.1 0
7.4104 3.02039 1.00003 1 3523.65 0
-5.00731 1.68276 1.00006 0 4010.62 0
-0.496064 9.14193 1.00006 0 4009.79 0
2.39675 4.71199 1.00006 0 4006.83 0
-10.83 -2.57072 1.00003 1 3426.72 0
-7.3975 -3.03773 1.00003 1 3491.95 0
-5.81638 -4.26193 1.00003 1 3512.44 0
-16.6156 6.28973 1.00003 1 3549.7 0
-8.40212 15.2636 1.00003 1 3501.3 0
-7.36055 10.0759 1.00006 1 3967.29 0
-10.2905 1.39251 1.00006 1 3965.29 0
-15.3041 3.08396 1.00003 1 3437.17 0
1.08517 7.91775 1.00006 1 3963.99 0
-6.55134 16.0204 1.00003 1 3531.89 0
-8.70926 0.16826 1.00003 1 3550.74 0
-1.57481 1.21557 1.00006 1 3955.31 0
5.32655 13.3958 1.00003 1 3439.64 0
6.90786 12.1714 1.00003 1 3453.44 0
-13.1834 5.82293 1.00003 1 3460.98 0
3.74517 14.6198 1.00006 1 3934.01 0
3.70843 1.50604 1.00006 1 3921.12 0
1.99544 -6.95744 1.00003 1 3391.06 0
3.4387 -0.475689 1.00003 1 3420.76 0
-3.69574 -1.52295 1.00006 1 3882.01 0
4.24767 5.46905 1.00003 1 3473.9 0
-18.2618 7.42548 1.00003 1 3387.25 0
0.0432622 13.1052 1.00006 1 3833.88 0
1.89414 13.8626 1.00006 1 3832.17 0
-0.802585 -5.95331 1.00003 1 3414.42 0
3.47556 12.6382 1.00006 1 3823.43 0
5.58794 15.3972 1.00006 1 3818.23 0
2.89908 -4.43864 1.00006 1 3817.91 0
-12.9137 7.80465 1.00006 1 3806.67 0
5.28961 0.281819 1.00006 1 3792.34 0
7.17051 14.17 1.00006 1 3749.4 0
6.87098 -0.942698 1.00006 1 3667.13 0
-12.6438 9.78615 1.00003 1 3643.9 0
-1.84461 -0.765881 1.00003 1 3631.22 0
-8.13218 17.2451 1.00003 1 3623.38 0
-11.0626 8.56176 1.00003 1 3599.24 0
-10.0207 3.37423 1.00003 1 3594.81 0
-16.8855 4.30825 1.00003 1 3590.28 0
-1.53792 14.3294 1.00003 1 3581.67 0
-5.23987 12.8147 1.00003 1 3580.72 0
1.3549 9.89938 1.00003 1 3580.02 0
-10.5231 12.5248 1.00003 1 3563.46 0
-6.85819 0.925595 1.00003 1 3550.75 0
-15.8061 12.2353 1.00003 1 3549.71 0
6.63816 10.1897 1.00003 1 3547.18 0
6.09878 6.2263 1.00003 1 3542.07 0
-5.54665 -2.28041 1.00003 1 3540.48 0
-9.5181 -5.77676 1.00003 1 3533.86 0
-9.98337 16.4883 1.00003 1 3531.9 0
-15.5738 1.10246 1.00003 1 3531.83 0
3.16868 -2.45736 1.00003 1 3526.41 0
-11.0995 -4.55245 1.00003 1 3525.6 0
5.55938 2.26309 1.00003 1 3523.66 0
-8.94184 11.3004 1.00003 1 3517.91 0
-14.2251 11.0107 1.00003 1 3516.31 0
-2.11435 -2.74737 1.00003 1 3512.45 0
5.8291 4.24472 1.00003 1 3507.86 0
0.313091 15.0869 1.00003 1 3507.73 0
-16.0763 10.2539 1.00003 1 3501.31 0
-7.12804 -1.05602 1.00003 1 3491.96 0
-4.97027 14.7964 1.00003 1 3481.13 0
4.51746 7.4507 1.00003 1 3473.91 0
-11.6022 4.59843 1.00003 1 3461.74 0
-11.3323 6.58014 1.00003 1 3460.99 0
4.00643 16.6214 1.00003 1 3453.44 0
-4.70053 16.7781 1.00003 1 3448.98 0
-7.09074 12.0577 1.00003 1 3448.75 0
-10.2532 14.5065 1.00003 1 3444.31 0
-0.998715 18.2928 1.00003 1 3442.1 0
0.58243 17.0686 1.00003 1 3439.65 0
-17.1552 2.32662 1.00003 1 3437.18 0
-11.8343 15.7311 1.00003 1 3436.94 0
-12.681 -3.328 1.00003 1 3434.83 0
-13.7228 1.85958 1.00003 1 3432.4 0
6.36852 8.20804 1.00003 1 3429.8 0
-10.5603 -0.589238 1.00003 1 3426.73 0
1.85748 0.748542 1.00003 1 3420.77 0
-6.08576 -6.24379 1.00003 1 3414.43 0
8.99173 1.79571 1.00003 1 3398.88 0
9.26143 3.77729 1.00003 1 3397.7 0
1.04811 -5.19617 1.00003 1 3391.07 0
-16.3462 8.27132 1.00003 1 3387.26 0
-3.14758 -5.50341 0.0840627 3 213.578 0
-13.1921 13.7645 0.061229 3 208.18 0
1.61371 17.2075 0.0401453 3 207.58 0
6.53837 14.9947 0.0328119 3 206.38 0
4.1805 -2.29361 0.0281452 3 204.58 0
-1.63792 -6.59133 0.0418953 3 203.381 0
4.23915 -2.43318 0.0700625 3 202.181 0
-2.92281 -5.70708 0.10748 3 201.581 0
-12.1665 -4.29698 0.0893128 3 200.981 0
8.86256 5.22723 0.201975 3 198.582 0
-16.4963 9.29965 0.0322285 3 197.382 0
-12.8577 14.8707 0.293885 3 196.782 0
8.10211 5.95471 0.0175619 3 196.182 0
1.70617 16.8802 0.133063 3 194.983 0
-7.1197 16.9231 0.0485621 3 194.383 0
-16.6108 9.31514 0.0698958 3 193.183 0
8.72349 5.02086 0.0446454 3 192.583 0
8.0765 12.0473 0.174726 3 191.384 0
-4.82329 18.0193 0.247971 3 190.184 0
0.400513 -6.25438 0.139979 3 189.584 0
-17.5694 5.41274 0.170643 3 188.984 0
-11.2406 16.9179 0.186059 3 188.384 0
8.69018 5.09384 0.0136453 3 187.785 0
8.91068 7.86625 0.268386 3 187.185 0
2.90762 -7.76039 0.209141 3 186.585 0
-4.03422 17.7903 0.136063 3 185.985 0
2.00219 17.0227 0.184226 3 185.385 0
-6.31984 17.1068 0.110647 3 184.785 0
0.107206 18.0827 0.11923 3 184.185 0
9.01533 9.8592 0.11798 3 182.986 0
8.4424 12.1187 0.169727 3 182.386 0
1.66079 17.0971 0.078146 3 181.786 0
-13.207 15.4826 0.380545 3 181.186 0
-4.3021 17.7931 0.0500621 3 180.586 0
9.15339 6.99177 0.201141 3 179.986 0
-3.10462 -6.02655 0.252971 3 179.387 0
-4.88561 -6.53666 0.171227 3 178.787 0
-13.1477 -2.25611 0.0798127 3 178.187 0
-0.0655956 -7.85631 0.184226 3 177.587 0
-0.0674148 17.8616 0.0252285 3 176.987 0
-17.0899 9.38128 0.322299 3 176.387 0
-13.2872 14.0599 0.197058 3 175.787 0
-17.9172 5.89981 0.288468 3 175.188 0
2.30473 -5.62687 0.21239 3 174.588 0
-6.05101 17.4371 0.3163 3 173.988 0
-15.0676 13.0703 0.103396 3 173.388 0
-1.52385 -6.97701 0.241472 3 172.788 0
9.69559 10.8351 0.209307 3 172.188 0
-10.5991 -5.55604 0.0876461 3 171.589 0
7.53656 13.1053 0.121813 3 170.989 0
9.55624 8.3476 0.469122 3 170.389 0
-2.36778 18.9223 0.40796 3 169.789 0
8.72792 5.86806 0.302967 3 169.189 0
-3.20985 18.8713 0.383628 3 168.589 0
-10.1044 17.716 0.211307 3 167.989 0
-8.44349 -6.604 0.350714 3 167.39 0
3.095 -6.52593 0.180643 3 166.79 0
-15.338 -0.219719 0.329715 3 166.19 0
9.07598 6.35182 0.290135 3 165.59 0
-7.96707 -6.23135 0.243388 3 164.99 0
-11.7191 -5.77676 0.35538 3 164.39 0
-13.4472 14.5921 0.329799 3 163.79 0
-7.46873 -6.3959 0.27047 3 163.191 0
7.78316 -0.0574702 0.265637 3 162.591 0
-14.7115 -1.20613 0.283219 3 161.991 0
-12.9185 -4.57674 0.252887 3 161.391 0
-17.2805 11.5164 0.63836 3 160.791 0
3.91276 18.0338 0.415959 3 160.191 0
7.09723 15.71 0.54245 3 159.591 0
-9.45183 17.8302 0.40646 3 158.992 0
9.53393 7.49014 0.382545 3 158.392 0
5.43765 -7.40067 0.562032 3 157.792 0
-11.9531 17.1904 0.464206 3 157.192 0
-17.7662 8.87797 0.520868 3 156.592 0
9.26583 12.1325 0.40421 3 155.992 0
-14.3319 14.4954 0.536784 3 155.392 0
-19.6107 7.78953 0.386128 3 154.793 0
0.486934 18.5156 0.442874 3 154.193 0
-11.6265 18.0509 0.434374 3 153.593 0
-10.9448 -5.9791 0.425375 3 152.993 0
-15.3529 13.7711 0.584863 3 152.393 0
8.44975 -0.710569 0.59228 3 151.793 0
10.3758 2.62397 0.563448 3 151.193 0
-13.9955 -1.68213 0.541867 3 150.594 0
-18.1485 5.08969 0.480121 3 149.994 0
8.49583 0.372909 0.485954 3 149.394 0
-10.988 17.4803 0.40121 3 148.794 0
-18.8089 6.04042 0.476621 3 148.194 0
-12.4329 -5.15592 0.465122 3 147.594 0
-0.0282942 19.4907 0.542533 3 146.995 0
9.45959 5.55786 0.477538 3 146.395 0
-15.2866 14.8447 0.451706 3 145.795 0
-18.7444 2.23898 0.582114 3 145.195 0
-5.54366 18.0436 0.463122 3 144.595 0
-17.2522 0.594807 0.735269 3 143.995 0
-14.1617 -6.14355 0.619861 3 143.395 0
1.95684 18.0669 0.676857 3 142.796 0
5.56712 17.0038 0.601446 3 142.196 0
10.6579 8.19371 0.637526 3 141.596 0
-17.8792 10.2036 0.802848 3 140.996 0
6.45711 16.5086 0.406126 3 140.396 0
4.31411 -5.155 0.58703 3 139.796 0
0.343875 -7.13123 0.640443 3 139.196 0
9.58475 -0.0210728 0.633193 3 138.597 0
8.16773 15.3814 0.568448 3 137.997 0
-22.7206 5.55159 0.661275 3 137.397 0
5.16392 -6.16791 0.678857 3 136.797 0
-8.8484 18.8369 0.730603 3 136.197 0
10.6654 4.8172 0.744935 3 135.597 0
-13.1768 16.6488 0.619194 3 134.997 0
-19.6834 6.65647 0.566698 3 134.398 0
3.46302 -5.89188 0.540283 3 133.798 0
-7.37765 -7.41033 0.731186 3 133.198 0
-5.16475 -7.73079 0.740602 3 132.598 0
-9.97168 -7.49743 0.780016 3 131.998 0
-14.3036 17.5263 0.7671 3 131.398 0
2.68167 17.192 0.437707 3 130.798 0
8.54098 13.0436 0.761017 3 130.199 0
-20.5637 1.28969 0.687856 3 129.599 0
-1.27972 20.1401 0.852844 3 128.999 0
-2.34619 -6.57727 0.664441 3 128.399 0
-6.72275 18.2397 0.719687 3 127.799 0
1.45504 19.5771 0.902174 3 127.199 0
-4.35438 18.8605 0.704355 3 126.599 0
4.6126 -3.34476 0.672607 3 126 0
-16.2827 -0.337753 0.600446 3 125.4 0
-6.43561 -8.65969 0.815847 3 124.8 0
-17.0142 13.6117 0.817847 3 124.2 0
-3.6799 -7.22159 0.81318 3 123.6 0
-5.7387 19.3397 0.747935 3 123 0
7.80911 16.8361 0.782016 3 122.401 0
-0.85784 -7.59731 0.642026 3 121.801 0
-14.3282 15.8241 0.763101 3 121.201 0
-14.4035 -2.93224 0.763934 3 120.601 0
6.55795 -6.18962 0.716771 3 120.001 0
10.7701 1.01901 0.937838 3 119.401 0
9.08807 14.4467 0.736269 3 118.801 0
-12.8315 17.8602 0.618611 3 118.202 0
-16.469 15.0514 0.72152 3 117.602 0
-12.7379 -6.41684 0.81243 3 117.002 0
-18.1492 12.5593 0.719187 3 116.402 0
-2.87546 19.9446 0.729353 3 115.802 0
-12.1359 18.9906 0.621361 3 115.202 0
0.161783 20.7248 0.693272 3 114.602 0
-7.48848 19.5608 0.797681 3 114.003 0
-10.5014 18.7703 0.882425 3 113.403 0
-13.3945 21.1804 1 3 112.803 0
5.84376 -4.62942 1 3 112.203 0
6.52079 -2.85875 0.897424 3 111.603 0
-0.954894 21.8842 0.885008 3 111.003 0
3.14171 19.0563 0.853011 3 110.403 0
-0.662476 -8.95709 0.725353 3 109.804 0
-21.2106 6.24137 1 3 109.204 0
9.31009 16.2195 0.841845 3 108.604 0
-2.25773 -8.07422 0.826179 3 108.004 0
-19.1647 9.08279 0.886758 3 107.404 0
-18.5178 3.59407 0.774016 3 106.804 0
-20.9141 8.19898 0.980251 3 106.204 0
2.92666 23.057 0.976252 3 105.605 0
-18.4217 14.76 1 3 105.005 0
11.2744 3.50967 0.689439 3 104.405 0
-19.3143 11.2945 1 3 103.805 0
-3.82614 -9.0133 0.985251 3 103.205 0
10.1013 9.71842 0.978835 3 102.605 0
-11.7127 -7.90885 1 3 102.005 0
0.915719 22.2291 0.978918 3 101.406 0
-12.1406 22.7386 1 3 100.806 0
1.0211 -8.55972 0.86626 3 100.206 0
3.94678 -7.28368 0.933588 3 99.6061 0
7.77886 -4.2878 0.961169 3 99.0062 0
-15.883 16.6863 1 3 98.4064 0
-14.1051 -4.61892 0.896591 3 97.8065 0
-18.9853 0.671076 1 3 97.2067 0
-4.49555 20.5471 0.978002 3 96.6068 0
-19.7343 4.89274 1 3 96.007 0
-2.043 -9.8759 0.922506 3 95.4071 0
-9.58787 20.3413 0.935421 3 94.8072 0
1.59478 -10.2922 0.90384 3 94.2074 0
12.2617 5.52246 1 3 93.6075 0
5.21139 18.5973 1 3 93.0077 0
-11.5145 20.4998 1 3 92.4078 0
-2.8364 21.6791 1 3 91.808 0
2.55055 21.1181 0.989084 3 91.2081 0
-20.9738 10.1792 1 3 90.6083 0
10.3004 13.0857 1 3 90.0084 0
-20.1695 2.93499 1 3 89.4086 0
-8.60852 -8.6361 1 3 88.8087 0
-15.8823 -3.96192 1 3 88.2089 0
10.5509 6.55772 1 3 87.609 0
9.91688 -3.52595 1 3 87.0091 0
2.96165 -8.96889 1 3 86.4093 0
-10.2217 22.1753 1 3 85.8094 0
11.7547 -0.510052 0.876259 3 85.2096 0
7.20968 18.5128 1 3 84.6097 0
4.38965 20.3954 0.977418 3 84.0099 0
-20.5961 -0.514431 1 3 83.41 0
-17.8821 16.6828 1 3 82.8102 0
-5.43328 -10.1758 1 3 82.2103 0
8.33833 -2.30202 1 3 81.6105 0
-7.43038 -10.2517 1 3 81.0106 0
-10.4352 -9.4477 1 3 80.4108 0
-13.742 19.2115 1 3 79.8109 0
-15.8186 -1.87282 1 3 79.2111 0
-15.776 -5.95922 1 3 78.6112 0
13.3684 3.86018 1 3 78.0113 0
11.2704 11.3391 1 3 77.4115 0
12.3496 2.13957 1 3 76.8116 0
-17.7708 -1.06155 1 3 76.2118 0
-4.73307 22.5147 1 3 75.6119 0
-3.60953 -10.9923 1 3 75.0121 0
-17.667 18.6712 1 3 74.4122 0
6.75466 -9.8629 1 3 73.8124 0
14.2995 7.61975 1 3 73.2125 0
12.3025 7.52116 1 3 72.6127 0
-6.41818 21.0061 1 3 72.0128 0
12.072 9.50723 1 3 71.413 0
6.92792 -7.87046 1 3 70.8131 0
-17.6654 -3.05615 1 3 70.2132 0
-3.09461 23.6618 1 3 69.6134 0
-0.415348 23.7002 1 3 69.0135 0
-13.7098 -7.95805 1 3 68.4137 0
12.2979 13.1876 1 3 67.8138 0
4.97531 -8.91823 1 3 67.214 0
-15.708 -7.98259 1 3 66.6141 0
8.29167 -6.24827 1 3 66.0143 0
-8.26251 21.7726 1 3 65.4144 0
-14.5224 -9.78477 1 3 64.8146 0
-15.6678 18.6733 1 3 64.2147 0
-19.7322 13.2487 1 3 63.6147 0
-9.25714 -11.0633 1 3 63.0146 0
-21.6407 4.28941 1 3 62.4144 0
-20.2866 15.4818 1 3 61.8143 0
10.1857 -1.54291 1 3 61.2142 0
-12.5233 -9.73564 1 3 60.614 0
14.3172 5.61979 1 3 60.0139 0
-17.5583 -5.05325 1 3 59.4138 0
-1.77614 25.1657 1 3 58.8137 0
-19.3409 -4.14839 1 3 58.2135 0
-22.0785 2.33946 1 3 57.6134 0
10.7283 15.039 1 3 57.0133 0
-6.67583 22.9886 1 3 56.4131 0
3.39387 -10.9204 1 3 55.813 0
-17.4756 -7.05071 1 3 55.2129 0
-15.3206 20.6421 1 3 54.6128 0
-23.1043 7.16753 1 3 54.0126 0
-19.447 -2.15132 1 3 53.4125 0
13.266 11.4378 1 3 52.8124 0
-19.4961 17.8627 1 3 52.2122 0
-8.73524 23.7155 1 3 51.6121 0
-23.5497 3.69416 1 3 51.012 0
-1.82926 -11.9 1 3 50.4119 0
5.35795 -11.2944 1 3 49.8117 0
13.3697 -1.57205 1 3 49.2116 0
14.0687 9.60589 1 3 48.6115 0
-17.3999 -9.0492 1 3 48.0113 0
-23.9457 1.62272 1 3 47.4112 0
-22.3912 0.364252 1 3 46.8111 0
9.15601 18.0545 1 3 46.211 0
-21.3908 12.1349 1 3 45.6108 0
-21.1229 -3.24065 1 3 45.0107 0
-10.6935 24.1185 1 3 44.4106 0
13.3834 0.427676 1 3 43.8105 0
-17.3198 20.6408 1 3 43.2103 0
11.7668 -2.76762 1 3 42.6102 0
16.2982 7.57313 1 3 42.0101 0
-19.259 -6.14591 1 3 41.4099 0
-5.2872 24.435 1 3 40.8098 0
14.4 2.14924 1 3 40.2097 0
10.1494 -5.51186 1 3 39.6096 0
16.068 9.55984 1 3 39.0094 0
13.6033 -3.55811 1 3 38.4093 0
-22.3122 -1.63307 1 3 37.8092 0
-0.276513 -10.6399 1 3 37.209 0
-7.20489 25.0022 1 3 36.6089 0
-11.2465 -11.275 1 3 36.0088 0
9.85895 -7.49031 1 3 35.4087 0
8.56685 -9.0167 1 3 34.8085 0
-5.30008 -12.1708 1 3 34.2084 0
15.3691 -1.59248 1 3 33.6083 0
-7.29821 -12.2456 1 3 33.0081 0
6.36837 20.327 1 3 32.408 0
14.2976 13.1506 1 3 31.8079 0
12 -4.7532 1 3 31.2079 0
-0.0319419 -12.7755 1 3 30.608 0
10.9714 17.024 1 3 30.008 0
15.368 3.89915 1 3 29.408 0
-3.71173 25.6668 1 3 28.808 0
-24.0827 -0.703013 1 3 28.208 0
1.89553 -12.2435 1 3 27.608 0
15.3831 0.407452 1 3 27.008 0
-3.48775 -13.0152 1 3 26.408 0
15.2646 11.3914 1 3 25.808 0
-13.4804 -11.4917 1 3 25.208 0
-14.1168 23.0448 1 3 24.608 0
1.46201 24.3898 1 3 24.0081 0
-8.36398 -13.9373 1 3 23.4081 0
-21.3696 17.1627 1 3 22.8081 0
-21.7358 14.1038 1 3 22.2081 0
-10.0685 -12.8913 1 3 21.6081 0
12.7202 15.2075 1 3 21.0081 0
-24.3948 5.62372 1 3 20.4081 0
4.77294 22.3398 1 3 19.8081 0
-16.043 22.5065 1 3 19.2081 0
-6.35936 -14.0114 1 3 18.6081 0
-21.0405 -5.23884 1 3 18.0081 0
-23.11 -3.46712 1 3 17.4082 0
-19.2817 19.8511 1 3 16.8082 0
8.36021 20.1488 1 3 16.2082 0
16.4521 5.57951 1 3 15.6082 0
-12.6127 24.6816 1 3 15.0082 0
7.29616 -11.7876 1 3 14.4082 0
6.77197 22.2853 1 3 13.8082 0
-22.6689 9.11921 1 3 13.2082 0
11.7308 -6.73596 1 3 12.6082 0
13.8364 -5.5445 1 3 12.0082 0
-23.0868 11.0747 1 3 11.4082 0
-1.69172 -13.8951 1 3 10.8083 0
16.3997 2.18573 1 3 10.2083 0
-4.49744 -14.7416 1 3 9.60827 0
0.101315 25.8551 1 3 9.00828 0
-12.2032 -13.0307 1 3 8.40829 0
-9.3643 25.6128 1 3 7.8083 0
-16.2927 -10.7148 1 3 7.20831 0
14.7175 15.1055 1 3 6.60832 0
27.2117 8.93255 1 3 6.00833 0
-6.69213 58.6152 1 3 5.40834 0
-16.2153 91.6552 1 3 4.80835 0
104.096 -71.7411 1 3 4.20835 0
69.6558 126.161 1 3 3.60835 0
132.959 -95.5875 1 3 3.00835 0
-122.522 125.499 1 3 2.40834 0
-19.1712 -186.18 1 3 1.80833 0
-46.0853 188.426 1 3 1.20833 0
141.398 139.39 1 3 0.608333 0
-190.668 -60.3783 1 3 0.00833333 0
