# Supplementary material for: Study of tumor growth indicates the existence of an “immunological threshold” separating states of pro- and antitumoral peritumoral inflammation
Source: PLoS One. 2018 Nov 2;13(11):e0202823. doi: 10.1371/journal.pone.0202823 (PMC6214501; doi:10.1371/journal.pone.0202823)
Supplement: S1 Data — File containing the position and radius of particles at simulated times. A detailed description file is provided alongside the data. (ZIP) [file pone.0202823.s004.zip › minimal dataset/competent/9200.csv]

0 0 1.00003 0 5384.35 0
1.27354 -3.19349 1.00006 0 5420.26 0
5.2885 0.253221 1.00003 0 5150.83 0
-8.12236 4.26957 1.00013 0 6252.28 0
-0.292405 -1.9496 1.00006 0 5635.14 0
-13.9973 0.088927 1.00003 0 5343.41 0
-0.975683 5.2283 1.00013 0 6212.56 0
-14.9747 5.28895 1.00006 0 5559.81 0
-9.00527 -1.6648 1.00003 0 5278.73 0
-2.83591 4.49414 1.00013 0 6276.41 0
-1.26979 3.25016 1.00013 0 6196.48 0
-11.9374 13.9351 1.00003 0 5197.44 0
-0.093158 11.1625 1.00006 0 5587.01 0
8.03137 6.92197 1.00006 0 5620.05 0
-7.82806 6.24753 1.00013 0 6246.97 0
-8.41651 2.29155 1.00003 0 5347.95 0
-5.28469 -0.196403 1.00006 0 5710.85 0
-4.40173 5.73792 1.00013 0 6153.25 0
-2.54166 6.47217 1.00013 0 6300.73 0
-12.4312 -1.15503 1.00003 0 5185.53 0
-3.51934 11.6722 1.00003 0 5333.85 0
-2.24745 8.45027 1.00006 0 5798.79 0
7.73703 4.9439 1.00003 0 5295.2 0
-0.776713 18.3411 1.00003 0 5202.11 0
1.56791 -1.21527 1.00003 0 5279.54 0
-14.092 11.2233 1.00003 0 5190.07 0
-7.53385 8.22563 1.00013 0 6151.94 0
4.01667 3.47496 1.00003 0 5261 0
2.74477 6.6971 1.00006 0 5717.12 0
-0.586675 -3.92774 1.00006 0 5571.05 0
-4.10755 7.71608 1.00013 0 6078.57 0
3.33332 10.653 1.00006 0 5571.36 0
-4.69601 3.75981 1.00013 0 6309.06 0
4.89928 9.40935 1.00003 0 5300.31 0
-9.68821 5.51358 1.00006 0 5699.42 0
-10.6656 10.7134 1.00003 0 5271.04 0
-1.659 12.4064 1.00003 0 5260.86 0
-0.681505 7.20651 1.00006 0 5762.92 0
-9.09989 9.46957 1.00003 0 5397.04 0
2.15633 2.74071 1.00006 0 5776.88 0
-6.26196 5.0036 1.00013 0 6252.29 0
-10.8655 -2.39914 1.00003 0 5187.96 0
-9.39398 7.49141 1.00003 0 5352.37 0
-6.65121 14.1598 1.00003 0 5334.8 0
-7.43916 -2.9087 1.00003 0 5293.61 0
-7.73351 -4.88693 1.00003 0 5286.99 0
-4.01282 -3.4182 1.00006 0 5673.86 0
8.61973 10.8784 1.00003 0 5182.93 0
0.884577 5.96254 1.00013 0 6212.57 0
-4.49694 16.8723 1.00003 0 5234.26 0
-6.55623 3.02567 1.00013 0 6204.81 0
7.44295 2.96564 1.00003 0 5152.01 0
1.76711 11.8968 1.00006 0 5687.14 0
-3.13014 2.51607 1.00013 0 6187.64 0
-3.42453 0.538095 1.00006 0 5708.44 0
-5.96774 6.98183 1.00013 0 6153.25 0
-5.67351 8.95984 1.00006 0 5720.42 0
2.35523 15.853 1.00006 0 5585.31 0
8.32545 8.90016 1.00006 0 5576.56 0
-2.44696 -4.66204 1.00006 0 5582.02 0
5.19342 11.3876 1.00006 0 5502.53 0
-16.2466 8.51103 1.00006 0 5600.83 0
-3.81336 9.69421 1.00013 0 6078.58 0
3.13363 -2.45935 1.00006 0 5545.47 0
0.296142 2.00628 1.00006 0 5846.71 0
-12.2318 11.9572 1.00003 0 5316.59 0
-11.8426 2.80122 1.00003 0 5284.96 0
-3.22518 13.6502 1.00003 0 5376.51 0
3.0391 8.67504 1.00003 0 5333.15 0
-14.3862 9.24509 1.00003 0 5269.44 0
-1.95327 10.4285 1.00006 0 5798.8 0
-8.51155 13.4256 1.00003 0 5201.88 0
-5.37943 10.938 1.00006 0 5781.65 0
0.590364 3.98447 1.00006 0 5776.89 0
-12.137 0.822992 1.00003 0 5214.87 0
-1.07088 16.3628 1.00003 0 5195.24 0
9.0091 1.72193 1.00003 0 5276.79 0
-4.99042 1.78171 1.00006 0 5763.76 0
-0.387336 9.18453 1.00006 0 5762.93 0
2.45053 4.71885 1.00006 0 5759.97 0
-12.7258 -3.13351 1.00003 0 5179.86 0
-5.87324 -4.1524 1.00003 0 5245.09 0
-4.3073 -5.39636 1.00003 0 5265.58 0
-16.5409 6.53276 1.00003 0 5302.84 0
-8.21728 15.4037 1.00003 0 5254.44 0
-7.23956 10.2039 1.00006 0 5720.43 0
-10.2768 1.55726 1.00006 0 5718.43 0
-15.2687 3.311 1.00003 0 5190.31 0
1.17885 7.94071 1.00006 0 5717.13 0
-6.35695 16.138 1.00003 0 5285.03 0
-8.71071 0.313308 1.00003 0 5303.88 0
-1.56415 1.2722 1.00006 0 5708.45 0
5.4875 13.3658 1.00003 0 5192.78 0
7.05359 12.1222 1.00003 0 5206.58 0
-13.1144 6.0233 1.00003 0 5214.12 0
3.92114 14.6094 1.00006 0 5687.15 0
3.72253 1.49692 1.00006 0 5674.26 0
0.684985 -7.14978 1.00003 0 5144.2 0
4.99453 -1.725 1.00003 0 5173.9 0
-3.71872 -1.44008 1.00006 0 5635.15 0
4.31083 5.4532 1.00003 0 5227.04 0
-18.401 5.79846 1.00003 0 5140.39 0
0.200933 13.1406 1.00006 0 5587.02 0
2.06123 13.8751 1.00006 0 5585.31 0
0.979436 -5.17158 1.00003 0 5167.56 0
3.62724 12.6313 1.00006 0 5576.57 0
5.78132 15.3442 1.00006 0 5571.37 0
2.83949 -4.43752 1.00006 0 5571.05 0
-12.8203 8.00116 1.00006 0 5559.81 0
7.14895 0.987608 1.00006 0 5545.48 0
7.34755 14.1005 1.00006 0 5502.54 0
6.85447 -0.990511 1.00006 0 5420.27 0
-12.526 9.97932 1.00003 0 5397.04 0
-1.85858 -0.705893 1.00003 0 5384.36 0
-7.92283 17.3819 1.00003 0 5376.52 0
-10.9601 8.73519 1.00003 0 5352.38 0
-9.98255 3.53534 1.00003 0 5347.95 0
-16.8349 4.55475 1.00003 0 5343.42 0
-1.36511 14.3846 1.00003 0 5334.81 0
-5.0852 12.9161 1.00003 0 5333.86 0
1.47295 9.91891 1.00003 0 5333.16 0
-10.3715 12.6914 1.00003 0 5316.6 0
-6.85076 1.04749 1.00003 0 5303.89 0
-13.7978 13.2013 1.00003 0 5302.85 0
6.75948 10.1439 1.00003 0 5300.32 0
6.17102 6.18769 1.00003 0 5295.21 0
-5.57892 -2.17429 1.00003 0 5293.62 0
-9.29929 -3.64295 1.00003 0 5287 0
-11.6437 15.9134 1.00003 0 5285.04 0
-15.5631 1.33287 1.00003 0 5284.97 0
3.42826 -0.481307 1.00003 0 5279.55 0
-9.59369 -5.6214 1.00003 0 5278.74 0
5.58277 2.23144 1.00003 0 5276.8 0
-8.8057 11.4475 1.00003 0 5271.05 0
-15.9522 10.4889 1.00003 0 5269.45 0
-2.15276 -2.6838 1.00003 0 5265.59 0
5.87676 4.20944 1.00003 0 5261 0
0.789414 17.0971 1.00003 0 5260.87 0
-17.813 9.75695 1.00003 0 5254.45 0
-7.14491 -0.930496 1.00003 0 5245.1 0
-4.79103 14.8942 1.00003 0 5234.27 0
4.60501 7.4314 1.00003 0 5227.05 0
-11.5485 4.77929 1.00003 0 5214.88 0
-11.2542 6.75738 1.00003 0 5214.13 0
4.21511 16.5879 1.00003 0 5206.58 0
-2.93114 15.6285 1.00003 0 5202.12 0
-6.94554 12.1818 1.00003 0 5201.89 0
-10.0775 14.6696 1.00003 0 5197.45 0
-2.63686 17.6066 1.00003 0 5195.24 0
0.495216 15.1189 1.00003 0 5192.79 0
-13.4085 4.04514 1.00003 0 5190.32 0
-9.78322 16.6477 1.00003 0 5190.08 0
-11.1596 -4.37724 1.00003 0 5187.97 0
-13.7029 2.06694 1.00003 0 5185.54 0
6.46533 8.16566 1.00003 0 5182.94 0
-10.571 -0.421016 1.00003 0 5179.87 0
1.86226 0.762747 1.00003 0 5173.91 0
-6.16716 -6.13062 1.00003 0 5167.57 0
9.30322 3.70009 1.00003 0 5152.02 0
10.8702 2.45743 1.00003 0 5150.84 0
-0.880788 -5.9059 1.00003 0 5144.21 0
-14.6807 7.26709 1.00003 0 5140.4 0
5.43545 16.5171 0.0382286 3 221.585 0
4.05439 -3.08988 0.111813 3 210.187 0
-15.0939 0.315782 0.0158952 3 207.788 0
-10.9068 16.7698 0.0954796 3 206.588 0
-3.09501 -5.74407 0.102646 3 205.389 0
-15.1506 11.3252 0.0633957 3 203.581 0
-6.94748 17.0009 0.0443121 3 202.381 0
-13.4433 -0.818153 0.0351452 3 201.181 0
-5.49861 17.5317 0.121147 3 200.581 0
-16.9561 7.60393 0.0945629 3 196.982 0
-17.3281 7.82344 0.22364 3 196.382 0
-1.96013 18.6165 0.199391 3 195.183 0
-12.8657 14.6543 0.154811 3 194.583 0
-7.20602 -5.83082 0.0753126 3 193.383 0
-14.476 12.291 0.122147 3 192.783 0
-12.4125 15.0098 0.161727 3 192.183 0
3.23498 -3.48638 0.0238119 3 191.584 0
6.13308 -1.88374 0.147645 3 190.984 0
2.67215 17.1652 0.317883 3 190.384 0
4.17377 -2.36536 0.0422287 3 189.784 0
6.9233 15.1775 0.139312 3 189.184 0
-12.7538 -4.31188 0.147562 3 188.584 0
9.48856 0.618026 0.194892 3 187.984 0
-12.3825 -4.31061 0.169227 3 187.385 0
-10.8486 17.0177 0.097563 3 186.785 0
8.93323 7.79861 0.238639 3 186.185 0
8.23147 12.9587 0.253887 3 185.585 0
-13.709 -1.15747 0.254971 3 184.985 0
8.72024 5.808 0.135729 3 184.385 0
4.32067 -2.74252 0.21439 3 183.786 0
-7.3446 -5.87773 0.058479 3 183.186 0
-3.53096 -6.21044 0.118563 3 182.586 0
-5.68475 17.1547 0.142395 3 181.986 0
-15.6296 11.7463 0.293051 3 180.786 0
2.15305 -5.38643 0.167644 3 180.186 0
9.29496 6.1637 0.409876 3 178.987 0
-2.63594 -5.8221 0.172977 3 178.387 0
-9.50181 17.8056 0.169727 3 177.787 0
2.05957 17.084 0.234222 3 177.187 0
-9.11124 17.6695 0.200308 3 176.587 0
5.51925 16.9006 0.326216 3 175.987 0
-13.6184 -1.80913 0.356963 3 175.388 0
4.74459 -2.93894 0.237055 3 174.788 0
3.89344 -3.58269 0.349964 3 174.188 0
7.83486 -0.125305 0.195475 3 173.588 0
-14.9639 12.3658 0.149395 3 172.988 0
-2.88758 -7.27384 0.348297 3 172.388 0
-8.292 -6.19858 0.332798 3 171.788 0
5.70313 -2.91674 0.382128 3 171.189 0
4.36029 -3.14796 0.190642 3 170.589 0
-10.829 -5.61935 0.235555 3 169.989 0
-13.1562 14.3033 0.237472 3 169.389 0
-17.2198 11.1572 0.433458 3 168.789 0
2.22034 17.615 0.302634 3 168.189 0
-3.5461 18.668 0.394961 3 167.589 0
-16.6819 3.1442 0.365296 3 166.99 0
0.738719 18.654 0.532951 3 166.39 0
9.43688 7.28075 0.430791 3 165.79 0
-3.90529 18.0961 0.282469 3 165.19 0
-18.6783 4.52777 0.303134 3 164.59 0
9.74545 5.24692 0.483787 3 163.99 0
-2.84044 18.9406 0.345547 3 163.391 0
-15.1125 11.973 0.262387 3 162.791 0
2.51623 -5.72969 0.323299 3 162.191 0
-6.1043 17.5461 0.427708 3 161.591 0
8.9892 5.24109 0.143145 3 160.991 0
-3.01234 -6.24285 0.390628 3 160.391 0
-4.851 -6.76111 0.460456 3 159.791 0
-2.18961 -6.70755 0.536784 3 159.192 0
-17.5686 2.94512 0.546283 3 158.592 0
-18.1836 3.88971 0.503869 3 157.992 0
7.29435 15.3525 0.239055 3 157.392 0
-14.4965 -1.36447 0.513785 3 156.792 0
-0.770348 -7.36729 0.464455 3 156.192 0
3.25867 18.0157 0.654275 3 155.592 0
1.82714 -6.31895 0.40371 3 154.993 0
-10.2276 -6.8106 0.359713 3 154.393 0
10.6229 4.57567 0.54545 3 153.793 0
-11.7026 -5.73392 0.426125 3 153.193 0
2.05645 18.5984 0.679273 3 152.593 0
-16.7618 2.25725 0.459373 3 151.993 0
-10.8907 -6.29998 0.450706 3 151.393 0
4.30146 -5.04723 0.546366 3 150.794 0
-17.7311 7.2561 0.377128 3 150.194 0
-13.0825 16.2915 0.481204 3 149.594 0
0.182655 19.5349 0.487954 3 148.994 0
-13.9116 15.6891 0.521285 3 148.394 0
-6.02914 -9.28502 0.497953 3 147.794 0
-6.71268 18.1957 0.456123 3 147.194 0
-13.0188 15.2577 0.458456 3 146.595 0
-18.1611 11.2276 0.511785 3 145.995 0
-3.13758 21.7451 0.789599 3 145.395 0
-5.3376 18.1856 0.549699 3 144.795 0
2.7359 -6.55159 0.518452 3 144.195 0
-14.1536 -2.55586 0.517118 3 143.595 0
-4.42355 18.6548 0.472955 3 142.995 0
-1.98571 19.6693 0.770767 3 142.396 0
3.42641 -5.8161 0.48812 3 141.796 0
-18.0765 8.16726 0.565948 3 141.196 0
-11.8095 17.6846 0.779016 3 140.596 0
11.0153 9.73934 0.551533 3 139.996 0
-3.72435 20.0549 1 3 139.396 0
-4.80214 -7.77367 0.548366 3 138.797 0
-12.6471 -5.09011 0.618861 3 138.197 0
9.79573 9.69237 0.636193 3 137.597 0
-10.895 -7.76106 0.757684 3 136.997 0
9.69283 8.22303 0.505786 3 136.397 0
1.30938 19.7249 0.654525 3 135.797 0
-15.6719 -0.411699 0.743935 3 135.197 0
-3.78331 -6.91509 0.603029 3 134.598 0
-0.719856 20.121 0.573531 3 133.998 0
-4.8069 -9.5971 0.763101 3 133.398 0
-11.9604 -6.86313 0.638693 3 132.798 0
-13.7907 14.695 0.480121 3 132.198 0
9.86711 -2.94763 0.663691 3 131.598 0
-5.29166 19.409 0.669607 3 130.998 0
-16.9243 0.342935 0.661025 3 130.399 0
-11.3706 -9.34395 0.771683 3 129.799 0
9.22654 12.5734 0.787349 3 129.199 0
-18.097 12.3648 0.62561 3 128.599 0
5.07899 -3.9346 0.804264 3 127.999 0
-16.1535 -1.98575 0.897174 3 127.399 0
8.81655 -0.0999412 0.77185 3 126.799 0
-15.1804 -3.19288 0.646026 3 126.2 0
-18.7083 2.92715 0.593196 3 125.6 0
10.496 11.047 0.820596 3 125 0
2.34314 -7.79942 0.779183 3 124.4 0
-15.3928 13.1212 0.596863 3 123.8 0
-3.45054 -8.49406 0.985168 3 123.2 0
-10.5029 18.4356 0.72477 3 122.6 0
-18.0186 1.51952 0.94767 3 122.001 0
-16.6228 12.3032 0.846344 3 121.401 0
-19.573 9.57691 0.753351 3 120.801 0
10.3208 0.248582 0.707105 3 120.201 0
10.4653 6.55678 0.787265 3 119.601 0
-7.62933 -7.29658 0.758434 3 119.001 0
-6.17581 -7.96229 0.832929 3 118.401 0
-9.18099 -7.287 0.725103 3 117.802 0
11.9357 11.7983 0.802681 3 117.202 0
12.0518 4.01065 0.918173 3 116.602 0
4.0085 -7.296 0.95192 3 116.002 0
-8.91824 19.0905 0.978085 3 115.402 0
-17.858 -1.02512 1 3 114.802 0
-9.63771 -8.97733 1 3 114.203 0
11.8293 0.808678 0.897424 3 113.603 0
3.81678 19.406 0.825429 3 113.003 0
6.74964 16.9926 0.885842 3 112.403 0
-16.4621 -4.23336 0.960336 3 111.803 0
8.22604 15.9793 0.858844 3 111.203 0
9.31124 14.4716 1 3 110.603 0
-10.5432 20.1117 0.91434 3 110.004 0
-13.3808 17.5336 0.797181 3 109.404 0
-1.52171 -8.5623 0.941004 3 108.804 0
-7.01231 19.6183 1 3 108.204 0
-1.11907 -10.4135 0.946837 3 107.604 0
11.4532 5.49699 0.62561 3 107.004 0
-1.35618 21.56 1 3 106.404 0
-8.36067 23.0077 1 3 105.805 0
-8.84823 21.069 1 3 105.205 0
8.63909 -1.84161 0.973585 3 104.605 0
-17.0601 14.0216 0.925589 3 104.005 0
5.82965 -7.99777 1 3 103.405 0
7.04075 -2.93733 0.947087 3 102.805 0
11.9039 -2.93649 1 3 102.205 0
12.4032 6.69812 0.906507 3 101.606 0
-12.2812 19.3728 0.971169 3 101.006 0
0.61379 21.1953 0.973919 3 100.406 0
5.26622 18.2879 1 3 99.806 0
4.24137 21.8985 1 3 99.2062 0
-14.1705 -4.51638 1 3 98.6063 0
12.5209 10.1017 0.993167 3 98.0065 0
10.5757 -1.4423 1 3 97.4066 0
8.63269 -4.06371 1 3 96.8068 0
-6.44803 -10.7219 1 3 96.2069 0
5.49512 -6.02676 1 3 95.607 0
-20.3334 6.0507 0.94842 3 95.0072 0
-19.4464 0.18861 1 3 94.4073 0
-10.3483 22.3915 1 3 93.8075 0
10.9231 13.2883 1 3 93.2076 0
11.2141 8.20094 1 3 92.6078 0
0.344757 -9.11976 1 3 92.0079 0
-15.2702 14.7129 1 3 91.4081 0
6.88278 -4.76151 0.879342 3 90.8082 0
12.9678 2.32556 1 3 90.2084 0
10.0504 16.3299 1 3 89.6085 0
2.59582 20.7618 1 3 89.0087 0
2.28984 -9.58032 1 3 88.4088 0
-22.0856 5.18866 1 3 87.809 0
0.757448 -11.0759 1 3 87.2091 0
-3.06639 -10.4426 1 3 86.6092 0
11.6617 15.1457 1 3 86.0094 0
7.12053 19.0351 1 3 85.4095 0
2.70368 -11.5368 1 3 84.8097 0
7.39771 -6.64376 1 3 84.2098 0
-19.6755 11.3328 1 3 83.61 0
-19.6144 7.84472 0.974835 3 83.0101 0
-6.92608 21.616 1 3 82.4103 0
-7.63962 -9.05542 1 3 81.8104 0
4.2594 -9.2367 1 3 81.2106 0
-16.8471 15.943 1 3 80.6107 0
-3.96902 23.4061 1 3 80.0109 0
-8.44087 -10.887 1 3 79.411 0
-10.4394 -10.8605 1 3 78.8111 0
-13.5491 -6.43155 1 3 78.2113 0
-4.92635 21.6522 1 3 77.6114 0
4.67349 -11.1955 1 3 77.0116 0
5.41932 20.2821 1 3 76.4117 0
1.94504 22.653 1 3 75.8119 0
-18.0248 -3.01732 1 3 75.212 0
-15.0119 16.7383 1 3 74.6122 0
13.5792 5.17696 1 3 74.0123 0
-21.2612 9.0694 1 3 73.4125 0
12.5173 -0.967313 1 3 72.8126 0
-2.79233 -12.4222 1 3 72.2128 0
-19.9228 4.14073 1 3 71.6129 0
-19.0138 13.7066 1 3 71.0131 0
-12.7812 -8.27539 1 3 70.4132 0
-12.0414 21.3281 1 3 69.8133 0
-20.0633 2.09098 1 3 69.2135 0
-7.40245 24.7628 1 3 68.6136 0
1.3251 -12.9927 1 3 68.0138 0
-12.4325 -10.7719 1 3 67.4139 0
10.5943 -4.44813 1 3 66.8141 0
-14.9072 -7.89961 1 3 66.2142 0
13.7379 11.7609 1 3 65.6144 0
-1.97073 23.463 1 3 65.0145 0
9.27578 -5.9565 1 3 64.4147 0
12.9014 13.5761 1 3 63.8147 0
-21.3194 -0.685543 1 3 63.2146 0
-15.5346 -5.97836 1 3 62.6145 0
13.8449 0.528584 1 3 62.0143 0
6.2403 -9.95369 1 3 61.4142 0
14.572 9.94405 1 3 60.8141 0
-0.79445 -12.3371 1 3 60.214 0
-18.8318 15.6968 1 3 59.6138 0
14.3596 -1.74469 1 3 59.0137 0
-14.728 18.7225 1 3 58.4136 0
14.611 3.46567 1 3 57.8134 0
-20.8656 12.9394 1 3 57.2133 0
8.68631 17.7907 1 3 56.6132 0
13.4101 8.31601 1 3 56.0131 0
-19.6845 -1.8372 1 3 55.4129 0
-23.2258 8.6957 1 3 54.8128 0
-18.2617 -5.00008 1 3 54.2127 0
-21.9194 7.18153 1 3 53.6125 0
-4.66988 -11.6375 1 3 53.0124 0
11.1482 -6.65923 1 3 52.4123 0
-16.5965 17.9585 1 3 51.8122 0
-21.8687 1.23618 1 3 51.212 0
13.6407 15.4342 1 3 50.6119 0
-14.1421 -9.74592 1 3 50.0118 0
13.7951 -3.66321 1 3 49.4116 0
-21.7028 3.22903 1 3 48.8115 0
-19.8793 -3.82549 1 3 48.2114 0
-18.5757 17.6799 1 3 47.6113 0
-5.9675 23.3697 1 3 47.0111 0
7.72857 -8.61992 1 3 46.411 0
15.7418 -0.301706 1 3 45.8109 0
14.8929 13.3936 1 3 45.2108 0
-9.42624 -12.625 1 3 44.6106 0
1.32696 24.5551 1 3 44.0105 0
-21.6521 11.0306 1 3 43.4104 0
15.7288 11.5746 1 3 42.8102 0
-23.8557 6.68183 1 3 42.2101 0
14.7279 6.81353 1 3 41.61 0
-17.3659 -6.78267 1 3 41.0099 0
12.4649 -5.15376 1 3 40.4097 0
3.59051 23.7894 1 3 39.8096 0
-0.0104436 23.0678 1 3 39.2095 0
15.739 -3.19253 1 3 38.6093 0
-9.86063 24.3306 1 3 38.0092 0
-14.1799 -11.7448 1 3 37.4091 0
-13.8757 20.5312 1 3 36.809 0
-20.0755 -5.83589 1 3 36.2088 0
-21.5499 -2.67166 1 3 35.6087 0
-11.4238 -12.5984 1 3 35.0086 0
-19.1796 -7.62291 1 3 34.4084 0
-18.2964 19.6603 1 3 33.8083 0
-3.01872 25.166 1 3 33.2082 0
-23.8222 4.1987 1 3 32.6081 0
15.8909 8.44057 1 3 32.0079 0
-0.648334 24.963 1 3 31.4079 0
-16.7478 -8.67845 1 3 30.8079 0
-20.6779 14.9302 1 3 30.208 0
-11.9359 23.6065 1 3 29.608 0
10.6341 18.243 1 3 29.008 0
-23.6146 2.20952 1 3 28.408 0
6.80895 -11.8708 1 3 27.808 0
12.2452 17.0582 1 3 27.208 0
-7.31505 -12.537 1 3 26.608 0
-16.3156 19.9376 1 3 26.008 0
6.12112 22.5811 1 3 25.408 0
-15.4641 21.7466 1 3 24.808 0
-15.9826 -10.5221 1 3 24.208 0
9.60516 -7.92816 1 3 23.6081 0
15.761 5.10146 1 3 23.0081 0
16.9235 6.72843 1 3 22.4081 0
-5.0184 25.1301 1 3 21.8081 0
15.5223 1.68604 1 3 21.2081 0
17.1221 -1.74821 1 3 20.6081 0
-1.81311 -14.8947 1 3 20.0081 0
-23.6166 10.6571 1 3 19.4081 0
-21.6967 -4.66533 1 3 18.8081 0
-5.55636 -13.4893 1 3 18.2081 0
7.36891 21.0186 1 3 17.6082 0
-25.4064 5.41927 1 3 17.0082 0
16.6719 3.32105 1 3 16.4082 0
-3.69175 -14.2085 1 3 15.8082 0
-23.5813 0.205392 1 3 15.2082 0
0.167847 -14.6226 1 3 14.6082 0
8.09863 22.8802 1 3 14.0082 0
-13.6298 22.5432 1 3 13.4082 0
8.97808 19.7747 1 3 12.8082 0
-25.3285 1.17951 1 3 12.2082 0
-22.8423 12.6378 1 3 11.6082 0
8.2985 -10.5368 1 3 11.0083 0
11.4769 -8.63129 1 3 10.4083 0
-8.29953 -14.2774 1 3 9.80827 0
-11.4486 25.5462 1 3 9.20828 0
-23.3657 -1.7829 1 3 8.60829 0
10.9272 20.2213 1 3 8.0083 0
3.27106 -13.4541 1 3 7.40831 0
5.24127 -13.112 1 3 6.80832 0
-16.6486 -12.4041 1 3 6.20832 0
-48.099 -21.47 1 3 5.60833 0
90.0141 4.09237 1 3 5.00834 0
-74.7161 -89.6827 1 3 4.40835 0
-116.82 -74.4321 1 3 3.80836 0
152.726 38.9448 1 3 3.20835 0
148.048 -89.4085 1 3 2.60834 0
-151.057 -104.53 1 3 2.00833 0
-78.0967 175.146 1 3 1.40833 0
25.6212 195.689 1 3 0.808333 0
98.4129 -173.939 1 3 0.208333 0
