# Supplementary material for: Study of tumor growth indicates the existence of an “immunological threshold” separating states of pro- and antitumoral peritumoral inflammation
Source: PLoS One. 2018 Nov 2;13(11):e0202823. doi: 10.1371/journal.pone.0202823 (PMC6214501; doi:10.1371/journal.pone.0202823)
Supplement: S1 Data — File containing the position and radius of particles at simulated times. A detailed description file is provided alongside the data. (ZIP) [file pone.0202823.s004.zip › minimal dataset/competent/12800.csv]

0 0 1.00003 0 9016.08 0
1.1904 -3.2333 1.00006 0 9054.1 0
5.29346 0.107072 1.00003 0 8768.82 0
-8.00776 4.47262 1.00013 0 9935.06 0
-0.342842 -1.94904 1.00006 0 9281.62 0
-0.838484 5.24456 1.00013 0 9893 0
-16.3456 6.90593 1.00006 0 9201.85 0
-9.04374 -1.43696 1.00003 0 8904.24 0
-2.71717 4.55913 1.00013 0 9960.61 0
-1.1842 3.27467 1.00013 0 9875.98 0
0.198761 11.1539 1.00006 0 9230.65 0
-7.66197 6.44215 1.00013 0 9929.44 0
-8.35367 2.50275 1.00003 0 8977.53 0
-5.28746 -0.0658253 1.00006 0 9361.78 0
-4.2501 5.84328 1.00013 0 9830.2 0
-2.37142 6.52877 1.00013 0 9986.36 0
-3.2127 11.7525 1.00003 0 8962.61 0
-2.02564 8.4985 1.00006 0 9454.89 0
1.53597 -1.26337 1.00003 0 8905.1 0
-7.31598 8.41202 1.00013 0 9828.82 0
5.63938 2.07687 1.00003 0 8885.47 0
2.91912 6.6156 1.00006 0 9368.42 0
-0.688186 -3.9187 1.00006 0 9213.76 0
-3.9043 7.813 1.00013 0 9751.13 0
5.14352 9.27091 1.00006 0 9214.08 0
-4.59603 3.87365 1.00013 0 9995.18 0
7.02236 9.95641 1.00003 0 8927.09 0
-9.54067 5.75688 1.00006 0 9349.68 0
-8.84904 9.69647 1.00003 0 8896.1 0
0.544375 13.1238 1.00003 0 8885.32 0
-0.492756 7.21436 1.00006 0 9416.91 0
-8.50308 11.6662 1.00003 0 9029.51 0
0.694533 3.96016 1.00006 0 9431.69 0
-6.12904 5.15802 1.00013 0 9935.07 0
-10.6394 -2.12347 0.73705 0 8808.13 0
-9.19489 7.72661 1.00003 0 8982.21 0
-6.62425 12.3515 1.00003 0 8963.61 0
-7.16608 -0.751119 1.00003 0 8920 0
-4.10046 -3.32015 1.00006 0 9322.61 0
1.04031 5.92998 1.00013 0 9893.01 0
-6.47481 3.1883 1.00013 0 9884.8 0
7.86404 4.73249 1.00003 0 8770.07 0
2.07741 11.8395 1.00006 0 9336.67 0
-3.06298 2.58923 1.00013 0 9866.62 0
-3.40882 0.619567 1.00006 0 9359.23 0
-5.78311 7.12764 1.00013 0 9830.2 0
-5.43729 9.09751 1.00006 0 9371.91 0
5.48933 11.2408 1.00006 0 9141.2 0
-3.5587 9.78292 1.00013 0 9751.14 0
0.348922 1.99032 1.00006 0 9505.63 0
-13.6913 2.55712 1.00003 0 8910.84 0
-1.33416 12.4383 1.00003 0 9007.77 0
3.2649 8.58542 1.00003 0 8961.86 0
-14.1396 9.61017 1.00003 0 8894.41 0
-1.67983 10.4684 1.00006 0 9454.9 0
-6.27858 14.3213 1.00003 0 8822.87 0
-5.09133 11.0671 1.00006 0 9436.74 0
2.57331 4.64571 1.00006 0 9431.7 0
-11.7654 3.10173 1.00003 0 8836.63 0
4.30187 14.4951 1.00003 0 8815.84 0
-4.94167 1.90392 1.00006 0 9417.8 0
-0.14697 9.18405 1.00006 0 9416.92 0
4.10639 3.36134 1.00006 0 9413.79 0
-5.63321 -2.03546 1.00003 0 8868.62 0
-5.93256 16.291 1.00003 0 8878.52 0
-6.97019 10.3818 1.00006 0 9371.92 0
-12.1115 1.13207 1.00006 0 9369.81 0
1.38615 7.89972 1.00006 0 9368.43 0
-10.2325 1.81723 1.00003 0 8930.87 0
-1.52999 1.305 1.00006 0 9359.24 0
7.36797 11.9263 1.00003 0 8813.24 0
-14.4853 7.64027 1.00003 0 8835.83 0
3.61056 10.5553 1.00006 0 9336.68 0
3.76052 1.39159 1.00006 0 9323.04 0
-2.22159 -2.63472 1.00006 0 9281.63 0
4.45208 5.33119 1.00003 0 8849.51 0
2.42311 13.8094 1.00006 0 9230.66 0
3.95622 12.5252 1.00006 0 9228.85 0
5.83494 13.2107 1.00006 0 9219.6 0
-12.2608 10.2957 1.00006 0 9201.85 0
-12.6065 8.32594 1.00003 0 9029.51 0
-3.75444 -1.35027 1.00003 0 9016.09 0
-10.7278 9.01119 1.00003 0 8982.23 0
-9.88661 3.78718 1.00003 0 8977.53 0
0.890116 15.0937 1.00003 0 8963.62 0
-4.39968 15.0066 1.00003 0 8962.62 0
1.73184 9.86956 1.00003 0 8961.88 0
-8.15729 13.6359 1.00003 0 8944.34 0
-6.82057 1.21854 1.00003 0 8930.88 0
8.20963 6.70241 1.00003 0 8927.1 0
6.33092 6.01673 1.00003 0 8921.69 0
-7.51218 -2.72094 1.00003 0 8920.01 0
-9.44299 -3.39612 1.00003 0 8913 0
3.41461 -0.57821 1.00003 0 8905.11 0
2.2276 2.67596 1.00003 0 8902.2 0
-10.382 10.9809 1.00003 0 8896.11 0
-1.87585 -0.664874 1.00003 0 8890.33 0
5.98521 4.04695 1.00003 0 8885.47 0
-8.69925 0.533079 1.00003 0 8868.63 0
-2.78866 13.6503 0.831126 0 8857.17 0
4.79783 7.30112 1.00003 0 8849.52 0
-11.4195 5.07158 1.00003 0 8836.64 0
-11.0735 7.04139 1.00003 0 8835.84 0
-2.52118 15.6931 1.00003 0 8823.13 0
-4.74573 13.037 1.00003 0 8822.88 0
-7.81151 15.6058 1.00003 0 8818.18 0
-0.988899 14.4079 1.00003 0 8813.25 0
-14.8124 5.62187 1.00003 0 8810.63 0
-13.2512 4.44299 0.936535 0 8805.57 0
6.67658 7.98656 1.00003 0 8802.82 0
-10.5778 -0.153277 1.00003 0 8799.57 0
1.88159 0.706252 1.00003 0 8793.26 0
-12.9524 6.35611 1.00003 0 8757.78 0
0.261544 -4.34135 0.0392286 3 207.18 0
-11.5559 0.236494 0.0538122 3 205.38 0
-11.6371 0.161808 0.0554789 3 203.581 0
-13.3404 10.363 0.0477288 3 202.981 0
2.58745 -1.22793 0.041812 3 201.781 0
-10.1046 -1.14678 0.098563 3 201.181 0
-3.23277 -3.97613 0.0765626 3 198.782 0
-11.1161 11.875 0.149895 3 193.983 0
-0.200073 15.1634 0.0411453 3 193.383 0
-1.41336 -4.70622 0.0585623 3 192.783 0
-3.566 16.2352 0.0498955 3 192.183 0
6.96002 2.20522 0.207724 3 191.584 0
-3.66418 15.9088 0.0378119 3 190.984 0
8.55849 5.62626 0.061979 3 190.384 0
-9.35585 12.6055 0.174227 3 189.784 0
-0.905318 15.531 0.106396 3 189.184 0
3.2246 14.5279 0.0702292 3 188.584 0
2.66096 -1.42876 0.125563 3 187.984 0
-13.3289 10.4982 0.0859794 3 187.385 0
-12.6138 11.3293 0.0922295 3 186.785 0
-9.17317 13.5691 0.0175619 3 186.185 0
-13.032 1.6995 0.080396 3 185.585 0
2.9377 14.8585 0.148062 3 184.985 0
-7.16696 -3.94881 0.255887 3 184.385 0
-14.0226 3.66674 0.155728 3 183.786 0
-14.7159 3.46334 0.365713 3 183.186 0
6.75937 14.0672 0.259804 3 182.586 0
6.66414 3.2195 0.063479 3 181.986 0
-10.9227 -1.26624 0.166394 3 181.386 0
-6.3292 -3.07811 0.192725 3 180.786 0
7.71175 8.8203 0.197142 3 180.186 0
-9.74457 12.1523 0.240222 3 179.587 0
1.84861 -2.33357 0.11073 3 178.987 0
6.79041 2.88946 0.277219 3 178.387 0
6.41471 0.306734 0.0969796 3 177.787 0
8.82178 3.80085 0.335132 3 177.187 0
8.35085 3.69729 0.146312 3 176.587 0
-11.9972 -0.0804265 0.21764 3 175.987 0
-0.391543 15.6843 0.404043 3 175.388 0
-1.48526 16.3748 0.238805 3 174.788 0
0.490077 -4.22907 0.214474 3 174.188 0
-6.94289 17.2153 0.363629 3 173.588 0
8.0645 8.18061 0.269386 3 172.988 0
7.03253 14.3993 0.172477 3 172.388 0
-13.3001 0.871894 0.216557 3 171.788 0
-11.681 -0.134744 0.103396 3 171.189 0
-14.5833 4.2301 0.408876 3 170.589 0
-3.47195 16.7241 0.364129 3 169.989 0
3.60046 -1.97168 0.389794 3 169.389 0
2.58074 -1.67509 0.115813 3 168.789 0
-13.9364 1.25306 0.325549 3 168.189 0
8.3259 10.7427 0.390877 3 167.589 0
-1.27639 15.6342 0.242638 3 166.99 0
-9.35021 15.6748 0.499036 3 166.39 0
-13.354 1.34462 0.25847 3 165.79 0
-11.5977 11.3962 0.218473 3 165.19 0
-15.3322 4.37408 0.350547 3 164.59 0
-8.92189 14.7593 0.359463 3 163.99 0
-8.26364 -3.66832 0.189059 3 163.391 0
-0.967744 16.144 0.325299 3 162.791 0
6.61727 0.890124 0.437041 3 162.191 0
-2.77958 -4.01378 0.355213 3 161.591 0
-5.21417 -4.02269 0.272719 3 160.991 0
4.40611 -2.22678 0.451206 3 160.391 0
-6.30303 -3.8998 0.568031 3 159.791 0
2.40325 15.3438 0.49112 3 159.192 0
-7.79255 17.0956 0.483621 3 158.592 0
-5.50751 -3.45391 0.280136 3 157.992 0
-3.34767 -4.41977 0.324632 3 157.392 0
-2.90622 -5.05923 0.436041 3 156.792 0
9.0101 8.03522 0.424625 3 156.192 0
6.98531 1.61856 0.333882 3 155.592 0
-10.7582 14.6704 0.380212 3 154.993 0
-15.5839 10.1357 0.518118 3 154.393 0
-10.675 13.7903 0.483454 3 153.793 0
-9.8158 14.4696 0.551199 3 153.193 0
0.202979 -5.21596 0.571781 3 152.593 0
-4.47668 -4.77536 0.484621 3 151.993 0
-16.1637 4.84051 0.558199 3 151.393 0
-10.9138 -3.30366 0.451956 3 150.794 0
9.19978 3.01257 0.538533 3 150.194 0
-4.26202 16.4405 0.404127 3 149.594 0
1.13738 -4.72389 0.482204 3 148.994 0
2.66413 -2.47038 0.642109 3 148.394 0
4.75189 -1.33667 0.49987 3 147.794 0
-7.84365 -4.14277 0.406376 3 147.194 0
-1.83441 17.0298 0.50062 3 146.595 0
-2.01166 -4.68216 0.517035 3 145.995 0
9.36913 5.48432 0.615945 3 145.395 0
2.12743 -5.08756 0.566031 3 144.795 0
9.69167 4.25986 0.649442 3 144.195 0
-2.8163 17.331 0.524784 3 143.595 0
-12.8542 -0.214813 0.532117 3 142.995 0
-9.70867 13.2988 0.580697 3 142.396 0
-10.787 -4.58766 0.787265 3 141.796 0
-6.16906 17.9297 0.635026 3 141.196 0
7.64874 0.968925 0.585863 3 140.596 0
3.305 15.9626 0.545866 3 139.996 0
1.05455 -6.06874 0.630443 3 139.396 0
-10.7505 12.5981 0.644776 3 138.797 0
-8.93098 16.7403 0.566281 3 138.197 0
-8.57229 17.97 0.675774 3 137.597 0
-12.2523 16.8931 0.500703 3 136.997 0
-5.58936 -4.85675 0.59078 3 136.397 0
-9.71917 18.8858 0.783682 3 135.797 0
-6.95854 -5.10473 0.800431 3 135.197 0
4.48052 16.1088 0.58253 3 134.598 0
-8.68097 -4.97554 0.735353 3 133.998 0
-12.2276 11.8931 0.58103 3 133.398 0
-13.4606 11.3562 0.583447 3 132.798 0
10.6924 5.49691 0.704188 3 132.198 0
7.09907 -0.424185 0.880675 3 131.598 0
-6.71045 -7.46697 0.657941 3 130.998 0
-9.73989 17.5272 0.562365 3 130.399 0
7.57515 13.595 0.683023 3 129.799 0
-12.2289 15.3938 0.982835 3 129.199 0
8.45643 9.24531 0.539617 3 128.599 0
-15.9109 3.33724 0.833262 3 127.999 0
-15.7833 8.88189 0.715104 3 127.399 0
-14.8601 11.2656 0.787432 3 126.799 0
-15.2286 1.7528 0.735602 3 126.2 0
-7.33873 18.7364 0.76885 3 125.6 0
-4.66241 17.6565 0.826429 3 125 0
-13.4336 -1.40533 0.775016 3 124.4 0
-1.07321 -5.7219 0.797765 3 123.8 0
1.95101 16.7891 0.994167 3 123.2 0
1.0515 18.0732 0.561032 3 122.6 0
12.1287 5.87147 0.765934 3 122.001 0
7.86674 2.86845 0.801014 3 121.401 0
6.46088 16.8492 0.707938 3 120.801 0
-18.2599 7.79998 0.753435 3 120.201 0
-13.4617 12.5964 0.620278 3 119.601 0
-3.82578 -5.76348 0.661525 3 119.001 0
-2.49712 -6.17739 0.697939 3 118.401 0
-17.0465 8.32643 0.565198 3 117.802 0
-11.9994 -0.94795 0.593696 3 117.202 0
6.18009 15.1797 0.983251 3 116.602 0
0.00141224 16.9812 0.944421 3 116.002 0
-5.34806 19.2082 0.81518 3 115.402 0
10.0463 6.91054 0.849261 3 114.802 0
2.87855 -3.94165 0.804098 3 114.203 0
-12.1966 -2.45967 0.831762 3 113.603 0
8.84551 -0.151733 0.883008 3 113.003 0
1.88689 19.1768 0.82168 3 112.403 0
6.08463 -1.95246 0.953337 3 111.803 0
7.87169 -1.9714 0.832179 3 111.203 0
-5.39711 -6.45593 1 3 110.603 0
-16.6608 11.667 0.859344 3 110.004 0
1.46563 -8.19653 0.871426 3 109.404 0
8.98223 1.60601 0.881092 3 108.804 0
7.94496 15.5776 0.824846 3 108.204 0
-18.1505 6.0677 0.978502 3 107.604 0
9.26226 12.3446 0.939838 3 107.004 0
-10.5649 16.3376 0.885925 3 106.404 0
-16.414 0.483077 1 3 105.805 0
3.39741 18.1611 1 3 105.205 0
-12.1164 13.4382 0.958753 3 104.605 0
-17.5589 4.19985 0.979085 3 104.005 0
-4.50377 20.8356 1 3 103.405 0
-3.61401 19.0578 0.91259 3 102.805 0
-17.2183 9.89353 1 3 102.205 0
11.7279 7.52645 0.924422 3 101.606 0
5.03883 17.3914 0.813514 3 101.006 0
10.3037 8.65917 0.895508 3 100.406 0
7.08867 -3.63078 1 3 99.806 0
-12.5171 -4.24186 0.961419 3 99.2062 0
-14.4658 0.035327 1 3 98.6063 0
-19.1171 9.31549 0.985501 3 98.0065 0
11.7329 4.15079 1 3 97.4066 0
-19.8125 5.02178 0.984418 3 96.8068 0
-0.16968 -7.27299 1 3 96.2069 0
-1.86618 -8.32961 1 3 95.607 0
-14.0629 -3.05753 0.977002 3 95.0072 0
10.9628 13.2788 1 3 94.4073 0
2.56682 -6.68203 1 3 93.8075 0
-20.4754 10.7667 1 3 93.2076 0
0.0684816 19.3028 1 3 92.6078 0
-18.5147 11.4164 1 3 92.0079 0
4.75626 19.6279 1 3 91.4081 0
-13.836 14.303 0.951837 3 90.8082 0
-17.3907 2.22852 1 3 90.2084 0
-6.49175 20.6172 1 3 89.6085 0
-3.64868 -7.42249 1 3 89.0087 0
-18.4133 0.510353 1 3 88.4088 0
4.04124 -5.33507 1 3 87.809 0
-8.01503 -6.52737 0.95617 3 87.2091 0
-19.8565 7.07437 1 3 86.6092 0
10.6539 2.46691 1 3 86.0094 0
4.97019 -3.56392 1 3 85.4095 0
-9.79341 21.5917 1 3 84.8097 0
9.68378 10.4501 1 3 84.2098 0
9.23083 14.2848 1 3 83.61 0
8.07617 17.4032 1 3 83.0101 0
-14.0262 16.2517 1 3 82.4103 0
11.472 11.3457 1 3 81.8104 0
-1.77328 18.5305 1 3 81.2106 0
-2.5168 20.6244 1 3 80.6107 0
1.38433 20.9288 1 3 80.0109 0
-0.597334 21.1862 1 3 79.411 0
-0.0693312 -9.26981 1 3 78.8111 0
9.08536 -3.73419 1 3 78.2113 0
12.8831 13.8632 1 3 77.6114 0
-15.4874 -1.68307 1 3 77.0116 0
-5.35498 -8.46375 1 3 76.4117 0
-21.0134 8.72028 1 3 75.8119 0
10.6252 0.467071 1 3 75.212 0
-1.76327 -10.3324 1 3 74.6122 0
-7.26901 -9.04014 1 3 74.0123 0
-9.07051 -8.17351 1 3 73.4125 0
-11.3128 18.0686 1 3 72.8126 0
-17.4364 -1.23479 1 3 72.2128 0
-15.3361 12.987 1 3 71.6129 0
-8.43089 20.1279 1 3 71.0131 0
6.44215 18.5564 1 3 70.4132 0
3.37846 21.0765 1 3 69.8133 0
8.0386 -5.43742 1 3 69.2135 0
-19.2241 3.12419 1 3 68.6136 0
12.7255 2.41447 1 3 68.0138 0
-17.2967 -3.2293 1 3 67.4139 0
-11.0716 20.0541 1 3 66.8141 0
9.69815 -1.83153 1 3 66.2142 0
-21.1722 3.5724 1 3 65.6144 0
-9.9546 -6.16959 1 3 65.0145 0
-19.0935 -2.35261 1 3 64.4147 0
13.8781 6.13723 1 3 63.8147 0
10.5254 -5.12167 1 3 63.2146 0
13.7321 4.14263 1 3 62.6145 0
3.30866 -8.53877 1 3 62.0143 0
9.69333 16.2325 1 3 61.4142 0
13.5623 8.11159 1 3 60.8141 0
-14.0147 -5.50556 1 3 60.214 0
-15.6052 -4.29434 1 3 59.6138 0
9.89057 18.2415 1 3 59.0137 0
-13.3121 18.1188 1 3 58.4136 0
6.52875 20.5544 1 3 57.8134 0
-3.54263 -9.41905 1 3 57.2133 0
-13.0706 20.104 1 3 56.6132 0
4.78486 -7.18923 1 3 56.0131 0
-7.16183 -11.0376 1 3 55.4129 0
6.04129 -5.33473 1 3 54.8128 0
5.15071 22.0035 1 3 54.2127 0
-5.24796 -10.4603 1 3 53.6125 0
-20.0715 -0.60812 1 3 53.0124 0
9.47953 -6.82532 1 3 52.4123 0
11.1385 -3.2185 1 3 51.8122 0
11.4205 15.2247 1 3 51.212 0
12.6797 0.417621 1 3 50.6119 0
12.0447 9.42947 1 3 50.0118 0
-11.0431 -7.84749 1 3 49.4116 0
-15.6806 14.9565 1 3 48.8115 0
3.72303 -10.4948 1 3 48.2114 0
1.77476 -10.0427 1 3 47.6113 0
-8.96314 -10.1694 1 3 47.0111 0
11.6197 -1.27718 1 3 46.411 0
-15.792 -6.41876 1 3 45.8109 0
-15.902 16.9439 1 3 45.2108 0
-3.44425 -11.4163 1 3 44.6106 0
-20.2108 1.38646 1 3 44.0105 0
-3.34628 22.4653 1 3 43.4104 0
13.3848 11.9274 1 3 42.8102 0
14.7255 2.407 1 3 42.2101 0
14.0636 10.0464 1 3 41.61 0
-22.1603 1.83358 1 3 41.0099 0
-1.4219 23.0084 1 3 40.4097 0
-17.5127 15.7585 1 3 39.8096 0
-22.0205 -0.161459 1 3 39.2095 0
-12.1278 -6.16721 1 3 38.6093 0
-17.2847 13.434 1 3 38.0092 0
-19.0141 14.4375 1 3 37.4091 0
5.21491 -9.14245 1 3 36.809 0
-10.9364 -9.8433 1 3 36.2088 0
13.6201 -1.34741 1 3 35.6087 0
-14.1115 -7.5028 1 3 35.0086 0
-1.66554 -12.33 1 3 34.4084 0
-5.68706 22.448 1 3 33.8083 0
-12.6233 -10.9355 1 3 33.2082 0
0.568413 22.8109 1 3 32.6081 0
6.78427 -7.19161 1 3 32.0079 0
8.25733 19.3953 1 3 31.4079 0
-22.6916 7.63327 1 3 30.8079 0
0.0286982 -11.2672 1 3 30.208 0
-21.0928 -2.32721 1 3 29.608 0
2.56602 22.9034 1 3 29.008 0
-12.7187 -8.93812 1 3 28.408 0
-21.5418 5.99729 1 3 27.808 0
-15.1878 18.812 1 3 27.208 0
-15.9331 -8.4138 1 3 26.608 0
-5.14905 -12.4615 1 3 26.008 0
-22.9184 4.54676 1 3 25.408 0
14.6797 0.407557 1 3 24.808 0
8.32919 -8.46065 1 3 24.208 0
7.0304 -9.98154 1 3 23.6081 0
-7.85387 22.0798 1 3 23.0081 0
-7.05047 23.9112 1 3 22.4081 0
-17.3974 -5.22604 1 3 21.8081 0
11.605 17.2163 1 3 21.2081 0
-14.5125 -9.82117 1 3 20.6081 0
-4.52867 24.0782 1 3 20.0081 0
-9.22686 23.5339 1 3 19.4081 0
15.5325 5.01351 1 3 18.8081 0
-10.84 -11.8409 1 3 18.2081 0
13.1369 -3.28785 1 3 17.6082 0
5.54436 -11.3201 1 3 17.0082 0
13.3316 15.8122 1 3 16.4082 0
-12.0274 21.8099 1 3 15.8082 0
-8.86708 -12.167 1 3 15.2082 0
15.42 11.5161 1 3 14.6082 0
8.99684 -10.346 1 3 14.0082 0
-20.0338 12.7173 1 3 13.4082 0
-14.9465 20.7971 1 3 12.8082 0
1.87336 -12.04 1 3 12.2082 0
15.466 7.35265 1 3 11.6082 0
-11.224 23.6412 1 3 11.0083 0
-19.1945 -4.34961 1 3 10.4083 0
-7.06499 -13.0341 1 3 9.80827 0
-19.407 16.3985 1 3 9.20828 0
-17.6279 -7.21235 1 3 8.60829 0
14.8352 13.4286 1 3 8.0083 0
9.64089 20.8398 1 3 7.40831 0
46.6992 16.4346 1 3 6.80832 0
9.88403 72.5896 1 3 6.20832 0
-63.5577 -83.672 1 3 5.60833 0
-58.4007 106.341 1 3 5.00834 0
116.077 82.4528 1 3 4.40835 0
151.867 44.1596 1 3 3.80836 0
146.031 -89.5972 1 3 3.20835 0
164.843 74.0709 1 3 2.60834 0
-113.586 -150.834 1 3 2.00833 0
180.997 -71.5261 1 3 1.40833 0
-198.178 -1.0149 1 3 0.808333 0
43.3846 195.124 1 3 0.208333 0
