# Supplementary material for: Study of tumor growth indicates the existence of an “immunological threshold” separating states of pro- and antitumoral peritumoral inflammation
Source: PLoS One. 2018 Nov 2;13(11):e0202823. doi: 10.1371/journal.pone.0202823 (PMC6214501; doi:10.1371/journal.pone.0202823)
Supplement: S1 Data — File containing the position and radius of particles at simulated times. A detailed description file is provided alongside the data. (ZIP) [file pone.0202823.s004.zip › minimal dataset/competent/16800.csv]

0.360492 5.38316 1.00013 0 14111.7 0
-2.87471 4.14204 1.00013 0 14179.4 0
-0.89946 3.82998 1.00013 0 14094.7 0
-1.78908 10.9852 1.00006 0 13449.4 0
-6.82558 4.76656 1.00013 0 14148.2 0
-3.41577 0.720942 1.00006 0 13580.5 0
-3.59199 6.00898 1.00013 0 14048.9 0
-1.61669 5.69658 1.00013 0 14205.1 0
-2.33381 7.56357 1.00006 0 13673.6 0
-8.25986 8.50021 1.00013 0 14047.6 0
-4.30917 7.87587 1.00013 0 13969.9 0
-4.1328 2.58743 1.00013 0 14213.9 0
-8.08381 3.21192 1.00006 0 13568.4 0
-8.80098 5.07907 1.00003 0 13114.8 0
-0.35757 7.2503 1.00006 0 13635.7 0
1.07777 3.51626 1.00006 0 13650.4 0
-4.85017 4.45425 1.00013 0 14153.8 0
1.61793 6.93844 1.00013 0 14111.8 0
-6.10823 2.89967 1.00013 0 14103.5 0
-2.15738 2.27514 1.00013 0 14085.4 0
-5.56738 6.32118 1.00013 0 14048.9 0
-7.5426 6.63334 1.00006 0 13590.7 0
-5.02635 9.74269 1.00013 0 13969.9 0
1.77747 1.56362 1.00006 0 13724.4 0
-3.05066 9.43116 1.00003 0 13226.5 0
-5.39098 1.03272 1.00006 0 13636.5 0
-1.07469 9.11725 1.00006 0 13635.7 0
-6.28458 8.18816 1.00006 0 13590.7 0
0.912379 8.8047 1.00006 0 13587.2 0
-1.44039 0.408318 1.00006 0 13578 0
2.88166 8.48827 1.00006 0 13555.4 0
0.185814 10.6699 1.00003 0 13180.6 0
-6.64791 -0.522884 1.00003 0 13149.6 0
-0.18213 1.96313 1.00003 0 13120.9 0
-4.67246 -0.83464 1.00003 0 13109.1 0
-7.36639 1.34501 1.00003 0 13087.4 0
-18.8149 -5.57633 1.00003 0 13055.4 0
-7.00182 10.055 1.00003 0 13041.6 0
-5.96933 10.1809 0.0203119 3 206.98 0
-3.9607 10.0793 0.113063 3 204.58 0
-2.46367 0.340368 0.0199786 3 203.981 0
-8.5516 6.43484 0.0277285 3 203.381 0
-8.39165 0.839903 0.142729 3 200.381 0
-0.747144 11.1635 0.0551456 3 199.182 0
-5.74486 -1.27109 0.155561 3 196.782 0
-0.31012 0.775202 0.179726 3 196.182 0
-8.82669 3.99797 0.0711458 3 195.583 0
-5.20715 10.8223 0.0956463 3 194.983 0
-8.50541 9.60072 0.120313 3 194.383 0
-8.14591 10.0878 0.144479 3 193.783 0
2.46397 7.53859 0.0366453 3 192.583 0
-2.28819 -0.209685 0.0475621 3 191.984 0
-2.5387 -0.118819 0.21414 3 190.784 0
-8.4958 7.33904 0.10248 3 190.184 0
1.46234 10.6061 0.279052 3 189.584 0
-8.83203 7.33539 0.234139 3 188.984 0
3.94078 7.69945 0.319383 3 188.384 0
-0.616465 -0.503035 0.225306 3 187.185 0
-8.17985 9.73029 0.215474 3 186.585 0
-8.53402 2.26926 0.0444787 3 185.985 0
-4.58483 10.7523 0.097563 3 184.785 0
1.31831 10.0377 0.297468 3 184.185 0
-8.36882 2.03595 0.211307 3 183.586 0
-0.242941 -0.117157 0.304467 3 182.986 0
-5.50155 10.8517 0.193725 3 182.386 0
-7.54543 0.203531 0.151728 3 181.786 0
-9.15253 3.87156 0.243638 3 181.186 0
-9.41421 3.33892 0.325299 3 180.586 0
-8.67729 6.26623 0.180893 3 179.986 0
-0.64551 11.7792 0.386711 3 179.387 0
-3.41228 -0.56926 0.273053 3 178.787 0
-6.33892 11.108 0.244138 3 178.187 0
3.00499 9.76849 0.285468 3 177.587 0
-5.39119 -1.81256 0.198808 3 176.987 0
-2.0994 12.263 0.287885 3 176.387 0
-5.56293 -1.53545 0.128063 3 175.787 0
-2.45395 12.8506 0.398794 3 175.188 0
-5.95553 10.7686 0.267636 3 174.588 0
1.36361 11.4471 0.411959 3 173.988 0
-9.00208 2.12857 0.420209 3 173.388 0
3.45519 9.55308 0.207641 3 172.788 0
-7.32083 11.4509 0.431625 3 172.188 0
-9.76343 4.06985 0.390544 3 171.589 0
2.26114 3.21958 0.219723 3 170.989 0
-2.8076 -0.618836 0.333882 3 170.389 0
1.96888 11.6667 0.231972 3 169.789 0
2.15242 4.45639 0.412793 3 169.189 0
-4.03847 10.8232 0.453623 3 168.589 0
-9.90743 5.87621 0.359046 3 167.989 0
-9.33527 6.33972 0.369046 3 167.39 0
-2.79979 12.111 0.410209 3 166.79 0
2.09 2.77888 0.252054 3 166.19 0
0.272175 -0.816001 0.564365 3 165.59 0
-5.47882 -2.24209 0.237972 3 164.99 0
0.356005 11.9848 0.326132 3 164.39 0
-10.9711 9.35389 0.492203 3 163.79 0
-6.04025 -1.80479 0.418625 3 163.191 0
-8.83493 6.78888 0.302467 3 162.591 0
-9.41498 7.14393 0.378128 3 161.991 0
-3.28496 -1.32916 0.475455 3 161.391 0
-5.72429 11.2897 0.296884 3 160.791 0
2.77304 3.64244 0.444124 3 160.191 0
-2.05621 -0.94722 0.480454 3 159.591 0
1.40616 0.211429 0.385878 3 158.992 0
2.88655 5.62715 0.513452 3 158.392 0
2.89037 10.3939 0.335215 3 157.792 0
1.88842 5.35124 0.517785 3 157.192 0
-7.37525 12.389 0.488704 3 156.592 0
-8.15488 11.8173 0.477621 3 155.992 0
-8.80649 1.25352 0.442624 3 155.392 0
2.97444 2.62227 0.593529 3 154.793 0
-9.81118 8.05448 0.614111 3 154.193 0
-4.85056 11.2097 0.422125 3 153.593 0
0.963015 -0.293355 0.286635 3 152.993 0
-10.1392 4.78498 0.366629 3 152.393 0
-9.63544 2.64763 0.397627 3 151.793 0
-3.22238 11.3198 0.459539 3 151.193 0
-6.43596 11.912 0.565448 3 150.594 0
2.18352 10.9506 0.515785 3 149.994 0
-1.04913 -0.897176 0.35663 3 149.394 0
3.77647 3.47761 0.569531 3 148.794 0
-2.44476 -1.89909 0.53395 3 148.194 0
-6.01557 -2.65826 0.434291 3 147.594 0
-9.16491 0.318519 0.558115 3 146.995 0
-4.78037 -3.58578 0.669774 3 146.395 0
-9.62887 11.7051 0.418792 3 145.795 0
2.16186 9.86961 0.558782 3 145.195 0
-1.32573 -1.80335 0.591113 3 144.595 0
-9.22597 -0.837037 0.423292 3 143.995 0
-1.26419 12.5435 0.58453 3 143.395 0
0.431268 0.492272 0.593696 3 142.796 0
-8.25615 -0.425562 0.611695 3 142.196 0
-9.74239 9.40518 0.737852 3 141.596 0
-6.88007 -3.16446 0.565448 3 140.996 0
-1.79868 -3.07366 0.761434 3 140.396 0
2.47251 0.0151525 0.699022 3 139.796 0
-0.120636 13.6409 0.67719 3 139.196 0
-6.39385 13.0891 0.612361 3 138.597 0
-10.284 6.73939 0.580614 3 137.997 0
-10.7617 5.49331 0.574947 3 137.397 0
-4.7138 -2.3649 0.53495 3 136.797 0
-4.09922 11.8321 0.548533 3 136.197 0
-0.219817 12.509 0.451206 3 135.597 0
-5.25821 12.2147 0.653525 3 134.997 0
-11.1534 4.13752 0.834595 3 134.398 0
1.11581 12.3326 0.506452 3 133.798 0
4.62261 8.51021 0.741269 3 133.198 0
-11.1149 2.5862 0.716854 3 132.598 0
-0.489113 15.137 0.653442 3 131.998 0
-3.54447 12.9459 0.693772 3 131.398 0
3.3584 6.79964 0.747268 3 130.798 0
-11.1807 8.12384 0.757601 3 130.199 0
-12.3466 5.14415 0.722187 3 129.599 0
3.2906 4.57127 0.615695 3 128.999 0
3.30941 11.3535 0.679857 3 128.399 0
4.90596 10.0589 0.827179 3 127.799 0
-12.3883 2.33648 0.580364 3 127.199 0
-9.27642 12.7125 0.648359 3 126.599 0
-8.86446 10.7309 0.819763 3 126 0
-3.4189 -2.89486 0.85801 3 125.4 0
-12.5306 3.66999 0.612778 3 124.8 0
3.43049 1.26159 0.675274 3 124.2 0
2.625 -3.4622 0.851927 3 123.6 0
-11.1841 -2.31806 0.816513 3 123 0
5.86791 2.75264 0.63436 3 122.401 0
-10.5877 12.5009 0.679607 3 121.801 0
-11.8004 0.98936 0.884425 3 121.201 0
2.65256 14.5161 0.719854 3 120.601 0
5.15439 4.21076 0.990917 3 120.001 0
-11.7219 6.59837 0.86276 3 119.401 0
-10.1016 1.38032 0.858427 3 118.801 0
0.180802 -2.34844 0.973252 3 118.202 0
3.43384 -1.95809 0.851011 3 117.602 0
6.36333 5.59337 0.838428 3 117.002 0
4.13669 5.57162 0.686523 3 116.402 0
2.33221 12.4874 0.666108 3 115.802 0
-4.39616 -4.99623 0.792515 3 115.202 0
-7.68236 -2.02519 0.825429 3 114.602 0
3.99471 -5.28987 0.649359 3 114.003 0
-12.6274 7.88222 0.710271 3 113.403 0
-2.66652 -4.56069 0.964336 3 112.803 0
-13.9832 8.66423 0.835679 3 112.203 0
-12.4027 9.51502 0.935255 3 111.603 0
-10.4672 -0.355386 0.90759 3 111.003 0
5.11969 6.893 0.951337 3 110.403 0
6.36196 8.48174 1 3 109.804 0
1.70819 -1.33727 0.851927 3 109.204 0
-15.936 11.3946 0.893174 3 108.604 0
-0.766683 -4.36085 0.879509 3 108.004 0
-9.39989 -2.651 1 3 107.404 0
5.00982 1.43699 0.894424 3 106.804 0
7.38515 6.94079 0.848178 3 106.204 0
-10.7446 10.8288 1 3 105.605 0
6.98717 1.62615 0.90559 3 105.005 0
-3.53971 17.0005 0.885425 3 104.405 0
1.38824 13.6348 0.820763 3 103.805 0
-12.262 -0.900179 0.967252 3 103.205 0
-12.8445 -2.68194 0.828929 3 102.605 0
-3.49733 -6.55479 0.978918 3 102.005 0
-6.15117 -4.55123 1 3 101.406 0
5.24945 11.8525 1 3 100.806 0
-8.05428 13.4789 0.794765 3 100.206 0
6.14322 -0.0813707 1 3 99.6061 0
-3.42091 14.9178 0.883092 3 99.0062 0
8.87917 1.95939 1 3 98.4064 0
7.30826 3.52413 1 3 97.8065 0
-13.6367 0.526648 1 3 97.2067 0
0.976356 -4.02444 0.884842 3 96.6068 0
-11.9554 13.4749 1 3 96.007 0
4.15028 -0.250902 1 3 95.4071 0
-11.3967 -6.00179 1 3 94.8072 0
-10.35 16.5053 1 3 94.2074 0
-4.97471 13.8553 1 3 93.6075 0
-8.11571 -4.18304 1 3 93.0077 0
-14.2673 10.4882 1 3 92.4078 0
8.22945 5.29806 1 3 91.808 0
-6.77182 14.7323 1 3 91.2081 0
6.6916 10.4542 1 3 90.6083 0
-13.5813 6.46274 1 3 90.0084 0
-1.91175 16.0494 1 3 89.4086 0
-1.74596 14.0568 1 3 88.8087 0
-5.06039 15.8528 1 3 88.2089 0
-1.55596 -6.18147 1 3 87.609 0
-5.49026 -6.43882 1 3 87.0091 0
1.13622 15.4411 1 3 86.4093 0
-10.7736 -4.1012 1 3 85.8094 0
-8.68369 17.6097 1 3 85.2096 0
-7.45482 -6.06899 1 3 84.6097 0
-12.5954 11.5823 1 3 84.0099 0
4.45966 -3.7073 1 3 83.41 0
-9.42021 -5.69881 1 3 82.8102 0
9.179 7.39375 1 3 82.2103 0
-15.9047 9.33972 1 3 81.6105 0
-15.334 7.42361 1 3 81.0106 0
-2.22832 -8.07688 1 3 80.4108 0
2.34606 -5.32282 1 3 79.8109 0
-10.0744 14.1551 1 3 79.2111 0
7.19035 12.39 1 3 78.6112 0
9.58659 3.82943 1 3 78.0113 0
8.24128 9.16027 1 3 77.4115 0
-14.1645 -1.40091 1 3 76.8116 0
8.13285 0.104511 1 3 76.2118 0
-17.4246 6.46247 1 3 75.6119 0
10.2112 9.49979 1 3 75.0121 0
5.75887 13.7865 1 3 74.4122 0
-6.88889 16.7279 1 3 73.8124 0
-13.942 4.49604 1 3 73.2125 0
7.29936 -1.71275 1 3 72.6127 0
8.7194 11.1007 1 3 72.0128 0
-5.2315 17.8452 1 3 71.413 0
-15.6959 5.45709 1 3 70.8131 0
0.411888 -5.82555 1 3 70.2132 0
-13.9607 2.50015 1 3 69.6134 0
-4.59261 -8.22527 1 3 69.0135 0
4.32765 15.1843 1 3 68.4137 0
-3.65556 19.0758 1 3 67.8138 0
-6.79259 -7.95614 1 3 67.214 0
-16.0345 -0.693089 1 3 66.6141 0
-17.692 8.44367 1 3 66.0143 0
-8.61089 15.5184 1 3 65.4144 0
-15.7136 3.45769 1 3 64.8146 0
-10.4742 18.5008 1 3 64.2147 0
-0.160282 17.0123 1 3 63.6147 0
-12.0616 15.4713 1 3 63.0146 0
-15.5112 1.23664 1 3 62.4144 0
5.29402 -1.89066 1 3 61.8143 0
10.8525 2.28126 1 3 61.2142 0
-7.02589 18.7285 1 3 60.614 0
-17.7891 0.26669 1 3 60.0139 0
10.113 0.385986 1 3 59.4138 0
3.8207 13.251 1 3 58.8137 0
-12.1859 17.4665 1 3 58.2135 0
10.2599 5.71156 1 3 57.6134 0
-12.7309 -4.51162 1 3 57.0133 0
11.1497 7.73355 1 3 56.4131 0
-1.93992 18.0483 1 3 55.813 0
-14.3803 12.4841 1 3 55.2129 0
2.82884 16.5064 1 3 54.6128 0
10.6899 11.4416 1 3 54.0126 0
-0.263402 -7.70642 1 3 53.4125 0
-8.75783 -7.58593 1 3 52.8124 0
-19.2928 5.22099 1 3 52.2122 0
-0.843163 -9.62044 1 3 51.6121 0
1.55028 18.0444 1 3 51.012 0
9.29044 -1.52565 1 3 50.4119 0
6.45081 -3.52341 1 3 49.8117 0
3.47203 18.5958 1 3 49.2116 0
-17.2655 2.19689 1 3 48.6115 0
4.82316 17.122 1 3 48.0113 0
12.0869 0.707638 1 3 47.4112 0
11.2707 -1.2445 1 3 46.8111 0
8.45743 -3.34331 1 3 46.211 0
-16.12 13.4696 1 3 45.6108 0
-5.89441 -9.74312 1 3 45.0107 0
-0.193569 19.0216 1 3 44.4106 0
-15.6084 15.4026 1 3 43.8105 0
-17.4425 4.46298 1 3 43.2103 0
-14.5557 -3.3617 1 3 42.6102 0
6.25304 15.7234 1 3 42.0101 0
5.64209 -5.35604 1 3 41.4099 0
1.78019 -7.28236 1 3 40.8098 0
-7.92414 -9.6046 1 3 40.2097 0
10.4485 -3.15629 1 3 39.6096 0
1.52575 20.0441 1 3 39.0094 0
-14.6144 -5.36071 1 3 38.4093 0
-3.30962 -9.75936 1 3 37.8092 0
7.68444 14.328 1 3 37.209 0
-17.5747 10.4401 1 3 36.6089 0
-19.2749 7.22093 1 3 36.0088 0
-13.739 14.3784 1 3 35.4087 0
6.80321 -6.98448 1 3 34.8085 0
12.2089 9.59454 1 3 34.2084 0
-17.8247 12.4238 1 3 33.6083 0
11.5571 4.16811 1 3 33.0081 0
-10.7349 -7.88843 1 3 32.408 0
5.42387 19.0312 1 3 31.8079 0
3.44811 20.5957 1 3 31.2079 0
-5.44951 19.9594 1 3 30.608 0
12.2308 6.05104 1 3 30.008 0
-4.61146 -11.2773 1 3 29.408 0
9.21263 13.0387 1 3 28.808 0
-13.2286 -6.80274 1 3 28.208 0
13.1474 7.82856 1 3 27.608 0
3.07261 -8.80766 1 3 27.008 0
-9.921 -9.7153 1 3 26.408 0
13.5244 4.52563 1 3 25.808 0
-13.8609 16.3746 1 3 25.208 0
3.7475 -6.92537 1 3 24.608 0
6.85241 17.6313 1 3 24.0081 0
7.63286 -5.16462 1 3 23.4081 0
-7.2402 20.8489 1 3 22.8081 0
-8.81674 19.6184 1 3 22.2081 0
-18.9945 3.20192 1 3 21.6081 0
1.10481 -9.16467 1 3 21.0081 0
-19.5372 9.21537 1 3 20.4081 0
-1.9094 20.0493 1 3 19.8081 0
-0.190227 21.0712 1 3 19.2081 0
12.8232 2.62013 1 3 18.6081 0
-7.02631 -11.3917 1 3 18.0081 0
11.1833 13.3797 1 3 17.4082 0
-9.09426 21.5989 1 3 16.8082 0
-1.98767 -11.2601 1 3 16.2082 0
-19.4194 11.2122 1 3 15.6082 0
5.4 21.031 1 3 15.0082 0
-16.4263 -2.65392 1 3 14.4082 0
5.25012 -8.24445 1 3 13.8082 0
8.28407 16.2354 1 3 13.2082 0
7.35043 19.5682 1 3 12.6082 0
2.39766 -10.6903 1 3 12.0082 0
4.57514 -10.1271 1 3 11.4082 0
-0.0297938 -11.9356 1 3 10.8083 0
-13.969 18.3712 1 3 10.2083 0
7.63711 21.5473 1 3 9.60827 0
25.7983 14.1249 1 3 9.00828 0
10.7213 -60.0088 1 3 8.40829 0
78.9175 -24.1069 1 3 7.8083 0
-26.6661 91.0691 1 3 7.20831 0
13.2522 113.427 1 3 6.60832 0
130.038 28.5284 1 3 6.00833 0
146.471 9.31126 1 3 5.40834 0
150.746 47.5798 1 3 4.80835 0
99.8345 134.531 1 3 4.20835 0
151.211 91.3027 1 3 3.60835 0
-118.128 140.18 1 3 3.00835 0
-182.473 51.0332 1 3 2.40834 0
-150.055 123.07 1 3 1.80833 0
-82.3627 179.368 1 3 1.20833 0
141.91 -140.062 1 3 0.608333 0
-113.433 164.721 1 3 0.00833333 0
