# Supplementary material for: Study of tumor growth indicates the existence of an “immunological threshold” separating states of pro- and antitumoral peritumoral inflammation
Source: PLoS One. 2018 Nov 2;13(11):e0202823. doi: 10.1371/journal.pone.0202823 (PMC6214501; doi:10.1371/journal.pone.0202823)
Supplement: S1 Data — File containing the position and radius of particles at simulated times. A detailed description file is provided alongside the data. (ZIP) [file pone.0202823.s004.zip › minimal dataset/competent/24880.csv]

0 0 0.89304 0 21058.5 0
171.08 -104.659 0.0832294 3 217.577 0
197.431 8.67528 0.0359786 3 210.979 0
199.693 -24.4604 0.0841461 3 209.179 0
-101.49 -173.15 0.0205619 3 208.579 0
-27.1279 -198.328 0.0142286 3 200.781 0
-197.924 -17.5916 0.201058 3 199.582 0
-166.227 -111.225 0.120563 3 198.982 0
-195.722 31.42 0.0674791 3 197.182 0
-40.0938 195.229 0.198058 3 195.983 0
-199.119 -25.3871 0.157728 3 194.783 0
41.8706 195.142 0.105813 3 193.583 0
61.6425 188.838 0.284052 3 192.383 0
-90.3677 127.803 0.0987296 3 191.784 0
18.8069 -200.436 0.249554 3 191.184 0
-43.2467 -194.352 0.153728 3 189.984 0
-191.318 57.5915 0.336465 3 189.384 0
-32.7493 195.531 0.0697291 3 188.184 0
137.728 143.387 0.200391 3 187.585 0
48.2517 193.656 0.21664 3 186.985 0
-193.064 -51.4132 0.0683125 3 186.385 0
105.926 -169.399 0.0812293 3 185.785 0
-122.452 -156.918 0.30405 3 185.185 0
198.503 23.8814 0.0639791 3 184.585 0
44.1522 195.346 0.10123 3 183.985 0
-10.0064 -198.562 0.206224 3 183.386 0
-170.228 -99.7078 0.0130619 3 182.786 0
-160.861 117.161 0.188642 3 182.186 0
57.4541 -189.928 0.22289 3 181.586 0
-54.2692 -192.178 0.22414 3 180.986 0
-167.078 108.962 0.26397 3 180.386 0
158.942 -122.56 0.0538122 3 179.786 0
187.453 67.6043 0.246638 3 179.187 0
-147.274 -137.172 0.338048 3 178.587 0
74.2519 -183.692 0.0873961 3 177.987 0
-185.883 -76.6063 0.213974 3 177.387 0
-64.7113 -189.181 0.264303 3 176.787 0
-198.249 -9.05457 0.360713 3 176.187 0
66.5658 -188.247 0.388294 3 175.588 0
-71.9272 -188.906 0.135229 3 174.988 0
160.452 116.638 0.146145 3 174.388 0
9.97563 199.65 0.130146 3 173.788 0
149.295 -134.769 0.240305 3 173.188 0
-88.651 -177.32 0.212974 3 172.588 0
-55.7778 190.683 0.164894 3 171.988 0
-109.096 167.3 0.375129 3 171.389 0
-73.0087 -186.619 0.157228 3 170.789 0
46.177 -193.348 0.416042 3 170.189 0
160.108 -120.062 0.426625 3 169.589 0
-141.554 -139.691 0.278386 3 168.989 0
-160.732 119.164 0.289135 3 168.389 0
20.2422 -198.642 0.277802 3 167.789 0
199.932 -19.2203 0.22389 3 167.19 0
-37.9977 -195.411 0.11173 3 166.59 0
-200.286 -18.1658 0.437707 3 165.99 0
192.889 49.9779 0.456539 3 165.39 0
187.277 69.006 0.39921 3 164.79 0
136.776 -144.428 0.283469 3 164.19 0
-169.418 107.6 0.392877 3 163.59 0
140.321 140.663 0.468205 3 162.991 0
-8.08674 -200.842 0.398794 3 162.391 0
195.507 -29.9587 0.287218 3 161.791 0
51.3483 -191.592 0.174143 3 161.191 0
161.499 118.261 0.50012 3 160.591 0
-200.463 11.7841 0.354463 3 159.991 0
86.7341 179.926 0.447207 3 159.391 0
37.6815 196.486 0.688773 3 158.792 0
74.4231 187.712 0.36138 3 158.192 0
113.133 163.177 0.521285 3 157.592 0
-61.7674 189.142 0.665608 3 156.992 0
-32.1106 -197.304 0.514535 3 156.392 0
199.411 8.13819 0.475038 3 155.792 0
167.84 105.239 0.49437 3 155.193 0
-188.246 66.4266 0.331632 3 154.593 0
51.729 -194.607 0.307384 3 153.993 0
-115.659 161.474 0.388544 3 153.393 0
200.904 3.03022 0.529367 3 152.793 0
132.719 148.321 0.502286 3 152.193 0
-200.598 25.4487 0.385961 3 151.593 0
-173.334 -100.087 0.769267 3 150.994 0
200.861 12.795 0.353214 3 150.394 0
193.03 -53.669 0.619111 3 149.794 0
-127.105 -153.853 0.371796 3 149.194 0
4.74956 198.224 0.522451 3 148.594 0
-196.565 28.979 0.572281 3 147.994 0
-75.3564 -185.593 0.556615 3 147.394 0
-167.432 -109.486 0.521035 3 146.795 0
-88.7157 -182.638 0.387461 3 146.195 0
-26.5119 -196.235 0.59078 3 145.595 0
48.6131 -199.741 0.617861 3 144.995 0
15.9303 -200.1 0.448957 3 144.395 0
-178.495 88.8687 0.459039 3 143.795 0
-198.375 -31.2798 0.396544 3 143.195 0
-106.728 166.807 0.780349 3 142.596 0
-10.0518 199.652 0.621194 3 141.996 0
-169.348 104.316 0.624861 3 141.396 0
-121.841 -158.522 0.430125 3 140.796 0
90.4754 -178.365 0.723187 3 140.196 0
194.938 49.3708 0.567115 3 139.596 0
-194.991 -41.6878 0.67919 3 138.996 0
-155.773 125.075 0.602862 3 138.397 0
-37.1229 197.097 0.655025 3 137.797 0
-125.456 153.528 0.688356 3 137.197 0
184.62 -73.6511 0.602612 3 136.597 0
197.527 -30.6357 0.652942 3 135.997 0
188.908 -62.7088 0.772766 3 135.397 0
199.335 -16.6808 0.958753 3 134.797 0
92.5953 -177.71 0.516035 3 134.198 0
199.091 17.9588 0.717021 3 133.598 0
82.7925 181.667 0.555616 3 132.998 0
124.451 -156.316 0.62611 3 132.398 0
-186.028 -73.4689 0.730936 3 131.798 0
-193.53 49.9184 0.768767 3 131.198 0
157.604 122.308 0.694272 3 130.599 0
50.4425 193.573 0.85601 3 129.999 0
165.099 113.231 0.787515 3 129.399 0
-199.662 -1.66093 0.756601 3 128.799 0
-80.4577 -183.483 0.796265 3 128.199 0
179.454 -81.1649 0.704938 3 127.599 0
-23.8422 198.473 0.655608 3 126.999 0
-94.3853 176.801 0.746602 3 126.4 0
151.776 129.489 0.608362 3 125.8 0
-20.4575 -200.612 0.68419 3 125.2 0
-129.163 151.939 0.699105 3 124.6 0
0.39231 201.941 0.831679 3 124 0
-198.516 17.4041 0.802514 3 123.4 0
35.0698 -197.349 0.63386 3 122.8 0
-105.97 169.619 0.619361 3 122.201 0
59.895 -191.628 0.666441 3 121.601 0
141.735 140.603 0.796681 3 121.001 0
186.951 -72.9709 0.826763 3 120.401 0
-171.911 -102.549 0.752851 3 119.801 0
-131.029 148.028 0.757684 3 119.201 0
-110.937 166.415 0.91384 3 118.601 0
128.597 156.68 0.828179 3 118.002 0
-196.439 33.2134 0.846428 3 117.402 0
130.913 149.981 0.58503 3 116.802 0
178.603 89.5353 0.949837 3 116.202 0
198.737 -21.5257 0.90709 3 115.602 0
180.347 87.6367 0.949337 3 115.002 0
173.802 -98.3808 0.737686 3 114.402 0
127.731 -153.416 0.821513 3 113.803 0
-67.6117 190.166 1 3 113.203 0
-183.24 75.5098 0.978252 3 112.603 0
-103.815 -170.815 0.852844 3 112.003 0
-188.007 -68.2613 0.86051 3 111.403 0
-32.5239 199.255 0.887258 3 110.803 0
194.964 45.2706 0.846678 3 110.203 0
-124.475 -155.635 0.854094 3 109.604 0
-146.31 -133.183 1 3 109.004 0
-12.9052 -152.148 0.949587 3 108.404 0
70.3412 -185.396 0.616028 3 107.804 0
177.662 91.6303 0.974419 3 107.204 0
48.3782 -192.937 0.870093 3 106.604 0
189.152 58.6706 0.839512 3 106.005 0
18.8129 200.421 1 3 105.405 0
-151.768 130.799 1 3 104.805 0
81.3874 -100.311 0.983668 3 104.205 0
-76.0157 185.174 1 3 103.605 0
-71.3903 126.265 0.818347 3 103.005 0
196.235 40.6009 0.807764 3 102.405 0
-59.7436 190.827 1 3 101.806 0
-163.191 115.96 0.801681 3 101.206 0
84.0715 -180.854 0.943254 3 100.606 0
193.436 52.5811 1 3 100.006 0
9.24011 -199.938 1 3 99.4061 0
-62.186 -189.981 1 3 98.8063 0
-178.548 -89.4967 1 3 98.2064 0
-12.4274 -199.411 1 3 97.6066 0
171.679 -100.652 1 3 97.0067 0
155.12 124.858 0.962669 3 96.4069 0
128.682 151.853 0.881925 3 95.807 0
6.56223 -104.015 0.897257 3 95.2071 0
-99.3529 -173.186 0.832179 3 94.6073 0
-119.635 -159.886 1 3 94.0074 0
-173.729 99.0981 1 3 93.4076 0
-200.357 18.86 1 3 92.8077 0
196.789 -33.9546 1 3 92.2079 0
-22.3916 -199.504 1 3 91.608 0
163.943 -115.715 0.949504 3 91.0082 0
112.002 -166.196 0.917173 3 90.4083 0
164.846 115.464 1 3 89.8085 0
189.096 65.8215 1 3 89.2086 0
-20.93 -197.554 0.972419 3 88.6088 0
-196.364 -39.8831 1 3 88.0089 0
168.166 107.903 1 3 87.409 0
-42.4338 196.019 1 3 86.8092 0
-70.8895 -186.925 1 3 86.2093 0
-158.358 -122.571 1 3 85.6095 0
-200.962 32.1701 1 3 85.0096 0
-3.35201 201.709 1 3 84.4098 0
-39.9516 -195.807 1 3 83.8099 0
-146.703 136.064 1 3 83.2101 0
-148.96 -135.028 1 3 82.6102 0
64.0187 189.371 1 3 82.0104 0
-81.4984 182.532 1 3 81.4105 0
-24.9018 -198.059 1 3 80.8107 0
-200.035 -7.79118 1 3 80.2108 0
-197.602 27.2969 1 3 79.611 0
-192.827 -47.1486 1 3 79.0111 0
13.9292 198.868 1 3 78.4112 0
145.446 -139.023 1 3 77.8114 0
103.742 171.074 1 3 77.2115 0
-192.019 55.5737 1 3 76.6117 0
-19.1004 -198.367 1 3 76.0118 0
0.317824 -199.64 1 3 75.412 0
-170.378 -103.84 1 3 74.8121 0
-143.674 138.988 1 3 74.2123 0
145.632 -136.465 1 3 73.6124 0
84.7907 180.461 1 3 73.0126 0
191.812 54.7317 1 3 72.4127 0
-187.143 69.7838 1 3 71.8129 0
16.4762 200.522 1 3 71.213 0
-140.933 141.766 1 3 70.6132 0
195.692 -48.1969 1 3 70.0133 0
164.389 -113.614 1 3 69.4134 0
-30.76 198.113 1 3 68.8136 0
197.775 -28.5773 1 3 68.2137 0
72.3399 -185.659 1 3 67.6139 0
108.105 169 1 3 67.014 0
126.17 153.575 1 3 66.4142 0
-129.187 -152.762 1 3 65.8143 0
40.0275 195.252 1 3 65.2145 0
-34.6208 196.896 1 3 64.6146 0
-195.39 -48.0371 1 3 64.0148 0
-91.4634 176.882 1 3 63.4146 0
93.3563 177.503 1 3 62.8145 0
-189.809 63.687 1 3 62.2144 0
-201.876 10.0093 1 3 61.6143 0
161.778 -115.769 1 3 61.0141 0
198.731 -26.4208 1 3 60.414 0
-171.564 102.595 1 3 59.8139 0
147.095 -134.376 1 3 59.2137 0
190.919 63.0191 1 3 58.6136 0
-150.569 -131.335 1 3 58.0135 0
131.079 -150.79 1 3 57.4134 0
-45.8049 -193.303 1 3 56.8132 0
23.5271 198.408 1 3 56.2131 0
-157.738 125.416 1 3 55.613 0
-2.18673 199.724 1 3 55.0128 0
-156.351 120.267 1 3 54.4127 0
80.209 182.548 1 3 53.8126 0
193.596 -49.2356 1 3 53.2125 0
-199.622 -5.54958 1 3 52.6123 0
161.923 -117.778 1 3 52.0122 0
-71.9017 186.278 1 3 51.4121 0
-46.2096 194.333 1 3 50.8119 0
-192.944 52.5499 1 3 50.2118 0
58.4618 191.481 1 3 49.6117 0
29.285 197.522 1 3 49.0116 0
-195.115 39.8096 1 3 48.4114 0
78.4827 184.37 1 3 47.8113 0
117.053 -162.064 1 3 47.2112 0
17.4173 198.388 1 3 46.611 0
-126.764 -155.693 1 3 46.0109 0
-36.2045 -196.594 1 3 45.4108 0
75.8683 184.33 1 3 44.8107 0
45.897 -196.146 1 3 44.2105 0
-52.9518 -193.963 1 3 43.6104 0
-175.208 96.4526 1 3 43.0103 0
200.851 22.7936 1 3 42.4102 0
-99.087 173.419 1 3 41.81 0
43.9486 -193.53 1 3 41.2099 0
-198.853 13.384 1 3 40.6098 0
53.3875 192.615 1 3 40.0096 0
18.0448 -198.59 1 3 39.4095 0
-159.07 -118.109 1 3 38.8094 0
-100.475 170.315 1 3 38.2093 0
-198.849 25.3871 1 3 37.6091 0
122.249 158.895 1 3 37.009 0
193.781 -55.9279 1 3 36.4089 0
-87.8733 -178.7 1 3 35.8087 0
-124.3 156.554 1 3 35.2086 0
22.5563 -198.641 1 3 34.6085 0
73.5631 185.838 1 3 34.0084 0
-13.8704 199.418 1 3 33.4082 0
-176.851 -93.1866 1 3 32.8081 0
-52.6829 192.812 1 3 32.208 0
69.7402 187.34 1 3 31.6079 0
-186.109 74.3322 1 3 31.0079 0
-142.811 -139.228 1 3 30.408 0
-108.234 169.086 1 3 29.808 0
-129.996 149.981 1 3 29.208 0
-127.907 154.709 1 3 28.608 0
-136.482 -146.056 1 3 28.008 0
153.358 127.534 1 3 27.408 0
187.037 73.3353 1 3 26.808 0
-163.795 -114.59 1 3 26.208 0
-101.385 172.793 1 3 25.608 0
115.475 164.356 1 3 25.008 0
-197.212 31.4269 1 3 24.408 0
-146.372 -135.607 1 3 23.8081 0
190.306 60.3519 1 3 23.2081 0
-6.3426 -199.799 1 3 22.6081 0
-93.9632 -176.34 1 3 22.0081 0
36.1149 197.753 1 3 21.4081 0
-177.013 91.2198 1 3 20.8081 0
-58.558 -191.13 1 3 20.2081 0
187.722 71.2206 1 3 19.6081 0
13.7703 -199.117 1 3 19.0081 0
-183.958 78.1306 1 3 18.4081 0
32.4816 -197.243 1 3 17.8081 0
99.9383 -174.262 1 3 17.2082 0
64.8992 -189.212 1 3 16.6082 0
-96.2774 -175.187 1 3 16.0082 0
-64.5781 188.618 1 3 15.4082 0
169.737 105.644 1 3 14.8082 0
3.08317 199.876 1 3 14.2082 0
53.2426 -192.679 1 3 13.6082 0
133.983 -148.131 1 3 13.0082 0
188.514 -65.8906 1 3 12.4082 0
-197.027 35.4787 1 3 11.8082 0
0.160955 199.825 1 3 11.2082 0
-91.2407 -178.03 1 3 10.6083 0
-157.316 123.351 1 3 10.0083 0
161.564 115.389 1 3 9.40828 0
-70.0291 187.047 1 3 8.80828 0
33.4378 196.721 1 3 8.20829 0
3.18796 -200.113 1 3 7.6083 0
-144.954 -137.073 1 3 7.00831 0
126.367 -155.283 1 3 6.40832 0
-56.0816 192.666 1 3 5.80833 0
199.895 -1.39171 1 3 5.20834 0
-132.256 150.811 1 3 4.60835 0
11.3966 -199.023 1 3 4.00836 0
-154.46 -127.974 1 3 3.40835 0
-154.423 127.063 1 3 2.80834 0
143.684 -140.128 1 3 2.20833 0
91.0282 178.511 1 3 1.60833 0
-135.474 146.295 1 3 1.00833 0
-200.23 -3.60708 1 3 0.408333 0
