# Supplementary material for: Study of tumor growth indicates the existence of an “immunological threshold” separating states of pro- and antitumoral peritumoral inflammation
Source: PLoS One. 2018 Nov 2;13(11):e0202823. doi: 10.1371/journal.pone.0202823 (PMC6214501; doi:10.1371/journal.pone.0202823)
Supplement: S1 Data — File containing the position and radius of particles at simulated times. A detailed description file is provided alongside the data. (ZIP) [file pone.0202823.s004.zip › minimal dataset/competent/14940.csv]

0 0 1.00003 0 11273.1 0
-8.13981 3.91985 1.00013 0 12192.1 0
0.228809 -2.07784 1.00006 0 11538.7 0
-1.02933 5.18715 1.00013 0 12150 0
-2.86649 4.39283 1.00013 0 12217.6 0
-1.26039 3.20103 1.00013 0 12133 0
-0.426614 11.1509 1.00006 0 11487.7 0
-7.97339 5.93457 1.00013 0 12186.5 0
-8.33298 1.8972 1.00003 0 11234.6 0
-5.1588 -0.629793 1.00006 0 11618.8 0
-4.50408 5.59546 1.00013 0 12087.2 0
-2.65622 6.38176 1.00013 0 12243.4 0
-3.87717 11.561 1.00003 0 11219.6 0
-2.47596 8.37362 1.00006 0 11711.9 0
-7.77114 7.93386 1.00013 0 12085.9 0
2.63998 6.78313 1.00006 0 11625.5 0
-4.31397 7.58585 1.00013 0 12008.2 0
4.6966 9.59684 1.00006 0 11471.1 0
-4.71838 3.6074 1.00013 0 12252.2 0
-9.80523 5.13193 1.00006 0 11606.7 0
-9.38768 9.11141 1.00003 0 11153.1 0
-0.20364 13.154 1.00003 0 11142.4 0
-0.820286 7.17618 1.00006 0 11673.9 0
0.575392 3.99348 1.00006 0 11688.7 0
-6.33606 4.78338 1.00013 0 12192.1 0
-9.60018 7.1227 1.00003 0 11239.2 0
-7.34406 11.9108 1.00003 0 11220.6 0
-6.78107 -1.96718 1.00003 0 11177 0
0.806461 5.98417 1.00013 0 12150 0
-6.52069 2.74291 1.00013 0 12141.8 0
1.40427 11.9546 1.00006 0 11593.7 0
-3.14427 2.375 1.00013 0 12123.7 0
-3.31352 0.344019 1.00006 0 11616.3 0
-6.14213 6.77384 1.00013 0 12087.2 0
-5.9306 8.76255 1.00006 0 11628.9 0
4.86458 11.5897 1.00006 0 11398.2 0
-4.09864 9.5735 1.00013 0 12008.2 0
0.34149 2.00325 1.00006 0 11762.7 0
-2.03751 12.3491 1.00003 0 11264.8 0
2.8474 8.77226 1.00003 0 11218.9 0
-2.26112 10.362 1.00006 0 11711.9 0
-7.12373 13.7264 0.826959 0 11079.9 0
-5.71355 10.753 1.00006 0 11693.8 0
2.41028 4.78886 1.00006 0 11688.7 0
-4.94463 1.50473 1.00006 0 11674.8 0
-0.640317 9.1676 1.00006 0 11674 0
4.01248 3.59203 1.00006 0 11670.8 0
-7.55964 9.92269 1.00006 0 11629 0
1.01394 7.97346 1.00006 0 11625.5 0
-10.8673 0.280418 1.00003 0 11187.9 0
-1.52744 1.23057 1.00006 0 11616.3 0
3.03886 10.7631 1.00006 0 11593.7 0
3.78046 1.59951 1.00006 0 11580.1 0
4.24791 5.57817 1.00003 0 11106.5 0
3.23774 12.7535 1.00006 0 11485.9 0
-13.0672 7.54349 1.00003 0 11286.5 0
-2.52531 -2.96893 1.00003 0 11273.1 0
-11.2209 8.31233 1.00003 0 11239.3 0
-9.951 3.07243 1.00003 0 11234.6 0
1.19358 9.96534 1.00003 0 11218.9 0
-6.76048 0.667269 1.00003 0 11187.9 0
5.64331 4.41711 0.799961 0 11178.7 0
2.17771 2.79586 1.00003 0 11159.2 0
-1.54365 -1.21137 1.00003 0 11147.4 0
-8.74053 -0.180187 1.00003 0 11125.7 0
-3.77766 13.3891 0.831126 0 11114.2 0
4.48743 7.60372 1.00003 0 11106.6 0
-17.9115 -7.30476 1.00003 0 11093.7 0
-11.433 6.32364 1.00003 0 11092.9 0
-5.49197 12.7461 1.00003 0 11079.9 0
1.9273 0.784612 1.00003 0 11050.3 0
-35.384 -12.7556 0.132176 0 11014.8 0
4.05153 2.57744 0.0147286 3 216.578 0
5.35863 10.5448 0.0124786 3 204.58 0
54.018 -347.095 0.083146 3 203.381 0
5.01947 3.8563 0.0408953 3 202.181 0
4.5016 6.57503 0.0288118 3 201.581 0
4.85486 6.41082 0.0318118 3 199.782 0
-7.3515 -5.84556 0.0713958 3 199.182 0
-5.04691 -5.14043 0.10148 3 197.982 0
5.31091 6.49305 0.234306 3 196.182 0
-9.06481 -6.79295 0.12523 3 195.583 0
2.98104 0.902752 0.060479 3 194.983 0
4.98768 6.39555 0.10148 3 194.383 0
2.26986 13.2639 0.0933962 3 193.783 0
-7.69608 -2.86034 0.153645 3 193.183 0
5.82491 9.76252 0.140396 3 191.984 0
4.35763 2.54172 0.10523 3 191.384 0
-10.751 2.16557 0.209974 3 190.784 0
-2.81637 13.0526 0.0497288 3 190.184 0
-6.48033 12.4675 0.0271452 3 188.984 0
4.99782 6.60789 0.101813 3 188.384 0
-10.9569 9.52166 0.204141 3 187.185 0
0.830448 -0.936261 0.245055 3 186.585 0
-0.510532 -0.932806 0.0428954 3 185.985 0
1.05082 0.182398 0.0626457 3 185.385 0
-4.41499 -2.54806 0.123563 3 184.785 0
-10.9897 4.90574 0.126563 3 184.185 0
-2.11112 -8.13548 0.164727 3 183.586 0
1.35141 13.1265 0.175476 3 182.986 0
-15.9855 -22.3479 0.0943962 3 182.386 0
-8.1483 11.0056 0.211224 3 181.186 0
-12.0738 5.13501 0.256804 3 180.586 0
-2.94373 12.973 0.100396 3 179.986 0
-12.9291 6.30395 0.187392 3 179.387 0
-10.5835 9.35383 0.204808 3 178.787 0
5.89938 9.26731 0.246221 3 178.187 0
-0.955463 -30.3413 0.0519788 3 177.587 0
1.14464 -0.0317228 0.130646 3 176.987 0
0.984538 13.2279 0.199891 3 176.387 0
1.17954 -1.38688 0.175643 3 175.787 0
4.63352 12.9864 0.229139 3 175.188 0
4.79988 6.5405 0.10798 3 174.588 0
-12.191 3.09438 0.258554 3 173.988 0
-8.04679 -8.0719 0.0470621 3 173.388 0
-12.6036 6.44242 0.17581 3 172.788 0
-8.45341 -7.05863 0.162811 3 172.188 0
-4.30735 14.3127 0.233722 3 171.589 0
2.00299 13.0889 0.22464 3 170.989 0
-9.15878 12.2353 0.468955 3 170.389 0
121.119 -246.706 0.302634 3 169.789 0
0.960766 13.6859 0.285385 3 169.189 0
-4.86074 14.0203 0.383961 3 168.589 0
1.71645 -1.88307 0.489037 3 167.989 0
-11.6874 1.34194 0.337548 3 167.39 0
-5.68247 14.1766 0.441707 3 166.79 0
5.85271 10.5035 0.468455 3 166.19 0
-4.75137 14.9295 0.517368 3 165.59 0
-8.73372 11.379 0.485287 3 164.99 0
-8.85242 10.3853 0.372879 3 164.39 0
-0.907807 -2.81921 0.253054 3 163.79 0
-1.67826 13.7366 0.433374 3 163.191 0
0.180483 14.4869 0.398044 3 162.591 0
-9.86244 10.2274 0.212557 3 161.991 0
-0.965298 -5.12964 0.44504 3 161.391 0
-8.4672 12.5616 0.298967 3 160.791 0
-12.7577 -11.6195 0.565948 3 160.191 0
-6.86625 -7.17043 0.44529 3 159.591 0
-2.55436 13.6747 0.424125 3 158.992 0
-6.37684 14.8988 0.560782 3 158.392 0
-5.51411 14.8464 0.249638 3 157.792 0
1.68137 -0.79931 0.595863 3 157.192 0
-9.22978 -7.50085 0.399794 3 156.592 0
-2.24597 14.4149 0.376962 3 155.992 0
-6.4612 15.854 0.397794 3 155.392 0
4.24851 -12.079 0.400043 3 154.793 0
5.31023 1.86717 0.545033 3 154.193 0
6.84908 10.1546 0.586363 3 153.593 0
-12.5411 8.94812 0.465205 3 152.993 0
-10.5235 10.0504 0.472122 3 152.393 0
1.657 13.6283 0.412709 3 151.793 0
0.944493 -4.4785 0.480621 3 151.193 0
-0.170156 -5.70368 0.537117 3 150.594 0
-11.7783 2.4235 0.532117 3 149.994 0
5.51277 2.99974 0.604612 3 149.394 0
-13.5745 -5.59801 0.444874 3 148.794 0
5.65177 5.9157 0.443957 3 148.194 0
-6.54484 -5.94777 0.397877 3 147.594 0
5.72193 12.9162 0.57953 3 146.995 0
-1.01426 14.3819 0.478954 3 146.395 0
-3.63005 -5.65156 0.610362 3 145.795 0
-12.7043 5.62247 0.451456 3 145.195 0
2.82698 -0.887912 0.551949 3 144.595 0
-14.1163 -7.98221 0.594196 3 143.995 0
0.744465 -14.0012 0.633193 3 143.395 0
-2.65504 -24.1528 0.696855 3 142.796 0
5.76295 8.51176 0.522535 3 142.196 0
-13.6207 9.06859 0.623527 3 141.596 0
7.05551 1.24411 0.548866 3 140.996 0
-83.9846 -399.371 0.696022 3 140.396 0
-1.94367 -6.38654 0.570531 3 139.796 0
-6.58252 -8.43278 0.733103 3 139.196 0
-47.7808 -22.124 0.631193 3 138.597 0
6.61592 11.4606 0.739519 3 137.997 0
3.13338 -12.0978 0.603029 3 137.397 0
-11.2564 11.7838 0.63136 3 136.797 0
-2.3596 15.9303 0.451623 3 136.197 0
-6.73473 16.9223 0.705105 3 135.597 0
6.80294 5.45115 0.751768 3 134.997 0
6.42921 7.15173 0.991001 3 134.398 0
-2.71256 -7.15815 0.408876 3 133.798 0
6.41204 2.19653 0.601862 3 133.198 0
6.99475 8.82649 0.749601 3 132.598 0
3.33259 0.104899 0.559949 3 131.998 0
-0.431346 15.5698 0.846178 3 131.398 0
5.11454 0.703273 0.606945 3 130.798 0
-10.6703 14.0874 0.753768 3 130.199 0
6.7004 3.41598 0.653692 3 129.599 0
-9.97914 11.2059 0.7726 3 128.999 0
6.32914 0.235404 0.694272 3 128.399 0
-13.9931 -4.50354 0.71877 3 127.799 0
4.43679 14.1477 0.799015 3 127.199 0
-13.8106 5.67905 0.656775 3 126.599 0
1.25161 14.8513 0.734603 3 126 0
6.01908 14.2501 0.753018 3 125.4 0
7.71898 6.34581 0.529284 3 124.8 0
-12.8573 11.9895 0.982085 3 124.2 0
-1.74101 15.1634 0.525868 3 123.6 0
-1.46426 16.9774 0.898424 3 123 0
2.11243 -2.91828 0.619028 3 122.401 0
-25.3719 -4.03871 0.890841 3 121.801 0
3.26497 -2.12457 0.758601 3 121.201 0
-3.35817 -8.82573 0.796848 3 120.601 0
-14.908 8.25335 0.904757 3 120.001 0
-14.5058 6.76651 0.63486 3 119.401 0
-10.2503 12.6649 0.707021 3 118.801 0
-15.5421 6.08321 0.606195 3 118.202 0
11.3885 2.01376 0.917423 3 117.602 0
2.02412 -4.3798 0.606695 3 117.002 0
-11.9248 10.2083 0.938004 3 116.402 0
5.15973 -13.1565 0.809514 3 115.802 0
-14.9883 4.6872 0.883592 3 115.202 0
-67.1991 -38.2892 0.919006 3 114.602 0
-3.3259 15.0388 0.870759 3 114.003 0
-12.8276 1.40426 0.826263 3 113.403 0
-0.337024 -3.91406 0.922172 3 112.803 0
-15.5847 10.1728 0.974585 3 112.203 0
9.93958 4.89661 0.982001 3 111.603 0
-3.43511 16.7952 0.887341 3 111.003 0
-7.7827 15.3518 0.917423 3 110.403 0
1.13623 -5.77304 0.77185 3 109.804 0
-5.20223 16.3206 0.940754 3 109.204 0
-18.2775 -5.30627 0.986584 3 108.604 0
-12.9337 4.09497 1 3 108.004 0
-15.6698 -6.76045 1 3 107.404 0
8.05943 4.28581 0.961419 3 106.804 0
8.43138 11.8465 1 3 106.204 0
-8.94816 13.7677 1 3 105.605 0
-2.61109 18.4902 1 3 105.005 0
-18.5501 7.65098 0.828596 3 104.405 0
-8.42088 17.1587 1 3 103.805 0
8.37934 7.75288 1 3 103.205 0
10.1712 6.86488 1 3 102.605 0
-5.87947 -29.536 0.921839 3 102.005 0
-20.8245 -5.72333 1 3 101.406 0
7.91067 2.42539 0.91109 3 100.806 0
6.93251 -13.063 0.941921 3 100.206 0
2.96624 15.1792 1 3 99.6061 0
-13.8286 10.4874 0.809097 3 99.0062 0
-4.7694 -10.0436 1 3 98.4064 0
5.18111 15.7896 1 3 97.8065 0
-3.45469 -25.8929 1 3 97.2067 0
2.88488 -5.83649 0.977752 3 96.6068 0
-12.4132 13.9212 1 3 96.007 0
4.55843 17.6898 1 3 95.4071 0
-16.8336 11.9523 1 3 94.8072 0
7.05854 -15.0725 1 3 94.2074 0
7.14598 13.1504 0.824179 3 93.6075 0
9.66342 2.99991 0.934588 3 93.0077 0
0.636607 17.0764 1 3 92.4078 0
-47.6712 -1.06374 1 3 91.808 0
4.67472 -15.2301 1 3 91.2081 0
-14.406 14.0597 1 3 90.6083 0
-3.73544 20.1437 1 3 90.0084 0
-9.71286 -8.81587 1 3 89.4086 0
9.72281 1.06658 1 3 88.8087 0
-44.9557 -1.70757 1 3 88.2089 0
-14.8373 12.0585 1 3 87.609 0
9.40501 -13.0953 1 3 87.0091 0
4.59267 -0.815301 1 3 86.4093 0
8.18564 -16.983 1 3 85.8094 0
11.9144 5.88681 1 3 85.2096 0
-10.3264 -10.7322 1 3 84.6097 0
-9.69471 15.6196 1 3 84.0099 0
-16.8112 8.19887 1 3 83.41 0
-4.70025 18.1961 1 3 82.8102 0
2.63436 17.1508 1 3 82.2103 0
7.19742 15.5446 1 3 81.6105 0
-1.74252 20.2892 1 3 81.0106 0
-5.73574 20.1169 1 3 80.4108 0
10.1718 10.8645 1 3 79.8109 0
6.65272 -1.43092 1 3 79.2111 0
-2.37248 -33.1598 1 3 78.6112 0
-47.8661 -14.6032 1 3 78.0113 0
3.58058 -3.986 1 3 77.4115 0
-5.35449 -11.931 1 3 76.8116 0
-7.74895 -18.8967 1 3 76.2118 0
-0.584328 18.6599 1 3 75.6119 0
-43.9468 9.11506 1 3 75.0121 0
-10.5175 17.4419 1 3 74.4122 0
5.14321 -2.73804 1 3 73.8124 0
-11.6861 15.7796 1 3 73.2125 0
2.03204 -15.1025 1 3 72.6127 0
0.241838 20.5247 1 3 72.0128 0
-2.3064 -37.2616 1 3 71.413 0
-30.8359 -28.1684 1 3 70.8131 0
6.52151 -7.49564 1 3 70.2132 0
8.43038 9.8474 1 3 69.6134 0
10.1721 8.86488 1 3 69.0135 0
1.42453 18.9132 1 3 68.4137 0
-7.98695 -10.0495 1 3 67.8138 0
-14.7953 -12.3958 1 3 67.214 0
11.9146 7.88422 1 3 66.6141 0
3.38531 19.3074 1 3 66.0143 0
-17.5542 10.0554 1 3 65.4144 0
-35.2809 15.3974 1 3 64.8146 0
8.01379 0.0295049 1 3 64.2147 0
-9.73518 -17.7529 1 3 63.6147 0
-7.03928 18.6008 1 3 63.0146 0
3.22954 -16.8672 1 3 62.4144 0
-13.6806 15.9211 1 3 61.8143 0
10.1646 12.8642 1 3 61.2142 0
11.912 11.8825 1 3 60.614 0
2.20203 20.9188 1 3 60.0139 0
-8.76527 -32.3976 1 3 59.4138 0
7.24221 -3.33968 1 3 58.8137 0
5.55273 -17.1643 1 3 58.2135 0
10.3591 -0.828237 1 3 57.6134 0
-6.8157 -13.3396 1 3 57.0133 0
8.65479 14.1759 1 3 56.4131 0
5.69551 -4.65986 1 3 55.813 0
-70.6812 -33.7787 1 3 55.2129 0
-12.5106 17.6005 1 3 54.6128 0
6.54196 17.4342 1 3 54.0126 0
-17.1989 -18.116 1 3 53.4125 0
-15.6749 15.7697 1 3 52.8124 0
-53.4072 -44.6085 1 3 52.2122 0
-19.9178 8.86477 1 3 51.6121 0
13.4267 -14.4331 1 3 51.012 0
-9.23568 18.9852 1 3 50.4119 0
8.64969 -1.86644 1 3 49.8117 0
11.6846 3.90194 1 3 49.2116 0
-16.3984 13.9037 1 3 48.6115 0
-9.1708 -14.9828 1 3 48.0113 0
11.9124 9.88249 1 3 47.4112 0
-20.3793 10.8096 1 3 46.8111 0
-14.5029 17.7431 1 3 46.211 0
-11.3797 19.2468 1 3 45.6108 0
5.37324 19.5164 1 3 45.0107 0
-18.8282 12.0678 1 3 44.4106 0
-17.1743 -23.0347 1 3 43.8105 0
-18.3943 14.0221 1 3 43.2103 0
-7.85053 20.4279 1 3 42.6102 0
-39.1336 10.9077 1 3 42.0101 0
12.062 0.218735 1 3 41.4099 0
8.92957 16.5435 1 3 40.8098 0
9.28954 -15.2137 1 3 40.2097 0
8.53452 -8.02268 1 3 39.6096 0
7.94752 -5.20665 1 3 39.0094 0
-13.2348 -25.8498 1 3 38.4093 0
11.9117 13.8817 1 3 37.8092 0
-17.6712 15.8854 1 3 37.209 0
-2.76413 22.008 1 3 36.6089 0
8.27467 18.4331 1 3 36.0088 0
-10.1282 20.8048 1 3 35.4087 0
-13.37 19.4064 1 3 34.8085 0
-11.6164 -20.176 1 3 34.2084 0
13.6442 10.8831 1 3 33.6083 0
9.33629 -3.74495 1 3 33.0081 0
11.0497 -2.70003 1 3 32.408 0
13.902 5.69693 1 3 31.8079 0
13.905 7.69584 1 3 31.2079 0
13.3092 1.82046 1 3 30.608 0
0.184547 -17.6194 1 3 30.008 0
12.7827 -1.64696 1 3 29.408 0
-8.00335 -38.7632 1 3 28.808 0
-4.75815 21.8615 1 3 28.208 0
-12.6341 -18.3774 1 3 27.608 0
-9.64001 -20.4815 1 3 27.008 0
-16.4967 17.6375 1 3 26.408 0
4.18961 21.1379 1 3 25.808 0
-49.997 2.88369 1 3 25.208 0
-44.7121 12.1026 1 3 24.608 0
-20.315 14.5761 1 3 24.0081 0
-51.4111 -2.9986 1 3 23.4081 0
-37.3241 13.9895 1 3 22.8081 0
13.9959 3.69883 1 3 22.2081 0
10.3869 15.1754 1 3 21.6081 0
10.2389 18.0543 1 3 21.0081 0
-20.9957 12.6956 1 3 20.4081 0
-18.4521 18.0648 1 3 19.8081 0
10.7461 -8.14817 1 3 19.2081 0
-30.4146 17.083 1 3 18.6081 0
-19.6365 16.4574 1 3 18.0081 0
-22.6499 14.3363 1 3 17.4082 0
7.26681 20.1601 1 3 16.8082 0
-0.776184 22.2454 1 3 16.2082 0
-35.4267 -29.4007 1 3 15.6082 0
-8.72458 22.2274 1 3 15.0082 0
1.20637 22.6532 1 3 14.4082 0
2.52774 -19.0082 1 3 13.8082 0
-6.72631 22.2095 1 3 13.2082 0
10.2447 -5.52936 1 3 12.6082 0
-1.97106 23.8442 1 3 12.0082 0
-3.96456 23.6965 1 3 11.4082 0
11.4463 -16.541 1 3 10.8083 0
15.4692 -15.4365 1 3 10.2083 0
11.6978 16.6851 1 3 9.60827 0
9.26645 20.1693 1 3 9.00828 0
-47.4207 -7.65847 1 3 8.40829 0
12.2551 -4.60752 1 3 7.8083 0
-7.70468 23.947 1 3 7.20831 0
-35.2951 -50.4346 1 3 6.60832 0
83.1543 29.2975 1 3 6.00833 0
-29.1937 102.9 1 3 5.40834 0
-56.565 -119.739 1 3 4.80835 0
19.5715 145.092 1 3 4.20835 0
71.6912 -147.061 1 3 3.60835 0
-53.6362 -166.263 1 3 3.00835 0
-165.975 77.2433 1 3 2.40834 0
186.496 -41.4235 1 3 1.80833 0
21.9318 -194.841 1 3 1.20833 0
84.4818 -180.21 1 3 0.608333 0
-172.182 -101.751 1 3 0.00833333 0
