# Supplementary material for: Study of tumor growth indicates the existence of an “immunological threshold” separating states of pro- and antitumoral peritumoral inflammation
Source: PLoS One. 2018 Nov 2;13(11):e0202823. doi: 10.1371/journal.pone.0202823 (PMC6214501; doi:10.1371/journal.pone.0202823)
Supplement: S1 Data — File containing the position and radius of particles at simulated times. A detailed description file is provided alongside the data. (ZIP) [file pone.0202823.s004.zip › minimal dataset/competent/19260.csv]

0 0 1.00013 0 16670.5 0
-1.15295 3.82903 1.00013 0 16730.7 0
1.59102 6.7394 1.00013 0 16655.4 0
-3.6738 6.20505 1.00013 0 16702.9 0
-0.578436 1.91341 1.00006 0 16175.1 0
-2.30214 7.66037 1.00013 0 16614.7 0
-0.355338 7.19975 1.00013 0 16753.5 0
-0.929889 9.1153 1.00006 0 16268.2 0
-6.21282 8.57599 1.00013 0 16544.4 0
-2.52472 2.37372 1.00013 0 16761.3 0
-4.47101 2.83403 1.00006 0 16163 0
-6.99161 5.21044 1.00003 0 15709.4 0
-1.50365 11.0312 1.00006 0 16230.3 0
0.796822 3.36933 1.00006 0 16245 0
-3.09925 4.28935 1.00013 0 16707.9 0
-5.04554 4.74972 1.00013 0 16663.2 0
0.219165 5.28408 1.00013 0 16647.1 0
-5.61999 6.6659 1.00013 0 16614.7 0
-6.4174 3.29404 1.00006 0 16185.3 0
-2.87601 9.57626 1.00013 0 16544.4 0
1.36775 1.45256 1.00006 0 16319 0
-1.72751 5.7447 1.00003 0 15821.1 0
-1.95005 0.458043 1.00006 0 16231.1 0
1.01644 8.65508 1.00006 0 16230.3 0
-4.24827 8.12133 1.00006 0 16185.3 0
2.96334 8.1975 1.00006 0 16181.8 0
2.18495e+07 -1.77318e+08 0.880539 0 15715.5 0
-3.24394 -0.594883 0.607726 0 15703.7 0
-3.89657 0.918365 1.00003 0 15682 0
-16.9591 -4.5598 1.00003 0 15650 0
-3.65642 -0.0968383 0.0384786 3 217.777 0
1.0613 5.86457 0.0204786 3 206.98 0
-6.70768 6.30701 0.13048 3 206.38 0
-7.17588 4.11072 0.0651457 3 204.58 0
-5.50809 2.67686 0.0444787 3 203.381 0
0.48355 10.1349 0.218723 3 200.981 0
-4.32907 -0.0661711 0.0752292 3 200.381 0
-6.55534 6.12833 0.0104786 3 199.182 0
-0.84747 -0.800202 0.162977 3 198.582 0
-6.84292 7.77396 0.0194786 3 197.982 0
0.124973 9.23053 0.0588956 3 196.782 0
-7.41675 8.65498 0.200141 3 194.383 0
-5.04247 1.97883 0.0274785 3 193.783 0
0.988832 0.434842 0.0848127 3 193.183 0
-6.66239 2.30439 0.0182286 3 191.984 0
2.71183 9.19731 0.0292285 3 191.384 0
-7.5829 4.29862 0.0854794 3 190.784 0
-4.3743 9.19745 0.0829794 3 189.584 0
-5.51187 2.77864 0.0417287 3 188.984 0
0.318929 9.85224 0.105896 3 188.384 0
1.86124 3.4828 0.0694791 3 187.785 0
-6.91931 7.3202 0.438374 3 187.185 0
-4.9583 0.443745 0.161311 3 186.585 0
1.61155 0.373941 0.10523 3 185.985 0
-7.5058 7.10982 0.183809 3 185.385 0
-1.15928 -0.517757 0.255804 3 184.785 0
0.200564 9.55342 0.210807 3 184.185 0
1.23036 4.54555 0.22289 3 183.586 0
4.26201 7.54815 0.446373 3 182.986 0
1.61859 2.57383 0.137146 3 181.786 0
-8.52127 3.60858 0.339881 3 181.186 0
1.50966 4.28216 0.156894 3 180.586 0
0.608079 9.7431 0.162644 3 179.986 0
-7.66386 4.4119 0.043312 3 179.387 0
1.37988 4.95028 0.206724 3 178.787 0
-5.03739 9.17404 0.310717 3 178.187 0
1.84222 0.434394 0.123147 3 177.587 0
-0.00998434 9.97157 0.233556 3 176.987 0
-4.64084 0.0623874 0.133813 3 176.387 0
-2.41427 -0.681689 0.22489 3 175.787 0
-0.480797 10.2934 0.257221 3 175.188 0
1.29359 5.64398 0.13273 3 174.588 0
2.85955 6.89459 0.277886 3 173.988 0
-4.09468 9.35109 0.233972 3 173.388 0
0.667938 10.7013 0.35088 3 172.788 0
2.46083 -0.703078 0.359213 3 172.188 0
-7.69634 3.838 0.387378 3 171.589 0
-4.0842 -0.337935 0.270803 3 170.989 0
-5.43727 0.955123 0.538617 3 170.389 0
1.54378 4.52343 0.0848961 3 169.789 0
-1.04727 -2.06723 0.223056 3 169.189 0
2.01349 -0.0685267 0.40646 3 168.589 0
2.27835 0.560809 0.274136 3 167.989 0
-6.46471 1.99288 0.264053 3 167.39 0
1.12599 10.0739 0.422459 3 166.79 0
-3.56826 10.7007 0.319966 3 166.19 0
0.0296801 10.5389 0.303717 3 165.59 0
0.174469 -1.46801 0.476121 3 164.99 0
2.80429 1.144 0.462956 3 164.39 0
-8.50926 5.47694 0.364129 3 163.79 0
-1.68851 -0.923964 0.397544 3 163.191 0
2.31073 2.81744 0.58978 3 162.591 0
-5.4597 9.7591 0.40246 3 161.991 0
-8.24035 1.58045 0.341214 3 161.391 0
-8.55632 9.06707 0.481621 3 160.791 0
-4.5589 9.94538 0.508536 3 160.191 0
-0.903973 -1.41052 0.448207 3 159.591 0
1.96382 5.00519 0.376962 3 158.992 0
1.30511 0.0819768 0.311883 3 158.392 0
3.17604 -0.853849 0.345881 3 157.792 0
1.43961 10.8802 0.436957 3 157.192 0
-2.77798 -1.49832 0.408293 3 156.592 0
-5.07655 -0.349529 0.464539 3 155.992 0
-0.021955 11.3623 0.518368 3 155.392 0
-1.85601 -1.90955 0.597113 3 154.793 0
2.60605 1.94608 0.326632 3 154.193 0
2.19765 4.0391 0.551699 3 153.593 0
-3.57058 -1.92005 0.48912 3 152.993 0
-3.89116 10.2559 0.21664 3 152.393 0
-1.86745 -4.71589 0.470622 3 151.793 0
-8.07435 6.1036 0.398294 3 151.193 0
-7.28976 6.57275 0.393127 3 150.594 0
2.93009 6.1165 0.474621 3 149.994 0
-7.3291 1.85675 0.610528 3 149.394 0
-5.70008 1.96495 0.499536 3 148.794 0
-5.51707 -1.28165 0.506036 3 148.194 0
-8.426 4.53041 0.586447 3 147.594 0
2.34011 10.8413 0.463206 3 146.995 0
3.02117 0.0874932 0.601612 3 146.395 0
1.03954 11.8263 0.586447 3 145.795 0
-8.00519 6.87047 0.369879 3 145.195 0
-7.5422 9.50258 0.618111 3 144.595 0
-3.02993 11.4104 0.568781 3 143.995 0
-4.35927 -1.16617 0.601112 3 143.395 0
3.83401 0.71308 0.421292 3 142.796 0
1.3946 -1.08123 0.766017 3 142.196 0
-7.95152 2.87882 0.585863 3 141.596 0
3.28698 3.56221 0.635693 3 140.996 0
-1.07664 12.4827 0.510785 3 140.396 0
-6.41903 1.24566 0.485287 3 139.796 0
-8.91127 2.21363 0.581364 3 139.196 0
-4.93258 -2.18824 0.570864 3 138.597 0
3.5307 9.69226 0.581864 3 137.997 0
-7.58624 7.98539 0.488954 3 137.397 0
-0.915641 -7.44831 0.433041 3 136.797 0
-2.73569 -2.77145 0.63211 3 136.197 0
-2.36609 12.5855 0.774266 3 135.597 0
-7.7521 0.709892 0.611362 3 134.997 0
3.6303 6.89978 0.458956 3 134.398 0
-3.9449 12.5072 0.806347 3 133.798 0
-10.0373 3.51615 0.376462 3 133.198 0
-5.52739 10.7367 0.575864 3 132.598 0
2.29171 9.73057 0.647859 3 131.998 0
1.16098 -2.65145 0.807181 3 131.398 0
4.57758 3.22636 0.649442 3 130.798 0
-4.05788 -3.18272 0.753518 3 130.199 0
-4.39997 11.1492 0.624777 3 129.599 0
-4.13739 15.4558 0.764934 3 128.999 0
-5.40458 11.9947 0.687523 3 128.399 0
3.80563 1.96594 0.828179 3 127.799 0
0.0480147 12.4941 0.606362 3 127.199 0
-8.6781 10.3184 0.775433 3 126.599 0
-9.45813 6.12574 0.768933 3 126 0
4.67333 6.15144 0.822596 3 125.4 0
-9.23787 3.21936 0.475288 3 124.8 0
-8.95875 7.73893 0.905007 3 124.2 0
-4.45584 -4.59598 0.713104 3 123.6 0
-3.33611 -5.50924 0.73002 3 123 0
5.63193 7.56502 0.884508 3 122.401 0
-9.77119 4.62308 0.763101 3 121.801 0
4.59711 8.8656 0.764684 3 121.201 0
-12.0243 2.86802 0.665108 3 120.601 0
-2.90528 -4.1189 0.72577 3 120.001 0
-0.314371 -2.56092 0.656608 3 119.401 0
-9.25566 0.778275 0.891758 3 118.801 0
-6.47659 -0.186288 0.946671 3 118.202 0
-7.02866 10.9793 0.940921 3 117.602 0
3.46997 4.97373 0.787765 3 117.002 0
-11.0776 3.89567 0.730936 3 116.402 0
-1.46606 -3.48975 0.819263 3 115.802 0
7.46258 7.64365 0.922339 3 115.202 0
-8.26774 -0.617875 0.810097 3 114.602 0
5.29349 4.57177 0.874259 3 114.003 0
-9.81938 -0.868247 0.753518 3 113.403 0
-3.18834 14.063 0.917173 3 112.803 0
0.180875 -4.10307 0.936671 3 112.203 0
-13.4738 2.64987 0.798181 3 111.603 0
-0.641756 -5.74498 0.900424 3 111.003 0
5.38185 1.17557 0.927922 3 110.403 0
6.2984 9.27752 0.944337 3 109.804 0
-11.1164 5.55599 0.873009 3 109.204 0
7.10402 10.9847 0.941838 3 108.604 0
-10.1164 9.25172 1 3 108.004 0
2.86773 -2.13562 0.961836 3 107.404 0
-7.11969 -2.02493 1 3 106.804 0
4.97725 10.3281 0.742269 3 106.204 0
-9.07255 -2.45643 1 3 105.605 0
-10.6854 7.25875 0.884758 3 105.005 0
-11.1201 0.311281 1 3 104.405 0
-11.0112 -2.96146 1 3 103.805 0
-11.9063 -1.35331 0.833012 3 103.205 0
2.33338 -4.03217 1 3 102.605 0
5.44903 12.0073 1 3 102.005 0
-12.6025 6.65223 0.973585 3 101.406 0
-10.4934 2.20886 1 3 100.806 0
4.78966 -2.53002 1 3 100.206 0
3.65655 11.3359 0.914673 3 99.6061 0
6.58184 5.93265 1 3 99.0062 0
-13.0246 0.917818 0.987668 3 98.4064 0
4.28431 -4.46452 0.997334 3 97.8065 0
4.48805 -0.553194 1 3 97.2067 0
6.19991 2.929 1 3 96.6068 0
-9.66796 -4.4409 0.9985 3 96.007 0
2.25037 12.4841 0.788932 3 95.4071 0
-5.10023 13.9493 1 3 94.8072 0
3.21227 -6.15282 1 3 94.2074 0
-5.78065 -3.50892 1 3 93.6075 0
-8.63491 12.0926 1 3 93.0077 0
-7.73119 -3.95018 1 3 92.4078 0
-12.0576 8.55014 1 3 91.808 0
-6.81363 14.9804 1 3 91.2081 0
-6.8153 12.9208 1 3 90.6083 0
-10.3458 11.1772 0.939421 3 90.0084 0
1.26001 -5.71929 1 3 89.4086 0
-5.54275 16.5247 1 3 88.8087 0
-2.20559 -6.82528 1 3 88.2089 0
-14.0884 7.95298 1 3 87.609 0
2.46987 -8.00957 1 3 87.0091 0
3.87411 13.2401 1 3 86.4093 0
8.24204 9.40693 1 3 85.8094 0
-2.23715 15.7303 1 3 85.2096 0
-6.34879 -5.42642 1 3 84.6097 0
-8.55431 14.0583 0.967919 3 84.0099 0
-12.1841 10.5462 1 3 83.41 0
-12.6864 4.53441 1 3 82.8102 0
-14.4629 5.989 1 3 82.2103 0
-1.26375 13.9835 1 3 81.6105 0
7.68702 4.26585 1 3 81.0106 0
7.37574 1.31115 1 3 80.4108 0
-12.9569 -3.42289 1 3 79.8109 0
6.28268 -4.39223 1 3 79.2111 0
-3.61548 -8.24313 1 3 78.6112 0
0.735681 13.947 1 3 78.0113 0
8.57793 6.05651 1 3 77.4115 0
-14.6706 4.00008 1 3 76.8116 0
-13.7478 -1.58583 1 3 76.2118 0
-10.3145 13.1781 1 3 75.6119 0
4.46912 -7.95822 1 3 75.0121 0
-8.26941 16.3503 1 3 74.4122 0
6.10473 13.8967 1 3 73.8124 0
2.56589 14.7528 1 3 73.2125 0
-0.237693 15.7003 1 3 72.6127 0
-12.2115 12.5452 1 3 72.0128 0
-4.70581 -6.56665 1 3 71.413 0
-1.57192 -8.72156 1 3 70.8131 0
-6.99931 17.8953 1 3 70.2132 0
3.55813 16.8774 1 3 69.6134 0
8.86293 2.64846 1 3 69.0135 0
9.48293 7.83932 1 3 68.4137 0
1.59395 16.5005 1 3 67.8138 0
6.48648 -0.479991 1 3 67.214 0
-3.63536 17.1595 1 3 66.6141 0
-5.10008 18.5213 1 3 66.0143 0
-14.0934 9.95281 1 3 65.4144 0
6.78817 -2.45713 1 3 64.8146 0
-15.9798 7.30381 1 3 64.2147 0
5.34493 -6.15985 1 3 63.6147 0
-8.29381 -5.89173 1 3 63.0146 0
4.53001 15.1295 1 3 62.4144 0
-11.6135 -4.90463 1 3 61.8143 0
-16.3545 5.33939 1 3 61.2142 0
10.2744 9.67606 1 3 60.614 0
7.78387 12.8102 1 3 60.0139 0
-10.2389 -6.35773 1 3 59.4138 0
-15.9852 9.30367 1 3 58.8137 0
8.48211 -0.355095 1 3 58.2135 0
7.39724 -6.0533 1 3 57.6134 0
-16.6906 3.36806 1 3 57.0133 0
9.03335 11.2442 1 3 56.4131 0
-6.91779 -7.34307 1 3 55.813 0
-3.08514 -10.1716 1 3 55.2129 0
-5.53882 -8.79158 1 3 54.6128 0
-14.8331 0.0938573 1 3 54.0126 0
-14.1211 11.9521 1 3 53.4125 0
-15.1739 2.06442 1 3 52.8124 0
-1.69407 17.6548 1 3 52.2122 0
-9.94376 17.4431 1 3 51.6121 0
8.27812 -4.25773 1 3 51.012 0
-8.86272 -7.80883 1 3 50.4119 0
0.517985 -7.57655 1 3 49.8117 0
8.8042 -2.32881 1 3 49.2116 0
9.75386 4.43872 1 3 48.6115 0
-10.0153 15.3757 1 3 48.0113 0
6.46446 -7.82211 1 3 47.4112 0
-3.09242 19.0843 1 3 46.8111 0
-7.48503 -9.26086 1 3 46.211 0
6.83889 15.7571 1 3 45.6108 0
0.412495 -9.57353 1 3 45.0107 0
10.6593 6.22201 1 3 44.4106 0
-16.0129 11.3034 1 3 43.8105 0
-8.67417 18.9881 1 3 43.2103 0
9.96837 0.981924 1 3 42.6102 0
10.8597 2.77234 1 3 42.0101 0
-11.7087 16.5024 1 3 41.4099 0
-13.7257 13.9127 1 3 40.8098 0
-16.7198 -0.567755 1 3 40.2097 0
-14.9451 -3.20606 1 3 39.6096 0
0.275252 18.004 1 3 39.0094 0
10.2125 -3.74842 1 3 38.4093 0
-9.42999 -9.72651 1 3 37.8092 0
2.24281 18.3923 1 3 37.209 0
-17.0614 1.40287 1 3 36.6089 0
-11.8158 14.5055 1 3 36.0088 0
9.39264 -5.9184 1 3 35.4087 0
11.9652 1.08997 1 3 34.8085 0
-1.18075 -10.7824 1 3 34.2084 0
5.52061 17.2609 1 3 33.6083 0
4.20695 18.7691 1 3 33.0081 0
6.16982 19.1526 1 3 32.408 0
-1.01216 19.5347 1 3 31.8079 0
-15.6211 13.2748 1 3 31.2079 0
-13.5682 -5.32713 1 3 30.608 0
-16.8394 -2.56337 1 3 30.008 0
7.48818 17.6486 1 3 29.408 0
-5.00847 -10.7199 1 3 28.808 0
8.51796 14.6706 1 3 28.208 0
-2.41069 20.9645 1 3 27.608 0
11.4719 8.04939 1 3 27.008 0
10.3834 -0.974433 1 3 26.408 0
-17.513 12.6262 1 3 25.808 0
-6.95276 -11.1886 1 3 25.208 0
-4.55694 20.4462 1 3 24.608 0
-17.8684 6.64596 1 3 24.0081 0
11.0121 11.535 1 3 23.4081 0
0.779205 -11.5395 1 3 22.8081 0
11.7644 4.55557 1 3 22.2081 0
-18.578 2.70654 1 3 21.6081 0
12.8568 2.88025 1 3 21.0081 0
0.950545 19.9187 1 3 20.4081 0
-6.59225 19.8531 1 3 19.8081 0
-13.6188 15.9098 1 3 19.2081 0
9.76368 13.1059 1 3 18.6081 0
10.4958 14.9671 1 3 18.0081 0
-18.2417 4.67793 1 3 17.4082 0
-0.363345 21.4265 1 3 16.8082 0
-10.8906 19.2048 1 3 16.2082 0
-18.8243 -2.80746 1 3 15.6082 0
-195.688 11.6689 1 3 15.0082 0
17.8364 -15.4391 1 3 14.4082 0
37.8078 -17.2723 1 3 13.8082 0
27.6519 42.837 1 3 13.2082 0
71.6167 0.611703 1 3 12.6082 0
-35.9343 -77.8009 1 3 12.0082 0
20.2779 -97.3129 1 3 11.4082 0
-97.5653 40.2143 1 3 10.8083 0
-49.0451 105.237 1 3 10.2083 0
125.289 32.5872 1 3 9.60827 0
37.6954 -134.625 1 3 9.00828 0
-61.7955 130.904 1 3 8.40829 0
44.0797 146.71 1 3 7.8083 0
-94.572 129.08 1 3 7.20831 0
166.559 -23.0705 1 3 6.60832 0
-119.395 124.617 1 3 6.00833 0
-178.156 -5.04815 1 3 5.40834 0
86.8371 160.897 1 3 4.80835 0
-142.88 120.261 1 3 4.20835 0
-134.444 -135.141 1 3 3.60835 0
184.276 59.0249 1 3 3.00835 0
-101.747 167.179 1 3 2.40834 0
-127.413 151.026 1 3 1.80833 0
-169.779 103.689 1 3 1.20833 0
173.481 99.0021 1 3 0.608333 0
170.344 104.799 1 3 0.00833333 0
