# Supplementary material for: Study of tumor growth indicates the existence of an “immunological threshold” separating states of pro- and antitumoral peritumoral inflammation
Source: PLoS One. 2018 Nov 2;13(11):e0202823. doi: 10.1371/journal.pone.0202823 (PMC6214501; doi:10.1371/journal.pone.0202823)
Supplement: S1 Data — File containing the position and radius of particles at simulated times. A detailed description file is provided alongside the data. (ZIP) [file pone.0202823.s004.zip › minimal dataset/competent/3880.csv]

0 0 1.00003 2 79.7942 0
1.57586 -1.22899 1.00006 2 115.835 0
5.28428 0.270904 1.00006 2 349.12 0
-8.16098 4.17507 1.00013 1 952.523 0
-2.41012 -4.70962 1.00006 2 331.508 0
-12.147 0.694405 1.00003 2 38.6927 0
-1.02205 5.19399 1.00013 1 912.511 0
-13.1684 5.88665 1.00006 2 255.893 0
-8.99401 -1.76726 1.00006 2 451.553 0
-2.8761 4.44399 1.00013 1 976.83 0
-1.29959 3.21331 1.00013 1 896.306 0
-8.62707 13.3288 1.00006 2 412.863 0
-0.189092 11.1362 1.00006 1 283.195 0
5.83948 4.2324 1.00006 2 316.353 0
-7.88348 6.15571 1.00013 1 947.171 0
-8.43865 2.1944 1.00003 2 43.2437 0
-5.28563 -0.267296 1.00006 2 407.489 0
-4.45262 5.67476 1.00013 1 852.758 0
-2.59851 6.42473 1.00013 1 1001.32 0
-11.8694 2.67511 1.00006 2 413.871 0
-3.61982 11.6171 1.00003 2 29.0913 0
-2.32088 8.40551 1.00006 1 495.759 0
7.69369 4.98237 1.00006 2 456.786 0
-1.2104 16.3285 1.00006 2 401.224 0
-0.278321 -1.97887 1.00006 2 449.037 0
-13.9367 11.3477 1.00006 2 426.51 0
-7.60592 8.13646 1.00013 1 851.445 0
3.98529 3.48245 1.00006 2 461.143 0
2.68639 6.69393 1.00006 1 413.788 0
-0.555946 -3.95964 1.00006 2 267.173 0
-4.17502 7.65549 1.00013 1 777.535 0
3.6583 12.0521 1.00006 2 267.49 0
-4.73034 3.69408 1.00013 1 1009.72 0
4.54053 7.4439 1.00006 2 497.492 0
-9.73762 5.40577 1.00006 1 396.017 0
-8.90476 11.348 1.00006 2 478.547 0
-1.76568 12.367 1.00006 2 467.141 0
-0.744389 7.17467 1.00006 1 459.751 0
-9.18243 9.36735 1.00003 1 92.5245 0
2.13108 2.7325 1.00006 2 473.765 0
-6.30683 4.92481 1.00013 1 952.531 0
-10.5706 -0.536492 1.00006 2 415.096 0
-9.46011 7.38652 1.00003 1 47.6863 0
-6.77285 14.0786 1.00003 2 30.0413 0
-5.56326 -2.24805 1.00006 2 460.585 0
-7.41746 -2.99801 1.00006 2 455.702 0
-3.98668 -3.47883 1.00006 2 370.365 0
6.11709 6.21316 1.00006 2 400.449 0
0.832203 5.94398 1.00013 1 912.52 0
-3.06462 15.5785 1.00006 2 417.362 0
-6.58448 2.94419 1.00013 1 904.701 0
7.41607 3.00161 1.00006 2 370.757 0
1.6651 11.886 1.00006 2 383.695 0
-3.15383 2.46339 1.00013 1 887.409 0
-3.43144 0.482683 1.00006 1 405.073 0
-6.02938 6.90556 1.00013 1 852.766 0
-5.75163 8.88638 1.00006 1 417.095 0
0.366171 15.0976 1.00006 2 281.487 0
7.45753 7.69765 1.00006 2 272.705 0
-4.26429 -5.45959 1.00006 2 278.187 0
4.30428 10.1592 1.00006 2 198.407 0
-14.7449 7.11748 1.00006 2 297.066 0
-3.89745 9.63639 1.00013 1 777.543 0
3.15245 -2.4598 1.00006 2 241.505 0
0.276924 1.98255 1.00006 1 543.964 0
-12.0825 12.0975 1.00003 2 11.7666 0
-13.446 3.90592 1.00006 2 517.625 0
-4.91874 14.8285 1.00003 2 71.9212 0
2.96393 8.67464 1.00003 2 28.3913 0
-12.6131 9.84816 1.00006 2 496.651 0
-2.04322 10.3863 1.00006 1 495.768 0
-7.05054 12.0979 1.00006 2 481.804 0
-5.47399 10.8671 1.00006 1 478.555 0
0.554536 3.96328 1.00006 1 473.773 0
-11.5918 4.65585 1.00006 2 473.265 0
-1.48804 14.3477 1.00006 2 467.15 0
5.56187 2.25163 1.00006 2 461.151 0
-5.00803 1.71339 1.00006 1 460.593 0
-0.46666 9.15543 1.00006 1 459.76 0
2.40871 4.71319 1.00006 1 456.794 0
-8.71637 0.213486 1.00006 2 455.711 0
-7.13984 -1.01725 1.00006 2 451.562 0
-2.13252 -2.72884 1.00006 2 449.046 0
-15.7909 10.5977 1.00006 2 426.518 0
-10.264 15.4322 1.00006 2 417.37 0
-7.32821 10.1172 1.00006 1 417.104 0
-10.2929 1.44439 1.00006 2 415.104 0
-15.0226 5.13671 1.00006 2 413.879 0
1.10976 7.92468 1.00006 1 413.796 0
-8.264 15.4116 1.00006 2 412.871 0
-6.86219 0.963513 1.00006 2 407.498 0
-1.57729 1.23262 1.00006 1 405.081 0
4.21358 16.0136 1.00006 2 401.232 0
5.88092 8.92844 1.00006 2 400.458 0
-11.3142 6.63662 1.00006 2 396.025 0
1.94274 13.8668 1.00006 2 383.703 0
3.70767 1.50168 1.00006 2 370.765 0
1.02064 -5.19046 1.00006 2 370.373 0
1.85345 0.751731 1.00006 2 349.128 0
-3.70906 -1.49807 1.00006 2 331.516 0
4.26292 5.46318 1.00006 2 316.361 0
-14.4673 9.09824 1.00006 2 297.075 0
0.0885166 13.1169 1.00006 2 283.203 0
2.22036 15.8476 1.00006 2 281.495 0
-5.84086 -4.2288 1.00006 2 278.196 0
3.93593 14.0329 1.00006 2 272.714 0
5.51249 12.8021 1.00006 2 267.498 0
1.29826 -3.20969 1.00006 2 267.182 0
-12.8907 7.86742 1.00006 2 255.901 0
5.00666 -1.70987 1.00006 2 241.513 0
6.15848 10.9092 1.00006 2 198.415 0
3.43007 -0.479033 1.00006 2 115.844 0
-10.7589 10.5981 1.00003 2 92.5328 0
-1.85489 -0.748105 1.00003 2 79.8026 0
-6.40981 16.1615 1.00003 2 71.9295 0
-11.0365 8.61736 1.00003 2 47.6946 0
-10.0152 3.42511 1.00003 2 43.252 0
-13.7236 1.92518 1.00003 2 38.701 0
-3.34221 13.5978 1.00003 2 30.0496 0
-5.19635 12.8478 1.00003 2 29.0996 0
1.38745 9.90534 1.00003 1 28.3997 0
-10.6225 13.4645 1.00003 2 11.7749 0
