# Supplementary material for: Study of tumor growth indicates the existence of an “immunological threshold” separating states of pro- and antitumoral peritumoral inflammation
Source: PLoS One. 2018 Nov 2;13(11):e0202823. doi: 10.1371/journal.pone.0202823 (PMC6214501; doi:10.1371/journal.pone.0202823)
Supplement: S1 Data — File containing the position and radius of particles at simulated times. A detailed description file is provided alongside the data. (ZIP) [file pone.0202823.s004.zip › minimal dataset/competent/17820.csv]

1.47751 8.62875 1.00013 0 15187.5 0
-1.73473 7.33223 1.00013 0 15255.2 0
0.245414 7.0534 1.00013 0 15170.5 0
-5.69562 7.88984 1.00013 0 15224 0
-2.21718 3.9019 1.00006 0 14656.3 0
-2.48356 9.18672 1.00013 0 15124.7 0
-0.503062 8.90788 1.00013 0 15280.9 0
-1.25183 10.7624 1.00006 0 14749.4 0
-3.23224 11.0412 1.00013 0 15045.7 0
-2.9665 5.75651 1.00013 0 15289.7 0
-6.92725 6.314 1.00006 0 14644.2 0
-7.67603 8.16848 1.00003 0 14190.6 0
0.728308 10.4837 1.00006 0 14711.5 0
2.22573 6.77343 1.00006 0 14726.2 0
-3.71523 7.61098 1.00013 0 15229.6 0
2.70843 10.2044 0.9568 0 15187.6 0
-4.94678 6.0353 1.00013 0 15179.3 0
-0.986423 5.47782 1.00013 0 15161.2 0
-4.4639 9.4655 1.00013 0 15124.7 0
-6.44432 9.7442 1.00006 0 14666.5 0
-3.98103 12.8957 1.00013 0 15045.7 0
2.97079 4.91753 1.00006 0 14800.2 0
-2.00055 12.6169 1.00003 0 14302.3 0
-4.19769 4.18048 1.00006 0 14712.3 0
-0.0200339 12.3381 1.00006 0 14711.5 0
-5.21273 11.3199 1.00006 0 14666.5 0
1.96042 12.0591 1.00006 0 14663 0
-0.239957 3.60043 1.00006 0 14653.8 0
-0.768817 14.1926 1.00003 0 14256.4 0
0.993758 5.19864 1.00003 0 14196.7 0
-3.45333 2.32417 1.00003 0 14184.9 0
-6.178 4.45971 1.00003 0 14163.2 0
-17.9774 -4.77026 1.00003 0 14131.2 0
-6.4624 12.881 1.00003 0 14117.4 0
-2.9642 12.9503 0.0150619 3 211.779 0
-7.09665 10.7316 0.183393 3 203.981 0
-0.989393 12.6482 0.0108953 3 202.781 0
-8.09125 6.56649 0.161061 3 200.981 0
1.01458 12.5101 0.0477288 3 198.582 0
-7.46307 9.27073 0.120897 3 197.982 0
-7.2627 4.42474 0.0838961 3 196.182 0
-7.19505 4.57226 0.0223119 3 195.583 0
-5.69499 13.6925 0.11623 3 193.183 0
-4.77793 13.613 0.0712292 3 192.583 0
-3.75359 15.0171 0.12573 3 191.984 0
-6.41383 10.9888 0.21164 3 191.384 0
2.5613 9.08125 0.173643 3 190.784 0
-1.21123 2.9624 0.161227 3 188.984 0
0.417474 13.5915 0.325882 3 188.384 0
2.71989 8.68268 0.238055 3 187.785 0
-7.97604 6.96885 0.199308 3 187.185 0
-8.48816 7.286 0.199141 3 186.585 0
0.713123 4.14347 0.0913962 3 185.985 0
-2.36664 13.6954 0.138312 3 185.385 0
-1.51359 2.61414 0.297718 3 184.785 0
1.85005 4.26338 0.26972 3 184.185 0
2.4166 7.92574 0.163227 3 183.586 0
-2.41323 2.31527 0.039812 3 182.986 0
-4.44104 3.00615 0.200308 3 182.386 0
-6.94073 11.2206 0.307717 3 181.786 0
1.07007 12.907 0.21364 3 181.186 0
-4.78975 13.8537 0.169227 3 180.586 0
-1.30603 3.23546 0.125647 3 179.986 0
-2.86093 13.6688 0.351797 3 179.387 0
-1.53654 15.0332 0.136979 3 178.787 0
-6.72223 10.8403 0.13073 3 178.187 0
-7.03995 5.18975 0.12023 3 177.587 0
-6.41243 11.433 0.172893 3 176.987 0
3.36421 7.11703 0.188809 3 176.387 0
-3.40263 14.0883 0.316633 3 175.787 0
1.07141 3.45824 0.319049 3 175.188 0
-3.0971 16.6865 0.220806 3 174.588 0
-8.24874 4.62833 0.324549 3 173.988 0
-4.42847 14.0578 0.244805 3 173.388 0
-7.78458 9.61805 0.344298 3 172.788 0
-4.771 2.84606 0.165977 3 172.188 0
0.982904 13.3885 0.267303 3 171.589 0
-2.05929 14.013 0.302217 3 170.989 0
3.82198 3.83334 0.374962 3 170.389 0
-2.07709 14.8095 0.444874 3 169.789 0
1.64254 3.51023 0.254387 3 169.189 0
0.234225 14.7401 0.142645 3 168.589 0
-2.22196 1.94273 0.289551 3 167.989 0
-8.97681 7.63874 0.403627 3 167.39 0
2.30535 14.2757 0.438791 3 166.79 0
-2.14257 2.57157 0.332382 3 166.19 0
-8.35173 10.1461 0.429791 3 165.59 0
1.49704 14.1375 0.378212 3 164.99 0
-7.52718 4.82754 0.395294 3 164.39 0
-5.1707 0.0893162 0.437291 3 163.79 0
-1.73672 1.40913 0.431625 3 163.191 0
1.63928 13.3972 0.373295 3 162.591 0
4.44792 13.3286 0.441041 3 161.991 0
-5.25932 1.64956 0.26597 3 161.391 0
3.28182 11.5228 0.413876 3 160.791 0
-4.88542 2.26032 0.430458 3 160.191 0
-2.51098 1.43497 0.294634 3 159.591 0
-2.6466 14.2959 0.311383 3 158.992 0
3.59889 9.09491 0.447373 3 158.392 0
-7.7586 3.91083 0.543783 3 157.792 0
-5.22569 13.5064 0.386628 3 157.192 0
-4.42332 14.8634 0.558532 3 156.592 0
1.37701 3.97692 0.282052 3 155.992 0
2.65201 13.402 0.503953 3 155.392 0
-9.16656 9.79199 0.458623 3 154.793 0
3.38995 7.98546 0.679607 3 154.193 0
0.69271 14.3565 0.454623 3 153.593 0
-8.19824 5.47431 0.522118 3 152.993 0
-8.99797 5.87526 0.372712 3 152.393 0
-5.64439 -0.762109 0.537117 3 151.793 0
-5.36173 3.15186 0.49937 3 151.193 0
4.13453 10.9086 0.612528 3 150.594 0
-7.60813 12.0146 0.437124 3 149.994 0
-9.81039 7.27057 0.505453 3 149.394 0
-3.05982 15.0737 0.570031 3 148.794 0
2.69485 15.1403 0.506036 3 148.194 0
1.57747 15.1253 0.610028 3 147.594 0
-7.00222 3.23326 0.471205 3 146.995 0
-8.45935 9.32061 0.391211 3 146.395 0
-7.82326 11.0117 0.58478 3 145.795 0
-1.25775 15.6228 0.511369 3 145.195 0
-6.94449 14.3992 0.579614 3 144.595 0
3.63874 14.2497 0.783182 3 143.995 0
-8.72311 6.66605 0.464372 3 143.395 0
-5.64916 14.5244 0.714021 3 142.796 0
-6.20362 16.9879 0.583114 3 142.196 0
-9.22741 8.62907 0.616694 3 141.596 0
-9.98584 6.13106 0.646859 3 140.996 0
3.89799 6.75361 0.456539 3 140.396 0
-7.58952 2.52904 0.44679 3 139.796 0
4.25391 9.81227 0.489454 3 139.196 0
4.69803 4.11708 0.54345 3 138.597 0
4.52387 8.5834 0.602196 3 137.997 0
-8.72542 11.9657 0.677523 3 137.397 0
-8.09156 13.1267 0.641693 3 136.797 0
-6.55058 15.4638 0.556615 3 136.197 0
0.252851 15.7214 0.838512 3 135.597 0
4.69141 7.41625 0.576697 3 134.997 0
-10.2867 8.16971 0.511369 3 134.398 0
-5.32625 15.9652 0.760934 3 133.798 0
-4.53213 1.01964 0.691939 3 133.198 0
-10.3296 9.43566 0.746852 3 132.598 0
3.57307 12.6088 0.697355 3 131.998 0
-0.711301 1.94179 0.723437 3 131.398 0
5.4504 10.351 0.795681 3 130.798 0
-8.33888 14.5695 0.787932 3 130.199 0
-9.41609 10.8477 0.627527 3 129.599 0
-10.0826 11.9455 0.652525 3 128.999 0
2.59688 3.21293 0.745602 3 128.399 0
-11.2454 6.92472 0.842511 3 127.799 0
-0.971352 0.423458 0.81643 3 127.199 0
-9.39079 4.74612 0.822013 3 126.599 0
-6.25738 2.14084 0.845845 3 126 0
1.01425 2.50666 0.633777 3 125.4 0
0.760259 17.2217 0.741602 3 124.8 0
4.18796 2.57882 0.928255 3 124.2 0
-11.1791 10.8535 0.892174 3 123.6 0
-2.3575 16.1369 0.702105 3 123 0
4.92608 12.0572 0.750435 3 122.401 0
-3.84616 16.1046 0.726686 3 121.801 0
-8.94103 15.9995 0.706105 3 121.201 0
-2.64571 0.438363 0.710521 3 120.601 0
-0.953925 17.0799 0.978585 3 120.001 0
5.86592 8.61956 0.738102 3 119.401 0
6.43481 11.6222 0.808014 3 118.801 0
-6.46491 0.408894 0.894174 3 118.202 0
-9.45914 13.1807 0.722103 3 117.602 0
5.84475 3.28613 0.872009 3 117.002 0
6.81385 9.71281 0.710688 3 116.402 0
-11.6724 8.56667 0.854261 3 115.802 0
6.05488 13.3362 0.945337 3 115.202 0
0.634691 1.02235 0.897924 3 114.602 0
-9.35636 0.170054 0.638276 3 114.003 0
-8.87104 2.97285 0.910007 3 113.403 0
-5.62556 19.3444 0.961919 3 112.803 0
6.17063 6.98125 0.926755 3 112.203 0
2.17593 16.479 0.856594 3 111.603 0
-3.99466 -0.414092 0.838595 3 111.003 0
7.54733 14.5967 0.925922 3 110.403 0
0.471743 -0.652197 0.784099 3 109.804 0
-10.0849 14.7711 0.959836 3 109.204 0
4.81093 5.64367 0.981251 3 108.604 0
-11.1531 5.25016 0.811597 3 108.004 0
5.64592 1.42588 0.927255 3 107.404 0
3.91254 15.977 0.947837 3 106.804 0
2.2815 1.64042 0.860343 3 106.204 0
-12.8629 9.99031 1 3 105.605 0
-13.0191 7.37244 0.930838 3 105.005 0
-12.6759 11.9106 0.928422 3 104.405 0
3.54038 17.8962 0.988334 3 103.805 0
-9.89331 1.58023 0.813847 3 103.205 0
-1.10037 -1.30601 0.917756 3 102.605 0
2.12165 -0.157713 0.935088 3 102.005 0
-2.77575 17.8639 1 3 101.406 0
-2.92022 -1.90617 1 3 100.806 0
-7.4936 16.4332 0.788599 3 100.206 0
-0.00333615 -2.87177 0.992084 3 99.6061 0
-4.74184 17.6092 0.982835 3 99.0062 0
8.12253 3.85456 1 3 98.4064 0
-14.9558 12.276 1 3 97.8065 0
5.72093 15.2517 1 3 97.2067 0
7.65046 8.21536 1 3 96.6068 0
-8.1365 1.22877 0.966586 3 96.007 0
-12.965 5.44433 1 3 95.4071 0
-4.90886 -2.11265 1 3 94.8072 0
-14.7185 8.2885 1 3 94.2074 0
6.54754 4.91562 0.899674 3 93.6075 0
-8.00706 -0.676359 0.943171 3 93.0077 0
-10.7109 3.49004 1 3 92.4078 0
-15.3302 14.2653 0.925089 3 91.808 0
-14.6411 6.3731 0.91084 3 91.2081 0
7.93628 6.20987 1 3 90.6083 0
-2.10113 19.7451 1 3 90.0084 0
-9.69125 -1.66224 1 3 89.4086 0
-11.2024 13.1619 1 3 88.8087 0
-0.269147 18.9437 1 3 88.2089 0
3.87257 0.676356 1 3 87.609 0
-7.21953 18.1997 1 3 87.0091 0
1.71298 18.6779 1 3 86.4093 0
-14.8396 10.2827 0.996834 3 85.8094 0
9.69774 7.15745 1 3 85.2096 0
9.42541 9.13683 1 3 84.6097 0
7.89148 12.6923 1 3 84.0099 0
7.50147 1.95402 1 3 83.41 0
-8.60108 -3.33766 1 3 82.8102 0
-11.7026 1.73533 1 3 82.2103 0
-0.928315 23.0065 1 3 81.6105 0
8.20223 10.718 1 3 81.0106 0
-14.5637 4.20594 1 3 80.4108 0
-2.45797 21.7125 1 3 79.8109 0
7.44887 -0.0450452 1 3 79.2111 0
3.25665 19.9501 1 3 78.6112 0
-5.83397 -3.9771 1 3 78.0113 0
-13.5055 13.6527 1 3 77.4115 0
-12.7095 3.46132 1 3 76.8116 0
1.38512 20.6501 1 3 76.2118 0
9.63762 5.1588 1 3 75.6119 0
-9.15749 17.7054 1 3 75.0121 0
-10.9702 -0.125816 1 3 74.4122 0
-13.7028 1.72538 1 3 73.8124 0
5.41391 17.2277 1 3 73.2125 0
-3.84313 -3.80359 1 3 72.6127 0
-7.64549 20.1538 1 3 72.0128 0
-13.9437 15.6048 1 3 71.413 0
-12.0351 15.0067 1 3 70.8131 0
11.3985 6.10741 1 3 70.2132 0
-3.98329 20.4192 1 3 69.6134 0
-1.85348 -3.60393 1 3 69.0135 0
7.27848 16.5093 1 3 68.4137 0
9.74428 2.68532 1 3 67.8138 0
-0.271117 -4.84418 1 3 67.214 0
-9.5855 19.6675 1 3 66.6141 0
1.82642 -2.07047 1 3 66.0143 0
-5.98961 21.2728 1 3 65.4144 0
-4.33682 22.3979 1 3 64.8146 0
-12.9689 -0.134715 1 3 64.2147 0
-10.8199 16.5943 1 3 63.6147 0
9.77851 11.9465 1 3 63.0146 0
5.10917 19.2031 1 3 62.4144 0
11.0014 10.3639 1 3 61.8143 0
-6.90049 -2.28506 1 3 61.2142 0
9.2887 0.739214 1 3 60.614 0
-10.5981 -3.44477 1 3 60.0139 0
3.67604 -1.31373 1 3 59.4138 0
-16.5078 9.18198 1 3 58.8137 0
6.97626 18.486 1 3 58.2135 0
-11.8769 -1.9074 1 3 57.6134 0
5.50217 -0.497808 1 3 57.0133 0
-12.2202 -4.61391 1 3 56.4131 0
-4.68694 -5.61509 1 3 55.813 0
-0.57603 21.0377 1 3 55.2129 0
11.2595 3.99011 1 3 54.6128 0
9.47022 13.92 1 3 54.0126 0
9.1826 15.8977 1 3 53.4125 0
7.21828 -2.03033 1 3 52.8124 0
11.2772 8.3835 1 3 52.2122 0
8.87946 17.8715 1 3 51.6121 0
-16.6281 11.1774 1 3 51.012 0
-11.675 20.4997 1 3 50.4119 0
-16.9197 13.1561 1 3 49.8117 0
-11.2415 18.5479 1 3 49.2116 0
-15.2755 0.490903 1 3 48.6115 0
12.5711 11.6036 1 3 48.0113 0
2.97065 21.9286 1 3 47.4112 0
-2.67568 -5.42729 1 3 46.8111 0
12.8548 9.61279 1 3 46.211 0
-18.2969 10.0755 1 3 45.6108 0
-12.7279 17.1925 1 3 45.0107 0
5.27776 -2.51149 1 3 44.4106 0
-2.80334 23.6821 1 3 43.8105 0
6.69241 20.4655 1 3 43.2103 0
3.44006 -3.29912 1 3 42.6102 0
-7.53454 -5.02899 1 3 42.0101 0
-13.4995 -3.07661 1 3 41.4099 0
4.8279 21.1869 1 3 40.8098 0
12.979 7.33289 1 3 40.2097 0
-13.1494 19.1471 1 3 39.6096 0
13.0208 4.93773 1 3 39.0094 0
-9.53146 -5.13599 1 3 38.4093 0
-16.3868 7.18563 1 3 37.8092 0
11.3481 13.1852 1 3 37.209 0
9.0586 -1.24755 1 3 36.6089 0
11.0419 15.1616 1 3 36.0088 0
14.1301 12.8559 1 3 35.4087 0
12.9064 14.4379 1 3 34.8085 0
-15.6904 16.5779 1 3 34.2084 0
1.59166 -4.06289 1 3 33.6083 0
10.7432 17.1475 1 3 33.0081 0
-10.1773 21.8251 1 3 32.408 0
-8.44034 -6.81212 1 3 31.8079 0
-15.5579 2.4707 1 3 31.2079 0
-3.52082 -7.23983 1 3 30.608 0
11.2028 1.31769 1 3 30.008 0
-13.8588 21.0169 1 3 29.408 0
-16.3052 5.18804 1 3 28.808 0
-17.2999 3.45296 1 3 28.208 0
1.09767 22.6288 1 3 27.608 0
-18.5884 12.0541 1 3 27.008 0
14.4242 10.8524 1 3 26.408 0
-6.38747 -6.6674 1 3 25.808 0
14.5565 8.56206 1 3 25.208 0
6.97465 -4.0154 1 3 24.608 0
-18.1763 8.07952 1 3 24.0081 0
-17.0894 15.1486 1 3 23.4081 0
-14.5416 -1.36964 1 3 22.8081 0
1.32794 -6.04552 1 3 22.2081 0
-8.19325 22.0766 1 3 21.6081 0
-16.5197 -1.07468 1 3 21.0081 0
-6.53688 23.1962 1 3 20.4081 0
14.6009 6.16342 1 3 19.8081 0
12.6042 16.4148 1 3 19.2081 0
0.774108 24.6022 1 3 18.6081 0
-1.10273 -6.6625 1 3 18.0081 0
-18.0946 6.08128 1 3 17.4082 0
12.7186 2.62231 1 3 16.8082 0
3.17728 -5.2819 1 3 16.2082 0
14.4796 3.57015 1 3 15.6082 0
-19.0894 4.34618 1 3 15.0082 0
5.03576 -4.50317 1 3 14.4082 0
-4.82047 24.3383 1 3 13.8082 0
4.77401 -6.48585 1 3 13.2082 0
0.495846 -7.86408 1 3 12.6082 0
-15.0295 18.4656 1 3 12.0082 0
-1.94818 -8.47509 1 3 11.4082 0
-7.29071 -8.45164 1 3 10.8083 0
8.59538 19.8513 1 3 10.2083 0
8.24094 21.8094 1 3 9.60827 0
-1.00089 25.522 1 3 9.00828 0
-52.005 7.63762 1 3 8.40829 0
28.7373 -80.1833 1 3 7.8083 0
-97.5387 -14.816 1 3 7.20831 0
-112.856 -30.32 1 3 6.60832 0
-131.373 1.70959 1 3 6.00833 0
35.4704 -143.99 1 3 5.40834 0
145.18 59.8985 1 3 4.80835 0
155.397 64.6315 1 3 4.20835 0
79.4919 156.815 1 3 3.60835 0
-94.6469 -158.191 1 3 3.00835 0
189.451 12.222 1 3 2.40834 0
76.6973 178.25 1 3 1.80833 0
194.28 35.3671 1 3 1.20833 0
-184.507 75.4882 1 3 0.608333 0
-84.4983 181.273 1 3 0.00833333 0
