# Supplementary material for: Study of tumor growth indicates the existence of an “immunological threshold” separating states of pro- and antitumoral peritumoral inflammation
Source: PLoS One. 2018 Nov 2;13(11):e0202823. doi: 10.1371/journal.pone.0202823 (PMC6214501; doi:10.1371/journal.pone.0202823)
Supplement: S1 Data — File containing the position and radius of particles at simulated times. A detailed description file is provided alongside the data. (ZIP) [file pone.0202823.s004.zip › minimal dataset/competent/10160.csv]

0 0 1.00003 0 6340.6 0
1.05936 -3.30768 1.00006 0 6376.51 0
5.29653 -0.138478 1.00003 0 6107.08 0
-7.81466 4.76828 1.00013 0 7208.53 0
-0.419459 -1.96153 1.00006 0 6591.39 0
-13.9565 0.990578 1.00003 0 6299.66 0
-0.619948 5.24607 1.00013 0 7168.81 0
-14.5835 6.24471 1.00006 0 6516.06 0
-9.09325 -1.09355 1.00003 0 6234.98 0
-2.52512 4.63815 1.00013 0 7232.66 0
-1.04606 3.29211 1.00013 0 7152.73 0
-10.9736 14.6681 1.00003 0 6153.69 0
0.658385 11.1078 1.00006 0 6543.26 0
8.47987 6.33155 1.00006 0 6576.3 0
-7.38866 6.72218 1.00013 0 7203.22 0
-8.24091 2.81428 1.00003 0 6304.2 0
-5.28262 0.122367 1.00006 0 6667.1 0
-4.00433 5.98404 1.00013 0 7109.5 0
-2.09895 6.59196 1.00013 0 7256.98 0
-12.4771 -0.355305 1.00003 0 6141.78 0
-2.72577 11.8459 1.00003 0 6290.1 0
-1.67283 8.54592 1.00006 0 6755.04 0
8.05373 4.37747 1.00003 0 6251.45 0
0.484067 18.3424 1.00003 0 6158.36 0
1.48572 -1.35382 1.00003 0 6235.79 0
-13.3047 12.1062 1.00003 0 6146.32 0
-6.96255 8.67627 1.00013 0 7108.19 0
4.24317 3.16176 1.00003 0 6217.25 0
3.19043 6.46179 1.00006 0 6673.37 0
-0.845819 -3.91567 1.00006 0 6527.3 0
-3.57797 7.93801 1.00013 0 7034.82 0
4.04295 10.3696 1.00006 0 6527.61 0
-4.43054 4.03023 1.00013 0 7265.31 0
5.52184 9.02371 1.00003 0 6256.56 0
-9.29372 6.11448 1.00006 0 6655.67 0
-9.92054 11.3682 1.00003 0 6227.29 0
-0.820445 12.4539 1.00003 0 6217.11 0
-0.193835 7.20016 1.00006 0 6719.17 0
-8.44135 10.0222 1.00003 0 6353.29 0
2.33817 2.55389 1.00006 0 6733.13 0
-5.90946 5.37624 1.00013 0 7208.54 0
-10.9985 -1.70134 1.00003 0 6144.21 0
-8.86762 8.06814 1.00003 0 6308.62 0
-5.68377 14.538 1.00003 0 6291.05 0
-7.61411 -2.43954 1.00003 0 6249.86 0
-8.04032 -4.39351 1.00003 0 6243.24 0
-4.22994 -3.17743 1.00006 0 6630.11 0
9.33279 10.2393 1.00003 0 6139.18 0
1.28517 5.85395 1.00013 0 7168.82 0
-3.35255 17.1 1.00003 0 6190.51 0
-6.33561 3.42245 1.00013 0 7161.06 0
7.62758 2.42385 1.00003 0 6108.26 0
2.56371 11.7157 1.00006 0 6643.39 0
-2.95132 2.68427 1.00013 0 7143.89 0
-3.37764 0.730352 1.00006 0 6664.69 0
-5.48336 7.33032 1.00013 0 7109.5 0
-5.0572 9.28407 1.00006 0 6676.67 0
3.41616 15.6235 1.00006 0 6541.56 0
8.90619 8.28533 1.00006 0 6532.81 0
-2.75072 -4.52352 1.00006 0 6538.27 0
5.94811 10.9776 1.00006 0 6458.78 0
-15.6364 9.5447 1.00006 0 6557.08 0
-3.15194 9.89212 1.00013 0 7034.83 0
2.96476 -2.70011 1.00006 0 6501.72 0
0.432835 1.94599 1.00006 0 6802.96 0
-11.3996 12.7143 1.00003 0 6272.84 0
-11.6253 3.5525 1.00003 0 6241.21 0
-2.2996 13.8 1.00003 0 6332.76 0
3.61658 8.41571 1.00003 0 6289.4 0
-13.7311 10.1525 1.00003 0 6225.69 0
-1.24658 10.5 1.00006 0 6755.05 0
-7.58915 13.9301 1.00003 0 6158.13 0
-4.63091 11.2381 1.00006 0 6737.9 0
0.85895 3.89994 1.00006 0 6733.14 0
-12.0512 1.59875 1.00003 0 6171.12 0
0.0318102 16.3621 1.00003 0 6151.49 0
9.10687 1.07791 1.00003 0 6233.04 0
-4.85666 2.07624 1.00006 0 6720.01 0
0.232288 9.15386 1.00006 0 6719.18 0
2.76412 4.50777 1.00006 0 6716.22 0
-12.9049 -2.30883 1.00003 0 6136.11 0
-6.13505 -3.78555 1.00003 0 6201.34 0
-4.65589 -5.13152 1.00003 0 6221.83 0
-16.0627 7.59086 1.00003 0 6259.09 0
-7.16315 15.8839 1.00003 0 6210.69 0
-6.53609 10.6301 1.00006 0 6676.68 0
-10.1461 2.20645 1.00006 0 6674.68 0
-15.0096 4.29062 1.00003 0 6146.56 0
1.71136 7.80786 1.00006 0 6673.38 0
-5.25773 16.4919 1.00003 0 6241.28 0
-8.66711 0.860505 1.00003 0 6260.13 0
-1.47237 1.33807 1.00006 0 6664.7 0
6.3743 12.9314 1.00003 0 6149.03 0
7.85348 11.5853 1.00003 0 6162.83 0
-12.6783 6.85246 1.00003 0 6170.37 0
4.89533 14.2775 1.00006 0 6643.4 0
3.81712 1.20767 1.00006 0 6630.51 0
0.126811 -7.30012 1.00003 0 6100.45 0
4.87003 -2.09247 1.00003 0 6130.15 0
-3.80379 -1.22352 1.00006 0 6591.4 0
4.66934 5.11574 1.00003 0 6183.29 0
-17.5417 8.93697 1.00003 0 6096.64 0
1.08478 13.0618 1.00006 0 6543.27 0
2.9901 13.6697 1.00006 0 6541.56 0
0.632742 -5.26219 1.00003 0 6123.81 0
4.46907 12.3235 1.00006 0 6532.82 0
6.80061 14.8855 1.00006 0 6527.62 0
2.53802 -4.65406 1.00006 0 6527.3 0
-12.252 8.80635 1.00006 0 6516.06 0
7.20176 0.469754 1.00006 0 6501.73 0
8.27961 13.5394 1.00006 0 6458.79 0
6.78297 -1.48792 1.00006 0 6376.52 0
-11.8257 10.7604 1.00003 0 6353.29 0
-1.8984 -0.615642 1.00003 0 6340.61 0
-6.73701 17.8379 1.00003 0 6332.77 0
-10.3467 9.41416 1.00003 0 6308.63 0
-9.72005 4.16045 1.00003 0 6304.2 0
-16.4888 5.63678 1.00003 0 6299.67 0
-0.394245 14.408 1.00003 0 6291.06 0
-4.20485 13.192 1.00003 0 6290.11 0
2.13759 9.76179 1.00003 0 6289.41 0
-9.49437 13.3222 1.00003 0 6272.85 0
-6.76173 1.4684 1.00003 0 6260.14 0
-12.8785 14.0602 1.00003 0 6259.1 0
7.42725 9.63144 1.00003 0 6256.57 0
6.57466 5.72373 1.00003 0 6251.46 0
-5.70908 -1.83164 1.00003 0 6249.87 0
-9.51948 -3.04743 1.00003 0 6243.25 0
-10.5476 16.6222 1.00003 0 6241.29 0
-15.4358 2.33659 1.00003 0 6241.22 0
3.39115 -0.74609 1.00003 0 6235.8 0
-9.94549 -5.00153 1.00003 0 6234.99 0
5.7223 1.81559 1.00003 0 6233.05 0
-8.01517 11.9762 1.00003 0 6227.3 0
-15.2101 11.4988 1.00003 0 6225.7 0
-2.32479 -2.56936 1.00003 0 6221.84 0
6.14854 3.76964 1.00003 0 6217.25 0
1.93735 16.9695 1.00003 0 6217.12 0
-17.1155 10.8909 1.00003 0 6210.7 0
-7.18791 -0.485639 1.00003 0 6201.35 0
-3.77851 15.146 1.00003 0 6190.52 0
5.09549 7.06969 1.00003 0 6183.3 0
-11.1991 5.50659 1.00003 0 6171.13 0
-10.773 7.46039 1.00003 0 6170.38 0
5.32148 16.2316 1.00003 0 6162.83 0
-1.87356 15.7539 1.00003 0 6158.37 0
-6.11021 12.5841 1.00003 0 6158.14 0
-9.06827 15.2761 1.00003 0 6153.7 0
-1.44733 17.7083 1.00003 0 6151.49 0
1.51084 15.0156 1.00003 0 6149.04 0
-13.1044 4.89871 1.00003 0 6146.57 0
-8.64234 17.2301 1.00003 0 6146.33 0
-11.4247 -3.6554 1.00003 0 6144.22 0
-13.5305 2.94469 1.00003 0 6141.79 0
7.00092 7.67749 1.00003 0 6139.19 0
-10.5723 0.252727 1.00003 0 6136.12 0
1.91196 0.599796 1.00003 0 6130.16 0
-6.56116 -5.73968 1.00003 0 6123.82 0
9.53321 3.03178 1.00003 0 6108.27 0
9.95871 4.98596 1.00003 0 6107.09 0
-1.27235 -5.87108 1.00003 0 6100.46 0
-14.1574 8.19856 1.00003 0 6096.65 0
-13.4014 0.116297 0.0118119 3 212.578 0
-16.7532 6.70059 0.0928962 3 204.78 0
-3.57841 -5.23038 0.0858961 3 202.381 0
-8.91761 -4.95342 0.0288118 3 201.781 0
-16.6186 6.68712 0.0424787 3 200.581 0
-7.85396 18.0509 0.0798127 3 199.982 0
6.49502 16.035 0.0380619 3 198.782 0
-2.25846 -5.46841 0.0616457 3 196.382 0
-14.3962 12.238 0.0940629 3 195.783 0
-12.5496 -3.4058 0.134313 3 195.183 0
-2.42527 -5.65443 0.169894 3 194.583 0
3.05828 16.7161 0.110563 3 193.383 0
5.90737 -2.0419 0.0313118 3 192.783 0
0.834462 -6.3938 0.142645 3 191.584 0
-18.1452 10.0784 0.191309 3 190.384 0
9.05609 7.22948 0.0628957 3 189.784 0
7.19439 -0.549672 0.0199786 3 189.184 0
-2.60208 18.0441 0.200975 3 188.584 0
-0.683051 18.6397 0.204474 3 187.984 0
-17.2036 7.82211 0.141729 3 187.385 0
3.94932 -3.39674 0.147978 3 186.785 0
8.07786 14.8036 0.13023 3 186.185 0
3.51689 -3.84428 0.17806 3 185.585 0
9.65815 6.14157 0.155895 3 184.985 0
-15.0132 0.403016 0.204308 3 184.385 0
-14.3094 12.9756 0.309383 3 183.186 0
-3.91702 18.0988 0.133479 3 182.586 0
-13.6415 -0.140248 0.148145 3 181.986 0
7.65421 -0.650108 0.195975 3 181.386 0
-11.8131 16.0024 0.354213 3 180.786 0
-13.8638 13.2514 0.175976 3 180.186 0
10.1175 12.4611 0.255721 3 179.587 0
-12.2234 15.3106 0.356713 3 178.987 0
-9.73784 17.3741 0.0559789 3 178.387 0
4.11932 -3.02968 0.138979 3 177.787 0
-12.6133 -5.2687 0.382545 3 177.187 0
1.85578 -5.80445 0.293885 3 176.587 0
-7.83109 -5.64932 0.264053 3 175.987 0
6.54816 16.6771 0.26972 3 175.388 0
-6.07834 18.9112 0.256137 3 174.788 0
-3.0036 18.3095 0.253137 3 174.188 0
-16.8758 6.85034 0.098563 3 173.588 0
-11.3116 -5.01706 0.278802 3 172.988 0
-2.1265 -6.88292 0.319133 3 172.388 0
-5.34986 -6.24679 0.253221 3 171.788 0
-3.71849 -6.06963 0.301634 3 171.189 0
-4.29929 18.096 0.219807 3 170.589 0
-3.34519 -5.63946 0.258637 3 169.989 0
9.50578 12.8415 0.368879 3 169.389 0
-14.7721 -0.208379 0.443624 3 168.789 0
-16.6814 3.70472 0.256887 3 168.189 0
-11.9644 -4.91233 0.352797 3 167.589 0
-14.196 -2.01191 0.318383 3 166.99 0
-16.3753 4.27527 0.342464 3 166.39 0
-16.618 3.03704 0.375212 3 165.79 0
1.48686 -7.38995 0.360213 3 165.19 0
-16.0938 3.50355 0.31605 3 164.59 0
7.96845 15.6147 0.368546 3 163.99 0
2.17362 18.2843 0.307967 3 163.391 0
3.45192 -5.52222 0.226306 3 162.791 0
9.413 11.8498 0.535284 3 162.191 0
-18.7133 9.74835 0.434208 3 161.591 0
10.4169 1.79872 0.422292 3 160.991 0
10.151 7.58227 0.402043 3 160.391 0
-5.19679 18.0231 0.376129 3 159.791 0
9.5458 7.11006 0.309883 3 159.192 0
11.2963 5.66499 0.49212 3 158.592 0
6.20546 -2.91675 0.532367 3 157.992 0
4.6565 17.6524 0.521035 3 157.392 0
1.47707 -6.52261 0.50087 3 156.792 0
11.6143 4.50322 0.671191 3 156.192 0
-17.1644 4.37715 0.40846 3 155.592 0
-8.63739 -5.88617 0.571198 3 154.993 0
3.91188 16.9801 0.411709 3 154.393 0
-4.45664 -7.62659 0.54445 3 153.793 0
2.64793 -6.24957 0.601362 3 153.193 0
11.2023 6.54797 0.378795 3 152.593 0
4.50892 -3.46006 0.416292 3 151.993 0
-1.89951 19.1763 0.533617 3 151.393 0
-15.8757 13.0144 0.654108 3 150.794 0
1.80561 19.0766 0.512119 3 150.194 0
-17.9506 12.015 0.398877 3 149.594 0
10.2607 9.01094 0.461289 3 148.994 0
10.8743 7.25422 0.376962 3 148.394 0
10.7917 3.73976 0.436541 3 147.794 0
-3.98464 18.7682 0.509536 3 147.194 0
-4.32776 -6.59611 0.496703 3 146.595 0
13.7833 7.84678 0.50037 3 145.995 0
10.6741 0.639587 0.628694 3 145.395 0
-1.49303 -7.6394 0.652275 3 144.795 0
-11.5947 -5.72721 0.462122 3 144.195 0
10.2576 6.5411 0.549866 3 143.595 0
-6.98475 19.4132 0.59078 3 142.995 0
7.27561 16.3336 0.514369 3 142.396 0
11.2176 8.30525 0.712521 3 141.796 0
-2.81054 -6.29881 0.580697 3 141.196 0
-17.5085 3.43195 0.587697 3 140.596 0
-17.057 12.5157 0.625694 3 139.996 0
-8.16818 18.8675 0.706021 3 139.396 0
4.26592 -4.96973 0.758518 3 138.797 0
-5.14242 19.108 0.693272 3 138.197 0
-16.3417 14.2968 0.709604 3 137.597 0
-7.81987 -6.80602 0.639526 3 136.997 0
-15.9387 0.0928046 0.745935 3 136.397 0
8.91726 15.1047 0.691272 3 135.797 0
-19.1569 8.49929 0.666607 3 135.197 0
-14.0409 -1.03628 0.655692 3 134.598 0
-9.07341 20.1212 0.726187 3 133.998 0
-5.60019 -7.16071 0.677607 3 133.398 0
8.62561 16.5566 0.72652 3 132.798 0
-2.97487 19.1064 0.545616 3 132.198 0
12.5642 10.8849 0.707855 3 131.598 0
9.78161 -0.51433 0.67794 3 130.998 0
-10.6978 -6.6783 0.827846 3 130.399 0
-9.17594 -7.06813 0.72802 3 129.799 0
-18.2614 5.74468 0.770933 3 129.199 0
-17.8446 7.20657 0.735186 3 128.599 0
-18.9317 11.6905 0.63086 3 127.999 0
3.35157 18.1338 0.80968 3 127.399 0
-10.4351 20.5766 0.703521 3 126.799 0
11.006 2.57661 0.532117 3 126.2 0
-14.7666 14.075 0.882009 3 125.6 0
-0.71678 19.5541 0.708771 3 125 0
-3.09982 -7.67862 0.81343 3 124.4 0
7.47322 -3.07573 0.720937 3 123.8 0
6.14355 17.8484 0.814597 3 123.2 0
-18.5662 10.6407 0.470455 3 122.6 0
-0.661344 21.0594 0.791098 3 122.001 0
-9.15434 21.6352 0.791015 3 121.401 0
-0.393766 -9.01303 0.784099 3 120.801 0
-7.65131 20.7839 0.837928 3 120.201 0
-13.2125 -4.18936 0.845845 3 119.601 0
4.01998 -6.59832 0.785182 3 119.001 0
8.48387 -1.11069 0.732686 3 118.401 0
-3.99158 20.1003 0.820596 3 117.802 0
2.63299 -7.64074 0.790432 3 117.202 0
-9.94711 18.6843 0.953087 3 116.602 0
-13.4933 15.9566 0.971835 3 116.002 0
-13.3997 17.6002 0.673357 3 115.402 0
-11.8218 18.1544 0.993001 3 114.802 0
-8.10126 -8.42821 0.995084 3 114.203 0
-17.1671 1.33546 1 3 113.603 0
-17.9857 13.8484 0.997 3 113.003 0
0.857573 20.2319 0.926339 3 112.403 0
-12.6039 -6.56494 0.841012 3 111.803 0
10.0991 13.9623 0.836595 3 111.203 0
12.1541 1.25786 0.975168 3 110.603 0
-18.845 2.29645 0.932338 3 110.004 0
3.01944 19.8721 0.895924 3 109.404 0
7.96236 18.1707 1 3 108.804 0
10.0356 -2.17162 1 3 108.204 0
11.2167 9.99531 0.889425 3 107.604 0
11.1974 11.8631 0.95642 3 107.004 0
-17.2658 15.7187 0.986751 3 106.404 0
-15.5541 -1.57296 0.95142 3 105.805 0
11.4577 -3.49538 0.934005 3 105.205 0
11.373 -0.775121 0.927755 3 104.605 0
-15.5321 15.5187 0.751601 3 104.005 0
11.7894 14.4826 0.871926 3 103.405 0
-7.36662 -10.1014 0.829179 3 102.805 0
12.8352 12.9212 0.974835 3 102.205 0
-11.8698 19.9937 0.842428 3 101.606 0
5.71129 -6.03257 1 3 101.006 0
5.695 -4.20795 0.783016 3 100.406 0
-3.24271 -10.9144 1 3 99.806 0
-14.6467 -3.19542 0.895174 3 99.2062 0
9.9135 17.7354 1 3 98.6063 0
-5.94011 20.4827 0.897757 3 98.0065 0
12.6468 3.1933 1 3 97.4066 0
14.0167 1.79774 0.945837 3 96.8068 0
-18.8377 4.14895 0.915256 3 96.2069 0
-19.6075 6.89514 1 3 95.607 0
-14.1876 -5.70299 0.95492 3 95.0072 0
-12.5827 21.555 0.871426 3 94.4073 0
-13.4279 19.1855 0.909007 3 93.8075 0
-14.3238 20.8829 0.992917 3 93.2076 0
-10.8406 22.2258 0.992917 3 92.6078 0
-9.15495 -10.0895 0.959003 3 92.0079 0
10.4786 15.8178 1 3 91.4081 0
-2.45115 21.0694 1 3 90.8082 0
-20.6038 3.10916 1 3 90.2084 0
-20.5 5.10619 1 3 89.6085 0
-15.0243 17.1947 1 3 89.0087 0
-14.09 -7.65673 1 3 88.4088 0
-17.3972 -0.934318 1 3 87.809 0
-1.30867 22.7924 0.971919 3 87.2091 0
-2.16446 -9.23051 1 3 86.6092 0
3.67508 -9.08255 0.990584 3 86.0094 0
-16.9115 -2.97271 1 3 85.4095 0
-8.30746 23.2166 1 3 84.8097 0
7.2295 -7.33366 1 3 84.2098 0
-8.13488 -11.7614 1 3 83.61 0
-19.5719 15.061 1 3 83.0101 0
-15.3396 19.1694 1 3 82.4103 0
-6.53984 22.2812 1 3 81.8104 0
-3.22116 23.268 1 3 81.2106 0
-3.79018 25.1853 1 3 80.6107 0
-15.011 -9.4314 1 3 80.0109 0
-12.192 23.6909 1 3 79.411 0
-4.17242 -9.14406 1 3 78.8111 0
5.34408 -7.99801 1 3 78.2113 0
9.1099 -3.94091 1 3 77.6114 0
2.51529 21.7272 1 3 77.0116 0
-10.2223 -8.44244 1 3 76.4117 0
-15.8495 -4.66751 1 3 75.8119 0
-18.8104 -2.34814 1 3 75.212 0
4.84965 19.1989 1 3 74.6122 0
13.1254 5.23124 1 3 74.0123 0
8.12855 21.2534 1 3 73.4125 0
7.34483 -4.88112 1 3 72.8126 0
0.609417 22.3203 1 3 72.2128 0
-18.9141 0.365585 1 3 71.6129 0
12.8999 9.06864 1 3 71.0131 0
4.43074 21.152 1 3 70.4132 0
6.76558 19.7731 1 3 69.8133 0
-20.768 1.11581 1 3 69.2135 0
-16.9639 17.682 1 3 68.6136 0
-17.7914 -6.21069 1 3 68.0138 0
9.31425 19.6435 1 3 67.4139 0
-12.2209 -8.36824 1 3 66.8141 0
8.86332 -6.18216 1 3 66.2142 0
-4.59368 21.8182 1 3 65.6144 0
12.7899 -2.08045 1 3 65.0145 0
-15.8593 -6.72424 1 3 64.4147 0
12.4629 7.11746 1 3 63.8147 0
0.098425 24.2528 1 3 63.2146 0
2.07611 23.6784 1 3 62.6145 0
-1.84507 24.7198 1 3 62.0143 0
-18.4003 -4.30567 1 3 61.4142 0
1.388 -8.92539 1 3 60.8141 0
-6.13287 -8.75131 1 3 60.214 0
-5.1659 23.7344 1 3 59.6138 0
-17.0405 20.2202 1 3 59.0137 0
-19.8222 13.059 1 3 58.4136 0
-20.0214 10.4184 1 3 57.8134 0
13.4807 -0.204818 1 3 57.2133 0
-10.1105 24.0818 1 3 56.6132 0
-20.8208 8.58566 1 3 56.0131 0
11.8576 17.2659 1 3 55.4129 0
14.5474 3.81351 1 3 54.8128 0
11.2655 19.2079 1 3 54.2127 0
-16.0153 21.9371 1 3 53.6125 0
-6.93298 24.6695 1 3 53.0124 0
-4.27595 -12.6261 1 3 52.4123 0
-18.8436 16.9259 1 3 51.8122 0
15.058 5.74617 1 3 51.212 0
-0.908949 -10.7863 1 3 50.6119 0
10.6286 -5.24196 1 3 50.0118 0
1.56519 25.612 1 3 49.4116 0
15.3861 0.402607 1 3 48.8115 0
14.1822 11.4639 1 3 48.2114 0
13.6359 14.8465 1 3 47.6113 0
-20.3296 -1.04732 1 3 47.0111 0
-14.0068 22.8505 1 3 46.411 0
-16.7803 -8.49899 1 3 45.8109 0
-20.3006 -3.6821 1 3 45.2108 0
15.511 7.69384 1 3 44.6106 0
14.834 9.57505 1 3 44.0105 0
-11.1432 -10.2181 1 3 43.4104 0
-5.55738 26.1207 1 3 42.8102 0
-1.98744 -12.4704 1 3 42.2101 0
3.08546 -10.9927 1 3 41.61 0
16.477 4.33794 1 3 41.0099 0
-5.49305 -10.6458 1 3 40.4097 0
6.86202 -9.29948 1 3 39.8096 0
-22.2153 10.0192 1 3 39.2095 0
8.74836 -8.63408 1 3 38.6093 0
-6.2709 -12.4862 1 3 38.0092 0
-18.5462 18.9038 1 3 37.4091 0
5.18665 -10.3919 1 3 36.809 0
15.896 2.33696 1 3 36.2088 0
-22.296 4.22753 1 3 35.6087 0
-20.839 16.6084 1 3 35.0086 0
-21.6273 6.75604 1 3 34.4084 0
-20.5199 18.5824 1 3 33.8083 0
13.8249 16.8366 1 3 33.2082 0
-22.4263 2.23232 1 3 32.6081 0
-13.1418 -10.1429 1 3 32.0079 0
-18.0144 21.9671 1 3 31.4079 0
-8.73626 25.5344 1 3 30.8079 0
-22.1835 -0.296954 1 3 30.208 0
-21.4148 11.852 1 3 29.608 0
3.99153 23.1031 1 3 29.008 0
10.3826 -7.48097 1 3 28.408 0
6.25779 21.9607 1 3 27.808 0
-23.0204 8.1893 1 3 27.208 0
1.08733 -10.9025 1 3 26.608 0
0.00889534 -12.5858 1 3 26.008 0
12.6192 -5.04966 1 3 25.408 0
-24.0892 3.34362 1 3 24.808 0
4.5965 -12.3027 1 3 24.208 0
17.8258 2.86146 1 3 23.6081 0
16.971 6.32724 1 3 23.0081 0
2.00808 -12.6773 1 3 22.4081 0
13.2098 18.7395 1 3 21.8081 0
7.79922 23.2351 1 3 21.2081 0
14.7602 -1.74182 1 3 20.6081 0
16.1497 11.1097 1 3 20.0081 0
10.6663 21.116 1 3 19.4081 0
-10.1265 -11.9404 1 3 18.8081 0
-21.4104 14.2742 1 3 18.2081 0
-21.8197 -2.38126 1 3 17.6082 0
3.53235 25.0492 1 3 17.0082 0
9.7713 22.9042 1 3 16.4082 0
14.0398 -3.64179 1 3 15.8082 0
-19.7457 -5.78536 1 3 15.2082 0
12.3308 -7.02878 1 3 14.6082 0
16.8033 9.21973 1 3 14.0082 0
-23.4241 5.87876 1 3 13.4082 0
-1.08955 -14.2572 1 3 12.8082 0
17.3152 0.927741 1 3 12.2082 0
6.97056 -11.2961 1 3 11.6082 0
14.9273 13.3198 1 3 11.0083 0
16.6656 -1.13376 1 3 10.4083 0
-2.41448 26.6367 1 3 9.80827 0
3.02083 26.9827 1 3 9.20828 0
-24.1664 10.456 1 3 8.60829 0
-23.3319 12.4203 1 3 8.0083 0
16.0107 -3.30199 1 3 7.40831 0
-25.0082 8.40883 1 3 6.80832 0
-25.3201 12.1836 1 3 6.20832 0
49.3982 22.1085 1 3 5.60833 0
14.2884 82.1765 1 3 5.00834 0
67.9937 91.607 1 3 4.40835 0
-54.4399 124.448 1 3 3.80836 0
134.927 -83.0635 1 3 3.20835 0
135.682 -107.286 1 3 2.60834 0
129.874 -130.616 1 3 2.00833 0
192.113 -5.84229 1 3 1.40833 0
197.051 -12.9888 1 3 0.808333 0
58.376 191.125 1 3 0.208333 0
