# Supplementary material for: Study of tumor growth indicates the existence of an “immunological threshold” separating states of pro- and antitumoral peritumoral inflammation
Source: PLoS One. 2018 Nov 2;13(11):e0202823. doi: 10.1371/journal.pone.0202823 (PMC6214501; doi:10.1371/journal.pone.0202823)
Supplement: S1 Data — File containing the position and radius of particles at simulated times. A detailed description file is provided alongside the data. (ZIP) [file pone.0202823.s004.zip › minimal dataset/competent/3960.csv]

0 0 1.00003 1 159.775 0
1.57212 -1.24112 1.00006 2 195.816 0
5.29538 -1.22093 1.00006 2 429.101 0
-8.13942 4.20762 1.00013 1 1032.73 0
-2.42982 -4.70333 1.00006 2 411.488 0
-13.1197 1.17569 1.00003 2 118.685 0
-0.995904 5.19367 1.00013 1 992.785 0
-13.1387 5.94225 1.00006 2 335.873 0
-8.99975 -1.7305 1.00003 2 53.7626 0
-2.85337 4.4523 1.00013 1 1056.86 0
-1.28257 3.21432 1.00013 1 976.58 0
-8.56328 13.3633 1.00006 2 492.843 0
-0.135448 11.1319 1.00006 1 363.175 0
7.58182 5.50758 1.00006 2 396.334 0
-7.85266 6.18692 1.00013 1 1027.42 0
-8.42614 2.22828 1.00003 1 123.234 0
-5.28463 -0.247796 1.00006 1 487.47 0
-4.42424 5.69034 1.00013 1 933.031 0
-2.56662 6.43168 1.00013 1 1081.18 0
-11.8545 2.72483 1.00006 2 493.851 0
-3.56396 11.6287 1.00003 1 109.087 0
-2.27981 8.41104 1.00006 1 575.973 0
7.64145 2.09487 1.00003 2 70.2966 0
-2.7037 17.5669 1.00006 2 481.205 0
-0.285434 -1.98247 1.00003 2 54.5711 0
-11.9917 13.8599 1.00006 2 506.49 0
-7.56598 8.16639 1.00013 1 931.718 0
4.00763 3.46421 1.00003 2 35.9504 0
2.71945 6.67639 1.00006 1 493.768 0
-0.572191 -3.9619 1.00006 2 347.154 0
-4.13742 7.66969 1.00013 1 857.808 0
3.29301 10.6351 1.00006 2 347.471 0
-4.71105 3.71097 1.00013 1 1089.51 0
4.91643 9.24814 1.00003 2 75.4203 0
-9.71027 5.44562 1.00006 1 475.997 0
-10.7077 10.6425 1.00003 2 46.0359 0
-1.70635 12.37 1.00003 1 35.8171 0
-0.709047 7.17296 1.00006 1 539.833 0
-9.13686 9.40454 1.00003 1 172.505 0
2.14581 2.71767 1.00006 1 553.898 0
-6.28187 4.94889 1.00013 1 1032.74 0
-13.4064 -0.803855 1.00006 2 495.076 0
-9.42363 7.42504 1.00003 1 127.674 0
-6.70557 14.1047 1.00003 2 110.037 0
-7.71587 -4.9479 1.00003 2 68.697 0
-9.28668 -3.70983 1.00003 2 62.056 0
-5.8582 -4.20661 1.00006 2 450.345 0
6.62984 7.26661 1.00006 2 480.43 0
0.861836 5.93504 1.00013 1 992.793 0
-2.99042 15.5874 1.00003 2 9.10828 0
-6.56865 2.96961 1.00013 1 984.975 0
8.60832 0.0247037 1.00006 2 450.737 0
1.72216 11.8732 1.00006 2 463.676 0
-3.14023 2.47303 1.00013 1 967.683 0
-3.427 0.493657 1.00006 1 485.054 0
-5.99518 6.92836 1.00013 1 933.04 0
-5.70833 8.90786 1.00006 1 497.076 0
0.438027 15.0908 1.00006 2 361.467 0
8.2725 8.4077 1.00006 2 352.686 0
-4.28741 -5.4448 1.00006 2 358.168 0
5.20333 11.2275 1.00006 2 278.387 0
-15.1035 6.31682 1.00006 2 377.047 0
-3.85066 9.64929 1.00013 1 857.817 0
3.14298 -2.47923 1.00006 2 321.485 0
0.288167 1.97633 1.00006 1 624.238 0
-12.2785 11.8805 1.00003 2 91.7663 0
-13.4254 3.96284 1.00003 2 60.0139 0
-4.848 14.846 1.00003 2 151.902 0
3.00616 8.65574 1.00003 2 108.387 0
-14.4228 9.15971 1.00003 2 44.4272 0
-1.99301 10.3906 1.00006 1 575.982 0
-6.9924 12.1253 1.00006 1 561.967 0
-5.42158 10.8872 1.00006 1 558.706 0
0.575008 3.95573 1.00006 1 553.906 0
-11.5679 4.70423 1.00006 2 553.396 0
-1.13282 16.3288 1.00006 2 547.259 0
6.62388 0.274215 1.00003 2 51.8122 0
-4.9978 1.73158 1.00006 1 540.678 0
-0.422233 9.1525 1.00006 1 539.842 0
2.43262 4.69693 1.00006 1 536.865 0
-11.5488 -0.0623258 1.00006 2 535.778 0
-7.42901 -2.96852 1.00003 2 19.9831 0
-4.0006 -3.46518 1.00003 2 40.5514 0
-16.961 5.57526 1.00003 2 77.9614 0
-10.1341 14.6013 1.00003 2 29.3663 0
-7.27921 10.1459 1.00006 1 497.084 0
-10.2837 1.48689 1.00006 2 495.085 0
-14.9772 0.434248 1.00006 2 493.86 0
1.14858 7.9144 1.00006 1 493.776 0
-6.41885 16.084 1.00003 2 60.0889 0
-8.71293 0.248876 1.00003 2 79.0028 0
-1.56945 1.23493 1.00006 1 485.062 0
3.86654 14.594 1.00006 2 481.213 0
7.12531 11.7812 1.00006 2 480.438 0
-11.2811 6.68369 1.00006 1 476.006 0
2.00892 13.8527 1.00006 2 463.684 0
3.71668 1.47958 1.00006 2 450.745 0
0.994017 -5.20487 1.00006 2 450.354 0
1.85901 0.738206 1.00006 2 429.109 0
-3.71382 -1.48577 1.00006 2 411.497 0
4.84563 5.28034 1.00003 2 1.86667 0
-16.0909 8.05619 1.00006 2 377.055 0
0.151264 13.1113 1.00006 2 363.183 0
2.29568 15.8321 1.00006 2 361.475 0
-6.14511 -6.18606 1.00006 2 358.176 0
3.57985 12.6145 1.00006 2 352.694 0
5.49022 13.207 1.00006 2 347.479 0
2.85165 -4.46348 1.00006 2 347.162 0
-12.852 7.92172 1.00006 2 335.882 0
5.00857 -3.20039 1.00006 2 321.494 0
5.77692 15.1865 1.00006 2 278.396 0
3.42979 -0.499802 1.00006 2 195.824 0
-12.5652 9.90113 1.00003 2 172.513 0
-1.85618 -0.74448 1.00003 1 159.783 0
-7.98969 17.3221 1.00003 2 151.91 0
-10.9944 8.66311 1.00003 2 127.683 0
-9.99697 3.46628 1.00003 1 123.242 0
-14.6905 2.41369 1.00003 2 118.693 0
-3.27717 13.608 1.00003 2 110.045 0
-5.13478 12.8667 1.00003 2 109.095 0
1.4354 9.89384 1.00003 1 108.396 0
-10.4209 12.6219 1.00003 2 91.7747 0
-6.85536 0.990238 1.00003 1 79.0111 0
-15.9936 10.3977 1.00003 2 77.9697 0
6.83832 9.80177 1.00003 2 75.4286 0
9.22442 6.64868 1.00003 2 70.3049 0
-5.57142 -2.22722 1.00003 2 68.7053 0
-12.8415 -2.72254 1.00003 2 62.0644 0
-8.27644 15.3427 1.00003 2 60.0973 0
-15.3901 4.33736 1.00003 2 60.0222 0
1.2854 -3.22054 1.00003 2 54.5794 0
-10.9841 -1.98101 1.00003 2 53.7709 0
5.64307 2.01726 1.00003 2 51.8205 0
-8.85009 11.3839 1.00003 2 46.0443 0
-14.1361 11.1391 1.00003 2 44.4356 0
-2.14301 -2.72383 1.00003 2 40.5598 0
6.50525 3.82196 1.00003 2 35.9588 0
-1.41959 14.3494 1.00003 2 35.8254 0
-11.7049 15.8393 1.00003 2 29.3746 0
-7.14222 -0.989138 1.00003 2 19.9914 0
-4.56126 16.8254 1.00003 2 9.11661 0
4.62974 7.26875 1.00003 2 1.875 0
