# Supplementary material for: Study of tumor growth indicates the existence of an “immunological threshold” separating states of pro- and antitumoral peritumoral inflammation
Source: PLoS One. 2018 Nov 2;13(11):e0202823. doi: 10.1371/journal.pone.0202823 (PMC6214501; doi:10.1371/journal.pone.0202823)
Supplement: S1 Data — File containing the position and radius of particles at simulated times. A detailed description file is provided alongside the data. (ZIP) [file pone.0202823.s004.zip › minimal dataset/competent/16180.csv]

0 0 1.00003 0 12580.9 0
-10.4014 3.97469 1.00013 0 13499.9 0
-1.3376 -1.49265 1.00006 0 12846.5 0
0.100247 5.28209 1.00013 0 13457.8 0
-3.19451 4.21218 1.00013 0 13525.5 0
-1.23841 3.79627 1.00013 0 13440.8 0
-1.7528 10.9884 1.00006 0 12795.5 0
-7.10682 5.04452 1.00013 0 13494.3 0
-9.16588 0.168904 1.00003 0 12542.4 0
-3.91516 0.824129 1.00006 0 12926.6 0
-3.81213 6.11443 1.00013 0 13395 0
-1.856 5.69827 1.00013 0 13551.2 0
-5.66508 11.8208 1.00003 0 12527.4 0
-2.47359 7.60021 1.00006 0 13019.7 0
-8.34215 8.84898 1.00013 0 13393.7 0
3.39518 6.35131 1.00006 0 12933.3 0
-4.42978 8.01651 1.00013 0 13316 0
3.49811 11.6419 1.00006 0 12778.9 0
-4.53294 2.72632 1.00013 0 13560 0
-8.44517 3.55846 1.00006 0 12914.5 0
-9.06279 5.46067 1.00003 0 12460.9 0
-2.44703 12.446 0.614475 0 12450.2 0
-0.517308 7.18409 1.00006 0 12981.8 0
0.717748 3.37978 1.00006 0 12996.5 0
-5.15073 4.62843 1.00013 0 13499.9 0
-11.019 5.87694 1.00003 0 12547.1 0
-7.61978 12.2441 1.00003 0 12528.5 0
-6.59156 -2.14822 1.00003 0 12484.8 0
1.43895 6.76785 1.00013 0 13457.9 0
-6.48917 3.14234 1.00013 0 13449.6 0
-0.412404 12.475 1.00006 0 12901.5 0
-2.57669 2.3102 1.00013 0 13431.5 0
-4.63533 -2.56404 1.00006 0 12924.1 0
-5.76828 6.53049 1.00013 0 13395 0
-7.72443 6.94676 1.00006 0 12936.8 0
1.05502 13.747 0.935815 0 12706 0
-5.0474 9.91861 1.00013 0 13316 0
1.33486 1.4763 1.00006 0 13070.5 0
-3.09125 9.50237 1.00003 0 12572.6 0
4.11598 9.73978 1.00003 0 12526.7 0
-3.70893 11.4046 1.00006 0 13019.7 0
-11.0307 8.00447 0.281166 0 12387.7 0
-8.95972 10.7511 1.00006 0 13001.6 0
2.67367 2.9621 1.00006 0 12996.5 0
-5.87141 1.24017 1.00006 0 12982.6 0
-1.13503 9.08625 1.00006 0 12981.8 0
3.28988 1.05474 1.00006 0 12978.6 0
-6.386 8.43271 1.00006 0 12936.8 0
0.821024 8.67001 1.00006 0 12933.3 0
-8.37257 -1.6525 0.825043 0 12495.7 0
-1.95912 0.408023 1.00006 0 12924.1 0
2.15944 10.1561 1.00006 0 12901.5 0
3.55079 -0.798302 0.64317 0 12887.9 0
2.05637 4.86551 1.00003 0 12414.4 0
1.49131 11.922 0.865904 0 12793.7 0
-11.7403 2.48922 1.00003 0 12594.4 0
-3.29715 -1.07799 1.00003 0 12580.9 0
-10.3025 9.26366 1.00003 0 12547.1 0
-9.78382 2.0725 1.00003 0 12542.4 0
0.203179 10.5721 1.00003 0 12526.7 0
-7.2095 -0.246072 1.00003 0 12495.7 0
9.50775 3.24301 0.254168 0 12486.5 0
-0.620811 1.89408 1.00003 0 12467 0
-5.25339 -0.662031 1.00003 0 12455.2 0
-7.82765 1.65613 1.00003 0 12433.5 0
-4.42921 12.8242 0.591977 0 12422 0
2.77727 8.25401 1.00003 0 12414.4 0
-18.6907 -6.53128 1.00003 0 12401.5 0
-9.68046 7.36286 1.00003 0 12400.7 0
-7.00362 10.3348 1.00003 0 12387.7 0
1.9495 -0.429676 1.00003 0 12358.1 0
-11.1723 4.77559 0.0560623 3 218.177 0
0.606817 12.3395 0.0303118 3 210.379 0
3.60441 2.21254 0.187559 3 205.58 0
-3.10437 12.2772 0.061979 3 204.38 0
-9.80228 10.1639 0.0269785 3 203.781 0
2.49182 12.3161 0.210641 3 201.381 0
-9.96943 0.960293 0.108313 3 199.582 0
3.07603 5.29282 0.0911462 3 198.982 0
-11.1707 4.67207 0.0289785 3 198.382 0
1.92884 13.2071 0.0910628 3 197.182 0
-10.7712 7.84255 0.0247285 3 196.582 0
-6.49835 12.6976 0.136813 3 195.383 0
-9.47612 11.7404 0.115147 3 194.783 0
-10.9551 7.45232 0.276136 3 194.183 0
-8.59463 11.7739 0.0819794 3 192.983 0
-9.84386 10.2134 0.0313952 3 192.383 0
-10.9454 1.474 0.177226 3 191.184 0
-11.2644 8.8375 0.0520622 3 190.584 0
-2.40951 -1.65662 0.0585623 3 189.984 0
-10.6577 1.33218 0.145312 3 189.384 0
0.0890391 14.0187 0.0669791 3 188.784 0
-11.021 7.00281 0.119397 3 187.585 0
2.7871 12.6399 0.224056 3 186.985 0
-3.21469 12.3644 0.0788126 3 186.385 0
0.921142 -0.462443 0.0284785 3 185.785 0
-7.74217 -2.4462 0.188475 3 185.185 0
-11.2441 3.38757 0.0259785 3 184.585 0
-10.7842 7.01112 0.10448 3 183.985 0
-3.42531 12.6359 0.263387 3 183.386 0
3.85078 7.55026 0.210224 3 182.786 0
-6.40154 -3.39878 0.213307 3 182.186 0
-8.14674 13.7869 0.124313 3 181.586 0
-3.31285 -2.41079 0.282385 3 180.986 0
2.76642 -1.33243 0.217223 3 180.386 0
-10.4533 0.88187 0.349131 3 179.786 0
-5.82225 -3.29934 0.27072 3 179.187 0
1.84623 12.9271 0.200391 3 178.587 0
-11.4709 3.59542 0.125563 3 177.987 0
-11.4842 8.47608 0.370379 3 177.387 0
-10.8711 1.7669 0.124147 3 176.787 0
-9.17713 12.0596 0.320549 3 176.187 0
-10.0579 11.188 0.183559 3 175.588 0
2.35857 13.4117 0.387961 3 174.988 0
-5.18692 12.8875 0.10223 3 174.388 0
4.61238 10.9556 0.302884 3 173.788 0
-0.32371 13.8623 0.374212 3 173.188 0
2.28446 12.7532 0.273053 3 172.588 0
-11.3535 7.0456 0.21439 3 171.988 0
-13.0513 2.29899 0.322216 3 171.389 0
-2.52329 -2.25574 0.375879 3 170.789 0
-9.21098 -1.0436 0.21139 3 170.189 0
-1.65983 12.9741 0.334382 3 169.589 0
-8.7988 12.4129 0.186726 3 168.989 0
-5.8488 -3.80118 0.229889 3 168.389 0
3.30192 13.0887 0.459706 3 167.789 0
-11.6257 4.33297 0.273303 3 167.19 0
-11.231 10.4081 0.472205 3 166.59 0
5.10612 3.98739 0.375962 3 165.99 0
3.83588 3.44398 0.256137 3 165.39 0
6.78233 3.72207 0.288052 3 164.79 0
-8.52041 -2.74028 0.271969 3 164.19 0
-3.52388 13.344 0.45129 3 163.59 0
4.28619 8.08311 0.467455 3 162.991 0
-2.7324 13.3549 0.337548 3 162.391 0
3.13787 4.87177 0.0824794 3 161.791 0
-5.18186 13.2795 0.287385 3 161.191 0
-11.4239 4.75542 0.189392 3 160.591 0
-6.13837 13.4315 0.67619 3 159.991 0
4.9128 7.74983 0.233139 3 159.391 0
3.99505 2.64963 0.35588 3 158.792 0
-10.5795 -0.994489 0.5437 3 158.192 0
-8.60087 13.3904 0.479038 3 157.592 0
5.34065 10.6015 0.486871 3 156.992 0
-9.27488 12.7926 0.419209 3 156.392 0
-11.6617 7.63506 0.449123 3 155.792 0
-10.3779 10.6809 0.416459 3 155.193 0
-1.87164 -2.90241 0.474955 3 154.593 0
-10.6639 0.0521921 0.493203 3 153.993 0
3.60287 4.31619 0.641359 3 153.393 0
-12.7357 1.39835 0.471622 3 152.793 0
2.24852 -1.7488 0.352047 3 152.193 0
-11.7595 9.25633 0.456039 3 151.593 0
-9.7152 -1.61485 0.517702 3 150.994 0
4.54879 3.27101 0.475121 3 150.394 0
4.31656 12.9702 0.559449 3 149.794 0
-12.4737 3.76932 0.473288 3 149.194 0
-7.38576 13.8697 0.640443 3 148.594 0
0.65531 -1.51582 0.648859 3 147.994 0
-10.4999 -3.83022 0.658775 3 147.394 0
-3.04401 14.1594 0.492787 3 146.795 0
-3.04291 -3.49171 0.765684 3 146.195 0
4.81145 6.97214 0.543033 3 145.595 0
3.07254 14.0042 0.485704 3 144.995 0
1.55267 -2.13751 0.437957 3 144.395 0
4.45838 -0.0202543 0.552532 3 143.795 0
-4.14988 -3.8585 0.351047 3 143.195 0
4.4605 4.01091 0.267803 3 142.596 0
-0.314181 14.7527 0.499453 3 141.996 0
-2.71261 -4.75291 0.5377 3 141.396 0
-13.9123 4.52953 0.687189 3 140.796 0
-5.08887 -4.06771 0.567615 3 140.196 0
4.59655 -1.51133 0.605029 3 139.596 0
4.83275 1.90711 0.760517 3 138.996 0
-7.78075 -3.3038 0.656192 3 138.397 0
-12.4991 6.29785 0.538867 3 137.797 0
5.3361 8.57192 0.685356 3 137.197 0
-11.6447 -0.609358 0.58678 3 136.597 0
-6.09337 14.7639 0.657691 3 135.997 0
6.41893 4.75331 0.803431 3 135.397 0
-8.5335 14.5435 0.669524 3 134.797 0
-11.4402 11.5285 0.665191 3 134.198 0
6.10006 9.69207 0.662941 3 133.598 0
5.19972 11.8028 0.700438 3 132.998 0
3.06457 -2.55644 0.732103 3 132.398 0
-5.20006 15.8677 0.702772 3 131.798 0
-13.5375 3.1952 0.694605 3 131.198 0
-1.669 14.1943 0.881342 3 130.599 0
-10.8676 -2.36062 0.852761 3 129.999 0
-6.79766 -4.11065 0.604029 3 129.399 0
-9.86253 13.8755 0.808097 3 128.799 0
6.01828 6.3318 0.817513 3 128.199 0
-9.36978 -2.65806 0.576614 3 127.599 0
-10.0189 15.3533 0.67519 3 126.999 0
-15.8631 2.05716 0.724103 3 126.4 0
-1.67834 -4.06403 0.696605 3 125.8 0
-7.35517 15.1866 0.667691 3 125.2 0
-9.05516 -3.99175 0.792432 3 124.6 0
7.63232 9.63846 0.861177 3 124 0
-13.1639 0.0485784 0.863927 3 123.4 0
4.82402 5.17678 0.843761 3 122.8 0
-0.0657292 -2.85489 0.864177 3 122.201 0
4.04966 13.986 0.490704 3 121.601 0
-3.01 -6.27948 0.747102 3 121.001 0
10.0224 4.13374 0.7746 3 120.401 0
5.88178 3.08386 0.812014 3 119.801 0
5.83003 0.0188853 0.819513 3 119.201 0
-11.691 0.737904 0.743019 3 118.601 0
-4.05775 -5.07746 0.845595 3 118.002 0
7.79903 6.03276 0.975418 3 117.402 0
-10.1958 12.1519 0.700605 3 116.802 0
-12.8499 7.57148 0.739519 3 116.202 0
8.2358 4.1294 0.970752 3 115.602 0
6.57407 11.1252 0.821346 3 115.002 0
-13.6998 5.92037 0.718104 3 114.402 0
1.65888 -3.57298 1 3 113.803 0
-12.5438 5.00005 0.758684 3 113.203 0
6.31746 1.53297 0.768517 3 112.603 0
5.87674 17.0156 0.846261 3 112.003 0
-5.87167 -5.42537 1 3 111.403 0
-1.5934 -5.58597 0.824263 3 110.803 0
-12.5405 10.4737 0.835929 3 110.203 0
-15.152 3.52722 0.904674 3 109.604 0
-13.104 12.1149 0.895674 3 109.004 0
-15.2344 5.40789 0.898257 3 108.404 0
7.81188 2.29159 0.904757 3 107.804 0
-1.1405 16.0051 1 3 107.204 0
-3.10642 15.6505 1 3 106.604 0
-4.54646 14.3534 0.938421 3 106.005 0
-6.67177 16.7245 1 3 105.405 0
5.62853 13.6516 0.919922 3 104.805 0
0.0159814 -4.72091 1 3 104.205 0
2.82224 15.4681 1 3 103.605 0
4.70069 15.213 0.895924 3 103.005 0
-5.27019 19.01 1 3 102.405 0
-14.1918 1.63246 1 3 101.806 0
-9.79649 -5.62981 0.949254 3 101.206 0
6.59302 15.3136 1 3 100.606 0
-2.37422 17.4085 0.872343 3 100.006 0
9.05928 0.924376 0.943921 3 99.4061 0
7.6064 -0.365421 1 3 98.8063 0
6.18516 -1.7705 1 3 98.2064 0
-10.6613 16.9026 1 3 97.6066 0
6.90427 7.92149 1 3 97.0067 0
3.33758 -4.42173 0.878925 3 96.4069 0
0.837822 15.7146 1 3 95.807 0
7.46807 13.089 1 3 95.2071 0
-6.76536 -7.06059 0.862177 3 94.6073 0
-12.6467 -1.84176 1 3 94.0074 0
-11.7426 -5.73454 1 3 93.4076 0
-11.5427 13.1924 1 3 92.8077 0
-17.1518 -1.05423 1 3 92.2079 0
4.70417 -3.11412 1 3 91.608 0
-8.62082 16.2762 1 3 91.0082 0
0.191403 -6.706 0.993084 3 90.4083 0
-13.7384 9.071 1 3 89.8085 0
-7.86982 -5.33713 1 3 89.2086 0
8.88906 7.68027 1 3 88.6088 0
0.0957308 17.5267 0.959836 3 88.0089 0
8.4142 11.3268 1 3 87.409 0
-14.6783 10.8342 1 3 86.8092 0
-1.67633 -7.41121 1 3 86.2093 0
8.08854 -2.3815 1 3 85.6095 0
-8.62528 -7.18849 1 3 85.0096 0
-15.7179 0.33992 1 3 84.4098 0
-4.61127 -6.97762 1 3 83.8099 0
4.03113 17.0604 1 3 83.2101 0
-14.5708 -1.29808 1 3 82.6102 0
9.49189 9.58669 1 3 82.0104 0
10.4997 11.314 1 3 81.4105 0
-16.6398 6.83498 1 3 80.8107 0
-4.25647 17.2865 1 3 80.2108 0
-7.26601 18.8802 1 3 79.611 0
-11.6869 15.1856 1 3 79.0111 0
0.323589 -8.69752 1 3 78.4112 0
-13.342 14.0651 1 3 77.8114 0
-12.0768 -8.80255 1 3 77.2115 0
-17.6303 0.921713 1 3 76.6117 0
-14.6991 7.31713 1 3 76.0118 0
10.3852 2.34698 1 3 75.412 0
1.82771 -5.56549 1 3 74.8121 0
3.14705 18.977 1 3 74.2123 0
-10.6458 -7.40573 1 3 73.6124 0
8.22782 16.7661 1 3 73.0126 0
2.04355 17.3091 1 3 72.4127 0
5.11464 -5.07043 1 3 71.8129 0
9.78458 5.89248 1 3 71.213 0
-6.38043 20.6737 1 3 70.6132 0
12.3257 1.86499 1 3 70.0133 0
6.60802 -3.72598 1 3 69.4134 0
9.46686 13.0265 1 3 68.8136 0
-3.27413 19.0658 1 3 68.2137 0
1.9945 -7.55872 1 3 67.6139 0
-17.0593 4.87981 1 3 67.014 0
5.53998 -7.02951 1 3 66.4142 0
-3.33986 -8.52137 1 3 65.8143 0
3.63711 -6.41775 1 3 65.2145 0
9.51104 -0.976334 1 3 64.6146 0
-19.0651 -0.471632 1 3 64.0148 0
10.9382 0.424774 1 3 63.4146 0
11.7723 3.78639 1 3 62.8145 0
-9.14572 18.2061 1 3 62.2144 0
11.7844 5.78506 1 3 61.6143 0
3.8041 -8.41045 1 3 61.0141 0
10.4821 15.1854 1 3 60.414 0
7.01865 -5.6829 1 3 59.8139 0
-12.1566 -3.77806 1 3 59.2137 0
-1.27782 18.9258 1 3 58.6136 0
11.4919 9.57913 1 3 58.0135 0
-4.32065 20.7689 1 3 57.4134 0
-8.78962 20.1742 1 3 56.8132 0
-9.45072 -9.00935 1 3 56.2131 0
-14.9061 12.8212 1 3 55.613 0
1.15867 19.1918 1 3 55.0128 0
-14.0804 -3.23632 1 3 54.4127 0
-7.45924 -8.82665 1 3 53.8126 0
-12.642 17.1752 1 3 53.2125 0
-5.45999 -8.78772 1 3 52.6123 0
-1.54623 -9.40648 1 3 52.0122 0
10.8852 7.57111 1 3 51.4121 0
-17.3699 2.90431 1 3 50.8119 0
8.52274 14.7882 1 3 50.2118 0
-11.0336 18.8664 1 3 49.6117 0
-10.8819 -10.4064 1 3 49.0116 0
-14.1698 15.8855 1 3 48.4114 0
5.13135 18.7303 1 3 47.8113 0
-15.7385 9.02604 1 3 47.2112 0
5.70817 -9.02218 1 3 46.611 0
13.7281 4.20489 1 3 46.0109 0
2.13073 -9.55411 1 3 45.4108 0
10.0104 -2.93353 1 3 44.8107 0
12.8572 7.90021 1 3 44.2105 0
-2.22268 20.7673 1 3 43.6104 0
-16.5129 11.6305 1 3 43.0103 0
-18.2359 8.03938 1 3 42.4102 0
-17.5321 9.91102 1 3 41.81 0
8.51179 -4.33621 1 3 41.2099 0
-6.29957 -10.6023 1 3 40.6098 0
-18.9657 4.10852 1 3 40.0096 0
7.44464 -7.63973 1 3 39.4095 0
7.10745 18.4223 1 3 38.8094 0
-15.7351 14.6411 1 3 38.2093 0
2.33888 20.806 1 3 37.6091 0
11.4318 13.3979 1 3 37.009 0
-18.6558 6.08421 1 3 36.4089 0
-19.2271 2.12566 1 3 35.8087 0
-13.1746 -7.13072 1 3 35.2086 0
11.4329 -1.52877 1 3 34.6085 0
-13.6679 -5.19259 1 3 34.0084 0
-20.1391 7.42526 1 3 33.4082 0
-15.5926 -4.64933 1 3 32.8081 0
8.923 -6.29303 1 3 32.208 0
-16.0045 -2.69224 1 3 31.6079 0
12.4644 11.687 1 3 31.0079 0
12.4803 15.1109 1 3 30.408 0
13.5028 13.3971 1 3 29.808 0
-14.5398 17.8504 1 3 29.208 0
-13.0142 19.1433 1 3 28.608 0
-17.9968 -2.86693 1 3 28.008 0
-4.18933 -10.3318 1 3 27.408 0
-20.5216 5.36496 1 3 26.808 0
-19.505 9.58483 1 3 26.208 0
0.951929 22.2469 1 3 25.608 0
10.4337 -4.8896 1 3 25.008 0
-3.27034 22.4708 1 3 24.408 0
0.00279847 -10.6714 1 3 23.8081 0
-7.90491 21.9679 1 3 23.2081 0
10.8447 -6.84713 1 3 22.6081 0
14.2807 2.28342 1 3 22.0081 0
4.35249 20.5724 1 3 21.4081 0
-15.0997 -6.58867 1 3 20.8081 0
-0.227242 20.6319 1 3 20.2081 0
-8.2991 -10.6444 1 3 19.6081 0
-17.3421 13.4506 1 3 19.0081 0
11.9379 -3.46557 1 3 18.4081 0
13.9058 6.1972 1 3 17.8081 0
9.35003 -8.24693 1 3 17.2082 0
12.8702 -0.0911673 1 3 16.6082 0
-18.5125 11.654 1 3 16.0082 0
-1.1078 22.4276 1 3 15.4082 0
-2.39591 -11.217 1 3 14.8082 0
-17.5693 15.4375 1 3 14.2082 0
-20.8133 3.34376 1 3 13.6082 0
-19.9099 -2.2843 1 3 13.0082 0
13.3618 -2.06282 1 3 12.4082 0
13.4698 9.82237 1 3 11.8082 0
6.37011 20.3005 1 3 11.2082 0
-5.42959 22.4331 1 3 10.6083 0
16.1312 3.03918 1 3 10.0083 0
14.8095 8.3413 1 3 9.40828 0
20.1255 -39.7933 1 3 8.80828 0
-40.5317 39.7615 1 3 8.20829 0
48.4067 -76.1585 1 3 7.6083 0
-78.877 -70.5598 1 3 7.00831 0
116.444 -43.7815 1 3 6.40832 0
137.227 14.8855 1 3 5.80833 0
52.4109 -142.259 1 3 5.20834 0
152.273 54.0903 1 3 4.60835 0
-58.5434 -161.247 1 3 4.00836 0
114.524 -138.662 1 3 3.40835 0
-185.255 -13.4552 1 3 2.80834 0
-54.6119 -183.613 1 3 2.20833 0
192.677 33.2481 1 3 1.60833 0
-120.58 157.274 1 3 1.00833 0
0.522771 199.714 1 3 0.408333 0
