# Supplementary material for: Study of tumor growth indicates the existence of an “immunological threshold” separating states of pro- and antitumoral peritumoral inflammation
Source: PLoS One. 2018 Nov 2;13(11):e0202823. doi: 10.1371/journal.pone.0202823 (PMC6214501; doi:10.1371/journal.pone.0202823)
Supplement: S1 Data — File containing the position and radius of particles at simulated times. A detailed description file is provided alongside the data. (ZIP) [file pone.0202823.s004.zip › minimal dataset/competent/5040.csv]

0 0 1.00003 1 1240.58 0
1.5709 -1.17969 1.00006 1 1276.49 0
6.85067 -0.824434 1.00003 1 1006.93 0
-8.25191 4.06669 1.00013 1 2108.51 0
-2.35945 -4.72413 1.00006 1 1491.37 0
-14.0229 -0.257243 1.00003 1 1199.64 0
-1.1306 5.20019 1.00013 1 2068.79 0
-15.1277 4.91767 1.00006 1 1416.04 0
-8.98913 -1.88746 1.00003 1 1134.96 0
-2.97226 4.4205 1.00013 1 2132.64 0
-1.37622 3.21531 1.00013 1 2052.71 0
-12.3035 13.6368 1.00003 1 1053.67 0
-0.393974 11.155 1.00006 1 1443.24 0
5.99043 6.33472 1.00006 1 1476.28 0
-8.00622 6.05141 1.00013 1 2103.2 0
-8.49741 2.08186 1.00003 1 1204.18 0
-5.30533 -0.328607 1.00006 1 1567.08 0
-4.5685 5.62554 1.00013 1 2009.48 0
-2.72663 6.40535 1.00013 1 2156.96 0
-12.1811 0.522636 1.00003 1 1041.76 0
-3.83177 11.5805 1.00003 1 1190.08 0
-2.48112 8.39031 1.00006 1 1655.02 0
7.58692 5.12988 1.00003 1 1151.43 0
-3.0956 17.5358 1.00003 1 1058.34 0
-0.271841 -1.95966 1.00003 1 1135.77 0
-14.1452 12.8573 1.00003 1 1046.3 0
-7.76069 8.03634 1.00013 1 2008.17 0
3.9035 3.57003 1.00003 1 1117.23 0
2.55258 6.75979 1.00006 1 1573.35 0
-0.517721 -3.9444 1.00006 1 1427.28 0
-4.32288 7.61066 1.00013 1 1934.8 0
3.04384 10.7296 1.00006 1 1427.59 0
-4.81397 3.64083 1.00013 1 2165.29 0
4.63981 9.52459 1.00003 1 1156.54 0
-9.84808 5.27181 1.00006 1 1555.65 0
-10.9532 10.4467 1.00003 1 1127.27 0
-1.98987 12.3601 1.00003 1 1117.09 0
-0.884933 7.18511 1.00006 1 1619.15 0
-9.35692 9.24163 1.00003 1 1253.27 0
2.06188 2.79006 1.00006 1 1633.11 0
-6.41001 4.84596 1.00013 1 2108.52 0
-12.4266 -1.46205 1.00003 1 1044.2 0
-9.60264 7.25678 1.00003 1 1208.6 0
-7.02398 13.9907 1.00003 1 1191.03 0
-7.63927 -5.07754 1.00003 1 1149.84 0
-9.23504 -3.87228 1.00003 1 1143.22 0
-5.79721 -4.29833 1.00006 1 1530.09 0
8.07797 9.09921 1.00003 1 1039.16 0
0.710975 5.98007 1.00013 1 2068.8 0
-3.34056 15.5501 1.00003 1 1090.49 0
-6.65573 2.86152 1.00013 1 2061.04 0
7.3415 3.14502 1.00003 1 1008.13 0
1.44786 11.9347 1.00006 1 1543.37 0
-3.21787 2.43569 1.00013 1 2043.87 0
-3.46362 0.451035 1.00006 1 1564.67 0
-6.16448 6.83086 1.00013 1 2009.48 0
-5.91908 8.81594 1.00006 1 1576.65 0
0.0971579 15.1246 1.00006 1 1441.54 0
8.32345 11.0842 1.00006 1 1432.79 0
-4.20132 -5.50364 1.00006 1 1438.25 0
4.88562 11.5095 1.00006 1 1358.76 0
-14.8821 6.90255 1.00006 1 1457.06 0
-4.07709 9.59548 1.00013 1 1934.81 0
3.16718 -2.38486 1.00006 1 1401.7 0
0.220049 2.0102 1.00006 1 1702.94 0
-12.5491 11.652 1.00003 1 1172.82 0
-13.5315 3.71248 1.00003 1 1141.19 0
-5.18216 14.7703 1.00003 1 1232.74 0
2.79831 8.74473 1.00003 1 1189.38 0
-14.6365 8.88746 1.00003 1 1125.67 0
-2.23563 10.3752 1.00006 1 1655.03 0
-8.86564 13.2111 1.00003 1 1058.11 0
-5.67338 10.8007 1.00006 1 1637.88 0
0.465554 3.99514 1.00006 1 1633.12 0
-11.9353 2.50751 1.00003 1 1071.1 0
-1.4988 16.3299 1.00003 1 1051.47 0
7.096 1.16008 1.00003 1 1133.02 0
-5.05959 1.65628 1.00006 1 1619.99 0
-0.639577 9.16999 1.00006 1 1619.16 0
2.30726 4.77504 1.00006 1 1616.2 0
-10.8306 -2.66712 1.00003 1 1036.09 0
-7.39312 -3.0929 1.00003 1 1101.32 0
-3.95547 -3.51885 1.00003 1 1121.81 0
-16.7237 6.12291 1.00003 1 1159.07 0
-10.2159 16.4013 1.00003 1 1110.67 0
-7.51529 10.0211 1.00006 1 1576.66 0
-10.3393 1.30224 1.00006 1 1574.66 0
-15.6333 0.950774 1.00003 1 1046.54 0
0.956678 7.96477 1.00006 1 1573.36 0
-6.7781 15.9753 1.00003 1 1141.26 0
-8.74323 0.0971707 1.00003 1 1160.11 0
-1.62161 1.23049 1.00006 1 1564.68 0
3.53526 14.6993 1.00003 1 1049.01 0
6.72744 12.289 1.00003 1 1062.81 0
-13.2859 5.69736 1.00003 1 1070.35 0
1.69349 13.9195 1.00006 1 1543.38 0
3.658 1.58518 1.00006 1 1530.49 0
-0.763249 -5.92933 1.00003 1 1000.26 0
3.41268 -0.399888 1.00003 1 1030.13 0
-3.70949 -1.53393 1.00006 1 1491.38 0
4.14884 5.55485 1.00003 1 1083.28 0
-18.32 7.32689 1.00003 1 996.422 0
-0.148352 13.1399 1.00006 1 1443.25 0
1.93892 15.9044 1.00006 1 1441.55 0
-2.60505 -6.70907 1.00003 1 1023.79 0
3.28971 12.7145 1.00006 1 1432.8 0
5.13145 13.4945 1.00006 1 1427.6 0
2.91991 -4.36965 1.00006 1 1427.28 0
-13.0403 7.68232 1.00006 1 1416.05 0
5.00906 -1.60459 1.00006 1 1401.71 0
5.37768 15.4794 1.00006 1 1358.77 0
5.25434 0.380266 1.00006 1 1276.5 0
-12.7948 9.66712 1.00003 1 1253.28 0
-1.86781 -0.754288 1.00003 1 1240.59 0
-8.37409 17.1806 1.00003 1 1232.75 0
-11.1986 8.462 1.00003 1 1208.61 0
-10.0935 3.28718 1.00003 1 1204.18 0
-15.373 2.93289 1.00003 1 1199.65 0
-3.58616 13.5651 1.00003 1 1191.04 0
-5.42781 12.7854 1.00003 1 1190.09 0
1.20214 9.94975 1.00003 1 1189.39 0
-10.7073 12.4316 1.00003 1 1172.83 0
-6.90144 0.876744 1.00003 1 1160.12 0
-16.2327 10.0926 1.00003 1 1159.08 0
6.48172 10.3041 1.00003 1 1156.55 0
7.83217 7.11463 1.00003 1 1151.44 0
-5.55118 -2.31347 1.00003 1 1149.85 0
-9.48114 -5.85698 1.00003 1 1143.23 0
-8.61989 15.1957 1.00003 1 1141.27 0
-16.9694 4.13775 1.00003 1 1141.2 0
1.32398 -3.16449 1.00003 1 1135.78 0
-11.0771 -4.65166 1.00003 1 1134.97 0
5.49975 2.36509 1.00003 1 1133.03 0
-9.11126 11.2263 1.00003 1 1127.28 0
-14.3909 10.8724 1.00003 1 1125.68 0
-2.11362 -2.73919 1.00003 1 1121.82 0
5.74515 4.34993 1.00003 1 1117.23 0
-1.74445 14.345 1.00003 1 1117.1 0
-15.987 12.0775 1.00003 1 1110.68 0
-7.14721 -1.10815 1.00003 1 1101.33 0
-4.93659 16.7549 1.00003 1 1090.5 0
4.39433 7.53975 1.00003 1 1083.28 0
-11.6898 4.49215 1.00003 1 1071.11 0
-11.4441 6.47706 1.00003 1 1070.36 0
6.97352 14.2737 1.00003 1 1062.81 0
-6.53235 17.9603 1.00003 1 1058.35 0
-7.26959 12.0057 1.00003 1 1058.12 0
-10.4617 14.4164 1.00003 1 1053.68 0
0.343048 17.1096 1.00003 1 1051.47 0
-1.25358 18.3148 1.00003 1 1049.02 0
-17.2331 2.14738 1.00003 1 1046.55 0
-12.0578 15.6217 1.00003 1 1046.31 0
-13.7611 -2.95183 1.00003 1 1044.2 0
-13.7774 1.72769 1.00003 1 1041.77 0
6.23601 8.31943 1.00003 1 1039.17 0
-10.585 -0.6822 1.00003 1 1036.1 0
1.81644 0.805232 1.00003 1 1030.14 0
-6.04346 -6.28324 1.00003 1 1023.8 0
9.18319 3.9251 1.00003 1 1008.14 0
8.93761 1.94033 1.00003 1 1006.94 0
1.07848 -5.14946 1.00003 1 1000.27 0
-16.4782 8.10773 1.00003 1 996.43 0
-4.19124 17.5021 0.0545622 3 223.176 0
-14.9782 0.145776 0.0376453 3 211.779 0
8.45585 6.02975 0.0735625 3 210.579 0
8.10819 12.4578 0.207641 3 208.779 0
2.90841 15.5274 0.0308952 3 207.58 0
-11.3214 16.4481 0.0971463 3 206.98 0
-11.4579 -3.55543 0.0872294 3 200.981 0
-17.3512 5.19356 0.116313 3 197.982 0
-12.8801 14.7153 0.21414 3 194.383 0
-10.3962 -5.40873 0.0173952 3 193.183 0
-4.1383 17.4172 0.0373119 3 192.583 0
7.63586 0.0850968 0.134979 3 190.784 0
-7.39399 -6.40706 0.121647 3 189.584 0
-13.3386 14.3458 0.237889 3 188.984 0
-12.8433 -3.50831 0.0730625 3 187.785 0
-16.9816 11.1864 0.276386 3 187.185 0
-0.139414 18.1325 0.134646 3 186.585 0
-17.6984 6.49117 0.0399786 3 185.985 0
-1.49879 -6.75683 0.0444787 3 185.385 0
-0.261426 -7.1783 0.302717 3 184.785 0
-15.2798 12.9832 0.10548 3 184.185 0
8.90952 0.822786 0.117147 3 183.586 0
4.05202 15.8303 0.232722 3 182.986 0
-17.9315 6.18871 0.174393 3 182.386 0
10.0269 2.35333 0.149562 3 181.786 0
-17.4938 5.06451 0.0588956 3 181.186 0
-14.9885 -3.60315 0.374962 3 180.586 0
-10.8153 17.9759 0.332965 3 179.387 0
2.27729 -5.41591 0.181476 3 178.787 0
7.33556 13.2216 0.105146 3 178.187 0
-15.0667 0.0296682 0.0837294 3 177.587 0
1.14693 17.9764 0.17381 3 176.987 0
9.91879 2.83031 0.304967 3 176.387 0
-4.36505 -7.871 0.293385 3 175.787 0
-4.00293 -6.90248 0.357713 3 175.188 0
-17.9209 3.2609 0.289718 3 174.588 0
4.47668 -2.91133 0.279969 3 173.988 0
-12.0621 -5.4279 0.251888 3 173.388 0
6.34589 -2.18741 0.451623 3 172.788 0
10.4136 3.86457 0.227806 3 172.188 0
-18.6795 4.82967 0.313716 3 171.589 0
9.01451 5.39926 0.39596 3 170.989 0
-4.87003 -7.25302 0.468705 3 170.389 0
-7.557 -7.01456 0.436124 3 169.789 0
-8.67833 -6.8744 0.259137 3 169.189 0
7.81281 13.134 0.371212 3 168.589 0
4.16409 -3.68058 0.290801 3 167.989 0
4.13089 -4.19402 0.223306 3 167.39 0
-13.4993 13.8966 0.205891 3 166.79 0
10.254 1.10412 0.543533 3 166.19 0
-17.3613 11.8053 0.353047 3 165.59 0
8.14739 -0.224347 0.421542 3 164.99 0
-15.2717 -0.242276 0.248388 3 164.39 0
10.4106 3.27552 0.35513 3 163.79 0
7.39054 -2.34916 0.598279 3 163.191 0
-5.73124 19.0176 0.3148 3 162.591 0
-12.3706 -4.93715 0.321299 3 161.991 0
8.89666 6.23729 0.344381 3 161.391 0
2.67426 -5.56638 0.200475 3 160.791 0
-8.17209 -6.37856 0.375462 3 160.191 0
-2.96092 -8.22959 0.545116 3 159.591 0
3.53486 16.3585 0.484954 3 158.992 0
-17.8145 11.4805 0.193892 3 158.392 0
-17.1625 0.491991 0.58878 3 157.792 0
-0.42373 19.2873 0.279219 3 157.192 0
-14.4028 -1.6518 0.445624 3 156.592 0
-3.68368 -7.62045 0.394794 3 155.992 0
4.00794 -5.20708 0.365046 3 155.392 0
0.238487 18.683 0.522535 3 154.793 0
10.6593 6.12658 0.36063 3 154.193 0
-11.3703 17.3551 0.48737 3 153.593 0
-18.0314 5.35572 0.509619 3 152.993 0
9.97683 5.49165 0.529534 3 152.393 0
-4.95395 18.3771 0.623111 3 151.793 0
-1.53833 -7.88796 0.576531 3 151.193 0
-12.2541 -3.30982 0.548449 3 150.594 0
-15.2532 -1.01222 0.434958 3 149.994 0
5.36308 -3.04663 0.353214 3 149.394 0
-13.6635 15.6573 0.576447 3 148.794 0
0.78314 -6.88599 0.699022 3 148.194 0
10.5307 4.55782 0.468955 3 147.594 0
3.19112 17.3234 0.509702 3 146.995 0
-18.5645 3.9129 0.610945 3 146.395 0
9.77752 6.70318 0.608612 3 145.795 0
8.80001 12.4536 0.414876 3 145.195 0
-12.8623 -4.22038 0.547616 3 144.595 0
-2.76561 19.2665 0.711188 3 143.995 0
8.42012 0.604308 0.419875 3 143.395 0
9.23403 7.67995 0.473122 3 142.796 0
6.39944 -3.37036 0.72152 3 142.196 0
-9.84771 18.0984 0.620111 3 141.596 0
-6.72706 -7.8406 0.667441 3 140.996 0
6.9658 15.9313 0.648859 3 140.396 0
-8.00163 18.8029 0.610945 3 139.796 0
-9.93798 -7.44866 0.652525 3 139.196 0
-17.7459 9.19242 0.640609 3 138.597 0
-15.4803 13.7672 0.614945 3 137.997 0
-16.2085 -0.566873 0.609028 3 137.397 0
10.6758 0.102092 0.524534 3 136.797 0
-0.422665 -7.99131 0.528951 3 136.197 0
-11.1583 -6.41908 0.659608 3 135.597 0
8.10979 15.408 0.597113 3 134.997 0
1.42071 18.8936 0.656692 3 134.398 0
-19.2174 -2.74283 0.641609 3 133.798 0
1.98444 17.6259 0.710521 3 133.198 0
-14.864 -5.53971 0.745102 3 132.598 0
-19.1534 8.84011 0.697939 3 131.998 0
-1.32518 20.1182 0.756934 3 131.398 0
-6.88105 19.751 0.789099 3 130.798 0
4.48611 16.7284 0.522701 3 130.199 0
-14.019 -4.51684 0.575281 3 129.599 0
-5.44508 -8.38424 0.725937 3 128.999 0
-19.2813 5.79001 0.808597 3 128.399 0
-14.43 14.5637 0.699022 3 127.799 0
-14.0743 16.8879 0.699855 3 127.199 0
2.0795 20.0882 0.654442 3 126.599 0
-18.68 0.7322 0.939171 3 126 0
8.49598 -1.43027 0.733853 3 125.4 0
-10.4944 19.3064 0.73077 3 124.8 0
-17.8959 10.5614 0.726353 3 124.2 0
-8.99768 19.8969 0.844595 3 123.6 0
-17.548 13.0767 0.852844 3 123 0
9.42166 15.7296 0.754351 3 122.401 0
2.24702 -6.37793 0.674857 3 121.801 0
9.99645 11.8596 0.825763 3 121.201 0
-12.6095 17.284 0.740019 3 120.601 0
10.6078 14.696 0.799848 3 120.001 0
-20.8413 5.68972 0.750601 3 119.401 0
-16.7162 14.5536 0.841928 3 118.801 0
10.7031 2.10642 0.538867 3 118.202 0
-11.9209 18.6874 0.770517 3 117.602 0
-17.9611 15.6025 0.784099 3 117.002 0
9.32698 0.0393468 0.651359 3 116.402 0
-11.5028 -7.81901 0.782599 3 115.802 0
-11.389 20.7501 0.876842 3 115.202 0
2.93914 18.8486 0.841012 3 114.602 0
-3.98007 -9.38878 1 3 114.003 0
8.16109 16.8757 0.854011 3 113.403 0
-13.2488 -5.72539 0.852594 3 112.803 0
-19.4609 10.3544 0.851011 3 112.203 0
8.94222 13.921 1 3 111.603 0
-15.6778 -2.3833 1 3 111.003 0
-4.36933 19.8998 1 3 110.403 0
10.6551 8.09394 0.912756 3 109.804 0
-1.98172 -9.43512 1 3 109.204 0
-6.72707 -9.5259 0.990667 3 108.604 0
4.2711 19.8043 0.779266 3 108.004 0
-20.0377 4.26056 0.887591 3 107.404 0
4.62935 18.1476 0.893924 3 106.804 0
0.438834 20.2184 0.989417 3 106.204 0
-19.0584 2.50945 0.860343 3 105.605 0
0.986875 -8.54092 0.968669 3 105.005 0
10.8861 16.3624 0.821513 3 104.405 0
4.07884 -6.47187 0.899424 3 103.805 0
-19.0364 14.1802 1 3 103.205 0
12.2894 7.10275 1 3 102.605 0
-9.72042 21.5348 0.945754 3 102.005 0
9.91941 9.88141 1 3 101.406 0
8.29641 -3.45865 0.805764 3 100.806 0
-17.7681 -0.982002 0.995667 3 100.206 0
-2.77503 21.1072 1 3 99.6061 0
-16.1501 -4.35663 1 3 99.0062 0
-5.8508 21.1258 0.90584 3 98.4064 0
5.25858 -4.66371 1 3 97.8065 0
-8.45346 -8.17935 1 3 97.2067 0
12.3341 9.10218 1 3 96.6068 0
-16.9426 -6.1919 1 3 96.007 0
-10.2175 -9.04635 0.965836 3 95.4071 0
14.0179 8.05773 0.963419 3 94.8072 0
10.0982 -3.34849 1 3 94.2074 0
7.24192 -4.92204 1 3 93.6075 0
-20.3197 7.36121 1 3 93.0077 0
-21.0395 11.3187 0.995417 3 92.4078 0
11.6006 10.9628 1 3 91.808 0
-0.150991 -10.1151 0.956087 3 91.2081 0
7.97199 18.7287 1 3 90.6083 0
-12.1466 -9.49784 1 3 90.0084 0
-7.7866 21.2995 0.983001 3 89.4086 0
-4.35709 22.3298 1 3 88.8087 0
-15.4744 15.9113 1 3 88.2089 0
-12.3355 22.3835 1 3 87.609 0
-10.7061 -10.9499 1 3 87.0091 0
-3.31637 -11.2745 1 3 86.4093 0
4.89032 -8.18861 1 3 85.8094 0
-10.5674 23.3182 1 3 85.2096 0
-8.58197 23.1214 0.983751 3 84.6097 0
9.2279 -5.14643 1 3 84.0099 0
12.4122 14.7738 1 3 83.41 0
-13.2721 -7.58062 1 3 82.8102 0
14.0054 6.07545 1 3 82.2103 0
6.40899 17.4808 1 3 81.6105 0
2.87157 -7.9407 1 3 81.0106 0
5.99628 -6.52202 1 3 80.4108 0
-19.1729 12.1874 1 3 79.8109 0
-13.6906 18.661 1 3 79.2111 0
-6.60257 22.89 1 3 78.6112 0
11.8908 5.14412 1 3 78.0113 0
-1.35474 -11.6551 1 3 77.4115 0
-17.0068 -8.19059 1 3 76.8116 0
-5.28148 -10.9071 1 3 76.2118 0
-17.5886 -2.96702 1 3 75.6119 0
-0.897273 21.8316 1 3 75.0121 0
-18.3803 -4.80381 1 3 74.4122 0
-2.46009 23.0797 1 3 73.8124 0
1.80148 -10.3323 1 3 73.2125 0
11.8639 1.06809 1 3 72.6127 0
0.134877 23.5447 1 3 72.0128 0
11.2227 -5.00259 1 3 71.413 0
8.04015 -6.7554 1 3 70.8131 0
6.02272 19.4431 1 3 70.2132 0
1.37846 21.9787 1 3 69.6134 0
-20.6947 15.2977 1 3 69.0135 0
-13.2712 20.6165 1 3 68.4137 0
-20.9182 2.58881 1 3 67.8138 0
-20.9509 9.25894 1 3 67.214 0
-4.61698 -12.7931 1 3 66.6141 0
9.76344 17.8074 1 3 66.0143 0
-21.9255 4.31495 1 3 65.4144 0
-7.16883 -11.5619 1 3 64.8146 0
11.8581 3.1447 1 3 64.2147 0
-22.2279 6.7566 1 3 63.6147 0
-20.6178 0.61188 1 3 63.0146 0
-5.76747 24.7073 1 3 62.4144 0
-15.2436 -7.24703 1 3 61.8143 0
3.24806 21.2736 1 3 61.2142 0
-23.3678 2.93096 1 3 60.614 0
11.4062 13.0451 1 3 60.0139 0
-17.4477 17.3124 1 3 59.4138 0
-20.8335 13.3026 1 3 58.8137 0
3.73147 -9.81539 1 3 58.2135 0
-20.2285 -4.03958 1 3 57.6134 0
5.25542 21.2973 1 3 57.0133 0
13.5781 10.6669 1 3 56.4131 0
13.606 4.11596 1 3 55.813 0
-8.60912 -10.1745 1 3 55.2129 0
-15.5428 17.9119 1 3 54.6128 0
-19.9661 -6.02185 1 3 54.0126 0
10.2312 -1.35339 1 3 53.4125 0
-19.7541 -1.1919 1 3 52.8124 0
-1.42689 24.7922 1 3 52.2122 0
0.623714 -11.9476 1 3 51.6121 0
-15.1736 20.0009 1 3 51.012 0
2.35996 23.7213 1 3 50.4119 0
-23.6408 5.34138 1 3 49.8117 0
6.8805 -8.38148 1 3 49.2116 0
10.0574 -6.96376 1 3 48.6115 0
-6.50659 -13.4484 1 3 48.0113 0
2.6251 -12.1547 1 3 47.4112 0
-3.77181 24.5895 1 3 46.8111 0
13.5694 2.11134 1 3 46.211 0
4.2311 23.0149 1 3 45.6108 0
5.71881 -10.0089 1 3 45.0107 0
12.0523 -6.8216 1 3 44.4106 0
-0.618789 -13.5148 1 3 43.8105 0
7.58588 20.6903 1 3 43.2103 0
-2.65436 -13.174 1 3 42.6102 0
-7.75419 24.937 1 3 42.0101 0
4.55668 -11.6366 1 3 41.4099 0
15.7384 7.07339 1 3 40.8098 0
1.11637 25.2873 1 3 40.2097 0
-8.42565 -14.0105 1 3 39.6096 0
11.6474 18.4788 1 3 39.0094 0
15.2669 9.59525 1 3 38.4093 0
13.3676 12.6558 1 3 37.8092 0
12.0478 -2.90199 1 3 37.209 0
-18.9574 -7.7487 1 3 36.6089 0
-22.5564 1.10368 1 3 36.0088 0
3.90703 24.9884 1 3 35.4087 0
6.82281 22.5389 1 3 34.8085 0
-21.8055 -2.80947 1 3 34.2084 0
-2.73858 26.3015 1 3 33.6083 0
12.1804 -0.906528 1 3 33.0081 0
13.8859 0.136432 1 3 32.408 0
-17.0345 19.2682 1 3 31.8079 0
-4.73512 26.419 1 3 31.2079 0
-14.1432 -9.38028 1 3 30.608 0
8.87104 -8.57365 1 3 30.008 0
-16.0599 -9.95132 1 3 29.408 0
15.2737 11.7266 1 3 28.808 0
-22.5824 14.6381 1 3 28.208 0
-22.7213 12.643 1 3 27.608 0
15.0631 13.7154 1 3 27.008 0
13.8421 -2.01841 1 3 26.408 0
15.3179 3.08217 1 3 25.808 0
-12.645 -11.4408 1 3 25.208 0
15.7159 5.04124 1 3 24.608 0
-9.08847 -12.1235 1 3 24.0081 0
-10.914 -12.9391 1 3 23.4081 0
10.8858 -8.78407 1 3 22.8081 0
12.8803 -8.64166 1 3 22.2081 0
-22.0123 -0.820874 1 3 21.6081 0
-19.3826 16.8052 1 3 21.0081 0
17.2146 3.7168 1 3 20.4081 0
-22.857 8.65501 1 3 19.8081 0
14.257 15.5458 1 3 19.2081 0
7.7096 -10.2016 1 3 18.6081 0
-22.9212 10.653 1 3 18.0081 0
17.4497 6.03837 1 3 17.4082 0
12.6659 16.7576 1 3 16.8082 0
1.4463 -13.7703 1 3 16.2082 0
9.65786 19.8046 1 3 15.6082 0
-0.446615 26.5347 1 3 15.0082 0
16.9625 10.6549 1 3 14.4082 0
-18.9682 18.7616 1 3 13.8082 0
13.1718 -4.55567 1 3 13.2082 0
-14.7553 21.9564 1 3 12.6082 0
-24.2698 7.23985 1 3 12.0082 0
-3.96622 -14.6836 1 3 11.4082 0
9.69962 -10.394 1 3 10.8083 0
6.5474 -11.8293 1 3 10.2083 0
5.79829 24.2565 1 3 9.60827 0
-24.6199 9.59828 1 3 9.00828 0
15.6342 1.10751 1 3 8.40829 0
-14.6427 -11.3612 1 3 7.8083 0
-3.63515 28.0893 1 3 7.20831 0
-25.0843 3.95725 1 3 6.60832 0
-5.45273 -31.405 1 3 6.00833 0
-38.762 -55.9996 1 3 5.40834 0
23.2102 -98.8591 1 3 4.80835 0
-69.4213 98.1456 1 3 4.20835 0
146.258 3.18183 1 3 3.60835 0
-65.5995 -149.489 1 3 3.00835 0
-167.677 -53.644 1 3 2.40834 0
-101.826 -156.836 1 3 1.80833 0
-184.559 -60.1905 1 3 1.20833 0
-107.723 166.735 1 3 0.608333 0
-105.671 169.805 1 3 0.00833333 0
