# Supplementary material for: Study of tumor growth indicates the existence of an “immunological threshold” separating states of pro- and antitumoral peritumoral inflammation
Source: PLoS One. 2018 Nov 2;13(11):e0202823. doi: 10.1371/journal.pone.0202823 (PMC6214501; doi:10.1371/journal.pone.0202823)
Supplement: S1 Data — File containing the position and radius of particles at simulated times. A detailed description file is provided alongside the data. (ZIP) [file pone.0202823.s004.zip › minimal dataset/competent/3000.csv]

0 0 1.00013 2 128.107 0
1.45363 1.37378 1.00026 2 457.852 0
-1.68055 1.99367 1.00026 2 476.756 0
-8.44386 4.49522 1.00013 2 71.1297 0
-3.48097 1.12276 1.00013 2 6.225 0
-10.0981 5.61926 1.00013 2 116.702 0
-1.38791 5.98295 1.00013 2 31.2497 0
-9.95178 7.6139 1.00026 2 435.116 0
-7.08227 -0.618103 1.00013 2 49.5283 0
-3.18848 5.11235 1.00013 1 95.3488 0
-1.53425 3.98831 1.00013 2 15.0999 0
-4.40381 12.2203 1.00013 2 53.7376 0
-1.09524 9.97222 1.00026 2 468.749 0
2.21324 7.72412 1.00026 2 431.142 0
-6.49696 7.36045 1.00013 2 65.7977 0
-8.59018 2.50058 1.00013 2 23.4581 0
-6.93594 1.37654 1.00013 2 52.654 0
-4.84272 6.2364 1.00026 1 585.271 0
-3.04215 7.10699 1.00013 1 119.751 0
-10.2444 3.62463 1.00013 2 67.7139 0
-4.55005 10.2257 1.00013 2 111.236 0
-2.89582 9.10163 1.00013 2 98.6396 0
2.0669 5.72948 1.00013 2 43.4604 0
-0.948947 11.9669 1.00013 2 25.7664 0
-1.64524 -1.13652 1.00013 2 43.6854 0
-8.00497 10.4791 1.00013 2 88.4338 0
-6.35063 9.35509 1.00026 2 492.86 0
1.9206 3.73484 1.00013 2 86.5176 0
0.558999 8.84817 1.00013 2 14.9499 0
-5.2817 0.252486 1.00026 2 457.86 0
-4.69639 8.23104 1.00026 2 435.124 0
4.01382 8.5947 1.00026 2 431.15 0
-4.98905 4.24177 1.00013 1 128.116 0
0.705332 10.8428 1.00013 2 119.759 0
-8.29753 6.48986 1.00013 2 116.71 0
-6.20439 11.3497 1.00013 2 111.245 0
-2.74948 11.0963 1.00013 2 98.648 0
-1.24158 7.97758 1.00013 2 95.3571 0
-7.85863 12.4738 1.00013 2 88.4421 0
0.266329 4.85889 1.00013 2 86.5259 0
-6.64329 5.36581 1.00013 2 71.138 0
-10.3908 1.62999 1.00013 2 67.7222 0
-8.1512 8.4845 1.00013 2 65.806 0
-6.05805 13.3444 1.00013 2 53.7459 0
-5.13537 2.24713 1.00013 2 52.6623 0
-8.73651 0.505943 1.00013 2 49.5367 0
-3.62765 -0.871853 1.00013 2 43.6938 0
3.86748 6.60006 1.00013 2 43.4687 0
0.412661 6.85353 1.00013 2 31.258 0
-2.60324 13.0909 1.00013 2 25.7747 0
-6.78962 3.37118 1.00013 2 23.4664 0
0.120028 2.86425 1.00013 2 15.1082 0
2.35957 9.71876 1.00013 2 14.9582 0
-3.33481 3.11772 1.00013 2 6.23333 0
