# Supplementary material for: Study of tumor growth indicates the existence of an “immunological threshold” separating states of pro- and antitumoral peritumoral inflammation
Source: PLoS One. 2018 Nov 2;13(11):e0202823. doi: 10.1371/journal.pone.0202823 (PMC6214501; doi:10.1371/journal.pone.0202823)
Supplement: S1 Data — File containing the position and radius of particles at simulated times. A detailed description file is provided alongside the data. (ZIP) [file pone.0202823.s004.zip › minimal dataset/competent/21260.csv]

0 0 0.928719 0 18605.6 0
-6.73129 2.89446 1.00013 0 18577.9 0
-3.25207 2.78887 1.00013 0 18489.6 0
-5.90754 10.7465 0.675238 0 18628.5 0
-4.96193 3.82682 1.00013 0 18636.3 0
-3.20825 4.78838 1.00013 0 18582.9 0
-6.65061 4.89841 1.00013 0 18538.2 0
-5.02901 1.82795 1.00003 0 17758.6 0
2.18495e+07 -1.77318e+08 0.884706 0 17664.7 0
-7.0336 0.9174 1.00003 0 17606.5 0
-2.21903 5.06118 0.0256452 3 219.177 0
-6.93465 3.90726 0.0310618 3 214.378 0
-7.13533 1.93794 0.0138953 3 208.38 0
-6.07018 1.56001 0.0743959 3 205.98 0
-4.10765 1.3623 0.0315618 3 205.38 0
-7.5706 2.31319 0.0186452 3 204.78 0
-5.75184 7.21896 0.0882295 3 203.581 0
-3.9118 1.88294 0.112897 3 201.781 0
-1.52943 1.04419 0.100896 3 199.982 0
-5.90837 9.71059 0.349964 3 198.782 0
-2.81009 5.74755 0.0363119 3 198.182 0
-7.21397 1.9527 0.0497288 3 197.582 0
-5.74816 1.09099 0.0292285 3 196.982 0
-4.31418 4.72259 0.10523 3 195.783 0
-5.71 4.50669 0.0103953 3 193.383 0
-4.18285 5.10785 0.0231452 3 192.783 0
-7.87597 3.63557 0.363296 3 192.183 0
-7.20604 3.90323 0.114063 3 191.584 0
-7.42021 1.97004 0.121397 3 190.984 0
-8.09727 0.989122 0.0598956 3 190.384 0
-2.36778 3.43831 0.0963963 3 189.784 0
-1.96372 3.24315 0.346964 3 188.584 0
-2.45189 3.77006 0.21764 3 187.984 0
0.278821 -1.01219 0.122063 3 186.785 0
-6.97587 -0.563669 0.481204 3 186.185 0
-5.91327 1.11325 0.133479 3 185.585 0
-4.13518 1.29425 0.0406453 3 184.985 0
-1.94675 3.89806 0.301634 3 184.385 0
-2.33117 4.09357 0.115313 3 183.786 0
-4.73381 6.82782 0.10323 3 183.186 0
-2.10624 5.37066 0.244221 3 182.586 0
-4.12162 5.6931 0.283969 3 181.986 0
-5.71667 0.888067 0.163727 3 181.386 0
-4.63648 5.86915 0.238222 3 180.786 0
-5.40226 7.08158 0.251054 3 180.186 0
-7.8029 4.97871 0.154061 3 179.587 0
-5.76572 5.8169 0.274636 3 178.987 0
-3.79127 1.43032 0.291051 3 178.387 0
-7.62719 -0.0639668 0.144145 3 177.787 0
-5.03497 8.60201 0.332798 3 177.187 0
-4.82109 9.19458 0.297218 3 176.587 0
-5.3616 0.674185 0.200058 3 175.987 0
-4.9645 0.63211 0.196642 3 175.388 0
-1.26641 1.98072 0.254554 3 174.788 0
-5.40155 9.31393 0.292801 3 174.188 0
-6.57552 6.33817 0.44204 3 173.588 0
-1.56865 1.48997 0.318716 3 172.988 0
-4.77792 11.1603 0.527034 3 172.388 0
-5.83311 0.455798 0.281552 3 171.788 0
-5.86844 6.34644 0.263137 3 171.189 0
-5.28934 -0.0371474 0.381212 3 170.589 0
-4.9845 7.11725 0.162561 3 169.989 0
-5.78336 6.81707 0.209141 3 169.389 0
-0.335471 3.13413 0.210391 3 168.789 0
-6.10189 -0.231603 0.453706 3 168.189 0
-0.217277 -1.45403 0.541533 3 167.589 0
-8.17605 2.95586 0.378962 3 166.99 0
-1.38667 3.09278 0.249054 3 166.39 0
-2.23108 1.79864 0.410709 3 165.79 0
-1.72589 2.49097 0.430791 3 165.19 0
-9.40903 -1.63982 0.381045 3 164.59 0
-2.47931 1.21861 0.219223 3 163.99 0
-4.16927 8.99107 0.374379 3 163.391 0
-1.83167 4.78047 0.376379 3 162.791 0
-3.29162 6.24278 0.45279 3 162.191 0
-138.963 -142.634 0.386211 3 161.591 0
1.04495 -0.722038 0.342131 3 160.991 0
-5.09575 9.88173 0.349214 3 160.391 0
0.715632 1.36232 0.469788 3 159.791 0
-5.1585 6.36099 0.445707 3 159.192 0
-6.93921 10.2484 0.469872 3 158.592 0
-0.815336 2.64376 0.474788 3 157.992 0
-4.09127 0.807813 0.385628 3 157.392 0
-5.80846 8.77346 0.381212 3 156.792 0
-6.37204 8.14685 0.292968 3 156.192 0
-8.90953 2.57578 0.379962 3 155.592 0
-5.15308 5.3261 0.509619 3 154.993 0
-8.69596 -1.12497 0.495537 3 154.393 0
-1.47961 5.46612 0.383628 3 153.793 0
-0.907392 4.729 0.548949 3 153.193 0
-0.418241 1.55409 0.67769 3 152.593 0
-1.3669 -0.157594 0.44604 3 151.993 0
-4.21699 6.46726 0.490537 3 151.393 0
-2.05619 0.56812 0.553532 3 150.794 0
1.55522 1.9092 0.528618 3 150.194 0
-7.99389 4.41726 0.426458 3 149.594 0
-3.08922 1.38584 0.412126 3 148.994 0
-7.68105 5.76522 0.346214 3 148.394 0
-8.61927 -2.04138 0.419042 3 147.794 0
-7.43119 -3.8981 0.321383 3 147.194 0
-3.48294 11.2597 0.484287 3 146.595 0
-7.45671 6.54834 0.457206 3 145.995 0
0.183741 -2.68775 0.513285 3 145.395 0
-9.2398 1.33603 0.753435 3 144.795 0
-4.04725 -0.721577 0.508119 3 144.195 0
-3.21365 0.402731 0.578364 3 143.595 0
-6.51555 7.32102 0.541867 3 142.995 0
-0.575282 5.89542 0.613528 3 142.396 0
-5.58665 7.87576 0.53745 3 141.796 0
-0.856181 -2.36896 0.573531 3 141.196 0
197.624 -15.6749 0.522868 3 140.596 0
-1.1556 3.74726 0.442874 3 139.996 0
-8.12971 2.02476 0.552032 3 139.396 0
-2.23498 6.14715 0.537284 3 138.797 0
-8.51299 0.0657531 0.704855 3 138.197 0
-4.49324 0.101908 0.425875 3 137.597 0
-9.07745 3.77735 0.830846 3 136.997 0
-2.77377 7.30829 0.731186 3 136.397 0
-1.3043 7.05892 0.756184 3 135.797 0
-2.77631 -0.77313 0.675357 3 135.197 0
-5.84511 12.1458 0.715604 3 134.598 0
0.976813 -1.7669 0.691272 3 133.998 0
-4.23831 7.77544 0.802848 3 133.398 0
-6.8966 9.0352 0.737186 3 132.798 0
-8.42091 5.27629 0.531451 3 132.198 0
-9.87072 -0.563003 0.787932 3 131.598 0
-0.104065 3.91036 0.597529 3 130.998 0
-5.77852 13.6161 0.653025 3 130.399 0
-7.57997 -1.59002 0.708854 3 129.799 0
2.11846 2.94052 0.646026 3 129.199 0
-5.37992 -1.34808 0.867926 3 128.599 0
-1.50888 -1.28651 0.690689 3 127.999 0
0.54538 2.71483 0.762767 3 127.399 0
-9.45386 -2.6022 0.580447 3 126.799 0
0.504411 8.89251 0.745185 3 126.2 0
-8.16139 9.75432 0.716354 3 125.6 0
-3.02845 8.80075 0.779766 3 125 0
-8.67133 11.7595 0.890508 3 124.4 0
-8.23977 -3.13288 0.735436 3 123.8 0
0.673595 5.45025 0.707688 3 123.2 0
-10.527 3.8258 0.613778 3 122.6 0
4.30573 3.00459 0.871676 3 122.001 0
-10.5983 -1.91344 0.745852 3 121.401 0
-10.8736 0.827185 0.923339 3 120.801 0
-9.74032 -5.70409 0.72402 3 120.201 0
-10.0608 2.57011 0.72602 3 119.601 0
-7.09738 11.4505 0.700772 3 119.001 0
1.26223 4.08161 0.779266 3 118.401 0
-8.70676 6.56405 0.786599 3 117.802 0
-9.80867 5.30057 0.856344 3 117.202 0
3.08037 1.81026 0.838095 3 116.602 0
0.0776083 -4.10705 0.841095 3 116.002 0
-7.74216 7.78431 0.7681 3 115.402 0
5.3537 4.34614 0.828596 3 114.802 0
1.33917 -3.13749 0.725437 3 114.203 0
-4.00734 10.1227 0.76385 3 113.603 0
5.20974 1.48162 0.897841 3 113.003 0
-6.51329 -2.92761 1 3 112.403 0
-2.53853 12.2827 0.891758 3 111.803 0
-12.782 4.13748 0.894674 3 111.203 0
-1.1795 -5.42229 0.926339 3 110.603 0
-11.0987 -3.35985 0.769267 3 110.004 0
-1.6067 -3.64173 0.903257 3 109.404 0
3.01925 4.36533 0.999333 3 108.804 0
6.92788 1.09463 0.860593 3 108.204 0
-1.20685 8.78222 0.922256 3 107.604 0
-11.7865 2.51993 1 3 107.004 0
0.362052 -5.62562 0.627527 3 106.404 0
-4.31413 12.8873 0.982335 3 105.805 0
-11.7081 -0.74775 0.85551 3 105.205 0
6.84648 5.40294 1 3 104.605 0
-10.3926 7.04013 0.964336 3 104.005 0
5.76125 -0.284353 0.943171 3 103.405 0
-6.64558 14.9979 0.978585 3 102.805 0
-2.26541 10.4098 1 3 102.205 0
-9.58573 -4.08169 0.902174 3 101.606 0
-12.6974 -2.59613 1 3 101.006 0
-3.01108 -2.41042 0.962253 3 100.406 0
-11.2307 -5.01741 0.892508 3 99.806 0
-4.61614 -3.56053 1 3 99.2062 0
-12.7564 0.815887 0.955003 3 98.6063 0
0.450693 7.14799 1 3 98.0065 0
-0.651174 12.4274 1 3 97.4066 0
-9.21765 8.48015 0.86176 3 96.8068 0
1.88226 0.415538 1 3 96.2069 0
-0.26606 10.4587 1 3 95.607 0
-11.6295 5.56638 0.940004 3 95.0072 0
-13.611 5.85092 1 3 94.4073 0
-11.0348 8.79336 0.900841 3 93.8075 0
6.4722 2.89888 1 3 93.2076 0
-12.3316 7.38807 1 3 92.6078 0
2.21186 6.19509 1 3 92.0079 0
-13.6611 -4.34865 1 3 91.4081 0
-1.58822 16.2631 1 3 90.8082 0
-11.7185 10.5815 0.942088 3 90.2084 0
2.53306 -1.38148 0.910673 3 89.6085 0
-4.57759 -6.17326 1 3 89.0087 0
-6.11097 -4.8892 1 3 88.4088 0
1.78261 -4.80526 1 3 87.809 0
-8.07886 -5.24388 1 3 87.2091 0
7.97766 7.15304 1 3 86.6092 0
3.86335 0.143415 1 3 86.0094 0
-13.7862 2.5301 1 3 85.4095 0
6.37052 -2.13093 1 3 84.8097 0
4.0859 7.85155 1 3 84.2098 0
-2.79241 14.1584 1 3 83.61 0
4.33907 5.86773 1 3 83.0101 0
2.12455 8.24236 1 3 82.4103 0
1.71704 10.2004 1 3 81.8104 0
-1.1898 -8.23693 1 3 81.2106 0
1.33121 12.1625 1 3 80.6107 0
-13.729 -0.882844 1 3 80.0109 0
8.19061 3.9221 1 3 79.411 0
5.97832 7.20463 1 3 78.8111 0
4.40105 -1.78275 1 3 78.2113 0
-6.78779 -6.77125 1 3 77.6114 0
-14.8079 4.24903 1 3 77.0116 0
3.06059 -3.26688 1 3 76.4117 0
3.67846 9.80955 1 3 75.8119 0
-10.9363 -6.94645 1 3 75.212 0
-3.08263 -4.84471 1 3 74.6122 0
-2.5525 -6.77309 1 3 74.0123 0
-9.80577 10.2471 1 3 73.4125 0
-10.5287 12.1176 1 3 72.8126 0
-4.04744 -8.10167 1 3 72.2128 0
-7.38228 13.1576 1 3 71.6129 0
-4.67198 14.842 1 3 71.0131 0
3.29254 11.772 1 3 70.4132 0
-9.30696 13.701 1 3 69.8133 0
-14.6969 -2.63463 1 3 69.2135 0
-5.98359 -8.60224 1 3 68.6136 0
2.43354 -6.69636 1 3 68.0138 0
-4.6232 -10.0683 1 3 67.4139 0
-14.7997 0.806128 1 3 66.8141 0
-0.809756 14.421 1 3 66.2142 0
-8.54718 15.551 1 3 65.6144 0
5.07128 -3.66708 1 3 65.0145 0
1.1726 14.1562 1 3 64.4147 0
8.57667 1.95973 1 3 63.8147 0
5.59239 9.16696 1 3 63.2146 0
7.03992 -4.01935 1 3 62.6145 0
3.74944 -5.16797 1 3 62.0143 0
-13.1169 9.22719 1 3 61.4142 0
2.82892 -8.65684 1 3 60.8141 0
0.759881 -7.79125 1 3 60.214 0
-15.7665 -0.944689 1 3 59.6138 0
10.0831 3.27526 1 3 59.0137 0
-2.6869 -9.56752 1 3 58.4136 0
-5.5594 16.6519 1 3 57.8134 0
-15.8219 2.5252 1 3 57.2133 0
-12.5097 12.3926 1 3 56.6132 0
7.67988 -0.607747 1 3 56.0131 0
-0.78942 -10.1991 1 3 55.4129 0
-14.3968 7.6901 1 3 54.8128 0
3.1341 13.7657 1 3 54.2127 0
-12.7639 -6.13617 1 3 53.6125 0
0.418909 16.0088 1 3 53.0124 0
-15.6145 6.07944 1 3 52.4123 0
8.33675 -2.49677 1 3 51.8122 0
-15.2558 9.49584 1 3 51.212 0
-16.4541 7.89458 1 3 50.6119 0
-13.9764 11.033 1 3 50.0118 0
-7.95182 -8.95727 1 3 49.4116 0
-8.75553 -7.12594 1 3 48.8115 0
-10.5282 15.8261 1 3 48.2114 0
4.39803 -7.07145 1 3 47.6113 0
-6.60283 -10.5038 1 3 47.0111 0
-7.47181 17.2373 1 3 46.411 0
-16.7998 0.780084 1 3 45.8109 0
5.18497 11.125 1 3 45.2108 0
-11.2879 13.976 1 3 44.6106 0
5.71029 -5.56218 1 3 44.0105 0
1.1623 -9.76244 1 3 43.4104 0
-135.443 -117.908 1 3 42.8102 0
2.43294 15.7091 1 3 42.2101 0
-9.97422 -8.71169 1 3 41.61 0
-17.2416 9.73358 1 3 41.0099 0
-3.56025 16.5964 1 3 40.4097 0
7.31271 10.187 1 3 39.8096 0
-12.5501 -8.12785 1 3 39.2095 0
-12.5135 15.5851 1 3 38.6093 0
9.51284 0.192417 1 3 38.0092 0
9.25583 5.6148 1 3 37.4091 0
6.90526 12.145 1 3 36.809 0
5.02653 13.1187 1 3 36.2088 0
-15.1832 12.6277 1 3 35.6087 0
-16.8077 4.26615 1 3 35.0086 0
-13.7165 13.9874 1 3 34.4084 0
-17.8217 2.4995 1 3 33.8083 0
-17.6156 6.09571 1 3 33.2082 0
-17.7663 -0.970795 1 3 32.6081 0
-3.2209 -11.4949 1 3 32.0079 0
4.7904 -9.04846 1 3 31.4079 0
-18.8063 4.24982 1 3 30.8079 0
-11.5929 -9.88639 1 3 30.208 0
-18.4541 7.91168 1 3 29.608 0
-16.3222 -3.80012 1 3 29.008 0
11.4531 8.88813 1 3 28.408 0
21.4815 19.0466 1 3 27.808 0
8.49465 -5.39199 1 3 27.208 0
-6.70126 -12.5012 1 3 26.608 0
59.3669 53.102 1 3 26.008 0
30.9908 2.69882 1 3 25.408 0
-5.63726 119.342 1 3 24.808 0
-35.389 13.3498 1 3 24.208 0
-32.9365 -44.7012 1 3 23.6081 0
-28.6675 50.3194 1 3 23.0081 0
67.3158 -37.0034 1 3 22.4081 0
-27.1873 70.5624 1 3 21.8081 0
-50.172 -72.0967 1 3 21.2081 0
50.7679 79.6081 1 3 20.6081 0
31.9383 95.0685 1 3 20.0081 0
-48.7223 -96.9998 1 3 19.4081 0
-106.722 -71.3002 1 3 18.8081 0
94.7861 -77.6543 1 3 18.2081 0
-68.1752 -105.705 1 3 17.6082 0
-120.768 43.8079 1 3 17.0082 0
-108.751 -80.718 1 3 16.4082 0
-129.396 -53.1223 1 3 15.8082 0
69.0595 127.808 1 3 15.2082 0
-119.652 87.4234 1 3 14.6082 0
-99.4543 115.734 1 3 14.0082 0
-156.255 14.8305 1 3 13.4082 0
6.07913 -162.592 1 3 12.8082 0
-44.8316 -159.785 1 3 12.2082 0
155.904 66.3526 1 3 11.6082 0
113.379 -130.627 1 3 11.0083 0
155.498 -82.2374 1 3 10.4083 0
-38.3124 -174.139 1 3 9.80827 0
163.286 -78.6206 1 3 9.20828 0
-160.982 86.1979 1 3 8.60829 0
185.779 -2.35842 1 3 8.0083 0
14.6092 -187.247 1 3 7.40831 0
-110.768 -153.8 1 3 6.80832 0
-36.9601 -187.818 1 3 6.20832 0
-139.149 133.296 1 3 5.60833 0
-84.9715 174.626 1 3 5.00834 0
-58.4084 186.599 1 3 4.40835 0
-186.554 62.2152 1 3 3.80836 0
35.4084 -194.552 1 3 3.20835 0
192.521 -48.4472 1 3 2.60834 0
163.186 -114.117 1 3 2.00833 0
153.741 127.239 1 3 1.40833 0
199.835 3.20794 1 3 0.808333 0
67.1162 188.393 1 3 0.208333 0
