# Supplementary material for: Study of tumor growth indicates the existence of an “immunological threshold” separating states of pro- and antitumoral peritumoral inflammation
Source: PLoS One. 2018 Nov 2;13(11):e0202823. doi: 10.1371/journal.pone.0202823 (PMC6214501; doi:10.1371/journal.pone.0202823)
Supplement: S1 Data — File containing the position and radius of particles at simulated times. A detailed description file is provided alongside the data. (ZIP) [file pone.0202823.s004.zip › minimal dataset/competent/10480.csv]

0 0 1.00003 0 6659.35 0
0.958009 -3.30939 1.00006 0 6695.26 0
5.27517 -0.250361 1.00003 0 6425.83 0
-7.70482 4.9934 1.00013 0 7527.28 0
-0.485787 -1.92581 1.00006 0 6910.14 0
-13.9425 1.37608 1.00003 0 6618.41 0
-0.500001 5.28494 1.00013 0 7487.56 0
-14.4328 6.64449 1.00006 0 6834.81 0
-9.13455 -0.833319 1.00003 0 6553.73 0
-2.42023 4.72634 1.00013 0 7551.41 0
-0.976625 3.34256 1.00013 0 7471.48 0
-10.6062 14.9719 1.00003 0 6472.44 0
0.929749 11.1116 1.00006 0 6862.01 0
8.6251 6.1346 1.00006 0 6895.05 0
-7.22811 6.93577 1.00013 0 7521.97 0
-8.18127 3.05131 1.00003 0 6622.95 0
-5.29384 0.283486 1.00006 0 6985.85 0
-3.86409 6.11031 1.00013 0 7428.25 0
-1.94391 6.66864 1.00013 0 7575.73 0
-12.4988 -0.0078829 1.00003 0 6460.53 0
-2.43437 11.9369 1.00003 0 6608.85 0
-1.46735 8.61094 1.00006 0 7073.79 0
8.14876 4.19245 1.00003 0 6570.2 0
0.915669 18.3224 1.00003 0 6477.11 0
1.43455 -1.36728 1.00003 0 6554.54 0
-13.0033 12.4712 1.00003 0 6465.07 0
-6.75156 8.87779 1.00013 0 7426.94 0
4.30797 3.0756 1.00003 0 6536 0
3.34064 6.4016 1.00006 0 6992.12 0
-0.962434 -3.8678 1.00006 0 6846.05 0
-3.38771 8.05252 1.00013 0 7353.57 0
4.29367 10.2863 1.00006 0 6846.36 0
-4.34061 4.16804 1.00013 0 7584.06 0
5.73754 8.90234 1.00003 0 6575.31 0
-9.14857 6.3773 1.00006 0 6974.42 0
-9.63922 11.6457 1.00003 0 6546.04 0
-0.514097 12.4954 1.00003 0 6535.86 0
-0.0235253 7.22696 1.00006 0 7037.92 0
-8.19536 10.2618 1.00003 0 6672.04 0
2.38754 2.51726 1.00006 0 7051.88 0
-5.78445 5.55182 1.00013 0 7527.29 0
-11.0548 -1.39167 1.00003 0 6462.96 0
-8.67195 8.31969 1.00003 0 6627.37 0
-5.32193 14.7047 1.00003 0 6609.8 0
-7.69078 -2.21685 1.00003 0 6568.61 0
-8.16729 -4.15915 1.00003 0 6561.99 0
-4.32656 -3.04256 1.00006 0 6948.86 0
9.57818 10.019 1.00003 0 6457.93 0
1.42026 5.8433 1.00013 0 7487.57 0
-2.92497 17.2055 1.00003 0 6509.26 0
-6.26103 3.6096 1.00013 0 7479.81 0
7.67213 2.2501 1.00003 0 6427.01 0
2.84992 11.67 1.00006 0 6962.14 0
-2.89688 2.78425 1.00013 0 7462.64 0
-3.37337 0.841809 1.00006 0 6983.44 0
-5.30768 7.4941 1.00013 0 7428.25 0
-4.83126 9.43623 1.00006 0 6995.42 0
3.8031 15.5545 1.00006 0 6860.31 0
9.10177 8.077 1.00006 0 6851.56 0
-2.88266 -4.42642 1.00006 0 6857.02 0
6.21411 10.8446 1.00006 0 6777.53 0
-15.4004 9.97061 1.00006 0 6875.83 0
-2.91093 9.99453 1.00013 0 7353.58 0
2.87844 -2.7512 1.00006 0 6820.47 0
0.467139 1.9587 1.00006 0 7121.71 0
-11.0828 13.0296 1.00003 0 6591.59 0
-11.5456 3.8768 1.00003 0 6559.96 0
-1.9577 13.8793 1.00003 0 6651.51 0
3.81712 8.3439 1.00003 0 6608.15 0
-13.48 10.5291 1.00003 0 6544.44 0
-0.990712 10.5531 1.00006 0 7073.8 0
-7.24212 14.1463 1.00003 0 6476.88 0
-4.35467 11.3785 1.00006 0 7056.65 0
0.943832 3.90094 1.00006 0 7051.89 0
-12.0221 1.93447 1.00003 0 6489.87 0
0.439117 16.3801 1.00003 0 6470.24 0
9.11597 0.866135 1.00003 0 6551.79 0
-4.81713 2.22585 1.00006 0 7038.76 0
0.45317 9.16919 1.00006 0 7037.93 0
2.86417 4.45945 1.00006 0 7034.97 0
-12.9753 -1.95009 1.00003 0 6454.86 0
-6.24703 -3.60092 1.00003 0 6520.09 0
-4.80321 -4.98478 1.00003 0 6540.58 0
-15.8768 8.02826 1.00003 0 6577.84 0
-6.76559 16.0886 1.00003 0 6529.44 0
-6.27509 10.8201 1.00006 0 6995.43 0
-10.1017 2.49291 1.00006 0 6993.43 0
-14.9095 4.70239 1.00003 0 6465.31 0
1.89677 7.78553 1.00006 0 6992.13 0
-4.84539 16.647 1.00003 0 6560.03 0
-8.65796 1.10899 1.00003 0 6578.88 0
-1.4531 1.40044 1.00006 0 6983.45 0
6.69068 12.787 1.00003 0 6467.78 0
8.13465 11.4031 1.00003 0 6481.58 0
-12.5126 7.20285 1.00003 0 6489.12 0
5.24687 14.1706 1.00006 0 6962.15 0
3.83124 1.13344 1.00006 0 6949.26 0
0.00534813 -7.19378 1.00003 0 6419.2 0
4.79861 -2.19275 1.00003 0 6448.9 0
-3.85005 -1.10012 1.00006 0 6910.15 0
4.78437 5.01778 1.00003 0 6502.04 0
-17.3208 9.4119 1.00003 0 6415.39 0
1.40627 13.054 1.00006 0 6862.02 0
3.32639 13.6122 1.00006 0 6860.31 0
0.481495 -5.25168 1.00003 0 6442.56 0
4.77028 12.2284 1.00006 0 6851.57 0
7.16723 14.7292 1.00006 0 6846.37 0
2.40184 -4.69341 1.00006 0 6846.05 0
-12.0362 9.14528 1.00006 0 6834.81 0
7.19545 0.307959 1.00006 0 6820.48 0
8.61109 13.3455 1.00006 0 6777.54 0
6.71895 -1.63429 1.00006 0 6695.27 0
-11.5595 11.0872 1.00003 0 6672.04 0
-1.92963 -0.541887 1.00003 0 6659.36 0
-6.2892 18.031 1.00003 0 6651.52 0
-10.1157 9.7036 1.00003 0 6627.38 0
-9.62508 4.4351 1.00003 0 6622.95 0
-16.3533 6.0859 1.00003 0 6618.42 0
-0.0373993 14.4377 1.00003 0 6609.81 0
-3.87815 13.3209 1.00003 0 6608.86 0
2.37336 9.72775 1.00003 0 6608.16 0
-9.16257 13.5879 1.00003 0 6591.6 0
-6.73754 1.6673 1.00003 0 6578.89 0
-12.5266 14.4134 1.00003 0 6577.85 0
7.65772 9.46083 1.00003 0 6575.32 0
6.70461 5.57613 1.00003 0 6570.21 0
-5.77036 -1.65855 1.00003 0 6568.62 0
-9.61118 -2.77541 1.00003 0 6562 0
-10.1299 16.9142 1.00003 0 6560.04 0
-15.3863 2.76034 1.00003 0 6559.97 0
3.35476 -0.808824 1.00003 0 6554.55 0
-10.0875 -4.71788 1.00003 0 6553.74 0
5.75169 1.69185 1.00003 0 6551.8 0
-7.71875 12.2041 1.00003 0 6546.05 0
-14.9237 11.9132 1.00003 0 6544.45 0
-2.4063 -2.48416 1.00003 0 6540.59 0
6.22831 3.63398 1.00003 0 6536 0
2.35954 16.9387 1.00003 0 6535.87 0
-16.8444 11.3542 1.00003 0 6529.45 0
-7.21422 -0.274787 1.00003 0 6520.1 0
-3.40166 15.2631 1.00003 0 6509.27 0
5.26107 6.96015 1.00003 0 6502.05 0
-11.0689 5.81905 1.00003 0 6489.88 0
-10.5924 7.76124 1.00003 0 6489.13 0
5.72328 16.113 1.00003 0 6481.58 0
-1.48118 15.8215 1.00003 0 6477.12 0
-5.79824 12.7624 1.00003 0 6476.89 0
-8.68597 15.5303 1.00003 0 6472.45 0
-1.00478 17.764 1.00003 0 6470.24 0
1.88278 14.9963 1.00003 0 6467.79 0
-12.9891 5.26071 1.00003 0 6465.32 0
-8.20938 17.4726 1.00003 0 6465.08 0
-11.5314 -3.33401 1.00003 0 6462.97 0
-13.4658 3.31834 1.00003 0 6460.54 0
7.18139 7.51837 1.00003 0 6457.94 0
-10.5783 0.550654 1.00003 0 6454.87 0
1.91102 0.574835 1.00003 0 6448.91 0
-6.72368 -5.54329 1.00003 0 6442.57 0
9.59263 2.80845 1.00003 0 6427.02 0
10.0692 4.75102 1.00003 0 6425.84 0
-1.43877 -5.81028 1.00003 0 6419.21 0
-13.9565 8.58673 1.00003 0 6415.4 0
-13.5887 0.300031 0.0561456 3 217.577 0
-3.91841 17.4993 0.0318952 3 215.178 0
4.00015 -3.02609 0.115897 3 210.379 0
10.2274 3.68296 0.061979 3 206.18 0
9.34538 12.509 0.107396 3 205.58 0
-7.61165 -5.02511 0.0281452 3 204.98 0
7.50317 -0.797031 0.12798 3 202.581 0
-14.5135 0.317 0.151062 3 201.381 0
-5.57102 -5.92132 0.0825627 3 200.781 0
4.23128 16.7989 0.208474 3 197.782 0
-15.553 3.83048 0.0756459 3 195.983 0
-2.45755 -5.42751 0.0516455 3 195.383 0
-17.1891 8.10303 0.106896 3 194.783 0
-14.9482 1.77217 0.0216452 3 194.183 0
-9.44105 18.1289 0.363713 3 193.583 0
9.61563 1.77444 0.0267285 3 192.383 0
-3.74238 -5.05185 0.0361452 3 191.784 0
3.67529 16.8663 0.134563 3 191.184 0
-0.260734 18.7869 0.237305 3 190.584 0
-11.2026 -4.43839 0.152728 3 189.384 0
9.88664 6.04758 0.263887 3 188.784 0
-7.85153 -5.2751 0.12848 3 188.184 0
8.52433 14.6988 0.271219 3 187.585 0
7.77904 -0.683068 0.130896 3 186.385 0
3.21014 -3.85719 0.0949796 3 185.785 0
-15.972 11.9362 0.0431454 3 185.185 0
-4.03097 17.4191 0.0971463 3 184.585 0
3.5095 17.2793 0.0861461 3 183.985 0
-11.2724 -4.77508 0.17356 3 182.786 0
-2.13905 18.086 0.132646 3 182.186 0
-13.3983 -0.815554 0.206891 3 181.586 0
-2.55802 18.4483 0.294301 3 180.986 0
10.255 5.87849 0.142645 3 180.386 0
-13.0259 15.6452 0.323216 3 179.786 0
-18.4835 9.2584 0.169727 3 179.187 0
9.35231 11.2277 0.220556 3 178.587 0
-8.87635 -5.30388 0.244305 3 177.987 0
6.78065 15.7717 0.0994797 3 177.387 0
5.96076 -2.65911 0.245638 3 176.787 0
-16.2871 4.71007 0.346547 3 176.187 0
5.6789 -3.09603 0.249554 3 175.588 0
-2.64661 -6.01689 0.225806 3 174.988 0
-13.931 13.3221 0.259804 3 174.388 0
-3.65967 -5.34146 0.178726 3 173.788 0
-4.22449 17.8046 0.292551 3 173.188 0
10.546 3.61478 0.232306 3 172.588 0
-3.12512 -5.74072 0.331715 3 171.988 0
-4.43159 -6.28175 0.348964 3 171.389 0
10.7774 7.8788 0.279386 3 170.789 0
9.9357 6.84227 0.456289 3 170.189 0
-18.0236 10.6144 0.346631 3 169.589 0
-12.1845 15.7772 0.320966 3 168.989 0
-17.8216 13.8238 0.508369 3 168.389 0
-5.66018 -6.35236 0.31555 3 167.789 0
10.3846 1.59892 0.446373 3 167.19 0
-11.6633 -4.59264 0.256721 3 166.59 0
2.24029 18.2579 0.322549 3 165.99 0
9.37843 12.0071 0.370712 3 165.39 0
-12.0946 -4.39928 0.198308 3 164.79 0
8.34054 -0.129428 0.225473 3 164.19 0
8.27003 -1.3832 0.45029 3 163.59 0
-11.4164 16.2019 0.387378 3 162.991 0
6.55919 -3.08163 0.429375 3 162.391 0
-3.78213 -5.83743 0.324632 3 161.791 0
10.7772 7.04264 0.406126 3 161.191 0
3.41012 17.6016 0.233472 3 160.591 0
-4.94715 17.9726 0.326299 3 159.991 0
-13.1078 -3.60429 0.560948 3 159.391 0
-16.3998 1.67175 0.474705 3 158.792 0
-13.5244 13.6281 0.245221 3 158.192 0
10.3098 7.55425 0.284552 3 157.592 0
-18.6502 10.0298 0.420042 3 156.992 0
-14.1934 -3.03245 0.591113 3 156.392 0
5.66194 -3.81615 0.451623 3 155.792 0
3.0719 18.265 0.501619 3 155.193 0
-12.7361 16.534 0.599862 3 154.593 0
-16.4035 3.85058 0.459956 3 153.993 0
-15.4288 1.26899 0.430958 3 153.393 0
9.43812 14.6701 0.485954 3 152.793 0
3.80862 -5.55849 0.63386 3 152.193 0
11.6453 8.50728 0.502869 3 151.593 0
11.0347 2.28663 0.491537 3 150.994 0
11.4337 3.64966 0.640359 3 150.394 0
-2.14598 -7.01404 0.394877 3 149.794 0
-2.90885 19.8956 0.389211 3 149.194 0
7.66099 -2.75863 0.456956 3 148.594 0
-0.514073 19.6293 0.637193 3 147.994 0
-9.68275 -6.30921 0.619944 3 147.394 0
-15.2377 -2.79768 0.452373 3 146.795 0
-14 -0.129449 0.483537 3 146.195 0
-14.4413 -1.1915 0.636776 3 145.595 0
9.17969 -0.760102 0.602779 3 144.995 0
-5.03012 -7.03485 0.604279 3 144.395 0
-11.7712 17.2913 0.611611 3 143.795 0
10.8392 6.14298 0.497536 3 143.195 0
-7.59231 18.9794 0.612695 3 142.596 0
7.22948 16.9694 0.644526 3 141.996 0
10.417 -0.126208 0.637026 3 141.396 0
-1.88691 19.2896 0.7636 3 140.796 0
10.3508 12.9842 0.764017 3 140.196 0
-4.9699 18.8624 0.556782 3 139.596 0
1.77123 -6.10586 0.507619 3 138.996 0
-2.65402 -8.20111 0.550366 3 138.397 0
-7.3711 20.2515 0.675357 3 137.797 0
-6.10759 19.714 0.693106 3 137.197 0
-1.50567 -7.84067 0.643776 3 136.597 0
-18.689 8.53258 0.570864 3 135.997 0
-2.55265 21.0266 0.794015 3 135.397 0
4.2977 -4.05591 0.91259 3 134.797 0
6.1644 17.8546 0.712104 3 134.198 0
8.13357 16.0412 0.63061 3 133.598 0
-12.2798 18.4983 0.658441 3 132.998 0
1.60259 -7.75141 0.67494 3 132.398 0
-14.8235 13.7042 0.705105 3 131.798 0
-15.7133 -1.78813 0.639859 3 131.198 0
-17.8246 5.68283 0.513535 3 130.599 0
2.3121 19.2728 0.688356 3 129.999 0
2.59852 22.332 0.678357 3 129.399 0
-17.2195 4.74628 0.587197 3 128.799 0
10.3547 11.5299 0.692356 3 128.199 0
-3.42229 -6.99018 0.875176 3 127.599 0
-17.1206 2.86935 0.729436 3 126.999 0
10.5698 8.73288 0.595279 3 126.4 0
-14.2106 15.087 0.799931 3 125.8 0
-4.42834 -8.23736 0.720604 3 125.2 0
4.69032 -6.69275 0.768933 3 124.6 0
11.8618 11.8268 0.831429 3 124 0
2.60142 20.926 0.72602 3 123.4 0
-17.2554 0.722679 0.787265 3 122.8 0
12.802 3.98131 0.766517 3 122.201 0
-1.6537 -9.22176 0.738186 3 121.601 0
-18.0328 12.6052 0.721687 3 121.001 0
12.0413 5.4533 0.890091 3 120.401 0
-8.33795 -6.13013 0.694272 3 119.801 0
-10.7879 18.6319 0.832262 3 119.201 0
7.4229 -6.01649 0.789515 3 118.601 0
9.55591 15.9461 0.759101 3 118.002 0
4.5163 17.9888 0.937921 3 117.402 0
-3.58808 18.899 0.820013 3 116.802 0
-11.7269 -5.86324 1 3 116.202 0
-18.0689 7.11103 0.872843 3 115.602 0
6.21519 -7.04883 0.800014 3 115.002 0
10.5974 17.3221 0.921589 3 114.402 0
-8.95424 -7.48696 0.735019 3 113.803 0
-18.4113 1.91643 0.85926 3 113.203 0
-13.6496 17.9388 0.81368 3 112.603 0
-18.2624 3.8563 0.765184 3 112.003 0
-8.43325 21.2233 0.760934 3 111.403 0
11.9756 7.23918 0.807181 3 110.803 0
12.3027 2.50602 0.791015 3 110.203 0
-19.1645 13.7405 0.837678 3 109.604 0
-6.00291 -8.94305 1 3 109.004 0
8.7574 17.4681 0.923589 3 108.404 0
7.45793 18.5758 0.766184 3 107.804 0
7.47045 -4.21318 1 3 107.204 0
-13.4063 -5.02242 0.870843 3 106.604 0
-15.9512 15.1337 0.942504 3 106.005 0
0.920259 22.3179 1 3 105.405 0
-15.6889 -0.135237 1 3 104.805 0
-16.442 13.2805 0.968502 3 104.205 0
5.78088 -5.2838 1 3 103.605 0
-4.61629 20.2901 0.90509 3 103.005 0
9.10477 -2.56743 1 3 102.405 0
-19.8808 7.48903 0.968502 3 101.806 0
11.5921 0.926973 0.941754 3 101.206 0
-19.229 5.2735 0.900007 3 100.606 0
-7.22394 -7.42855 0.94767 3 100.006 0
0.985693 20.3207 1 3 99.4061 0
-8.26546 -9.10431 0.979501 3 98.8063 0
11.5765 10.0173 1 3 98.2064 0
10.8524 -1.66799 0.965586 3 97.6066 0
13.7425 5.26372 0.82118 3 97.0067 0
-14.8206 16.6755 0.90534 3 96.4069 0
11.258 18.9599 0.81618 3 95.807 0
-19.2061 11.3405 1 3 95.2071 0
13.6207 6.96264 0.860343 3 94.6073 0
-0.777579 21.2644 1 3 94.0074 0
9.50361 -6.83062 0.850261 3 93.4076 0
-11.8716 20.1031 0.991251 3 92.8077 0
-13.4054 -6.94914 1 3 92.2079 0
-17.3784 -1.20071 1 3 91.608 0
2.98123 -6.90142 0.910673 3 91.0082 0
-19.9567 9.46107 1 3 90.4083 0
-10.6946 -7.57601 1 3 89.8085 0
-12.3741 -8.66178 1 3 89.2086 0
-9.152 19.4743 1 3 88.6088 0
-6.15883 21.4091 1 3 88.0089 0
-21.7242 6.78727 1 3 87.409 0
-20.4645 1.3422 1 3 86.8092 0
-16.7098 16.9463 1 3 86.2093 0
-8.97823 -11.0923 1 3 85.6095 0
13.4451 10.7318 1 3 85.0096 0
3.94485 19.8432 1 3 84.4098 0
-21.0954 4.88867 1 3 83.8099 0
13.1277 8.75584 1 3 83.2101 0
15.1065 8.47514 1 3 82.6102 0
12.5202 17.0706 1 3 82.0104 0
-18.9256 0.0659704 1 3 81.4105 0
13.5379 1.01547 1 3 80.8107 0
-16.7157 -3.08561 1 3 80.2108 0
-19.2494 -1.90741 1 3 79.611 0
14.1988 2.90203 1 3 79.0111 0
9.31136 -4.99046 1 3 78.4112 0
-10.2057 -9.51364 1 3 77.8114 0
-3.35648 -9.58827 1 3 77.2115 0
-5.02603 -10.688 1 3 76.6117 0
-15.6916 20.4749 1 3 76.0118 0
-3.99953 22.0918 1 3 75.412 0
-13.8322 19.7432 1 3 74.8121 0
9.46502 19.2596 1 3 74.2123 0
4.16913 -8.40304 1 3 73.6124 0
5.92307 19.5483 1 3 73.0126 0
-7.02545 -10.6601 1 3 72.4127 0
-21.1249 -2.60213 1 3 71.8129 0
-17.8873 15.3302 1 3 71.213 0
-5.57164 23.3256 1 3 70.6132 0
10.7898 -3.64398 1 3 70.0133 0
-14.9103 -8.26666 1 3 69.4134 0
7.8941 -7.74318 1 3 68.8136 0
11.982 13.6536 1 3 68.2137 0
0.0841871 -9.19161 1 3 67.6139 0
11.2169 -5.59628 1 3 67.014 0
-2.91261 -11.5376 1 3 66.4142 0
-15.2986 -6.30555 1 3 65.8143 0
-10.1936 21.1797 1 3 65.2145 0
-18.5859 -3.79378 1 3 64.6146 0
-21.2506 10.9847 1 3 64.0148 0
-2.11716 22.7668 1 3 63.4146 0
-13.1588 21.6264 1 3 62.8145 0
-3.71305 24.0692 1 3 62.2144 0
13.7451 12.7092 1 3 61.6143 0
-21.8384 8.78324 1 3 61.0141 0
-19.926 3.26826 1 3 60.414 0
-7.51928 22.8744 1 3 59.8139 0
6.1191 -8.84657 1 3 59.2137 0
12.5852 -0.741062 1 3 58.6136 0
-11.8834 -10.6006 1 3 58.0135 0
12.572 -2.73768 1 3 57.4134 0
-18.6975 17.1586 1 3 56.8132 0
-8.53501 -13.0419 1 3 56.2131 0
-15.137 -4.31272 1 3 55.613 0
-15.3947 18.497 1 3 55.0128 0
15.0163 14.2858 1 3 54.4127 0
11.2604 15.5183 1 3 53.8126 0
-20.8012 -0.628504 1 3 53.2125 0
17.2451 9.61766 1 3 52.6123 0
-6.8596 24.8557 1 3 52.0122 0
15.3967 4.5023 1 3 51.4121 0
-21.7471 14.7091 1 3 50.8119 0
4.20198 21.8263 1 3 50.2118 0
10.8055 20.7431 1 3 49.6117 0
-15.02 22.3584 1 3 49.0116 0
2.3639 -9.26437 1 3 48.4114 0
-0.410304 23.809 1 3 47.8113 0
3.05674 -11.401 1 3 47.2112 0
13.2408 15.2057 1 3 46.611 0
15.423 6.50161 1 3 46.0109 0
-20.82 12.9376 1 3 45.4108 0
-17.1502 -7.0604 1 3 44.8107 0
-23.5104 7.68481 1 3 44.2105 0
6.17854 21.5301 1 3 43.6104 0
-4.58251 -12.6372 1 3 43.0103 0
-9.51073 23.0584 1 3 42.4102 0
-23.054 5.29333 1 3 41.81 0
14.5337 -1.18447 1 3 41.2099 0
-16.9894 -5.06686 1 3 40.6098 0
7.76835 20.3189 1 3 40.0096 0
-19.8839 15.4347 1 3 39.4095 0
13.0263 -4.68565 1 3 38.8094 0
-0.112073 25.7863 1 3 38.2093 0
15.4225 10.4398 1 3 37.6091 0
1.12112 -10.9016 1 3 37.009 0
9.64038 -8.71719 1 3 36.4089 0
9.10903 21.8023 1 3 35.8087 0
15.5033 1.38666 1 3 35.2086 0
11.2959 -7.5946 1 3 34.6085 0
-20.4607 -4.48854 1 3 34.0084 0
-8.85731 24.9479 1 3 33.4082 0
15.7227 12.4166 1 3 32.8081 0
-1.9738 25.0562 1 3 32.208 0
2.92908 -13.3964 1 3 31.6079 0
1.59052 24.2023 1 3 31.0079 0
-10.6564 -12.1796 1 3 30.408 0
-6.58221 -12.6103 1 3 29.808 0
-17.6625 20.8134 1 3 29.208 0
7.91036 -9.74246 1 3 28.608 0
-20.6944 17.2627 1 3 28.008 0
-17.3658 18.8357 1 3 27.408 0
-23.1326 10.3079 1 3 26.808 0
-1.03595 -10.8462 1 3 26.208 0
-5.60628 -14.3554 1 3 25.608 0
-11.4801 22.7111 1 3 25.008 0
7.51838 23.0146 1 3 24.408 0
-5.00275 25.5976 1 3 23.8081 0
0.992402 -12.8972 1 3 23.2081 0
4.73879 -10.32 1 3 22.6081 0
-13.8778 -9.97944 1 3 22.0081 0
14.7683 16.4963 1 3 21.4081 0
5.50849 23.4147 1 3 20.8081 0
6.53643 -11.1954 1 3 20.2081 0
-1.00686 -12.846 1 3 19.6081 0
13.076 -6.68426 1 3 19.0081 0
-2.84687 -13.6299 1 3 18.4081 0
16.7016 2.98775 1 3 17.8081 0
3.5327 23.7246 1 3 17.2082 0
-13.3878 -11.9185 1 3 16.6082 0
3.78993 25.708 1 3 16.0082 0
11.4405 -9.58927 1 3 15.4082 0
-13.26 23.623 1 3 14.8082 0
14.4864 -3.3176 1 3 14.2082 0
-16.7618 -9.02214 1 3 13.6082 0
1.84774 26.1852 1 3 13.0082 0
-21.9156 3.06493 1 3 12.4082 0
9.65643 -10.717 1 3 11.8082 0
-10.827 24.6013 1 3 11.2082 0
4.83466 -12.3171 1 3 10.6083 0
13.0723 18.9923 1 3 10.0083 0
-18.86 -5.77453 1 3 9.40828 0
-1.24769 -14.8309 1 3 8.80828 0
6.84852 24.8989 1 3 8.20829 0
-24.804 9.21017 1 3 7.6083 0
-22.4534 1.13861 1 3 7.00831 0
17.3323 5.9084 1 3 6.40832 0
-7.67471 -45.4525 1 3 5.80833 0
-74.1751 3.24426 1 3 5.20834 0
99.0704 41.0797 1 3 4.60835 0
-127.564 -28.3943 1 3 4.00836 0
124.084 86.1914 1 3 3.40835 0
-25.6456 -166.472 1 3 2.80834 0
-175.577 -39.6328 1 3 2.20833 0
106.035 156.963 1 3 1.60833 0
-29.5884 -193.841 1 3 1.00833 0
3.60119 -199.353 1 3 0.408333 0
