# Supplementary material for: Study of tumor growth indicates the existence of an “immunological threshold” separating states of pro- and antitumoral peritumoral inflammation
Source: PLoS One. 2018 Nov 2;13(11):e0202823. doi: 10.1371/journal.pone.0202823 (PMC6214501; doi:10.1371/journal.pone.0202823)
Supplement: S1 Data — File containing the position and radius of particles at simulated times. A detailed description file is provided alongside the data. (ZIP) [file pone.0202823.s004.zip › minimal dataset/competent/4940.csv]

0 0 1.00003 1 1140.97 0
1.568 -1.22052 1.00006 1 1176.88 0
6.85198 -0.934951 1.00003 1 906.591 0
-8.18545 4.15222 1.00013 1 2008.9 0
-2.40676 -4.71366 1.00006 1 1391.77 0
-14.0118 -0.0965924 1.00003 1 1100.03 0
-1.05007 5.19376 1.00013 1 1969.18 0
-15.0495 5.09205 1.00006 1 1316.43 0
-8.99936 -1.79203 1.00003 1 1035.35 0
-2.90161 4.43783 1.00013 1 2033.03 0
-1.32146 3.21223 1.00013 1 1953.1 0
-12.1126 13.7739 1.00003 1 953.551 0
-0.236114 11.138 1.00006 1 1343.63 0
6.08514 6.23521 1.00006 1 1376.67 0
-7.91409 6.13355 1.00013 1 2003.59 0
-8.45656 2.17071 1.00003 1 1104.57 0
-5.29605 -0.280575 1.00006 1 1467.47 0
-4.48216 5.66357 1.00013 1 1909.87 0
-2.63037 6.41932 1.00013 1 2057.35 0
-12.1601 0.659225 1.00003 1 941.552 0
-3.66813 11.6082 1.00003 1 1090.47 0
-2.35892 8.40077 1.00006 1 1555.42 0
7.6655 5.00954 1.00003 1 1051.82 0
-2.8542 17.5524 1.00003 1 958.25 0
-0.283741 -1.97648 1.00003 1 1036.16 0
-13.9642 13.0181 1.00003 1 946.126 0
-7.64272 8.11519 1.00013 1 1908.56 0
3.96239 3.49799 1.00003 1 1017.57 0
2.65327 6.70524 1.00006 1 1473.74 0
-0.554991 -3.95779 1.00006 1 1327.67 0
-4.21075 7.64503 1.00013 1 1835.19 0
3.19608 10.6681 1.00006 1 1327.98 0
-4.75332 3.68209 1.00013 1 2065.68 0
4.77629 9.44245 1.00003 1 1056.93 0
-9.76577 5.37792 1.00006 1 1456.04 0
-10.8036 10.5666 1.00003 1 1027.66 0
-1.8163 12.3639 1.00003 1 1017.44 0
-0.778602 7.17496 1.00006 1 1519.54 0
-9.22318 9.3411 1.00003 1 1153.66 0
2.11072 2.74233 1.00006 1 1533.5 0
-6.33373 4.90779 1.00013 1 2008.91 0
-12.4312 -1.32212 1.00003 1 944.002 0
-9.49452 7.35953 1.00003 1 1108.99 0
-6.82881 14.0595 1.00003 1 1091.42 0
-7.69052 -4.99925 1.00003 1 1050.23 0
-9.27067 -3.77338 1.00003 1 1043.61 0
-5.83865 -4.2436 1.00006 1 1430.48 0
8.20824 8.97217 1.00003 1 938.935 0
0.801622 5.94944 1.00013 1 1969.19 0
-3.12554 15.5709 1.00003 1 990.636 0
-6.60505 2.92674 1.00013 1 1961.43 0
7.39426 3.02791 1.00003 1 907.787 0
1.61553 11.8938 1.00006 1 1443.76 0
-3.17298 2.45643 1.00013 1 1944.27 0
-3.44419 0.475109 1.00006 1 1465.06 0
-6.06256 6.88939 1.00013 1 1909.88 0
-5.79125 8.87091 1.00006 1 1477.04 0
0.306613 15.1007 1.00006 1 1341.93 0
8.47984 10.9537 1.00006 1 1333.18 0
-4.25851 -5.46935 1.00006 1 1338.64 0
5.04764 11.424 1.00006 1 1259.15 0
-14.7782 7.0737 1.00006 1 1357.45 0
-3.93934 9.6268 1.00013 1 1835.2 0
3.14834 -2.44653 1.00006 1 1302.09 0
0.258883 1.98655 1.00006 1 1603.33 0
-12.3839 11.7923 1.00003 1 1073.21 0
-13.4691 3.86639 1.00003 1 1041.58 0
-4.97703 14.8153 1.00003 1 1133.13 0
2.92459 8.6866 1.00003 1 1089.77 0
-14.5067 9.05503 1.00003 1 1026.06 0
-2.08779 10.3824 1.00006 1 1555.42 0
-8.68046 13.3039 1.00003 1 958.016 0
-5.51982 10.8525 1.00006 1 1538.27 0
0.530339 3.96797 1.00006 1 1533.51 0
-11.8887 2.64079 1.00003 1 971.103 0
-1.27374 16.3266 1.00003 1 951.327 0
7.12294 1.04657 1.00003 1 1033.41 0
-5.02457 1.70105 1.00006 1 1520.38 0
-0.507415 9.15657 1.00006 1 1519.55 0
2.38191 4.72374 1.00006 1 1516.59 0
-10.851 -2.54775 1.00003 1 935.841 0
-7.4189 -3.01776 1.00003 1 1001.55 0
-3.98703 -3.48777 1.00003 1 1022.18 0
-16.6296 6.31762 1.00003 1 1059.46 0
-9.98943 16.5108 1.00003 1 1010.96 0
-7.37159 10.0967 1.00006 1 1477.05 0
-10.3084 1.41502 1.00006 1 1475.06 0
-15.592 1.12914 1.00003 1 946.368 0
1.07299 7.9308 1.00006 1 1473.75 0
-6.55738 16.0408 1.00003 1 1041.66 0
-8.728 0.18945 1.00003 1 1060.5 0
-1.59246 1.23092 1.00006 1 1465.07 0
3.73852 14.6311 1.00003 1 948.852 0
6.89945 12.1796 1.00003 1 962.749 0
-13.1977 5.84791 1.00003 1 970.35 0
1.88705 13.8754 1.00006 1 1443.77 0
3.69096 1.51644 1.00006 1 1430.88 0
-0.826478 -5.93939 1.00003 1 899.918 0
3.41953 -0.464874 1.00003 1 929.837 0
-3.71556 -1.50617 1.00006 1 1391.77 0
4.23349 5.47939 1.00003 1 983.369 0
-18.2412 7.5022 1.00003 1 896.08 0
0.0352462 13.1195 1.00006 1 1343.64 0
2.15828 15.8569 1.00006 1 1341.94 0
-2.67816 -6.69519 1.00003 1 923.449 0
3.46734 12.6494 1.00006 1 1333.19 0
5.31907 13.4054 1.00006 1 1327.99 0
2.87713 -4.42814 1.00006 1 1327.68 0
-12.9265 7.82943 1.00006 1 1316.44 0
5.00008 -1.69053 1.00006 1 1302.1 0
5.59026 15.387 1.00006 1 1259.16 0
5.27127 0.290961 1.00006 1 1176.89 0
-12.6552 9.81087 1.00003 1 1153.67 0
-1.86391 -0.750667 1.00003 1 1140.98 0
-8.13769 17.2667 1.00003 1 1133.14 0
-11.0747 8.58518 1.00003 1 1109 0
-10.037 3.39645 1.00003 1 1104.58 0
-15.3207 3.11054 1.00003 1 1100.04 0
-3.39681 13.5895 1.00003 1 1091.43 0
-5.2484 12.8337 1.00003 1 1090.48 0
1.3444 9.91241 1.00003 1 1089.78 0
-10.5322 12.5482 1.00003 1 1073.22 0
-6.87627 0.945301 1.00003 1 1060.51 0
-16.0873 10.2807 1.00003 1 1059.47 0
6.62797 10.1981 1.00003 1 1056.94 0
7.93701 6.9908 1.00003 1 1051.83 0
-5.56734 -2.26198 1.00003 1 1050.24 0
-9.54232 -5.75491 1.00003 1 1043.62 0
-8.40899 15.2851 1.00003 1 1041.66 0
-16.9011 4.33619 1.00003 1 1041.59 0
1.29659 -3.20207 1.00003 1 1036.17 0
-11.1238 -4.52881 1.00003 1 1035.36 0
5.54275 2.27214 1.00003 1 1033.42 0
-8.95179 11.3224 1.00003 1 1027.67 0
-14.2355 11.0366 1.00003 1 1026.07 0
-2.1355 -2.73205 1.00003 1 1022.19 0
5.81393 4.25371 1.00003 1 1017.58 0
-1.54516 14.3453 1.00003 1 1017.44 0
-15.8158 12.2621 1.00003 1 1010.97 0
-7.14755 -1.0363 1.00003 1 1001.56 0
-4.70576 16.7967 1.00003 1 990.644 0
4.50494 7.46087 1.00003 1 983.378 0
-11.6175 4.62216 1.00003 1 971.111 0
-11.346 6.60373 1.00003 1 970.358 0
7.17069 14.1613 1.00003 1 962.757 0
-6.28596 18.0225 1.00003 1 958.259 0
-7.10021 12.078 1.00003 1 958.025 0
-10.2609 14.5296 1.00003 1 953.559 0
0.57769 17.0824 1.00003 1 951.335 0
-1.00262 18.3082 1.00003 1 948.86 0
-17.2482 2.36342 1.00003 1 946.377 0
-11.8411 15.7554 1.00003 1 946.134 0
-14.277 -2.09247 1.00003 1 944.01 0
-13.7403 1.88493 1.00003 1 941.56 0
6.3567 8.21667 1.00003 1 938.943 0
-10.5797 -0.566174 1.00003 1 935.849 0
1.83932 0.76072 1.00003 1 929.845 0
-6.11023 -6.22503 1.00003 1 923.457 0
9.24599 3.78383 1.00003 1 907.795 0
8.97482 1.80229 1.00003 1 906.599 0
1.02528 -5.18362 1.00003 1 899.927 0
-16.3587 8.29913 1.00003 1 896.089 0
-13.1161 13.6058 0.0179786 3 214.378 0
-11.0713 16.516 0.0773959 3 213.178 0
9.57981 2.72876 0.039562 3 211.379 0
8.58364 7.91195 0.0364786 3 205.38 0
8.61141 7.7838 0.040562 3 202.981 0
4.20287 -2.40354 0.0549789 3 202.381 0
-12.0996 -2.52627 0.0234785 3 201.781 0
-10.5779 -5.4576 0.0507288 3 197.582 0
2.16203 -5.32216 0.0508122 3 196.982 0
0.152947 18.1798 0.161061 3 195.783 0
-17.6137 5.86254 0.0837294 3 195.183 0
-4.98719 -6.3312 0.0818127 3 194.583 0
-1.75455 -7.33656 0.103896 3 193.383 0
4.17291 -2.31363 0.0309785 3 192.783 0
8.71211 7.99002 0.0950629 3 192.183 0
-12.7542 14.8714 0.0697291 3 191.584 0
-15.9228 -0.00874642 0.161977 3 189.784 0
-17.7325 3.46597 0.194392 3 189.184 0
8.26126 0.903859 0.114647 3 187.984 0
-8.93975 18.1649 0.0881461 3 187.385 0
-17.4659 8.79419 0.211057 3 186.785 0
-15.7214 2.15632 0.0353119 3 186.185 0
-11.7861 -3.11607 0.0922295 3 185.585 0
-7.3844 -6.23583 0.230556 3 184.985 0
4.1496 -4.05034 0.311133 3 184.385 0
1.65204 16.8359 0.0418953 3 183.786 0
-8.33144 -6.07301 0.226056 3 183.186 0
-8.66815 18.3949 0.225889 3 182.586 0
-12.3825 -2.58082 0.257221 3 181.986 0
-5.18171 17.8138 0.120147 3 181.386 0
-15.2331 13.4769 0.079396 3 180.786 0
-1.38745 -7.21398 0.242055 3 180.186 0
-7.38192 18.0598 0.0662291 3 179.587 0
6.21985 -2.03458 0.207724 3 178.987 0
-16.8804 9.37964 0.16881 3 178.387 0
-17.9085 6.22556 0.279469 3 177.787 0
-5.92596 -7.49161 0.281802 3 177.187 0
-14.2006 -3.40535 0.298884 3 176.587 0
-7.51745 18.2291 0.139562 3 175.987 0
-16.748 11.3813 0.224806 3 175.388 0
7.9446 13.0442 0.356213 3 174.788 0
-14.8116 -1.00806 0.203641 3 174.188 0
-2.45306 18.7693 0.281969 3 173.588 0
-6.8893 -7.15281 0.209307 3 172.988 0
9.92079 2.68221 0.278136 3 172.388 0
0.398196 -6.29463 0.175643 3 171.788 0
-9.44417 17.8239 0.276886 3 171.189 0
-8.41306 19.017 0.44354 3 170.589 0
8.14482 12.1535 0.163227 3 169.989 0
-0.00446904 19.3832 0.465039 3 169.389 0
-12.0305 -2.91255 0.220723 3 168.789 0
8.54153 13.6963 0.448207 3 168.189 0
7.70902 -0.0432811 0.201308 3 167.589 0
8.80288 5.86325 0.403627 3 166.99 0
-0.796299 -7.2687 0.308633 3 166.39 0
-5.03486 18.707 0.426542 3 165.79 0
3.49626 15.9509 0.337215 3 165.19 0
-16.7503 0.20086 0.485037 3 164.59 0
-8.01545 -6.60321 0.384628 3 163.99 0
4.21558 -2.33416 0.0145619 3 163.391 0
-17.2264 9.13166 0.197725 3 162.791 0
8.9971 5.13081 0.319966 3 162.191 0
-1.99757 19.1716 0.314633 3 161.591 0
-3.74163 -7.62562 0.399377 3 160.991 0
-10.6659 17.8268 0.478371 3 160.391 0
-4.06526 -6.85059 0.389294 3 159.791 0
9.53292 9.79947 0.560948 3 159.192 0
7.60384 -2.01859 0.317883 3 158.592 0
-17.4258 9.74632 0.440957 3 157.992 0
10.2007 7.89756 0.286968 3 157.392 0
5.63577 -3.04192 0.462789 3 156.792 0
-7.31658 -6.80535 0.335631 3 156.192 0
-16.2164 -0.391965 0.302134 3 155.592 0
1.84515 17.084 0.26597 3 154.993 0
-4.42481 19.1682 0.330799 3 154.393 0
-15.4015 -0.25512 0.372712 3 153.793 0
0.716385 18.6446 0.567281 3 153.193 0
8.65715 14.7298 0.590863 3 152.593 0
4.55276 -3.23096 0.572198 3 151.993 0
-11.2909 17.1258 0.437874 3 151.393 0
-17.2705 11.9557 0.438707 3 150.794 0
-18.0206 5.39108 0.53745 3 150.194 0
-8.77723 -7.03194 0.485454 3 149.594 0
0.13242 -7.21731 0.576697 3 148.994 0
2.37883 -5.8836 0.480538 3 148.394 0
4.21373 -4.75379 0.361296 3 147.794 0
-15.8015 -2.51791 0.564615 3 147.194 0
-11.4479 18.5298 0.565615 3 146.595 0
-4.16023 18.3722 0.50087 3 145.995 0
-15.7655 -1.26912 0.680107 3 145.395 0
5.00611 -4.27259 0.533784 3 144.795 0
-17.1656 10.9965 0.247721 3 144.195 0
9.66947 8.52239 0.529951 3 143.595 0
1.93171 18.1682 0.734186 3 142.995 0
-5.65704 19.3445 0.460456 3 142.396 0
-11.193 -6.248 0.695689 3 141.796 0
-3.2459 19.1215 0.574947 3 141.196 0
8.43155 0.236784 0.506869 3 140.596 0
9.4641 7.44147 0.571114 3 139.996 0
-7.50805 18.8487 0.473038 3 139.396 0
-19.8908 7.62239 0.648359 3 138.797 0
-7.48772 -7.80085 0.666607 3 138.197 0
7.22402 15.863 0.702938 3 137.597 0
-18.2271 9.09711 0.58928 3 136.997 0
4.33706 16.3925 0.600696 3 136.397 0
-15.1126 14.2818 0.680107 3 135.797 0
6.84117 -2.68737 0.694022 3 135.197 0
9.51451 0.375548 0.520118 3 134.598 0
9.11485 12.6234 0.761184 3 133.998 0
-20.8942 6.84894 0.606195 3 133.398 0
8.62985 16.0336 0.711771 3 132.798 0
9.75258 16.8558 0.622777 3 132.198 0
-8.68471 -8.07532 0.556365 3 131.598 0
-3.33532 -9.8592 0.508286 3 130.998 0
9.94176 5.16568 0.547699 3 130.399 0
10.0574 6.36977 0.654692 3 129.799 0
-13.6823 14.8478 0.804514 3 129.199 0
8.63335 -1.07502 0.753768 3 128.599 0
-12.3428 17.4355 0.629943 3 127.999 0
10.4591 11.0367 0.966502 3 127.399 0
5.74317 17.0238 0.644609 3 126.799 0
9.55867 13.8853 0.577947 3 126.2 0
6.36712 -4.11576 0.806181 3 125.6 0
-17.1256 -0.939657 0.71927 3 125 0
3.2302 17.035 0.603362 3 124.4 0
-15.9871 -3.86925 0.795015 3 123.8 0
-1.99842 20.4837 1 3 123.2 0
-17.1355 13.5594 0.841678 3 122.6 0
-3.01177 21.9044 0.743685 3 122.001 0
-17.3284 -2.61114 0.964169 3 121.401 0
-17.8372 -4.18723 0.687439 3 120.801 0
-14.5349 -4.43227 0.758767 3 120.201 0
-9.83581 18.9501 0.919672 3 119.601 0
-4.95908 -7.45788 0.681773 3 119.001 0
-12.9452 -3.70283 0.986334 3 118.401 0
-15.048 -5.90604 0.7651 3 117.802 0
1.49434 -6.95557 0.788182 3 117.202 0
8.19828 -3.29823 0.790599 3 116.602 0
4.48348 17.839 0.856094 3 116.002 0
10.8489 9.00366 0.710854 3 115.402 0
-13.5274 16.5345 0.854261 3 114.802 0
-9.73699 20.7317 0.840428 3 114.203 0
-10.1376 -7.58767 0.921922 3 113.603 0
10.1444 15.3195 0.963253 3 113.003 0
-18.7387 -5.36178 0.792098 3 112.403 0
-18.1815 0.588473 1 3 111.803 0
-21.1978 8.20873 0.782016 3 111.203 0
11.3765 7.37583 1 3 110.603 0
11.3152 5.51272 0.859843 3 110.004 0
3.2658 19.0288 0.850094 3 109.404 0
10.8457 12.9714 1 3 108.804 0
4.73622 -9.34984 0.986501 3 108.204 0
7.31384 17.5634 1 3 107.604 0
-12.9728 18.9407 1 3 107.004 0
3.93094 -5.89391 0.790682 3 106.404 0
-16.9728 15.3634 0.969752 3 105.805 0
-11.3001 19.9325 0.842511 3 105.205 0
1.43234 -8.56016 0.818347 3 104.605 0
-6.12179 -8.76068 1 3 104.005 0
11.8491 14.5733 0.888341 3 103.405 0
9.78145 -2.46325 1 3 102.805 0
-11.0661 21.9735 0.95617 3 102.205 0
1.65243 19.8556 0.959586 3 101.606 0
-12.7947 -5.69339 1 3 101.006 0
5.53331 -5.57628 0.842428 3 100.406 0
3.08884 -7.76223 0.999583 3 99.806 0
12.5021 0.0995926 0.995917 3 99.2062 0
-5.92995 20.6775 0.901757 3 98.6063 0
-18.8855 4.09355 1 3 98.0065 0
2.81387 -9.76781 0.962003 3 97.4066 0
-15.2374 16.0903 0.913173 3 96.8068 0
-18.7954 -1.30386 0.988334 3 96.2069 0
-4.0363 20.4882 1 3 95.607 0
-18.4957 10.5747 0.911173 3 95.0072 0
-16.7501 17.3192 1 3 94.4073 0
-7.77573 20.2943 0.977918 3 93.8075 0
-10.9417 -9.35336 1 3 93.2076 0
-1.33144 22.369 1 3 92.6078 0
12.1914 10.1163 0.99525 3 92.0079 0
4.51089 20.1652 0.832512 3 91.4081 0
10.6605 -0.667467 1 3 90.8082 0
-19.7698 9.21728 0.945087 3 90.2084 0
-8.95849 -9.61133 1 3 89.6085 0
-14.7151 17.9586 1 3 89.0087 0
-4.26061 -8.8429 0.863843 3 88.4088 0
-16.7659 -5.48916 1 3 87.809 0
-18.6272 12.4792 1 3 87.2091 0
-0.0321697 20.8497 1 3 86.6092 0
-19.5418 5.98284 1 3 86.0094 0
-0.402573 -8.70046 1 3 85.4095 0
0.827607 -10.2768 1 3 84.8097 0
-18.6005 16.4706 1 3 84.2098 0
10.9147 1.31535 1 3 83.61 0
9.14587 18.3603 1 3 83.0101 0
-21.6327 5.41176 1 3 82.4103 0
12.771 2.08092 1 3 81.8104 0
-20.8197 3.58468 1 3 81.2106 0
-18.0533 -7.01847 1 3 80.6107 0
4.2265 -11.2688 1 3 80.0109 0
-9.98909 23.612 1 3 79.411 0
5.05024 -7.3753 1 3 78.8111 0
11.6246 16.6082 1 3 78.2113 0
-20.5555 -4.74426 1 3 77.6114 0
3.0313 21.2456 1 3 77.0116 0
11.1832 3.29698 1 3 76.4117 0
-1.6437 -12.4078 1 3 75.8119 0
-2.40151 -8.67557 1 3 75.212 0
-19.4122 2.16501 1 3 74.6122 0
7.90165 -5.06621 1 3 74.0123 0
-12.0916 -7.71872 1 3 73.4125 0
9.80855 -4.46296 1 3 72.8126 0
12.8591 4.38781 1 3 72.2128 0
-23.6325 5.41627 1 3 71.6129 0
13.106 6.37146 1 3 71.0131 0
-5.15737 -10.5102 1 3 70.4132 0
-7.15424 -10.4716 1 3 69.8133 0
-8.3849 -12.0482 1 3 69.2135 0
13.5833 13.8169 1 3 68.6136 0
6.97648 -6.83737 1 3 68.0138 0
8.64555 -8.55831 1 3 67.4139 0
-16.3778 19.2835 1 3 66.8141 0
14.3531 0.857271 1 3 66.2142 0
-18.7307 14.4768 1 3 65.6144 0
11.9707 -2.17832 1 3 65.0145 0
-20.1347 0.165668 1 3 64.4147 0
14.4459 3.17251 1 3 63.8147 0
11.7863 -4.16974 1 3 63.2146 0
-4.623 22.5763 1 3 62.6145 0
-13.3787 -9.2496 1 3 62.0143 0
13.164 8.36907 1 3 61.4142 0
6.15717 -10.7468 1 3 60.8141 0
-10.2013 -11.2113 1 3 60.214 0
-1.4239 -10.4199 1 3 59.6138 0
5.92753 19.0028 1 3 59.0137 0
-20.3942 15.586 1 3 58.4136 0
-21.4368 1.68356 1 3 57.8134 0
2.58158 23.1945 1 3 57.2133 0
-19.2361 -3.24245 1 3 56.6132 0
-3.35138 -11.3697 1 3 56.0131 0
6.66258 -8.81169 1 3 55.4129 0
0.635091 22.7345 1 3 54.8128 0
15.9884 6.69439 1 3 54.2127 0
-12.7797 21.0284 1 3 53.6125 0
-22.6278 7.14541 1 3 53.0124 0
14.7005 5.16448 1 3 52.4123 0
-2.87268 23.6437 1 3 51.8122 0
0.345262 -12.2179 1 3 51.212 0
-16.0587 -7.35977 1 3 50.6119 0
-20.7454 -1.7388 1 3 50.0118 0
9.15405 -6.62405 1 3 49.4116 0
-14.5717 20.1406 1 3 48.8115 0
2.26736 -11.6672 1 3 48.2114 0
16.2888 3.94946 1 3 47.6113 0
7.76068 19.8022 1 3 47.0111 0
-22.8193 3.58924 1 3 46.411 0
15.5248 8.63992 1 3 45.8109 0
12.6258 12.0618 1 3 45.2108 0
-14.059 -7.36905 1 3 44.6106 0
-0.710965 24.2704 1 3 44.0105 0
13.8152 -1.40576 1 3 43.4104 0
14.186 10.1247 1 3 42.8102 0
11.0646 -6.03427 1 3 42.2101 0
-8.59744 22.1755 1 3 41.61 0
-6.18975 -12.2226 1 3 41.0099 0
11.137 18.5479 1 3 40.4097 0
-6.61945 22.454 1 3 39.8096 0
-10.0036 -13.2216 1 3 39.2095 0
-20.3037 11.3898 1 3 38.6093 0
-18.4009 18.4607 1 3 38.0092 0
-22.1002 -0.203416 1 3 37.4091 0
16.0284 1.9497 1 3 36.809 0
1.78278 -13.6074 1 3 36.2088 0
-12.2272 -10.8843 1 3 35.6087 0
13.4585 15.8127 1 3 35.0086 0
4.6907 22.3589 1 3 34.4084 0
-21.9637 -3.32424 1 3 33.8083 0
6.14884 20.9905 1 3 33.2082 0
-15.3786 -9.24017 1 3 32.6081 0
-22.1656 12.4359 1 3 32.0079 0
1.24553 24.6814 1 3 31.4079 0
-4.09395 25.2277 1 3 30.8079 0
9.70174 20.2811 1 3 30.208 0
-17.3472 -8.88903 1 3 29.608 0
-4.38444 -13.0815 1 3 29.008 0
-21.6709 9.93104 1 3 28.408 0
-16.2171 21.2776 1 3 27.808 0
-14.4251 22.1648 1 3 27.208 0
6.5329 23.1366 1 3 26.608 0
-23.4362 1.68674 1 3 26.008 0
13.6305 -3.39684 1 3 25.408 0
-7.84921 24.0293 1 3 24.808 0
-20.4076 13.3889 1 3 24.208 0
-5.86853 24.3067 1 3 23.6081 0
-20.2636 17.5817 1 3 23.0081 0
13.2214 17.8108 1 3 22.4081 0
3.74231 -13.2092 1 3 21.8081 0
14.6253 12.0759 1 3 21.2081 0
-12.6633 23.1098 1 3 20.6081 0
15.5829 13.8316 1 3 20.0081 0
-23.5298 10.9735 1 3 19.4081 0
-18.0246 20.4239 1 3 18.8081 0
17.8712 2.72628 1 3 18.2081 0
-11.5964 24.8013 1 3 17.6082 0
-17.86 22.4166 1 3 17.0082 0
15.6668 -0.65023 1 3 16.4082 0
-11.9721 -12.8679 1 3 15.8082 0
-9.24039 25.4662 1 3 15.2082 0
8.00706 21.7852 1 3 14.6082 0
-2.67577 -14.121 1 3 14.0082 0
11.6927 20.4691 1 3 13.4082 0
-14.219 -11.0645 1 3 12.8082 0
-22.0718 14.4971 1 3 12.2082 0
15.1373 16.899 1 3 11.6082 0
-20.0231 -6.67202 1 3 11.0083 0
-2.14333 25.6648 1 3 10.4083 0
16.142 10.5422 1 3 9.80827 0
-0.485186 -14.0369 1 3 9.20828 0
-7.41971 -13.7996 1 3 8.60829 0
8.44055 23.7376 1 3 8.0083 0
-23.4296 8.97695 1 3 7.40831 0
9.94816 22.2658 1 3 6.80832 0
4.24251 24.3078 1 3 6.20832 0
-49.4702 -3.95786 1 3 5.60833 0
26.2529 -88.3687 1 3 5.00834 0
97.5924 62.2535 1 3 4.40835 0
121.865 -70.0087 1 3 3.80836 0
-135.239 76.8037 1 3 3.20835 0
169.682 31.0809 1 3 2.60834 0
6.69117 183.033 1 3 2.00833 0
190.532 25.209 1 3 1.40833 0
160.428 -115.216 1 3 0.808333 0
-194.35 -46.5304 1 3 0.208333 0
