# Supplementary material for: Study of tumor growth indicates the existence of an “immunological threshold” separating states of pro- and antitumoral peritumoral inflammation
Source: PLoS One. 2018 Nov 2;13(11):e0202823. doi: 10.1371/journal.pone.0202823 (PMC6214501; doi:10.1371/journal.pone.0202823)
Supplement: S1 Data — File containing the position and radius of particles at simulated times. A detailed description file is provided alongside the data. (ZIP) [file pone.0202823.s004.zip › minimal dataset/competent/11700.csv]

0 0 1.00003 0 7874.58 0
1.15055 -3.255 1.00006 0 7910.49 0
5.28496 0.0455619 1.00003 0 7641.06 0
-7.97376 4.53745 1.00013 0 8774.89 0
-0.370632 -1.95644 1.00006 0 8125.37 0
-0.797648 5.2412 1.00013 0 8732.84 0
-14.7856 5.80067 1.00006 0 8050.04 0
-9.06763 -1.36149 1.00003 0 7768.96 0
-2.68274 4.57341 1.00013 0 8800.44 0
-1.16232 3.27481 1.00013 0 8715.81 0
0.296157 11.1402 1.00006 0 8077.24 0
-7.60925 6.50393 1.00013 0 8769.27 0
-8.33853 2.57109 1.00003 0 7838.18 0
-5.2972 -0.0265544 1.00006 0 8201.62 0
-4.20342 5.87249 1.00013 0 8670.04 0
-2.3182 6.53988 1.00013 0 8826.2 0
-3.10965 11.7715 1.00003 0 7824.08 0
-1.95364 8.50618 1.00006 0 8294.73 0
1.51415 -1.28905 1.00003 0 7769.77 0
-7.24455 8.47018 1.00013 0 8668.65 0
4.12873 3.3109 1.00003 0 7751.23 0
2.97273 6.57598 1.00006 0 8208.25 0
-0.734045 -3.92324 1.00006 0 8061.28 0
-3.83902 7.83876 1.00013 0 8590.97 0
3.70194 10.5088 1.00006 0 8061.59 0
-4.56809 3.90622 1.00013 0 8835.01 0
5.22295 9.21008 1.00003 0 7790.54 0
-9.49448 5.83632 1.00006 0 8189.65 0
-10.286 11.0679 1.00003 0 7761.27 0
-1.22455 12.4389 1.00003 0 7751.09 0
-0.432891 7.20733 1.00006 0 8256.75 0
-8.76519 9.76919 1.00003 0 7887.27 0
2.24354 2.64339 1.00006 0 8271.53 0
-6.08867 5.20485 1.00013 0 8774.91 0
-10.9527 -2.02861 1.00003 0 7678.19 0
-9.12985 7.8028 1.00003 0 7842.6 0
-6.15102 14.3694 1.00003 0 7825.03 0
-7.54538 -2.65767 1.00003 0 7783.84 0
-4.14135 -3.29181 1.00006 0 8164.09 0
1.08756 5.90863 1.00013 0 8732.85 0
-6.45318 3.23859 1.00013 0 8724.63 0
7.53475 2.67887 1.00003 0 7642.24 0
2.18122 11.8077 1.00006 0 8177.37 0
-3.04736 2.60725 1.00013 0 8706.45 0
-3.41186 0.640741 1.00006 0 8199.06 0
-5.72416 7.17124 1.00013 0 8670.04 0
-5.35956 9.13768 1.00006 0 8211.75 0
5.5871 11.177 1.00006 0 7992.76 0
-15.5499 8.98566 0.468432 0 8091.06 0
-3.4743 9.80514 1.00013 0 8590.98 0
0.358308 1.97602 1.00006 0 8345.47 0
-11.8066 12.3669 1.00003 0 7806.82 0
-11.7445 3.20252 1.00003 0 7775.19 0
-2.74514 13.7377 1.00003 0 7866.74 0
3.33737 8.54249 1.00003 0 7823.38 0
-14.0564 9.73342 1.00003 0 7759.67 0
-1.58894 10.4725 1.00006 0 8294.74 0
-8.03623 13.7018 1.00003 0 7692.11 0
-4.99493 11.104 1.00006 0 8276.58 0
0.722981 3.9424 1.00006 0 8271.54 0
-12.1088 1.23604 1.00003 0 7705.1 0
-0.495834 16.3718 1.00003 0 7685.47 0
-4.93255 1.93979 1.00006 0 8257.64 0
-0.0683322 9.17365 1.00006 0 8256.76 0
2.60838 4.60972 1.00006 0 8253.62 0
-6.0264 -3.95939 1.00003 0 7735.32 0
-7.66686 15.674 1.00003 0 7744.67 0
-6.88022 10.4364 1.00006 0 8211.76 0
-10.2236 1.90375 1.00006 0 8209.64 0
1.45229 7.87478 1.00006 0 8208.27 0
-8.70298 0.604889 1.00003 0 7794.11 0
-1.52664 1.30843 1.00006 0 8199.08 0
5.95118 13.1433 1.00003 0 7683.01 0
-12.9003 6.46788 1.00003 0 7704.35 0
4.43052 14.4424 1.00006 0 8177.38 0
3.7642 1.34454 1.00006 0 8164.49 0
-3.77648 -1.32561 1.00006 0 8125.38 0
4.49356 5.27717 1.00003 0 7717.27 0
0.660711 13.1065 1.00006 0 8077.25 0
2.54569 13.7742 1.00006 0 8075.54 0
4.06592 12.4754 1.00006 0 8066.8 0
-12.5357 8.43439 1.00006 0 8050.04 0
-12.171 10.4004 1.00003 0 7887.27 0
-1.89127 -0.658049 1.00003 0 7874.59 0
-10.6504 9.10173 1.00003 0 7842.61 0
-9.85909 3.87007 1.00003 0 7838.18 0
-0.860001 14.4053 1.00003 0 7825.04 0
-4.63048 13.0702 1.00003 0 7824.09 0
1.81669 9.84114 1.00003 0 7823.39 0
-9.92154 13.0345 1.00003 0 7806.83 0
-6.8178 1.27237 1.00003 0 7794.12 0
7.10796 9.87866 1.00003 0 7790.55 0
6.37849 5.94451 1.00003 0 7785.44 0
-5.66181 -1.99303 1.00003 0 7783.85 0
-9.43235 -3.32793 1.00003 0 7777.23 0
3.39965 -0.621959 1.00003 0 7769.78 0
5.64933 2.01186 1.00003 0 7767.03 0
-8.4008 11.7357 1.00003 0 7761.28 0
-2.25575 -2.62464 1.00003 0 7755.82 0
6.01435 3.97826 1.00003 0 7751.23 0
-7.18252 -0.694111 1.00003 0 7735.33 0
-4.26595 15.0367 1.00003 0 7724.5 0
4.85789 7.24365 1.00003 0 7717.28 0
-11.3797 5.16896 1.00003 0 7705.11 0
-11.0152 7.1353 1.00003 0 7704.36 0
-2.38079 15.7042 1.00003 0 7692.35 0
-6.51541 12.4029 1.00003 0 7692.12 0
-9.55208 15.0064 1.00003 0 7687.68 0
1.02503 15.0733 1.00003 0 7683.02 0
-13.265 4.50176 1.00003 0 7680.55 0
-13.6305 2.53381 1.00003 0 7675.77 0
6.74327 7.91071 1.00003 0 7673.17 0
-10.5882 -0.0626744 1.00003 0 7670.1 0
1.88403 0.681717 1.00003 0 7664.14 0
-14.4209 7.76696 1.00003 0 7630.63 0
5.91639 0.945611 0.0689791 3 219.577 0
7.06433 8.86766 0.0123953 3 207.58 0
2.76849 -1.46942 0.0489788 3 206.98 0
0.655189 16.1806 0.111313 3 203.381 0
-6.6862 15.2797 0.0558956 3 202.181 0
-8.8681 16.07 0.210474 3 200.381 0
5.46969 14.1185 0.0788126 3 197.982 0
6.75539 1.88373 0.0903128 3 196.782 0
-13.6437 3.55177 0.0205619 3 196.182 0
-3.02218 -3.40238 0.0733959 3 195.583 0
1.70388 -2.34606 0.061979 3 194.383 0
-1.5324 16.2923 0.0275619 3 193.783 0
-7.12005 -3.70025 0.123147 3 192.583 0
-13.2483 1.44055 0.106063 3 191.984 0
7.01793 6.84266 0.0973963 3 190.784 0
-14.1058 3.64097 0.151895 3 189.584 0
-12.7925 11.5325 0.274719 3 188.984 0
2.00774 14.6851 0.0442287 3 188.384 0
7.09661 6.71141 0.0452287 3 187.785 0
-10.96 12.971 0.040062 3 187.185 0
2.60457 -1.51181 0.104563 3 185.985 0
-10.8416 13.7191 0.126563 3 185.385 0
-3.5626 16.0455 0.109396 3 184.785 0
-8.99443 -4.5122 0.250804 3 184.185 0
-12.317 0.0229738 0.230972 3 183.586 0
2.62798 -1.89628 0.261137 3 182.986 0
-14.3154 3.92551 0.196975 3 182.386 0
0.442275 -4.21105 0.171393 3 181.786 0
6.64561 10.8783 0.102063 3 181.186 0
-12.0637 -1.70164 0.158311 3 180.586 0
-11.1269 13.4326 0.241388 3 179.986 0
-7.06216 16.8795 0.309133 3 179.387 0
-1.65377 16.6438 0.183643 3 178.787 0
6.48091 12.0283 0.232056 3 178.187 0
-14.6044 4.46982 0.144812 3 177.587 0
-15.4412 6.9407 0.233556 3 176.987 0
6.86262 11.1732 0.264303 3 176.387 0
-15.7161 8.13307 0.290051 3 175.787 0
6.74728 1.62124 0.159644 3 175.188 0
4.56338 -0.898953 0.188975 3 174.588 0
-5.5625 -5.32396 0.429791 3 173.988 0
-11.8994 -0.0583089 0.187642 3 173.388 0
4.9692 -1.26598 0.342131 3 172.788 0
3.32689 -2.07183 0.44179 3 172.188 0
0.740436 17.0961 0.391377 3 171.589 0
7.19442 1.25251 0.40871 3 170.989 0
7.79851 8.74695 0.26572 3 170.389 0
-5.4807 15.4738 0.251054 3 169.789 0
6.71769 11.6395 0.225389 3 169.189 0
1.94116 -2.38466 0.17281 3 168.589 0
-16.0329 6.51254 0.379962 3 167.989 0
2.13401 15.9918 0.389128 3 167.39 0
-4.76723 -5.4509 0.35338 3 166.79 0
-8.20273 -3.79875 0.31555 3 166.19 0
-4.56698 16.6518 0.576281 3 165.59 0
-9.44478 16.5097 0.501619 3 164.99 0
7.80082 5.41631 0.512869 3 164.39 0
-7.56162 -4.00061 0.344464 3 163.79 0
6.92168 12.2029 0.241472 3 163.191 0
7.08928 4.79582 0.305217 3 162.591 0
-5.20036 -6.07164 0.379628 3 161.991 0
-13.6063 0.95712 0.49512 3 161.391 0
-4.72457 -4.63774 0.437124 3 160.791 0
-2.49198 17.0908 0.383545 3 160.191 0
-11.8839 13.8889 0.500203 3 159.591 0
8.11876 7.76427 0.373379 3 158.992 0
-1.63955 17.33 0.48962 3 158.392 0
7.8667 4.27222 0.622027 3 157.792 0
6.15766 -0.920691 0.302301 3 157.192 0
2.29099 17.034 0.636193 3 156.592 0
-2.17536 -4.5528 0.563365 3 155.992 0
1.65252 -4.59277 0.420292 3 155.392 0
-7.25444 -4.79391 0.484454 3 154.793 0
7.94556 6.6707 0.72102 3 154.193 0
-13.4768 11.0896 0.461622 3 153.593 0
6.47919 0.917625 0.368296 3 152.993 0
-2.91681 -3.95764 0.385711 3 152.393 0
-10.9946 14.5035 0.466622 3 151.793 0
5.19159 15.7196 0.486704 3 151.193 0
4.40454 -1.24111 0.17281 3 150.594 0
-15.3434 9.71537 0.284968 3 149.994 0
1.38601 16.4782 0.397377 3 149.394 0
2.55765 -2.66085 0.485621 3 148.794 0
-0.930923 -5.45732 0.547699 3 148.194 0
-17.149 6.42316 0.72102 3 147.594 0
-14.9398 12.1384 0.527951 3 146.995 0
-12.1665 -0.875251 0.673857 3 146.395 0
8.55366 8.6521 0.484371 3 145.795 0
2.40455 -3.91212 0.416459 3 145.195 0
-6.0298 16.4016 0.749102 3 144.595 0
-14.4533 11.2008 0.520618 3 143.995 0
-11.1709 -3.84228 0.819346 3 143.395 0
-0.375009 18.0171 0.63586 3 142.796 0
-3.51195 16.648 0.454206 3 142.196 0
3.03173 15.3809 0.594696 3 141.596 0
9.2626 7.7311 0.681356 3 140.996 0
8.40976 9.48645 0.360963 3 140.396 0
-4.31905 -6.79925 0.753185 3 139.796 0
-15.9586 7.4151 0.456456 3 139.196 0
8.78608 5.34178 0.476955 3 138.597 0
-5.95051 -6.82823 0.688273 3 137.997 0
-8.37021 -5.26553 0.713104 3 137.397 0
-9.86891 17.7732 0.825429 3 136.797 0
-4.90595 18.074 0.876509 3 136.197 0
8.02437 -1.71959 0.668857 3 135.597 0
-3.29329 17.8979 0.746102 3 134.997 0
-13.7644 12.1454 0.631943 3 134.398 0
6.17524 14.9306 0.759351 3 133.798 0
-10.851 16.3688 0.875842 3 133.198 0
-2.03352 -5.675 0.559365 3 132.598 0
-9.78162 -4.90788 0.606029 3 131.998 0
7.68568 13.1483 0.735103 3 131.398 0
9.39349 4.35028 0.67944 3 130.798 0
-8.17639 17.3013 0.699688 3 130.199 0
0.554237 -5.25106 0.844011 3 129.599 0
4.38749 -2.03102 0.604612 3 128.999 0
-15.0104 1.74858 0.581947 3 128.399 0
10.6305 3.68504 0.722603 3 127.799 0
-13.2727 13.6051 0.90634 3 127.199 0
-13.1651 -0.0614808 0.621611 3 126.599 0
6.02596 16.775 0.769683 3 126 0
-12.7388 -2.90999 0.958003 3 125.4 0
-6.54764 -5.60771 0.595196 3 124.8 0
2.82696 -5.12621 0.853927 3 124.2 0
9.34062 2.86975 0.803514 3 123.6 0
9.43799 6.33922 0.716021 3 123 0
-9.47341 -6.42333 0.86601 3 122.401 0
7.80285 11.6344 0.782849 3 121.801 0
7.65019 14.6293 0.746268 3 121.201 0
8.63676 10.4589 0.634776 3 120.601 0
-0.423822 -6.76069 0.833095 3 120.001 0
9.07773 12.7 0.727353 3 119.401 0
11.8645 9.03822 0.991584 3 118.801 0
-12.6324 -4.65201 0.776933 3 118.202 0
-16.9471 8.53332 1 3 117.602 0
-3.67158 19.436 0.824763 3 117.002 0
-14.8835 0.20046 0.95917 3 116.402 0
9.16074 14.2389 0.81368 3 115.802 0
-2.72425 -6.88177 0.834179 3 115.202 0
-14.8744 13.3731 0.699272 3 114.602 0
8.35139 1.12805 0.745518 3 114.003 0
-3.4811 -5.26984 0.930172 3 113.403 0
1.76067 -6.55132 0.91234 3 112.803 0
-3.43967 -8.55816 0.972419 3 112.203 0
10.7166 5.32659 0.909923 3 111.603 0
3.76326 -3.51564 0.992584 3 111.003 0
6.17995 -2.00747 0.770933 3 110.403 0
7.49131 -3.23923 0.926255 3 109.804 0
-12.4088 15.3125 1 3 109.204 0
9.89105 9.28473 0.9975 3 108.604 0
4.67604 -5.14456 0.860593 3 108.004 0
-6.75761 18.1659 0.95242 3 107.404 0
-5.2845 19.7141 0.800931 3 106.804 0
-5.17465 -8.12319 0.801348 3 106.204 0
3.21506 18.4615 0.956503 3 105.605 0
-16.4993 4.87975 0.947254 3 105.005 0
-13.9587 -1.44774 0.930672 3 104.405 0
4.04643 16.6797 1 3 103.805 0
1.22161 18.4075 0.997167 3 103.205 0
7.14936 18.256 1 3 102.605 0
5.15779 18.3312 0.992917 3 102.005 0
-16.5066 1.40012 0.955253 3 101.406 0
-11.5786 18.1911 0.927505 3 100.806 0
-6.99231 20.2501 0.970585 3 100.206 0
7.26361 -0.234432 1 3 99.6061 0
-15.4461 3.27618 0.951837 3 99.0062 0
-17.0947 12.4848 1 3 98.4064 0
0.74587 -8.17025 1 3 97.8065 0
3.72718 -6.7306 0.974502 3 97.2067 0
-7.65147 -6.81969 1 3 96.6068 0
10.0233 1.27364 0.933755 3 96.007 0
-4.30897 21.2287 1 3 95.4071 0
7.73195 16.3586 0.985334 3 94.8072 0
-18.4745 1.46711 1 3 94.2074 0
2.72613 -8.44112 1 3 93.6075 0
-1.48293 -8.2648 1 3 93.0077 0
10.0517 11.2764 1 3 92.4078 0
-10.3885 19.7111 1 3 91.808 0
-15.9337 10.8563 1 3 91.2081 0
-19.0871 12.282 1 3 90.6083 0
-17.3958 3.14962 1 3 90.0084 0
-13.8994 -5.89447 1 3 89.4086 0
-11.2053 -5.71901 1 3 88.8087 0
5.67168 -3.63906 0.922422 3 88.2089 0
-13.1975 17.1462 1 3 87.609 0
-18.7776 6.97379 1 3 87.0091 0
-8.52112 19.0016 1 3 86.4093 0
-14.4217 -3.96568 1 3 85.8094 0
-1.80033 18.8167 1 3 85.2096 0
2.20677 20.1476 1 3 84.6097 0
12.0336 11.023 1 3 84.0099 0
9.6877 16.018 1 3 83.41 0
-18.9834 8.96234 1 3 82.8102 0
10.7458 13.1494 1 3 82.2103 0
10.8795 7.26974 1 3 81.6105 0
-6.14123 22.0307 1 3 81.0106 0
-17.4984 -0.292634 1 3 80.4108 0
-18.547 -1.99736 1 3 79.8109 0
-20.1488 10.587 1 3 79.2111 0
9.24641 -0.497218 1 3 78.6112 0
14.223 4.64359 1 3 78.0113 0
-8.8278 20.9772 1 3 77.4115 0
-15.8892 -1.4802 1 3 76.8116 0
4.25116 20.1421 1 3 76.2118 0
12.7294 12.8984 1 3 75.6119 0
-2.37513 20.7301 1 3 75.0121 0
11.4262 15.0299 1 3 74.4122 0
-19.3936 3.24392 1 3 73.8124 0
-0.116654 19.8939 1 3 73.2125 0
-16.3461 -3.42654 1 3 72.6127 0
-6.89355 -8.66841 1 3 72.0128 0
11.3312 -2.19547 1 3 71.413 0
-18.2685 -3.97786 1 3 70.8131 0
-10.6851 21.716 1 3 70.2132 0
-8.20011 -10.1819 1 3 69.6134 0
-17.9215 10.6571 1 3 69.0135 0
-18.4426 5.00314 1 3 68.4137 0
6.24823 20.0416 1 3 67.8138 0
9.39373 -2.68675 1 3 67.214 0
-10.8618 -7.69019 1 3 66.6141 0
8.24495 19.9288 1 3 66.0143 0
-19.5084 -0.244436 1 3 65.4144 0
13.528 7.94568 1 3 64.8146 0
11.6642 2.30869 1 3 64.2147 0
-14.4016 15.1503 1 3 63.6147 0
9.122 17.935 1 3 63.0146 0
10.789 -4.11922 1 3 62.4144 0
-8.96569 -8.32638 1 3 61.8143 0
-2.2581 -10.137 1 3 61.2142 0
-15.8325 -5.38154 1 3 60.614 0
-12.2425 20.4613 1 3 60.0139 0
4.72618 -8.44102 1 3 59.4138 0
13.7124 9.93622 1 3 58.8137 0
3.29906 21.9009 1 3 58.2135 0
-22.0119 9.18279 1 3 57.6134 0
-20.4724 1.56076 1 3 57.0133 0
-0.69684 21.8146 1 3 56.4131 0
-20.3175 5.69891 1 3 55.813 0
-12.8598 -7.6027 1 3 55.2129 0
-16.2865 14.3142 1 3 54.6128 0
6.91599 -5.10731 1 3 54.0126 0
-13.6892 19.0844 1 3 53.4125 0
-7.98855 22.7915 1 3 52.8124 0
5.70636 -6.69978 1 3 52.2122 0
-20.6195 7.74964 1 3 51.6121 0
5.33355 21.8236 1 3 51.012 0
1.29944 21.9293 1 3 50.4119 0
8.85139 -4.61059 1 3 49.8117 0
-4.24545 -10.3568 1 3 49.2116 0
-2.59326 22.7181 1 3 48.6115 0
11.298 -0.196056 1 3 48.0113 0
-6.23564 -10.5561 1 3 47.4112 0
-18.2755 14.1083 1 3 46.8111 0
13.0124 0.831964 1 3 46.211 0
-17.7593 -5.91201 1 3 45.6108 0
-15.0694 -7.51637 1 3 45.0107 0
12.2693 4.21518 1 3 44.4106 0
13.0466 -1.16699 1 3 43.8105 0
-0.275091 -9.88993 1 3 43.2103 0
-9.84583 23.5306 1 3 42.6102 0
7.08946 -8.14424 1 3 42.0101 0
12.7277 -3.62628 1 3 41.4099 0
-3.06158 -11.968 1 3 40.8098 0
10.2451 -6.04378 1 3 40.2097 0
1.70663 -10.1611 1 3 39.6096 0
-5.06793 -12.1798 1 3 39.0094 0
-20.5637 -1.94123 1 3 38.4093 0
-4.5304 23.216 1 3 37.8092 0
0.202059 23.6013 1 3 37.209 0
12.5649 6.19309 1 3 36.6089 0
-22.1602 6.47555 1 3 36.0088 0
-12.5743 22.4334 1 3 35.4087 0
-15.1218 17.6886 1 3 34.8085 0
13.6176 2.73793 1 3 34.2084 0
-16.5538 16.2943 1 3 33.6083 0
-15.6139 19.628 1 3 33.0081 0
-6.36278 24.0175 1 3 32.408 0
-22.1247 11.1793 1 3 31.8079 0
-14.1606 21.028 1 3 31.2079 0
-8.21221 24.7789 1 3 30.608 0
8.30803 -6.54178 1 3 30.008 0
-1.60544 24.457 1 3 29.408 0
-21.2681 3.93947 1 3 28.808 0
14.408 11.8113 1 3 28.208 0
13.4111 14.7927 1 3 27.608 0
-3.54256 24.9544 1 3 27.008 0
14.9252 6.51578 1 3 26.408 0
-18.5433 16.0895 1 3 25.808 0
12.1835 -5.55198 1 3 25.208 0
-22.3475 2.25615 1 3 24.608 0
3.72617 -10.1732 1 3 24.0081 0
-11.7155 24.2391 1 3 23.4081 0
-21.0075 12.838 1 3 22.8081 0
-17.0513 -7.78227 1 3 22.2081 0
2.3234 23.6466 1 3 21.6081 0
-1.05131 -11.7319 1 3 21.0081 0
-10.1809 -9.91547 1 3 20.4081 0
-7.54188 -12.0706 1 3 19.8081 0
15.5742 3.14796 1 3 19.2081 0
-23.8871 9.87803 1 3 18.6081 0
-12.1288 -9.46283 1 3 18.0081 0
-17.0459 18.2329 1 3 17.4082 0
9.07392 -8.38898 1 3 16.8082 0
-20.2675 -3.91918 1 3 16.2082 0
-19.7584 -5.85248 1 3 15.6082 0
-19.0348 18.0275 1 3 15.0082 0
-21.5055 -0.15164 1 3 14.4082 0
-16.085 21.5713 1 3 13.8082 0
15.0821 13.6938 1 3 13.2082 0
16.2601 5.02658 1 3 12.6082 0
-23.111 4.71601 1 3 12.0082 0
4.38139 23.5823 1 3 11.4082 0
-14.1202 -9.27649 1 3 10.8083 0
-20.1951 14.6651 1 3 10.2083 0
14.97 1.24173 1 3 9.60827 0
11.0109 -7.89111 1 3 9.00828 0
-22.5612 -1.85026 1 3 8.40829 0
6.10782 -9.88679 1 3 7.8083 0
-2.36842 -13.8437 1 3 7.20831 0
-20.4796 16.6445 1 3 6.60832 0
18.3828 16.5261 1 3 6.00833 0
-37.6461 -57.4429 1 3 5.40834 0
-16.6141 91.3839 1 3 4.80835 0
-97.6976 -76.7438 1 3 4.20835 0
-132.921 -57.7011 1 3 3.60835 0
48.0872 154.169 1 3 3.00835 0
-36.9694 171.476 1 3 2.40834 0
65.6712 -175.365 1 3 1.80833 0
-137.821 136.493 1 3 1.20833 0
79.9846 -181.793 1 3 0.608333 0
-62.789 -189.888 1 3 0.00833333 0
