# Supplementary material for: Study of tumor growth indicates the existence of an “immunological threshold” separating states of pro- and antitumoral peritumoral inflammation
Source: PLoS One. 2018 Nov 2;13(11):e0202823. doi: 10.1371/journal.pone.0202823 (PMC6214501; doi:10.1371/journal.pone.0202823)
Supplement: S1 Data — File containing the position and radius of particles at simulated times. A detailed description file is provided alongside the data. (ZIP) [file pone.0202823.s004.zip › minimal dataset/competent/8360.csv]

0 0 1.00003 0 4547.62 0
1.18776 -3.23121 1.00006 0 4583.53 0
4.93429 -1.83034 1.00003 0 4314.1 0
-8.07082 4.40151 1.00013 0 5415.55 0
-2.55877 -4.63181 1.00006 0 4798.41 0
-14.0206 0.32782 1.00003 0 4506.68 0
-0.907983 5.23037 1.00013 0 5375.83 0
-14.9037 5.54491 1.00006 0 4723.08 0
-9.06146 -1.51572 1.00003 0 4442 0
-2.78125 4.53015 1.00013 0 5439.68 0
-1.23805 3.25793 1.00013 0 5359.75 0
-11.7101 14.1351 1.00003 0 4360.71 0
0.0819675 11.1476 1.00006 0 4750.28 0
8.12779 6.75996 1.00006 0 4783.32 0
-7.74088 6.37377 1.00013 0 5410.24 0
-8.40107 2.42896 1.00003 0 4511.22 0
-5.31486 -0.114991 1.00006 0 4874.12 0
-4.32448 5.80205 1.00013 0 5316.52 0
-2.4512 6.50237 1.00013 0 5464 0
-12.1475 1.02868 1.00003 0 4348.8 0
-3.33413 11.7192 1.00003 0 4497.12 0
-2.12104 8.4748 1.00006 0 4962.06 0
7.79787 4.78747 1.00003 0 4458.47 0
-2.34407 17.6368 1.00003 0 4365.38 0
-0.355425 -1.95902 1.00003 0 4442.81 0
-13.5834 13.4349 1.00003 0 4353.34 0
-7.41072 8.34636 1.00013 0 5315.21 0
4.05125 3.38663 1.00003 0 4424.27 0
2.838 6.63116 1.00006 0 4880.39 0
-0.685443 -3.93131 1.00006 0 4734.32 0
-3.99428 7.77435 1.00013 0 5241.84 0
3.49844 10.5762 1.00006 0 4734.63 0
-4.65458 3.82968 1.00013 0 5472.33 0
5.04163 9.30397 1.00003 0 4463.58 0
-9.61386 5.6736 1.00006 0 4862.69 0
-10.497 10.8904 1.00003 0 4434.31 0
-1.46094 12.4196 1.00003 0 4424.13 0
-0.578071 7.2029 1.00006 0 4926.19 0
-8.95394 9.61819 1.00003 0 4560.31 0
2.17814 2.68635 1.00006 0 4940.15 0
-6.19759 5.10172 1.00013 0 5415.56 0
-12.4771 -0.944489 1.00003 0 4351.23 0
-9.28405 7.64596 1.00003 0 4515.64 0
-6.42054 14.2635 1.00003 0 4498.07 0
-7.84846 -4.76028 1.00003 0 4456.88 0
-9.39147 -3.48784 1.00003 0 4450.26 0
-4.43213 -5.33217 1.00006 0 4837.13 0
8.7881 10.7048 1.00003 0 4346.2 0
0.965137 5.93072 1.00013 0 5375.84 0
-2.67409 15.6644 1.00003 0 4397.53 0
-6.52779 3.12943 1.00013 0 5368.08 0
7.13765 0.842601 1.00003 0 4315.28 0
1.95527 11.8481 1.00006 0 4850.41 0
-3.11144 2.55774 1.00013 0 5350.91 0
-3.44167 0.585223 1.00006 0 4871.71 0
-5.86753 7.07415 1.00013 0 5316.52 0
-5.53743 9.04666 1.00006 0 4883.69 0
2.61541 15.7931 1.00006 0 4748.58 0
8.45801 8.73227 1.00006 0 4739.83 0
-4.10186 -3.35968 1.00006 0 4745.29 0
5.37171 11.2766 1.00006 0 4665.8 0
-14.5736 7.51745 1.00006 0 4764.1 0
-3.6643 9.74673 1.00013 0 5241.85 0
1.51794 -1.25861 1.00006 0 4708.74 0
0.30484 1.98582 1.00006 0 5009.98 0
-12.0401 12.1627 1.00003 0 4479.86 0
-13.3605 4.27297 1.00003 0 4448.23 0
-3.00415 13.6918 1.00003 0 4539.78 0
3.16822 8.6037 1.00003 0 4496.42 0
-14.2437 9.48984 1.00003 0 4432.71 0
-1.79114 10.4473 1.00006 0 4962.07 0
-8.29364 13.5631 1.00003 0 4365.15 0
-5.2074 11.0189 1.00006 0 4944.92 0
0.635142 3.95817 1.00006 0 4940.16 0
-11.8173 3.00078 1.00003 0 4378.14 0
-0.800935 16.3648 1.00003 0 4358.51 0
7.46763 2.81491 1.00003 0 4440.06 0
-4.98468 1.85738 1.00006 0 4927.03 0
-0.248072 9.17522 1.00006 0 4926.2 0
2.50807 4.65866 1.00006 0 4923.24 0
-10.935 -2.21594 1.00003 0 4343.13 0
-7.51835 -2.78787 1.00003 0 4408.36 0
-5.97516 -4.06003 1.00003 0 4428.85 0
-16.4469 6.81714 1.00003 0 4466.11 0
-7.96356 15.5356 1.00003 0 4417.71 0
-7.08069 10.3185 1.00006 0 4883.7 0
-10.2743 1.72878 1.00006 0 4881.7 0
-15.2337 3.57257 1.00003 0 4353.58 0
1.29518 7.90317 1.00006 0 4880.4 0
-6.09033 16.2357 1.00003 0 4448.3 0
-8.73105 0.456727 1.00003 0 4467.15 0
-1.56832 1.28558 1.00006 0 4871.72 0
5.70181 13.2489 1.00003 0 4356.05 0
7.24504 11.977 1.00003 0 4369.85 0
-13.0304 6.2453 1.00003 0 4377.39 0
4.15852 14.521 1.00006 0 4850.42 0
3.72127 1.41402 1.00006 0 4837.53 0
0.493929 -7.21526 1.00003 0 4307.47 0
3.39103 -0.558258 1.00003 0 4337.17 0
-3.77164 -1.38714 1.00006 0 4798.42 0
4.38124 5.35922 1.00003 0 4390.31 0
-17.9979 8.1105 1.00003 0 4303.66 0
0.412202 13.1202 1.00006 0 4750.29 0
2.28537 13.8206 1.00006 0 4748.58 0
-1.01604 -5.90379 1.00003 0 4330.83 0
3.82856 12.5485 1.00006 0 4739.84 0
6.03183 15.2216 1.00006 0 4734.64 0
2.73057 -4.50341 1.00006 0 4734.32 0
-12.7003 8.21768 1.00006 0 4723.08 0
5.26435 0.142256 1.00006 0 4708.75 0
7.57514 13.9495 1.00006 0 4665.81 0
6.80756 -1.12996 1.00006 0 4583.54 0
-12.3704 10.1902 1.00003 0 4560.31 0
-1.89847 -0.686867 1.00003 0 4547.63 0
-7.63217 17.5093 1.00003 0 4539.79 0
-10.8272 8.91811 1.00003 0 4515.65 0
-9.94417 3.70108 1.00003 0 4511.22 0
-16.777 4.8446 1.00003 0 4506.69 0
-1.13094 14.3922 1.00003 0 4498.08 0
-4.87742 12.9912 1.00003 0 4497.13 0
1.62523 9.87555 1.00003 0 4496.43 0
-10.1668 12.8629 1.00003 0 4479.87 0
-6.85776 1.15684 1.00003 0 4467.16 0
-15.4567 12.7345 1.00003 0 4466.12 0
6.91482 10.0044 1.00003 0 4463.59 0
6.25445 6.05948 1.00003 0 4458.48 0
-5.64504 -2.08747 1.00003 0 4456.89 0
-9.72178 -5.46034 1.00003 0 4450.27 0
-9.50679 16.8078 1.00003 0 4448.31 0
-15.5638 1.60013 1.00003 0 4448.24 0
3.06113 -2.53088 1.00003 0 4442.82 0
-11.2647 -4.18838 1.00003 0 4442.01 0
5.59455 2.11456 1.00003 0 4440.07 0
-8.62365 11.5907 1.00003 0 4434.32 0
-13.9135 11.4623 1.00003 0 4432.72 0
-2.22874 -2.65929 1.00003 0 4428.86 0
5.92452 4.08713 1.00003 0 4424.27 0
0.742092 15.0927 1.00003 0 4424.14 0
-15.7866 10.7619 1.00003 0 4417.72 0
-7.18808 -0.815314 1.00003 0 4408.37 0
-4.54723 14.9636 1.00003 0 4397.54 0
4.71133 7.33142 1.00003 0 4390.32 0
-11.4871 4.97329 1.00003 0 4378.15 0
-11.157 6.94574 1.00003 0 4377.4 0
4.48863 16.4936 1.00003 0 4369.85 0
-4.21734 16.9362 1.00003 0 4365.39 0
-6.75058 12.2909 1.00003 0 4365.16 0
-9.83691 14.8352 1.00003 0 4360.72 0
-0.470907 18.3374 1.00003 0 4358.51 0
1.07239 17.0652 1.00003 0 4356.06 0
-17.1069 2.87208 1.00003 0 4353.59 0
-11.3801 16.1074 1.00003 0 4353.35 0
-12.8083 -2.91656 1.00003 0 4351.24 0
-13.6906 2.30044 1.00003 0 4348.81 0
6.58456 8.03208 1.00003 0 4346.21 0
-10.6044 -0.243494 1.00003 0 4343.14 0
1.84812 0.713744 1.00003 0 4337.18 0
-6.30556 -6.03247 1.00003 0 4330.84 0
9.01091 1.54279 1.00003 0 4315.29 0
9.34092 3.51542 1.00003 0 4314.11 0
0.85746 -5.20379 1.00003 0 4307.48 0
-16.1167 8.78947 1.00003 0 4303.67 0
8.50922 11.9372 0.137229 3 214.978 0
-17.3923 5.9593 0.0891461 3 211.379 0
-9.24373 17.9174 0.133229 3 208.38 0
6.1219 -2.15247 0.129396 3 205.38 0
-13.5704 -0.698709 0.121063 3 204.78 0
7.24647 15.1228 0.177143 3 203.581 0
1.97123 -5.32509 0.117563 3 202.981 0
-16.2212 9.82311 0.0274785 3 199.382 0
-16.5614 9.74682 0.0493121 3 198.182 0
-15.8151 11.7804 0.0188119 3 197.582 0
2.16094 16.8141 0.0910628 3 196.982 0
4.26116 -2.88419 0.146312 3 195.783 0
8.42076 12.4666 0.150478 3 194.583 0
-15.0482 0.654177 0.0745626 3 193.983 0
3.33065 16.7344 0.130063 3 193.383 0
-16.5508 9.93084 0.122397 3 192.183 0
-2.13936 -5.6946 0.142479 3 191.584 0
2.15245 -5.42418 0.0837294 3 190.984 0
-8.86028 17.9334 0.245888 3 190.384 0
-12.419 -4.01629 0.146062 3 189.784 0
-8.46641 -5.96465 0.118063 3 189.184 0
8.60835 5.6661 0.118897 3 188.584 0
-10.9573 -5.38364 0.198308 3 187.984 0
-5.02866 -6.57886 0.078896 3 187.385 0
-12.9066 14.4787 0.12773 3 186.785 0
-17.7926 5.58172 0.0698125 3 186.185 0
9.57133 8.09502 0.283219 3 185.585 0
-17.3643 3.92925 0.0675624 3 184.985 0
1.97205 -5.64414 0.195225 3 183.786 0
-9.1769 18.234 0.184726 3 183.186 0
2.24675 17.0987 0.151895 3 182.586 0
1.37662 -6.33854 0.242305 3 181.986 0
9.13295 6.57817 0.0213119 3 181.386 0
-5.47705 17.2999 0.215557 3 180.786 0
3.00838 -6.96482 0.365463 3 180.186 0
-6.46548 17.3524 0.111813 3 179.587 0
10.537 2.91532 0.323966 3 178.987 0
-12.6904 15.3134 0.418292 3 178.387 0
0.819045 18.3186 0.243805 3 177.787 0
8.69379 7.62914 0.0226452 3 177.187 0
-13.9074 -2.51894 0.168144 3 176.587 0
3.57156 -3.62992 0.208641 3 175.987 0
-17.751 6.84278 0.291468 3 175.388 0
-16.5656 1.95713 0.058729 3 174.788 0
9.24555 7.55645 0.30805 3 174.188 0
1.25204 18.218 0.134396 3 173.588 0
-10.7042 17.1563 0.246555 3 172.988 0
-10.4925 17.6852 0.320883 3 172.388 0
10.0885 2.37549 0.346797 3 171.788 0
-5.87304 17.4054 0.184309 3 171.189 0
-3.66376 -6.33688 0.204974 3 170.589 0
-13.7957 -2.04539 0.317466 3 169.989 0
7.7144 -0.26778 0.249388 3 169.389 0
-6.27384 17.7929 0.36113 3 168.789 0
-16.0024 14.143 0.511785 3 168.189 0
-1.6792 18.7206 0.211057 3 167.589 0
-5.31829 17.0166 0.0986463 3 166.99 0
-16.6226 13.4644 0.375295 3 166.39 0
-3.15031 -5.9066 0.344714 3 165.79 0
-3.61908 18.1867 0.230556 3 165.19 0
-5.33379 -6.90442 0.245138 3 164.59 0
-8.63072 18.703 0.45504 3 163.99 0
-17.3045 9.55409 0.412793 3 163.391 0
9.33917 5.08068 0.495953 3 162.791 0
9.10282 9.63825 0.0761459 3 162.191 0
-4.45048 -6.90008 0.546533 3 161.591 0
-7.80247 -6.19938 0.405043 3 160.991 0
-12.8433 16.183 0.464622 3 160.391 0
9.92194 10.3758 0.180476 3 159.791 0
0.738932 19.1517 0.458206 3 159.192 0
6.06528 16.8354 0.465789 3 158.592 0
-15.4245 0.197328 0.40846 3 157.992 0
7.93926 15.4848 0.526784 3 157.392 0
3.00439 17.0583 0.320216 3 156.792 0
8.09534 12.8487 0.183226 3 156.192 0
-5.2895 17.9939 0.49537 3 155.592 0
6.6069 -2.72986 0.59153 3 154.993 0
2.87152 -6.05299 0.555782 3 154.393 0
7.08781 16.4224 0.550533 3 153.793 0
-16.7588 11.9107 0.490454 3 153.193 0
-19.0811 6.98606 0.562448 3 152.593 0
8.45828 0.168499 0.480121 3 151.993 0
-14.0214 -1.21306 0.54245 3 151.393 0
-18.4261 4.82255 0.63661 3 150.794 0
9.89084 8.74951 0.434624 3 150.194 0
1.88185 -8.20357 0.700522 3 149.594 0
-14.7861 -1.95934 0.524951 3 148.994 0
-5.15908 -7.53818 0.365546 3 148.394 0
-2.47085 -6.55668 0.59103 3 147.794 0
9.90036 9.69014 0.505203 3 147.194 0
-1.53483 -7.53037 0.708271 3 146.595 0
-8.74039 -6.77012 0.611028 3 145.995 0
-13.3742 17.1983 0.597363 3 145.395 0
-7.53328 -7.0839 0.518702 3 144.795 0
2.04897 -6.85867 0.594863 3 144.195 0
3.69451 17.7618 0.49262 3 143.595 0
-2.48246 -8.34222 0.540367 3 142.995 0
-3.11748 19.104 0.499786 3 142.396 0
8.16771 16.5148 0.449707 3 141.796 0
-15.1051 -0.853359 0.596029 3 141.196 0
-3.3433 -7.4834 0.67419 3 140.596 0
-5.20316 18.8637 0.368546 3 139.996 0
-4.35305 18.4874 0.552366 3 139.396 0
2.51668 19.0244 0.384295 3 138.797 0
9.59443 6.19145 0.501953 3 138.197 0
-14.9648 -3.21733 0.747018 3 137.597 0
3.60691 18.956 0.697439 3 136.997 0
8.48391 -0.981312 0.665941 3 136.397 0
10.4321 0.626332 0.691689 3 135.797 0
-18.6964 3.52168 0.696189 3 135.197 0
9.07148 13.8408 0.501369 3 134.598 0
-17.0289 0.884933 0.628777 3 133.998 0
-18.2844 6.08696 0.635693 3 133.398 0
-11.2517 -6.23342 0.702355 3 132.798 0
2.51922 17.9425 0.688439 3 132.198 0
4.91965 -3.65076 0.822263 3 131.598 0
6.36728 -3.95188 0.647609 3 130.998 0
-8.28146 -8.27517 0.884758 3 130.399 0
-1.81576 19.6039 0.68344 3 129.799 0
-13.9104 -4.30113 0.766017 3 129.199 0
-14.8903 14.4122 0.631777 3 128.599 0
11.1238 12.4283 0.763767 3 127.999 0
1.63913 18.7768 0.515702 3 127.399 0
-15.9711 -1.78552 0.672857 3 126.799 0
9.95755 -0.840639 0.811014 3 126.2 0
3.63314 20.3741 0.709104 3 125.6 0
-0.560128 -8.65024 0.777016 3 125 0
7.98517 -2.33689 0.687606 3 124.4 0
9.48774 12.4915 0.866426 3 123.8 0
5.79318 -5.34992 0.830429 3 123.2 0
9.41226 -2.29144 0.740019 3 122.6 0
-15.5226 -4.79332 0.919006 3 122.001 0
-16.4534 -0.410116 0.783849 3 121.401 0
-6.34725 18.9446 0.776433 3 120.801 0
-12.3968 -7.04788 0.695939 3 120.201 0
11.3599 3.58747 0.731186 3 119.601 0
-12.6617 -5.46911 0.892591 3 119.001 0
3.43607 -8.31204 0.85826 3 118.401 0
10.5816 7.31351 0.99525 3 117.802 0
-17.6224 12.8497 0.786099 3 117.202 0
5.0359 -8.29719 0.737852 3 116.602 0
-3.25085 20.5889 0.995417 3 116.002 0
5.17343 18.1715 0.813014 3 115.402 0
-18.8658 9.75938 0.86276 3 114.802 0
-1.62287 21.1293 0.721104 3 114.203 0
-17.5472 10.6902 0.747602 3 113.603 0
-18.3639 1.52503 0.844511 3 113.003 0
4.32789 -5.02597 0.667274 3 112.403 0
-19.9041 4.54279 0.878842 3 111.803 0
-13.844 15.2855 0.734519 3 111.203 0
7.36947 -5.66184 0.775516 3 110.603 0
-6.38205 -7.95807 0.920922 3 110.004 0
10.9809 10.733 0.937255 3 109.404 0
11.7364 -0.354071 0.936838 3 108.804 0
11.3405 1.95609 0.897757 3 108.204 0
10.8283 5.30688 1 3 107.604 0
-8.18113 21.9388 0.794265 3 107.004 0
-6.40206 20.7107 1 3 106.404 0
6.88641 17.9366 0.86451 3 105.805 0
5.49267 19.9865 1 3 105.205 0
-21.8116 7.56574 0.95367 3 104.605 0
12.9256 1.04746 0.899674 3 104.005 0
-0.69359 -10.4201 1 3 103.405 0
12.9642 2.92854 0.938171 3 102.805 0
9.45139 15.7683 0.973169 3 102.205 0
-2.85152 -9.76165 0.927339 3 101.606 0
12.7738 4.8557 1 3 101.006 0
-19.9805 2.41295 1 3 100.406 0
-9.88934 -9.51541 1 3 99.806 0
11.1518 -2.2016 1 3 99.2062 0
-10.0392 18.9955 0.964753 3 98.6063 0
0.897543 -9.41663 0.862427 3 98.0065 0
-11.6929 17.9998 0.920172 3 97.4066 0
11.731 8.94734 1 3 96.8068 0
-15.7982 15.7678 1 3 96.2069 0
-14.3514 -6.31602 0.9985 3 95.607 0
12.5178 6.83923 1 3 95.0072 0
-10.1574 -7.53485 1 3 94.4073 0
4.9855 21.9198 1 3 93.8075 0
-20.4118 6.29042 0.939838 3 93.2076 0
4.34779 -6.68947 1 3 92.6078 0
-0.0861721 20.3541 1 3 92.0079 0
-8.32024 20.1503 1 3 91.4081 0
-18.9799 11.6912 1 3 90.8082 0
10.5533 14.1095 1 3 90.2084 0
-9.86888 23.0793 1 3 89.6085 0
13.7426 8.41939 1 3 89.0087 0
-4.47266 -8.7191 1 3 88.4088 0
14.5892 4.01653 1 3 87.809 0
6.72758 -9.06029 1 3 87.2091 0
8.0506 -4.02399 1 3 86.6092 0
6.61414 -10.9859 0.929422 3 86.0094 0
-19.9912 8.27525 1 3 85.4095 0
6.3016 -7.10735 1 3 84.8097 0
-8.02659 -10.1011 0.95442 3 84.2098 0
13.1679 10.3343 1 3 83.61 0
-4.77792 21.8757 1 3 83.0101 0
-13.4229 18.8773 1 3 82.4103 0
-14.9392 17.5737 1 3 81.8104 0
12.8856 12.2902 0.977335 3 81.2106 0
-11.74 -8.75781 1 3 80.6107 0
-17.6538 -5.05222 1 3 80.0109 0
-9.57089 -11.4875 1 3 79.411 0
-17.7856 -1.59472 1 3 78.8111 0
-6.5777 22.7432 1 3 78.2113 0
-6.08315 -9.90509 1 3 77.6114 0
13.0963 -1.73468 1 3 77.0116 0
14.6358 1.88813 1 3 76.4117 0
12.5485 14.2404 1 3 75.8119 0
8.79535 17.8323 1 3 75.212 0
9.14311 -5.69776 1 3 74.6122 0
-22.2045 5.53296 1 3 74.0123 0
15.3089 9.66217 1 3 73.4125 0
14.7328 11.5774 1 3 72.8126 0
11.4387 15.9032 1 3 72.2128 0
-13.6567 -8.18915 1 3 71.6129 0
1.91212 20.2684 1 3 71.0131 0
1.11724 -11.2667 1 3 70.4132 0
4.66589 -9.99567 1 3 69.8133 0
-17.4352 14.6257 1 3 69.2135 0
10.2614 -7.56859 1 3 68.6136 0
-10.0846 21.0911 1 3 68.0138 0
-15.2389 19.7153 1 3 67.4139 0
2.66552 -10.0011 1 3 66.8141 0
-2.89653 22.5526 1 3 66.2142 0
-2.30111 -11.6089 1 3 65.6144 0
-19.1574 -0.141417 1 3 65.0145 0
-11.7454 19.9648 1 3 64.4147 0
-4.37418 -10.9434 1 3 63.8147 0
10.0472 -3.91401 1 3 63.2146 0
-11.885 21.9594 1 3 62.6145 0
14.3637 6.06902 1 3 62.0143 0
-0.902002 22.6919 1 3 61.4142 0
8.26335 -7.49348 1 3 60.8141 0
12.0454 -3.98987 1 3 60.214 0
2.98574 21.9559 1 3 59.6138 0
-16.7115 -3.28598 1 3 59.0137 0
-13.5649 20.8718 1 3 58.4136 0
-4.42351 23.8429 1 3 57.8134 0
-19.2 13.6851 1 3 57.2133 0
-8.10913 24.0294 1 3 56.6132 0
11.1415 -5.77301 1 3 56.0131 0
-16.3364 -6.55353 1 3 55.4129 0
1.4401 -13.2406 1 3 54.8128 0
7.83208 19.6212 1 3 54.2127 0
-17.6306 16.6135 1 3 53.6125 0
14.001 -3.57133 1 3 53.0124 0
14.4264 13.5539 1 3 52.4123 0
-19.3966 15.6755 1 3 51.8122 0
-15.3807 21.7101 1 3 51.212 0
6.91617 21.3992 1 3 50.6119 0
-13.3415 -10.1625 1 3 50.0118 0
16.1785 5.23044 1 3 49.4116 0
-7.64288 -12.0175 1 3 48.8115 0
-21.5526 3.64237 1 3 48.2114 0
16.2909 12.8305 1 3 47.6113 0
8.7981 -9.41976 1 3 47.0111 0
14.4425 -0.10175 1 3 46.411 0
0.987985 22.042 1 3 45.8109 0
2.3708 23.8581 1 3 45.2108 0
-20.5788 10.4912 1 3 44.6106 0
16.2633 0.725582 1 3 44.0105 0
-9.81212 25.0781 1 3 43.4104 0
10.794 17.7953 1 3 42.8102 0
13.4346 16.0327 1 3 42.2101 0
15.5875 7.65085 1 3 41.61 0
-21.1542 -0.211992 1 3 41.0099 0
-11.6718 23.9479 1 3 40.4097 0
-6.22554 24.7115 1 3 39.8096 0
2.9864 -11.9744 1 3 39.2095 0
4.9796 -12.0097 1 3 38.6093 0
-11.4401 -10.7776 1 3 38.0092 0
-3.76289 -12.9695 1 3 37.4091 0
0.401632 24.2062 1 3 36.809 0
-5.69276 -12.4472 1 3 36.2088 0
-16.7533 18.4105 1 3 35.6087 0
-20.8089 12.4976 1 3 35.0086 0
-2.53042 24.5174 1 3 34.4084 0
-19.6526 -5.12917 1 3 33.8083 0
-21.8451 1.6647 1 3 33.2082 0
4.36977 23.8221 1 3 32.6081 0
17.4028 6.81142 1 3 32.0079 0
-22.2923 9.45958 1 3 31.4079 0
6.4018 23.3317 1 3 30.8079 0
9.83051 19.5481 1 3 30.208 0
-18.7195 -3.36033 1 3 29.608 0
8.91485 21.3261 1 3 29.008 0
-20.0916 -1.90713 1 3 28.408 0
16.3053 2.98942 1 3 27.808 0
-4.05674 25.8091 1 3 27.208 0
15.3128 15.3461 1 3 26.608 0
-18.7484 18.2717 1 3 26.008 0
-11.0385 -12.8449 1 3 25.408 0
-24.1664 5.91796 1 3 24.808 0
1.68794 25.7378 1 3 24.208 0
-0.921498 25.7054 1 3 23.6081 0
-0.490557 -12.4564 1 3 23.0081 0
-23.7041 8.05057 1 3 22.4081 0
-15.6421 -8.42823 1 3 21.8081 0
12.7889 17.9259 1 3 21.2081 0
-23.1252 0.127652 1 3 20.6081 0
-23.8076 2.04856 1 3 20.0081 0
-22.0903 -1.98466 1 3 19.4081 0
-18.3717 -6.91806 1 3 18.8081 0
-7.04711 -13.9255 1 3 18.2081 0
-17.1278 20.3746 1 3 17.6082 0
-15.3271 -10.4027 1 3 17.0082 0
-12.9151 -12.1259 1 3 16.4082 0
-9.09302 -13.427 1 3 15.8082 0
13.1381 -5.66499 1 3 15.2082 0
14.7509 17.5381 1 3 14.6082 0
-23.5149 4.02337 1 3 14.0082 0
17.8943 4.20346 1 3 13.4082 0
-21.0283 14.4955 1 3 12.8082 0
-0.163232 -14.4349 1 3 12.2082 0
-5.85825 26.6773 1 3 11.6082 0
3.95195 -13.7255 1 3 11.0083 0
-5.12557 -14.4333 1 3 10.4083 0
15.1831 -1.95869 1 3 9.80827 0
-2.14013 -14.1386 1 3 9.20828 0
8.49882 -11.397 1 3 8.60829 0
15.0937 -5.24614 1 3 8.0083 0
-17.6124 -8.76828 1 3 7.40831 0
2.40048 -14.9943 1 3 6.80832 0
-25.567 4.40508 1 3 6.20832 0
25.0258 -54.3088 1 3 5.60833 0
75.9147 44.4688 1 3 5.00834 0
76.0944 85.7198 1 3 4.40835 0
6.82968 136.147 1 3 3.80836 0
78.082 135.446 1 3 3.20835 0
-78.9277 -153.514 1 3 2.60834 0
-81.0661 -165.152 1 3 2.00833 0
52.0266 184.678 1 3 1.40833 0
188.601 58.4678 1 3 0.808333 0
177.654 -91.5365 1 3 0.208333 0
