# Supplementary material for: Study of tumor growth indicates the existence of an “immunological threshold” separating states of pro- and antitumoral peritumoral inflammation
Source: PLoS One. 2018 Nov 2;13(11):e0202823. doi: 10.1371/journal.pone.0202823 (PMC6214501; doi:10.1371/journal.pone.0202823)
Supplement: S1 Data — File containing the position and radius of particles at simulated times. A detailed description file is provided alongside the data. (ZIP) [file pone.0202823.s004.zip › minimal dataset/competent/18320.csv]

0 0 1.00013 0 15714.9 0
-1.63253 5.56498 1.00013 0 15782.6 0
1.05792 8.52479 1.00013 0 15697.9 0
-4.19578 7.89525 1.00013 0 15751.4 0
-1.02367 3.65993 1.00006 0 15183.7 0
-2.85052 9.37518 1.00013 0 15652.1 0
-0.896255 8.95013 1.00013 0 15808.3 0
-1.50527 10.8551 1.00006 0 15276.8 0
-5.49415 11.6776 1.00013 0 15573.1 0
-2.97795 4.08522 1.00013 0 15817.1 0
-4.93476 4.50959 1.00006 0 15171.6 0
-7.5085 6.85254 1.00003 0 14718 0
-2.11023 12.7614 1.00006 0 15238.9 0
0.330192 5.13298 1.00006 0 15253.6 0
-3.58679 5.99027 1.00013 0 15757 0
-5.54102 6.41541 1.00013 0 15706.7 0
-0.287271 7.04494 1.00013 0 15688.6 0
-6.15008 8.32039 1.00013 0 15652.1 0
-6.89153 4.94029 1.00006 0 15193.9 0
-3.45957 11.2802 1.00013 0 15573.1 0
0.903918 3.10484 1.00006 0 15327.6 0
-2.24147 7.47017 1.00003 0 14829.7 0
-2.36912 2.18015 1.00006 0 15239.7 0
0.448993 10.431 1.00006 0 15238.9 0
-4.8048 9.80029 1.00006 0 15193.9 0
2.40294 10.0048 1.00006 0 15190.4 0
2.18495e+07 -1.77318e+08 0.880539 0 14724.1 0
-3.61674 1.16133 0.607726 0 14712.3 0
-4.32338 2.60541 1.00003 0 14690.6 0
-17.4319 -4.23421 1.00003 0 14658.6 0
0.391852 4.07014 0.039062 3 223.976 0
-8.01115 5.93169 0.0483955 3 199.982 0
1.36705 5.02232 0.0409787 3 199.382 0
-5.34702 3.32277 0.248638 3 198.782 0
1.2273 7.50328 0.0355619 3 198.182 0
-0.898241 2.56315 0.102146 3 197.582 0
-7.89675 5.68024 0.227389 3 196.982 0
-4.38756 11.9403 0.122397 3 193.383 0
-1.19104 2.46515 0.203141 3 191.584 0
0.847142 7.01268 0.13223 3 190.984 0
0.728006 7.47288 0.0943129 3 190.384 0
-2.84314 13.6773 0.165061 3 189.784 0
-1.19855 12.0169 0.172893 3 189.184 0
-7.2105 3.71495 0.26472 3 187.984 0
1.43649 4.86943 0.116897 3 187.385 0
1.23257 5.74062 0.0864794 3 186.785 0
-6.22067 10.7803 0.156561 3 186.185 0
-2.87561 1.16653 0.127063 3 185.585 0
-5.07655 1.75415 0.136063 3 184.985 0
-0.863745 12.2414 0.229139 3 184.385 0
1.7682 5.17414 0.31255 3 183.186 0
-6.76943 11.3996 0.305717 3 182.586 0
-6.12182 9.64934 0.263053 3 181.986 0
-5.56021 2.77918 0.247721 3 181.386 0
-0.390136 11.2799 0.191725 3 180.786 0
-8.72588 4.39186 0.140146 3 180.186 0
0.294633 3.93482 0.0244785 3 179.587 0
-0.206005 2.94001 0.0846461 3 178.987 0
-0.871858 1.6919 0.333132 3 178.387 0
-0.627183 11.7879 0.281052 3 177.787 0
-1.23249 2.12578 0.137646 3 177.187 0
-6.07646 10.3013 0.343214 3 176.587 0
-5.63204 2.13637 0.389044 3 175.987 0
-1.3397 1.69826 0.133646 3 175.388 0
-7.90598 8.74002 0.230722 3 174.788 0
0.541927 11.7405 0.3118 3 174.188 0
-0.0639338 11.5294 0.21189 3 173.588 0
-5.04607 12.8789 0.278636 3 172.988 0
-8.4506 5.90216 0.329382 3 172.388 0
-2.27611 0.926634 0.253137 3 171.788 0
-5.26062 13.4327 0.309633 3 171.189 0
3.70726 9.90666 0.308383 3 170.589 0
0.810168 1.04489 0.321633 3 169.989 0
-2.82245 0.760087 0.281469 3 169.389 0
3.02256 11.0722 0.234056 3 168.789 0
2.25465 11.1061 0.11098 3 168.189 0
-0.362071 2.33713 0.476788 3 166.99 0
1.54505 5.86662 0.246888 3 166.39 0
1.48441 4.36343 0.384795 3 165.79 0
1.12927 7.24819 0.231056 3 165.19 0
1.07052 6.42772 0.486037 3 164.59 0
2.81881 2.29576 0.380628 3 163.99 0
-5.72614 1.06061 0.463456 3 163.391 0
3.18891 8.12976 0.392127 3 162.791 0
-7.85578 10.1191 0.228556 3 162.191 0
-6.0325 13.0974 0.512952 3 161.591 0
-0.731822 12.7849 0.329382 3 160.991 0
0.379186 1.72264 0.477705 3 160.391 0
1.46313 -0.268509 0.486621 3 159.791 0
3.07236 0.909032 0.430791 3 159.192 0
-7.53421 8.24563 0.375795 3 158.592 0
2.54309 4.45223 0.397044 3 157.992 0
-3.40343 12.584 0.299384 3 157.392 0
-0.0731504 12.2673 0.447457 3 156.792 0
-8.4454 8.07623 0.529034 3 156.192 0
1.64743 11.3086 0.481538 3 155.592 0
3.64392 9.00475 0.593529 3 154.993 0
2.28453 2.87213 0.404793 3 154.393 0
3.45672 4.41848 0.48737 3 153.793 0
-4.26201 12.6059 0.54295 3 153.193 0
-5.08322 -0.027909 0.696855 3 152.593 0
2.50961 1.55254 0.423625 3 151.993 0
-1.39574 1.07444 0.472955 3 151.393 0
2.45194 8.47375 0.387378 3 150.794 0
-3.49763 13.4154 0.530367 3 150.194 0
2.19557 3.70604 0.426708 3 149.594 0
-3.70904 14.5726 0.637276 3 148.994 0
-4.49299 13.6052 0.471788 3 148.394 0
-7.35697 9.41671 0.63086 3 147.794 0
-8.43774 5.01711 0.548199 3 147.194 0
1.50382 1.64311 0.58278 3 146.595 0
1.26371 12.3587 0.63686 3 145.995 0
-8.84432 12.5986 0.660608 3 145.395 0
-4.74501 1.1403 0.513619 3 144.795 0
4.5619 8.75384 0.358213 3 144.195 0
-0.87824 13.836 0.62961 3 143.595 0
-7.16058 10.6105 0.557782 3 142.995 0
2.3905 12.2911 0.49087 3 142.396 0
-1.32658 0.253908 0.35013 3 141.796 0
-7.77074 2.59577 0.631443 3 141.196 0
3.74904 10.7541 0.540117 3 140.596 0
2.92303 5.49606 0.713687 3 139.996 0
-1.6028 -3.00974 0.523285 3 139.396 0
3.77479 1.79369 0.698022 3 138.797 0
0.355024 13.3008 0.670524 3 138.197 0
-3.69309 -0.109583 0.661608 3 137.597 0
3.17013 3.35926 0.604695 3 136.997 0
3.36253 11.817 0.584697 3 136.397 0
-6.83877 13.9565 0.661275 3 135.797 0
4.11771 7.98277 0.532284 3 135.197 0
1.95646 0.622823 0.522535 3 134.598 0
-9.35222 5.7094 0.59153 3 133.998 0
0.90152 14.5999 0.733269 3 133.398 0
-8.13998 3.84278 0.662524 3 132.798 0
-2.32204 -0.0880118 0.701688 3 132.198 0
-7.29999 12.4721 0.881009 3 131.598 0
-2.14152 14.5752 0.81243 3 130.998 0
4.75488 11.4898 0.705605 3 130.399 0
-9.22733 7.02275 0.726936 3 129.799 0
-10.4901 6.2237 0.651109 3 129.199 0
-9.55792 4.43955 0.691772 3 128.599 0
-3.87066 -1.55144 0.780599 3 127.999 0
-6.41825 3.18192 0.689939 3 127.399 0
-5.39861 14.7733 0.987501 3 126.799 0
-6.68759 1.77003 0.728353 3 126.2 0
-10.9487 4.88736 0.757268 3 125.6 0
-8.08164 1.22213 0.76585 3 125 0
-8.71516 9.5821 0.72452 3 124.4 0
5.5179 14.5209 0.866593 3 123.8 0
-8.33741 14.0079 0.829012 3 123.2 0
-2.16127 16.2556 0.860343 3 122.6 0
4.87178 9.92158 0.848678 3 122.001 0
-2.19034 -1.68978 0.90384 3 121.401 0
-11.1732 7.47215 0.763517 3 120.801 0
5.08469 1.63423 0.588863 3 120.201 0
-11.9398 6.10673 0.794265 3 119.601 0
4.43209 0.415094 0.785266 3 119.001 0
2.36035 7.06672 0.95367 3 118.401 0
-9.14256 2.92719 0.687106 3 117.802 0
4.61314 4.89799 0.7651 3 117.202 0
4.18873 6.53082 0.921172 3 116.602 0
6.45388 10.8055 0.956003 3 116.002 0
-2.90506 -3.20681 0.756601 3 115.402 0
-0.484755 -1.73573 0.803098 3 114.802 0
1.32353 -1.74833 1 3 114.203 0
-8.45573 11.1158 0.82168 3 113.603 0
-0.272232 -3.38347 0.857594 3 113.003 0
-4.56782 -3.18559 0.898174 3 112.403 0
-1.77078 -4.2402 0.711604 3 111.803 0
-1.32959 17.5901 0.705355 3 111.203 0
1.56058 -3.71195 0.971419 3 110.603 0
-10.181 10.3999 0.95167 3 110.004 0
4.96563 -3.27652 0.946837 3 109.404 0
-5.64578 -1.61773 0.987834 3 108.804 0
-11.6113 9.13445 0.955003 3 108.204 0
-7.16352 15.5173 0.927589 3 107.604 0
2.23457 13.662 0.888841 3 107.004 0
-9.88602 8.48608 0.871843 3 106.404 0
4.74521 3.15804 0.971752 3 105.805 0
5.65385 7.94716 1 3 105.205 0
7.12444 9.1039 0.869843 3 104.605 0
2.92524 -0.551157 1 3 104.005 0
-10.1424 14.2942 0.994667 3 103.405 0
-6.7706 0.0402845 0.991917 3 102.805 0
-0.578379 15.3816 0.937255 3 102.205 0
3.72583 15.0472 1 3 101.606 0
0.304908 17.1057 1 3 101.006 0
1.81544 -5.61156 0.939588 3 100.406 0
-10.8218 3.13188 1 3 99.806 0
-0.210308 -5.17103 0.930838 3 99.2062 0
-9.8207 1.4002 0.974085 3 98.6063 0
-12.0204 11.0369 0.991917 3 98.0065 0
-9.04372 15.9615 1 3 97.4066 0
-5.33964 -5.06271 1 3 96.8068 0
6.80983 -3.91495 1 3 96.2069 0
-6.49166 -3.42789 1 3 95.607 0
-5.82825 16.746 0.879675 3 95.0072 0
4.08378 13.1497 0.930838 3 94.4073 0
8.95329 8.67664 1 3 93.8075 0
-8.77157 -0.274643 0.881675 3 93.2076 0
-13.3734 5.02732 1 3 92.6078 0
3.16101 -2.53691 1 3 92.0079 0
1.9559 15.9769 1 3 91.4081 0
-12.9276 7.68804 1 3 90.8082 0
-4.02379 16.2113 1 3 90.2084 0
-6.77808 19.2369 1 3 89.6085 0
-3.00085 17.9292 1 3 89.0087 0
7.38595 14.4651 1 3 88.4088 0
0.458289 19.0995 1 3 87.809 0
-10.4847 12.3288 1 3 87.2091 0
-14.5251 6.5928 0.936755 3 86.6092 0
6.51851 4.02086 1 3 86.0094 0
-10.9246 16.6398 1 3 85.4095 0
-14.8213 3.09647 1 3 84.8097 0
4.76294 -1.34007 1 3 84.2098 0
6.18574 0.0728783 1 3 83.61 0
5.96258 12.7017 1 3 83.0101 0
6.0232 5.95853 1 3 82.4103 0
6.62428 2.02471 1 3 81.8104 0
-12.8218 3.1069 1 3 81.2106 0
7.18509 -5.87946 1 3 80.6107 0
-12.3683 12.9987 1 3 80.0109 0
-7.59034 17.4093 1 3 79.411 0
8.57139 -2.56143 1 3 78.8111 0
-11.7997 1.38752 1 3 78.2113 0
-13.4905 9.68073 1 3 77.6114 0
3.87976 17.0413 1 3 77.0116 0
-4.94277 18.4051 1 3 76.4117 0
8.02947 5.33122 1 3 75.8119 0
9.34651 13.9859 1 3 75.212 0
-3.34508 -4.91618 1 3 74.6122 0
6.67718 -1.91947 1 3 74.0123 0
-10.7792 -0.330814 1 3 73.4125 0
-7.63275 -1.7787 1 3 72.8126 0
-15.8 1.35229 1 3 72.2128 0
-15.5703 4.95075 1 3 71.6129 0
7.53356 7.2681 1 3 71.0131 0
10.3791 10.0792 1 3 70.4132 0
-1.53263 19.2872 1 3 69.8133 0
10.8791 8.13725 1 3 69.2135 0
5.76428 16.3715 1 3 68.6136 0
5.2962 -5.22209 1 3 68.0138 0
-16.8018 3.37486 1 3 67.4139 0
0.448259 -6.9899 1 3 66.8141 0
8.41247 10.6013 1 3 66.2142 0
-9.49048 18.0334 1 3 65.6144 0
-12.0211 14.9675 1 3 65.0145 0
-13.8 1.36287 1 3 64.4147 0
8.1802 -0.600147 1 3 63.8147 0
3.42409 -4.51959 1 3 63.2146 0
-15.0736 8.45818 1 3 62.6145 0
-16.7785 -0.391965 1 3 62.0143 0
-3.44287 19.8794 1 3 61.4142 0
-9.62409 -1.96193 1 3 60.8141 0
-8.48304 -3.60454 1 3 60.214 0
-1.83039 -6.22215 1 3 59.6138 0
7.95654 12.5482 1 3 59.0137 0
-5.31024 20.5953 1 3 58.4136 0
9.4594 6.72903 1 3 57.8134 0
8.40858 3.36827 1 3 57.2133 0
-12.8034 17.3247 1 3 56.6132 0
-12.7791 -0.356394 1 3 56.0131 0
-11.632 -2.13894 1 3 55.4129 0
-13.9001 15.6521 1 3 54.8128 0
-16.423 6.98064 1 3 54.2127 0
2.10911 17.971 1 3 53.6125 0
11.8099 11.4775 1 3 53.0124 0
8.51449 1.37108 1 3 52.4123 0
-1.19058 -8.13496 1 3 51.8122 0
-4.20141 -6.72343 1 3 51.212 0
12.3049 9.53976 1 3 50.6119 0
5.70851 18.3706 1 3 50.0118 0
-13.8968 11.7096 1 3 49.4116 0
-7.33478 -5.24143 1 3 48.8115 0
9.88413 12.0166 1 3 48.2114 0
-17.536 5.31876 1 3 47.6113 0
11.2745 13.4542 1 3 47.0111 0
-10.4764 -3.77129 1 3 46.411 0
10.1914 2.46182 1 3 45.8109 0
-14.8002 17.4377 1 3 45.2108 0
-14.7785 -0.381228 1 3 44.6106 0
-15.4299 10.4251 1 3 44.0105 0
-9.33438 -5.41341 1 3 43.4104 0
9.92019 4.68026 1 3 42.8102 0
-14.2472 13.6829 1 3 42.2101 0
-17.6027 13.2106 1 3 41.61 0
-16.9562 9.13301 1 3 41.0099 0
8.70388 -4.5569 1 3 40.4097 0
0.62715 -8.98178 1 3 39.8096 0
-15.7795 14.9682 1 3 39.2095 0
2.26346 -7.82938 1 3 38.6093 0
0.175801 21.0794 1 3 38.0092 0
-15.777 12.3947 1 3 37.4091 0
-13.6319 -2.16519 1 3 36.809 0
-3.16752 -8.43546 1 3 36.2088 0
10.0549 0.0962987 1 3 35.6087 0
-1.81529 21.2671 1 3 35.0086 0
-12.4808 -3.94983 1 3 34.4084 0
8.77622 15.9028 1 3 33.8083 0
-6.19496 -6.8841 1 3 33.2082 0
3.75073 -6.49236 1 3 32.6081 0
-8.72195 19.8796 1 3 32.0079 0
5.62313 -7.19514 1 3 31.4079 0
-11.3692 18.7185 1 3 30.8079 0
-14.4806 -3.97616 1 3 30.208 0
-18.3887 7.34923 1 3 29.608 0
-8.18793 -7.05177 1 3 29.008 0
3.82412 19.0402 1 3 28.408 0
-11.327 -5.58335 1 3 27.808 0
2.16013 20.1497 1 3 27.208 0
-17.7655 15.2041 1 3 26.608 0
-7.21744 21.197 1 3 26.008 0
7.46931 17.4167 1 3 25.408 0
-5.16089 -8.59602 1 3 24.808 0
-10.1803 -7.22571 1 3 24.208 0
11.3505 6.07815 1 3 23.6081 0
-7.15383 -8.76359 1 3 23.0081 0
-17.3091 11.1095 1 3 22.4081 0
3.95287 21.0361 1 3 21.8081 0
-3.73057 21.8584 1 3 21.2081 0
-12.173 -7.39556 1 3 20.6081 0
-13.3267 -5.76188 1 3 20.0081 0
-13.2934 19.2637 1 3 19.4081 0
12.7702 7.48682 1 3 18.8081 0
-4.02515 -10.2421 1 3 18.2081 0
11.702 3.77241 1 3 17.6082 0
13.7761 11.1166 1 3 17.0082 0
-15.4594 19.3259 1 3 16.4082 0
11.7412 1.20144 1 3 15.8082 0
-19.4372 14.0067 1 3 15.2082 0
0.659338 23.02 1 3 14.6082 0
34.8453 -12.4165 1 3 14.0082 0
49.658 -21.3447 1 3 13.4082 0
56.5884 30.8545 1 3 12.8082 0
71.4808 -42.9407 1 3 12.2082 0
3.08917 87.3442 1 3 11.6082 0
101.419 27.7856 1 3 11.0083 0
75.2141 85.7306 1 3 10.4083 0
-120.962 -32.0527 1 3 9.80827 0
-133.659 -11.9548 1 3 9.20828 0
-112.249 -90.6471 1 3 8.60829 0
-63.6961 135.441 1 3 8.0083 0
-157.486 -17.2365 1 3 7.40831 0
99.9388 -133.494 1 3 6.80832 0
-32.801 -169.176 1 3 6.20832 0
-111.523 -137.74 1 3 5.60833 0
-165.551 -74.7033 1 3 5.00834 0
42.0812 180.575 1 3 4.40835 0
131.888 -136.515 1 3 3.80836 0
-170.919 -88.6997 1 3 3.20835 0
-86.2866 -175.097 1 3 2.60834 0
-128.28 149.513 1 3 2.00833 0
19.3126 197.6 1 3 1.40833 0
125.097 155.449 1 3 0.808333 0
-162.153 117.025 1 3 0.208333 0
