# Supplementary material for: Study of tumor growth indicates the existence of an “immunological threshold” separating states of pro- and antitumoral peritumoral inflammation
Source: PLoS One. 2018 Nov 2;13(11):e0202823. doi: 10.1371/journal.pone.0202823 (PMC6214501; doi:10.1371/journal.pone.0202823)
Supplement: S1 Data — File containing the position and radius of particles at simulated times. A detailed description file is provided alongside the data. (ZIP) [file pone.0202823.s004.zip › minimal dataset/competent/20480.csv]

-3.22229 3.56776 1.00013 0 17874.4 0
-7.10547 3.43308 1.00013 0 17846.7 0
-6.64634 5.37966 1.00013 0 17758.4 0
-2.76072 5.51369 1.00013 0 17897.2 0
-5.14742 3.02576 1.00013 0 17905.1 0
-5.03867 1.02873 1.00013 0 17851.7 0
-6.99671 1.43614 1.00013 0 17806.9 0
-4.68826 4.9723 1.00003 0 17027.4 0
2.18495e+07 -1.77318e+08 0.880539 0 16933.5 0
-11.2697 -0.932342 1.00003 0 16875.3 0
-5.83585 6.12319 0.0994797 3 215.578 0
-2.83162 4.50264 0.0102286 3 212.578 0
-7.55498 2.41249 0.114313 3 208.979 0
-4.84541 5.98852 0.0263119 3 204.78 0
-3.80273 5.50151 0.0255619 3 202.381 0
-2.74996 4.4788 0.0256452 3 201.181 0
-5.10701 6.00285 0.111063 3 198.182 0
-3.98201 2.79257 0.0743959 3 195.183 0
-4.90555 -0.00885346 0.0438954 3 194.583 0
-3.37747 1.04541 0.0842294 3 193.383 0
-8.57148 0.0139797 0.0667291 3 192.183 0
-7.67716 0.41313 0.21939 3 191.584 0
-2.11768 6.55044 0.21964 3 190.984 0
-6.16724 0.436073 0.241472 3 190.384 0
-5.88508 0.233574 0.0477288 3 189.784 0
-9.61055 -0.366289 0.229556 3 189.184 0
-9.98145 -0.683291 0.103646 3 188.584 0
-8.17298 2.69496 0.274886 3 187.984 0
-3.57264 1.60463 0.0487288 3 187.385 0
-3.82275 5.58555 0.0566456 3 186.785 0
-5.50637 5.94851 0.271636 3 186.185 0
-2.43818 2.54771 0.285468 3 185.585 0
-2.17645 2.96566 0.206724 3 184.985 0
-7.81953 2.4501 0.151811 3 184.385 0
-3.94259 6.18378 0.358713 3 183.786 0
-8.9887 -0.626503 0.153145 3 183.186 0
-7.46717 4.54599 0.167727 3 182.586 0
-4.99746 6.46784 0.323216 3 181.986 0
-4.52587 6.18685 0.225306 3 181.386 0
-3.3784 6.70098 0.337715 3 180.786 0
-5.51564 0.119009 0.0263952 3 180.186 0
-7.4677 -0.661539 0.180643 3 179.587 0
-8.14414 2.09404 0.322382 3 178.987 0
-7.9997 0.853389 0.159644 3 178.387 0
-3.87367 1.50763 0.258137 3 177.787 0
-2.89569 2.43038 0.183309 3 177.187 0
-8.36239 1.25064 0.376878 3 176.587 0
-8.39209 0.64546 0.227389 3 175.987 0
-12.5637 -0.824039 0.293801 3 175.388 0
-1.85051 3.03328 0.12573 3 174.788 0
-3.42541 1.3575 0.202474 3 174.188 0
-4.26259 2.08748 0.284552 3 173.588 0
-1.20557 3.21347 0.197475 3 172.988 0
-0.103818 -1.74636 0.353047 3 172.388 0
-7.40702 -0.119542 0.363879 3 171.788 0
-3.75723 0.975894 0.280552 3 171.189 0
-8.64835 0.279214 0.209057 3 170.589 0
-9.20944 3.84038 0.310467 3 169.989 0
-8.57625 3.07904 0.279386 3 169.389 0
-2.21103 4.35612 0.270886 3 168.789 0
-1.34507 5.31061 0.423708 3 168.189 0
-3.94543 7.55853 0.334965 3 167.589 0
-2.90352 6.83443 0.128646 3 166.99 0
-8.13657 0.206483 0.280385 3 166.39 0
-10.7176 -2.31665 0.489787 3 165.79 0
-2.06577 7.33378 0.417209 3 165.19 0
-2.54057 6.73676 0.241888 3 164.59 0
-9.01475 -0.131426 0.342214 3 163.99 0
-10.2748 0.133735 0.456789 3 163.391 0
-1.37984 7.74426 0.375212 3 162.791 0
-3.47922 2.12155 0.469122 3 162.191 0
-6.18956 -0.0524543 0.223306 3 161.591 0
-2.11823 -0.111122 0.349964 3 160.991 0
-4.02751 6.87441 0.333715 3 160.391 0
-5.71827 6.64329 0.418459 3 159.791 0
-4.63497 7.28298 0.397794 3 159.192 0
-8.47487 3.78517 0.413126 3 158.592 0
-5.19208 7.00781 0.22164 3 157.992 0
2.99375 -2.77017 0.642859 3 157.392 0
-0.87998 4.73226 0.317383 3 156.792 0
-1.56606 4.5146 0.386794 3 156.192 0
-3.03545 7.54741 0.575114 3 155.592 0
0.466174 -2.35512 0.480371 3 154.993 0
-7.43451 -1.515 0.459706 3 154.393 0
-4.48625 8.0923 0.424708 3 153.793 0
-0.402025 2.8562 0.504286 3 153.193 0
-1.74244 3.63012 0.480621 3 152.593 0
-0.73002 3.8683 0.559115 3 151.993 0
-8.92677 1.94362 0.472705 3 151.393 0
-6.72948 0.124494 0.337215 3 150.794 0
2.46551 -5.07354 0.422875 3 150.194 0
1.29957 -0.377278 0.526868 3 149.594 0
-4.23499 -0.197521 0.465205 3 148.994 0
0.515539 2.30867 0.563782 3 148.394 0
-8.24226 -0.661056 0.593613 3 147.794 0
-10.0969 3.82337 0.418459 3 147.194 0
-0.435777 5.81075 0.614278 3 146.595 0
-8.25848 4.86504 0.685356 3 145.995 0
-8.09727 -2.26193 0.537784 3 145.395 0
-2.41322 1.49618 0.762517 3 144.795 0
1.45987 2.7758 0.488954 3 144.195 0
-9.54582 4.69454 0.606195 3 143.595 0
-5.5544 7.8311 0.672107 3 142.995 0
-12.5682 0.214615 0.732519 3 142.396 0
-9.36548 0.850884 0.699855 3 141.796 0
-8.83111 5.84901 0.451206 3 141.196 0
-5.38757 -0.740503 0.801681 3 140.596 0
-6.74368 -0.769916 0.551699 3 139.996 0
0.0481584 -0.666072 0.734519 3 139.396 0
-6.49253 -2.33023 0.780683 3 138.797 0
-12.6435 -2.08154 0.790599 3 138.197 0
-1.43469 2.44156 0.596863 3 137.597 0
-13.5978 -0.930885 0.698855 3 136.997 0
-0.479447 1.80263 0.551782 3 136.397 0
-2.08936 8.19517 0.416042 3 135.797 0
-1.23304 6.73746 0.606362 3 135.197 0
-11.3431 6.19609 0.676857 3 134.598 0
-4.95498 9.19424 0.772183 3 133.998 0
0.500684 3.39145 0.504869 3 133.398 0
-3.8427 -1.22619 0.63361 3 132.798 0
-3.1297 0.204965 0.708771 3 132.198 0
-9.49894 2.92072 0.649442 3 131.598 0
0.248918 4.67764 0.706688 3 130.998 0
-1.25504 -0.890986 0.586197 3 130.399 0
-6.74728 7.07386 0.696939 3 129.799 0
-10.0706 1.84242 0.515785 3 129.199 0
-0.0623175 6.95568 0.58378 3 128.599 0
1.92187 1.70695 0.674607 3 127.999 0
-5.978 10.3397 0.750268 3 127.399 0
2.92079 2.75263 0.7716 3 126.799 0
-0.408806 8.18063 0.684523 3 126.2 0
-13.3081 -3.62164 0.72127 3 125.6 0
3.59442 4.08927 0.704271 3 125 0
-2.52276 -1.0712 0.691856 3 124.4 0
-3.78873 10.5072 0.527951 3 123.8 0
-1.10569 0.542972 0.854677 3 123.2 0
-11.1774 0.993393 0.786932 3 122.6 0
-12.6121 1.84299 0.874592 3 122.001 0
-4.80859 11.4236 0.842928 3 121.401 0
-2.51036 -2.50316 0.734519 3 120.801 0
-11.106 2.88589 0.94742 3 120.201 0
-9.98466 5.91963 0.694939 3 119.601 0
-1.08239 -2.19362 0.721853 3 119.001 0
-1.93758 -3.87153 0.744269 3 118.401 0
3.2624 -4.1703 0.782432 3 117.802 0
-6.96591 8.7543 0.997084 3 117.202 0
-4.86134 -2.30215 0.846594 3 116.602 0
-0.795702 -5.46403 0.874176 3 116.002 0
1.00582 7.77902 0.7646 3 115.402 0
-8.4391 7.24704 1 3 114.802 0
1.65404 -3.46919 0.86576 3 114.203 0
-9.57872 -3.57936 1 3 113.603 0
-14.3263 2.60759 1 3 113.003 0
3.80595 1.47859 0.758518 3 112.403 0
-10.2867 7.44362 0.857427 3 111.803 0
-9.44756 -1.63211 0.95167 3 111.203 0
1.66845 -1.72973 0.873592 3 110.603 0
-7.60468 -3.69589 0.976252 3 110.004 0
0.608553 0.858077 0.888258 3 109.404 0
-0.201469 -3.67933 1 3 108.804 0
-11.5886 -3.52724 1 3 108.204 0
-12.1288 7.69575 1 3 107.604 0
-10.9946 4.70838 0.838845 3 107.004 0
6.39342 3.74215 0.770183 3 106.404 0
-1.31427 9.51418 0.923006 3 105.805 0
4.48284 -3.04964 0.869176 3 105.205 0
-3.18793 9.10896 0.993001 3 104.605 0
2.628 0.250687 0.941421 3 104.005 0
1.20625 6.05202 0.967086 3 103.405 0
-5.23706 13.7523 1 3 102.805 0
-14.3174 0.608028 1 3 102.205 0
-13.0223 5.95464 0.956003 3 101.606 0
-5.59868 -3.87235 0.885508 3 101.006 0
-3.7159 -3.75293 1 3 100.406 0
-2.39254 11.0836 0.982001 3 99.806 0
-15.5887 -0.966664 1 3 99.2062 0
-6.66643 -5.4414 1 3 98.6063 0
1.05467 -5.22759 0.986168 3 98.0065 0
-8.90917 9.08635 0.898341 3 97.4066 0
-10.8606 9.2422 1 3 96.8068 0
4.82856 2.90951 1 3 96.2069 0
2.77272 7.71524 1 3 95.607 0
-12.6989 4.01607 1 3 95.0072 0
1.88955 4.20146 1 3 94.4073 0
-14.3047 -2.35444 0.889758 3 93.8075 0
-2.66966 -5.45716 1 3 93.2076 0
-8.66361 -5.37067 1 3 92.6078 0
3.76896 -1.32016 1 3 92.0079 0
-4.66792 -5.51251 1 3 91.4081 0
-14.6081 -4.76498 1 3 90.8082 0
0.631128 9.50606 1 3 90.2084 0
-12.8692 9.55369 1 3 89.6085 0
-3.51498 12.7362 1 3 89.0087 0
-7.7106 10.6104 1 3 88.4088 0
-6.48495 12.1902 1 3 87.809 0
2.62083 9.70829 1 3 87.2091 0
-16.3045 2.90265 1 3 86.6092 0
-13.6534 11.4253 1 3 86.0094 0
-3.7287 -7.21505 0.943421 3 85.4095 0
-12.6596 -5.21624 1 3 84.8097 0
5.0492 0.215946 1 3 84.2098 0
5.08401 4.93607 1 3 83.61 0
4.91278 -4.87021 1 3 83.0101 0
-11.6723 11.1542 1 3 82.4103 0
-4.35854 15.5488 1 3 81.8104 0
9.81292 3.76869 1 3 81.2106 0
-13.722 -6.91078 1 3 80.6107 0
-5.72832 -7.20779 1 3 80.0109 0
-9.6919 10.875 1 3 79.411 0
-8.46602 12.462 1 3 78.8111 0
-10.6623 -5.2993 1 3 78.2113 0
3.15283 5.75181 1 3 77.6114 0
-14.1079 7.98361 1 3 77.0116 0
-9.72513 -7.06572 1 3 76.4117 0
-1.78558 -7.25095 1 3 75.8119 0
5.73928 -1.66106 1 3 75.212 0
4.4429 8.88356 1 3 74.6122 0
-7.72647 -7.13709 1 3 74.0123 0
-15.9537 -3.28552 1 3 73.4125 0
7.7695 -2.07762 1 3 72.8126 0
0.204424 -7.05196 1 3 72.2128 0
-2.63342 14.5384 1 3 71.6129 0
-7.23968 14.0422 1 3 71.0131 0
2.19459 -6.85669 1 3 70.4132 0
-14.6158 4.58558 1 3 69.8133 0
-11.7238 -6.99352 1 3 69.2135 0
-15.714 -6.73402 1 3 68.6136 0
-18.087 1.99642 1 3 68.0138 0
-10.4466 12.7344 1 3 67.4139 0
-10.7866 -8.76031 1 3 66.8141 0
-14.8684 9.83682 1 3 66.2142 0
-15.3735 6.43612 1 3 65.6144 0
-0.667266 -8.90844 1 3 65.0145 0
-0.409519 11.2138 1 3 64.4147 0
-12.7852 -8.68831 1 3 63.8147 0
-4.78342 -8.9697 1 3 63.2146 0
-16.2952 0.903776 1 3 62.6145 0
-2.78363 -8.98341 1 3 62.0143 0
-19.1659 5.82086 1 3 61.4142 0
1.5803 11.4151 1 3 60.8141 0
-16.624 4.87697 1 3 60.214 0
-1.5201 12.8769 1 3 59.6138 0
-12.4277 13.0057 1 3 59.0137 0
-17.3831 6.72678 1 3 58.4136 0
-8.78754 -8.83206 1 3 57.8134 0
-9.22095 14.3142 1 3 57.2133 0
-18.4068 3.97062 1 3 56.6132 0
0.468878 13.0778 1 3 56.0131 0
-6.33779 15.8337 1 3 55.4129 0
-17.3707 -1.87408 1 3 54.8128 0
4.78094 6.91298 1 3 54.2127 0
-0.643591 14.739 1 3 53.6125 0
-19.8971 0.826391 1 3 53.0124 0
6.4082 1.68345 1 3 52.4123 0
-5.10157 17.4057 1 3 51.8122 0
-16.1315 8.28682 1 3 51.212 0
-15.6348 11.6963 1 3 50.6119 0
-18.0773 -0.00338507 1 3 50.0118 0
-6.78832 -8.90337 1 3 49.4116 0
6.41064 -3.54499 1 3 48.8115 0
-14.4093 13.2767 1 3 48.2114 0
-2.62073 16.5386 1 3 47.6113 0
-1.7072 -10.669 1 3 47.0111 0
-8.31995 16.0992 1 3 46.411 0
1.35202 14.8718 1 3 45.8109 0
7.09782 -0.193865 1 3 45.2108 0
3.57952 11.4635 1 3 44.6106 0
8.0919 4.82735 1 3 44.0105 0
-12.2828 16.6426 1 3 43.4104 0
-16.8882 10.1378 1 3 42.8102 0
4.19071 -6.73467 1 3 42.2101 0
-3.79542 -10.7086 1 3 41.61 0
6.65698 6.22013 1 3 41.0099 0
-11.2023 14.5862 1 3 40.4097 0
-7.84967 -10.5985 1 3 39.8096 0
1.3228 -8.70988 1 3 39.2095 0
-0.63082 16.739 1 3 38.6093 0
8.04804 2.82786 1 3 38.0092 0
-5.84306 -10.6658 1 3 37.4091 0
0.292631 -10.6631 1 3 36.809 0
3.31468 -8.53107 1 3 36.2088 0
-13.1839 14.8572 1 3 35.6087 0
-6.9044 -12.361 1 3 35.0086 0
-17.6441 11.9894 1 3 34.4084 0
8.73819 0.950354 1 3 33.8083 0
-9.84923 -10.527 1 3 33.2082 0
-4.8547 -12.4046 1 3 32.6081 0
2.46469 13.2088 1 3 32.0079 0
-2.71122 -12.3956 1 3 31.4079 0
-7.09874 17.6831 1 3 30.8079 0
-10.3012 16.3718 1 3 30.208 0
-11.8482 -10.4552 1 3 29.608 0
-16.8373 -5.07935 1 3 29.008 0
6.31882 8.19132 1 3 28.408 0
-16.3908 13.5478 1 3 27.808 0
8.196 7.50129 1 3 27.208 0
-18.1399 8.57796 1 3 26.608 0
-20.0434 2.82099 1 3 26.008 0
-14.7835 -8.60575 1 3 25.408 0
8.32644 -4.11839 1 3 24.808 0
-5.86256 19.2552 1 3 24.208 0
-15.1654 15.1284 1 3 23.6081 0
-18.2545 -3.6682 1 3 23.0081 0
-17.8968 -6.77565 1 3 22.4081 0
4.46402 13.2571 1 3 21.8081 0
9.62927 6.10642 1 3 21.2081 0
-8.91129 -12.2935 1 3 20.6081 0
5.40156 10.6388 1 3 20.0081 0
-16.7759 -8.43204 1 3 19.4081 0
6.44943 -6.15042 1 3 18.8081 0
-18.8959 10.4295 1 3 18.2081 0
-13.8552 -10.378 1 3 17.6082 0
7.27783 9.94631 1 3 17.0082 0
5.71286 -8.03105 1 3 16.4082 0
6.41103 12.7981 1 3 15.8082 0
9.62682 -5.78197 1 3 15.2082 0
14.4229 -10.2519 1 3 14.6082 0
0.61452 -34.3277 1 3 14.0082 0
-22.3335 34.9215 1 3 13.4082 0
32.0846 56.1646 1 3 12.8082 0
-54.0358 50.0167 1 3 12.2082 0
-19.5992 -91.2152 1 3 11.6082 0
-79.7363 -65.0491 1 3 11.0083 0
14.5357 -116.198 1 3 10.4083 0
-47.7572 -116.555 1 3 9.80827 0
30.1537 131.101 1 3 9.20828 0
76.3108 -123.64 1 3 8.60829 0
116.134 -99.835 1 3 8.0083 0
-62.2883 -146.373 1 3 7.40831 0
82.8287 -144.357 1 3 6.80832 0
-109.803 -131.52 1 3 6.20832 0
163.823 -68.4487 1 3 5.60833 0
64.6715 -170.18 1 3 5.00834 0
146.17 -115.415 1 3 4.40835 0
187.873 -26.6759 1 3 3.80836 0
-55.0193 -184.577 1 3 3.20835 0
84.8763 175.662 1 3 2.60834 0
-196.359 16.1556 1 3 2.00833 0
-189.388 -59.6397 1 3 1.40833 0
-131.046 150.459 1 3 0.808333 0
-139.844 -142.942 1 3 0.208333 0
