# Supplementary material for: Study of tumor growth indicates the existence of an “immunological threshold” separating states of pro- and antitumoral peritumoral inflammation
Source: PLoS One. 2018 Nov 2;13(11):e0202823. doi: 10.1371/journal.pone.0202823 (PMC6214501; doi:10.1371/journal.pone.0202823)
Supplement: S1 Data — File containing the position and radius of particles at simulated times. A detailed description file is provided alongside the data. (ZIP) [file pone.0202823.s004.zip › minimal dataset/competent/20520.csv]

-3.60218 3.82236 1.00013 0 17911.9 0
-7.54993 3.18799 1.00013 0 17884.2 0
-6.89139 5.07648 1.00013 0 17795.9 0
-3.02844 6.07796 1.00013 0 17934.8 0
-5.58455 3.55736 1.00013 0 17942.6 0
-5.00099 1.64439 1.00013 0 17889.2 0
-7.11669 1.23557 1.00013 0 17844.4 0
-4.92575 5.44563 1.00003 0 17064.9 0
2.18495e+07 -1.77318e+08 0.880539 0 16971 0
-10.0096 1.04357 1.00003 0 16912.8 0
-3.16754 5.05251 0.0237285 3 208.18 0
-9.45145 0.0912534 0.0898128 3 205.78 0
-4.04688 5.96519 0.0172286 3 205.18 0
-8.94533 1.02188 0.0568123 3 203.381 0
-4.44404 3.08638 0.0691458 3 202.181 0
-5.9413 5.54661 0.0184786 3 199.782 0
-7.39067 4.19415 0.0131453 3 198.582 0
0.277301 0.169407 0.242888 3 197.382 0
-5.27024 6.56964 0.175143 3 195.583 0
-0.749132 0.59058 0.080396 3 194.983 0
-6.63295 0.292664 0.059729 3 194.383 0
-5.48083 6.30813 0.0247285 3 193.783 0
-2.48363 3.02018 0.104313 3 193.183 0
-2.5521 4.08177 0.080646 3 192.583 0
-2.74671 3.03889 0.159144 3 191.984 0
-7.95441 2.16725 0.0727292 3 191.384 0
0.0170005 0.341136 0.0228952 3 190.184 0
-1.65877 1.29483 0.126897 3 189.584 0
-4.69767 0.62233 0.0652291 3 188.984 0
-2.43978 2.24302 0.163811 3 188.384 0
-7.56393 0.118899 0.193642 3 187.785 0
-8.50479 3.57492 0.0184786 3 187.185 0
-2.93905 4.85671 0.214307 3 186.585 0
-8.14626 4.78763 0.285385 3 185.985 0
-7.14438 -0.0109326 0.137812 3 185.385 0
-3.86176 2.47798 0.362546 3 184.785 0
-2.18551 3.05909 0.0889795 3 184.185 0
-7.85831 4.35438 0.206224 3 183.586 0
-6.16512 6.77254 0.272136 3 182.986 0
-10.6852 2.19331 0.332548 3 182.386 0
-8.50534 1.25043 0.299884 3 181.786 0
-7.9423 5.11937 0.0512288 3 181.186 0
-5.88403 0.536996 0.40171 3 180.586 0
-6.41954 0.29001 0.151728 3 179.986 0
-2.01808 1.00428 0.334548 3 179.387 0
-5.65189 -0.302272 0.380712 3 178.787 0
-10.7353 -0.142838 0.390628 3 178.187 0
-2.43004 2.72088 0.196892 3 177.587 0
-11.1572 0.410415 0.298884 3 176.987 0
-2.13402 2.53565 0.151811 3 176.387 0
-4.047 6.01472 0.0160619 3 175.787 0
-2.86552 7.27377 0.206391 3 175.188 0
-8.09363 5.51292 0.276886 3 174.588 0
-5.57122 7.02557 0.372212 3 173.988 0
-2.15653 2.866 0.104896 3 173.388 0
-4.29846 0.121221 0.233639 3 172.788 0
-4.1543 0.645535 0.3088 3 172.188 0
-8.47186 2.34375 0.249471 3 171.589 0
-2.36096 3.41399 0.306717 3 170.989 0
-3.28956 1.89164 0.186226 3 170.389 0
-6.06629 6.07932 0.296968 3 169.789 0
-8.20125 2.08792 0.115813 3 169.189 0
-1.84733 5.99564 0.183809 3 168.589 0
-1.78462 2.7836 0.274636 3 167.989 0
-5.36521 7.8723 0.350297 3 167.39 0
-1.14839 2.65728 0.371629 3 166.79 0
-1.79452 6.46128 0.284552 3 166.19 0
-10.7297 -0.867095 0.321299 3 165.59 0
-0.50198 3.90051 0.3043 3 164.99 0
-3.7057 1.65169 0.291885 3 164.39 0
-5.23488 7.41042 0.12798 3 163.79 0
-3.03329 2.47878 0.454706 3 163.191 0
-8.8682 1.83906 0.386961 3 162.591 0
-9.56179 2.44915 0.474621 3 161.991 0
-5.48947 8.65781 0.442957 3 161.391 0
-3.39044 1.11021 0.334548 3 160.791 0
-9.08811 3.35647 0.547449 3 160.191 0
-7.77376 6.04647 0.294968 3 159.591 0
-2.62243 0.746491 0.321882 3 158.992 0
-2.40645 -0.0525958 0.344298 3 158.392 0
1.10816 -0.284408 0.382461 3 157.792 0
-6.3097 7.67896 0.597113 3 157.192 0
-4.98169 0.194001 0.446623 3 156.592 0
-0.854313 -0.694423 0.474205 3 155.992 0
-1.16379 6.61683 0.364629 3 155.392 0
-7.07179 6.70337 0.636193 3 154.793 0
-0.431439 0.144726 0.465789 3 154.193 0
-7.87702 -0.626919 0.603612 3 153.593 0
-10.3904 3.14113 0.603779 3 152.993 0
-0.783626 2.02334 0.358546 3 152.393 0
-8.04822 7.19644 0.457456 3 151.793 0
-8.68705 0.213297 0.551699 3 151.193 0
-1.06418 1.20527 0.473621 3 150.594 0
-6.59461 -0.485277 0.576281 3 149.994 0
-2.69743 1.55214 0.488287 3 149.394 0
-1.49898 0.21978 0.602695 3 148.794 0
-9.79829 -0.593314 0.649275 3 148.194 0
-8.69619 6.35222 0.607028 3 147.594 0
-8.57848 4.20206 0.438874 3 146.995 0
1.59445 5.09925 0.370212 3 146.395 0
-3.57634 7.50219 0.523035 3 145.795 0
1.33441 0.538135 0.469205 3 145.195 0
-4.58774 7.0094 0.593029 3 144.595 0
-1.75045 1.95865 0.54145 3 143.995 0
-2.18364 4.61648 0.567115 3 143.395 0
-5.017 11.2363 0.644859 3 142.796 0
-11.66 1.31365 0.667524 3 142.196 0
-8.87668 5.20265 0.556032 3 141.596 0
-4.46054 -0.580711 0.485537 3 140.996 0
-3.36004 0.146128 0.62911 3 140.396 0
-4.47473 8.18041 0.58203 3 139.796 0
-13.0552 -1.34134 0.692022 3 139.196 0
-5.38318 -1.40295 0.746018 3 138.597 0
0.22214 -0.680669 0.586197 3 137.997 0
-7.38561 7.88557 0.49837 3 137.397 0
-9.10701 7.6029 0.676357 3 136.797 0
0.0154174 2.89392 0.816263 3 136.197 0
-0.473773 7.44597 0.713854 3 135.597 0
-9.7593 4.36458 0.661358 3 134.997 0
-1.42712 3.64595 0.655025 3 134.398 0
-11.6045 -0.283273 0.489787 3 133.798 0
-1.98307 -1.00317 0.695355 3 133.198 0
-7.08162 -1.66005 0.688189 3 132.598 0
0.244316 1.25753 0.835762 3 131.998 0
-3.41089 -1.23197 0.748602 3 131.398 0
-11.6323 -1.51388 0.742269 3 130.798 0
-1.92578 7.4764 0.738019 3 130.199 0
-10.444 7.50462 0.663608 3 129.599 0
-4.65668 9.42077 0.670691 3 128.999 0
-6.74427 8.94778 0.742185 3 128.399 0
-5.90954 10.1754 0.741185 3 127.799 0
-1.22016 8.76988 0.730436 3 127.199 0
-11.6762 2.7267 0.745518 3 126.599 0
-11.3696 8.57553 0.750518 3 126 0
-3.14868 -2.49882 0.54345 3 125.4 0
-10.2312 -1.88241 0.709104 3 124.8 0
1.43374 2.34906 0.651775 3 124.2 0
0.501261 4.50881 0.868426 3 123.6 0
2.21702 -0.142882 0.611362 3 123 0
-9.89658 8.79998 0.737936 3 122.401 0
-5.9783 13.6825 0.848928 3 121.801 0
6.38832 7.99194 0.784599 3 121.201 0
-11.2469 -3.1732 0.925422 3 120.601 0
-4.4553 -2.60373 0.761767 3 120.001 0
-8.32045 8.8925 0.833679 3 119.401 0
-7.49579 10.3548 0.839262 3 118.801 0
-8.82289 -1.58563 0.73077 3 118.202 0
-0.984227 5.4013 0.863927 3 117.602 0
-10.3265 5.87014 0.946837 3 117.002 0
-7.97141 -3.00244 0.910756 3 116.402 0
-1.86233 -2.43201 0.736769 3 115.802 0
2.37357 1.25316 0.791848 3 115.202 0
0.864502 8.26629 0.854594 3 114.602 0
-6.08236 -2.8646 0.862343 3 114.003 0
-14.4854 -2.59853 0.940504 3 113.403 0
5.5262 2.71407 0.854511 3 112.803 0
-0.328142 -2.01562 0.844428 3 112.203 0
-4.37736 12.7517 1 3 111.603 0
-6.517 11.9117 1 3 111.003 0
1.53034 -1.59293 0.991667 3 110.403 0
-11.3064 4.31821 0.887841 3 109.804 0
-9.55904 -3.12264 0.665191 3 109.204 0
-12.8378 -2.74031 0.711854 3 108.604 0
-12.9965 2.01863 0.748518 3 108.004 0
-9.35217 10.4379 0.986834 3 107.404 0
-8.77735 -4.60824 0.883508 3 106.804 0
-11.9372 7.01765 0.906257 3 106.204 0
-12.6122 5.42534 0.824013 3 105.605 0
0.8222 -3.45451 0.987918 3 105.005 0
-2.94797 8.88867 1 3 104.405 0
-10.5336 -4.84167 0.887925 3 103.805 0
-2.93038 -4.04978 1 3 103.205 0
-12.9226 0.292402 0.948254 3 102.605 0
-1.03761 -3.84705 0.900841 3 102.005 0
-16.2388 4.27785 1 3 101.406 0
-1.76502 10.4138 0.928172 3 100.806 0
-13.0156 3.65418 0.886842 3 100.206 0
-3.57336 10.6845 0.900174 3 99.6061 0
-11.3405 10.3249 1 3 99.0062 0
-14.3684 4.96477 0.992417 3 98.4064 0
-6.894 -4.57855 1 3 97.8065 0
-8.49118 12.2297 1 3 97.2067 0
-14.7076 3.15353 0.850428 3 96.6068 0
-2.45013 12.2174 1 3 96.007 0
-7.7202 13.987 0.919256 3 95.4071 0
-14.5933 -0.676746 0.982501 3 94.8072 0
0.843421 6.34817 1 3 94.2074 0
-3.00117 13.9757 0.841845 3 93.6075 0
-16.3544 2.28153 1 3 93.0077 0
2.2626 3.88292 1 3 92.4078 0
-6.50693 15.4767 1 3 91.808 0
-13.8393 6.8913 1 3 91.2081 0
-13.0485 8.67086 0.929505 3 90.6083 0
-14.5933 1.30614 1 3 90.0084 0
-4.9122 -4.31382 1 3 89.4086 0
4.22754 0.55238 1 3 88.8087 0
-13.1239 10.3907 0.783599 3 88.2089 0
-4.58933 14.909 1 3 87.609 0
0.272512 -5.3682 1 3 87.0091 0
-9.64237 13.9457 1 3 86.4093 0
-1.16746 13.7518 1 3 85.8094 0
3.6829 2.47639 1 3 85.2096 0
0.132835 9.9704 1 3 84.6097 0
4.95269 6.25883 1 3 84.0099 0
-13.6406 13.8895 1 3 83.41 0
-15.3709 8.17757 1 3 82.8102 0
3.51299 -1.3147 1 3 82.2103 0
-1.70942 -5.63358 1 3 81.6105 0
2.77152 5.81688 1 3 81.0106 0
-10.4889 12.1346 1 3 80.4108 0
-5.67372 -6.1632 1 3 79.8109 0
2.79692 -3.18057 1 3 79.2111 0
-1.96072 15.5871 1 3 78.6112 0
4.19124 4.40988 1 3 78.0113 0
-3.69157 -5.89846 1 3 77.4115 0
2.25497 -5.10563 1 3 76.8116 0
4.77165 -2.86777 1 3 76.2118 0
-12.4865 12.0565 1 3 75.6119 0
-4.45361 -7.74744 1 3 75.0121 0
-16.8118 9.5734 1 3 74.4122 0
6.19088 4.44983 1 3 73.8124 0
-7.65567 -6.42671 1 3 73.2125 0
-2.47161 -7.48269 1 3 72.6127 0
-0.48002 11.8742 1 3 72.0128 0
-0.489423 -7.21802 1 3 71.413 0
-8.63548 15.6739 1 3 70.8131 0
-11.6407 13.8682 1 3 70.2132 0
-9.65279 -6.52702 1 3 69.6134 0
-16.2808 -3.71668 1 3 69.0135 0
2.6629 7.8137 1 3 68.4137 0
-14.8873 10.1179 1 3 67.8138 0
4.61896 8.23055 1 3 67.214 0
-15.892 6.24689 1 3 66.6141 0
-18.0253 3.38091 1 3 66.0143 0
-12.4637 -4.67592 1 3 65.4144 0
7.39572 2.85378 1 3 64.8146 0
-7.55608 17.3576 1 3 64.2147 0
-14.4865 12.0773 1 3 63.6147 0
-16.2804 -1.71668 1 3 63.0146 0
-17.5422 -5.26839 1 3 62.4144 0
1.50494 11.6403 1 3 61.8143 0
6.03085 9.74253 1 3 61.2142 0
-6.43601 -8.01192 1 3 60.614 0
2.11911 9.73714 1 3 60.0139 0
-14.4586 -4.53911 1 3 59.4138 0
5.48791 -1.00059 1 3 58.8137 0
-17.3259 7.64075 1 3 58.2135 0
-11.6519 -6.50316 1 3 57.6134 0
4.07415 10.1548 1 3 57.0133 0
6.76206 -2.67279 1 3 56.4131 0
3.46018 12.0578 1 3 55.813 0
6.95202 6.29898 1 3 55.2129 0
6.18182 0.97738 1 3 54.6128 0
-5.21599 -9.59637 1 3 54.0126 0
-15.6416 13.7099 1 3 53.4125 0
0.819038 13.5189 1 3 52.8124 0
-16.4103 11.5322 1 3 52.2122 0
-8.56659 -8.20729 1 3 51.6121 0
-18.0728 1.25941 1 3 51.012 0
-3.2335 -9.33179 1 3 50.4119 0
-10.6721 -8.24689 1 3 49.8117 0
-3.642 16.6702 1 3 49.2116 0
4.23041 -4.79322 1 3 48.6115 0
8.74418 -2.40784 1 3 48.0113 0
-7.34697 -9.79212 1 3 47.4112 0
1.49289 -6.95386 1 3 46.8111 0
-13.6472 -6.36715 1 3 46.211 0
7.47804 -0.80532 1 3 45.6108 0
3.47558 -6.68942 1 3 45.0107 0
-1.25114 -9.06707 1 3 44.4106 0
8.1728 4.7148 1 3 43.8105 0
-9.58705 -9.92694 1 3 43.2103 0
0.0259229 15.3553 1 3 42.6102 0
-17.7695 5.56465 1 3 42.0101 0
-16.3277 0.282329 1 3 41.4099 0
-18.8194 8.97046 1 3 40.8098 0
-18.0437 -0.74481 1 3 40.2097 0
5.41739 11.6461 1 3 39.6096 0
6.22063 -4.59766 1 3 39.0094 0
0.731292 -8.80284 1 3 38.4093 0
-15.7122 -6.09672 1 3 37.8092 0
7.44287 -6.18077 1 3 37.209 0
-0.809298 17.222 1 3 36.6089 0
-0.03115 -10.6517 1 3 36.0088 0
4.7456 13.59 1 3 35.4087 0
-19.7911 0.236617 1 3 34.8085 0
8.02634 9.87734 1 3 34.2084 0
-12.6998 -8.20663 1 3 33.6083 0
2.71368 -8.53853 1 3 33.0081 0
-18.0287 -2.74461 1 3 32.408 0
2.77489 13.9367 1 3 31.8079 0
-2.01346 -10.9165 1 3 31.2079 0
-10.6361 15.681 1 3 30.608 0
6.70345 13.1776 1 3 30.008 0
8.24289 1.04252 1 3 29.408 0
-18.3092 10.9043 1 3 28.808 0
-5.55964 17.2381 1 3 28.208 0
-14.6949 -8.06899 1 3 27.608 0
-19.5573 4.66652 1 3 27.008 0
-19.7439 2.35795 1 3 26.408 0
1.9513 -10.3875 1 3 25.808 0
-12.6352 15.6184 1 3 25.208 0
8.17296 7.88275 1 3 24.608 0
-6.12676 -11.3768 1 3 24.0081 0
9.37851 3.11912 1 3 23.4081 0
-11.7203 -9.95018 1 3 22.8081 0
-3.9959 -11.1808 1 3 22.2081 0
10.2252 1.30738 1 3 21.6081 0
-19.7713 -1.76319 1 3 21.0081 0
-8.36754 -11.5121 1 3 20.4081 0
-13.7726 -9.89434 1 3 19.8081 0
-10.6353 -11.6302 1 3 19.2081 0
-0.793088 -12.5008 1 3 18.6081 0
5.46076 -6.44771 1 3 18.0081 0
-6.43645 19.0356 1 3 17.4082 0
-21.2761 3.6439 1 3 16.8082 0
9.46353 -0.541719 1 3 16.2082 0
-19.2034 6.95864 1 3 15.6082 0
-4.39447 19.2192 1 3 15.0082 0
-16.6854 -7.89436 1 3 14.4082 0
17.8898 32.4536 1 3 13.8082 0
5.10376 -57.382 1 3 13.2082 0
-63.3659 5.32764 1 3 12.6082 0
-78.2978 -13.575 1 3 12.0082 0
99.55 1.70012 1 3 11.4082 0
85.4771 68.2423 1 3 10.8083 0
98.9275 68.2916 1 3 10.2083 0
56.2489 -118.228 1 3 9.60827 0
107.601 -89.7262 1 3 9.00828 0
-124.235 -75.8808 1 3 8.40829 0
38.3614 -150.442 1 3 7.8083 0
-104.884 120.669 1 3 7.20831 0
-162.693 -36.6262 1 3 6.60832 0
-28.4667 -171.33 1 3 6.00833 0
-162.055 -73.8835 1 3 5.40834 0
-181.4 -21.216 1 3 4.80835 0
152.754 -108.737 1 3 4.20835 0
-148.433 118.989 1 3 3.60835 0
192.614 19.7712 1 3 3.00835 0
-72.2155 -182.048 1 3 2.40834 0
-28.1105 195.602 1 3 1.80833 0
198.789 8.94474 1 3 1.20833 0
141.136 -141.354 1 3 0.608333 0
179.962 -87.2568 1 3 0.00833333 0
