# Supplementary material for: Study of tumor growth indicates the existence of an “immunological threshold” separating states of pro- and antitumoral peritumoral inflammation
Source: PLoS One. 2018 Nov 2;13(11):e0202823. doi: 10.1371/journal.pone.0202823 (PMC6214501; doi:10.1371/journal.pone.0202823)
Supplement: S1 Data — File containing the position and radius of particles at simulated times. A detailed description file is provided alongside the data. (ZIP) [file pone.0202823.s004.zip › minimal dataset/competent/19360.csv]

0 0 1.00013 0 16764.2 0
-1.17044 3.84416 1.00013 0 16824.4 0
1.55303 6.77364 1.00013 0 16749.1 0
-3.70755 6.20265 1.00013 0 16796.7 0
-0.582643 1.93254 1.00006 0 16280.6 0
-2.34586 7.66742 1.00013 0 16708.4 0
-0.396417 7.22058 1.00013 0 16847.2 0
-0.984119 9.13225 1.00006 0 16373.7 0
-6.24225 8.57188 1.00013 0 16638.2 0
-2.53215 2.37921 1.00013 0 16855.1 0
-4.48272 2.82581 1.00006 0 16268.5 0
-7.01969 5.18564 1.00003 0 15814.9 0
-1.56983 11.0451 1.00006 0 16335.8 0
0.779102 3.39725 1.00006 0 16350.5 0
-3.11986 4.29093 1.00013 0 16801.7 0
-5.06925 4.73782 1.00013 0 16756.9 0
0.191226 5.30889 1.00013 0 16740.9 0
-5.65695 6.64952 1.00013 0 16708.4 0
-6.43183 3.27403 1.00006 0 16290.8 0
-2.9335 9.57898 1.00013 0 16638.2 0
1.36667 1.48556 1.00006 0 16420 0
-1.75816 5.75577 1.00003 0 15926.6 0
-1.94275 0.468111 1.00006 0 16336.6 0
0.967688 8.68599 1.00006 0 16335.8 0
-4.2953 8.11433 1.00006 0 16290.8 0
2.93133 8.22279 1.00006 0 16287.3 0
2.18495e+07 -1.77318e+08 0.880539 0 15821 0
-3.17741 -0.561634 0.607726 0 15809.2 0
-3.8966 0.917468 1.00003 0 15787.5 0
-17.0411 -4.58104 1.00003 0 15755.5 0
-6.65807 6.21696 0.0824794 3 207.98 0
-4.56862 1.77989 0.0482288 3 206.78 0
-5.25614 2.16186 0.0186452 3 205.58 0
-1.06636 -0.136434 0.0630624 3 202.581 0
1.95881 5.84457 0.0102286 3 201.981 0
-7.3356 3.75359 0.0188952 3 200.781 0
0.902368 4.48118 0.0898128 3 198.982 0
1.21989 0.418356 0.0762293 3 197.182 0
1.09719 4.45742 0.105563 3 196.582 0
-3.93391 10.0552 0.10773 3 194.783 0
-0.873004 -0.912023 0.26372 3 194.183 0
-5.32563 2.18623 0.0547289 3 193.583 0
-5.32335 9.08779 0.0534789 3 192.983 0
-5.55072 2.63227 0.0674791 3 192.383 0
-6.92204 6.81427 0.271886 3 191.784 0
-4.1519 9.33098 0.221056 3 191.184 0
-5.12462 8.96156 0.181476 3 190.584 0
-1.14356 -0.483688 0.242555 3 189.384 0
-2.70992 10.7391 0.180893 3 188.784 0
-1.5679 -0.712577 0.238639 3 188.184 0
-7.05451 6.30916 0.121813 3 187.585 0
0.257925 -1.09411 0.12498 3 186.985 0
3.88379 7.723 0.0753959 3 186.385 0
1.25443 5.67165 0.11773 3 185.785 0
0.110654 9.87074 0.319299 3 185.185 0
-4.6001 1.69024 0.0437287 3 184.585 0
-6.36145 7.47591 0.0858128 3 183.386 0
-7.42238 4.01512 0.231139 3 182.786 0
-8.04081 4.94396 0.0473121 3 182.186 0
0.117675 9.43171 0.118147 3 181.586 0
1.80919 3.87866 0.136396 3 180.986 0
1.58833 2.59088 0.110063 3 180.386 0
-5.59663 1.82399 0.12748 3 179.786 0
1.06832 0.222309 0.0902295 3 179.187 0
-2.43442 -0.552776 0.130896 3 178.587 0
2.09911 9.09138 0.201558 3 177.987 0
0.949455 4.60192 0.0357286 3 177.387 0
-7.65677 2.84536 0.296468 3 176.787 0
-5.66687 2.23546 0.289385 3 176.187 0
-5.21811 9.48201 0.340714 3 175.588 0
1.69433 -0.650052 0.26647 3 174.988 0
-4.63435 9.31991 0.251804 3 174.388 0
2.82923 6.85397 0.275802 3 173.788 0
2.7523 9.28506 0.0768126 3 173.188 0
0.617108 9.81934 0.181976 3 172.588 0
-6.73527 7.34665 0.272469 3 171.988 0
-3.88824 -0.253126 0.165894 3 171.389 0
-1.77921 -0.999775 0.117313 3 170.789 0
-4.14514 9.7918 0.229389 3 170.189 0
2.99395 9.86568 0.326715 3 169.589 0
2.21577 3.17561 0.45329 3 168.989 0
1.38571 5.13248 0.207474 3 168.389 0
2.41503 9.53316 0.340631 3 167.789 0
1.02801 0.42607 0.112147 3 167.19 0
-0.508697 11.8212 0.310133 3 166.59 0
-2.16609 12.3119 0.383795 3 165.99 0
-6.84154 6.27041 0.0933129 3 165.39 0
2.67256 1.49566 0.3053 3 164.79 0
-8.2371 4.58541 0.35763 3 164.19 0
1.31971 -0.17979 0.327799 3 163.59 0
-4.60855 -0.190303 0.314633 3 162.991 0
3.59254 9.45556 0.39871 3 162.391 0
-5.13645 1.60809 0.379128 3 161.791 0
-8.2234 2.08876 0.49087 3 161.191 0
2.56162 3.95991 0.402543 3 160.591 0
1.93639 5.42931 0.397877 3 159.991 0
-5.31159 -0.817854 0.342214 3 159.391 0
-8.02539 6.16616 0.40146 3 158.792 0
2.65621 2.31479 0.512035 3 158.192 0
2.33249 -1.124 0.521868 3 157.592 0
-9.15303 2.15745 0.39871 3 156.992 0
2.66717 4.75071 0.394127 3 156.392 0
-4.18563 -0.808467 0.430791 3 155.792 0
-1.24179 -2.18826 0.511452 3 155.193 0
-2.32178 -1.20136 0.460456 3 154.593 0
-7.34498 2.22025 0.389211 3 153.993 0
-7.69896 7.0142 0.504953 3 153.393 0
-7.60504 1.55071 0.326132 3 152.793 0
0.254549 11.0026 0.807347 3 152.193 0
-5.87579 10.0851 0.547449 3 151.593 0
2.30057 0.0848151 0.679357 3 150.994 0
-3.65295 -1.47261 0.417959 3 150.394 0
-1.3846 -1.30447 0.379878 3 149.794 0
3.18536 0.873984 0.497703 3 149.194 0
1.78513 4.52978 0.513535 3 148.594 0
-7.53088 9.38821 0.510869 3 147.994 0
4.93022 -2.4128 0.520618 3 147.394 0
-1.07834 12.5452 0.578447 3 146.795 0
-4.81335 -1.49367 0.495453 3 146.195 0
4.1422 6.87558 0.809847 3 145.595 0
-0.304328 -1.57464 0.604279 3 144.995 0
5.09182 1.84347 0.63361 3 144.395 0
-8.75674 6.79012 0.560699 3 143.795 0
-4.74977 10.1517 0.472038 3 143.195 0
3.78052 1.89864 0.678273 3 142.596 0
3.3126 3.25422 0.62686 3 141.996 0
-9.01983 9.01364 0.601029 3 141.396 0
-9.19928 7.8467 0.579364 3 140.796 0
-7.57466 0.45011 0.7731 3 140.196 0
-6.46309 1.5781 0.692606 3 139.596 0
1.64617 10.3047 0.748018 3 138.996 0
3.44187 -0.629517 0.659025 3 138.397 0
-6.695 -0.42567 0.459123 3 137.797 0
2.89321 10.7685 0.58078 3 137.197 0
-8.83664 1.33941 0.477371 3 136.597 0
-7.94329 8.22519 0.723187 3 135.997 0
4.71678 -1.17028 0.717937 3 135.397 0
6.1248 1.1412 0.614528 3 134.797 0
0.0691037 -2.74864 0.617194 3 134.198 0
4.48307 8.21877 0.549616 3 133.598 0
4.07265 11.111 0.641276 3 132.998 0
4.60926 9.87851 0.702188 3 132.398 0
0.252845 12.5765 0.752601 3 131.798 0
-10.4259 8.24459 0.703771 3 131.198 0
-5.63649 0.304492 0.823179 3 130.599 0
-7.78043 -1.18444 0.86176 3 129.999 0
6.10677 9.24938 0.922089 3 129.399 0
-1.17017 -3.48176 0.782932 3 128.799 0
3.00462 5.82792 0.732686 3 128.199 0
-1.67465 13.7277 0.692689 3 127.599 0
6.20546 2.49754 0.657608 3 126.999 0
4.57132 0.422447 0.876676 3 126.4 0
-8.71912 5.42064 0.606445 3 125.8 0
-2.55167 -2.42509 0.783099 3 125.2 0
-2.90393 13.0932 0.690606 3 124.6 0
-8.73603 3.40928 0.918089 3 124 0
4.79847 3.30399 0.85626 3 123.4 0
1.02982 -1.33508 0.683273 3 122.8 0
7.44718 1.22729 0.707021 3 122.201 0
-10.5523 1.05545 0.705105 3 121.601 0
9.73075 -1.20538 0.717854 3 121.001 0
1.50466 11.7003 0.621861 3 120.401 0
-3.63028 11.4861 1 3 119.801 0
-10.2743 9.83909 0.889675 3 119.201 0
3.81561 4.58127 0.750768 3 118.601 0
5.10401 5.52413 0.844261 3 118.002 0
-10.3611 2.64836 0.86701 3 117.402 0
1.54602 13.2738 0.718187 3 116.802 0
-8.68407 10.3549 0.771517 3 116.202 0
-9.27551 -0.0757296 1 3 115.602 0
-195.688 11.6689 0.854094 3 115.002 0
5.28219 -3.72778 0.820013 3 114.402 0
6.18382 -0.405346 0.928505 3 113.803 0
5.70855 7.49542 0.872343 3 113.203 0
6.44972 4.1199 0.982418 3 112.603 0
-6.1828 -2.14342 1 3 112.003 0
0.480476 -4.22845 0.904924 3 111.403 0
-12.0302 1.64877 0.887758 3 110.803 0
-5.38846 11.3057 0.767517 3 110.203 0
10.7279 0.196871 1 3 109.604 0
1.59437 -2.80796 0.888091 3 109.004 0
-9.90675 11.6592 0.95767 3 108.404 0
2.99212 12.3466 1 3 107.804 0
-8.24236 12.3956 0.855177 3 107.204 0
7.82499 2.80703 0.913006 3 106.604 0
-10.2878 6.55028 0.988751 3 106.005 0
-10.2724 4.5602 1 3 105.405 0
3.44595 14.2298 0.937588 3 104.805 0
-12.0607 9.48752 0.922422 3 104.205 0
-7.94321 -3.0912 1 3 103.605 0
9.14574 1.41972 1 3 103.005 0
-7.07996 10.9835 0.945587 3 102.405 0
-13.7474 8.5406 1 3 101.806 0
-12.0062 7.55057 1 3 101.206 0
9.80988 3.30609 1 3 100.606 0
8.35527 4.67816 1 3 100.006 0
-11.9991 3.55152 1 3 99.4061 0
-4.58809 13.2392 1 3 98.8063 0
7.78905 10.1044 0.963669 3 98.2064 0
-3.41443 14.8587 1 3 97.6066 0
-0.0926288 14.2881 0.985251 3 97.0067 0
-6.47616 12.771 0.941921 3 96.4069 0
3.41042 -2.29283 1 3 95.807 0
-7.78558 14.1543 0.961003 3 95.2071 0
3.50093 -6.38902 0.803348 3 94.6073 0
-12.0098 5.55088 1 3 94.0074 0
4.89936 12.9478 1 3 93.4076 0
-1.64907 15.5556 0.894091 3 92.8077 0
-13.7461 6.54119 1 3 92.2079 0
5.75335 11.1391 1 3 91.608 0
8.11423 -0.345881 1 3 91.0082 0
1.73138 15.1324 1 3 90.4083 0
-6.24152 -4.14103 1 3 89.8085 0
6.90097 6.05055 1 3 89.2086 0
11.7172 -1.54113 1 3 88.6088 0
6.45869 -2.32349 1 3 88.0089 0
3.54677 -4.28767 1 3 87.409 0
11.3924 2.08318 1 3 86.8092 0
-2.80345 -4.19821 1 3 86.2093 0
7.4419 7.96707 0.923089 3 85.6095 0
-11.1801 -0.685699 1 3 85.0096 0
9.20491 8.7421 1 3 84.4098 0
-13.7357 4.5419 1 3 83.8099 0
5.25134 14.9343 1 3 83.2101 0
-11.8503 11.3976 1 3 82.6102 0
9.66352 10.6892 1 3 82.0104 0
10.3518 -3.00241 1 3 81.4105 0
-9.64528 -2.04107 1 3 80.8107 0
1.93836 -5.47638 1 3 80.2108 0
7.99911 12.0583 1 3 79.611 0
-11.4056 -2.99045 1 3 79.0111 0
-13.7257 2.54219 1 3 78.4112 0
-4.3403 -2.919 1 3 77.8114 0
-13.6647 10.5557 1 3 77.2115 0
-1.11445 -5.26948 1 3 76.6117 0
5.09711 -5.55106 1 3 76.0118 0
-4.53911 -5.19084 1 3 75.412 0
-13.0434 0.0408449 1 3 74.8121 0
-11.664 13.3879 1 3 74.2123 0
8.81796 6.62363 1 3 73.6124 0
-13.1181 -1.95729 1 3 73.0126 0
0.0999709 16.2892 1 3 72.4127 0
-15.479 7.5399 1 3 71.8129 0
-9.70362 -4.0403 1 3 71.213 0
-15.4317 9.61911 1 3 70.6132 0
0.324719 -6.65681 1 3 70.0133 0
-2.85105 -6.26174 1 3 69.4134 0
-6.29939 -6.14015 1 3 68.8136 0
6.77514 13.64 1 3 68.2137 0
8.67761 14.2567 1 3 67.6139 0
-5.91283 14.7374 1 3 67.014 0
-9.27904 15.5668 1 3 66.4142 0
-8.00136 -5.09035 1 3 65.8143 0
10.6694 7.38012 1 3 65.2145 0
3.66709 16.1548 1 3 64.6146 0
-4.61065 -7.21177 1 3 64.0148 0
-15.4729 5.53315 1 3 63.4146 0
-3.44484 16.8581 1 3 62.8145 0
-14.8539 0.890762 1 3 62.2144 0
-9.67594 13.6066 1 3 61.6143 0
-11.4661 -4.99333 1 3 61.0141 0
8.45773 -2.36067 1 3 60.414 0
1.91753 17.1237 1 3 59.8139 0
-7.35755 16.1193 1 3 59.2137 0
-14.9283 -1.1076 1 3 58.6136 0
-15.4629 3.53341 1 3 58.0135 0
12.6938 0.564601 1 3 57.4134 0
9.90149 12.675 1 3 56.8132 0
-16.5907 1.88226 1 3 56.2131 0
-8.83044 17.5155 1 3 55.613 0
3.9095 18.14 1 3 55.0128 0
-2.99632 18.8072 1 3 54.4127 0
6.8733 -4.63224 1 3 53.8126 0
-17.206 6.5313 1 3 53.2125 0
-5.43695 16.679 1 3 52.6123 0
-9.7616 -6.03955 1 3 52.0122 0
11.1276 9.32675 1 3 51.4121 0
10.2731 5.25163 1 3 50.8119 0
12.1258 6.00995 1 3 50.2118 0
11.5753 11.2759 1 3 49.6117 0
12.5844 7.95657 1 3 49.0116 0
-13.4818 12.5544 1 3 48.4114 0
-1.4111 -7.64996 1 3 47.8113 0
-6.90823 18.068 1 3 47.2112 0
-1.53106 17.4461 1 3 46.611 0
-8.05961 -7.08938 1 3 46.0109 0
6.78093 -6.63013 1 3 45.4108 0
8.84909 -4.32199 1 3 44.8107 0
7.13473 15.6073 1 3 44.2105 0
0.286507 18.2807 1 3 43.6104 0
2.11657 -7.54354 1 3 43.0103 0
0.316871 -8.65658 1 3 42.4102 0
2.15983 19.1088 1 3 41.81 0
-3.17119 -8.5998 1 3 41.2099 0
-1.46699 -9.64905 1 3 40.6098 0
5.51616 16.9167 1 3 40.0096 0
-11.2669 15.3479 1 3 39.4095 0
7.39951 17.5897 1 3 38.8094 0
-13.1759 14.6971 1 3 38.2093 0
-17.1998 4.52538 1 3 37.6091 0
4.89835 -7.54114 1 3 37.009 0
-15.296 11.7128 1 3 36.4089 0
-13.2299 -5.95549 1 3 35.8087 0
-13.1762 -3.95646 1 3 35.2086 0
9.0372 16.224 1 3 34.6085 0
11.8135 13.2616 1 3 34.0084 0
-11.5199 -6.99256 1 3 33.4082 0
-17.163 8.61783 1 3 32.8081 0
-6.37101 -8.16092 1 3 32.208 0
-9.81768 -8.04214 1 3 31.6079 0
10.743 -4.9641 1 3 31.0079 0
3.50874 -8.97951 1 3 30.408 0
-16.6652 -0.116225 1 3 29.808 0
-14.994 13.8633 1 3 29.208 0
-4.98822 18.6278 1 3 28.608 0
-10.8184 17.2969 1 3 28.008 0
5.44907 -9.46379 1 3 27.408 0
-8.34774 19.4564 1 3 26.808 0
-6.42773 20.0162 1 3 26.208 0
-15.0403 -5.10578 1 3 25.608 0
-3.22701 -10.5989 1 3 25.008 0
-4.93131 -9.54902 1 3 24.408 0
-8.12928 -9.11405 1 3 23.8081 0
-14.9864 -3.10667 1 3 23.2081 0
1.79255 -10.0064 1 3 22.6081 0
11.8571 4.02807 1 3 22.0081 0
-16.8083 13.0216 1 3 21.4081 0
-18.3276 2.87371 1 3 20.8081 0
-18.8903 7.60957 1 3 20.2081 0
13.3094 2.65315 1 3 19.6081 0
-1.17894 19.6413 1 3 19.0081 0
0.658792 20.4304 1 3 18.4081 0
-13.0173 -8.31842 1 3 17.8081 0
-17.063 10.7757 1 3 17.2082 0
10.5894 14.8433 1 3 16.6082 0
-18.9331 5.52309 1 3 16.0082 0
-20.2899 3.61121 1 3 15.4082 0
-18.7945 9.77482 1 3 14.8082 0
-20.8411 -13.2416 1 3 14.2082 0
23.6491 -41.995 1 3 13.6082 0
57.9556 -25.1234 1 3 13.0082 0
-69.5693 13.9002 1 3 12.4082 0
-80.7622 25.658 1 3 11.8082 0
21.0525 95.3218 1 3 11.2082 0
108.777 28.7637 1 3 10.6083 0
-65.3316 -104.771 1 3 10.0083 0
-95.6211 -91.7769 1 3 9.40828 0
85.9812 -113.81 1 3 8.80828 0
134.935 -66.2707 1 3 8.20829 0
-124.92 -94.7014 1 3 7.6083 0
-131.217 95.6648 1 3 7.00831 0
-155.458 65.9262 1 3 6.40832 0
-37.1393 170.429 1 3 5.80833 0
-88.3557 -157.272 1 3 5.20834 0
-33.3206 181.023 1 3 4.60835 0
170.543 -80.4748 1 3 4.00836 0
130.847 139.846 1 3 3.40835 0
62.2808 183.943 1 3 2.80834 0
-84.8246 177.133 1 3 2.20833 0
-195.482 -32.3081 1 3 1.60833 0
-46.3606 193.793 1 3 1.00833 0
9.4584 -199.665 1 3 0.408333 0
