# Supplementary material for: Study of tumor growth indicates the existence of an “immunological threshold” separating states of pro- and antitumoral peritumoral inflammation
Source: PLoS One. 2018 Nov 2;13(11):e0202823. doi: 10.1371/journal.pone.0202823 (PMC6214501; doi:10.1371/journal.pone.0202823)
Supplement: S1 Data — File containing the position and radius of particles at simulated times. A detailed description file is provided alongside the data. (ZIP) [file pone.0202823.s004.zip › minimal dataset/competent/23240.csv]

2.18495e+07 -1.77318e+08 0.884706 0 19521 0
4.17111 -1.47214 0.0997297 3 208.979 0
2.76043 -0.656467 0.0914795 3 207.18 0
2.00361 -1.24683 0.0561456 3 203.581 0
2.9845 -0.472312 0.0194786 3 202.981 0
4.07724 -1.74425 0.179559 3 200.581 0
5.3554 -0.782094 0.144395 3 197.582 0
4.69313 -1.60446 0.140979 3 196.382 0
4.07446 -2.30832 0.147562 3 195.183 0
2.09352 -0.118909 0.209974 3 194.583 0
1.17827 -6.23867 0.0502288 3 193.983 0
1.88157 -2.59925 0.193975 3 193.383 0
2.60621 0.225018 0.0900628 3 192.783 0
2.43037 -3.12097 0.202808 3 192.183 0
2.32557 -1.37307 0.13148 3 190.984 0
1.11071 -5.57208 0.231389 3 189.784 0
2.62 -0.188246 0.319633 3 189.184 0
3.80458 -1.67138 0.0870628 3 188.584 0
1.9319 -3.8962 0.398877 3 187.984 0
2.54526 0.321855 0.0136453 3 187.385 0
3.50885 -1.62122 0.111813 3 186.785 0
2.80872 -4.20651 0.173893 3 186.185 0
2.5034 0.518436 0.146812 3 185.585 0
1.55344 -1.33479 0.36163 3 184.985 0
5.12073 -0.850668 0.0984796 3 184.385 0
2.51447 -4.15858 0.0934796 3 183.786 0
4.42891 -1.75887 0.157561 3 183.186 0
2.64504 -4.42532 0.0550622 3 182.586 0
0.605418 -3.14214 0.257137 3 181.986 0
3.61002 -2.10126 0.359796 3 181.386 0
0.825842 -4.02345 0.268386 3 180.786 0
2.89492 -3.86853 0.16831 3 180.186 0
5.56532 0.300202 0.346797 3 179.587 0
3.10021 -4.2448 0.11473 3 178.987 0
4.75737 -2.02663 0.238555 3 178.387 0
0.285855 -2.42231 0.13023 3 177.787 0
4.37604 -2.12847 0.154645 3 177.187 0
2.32427 -5.1025 0.182393 3 176.587 0
3.94123 0.853119 0.178643 3 175.987 0
3.83153 -1.11595 0.373462 3 175.388 0
3.02651 -3.19752 0.385878 3 174.788 0
2.39213 1.04317 0.371129 3 174.188 0
4.42857 -2.59463 0.306217 3 173.588 0
2.85757 -4.86685 0.382211 3 172.988 0
1.22943 -0.78068 0.277886 3 172.388 0
1.89541 -5.37439 0.274636 3 171.788 0
2.89764 1.53805 0.328465 3 171.189 0
3.7877 0.367225 0.330049 3 170.589 0
1.90012 -0.676259 0.378712 3 169.989 0
4.60761 -5.34007 0.245138 3 169.389 0
2.2733 1.73214 0.325049 3 168.789 0
0.126171 -2.90012 0.277219 3 168.189 0
1.8866 -4.84458 0.254054 3 167.589 0
1.07867 -5.06779 0.273136 3 166.99 0
2.30032 -4.48389 0.293718 3 166.39 0
3.88733 -3.15051 0.467955 3 165.79 0
1.37466 -4.51272 0.35413 3 165.19 0
3.41901 -3.83149 0.356963 3 164.59 0
7.17927 -7.42297 0.432208 3 163.99 0
7.8789 0.966299 0.389961 3 163.391 0
1.57141 -5.85562 0.303717 3 162.791 0
4.17143 -0.320514 0.451873 3 162.191 0
0.543024 -4.61874 0.387544 3 161.591 0
0.0359113 -3.73835 0.482371 3 160.991 0
4.64508 -1.03994 0.403627 3 160.391 0
0.510605 -0.0465732 0.230639 3 159.791 0
3.4345 -4.49042 0.297384 3 159.192 0
7.82803 1.99685 0.359546 3 158.592 0
0.772534 -6.29547 0.339131 3 157.992 0
4.67375 -3.17034 0.317883 3 157.392 0
4.73389 0.789502 0.615111 3 156.792 0
-0.298168 -2.31388 0.423292 3 156.192 0
5.12479 -2.64359 0.374045 3 155.592 0
5.03145 -0.329837 0.403377 3 154.993 0
-0.641898 -3.15967 0.402627 3 154.393 0
5.46441 -3.48833 0.533784 3 153.793 0
3.77855 -5.21978 0.507452 3 153.193 0
0.371733 -5.53283 0.508286 3 152.593 0
5.86739 -0.446218 0.437041 3 151.993 0
2.90591 2.68447 0.803598 3 151.393 0
0.999588 -2.20161 0.563032 3 150.794 0
5.58418 -1.56586 0.672357 3 150.194 0
-0.881775 -1.57644 0.325882 3 149.594 0
2.01845 0.42953 0.341881 3 148.994 0
1.55949 -6.66099 0.483204 3 148.394 0
5.9546 -2.62973 0.453623 3 147.794 0
3.16122 0.80691 0.430291 3 147.194 0
2.04975 4.0298 0.592946 3 146.595 0
1.30785 -0.0107988 0.49337 3 145.995 0
5.85773 1.20273 0.560449 3 145.395 0
6.21347 2.18883 0.488204 3 144.795 0
6.57925 -3.52545 0.566948 3 144.195 0
6.15369 -7.70274 0.555699 3 143.595 0
5.23951 -5.89377 0.487704 3 142.995 0
3.83145 1.62446 0.599279 3 142.396 0
0.554674 6.33497 0.564365 3 141.796 0
4.20129 3.11146 0.547116 3 141.196 0
4.19349 -6.27492 0.624777 3 140.596 0
6.81364 -0.991254 0.653692 3 139.996 0
5.24418 -7.00892 0.582697 3 139.396 0
5.21923 -8.82916 0.692772 3 138.797 0
-0.568564 -4.75827 0.699105 3 138.197 0
1.35661 2.89573 0.734436 3 137.597 0
5.01982 2.16234 0.705021 3 136.997 0
1.56016 -8.80299 0.610612 3 136.397 0
4.40006 -4.19923 0.68494 3 135.797 0
1.26235 1.28281 0.782432 3 135.197 0
7.11034 -2.34278 0.72927 3 134.598 0
8.12199 -3.47042 0.764017 3 133.998 0
7.02605 1.46674 0.598196 3 133.398 0
2.25833 -7.65327 0.721937 3 132.798 0
2.75081 -6.07637 0.830179 3 132.198 0
-166.366 -112.036 0.665024 3 131.598 0
-1.31081 -2.38383 0.587447 3 130.998 0
9.42448 -10.0105 0.883592 3 130.399 0
4.78271 4.26526 0.587447 3 129.799 0
7.92756 -0.159376 0.735686 3 129.199 0
-1.74864 -1.19435 0.620777 3 128.599 0
8.7972 1.5577 0.701272 3 127.999 0
6.63696 0.298751 0.63261 3 127.399 0
5.73211 -4.75073 0.756268 3 126.799 0
2.86692 -9.02111 0.713354 3 126.2 0
6.4962 -6.32786 0.840762 3 125.6 0
0.149814 -1.04747 0.832929 3 125 0
-1.62984 0.183337 0.760017 3 124.4 0
-1.25178 1.66631 0.504453 3 123.8 0
8.14593 -6.51058 0.813014 3 123.2 0
7.31631 -4.84713 0.830429 3 122.6 0
-0.209518 0.771132 0.77485 3 122.001 0
-0.460776 3.37553 0.647026 3 121.401 0
-3.2424 -0.234052 0.897007 3 120.801 0
0.0991277 2.18264 0.670524 3 120.201 0
-1.73136 -3.73929 0.829846 3 119.601 0
9.03432 -5.04351 0.897841 3 119.001 0
7.6884 3.21072 0.857927 3 118.401 0
10.5142 1.69408 0.837845 3 117.802 0
-9.83527 -0.501409 0.731936 3 117.202 0
0.277734 -9.55029 0.874176 3 116.602 0
0.407275 4.7769 1 3 116.002 0
-0.792122 -6.29479 0.852094 3 115.402 0
-1.84355 2.864 0.827013 3 114.802 0
-1.09783 -8.59327 0.801514 3 114.203 0
-0.812896 5.99465 0.718937 3 113.603 0
3.42642 4.17498 0.759017 3 113.003 0
4.13196 -9.85326 0.800098 3 112.403 0
-2.59207 1.41564 0.803098 3 111.803 0
3.96585 -7.80732 0.923589 3 111.203 0
3.6849 -11.4907 0.896674 3 110.603 0
0.443138 -7.66128 0.982335 3 110.004 0
11.3791 3.26263 0.937921 3 109.404 0
-4.07725 -1.46605 0.59153 3 108.804 0
4.21674 5.75477 1 3 108.204 0
-2.8176 -2.29338 0.911673 3 107.604 0
-0.310048 7.52841 0.894591 3 107.004 0
9.41694 3.01452 0.878759 3 106.404 0
-1.47137 4.53357 0.883258 3 105.805 0
2.12224 -10.5087 0.94892 3 105.205 0
-3.53539 -4.06405 1 3 104.605 0
-2.21614 -5.35247 0.844761 3 104.005 0
11.5387 0.222429 0.905174 3 103.405 0
0.460385 -11.3652 0.911506 3 102.805 0
6.00925 3.50707 0.844595 3 102.205 0
-5.03597 -2.73815 1 3 101.606 0
8.73991 -1.69358 1 3 101.006 0
-3.2654 5.10665 1 3 100.406 0
-2.35863 -7.29446 1 3 99.806 0
-4.99804 -0.421182 0.800848 3 99.2062 0
-8.23137 0.15375 1 3 98.6063 0
2.03814 -12.4569 1 3 98.0065 0
9.64042 0.084161 0.992584 3 97.4066 0
2.22155 5.61651 0.999333 3 96.8068 0
-2.29938 6.85788 1 3 96.2069 0
-3.93757 -6.02311 1 3 95.607 0
0.209471 -13.2668 1 3 95.0072 0
1.58529 7.51211 1 3 94.4073 0
-4.39659 1.27669 1 3 93.8075 0
10.1367 4.7501 1 3 93.2076 0
10.7857 -1.5493 1 3 92.6078 0
3.5358 7.58545 0.942171 3 92.0079 0
6.17462 5.34661 1 3 91.4081 0
0.543403 9.21933 1 3 90.8082 0
9.88358 -3.33428 1 3 90.2084 0
13.8776 -3.112 1 3 89.6085 0
10.9787 -5.00777 1 3 89.0087 0
8.14634 5.01159 1 3 88.4088 0
-4.64515 6.55449 1 3 87.809 0
-6.22995 -8.61775 1 3 87.2091 0
-1.28785 -10.5686 0.992167 3 86.6092 0
-5.7816 2.71921 1 3 86.0094 0
-3.17824 -11.2107 1 3 85.4095 0
6.87238 -9.05628 0.975668 3 84.8097 0
-2.78636 -9.24944 1 3 84.2098 0
5.73025 -10.6819 1 3 83.61 0
-5.43514 -4.69758 1 3 83.0101 0
-8.47993 -1.83183 1 3 82.4103 0
-3.72324 3.15984 1 3 81.8104 0
-1.98532 -14.5018 1 3 81.2106 0
13.8906 0.227317 1 3 80.6107 0
-5.20946 4.63555 1 3 80.0109 0
-6.5383 -1.35433 1 3 79.411 0
-6.95214 -3.31116 1 3 78.8111 0
-6.33803 0.796938 1 3 78.2113 0
12.6365 1.78528 1 3 77.6114 0
4.69524 9.15289 1 3 77.0116 0
11.9482 -6.75698 1 3 76.4117 0
2.55253 9.26256 1 3 75.8119 0
9.94852 -6.72193 1 3 75.212 0
-4.72568 -9.94364 1 3 74.6122 0
-4.33364 -7.98235 1 3 74.0123 0
8.68748 -8.27416 1 3 73.4125 0
-9.62726 1.60837 1 3 72.8126 0
-5.83387 -6.65746 1 3 72.2128 0
7.72406 -10.8393 1 3 71.6129 0
12.7826 -1.43768 1 3 71.0131 0
-6.60534 6.07417 1 3 70.4132 0
5.47319 7.3105 1 3 69.8133 0
-7.35109 -5.27094 1 3 69.2135 0
19.4456 0.460717 1 3 68.6136 0
3.64937 -13.6417 1 3 68.0138 0
11.8807 -3.22279 1 3 67.4139 0
-1.73536 8.77702 1 3 66.8141 0
-7.17213 4.15618 1 3 66.2142 0
9.40992 6.61319 1 3 65.6144 0
86.8738 -23.3643 1 3 65.0145 0
-1.64983 -12.5302 1 3 64.4147 0
12.9755 -4.89694 1 3 63.8147 0
7.43104 6.90295 1 3 63.2146 0
-0.907439 10.5976 1 3 62.6145 0
-3.67896 8.30562 1 3 62.0143 0
6.79037 8.81529 1 3 61.4142 0
1.51916 10.9748 1 3 60.8141 0
-9.11643 3.67447 1 3 60.214 0
11.247 -10.5024 1 3 59.6138 0
-15.5901 121.135 1 3 59.0137 0
9.41937 -11.9004 1 3 58.4136 0
-7.72795 2.23502 1 3 57.8134 0
14.985 -1.44658 1 3 57.2133 0
-5.09035 -11.9099 1 3 56.6132 0
47.0588 97.2559 1 3 56.0131 0
-22.256 -35.8645 1 3 55.4129 0
61.4876 153.073 1 3 54.8128 0
151.773 53.8941 1 3 54.2127 0
10.6669 -8.58841 1 3 53.6125 0
-10.4586 -2.12287 1 3 53.0124 0
56.595 152.105 1 3 52.4123 0
-2.27748 12.0547 1 3 51.8122 0
12.0988 5.1374 1 3 51.212 0
3.56594 10.9867 1 3 50.6119 0
12.6666 -8.62351 1 3 50.0118 0
8.76645 8.50679 1 3 49.4116 0
-6.62207 -10.5789 1 3 48.8115 0
14.9724 -4.78569 1 3 48.2114 0
-6.03618 7.99143 1 3 47.6113 0
-30.7193 -14.166 1 3 47.0111 0
5.3875 -12.6523 1 3 46.411 0
-8.89431 -3.78838 1 3 45.8109 0
-3.54214 -13.1773 1 3 45.2108 0
1.82071 -14.4516 1 3 44.6106 0
13.9451 -6.64619 1 3 44.0105 0
-7.74918 -7.23277 1 3 43.4104 0
13.4119 3.62887 1 3 42.8102 0
-3.10684 10.2327 1 3 42.2101 0
-8.55667 5.59947 1 3 41.61 0
124.886 19.4236 1 3 41.0099 0
4.99897 12.3817 1 3 40.4097 0
111.633 47.0617 1 3 39.8096 0
-5.07003 9.74255 1 3 39.2095 0
6.01341 10.6582 1 3 38.6093 0
7.38129 -12.8096 1 3 38.0092 0
-9.29253 -5.74819 1 3 37.4091 0
11.3719 7.00062 1 3 36.809 0
-8.13087 -9.23893 1 3 36.2088 0
8.0404 10.3764 1 3 35.6087 0
-12.2275 -1.19005 1 3 35.0086 0
-0.121118 -15.2392 1 3 34.4084 0
-10.8729 -4.07942 1 3 33.8083 0
14.666 2.07088 1 3 33.2082 0
-9.69184 -7.70782 1 3 32.6081 0
-11.2708 -6.04169 1 3 32.0079 0
17.32 -19.9805 1 3 31.4079 0
21.3781 43.6104 1 3 30.8079 0
-3.42662 -17.8033 1 3 30.208 0
-6.1685 11.4139 1 3 29.608 0
13.2133 7.78129 1 3 29.008 0
17.0201 0.253611 1 3 28.408 0
-10.671 -11.6677 1 3 27.808 0
-9.16106 -16.7824 1 3 27.208 0
-16.438 13.6185 1 3 26.608 0
-10.4535 -9.55712 1 3 26.008 0
22.3101 -28.2136 1 3 25.408 0
45.0769 -10.8211 1 3 24.808 0
-44.1406 -48.4895 1 3 24.208 0
-17.6788 -64.1185 1 3 23.6081 0
-67.4058 33.8008 1 3 23.0081 0
-81.3131 16.0544 1 3 22.4081 0
-20.6713 87.1733 1 3 21.8081 0
50.1502 101.065 1 3 21.2081 0
100.029 13.2469 1 3 20.6081 0
-109.15 0.982437 1 3 20.0081 0
109.778 28.2055 1 3 19.4081 0
118.778 -1.84251 1 3 18.8081 0
-122.029 30.7998 1 3 18.2081 0
65.0032 -111.608 1 3 17.6082 0
100.248 -89.2435 1 3 17.0082 0
-61.3008 126.577 1 3 16.4082 0
8.19285 -143.754 1 3 15.8082 0
38.3023 -143.162 1 3 15.2082 0
4.3208 -152.509 1 3 14.6082 0
115.231 -105.582 1 3 14.0082 0
73.4251 143.087 1 3 13.4082 0
-152.917 60.8981 1 3 12.8082 0
-167.546 -11.2542 1 3 12.2082 0
170.498 -1.15987 1 3 11.6082 0
37.9026 -169.313 1 3 11.0083 0
157.466 79.8033 1 3 10.4083 0
100.638 148.439 1 3 9.80827 0
149.75 -102.64 1 3 9.20828 0
-106.975 150.077 1 3 8.60829 0
-141.366 -124.015 1 3 8.0083 0
-2.63424 188.451 1 3 7.40831 0
189.99 -3.70599 1 3 6.80832 0
1.91816 191.789 1 3 6.20832 0
-140.938 -142.349 1 3 5.60833 0
-62.3582 -184.498 1 3 5.00834 0
-195.934 1.68846 1 3 4.40835 0
69.0826 184.433 1 3 3.80836 0
122.235 -155.515 1 3 3.20835 0
190.764 55.0828 1 3 2.60834 0
171.194 -101.739 1 3 2.00833 0
137.308 -144.842 1 3 1.40833 0
-128.512 153.074 1 3 0.808333 0
-60.8436 -190.512 1 3 0.208333 0
