# Supplementary material for: Study of tumor growth indicates the existence of an “immunological threshold” separating states of pro- and antitumoral peritumoral inflammation
Source: PLoS One. 2018 Nov 2;13(11):e0202823. doi: 10.1371/journal.pone.0202823 (PMC6214501; doi:10.1371/journal.pone.0202823)
Supplement: S1 Data — File containing the position and radius of particles at simulated times. A detailed description file is provided alongside the data. (ZIP) [file pone.0202823.s004.zip › minimal dataset/competent/10380.csv]

0 0 1.00003 0 6559.74 0
1.01044 -3.30397 1.00006 0 6595.65 0
5.29265 -0.196172 1.00003 0 6326.22 0
-7.74572 4.90026 1.00013 0 7427.67 0
-0.448883 -1.93636 1.00006 0 6810.53 0
-13.9417 1.21253 1.00003 0 6518.8 0
-0.544721 5.27333 1.00013 0 7387.95 0
-14.4925 6.47489 1.00006 0 6735.2 0
-9.10917 -0.942277 1.00003 0 6454.12 0
-2.4585 4.69306 1.00013 0 7451.8 0
-0.999352 3.32577 1.00013 0 7371.87 0
-10.7603 14.8449 1.00003 0 6372.83 0
0.818822 11.116 1.00006 0 6762.4 0
8.57024 6.22649 1.00006 0 6795.44 0
-7.29121 6.84786 1.00013 0 7422.36 0
-8.20022 2.95275 1.00003 0 6523.34 0
-5.28156 0.218167 1.00006 0 6886.24 0
-3.91795 6.06057 1.00013 0 7328.64 0
-2.00399 6.64068 1.00013 0 7476.12 0
-12.4826 -0.155074 1.00003 0 6360.92 0
-2.55442 11.9032 1.00003 0 6509.24 0
-1.54954 8.58818 1.00006 0 6974.18 0
8.11557 4.27885 1.00003 0 6470.59 0
0.722967 18.3259 1.00003 0 6377.5 0
1.46496 -1.35669 1.00003 0 6454.93 0
-13.1288 12.3174 1.00003 0 6365.46 0
-6.83673 8.79515 1.00013 0 7327.33 0
4.28779 3.11872 1.00003 0 6436.39 0
3.28286 6.43356 1.00006 0 6892.51 0
-0.903589 -3.88397 1.00006 0 6746.44 0
-3.46355 8.00805 1.00013 0 7253.96 0
4.19192 10.3288 1.00006 0 6746.75 0
-4.37247 4.11316 1.00013 0 7484.45 0
5.65145 8.96138 1.00003 0 6475.7 0
-9.20515 6.26762 1.00006 0 6874.81 0
-9.75563 11.53 1.00003 0 6446.43 0
-0.640549 12.4833 1.00003 0 6436.25 0
-0.0901034 7.22074 1.00006 0 6938.31 0
-8.29614 10.1627 1.00003 0 6572.43 0
2.37385 2.53845 1.00006 0 6952.27 0
-5.83197 5.48046 1.00013 0 7427.68 0
-11.0232 -1.52247 1.00003 0 6363.35 0
-8.7507 8.2153 1.00003 0 6527.76 0
-5.47323 14.6377 1.00003 0 6510.19 0
-7.64998 -2.30955 1.00003 0 6469 0
-8.10457 -4.25721 1.00003 0 6462.38 0
-4.2768 -3.09667 1.00006 0 6849.25 0
9.47927 10.1218 1.00003 0 6358.32 0
1.36908 5.85353 1.00013 0 7387.96 0
-3.10488 17.1657 1.00003 0 6409.65 0
-6.28641 3.5329 1.00013 0 7380.2 0
7.66107 2.33154 1.00003 0 6327.4 0
2.73261 11.6961 1.00006 0 6862.53 0
-2.91309 2.74558 1.00013 0 7363.03 0
-3.36755 0.798111 1.00006 0 6883.83 0
-5.3774 7.42792 1.00013 0 7328.64 0
-4.92287 9.37533 1.00006 0 6895.81 0
3.64169 15.5912 1.00006 0 6760.7 0
9.02481 8.17413 1.00006 0 6751.95 0
-2.81727 -4.46413 1.00006 0 6757.41 0
6.10593 10.9089 1.00006 0 6677.92 0
-15.4975 9.7898 1.00006 0 6776.22 0
-3.00899 9.9555 1.00013 0 7253.97 0
2.9245 -2.72407 1.00006 0 6720.86 0
0.460019 1.95835 1.00006 0 7022.1 0
-11.2148 12.8974 1.00003 0 6491.98 0
-11.5736 3.74008 1.00003 0 6460.35 0
-2.09986 13.8506 1.00003 0 6551.9 0
3.73744 8.38123 1.00003 0 6508.54 0
-13.5834 10.3699 1.00003 0 6444.83 0
-1.09498 10.5357 1.00006 0 6974.19 0
-7.38697 14.0577 1.00003 0 6377.27 0
-4.46829 11.3228 1.00006 0 6957.04 0
0.914699 3.90582 1.00006 0 6952.28 0
-12.0279 1.79259 1.00003 0 6390.26 0
0.268305 16.3783 1.00003 0 6370.63 0
9.12044 0.963916 1.00003 0 6452.18 0
-4.82695 2.16563 1.00006 0 6939.15 0
0.364408 9.16827 1.00006 0 6938.32 0
2.82858 4.48607 1.00006 0 6935.36 0
-12.9369 -2.10253 1.00003 0 6355.25 0
-6.19073 -3.67691 1.00003 0 6420.48 0
-4.73126 -5.04437 1.00003 0 6440.97 0
-15.9519 7.84227 1.00003 0 6478.23 0
-6.93255 16.0053 1.00003 0 6429.83 0
-6.38229 10.7426 1.00006 0 6895.82 0
-10.114 2.3727 1.00006 0 6893.82 0
-14.947 4.52724 1.00003 0 6365.7 0
1.82351 7.80087 1.00006 0 6892.52 0
-5.01886 16.5854 1.00003 0 6460.42 0
-8.65468 1.00521 1.00003 0 6479.27 0
-1.45369 1.37833 1.00006 0 6883.84 0
6.56041 12.8564 1.00003 0 6368.17 0
8.01983 11.4891 1.00003 0 6381.97 0
-12.5786 7.05486 1.00003 0 6389.51 0
5.10102 14.2238 1.00006 0 6862.54 0
3.83318 1.17122 1.00006 0 6849.65 0
0.101134 -7.19898 1.00003 0 6319.59 0
4.83834 -2.14387 1.00003 0 6349.29 0
-3.82217 -1.14919 1.00006 0 6810.54 0
4.74235 5.06629 1.00003 0 6402.43 0
-17.4132 9.20767 1.00003 0 6315.78 0
1.2734 13.0635 1.00006 0 6762.41 0
3.18713 13.6435 1.00006 0 6760.7 0
0.555658 -5.25161 1.00003 0 6342.95 0
4.64656 12.2762 1.00006 0 6751.96 0
7.01491 14.804 1.00006 0 6746.76 0
2.46966 -4.67166 1.00006 0 6746.44 0
-12.124 9.00253 1.00006 0 6735.2 0
7.20634 0.383961 1.00006 0 6720.87 0
8.47432 13.4367 1.00006 0 6677.93 0
6.75227 -1.56342 1.00006 0 6595.66 0
-11.6695 10.9498 1.00003 0 6572.43 0
-1.90814 -0.56914 1.00003 0 6559.75 0
-6.47806 17.9529 1.00003 0 6551.91 0
-10.2101 9.5827 1.00003 0 6527.77 0
-9.65959 4.3203 1.00003 0 6523.34 0
-16.4065 5.8946 1.00003 0 6518.81 0
-0.185994 14.4308 1.00003 0 6510.2 0
-4.0138 13.2704 1.00003 0 6509.25 0
2.27817 9.74836 1.00003 0 6508.55 0
-9.30099 13.4776 1.00003 0 6491.99 0
-6.7409 1.58552 1.00003 0 6479.28 0
-12.674 14.2647 1.00003 0 6478.24 0
7.56542 9.5415 1.00003 0 6475.71 0
6.65627 5.64636 1.00003 0 6470.6 0
-5.73614 -1.72949 1.00003 0 6469.01 0
-9.56393 -2.88979 1.00003 0 6462.39 0
-10.3057 16.7924 1.00003 0 6460.43 0
-15.4014 2.57958 1.00003 0 6460.36 0
3.37879 -0.776504 1.00003 0 6454.94 0
-10.0184 -4.83748 1.00003 0 6454.13 0
5.74709 1.75126 1.00003 0 6452.19 0
-7.84161 12.1102 1.00003 0 6446.44 0
-15.0427 11.7373 1.00003 0 6444.84 0
-2.36283 -2.51677 1.00003 0 6440.98 0
6.20181 3.69888 1.00003 0 6436.39 0
2.18226 16.9587 1.00003 0 6436.26 0
-16.9567 11.1576 1.00003 0 6429.84 0
-7.19558 -0.362119 1.00003 0 6420.49 0
-3.55931 15.2179 1.00003 0 6409.66 0
5.19686 7.01372 1.00003 0 6402.44 0
-11.1191 5.68775 1.00003 0 6390.27 0
-10.6647 7.63504 1.00003 0 6389.52 0
5.55541 16.1715 1.00003 0 6381.97 0
-1.64551 15.7982 1.00003 0 6377.51 0
-5.92753 12.6902 1.00003 0 6377.28 0
-8.84628 15.4249 1.00003 0 6372.84 0
-1.19089 17.7459 1.00003 0 6370.63 0
1.72768 15.011 1.00003 0 6368.18 0
-13.0331 5.10747 1.00003 0 6365.71 0
-8.39206 17.3726 1.00003 0 6365.47 0
-11.4778 -3.47009 1.00003 0 6363.36 0
-13.4874 3.15994 1.00003 0 6360.93 0
7.11085 7.59399 1.00003 0 6358.33 0
-10.5686 0.425192 1.00003 0 6355.26 0
1.91936 0.590748 1.00003 0 6349.3 0
-6.64512 -5.62457 1.00003 0 6342.96 0
9.57509 2.91143 1.00003 0 6327.41 0
10.0295 4.85914 1.00003 0 6326.23 0
-1.35841 -5.83159 1.00003 0 6319.6 0
-14.038 8.4223 1.00003 0 6315.79 0
-4.60559 17.6041 0.0953963 3 212.379 0
3.36862 16.7616 0.0562289 3 211.779 0
9.64422 11.2338 0.103063 3 209.379 0
-7.52599 17.9506 0.0338119 3 208.779 0
-17.0231 7.70379 0.0800627 3 208.18 0
-13.4235 0.302375 0.0445621 3 206.98 0
7.33589 15.9322 0.161727 3 205.18 0
4.53196 16.0997 0.0252285 3 201.581 0
3.45652 17.1407 0.241888 3 199.782 0
4.06935 -3.0559 0.151645 3 197.982 0
10.2024 1.73846 0.174143 3 196.782 0
-17.0854 8.09264 0.11573 3 195.583 0
-2.19418 18.2401 0.0890628 3 194.983 0
-2.44714 -5.52288 0.11398 3 194.383 0
-11.2748 -4.7145 0.102313 3 193.183 0
-14.2706 12.6377 0.163894 3 192.583 0
-13.599 -0.34155 0.128896 3 191.984 0
10.615 3.69499 0.265387 3 191.384 0
-3.65411 -5.1539 0.0309785 3 190.784 0
-4.01666 17.8265 0.122063 3 190.184 0
5.01069 -3.23039 0.0943129 3 189.584 0
9.74964 9.0319 0.10123 3 188.984 0
-0.301947 -5.86735 0.0170619 3 188.384 0
-13.5254 0.193625 0.0974796 3 187.785 0
-11.6755 15.6099 0.130896 3 187.185 0
1.77245 -5.81921 0.150562 3 186.585 0
-2.7261 -6.32991 0.400377 3 185.985 0
8.86609 12.3183 0.163061 3 185.385 0
-8.89227 -5.10563 0.145062 3 184.785 0
-4.27365 17.5699 0.232139 3 184.185 0
-8.42396 18.6188 0.241638 3 183.586 0
-5.07485 17.8036 0.219223 3 182.986 0
3.20904 17.5304 0.129396 3 181.786 0
-7.94962 -5.55405 0.200808 3 181.186 0
7.61972 -0.739069 0.168227 3 180.586 0
-8.55331 -5.48025 0.196975 3 179.986 0
-2.29843 17.9492 0.098813 3 179.387 0
9.74992 6.97778 0.324799 3 178.787 0
-11.4686 16.0369 0.218557 3 178.187 0
1.42128 -6.25581 0.247555 3 177.587 0
6.06812 -2.75466 0.250638 3 176.987 0
6.95728 16.2055 0.284885 3 176.387 0
9.28107 11.3736 0.252471 3 175.787 0
3.87448 16.8129 0.197891 3 175.188 0
-15.8852 3.72228 0.177643 3 174.588 0
2.05059 18.2851 0.328465 3 173.988 0
-13.9712 14.4655 0.290218 3 173.388 0
-9.03444 -5.75857 0.337798 3 172.788 0
-16.7649 7.0046 0.10998 3 172.188 0
-4.11651 -6.2725 0.375212 3 171.589 0
4.3831 -6.01874 0.226723 3 170.989 0
-16.3131 4.53039 0.277219 3 170.389 0
0.304423 19.5652 0.309383 3 169.789 0
-13.9084 13.5273 0.411876 3 169.189 0
-15.4808 1.04894 0.461872 3 168.589 0
-5.43083 -6.18299 0.319716 3 167.989 0
-12.7997 -3.41633 0.296884 3 167.39 0
-5.35133 18.5579 0.274886 3 166.79 0
-9.61126 17.9877 0.299051 3 166.19 0
-6.05365 19.2737 0.387711 3 165.59 0
-13.5981 15.412 0.45429 3 164.99 0
-13.6468 -0.0462564 0.16581 3 164.39 0
-17.847 10.3378 0.208891 3 163.79 0
8.29422 -0.641786 0.488537 3 163.191 0
10.829 2.08313 0.465622 3 162.591 0
-3.46139 -5.77839 0.411459 3 161.991 0
4.59363 -3.55971 0.424792 3 161.391 0
-7.74074 18.6593 0.443207 3 160.791 0
-11.6796 -4.75818 0.302967 3 160.191 0
10.1528 7.50255 0.288635 3 159.591 0
-3.80186 19.7267 0.548866 3 158.992 0
3.7815 -3.95106 0.45379 3 158.392 0
-6.16333 -8.44414 0.304967 3 157.792 0
-17.8406 6.4555 0.514619 3 157.192 0
-3.41345 18.7134 0.532034 3 156.592 0
-0.610377 19.2809 0.606529 3 155.992 0
4.48663 17.2466 0.470455 3 155.392 0
2.4315 -6.26498 0.568281 3 154.793 0
5.59759 -3.48461 0.534617 3 154.193 0
-12.4067 15.8049 0.500786 3 153.593 0
8.4583 14.8819 0.403127 3 152.993 0
-13.5701 -3.38057 0.401793 3 152.393 0
-17.2844 7.2737 0.423125 3 151.793 0
-3.13059 -7.11129 0.455956 3 151.193 0
11.0314 7.81615 0.639609 3 150.594 0
-5.20901 -6.9559 0.45229 3 149.994 0
-14.6907 13.137 0.418042 3 149.394 0
-14.6316 14.0525 0.442457 3 148.794 0
-7.08492 19.2622 0.442124 3 148.194 0
-14.8476 -0.0746546 0.565198 3 147.594 0
-16.2633 0.245573 0.610112 3 146.995 0
-12.7806 -4.2624 0.500536 3 146.395 0
-9.21739 18.7551 0.557115 3 145.795 0
7.26926 16.848 0.419209 3 145.195 0
13.5977 7.97493 0.59153 3 144.595 0
-9.11174 -6.52311 0.415792 3 143.995 0
-16.3676 12.6646 0.594863 3 143.395 0
12.4353 7.32528 0.695189 3 142.796 0
-2.28386 18.9437 0.610612 3 142.196 0
3.01113 18.3634 0.625194 3 141.596 0
9.33875 -0.569196 0.5417 3 140.996 0
-1.4493 21.0675 0.743352 3 140.396 0
-16.4635 3.77002 0.342131 3 139.796 0
-10.4999 18.4023 0.551033 3 139.196 0
-1.5859 19.8227 0.500703 3 138.597 0
-8.08116 -6.39738 0.607778 3 137.997 0
-11.0327 -6.30502 0.785182 3 137.397 0
11.4405 4.08217 0.577281 3 136.797 0
-14.5554 -2.30127 0.617194 3 136.197 0
-4.4952 18.3727 0.592863 3 135.597 0
-1.89766 -7.60317 0.830929 3 134.997 0
-6.50874 20.4875 0.902174 3 134.398 0
-5.13925 -8.23329 0.737769 3 133.798 0
-17.5235 4.36628 0.812347 3 133.198 0
-2.6933 20.3195 0.700855 3 132.598 0
-5.01286 19.5384 0.677273 3 131.998 0
-0.0366275 20.5762 0.752685 3 131.398 0
-4.21505 -7.28223 0.592446 3 130.798 0
-15.6799 13.6688 0.62911 3 130.199 0
6.89948 -3.33516 0.750268 3 129.599 0
-16.9378 2.94517 0.548033 3 128.999 0
-8.32557 19.6378 0.692272 3 128.399 0
-17.1131 13.8555 0.81593 3 127.799 0
12.6017 3.63767 0.662608 3 127.199 0
-16.7964 1.5098 0.756184 3 126.599 0
-14.0496 -0.935271 0.610028 3 126 0
2.49538 21.5396 0.783432 3 125.4 0
3.55521 -5.85734 0.570198 3 124.8 0
-18.4317 7.56367 0.742769 3 124.2 0
10.967 9.22174 0.738602 3 123.6 0
-19.2211 8.92325 0.830096 3 123 0
-8.16271 21.2451 0.917256 3 122.401 0
-6.43713 -7.39249 0.777683 3 121.801 0
12.4807 8.84917 0.82093 3 121.201 0
3.42466 -7.25074 0.813597 3 120.601 0
-19.1464 3.79757 0.875509 3 120.001 0
-18.7255 10.9584 0.747102 3 119.401 0
-16.4787 15.4424 0.893424 3 118.801 0
11.1911 6.32584 0.86076 3 118.202 0
-15.8244 -1.30003 1 3 117.602 0
-8.06189 -7.9563 0.937005 3 117.002 0
-14.8364 15.277 0.759517 3 116.402 0
9.70634 14.8208 0.81568 3 115.802 0
-6.35449 22.3883 1 3 115.202 0
6.58437 -8.83625 0.807097 3 114.602 0
12.4022 5.12704 0.823096 3 114.003 0
4.67863 -4.96374 0.85601 3 113.403 0
-14.0903 -4.53926 0.824679 3 112.803 0
-9.88212 20.1018 0.932005 3 112.203 0
-19.8738 12.0675 0.72702 3 111.603 0
4.95769 -8.12514 0.95192 3 111.003 0
6.53834 -5.04666 1 3 110.403 0
0.267438 -9.09236 0.877676 3 109.804 0
9.99273 12.2963 0.882675 3 109.204 0
-12.1333 -7.51497 0.844095 3 108.604 0
10.1714 -3.29421 0.845678 3 108.004 0
1.85794 -8.08092 0.953253 3 107.404 0
-13.7616 16.6309 0.778099 3 106.804 0
12.3187 2.00115 1 3 106.204 0
11.1867 13.7718 1 3 105.605 0
-9.99087 -7.75749 1 3 105.005 0
8.52689 16.2701 0.95592 3 104.405 0
-17.5346 -2.18196 0.920506 3 103.805 0
3.42485 -9.16102 0.892008 3 103.205 0
8.68462 -2.07774 1 3 102.605 0
-20.6928 2.63035 0.963169 3 102.005 0
-17.8901 0.132284 1 3 101.406 0
-7.7108 -10.6465 1 3 100.806 0
-19.1819 5.69895 0.976835 3 100.206 0
11.2973 10.9436 0.995167 3 99.6061 0
8.33529 18.1595 0.932588 3 99.0062 0
1.79315 -9.92653 0.844178 3 98.4064 0
6.40629 17.9815 1 3 97.8065 0
-18.2726 12.5641 0.906257 3 97.2067 0
6.54059 -7.0119 0.966919 3 96.6068 0
-18.4661 2.04556 1 3 96.007 0
-1.5876 -9.41845 1 3 95.4071 0
-21.0279 8.51579 1 3 94.8072 0
-19.2573 -1.32519 1 3 94.2074 0
-11.7295 19.4046 1 3 93.6075 0
-20.9386 6.54892 0.966419 3 93.0077 0
11.0518 0.453409 1 3 92.4078 0
-5.90133 -9.79459 1 3 91.808 0
4.58204 18.8001 1 3 91.2081 0
0.802534 22.1144 1 3 90.6083 0
2.06317 19.8098 0.998167 3 90.0084 0
-12.7353 -5.76475 1 3 89.4086 0
14.1232 4.30588 1 3 88.8087 0
-9.46407 -9.68654 1 3 88.2089 0
11.2693 15.7695 1 3 87.609 0
-9.88489 22.091 0.99475 3 87.0091 0
10.595 -1.49167 1 3 86.4093 0
5.08527 -10.0802 1 3 85.8094 0
-20.5453 15.6173 1 3 85.2096 0
-4.74714 21.1994 1 3 84.6097 0
9.12055 19.954 1 3 84.0099 0
3.81062 20.5164 0.879259 3 83.41 0
-13.6141 -8.61225 1 3 82.8102 0
-1.07979 22.7907 1 3 82.2103 0
-15.825 -3.30027 1 3 81.6105 0
-2.91836 22.0041 1 3 81.0106 0
14.2915 2.31366 1 3 80.4108 0
-15.4809 17.0749 1 3 79.8109 0
-20.3827 10.406 1 3 79.2111 0
13.2424 10.503 1 3 78.6112 0
-11.4076 -9.21562 1 3 78.0113 0
10.1232 17.4087 1 3 77.4115 0
8.48849 -4.06733 1 3 76.8116 0
-20.8621 4.58742 1 3 76.2118 0
8.26486 -6.05393 1 3 75.6119 0
-0.250337 -10.9056 1 3 75.0121 0
-18.3604 15.238 1 3 74.4122 0
-3.45262 -8.7008 1 3 73.8124 0
-4.52492 23.1956 1 3 73.2125 0
12.5801 -0.836924 1 3 72.6127 0
-2.20647 -11.3204 1 3 72.0128 0
-6.06707 -11.7862 1 3 71.413 0
15.5245 7.30976 1 3 70.8131 0
13.7913 6.31169 1 3 70.2132 0
-19.7361 13.7887 1 3 69.6134 0
-13.9567 18.3968 1 3 69.0135 0
-21.7269 13.9766 1 3 68.4137 0
-9.32414 -11.8259 1 3 67.8138 0
12.1208 -2.78364 1 3 67.214 0
-14.4478 -6.79544 1 3 66.6141 0
4.06966 22.426 1 3 66.0143 0
12.6523 12.4119 1 3 65.4144 0
-16.2391 -7.68218 1 3 64.8146 0
12.1018 -4.7819 1 3 64.2147 0
10.1441 -5.18826 1 3 63.6147 0
-12.1914 17.4594 1 3 63.0146 0
10.0205 -7.18377 1 3 62.4144 0
-4.07297 -10.6022 1 3 61.8143 0
15.8361 5.33687 1 3 61.2142 0
7.12504 19.8467 1 3 60.614 0
-8.19755 23.1647 1 3 60.0139 0
-15.7738 -5.29799 1 3 59.4138 0
-19.8365 0.588735 1 3 58.8137 0
-17.4802 17.0504 1 3 58.2135 0
14.6943 9.12773 1 3 57.6134 0
-22.3444 10.0184 1 3 57.0133 0
-17.5743 -6.19338 1 3 56.4131 0
8.21845 -8.051 1 3 55.813 0
5.59851 21.1371 1 3 55.2129 0
-15.846 19.0432 1 3 54.6128 0
-21.7915 1.00472 1 3 54.0126 0
-21.3638 -2.90389 1 3 53.4125 0
13.0967 14.3616 1 3 52.8124 0
3.26174 -11.0545 1 3 52.2122 0
17.3915 6.59439 1 3 51.6121 0
14.3021 -1.8529 1 3 51.012 0
14.2132 0.315454 1 3 50.4119 0
-0.424047 -12.8971 1 3 49.8117 0
0.446281 24.0825 1 3 49.2116 0
11.9784 -6.77791 1 3 48.6115 0
2.32789 23.4081 1 3 48.0113 0
-13.1114 -10.5472 1 3 47.4112 0
-18.1963 -8.09401 1 3 46.8111 0
-19.4081 -3.3186 1 3 46.211 0
-17.6102 -4.19492 1 3 45.6108 0
13.8228 -5.79939 1 3 45.0107 0
-7.68179 -12.9661 1 3 44.4106 0
-13.4978 20.3352 1 3 43.8105 0
16.0052 3.34406 1 3 43.2103 0
-11.7586 21.4037 1 3 42.6102 0
12.1248 17.5763 1 3 42.0101 0
13.8436 -3.79962 1 3 41.4099 0
-2.69034 23.9913 1 3 40.8098 0
14.5669 12.9857 1 3 40.2097 0
-6.13861 24.3764 1 3 39.6096 0
1.46501 -11.9322 1 3 39.0094 0
-2.37682 -13.3251 1 3 38.4093 0
-11.816 23.4015 1 3 37.8092 0
-9.95136 24.1248 1 3 37.209 0
2.995 -13.2199 1 3 36.6089 0
-22.7678 7.53065 1 3 36.0088 0
-1.15837 25.2763 1 3 35.4087 0
8.00653 -10.0389 1 3 34.8085 0
10.9787 19.2153 1 3 34.2084 0
13.6499 16.2836 1 3 33.6083 0
-15.3303 21.1361 1 3 33.0081 0
4.79211 -12.3422 1 3 32.408 0
-19.4623 17.2957 1 3 31.8079 0
-19.3721 -5.31782 1 3 31.2079 0
-22.5543 3.52051 1 3 30.608 0
7.47879 21.8152 1 3 30.008 0
5.95073 23.1055 1 3 29.408 0
-23.6152 1.82594 1 3 28.808 0
15.1578 11.0749 1 3 28.208 0
-4.23852 -12.5942 1 3 27.608 0
-21.2137 -0.909656 1 3 27.008 0
16.6841 8.93906 1 3 26.408 0
-18.16 18.9295 1 3 25.808 0
-5.85249 -13.7747 1 3 25.208 0
6.57117 -11.4316 1 3 24.608 0
17.1486 10.884 1 3 24.0081 0
9.30298 22.6336 1 3 23.4081 0
-23.3078 -2.43711 1 3 22.8081 0
16.015 1.29886 1 3 22.2081 0
1.18927 -14.0789 1 3 21.6081 0
-21.6105 11.9807 1 3 21.0081 0
17.6467 4.48679 1 3 20.4081 0
-11.2252 -11.2068 1 3 19.8081 0
-13.5257 22.3379 1 3 19.2081 0
9.85922 -9.19322 1 3 18.6081 0
16.5579 12.7947 1 3 18.0081 0
10.6913 21.194 1 3 17.4082 0
-4.29708 25.1821 1 3 16.8082 0
-15.406 -9.50015 1 3 16.2082 0
-22.6233 5.53585 1 3 15.6082 0
9.64784 -11.1818 1 3 15.0082 0
15.105 14.9114 1 3 14.4082 0
-14.9032 -11.4358 1 3 13.8082 0
-23.1724 -0.44213 1 3 13.2082 0
-17.288 20.7284 1 3 12.6082 0
-24.9958 0.379027 1 3 12.0082 0
-11.5099 25.3779 1 3 11.4082 0
19.2014 5.74465 1 3 10.8083 0
15.9361 -0.699601 1 3 10.2083 0
-23.5728 11.5967 1 3 9.60827 0
-9.49077 -13.8184 1 3 9.00828 0
15.5651 16.8577 1 3 8.40829 0
12.9569 19.5048 1 3 7.8083 0
11.8137 -8.77111 1 3 7.20831 0
-17.3629 -9.91069 1 3 6.60832 0
-21.4578 17.4061 1 3 6.00833 0
15.1675 58.427 1 3 5.40834 0
-94.0148 -22.3483 1 3 4.80835 0
-107.935 54.7081 1 3 4.20835 0
99.4191 -108.331 1 3 3.60835 0
-44.0572 154.882 1 3 3.00835 0
127.153 -123.25 1 3 2.40834 0
-185.402 20.5563 1 3 1.80833 0
193.38 -18.8307 1 3 1.20833 0
-197.974 -15.0046 1 3 0.608333 0
-90.4309 -178.388 1 3 0.00833333 0
