# Supplementary material for: Study of tumor growth indicates the existence of an “immunological threshold” separating states of pro- and antitumoral peritumoral inflammation
Source: PLoS One. 2018 Nov 2;13(11):e0202823. doi: 10.1371/journal.pone.0202823 (PMC6214501; doi:10.1371/journal.pone.0202823)
Supplement: S1 Data — File containing the position and radius of particles at simulated times. A detailed description file is provided alongside the data. (ZIP) [file pone.0202823.s004.zip › minimal dataset/competent/11040.csv]

0 0 1.00003 0 7217.16 0
1.10174 -3.27209 1.00006 0 7253.07 0
5.29367 -0.040705 1.00003 0 6983.64 0
-7.89155 4.67086 1.00013 0 8085.09 0
-0.396703 -1.94787 1.00006 0 7467.95 0
-0.704883 5.25586 1.00013 0 8045.37 0
-14.6819 6.0443 1.00006 0 7392.62 0
-9.08207 -1.20961 1.00003 0 7111.54 0
-2.60085 4.61986 1.00013 0 8109.22 0
-1.10172 3.29592 1.00013 0 8029.29 0
0.487054 11.136 1.00006 0 7419.82 0
-7.49466 6.6308 1.00013 0 8079.78 0
-8.28829 2.71058 1.00003 0 7180.76 0
-5.2903 0.0630909 1.00006 0 7543.66 0
-4.0997 5.94368 1.00013 0 7986.06 0
-2.20366 6.58007 1.00013 0 8133.54 0
-2.9088 11.8245 1.00003 0 7166.66 0
-1.80675 8.54032 1.00006 0 7631.6 0
7.98151 4.51591 1.00003 0 7128.01 0
1.4992 -1.31175 1.00003 0 7112.35 0
-7.09808 8.5911 1.00013 0 7984.75 0
4.18883 3.24381 1.00003 0 7093.81 0
3.08722 6.52793 1.00006 0 7549.93 0
-0.793638 -3.9088 1.00006 0 7403.86 0
-3.7028 7.90404 1.00013 0 7911.38 0
3.88314 10.4471 1.00006 0 7404.17 0
-4.49662 3.98358 1.00013 0 8141.87 0
5.38185 9.12335 1.00003 0 7133.12 0
-9.39069 5.99445 1.00006 0 7532.23 0
-10.0971 11.2382 1.00003 0 7103.85 0
-1.01227 12.4607 1.00003 0 7093.67 0
-0.307675 7.21603 1.00006 0 7595.73 0
-8.59717 9.91446 1.00003 0 7229.85 0
2.29314 2.60788 1.00006 0 7609.69 0
-5.99553 5.30733 1.00013 0 8085.1 0
-10.9784 -1.84597 1.00003 0 7020.77 0
-8.99406 7.95423 1.00003 0 7185.18 0
-5.91249 14.4727 1.00003 0 7167.61 0
-7.58322 -2.53378 1.00003 0 7126.42 0
-4.18826 -3.22081 1.00006 0 7506.67 0
1.19118 5.89185 1.00013 0 8045.38 0
-6.39234 3.34711 1.00013 0 8037.62 0
7.58397 2.55613 1.00003 0 6984.82 0
2.38451 11.7712 1.00006 0 7519.95 0
-2.99754 2.65964 1.00013 0 8020.45 0
-3.39451 0.699633 1.00006 0 7541.25 0
-5.5988 7.26757 1.00013 0 7986.06 0
-5.20199 9.22784 1.00006 0 7553.23 0
5.78003 11.0829 1.00006 0 7335.34 0
-15.7846 9.32845 1.00006 0 7433.64 0
-3.3058 9.86427 1.00013 0 7911.39 0
0.396979 1.97186 1.00006 0 7679.52 0
-11.5986 12.5609 1.00003 0 7149.4 0
-11.6832 3.39757 1.00003 0 7117.77 0
-2.51168 13.7847 1.00003 0 7209.32 0
3.48464 8.48768 1.00003 0 7165.96 0
-13.8888 9.96467 1.00003 0 7102.25 0
-1.40965 10.5006 1.00006 0 7631.61 0
-7.80806 13.8349 1.00003 0 7034.69 0
-4.80501 11.188 1.00006 0 7614.46 0
0.794107 3.93192 1.00006 0 7609.7 0
-12.0803 1.43758 1.00003 0 7047.68 0
-0.210613 16.3819 1.00003 0 7028.05 0
-4.89363 2.02332 1.00006 0 7596.57 0
0.0894579 9.176 1.00006 0 7595.74 0
2.69004 4.56776 1.00006 0 7592.78 0
-6.08397 -3.8572 1.00003 0 7077.9 0
-7.41215 15.7954 1.00003 0 7087.25 0
-6.70153 10.5513 1.00006 0 7553.24 0
-10.1843 2.07415 1.00006 0 7551.24 0
1.58838 7.85176 1.00006 0 7549.94 0
-8.68522 0.750672 1.00003 0 7136.69 0
-1.49865 1.33573 1.00006 0 7541.26 0
6.17796 13.0428 1.00003 0 7025.59 0
-12.786 6.68112 1.00003 0 7046.93 0
4.67902 14.3669 1.00006 0 7519.96 0
3.79188 1.28368 1.00006 0 7507.07 0
-3.79133 -1.26064 1.00006 0 7467.96 0
4.58621 5.20394 1.00003 0 7059.85 0
0.88616 13.0955 1.00006 0 7419.83 0
2.7833 13.7309 1.00006 0 7418.12 0
4.28177 12.407 1.00006 0 7409.38 0
-12.3894 8.64066 1.00006 0 7392.62 0
-11.9929 10.601 1.00003 0 7229.85 0
-1.89535 -0.62419 1.00003 0 7217.17 0
-10.4932 9.27778 1.00003 0 7185.19 0
-9.78754 4.03427 1.00003 0 7180.76 0
-0.611312 14.4213 1.00003 0 7167.62 0
-4.40806 13.1484 1.00003 0 7166.67 0
1.98575 9.81164 1.00003 0 7165.97 0
-9.70331 13.199 1.00003 0 7149.41 0
-6.78935 1.38702 1.00003 0 7136.7 0
7.27939 9.75932 1.00003 0 7133.13 0
6.48239 5.83974 1.00003 0 7128.02 0
-5.68731 -1.89712 1.00003 0 7126.43 0
-9.47957 -3.16927 1.00003 0 7119.81 0
3.39567 -0.676593 1.00003 0 7112.36 0
5.68781 1.91984 1.00003 0 7109.61 0
-8.20154 11.8744 1.00003 0 7103.86 0
-2.29226 -2.58432 1.00003 0 7098.4 0
6.08499 3.87979 1.00003 0 7093.81 0
-7.18613 -0.573265 1.00003 0 7077.91 0
-4.00552 15.1196 1.00003 0 7067.08 0
4.98336 7.16356 1.00003 0 7059.86 0
-11.2866 5.35761 1.00003 0 7047.69 0
-10.89 7.31781 1.00003 0 7046.94 0
-2.10763 15.7483 1.00003 0 7034.93 0
-6.3046 12.5114 1.00003 0 7034.7 0
-9.30823 15.1595 1.00003 0 7030.26 0
1.28553 15.0553 1.00003 0 7025.6 0
-13.1825 4.72085 1.00003 0 7023.13 0
-13.5796 2.76068 1.00003 0 7018.35 0
6.88037 7.79955 1.00003 0 7015.75 0
-10.581 0.114151 1.00003 0 7012.68 0
1.89586 0.648228 1.00003 0 7006.72 0
-14.2855 8.00451 1.00003 0 6973.21 0
-3.11956 15.6333 0.0241452 3 211.179 0
5.73378 14.0489 0.0888961 3 208.18 0
-1.21883 16.2476 0.0186452 3 207.58 0
-12.6276 11.7485 0.234722 3 205.78 0
-5.0717 15.1282 0.0668124 3 203.981 0
-14.0397 4.0454 0.0492288 3 202.181 0
-11.5001 -0.547913 0.0968129 3 201.581 0
-15.7572 6.78982 0.253221 3 199.782 0
-3.18119 15.8112 0.0754792 3 197.982 0
-12.9971 10.4464 0.0134786 3 197.382 0
0.969043 16.2075 0.097563 3 195.583 0
7.48218 6.29376 0.0143119 3 194.983 0
7.4996 1.22974 0.123397 3 194.383 0
-10.8142 13.366 0.11273 3 193.783 0
-5.03007 15.0159 0.0371453 3 193.183 0
-13.945 3.85547 0.078396 3 192.583 0
-2.06015 -3.83195 0.229223 3 191.384 0
4.45242 -0.681036 0.0398953 3 190.784 0
-5.69287 16.8585 0.195558 3 190.184 0
-14.9846 10.0889 0.0977296 3 189.584 0
0.39956 -4.32935 0.249971 3 188.984 0
-7.3266 -3.75386 0.243055 3 188.384 0
-4.94512 -4.10909 0.154061 3 187.785 0
7.58908 6.63603 0.177226 3 187.185 0
7.90784 7.03838 0.266137 3 186.585 0
7.29356 1.43122 0.160561 3 185.985 0
-14.3765 4.88291 0.12198 3 185.385 0
-7.94885 16.9234 0.250638 3 184.785 0
-11.7113 -0.307395 0.150645 3 184.185 0
7.03843 12.2706 0.140729 3 183.586 0
-10.7433 -3.46628 0.285718 3 182.986 0
-11.2581 -3.13118 0.302217 3 182.386 0
7.89592 8.61238 0.263303 3 181.786 0
-15.3011 7.18926 0.242388 3 181.186 0
-2.71397 16.9136 0.311883 3 179.986 0
-14.3162 4.32351 0.164227 3 179.387 0
2.38794 14.7932 0.133896 3 178.787 0
2.28649 15.6145 0.144645 3 178.187 0
-2.96179 -3.7355 0.292885 3 177.587 0
-12.2831 15.1253 0.412209 3 176.387 0
5.99066 14.2642 0.224306 3 175.787 0
2.1354 -2.47304 0.310467 3 175.188 0
-12.9294 11.394 0.226223 3 174.588 0
-12.6514 13.2862 0.280719 3 173.388 0
-14.8273 2.72259 0.233722 3 172.788 0
6.91925 11.7894 0.325216 3 172.188 0
-2.5096 -4.09752 0.215057 3 171.589 0
3.43909 14.9186 0.354463 3 170.989 0
-12.1856 -1.59759 0.190309 3 170.389 0
-15.7469 7.82304 0.412459 3 169.789 0
-11.8717 0.163111 0.232306 3 169.189 0
-13.053 12.3831 0.410793 3 168.589 0
-7.25335 -4.30053 0.245805 3 167.989 0
5.89295 14.7703 0.26747 3 167.39 0
6.54015 -0.297985 0.261804 3 166.79 0
-14.3291 3.85 0.232472 3 166.19 0
-13.6683 1.14989 0.53995 3 165.59 0
7.00037 10.9532 0.211474 3 164.99 0
1.48756 16.5064 0.431375 3 164.39 0
2.0039 16.037 0.216307 3 163.79 0
9.03671 5.35772 0.331382 3 163.191 0
-5.23986 15.6243 0.333465 3 162.591 0
-10.9215 13.8649 0.378962 3 161.991 0
-12.1131 -0.869119 0.457123 3 161.391 0
2.58343 -3.03547 0.395044 3 160.791 0
-16.6143 8.14363 0.446457 3 160.191 0
-9.37512 16.6157 0.448707 3 159.591 0
1.73797 17.591 0.399377 3 158.992 0
-14.5781 1.69317 0.404127 3 158.392 0
2.72619 15.2465 0.424292 3 157.792 0
-3.40138 16.4897 0.492453 3 157.192 0
2.94261 15.982 0.339131 3 156.592 0
-4.58992 -4.6344 0.459206 3 155.992 0
1.238 -4.83367 0.553199 3 155.392 0
-6.36851 16.8405 0.477455 3 154.793 0
6.80777 14.3291 0.423375 3 154.193 0
8.59648 9.01241 0.487704 3 153.593 0
-16.2211 6.02252 0.517952 3 152.993 0
-5.45611 -5.2298 0.49937 3 152.393 0
-2.06684 -4.70529 0.465205 3 151.793 0
-18.4732 8.47473 0.362963 3 151.193 0
0.143563 -5.30257 0.637276 3 150.594 0
-8.52385 16.6275 0.385878 3 149.994 0
-3.33423 -4.38006 0.426125 3 149.394 0
7.90661 11.373 0.715687 3 148.794 0
-15.1484 10.8447 0.53445 3 148.194 0
0.791649 17.5566 0.5457 3 147.594 0
-8.18432 -4.25417 0.687023 3 146.995 0
6.67722 15.4086 0.663441 3 146.395 0
2.90412 -2.13577 0.528951 3 145.795 0
0.263248 -6.63899 0.704355 3 145.195 0
3.89081 15.7888 0.62611 3 144.595 0
-14.8301 3.36757 0.381545 3 143.995 0
4.93367 -1.58821 0.582614 3 143.395 0
-1.53695 17.1988 0.560282 3 142.796 0
-13.7728 11.5995 0.636943 3 142.196 0
8.36944 6.17889 0.687189 3 141.596 0
-12.166 -2.91699 0.600696 3 140.996 0
-15.1461 4.4716 0.601862 3 140.396 0
-2.11451 18.5103 0.859344 3 139.796 0
1.34066 -5.96651 0.550949 3 139.196 0
10.0341 5.43393 0.673274 3 138.597 0
2.50946 16.8711 0.650275 3 137.997 0
-17.6884 7.82531 0.641776 3 137.397 0
8.39161 1.01201 0.738019 3 136.797 0
3.48922 -3.12995 0.49262 3 136.197 0
9.0635 3.25444 0.640443 3 135.597 0
-16.5975 7.08816 0.596779 3 134.997 0
7.99834 12.9579 0.805014 3 134.398 0
-12.9434 -0.0151627 0.649942 3 133.798 0
-13.3422 -1.47322 0.812264 3 133.198 0
-3.5366 -7.02076 0.636943 3 132.598 0
6.88133 0.637415 0.72727 3 131.998 0
-0.419633 18.2185 0.827096 3 131.398 0
-10.5086 16.4025 0.709938 3 130.798 0
-16.8951 4.89952 0.752101 3 130.199 0
4.00536 19.1663 0.736269 3 129.599 0
-0.898846 19.8348 0.857094 3 128.999 0
-2.96081 -5.4242 0.655108 3 128.399 0
-10.4198 -4.71369 0.762934 3 127.799 0
7.92636 -0.376827 0.728853 3 127.199 0
8.48125 7.92941 0.601362 3 126.599 0
9.02504 10.288 0.823263 3 126 0
-2.58507 -6.48637 0.450373 3 125.4 0
-4.33219 -5.84484 0.761184 3 124.8 0
-11.0897 15.0164 0.77335 3 124.2 0
3.97875 -2.18781 0.547283 3 123.6 0
8.09958 14.7124 0.920756 3 123 0
-7.40422 17.6977 0.698689 3 122.401 0
10.2177 3.99521 0.727186 3 121.801 0
9.81186 7.0727 0.980335 3 121.201 0
6.74028 -1.34378 0.796015 3 120.601 0
-17.6807 9.45997 0.897674 3 120.001 0
9.69518 -0.0224356 0.921256 3 119.401 0
-12.1481 14.0876 0.623861 3 118.801 0
-13.8254 13.5753 0.921089 3 118.202 0
5.82539 -2.6979 0.841095 3 117.602 0
-7.13693 -5.44626 0.90234 3 117.002 0
-14.1234 -5.0647 0.762267 3 116.402 0
2.77676 -6.35709 0.906173 3 115.802 0
6.17732 17.5134 0.793432 3 115.202 0
-8.96503 17.8615 0.85701 3 114.602 0
-13.6751 -3.41073 0.952753 3 114.003 0
0.990041 19.16 0.869426 3 113.403 0
-13.5774 15.3195 0.840512 3 112.803 0
-15.2032 12.3213 0.942504 3 112.203 0
-12.2153 16.5324 0.982835 3 111.603 0
-4.67522 16.813 0.819846 3 111.003 0
2.57026 18.507 0.841262 3 110.403 0
-19.085 7.48531 0.783599 3 109.804 0
-20.4025 3.99633 0.955587 3 109.204 0
5.33137 16.0934 0.843678 3 108.604 0
-13.9485 16.9671 0.804597 3 108.004 0
9.95751 8.8983 0.848511 3 107.404 0
11.7851 6.89538 1 3 106.804 0
-9.00183 -5.66427 0.933755 3 106.204 0
5.65994 19.1466 0.91434 3 105.605 0
9.47083 12.0124 0.933172 3 105.005 0
-15.55 14.1369 0.894008 3 104.405 0
-15.3969 15.9758 0.940254 3 103.805 0
-1.31286 -5.91658 0.930172 3 103.205 0
-17.9027 6.25899 0.908923 3 102.605 0
9.84002 1.87591 0.943754 3 102.005 0
-7.78753 -7.18654 0.956253 3 101.406 0
-2.73269 -8.30575 0.819763 3 100.806 0
-12.1096 -4.44366 0.913506 3 100.206 0
4.06181 17.4282 1 3 99.6061 0
4.59322 -3.71785 0.737352 3 99.0062 0
8.9282 -1.78594 1 3 98.4064 0
-3.97184 18.5723 1 3 97.8065 0
2.73884 -4.4214 1 3 97.2067 0
-7.82774 19.3456 1 3 96.6068 0
0.543584 20.9273 0.949337 3 96.007 0
-10.8931 18.0723 1 3 95.4071 0
-16.7126 11.0995 1 3 94.8072 0
-5.96945 18.6011 1 3 94.2074 0
-18.5429 4.54059 0.899841 3 93.6075 0
-1.59799 -9.73606 1 3 93.0077 0
-11.07 -6.3291 0.978835 3 92.4078 0
-12.863 18.4099 1 3 91.808 0
-9.78871 19.7397 1 3 91.2081 0
-5.81069 -6.80718 1 3 90.6083 0
-19.8882 5.89054 1 3 90.0084 0
-15.0703 -2.04451 1 3 89.4086 0
-16.2232 3.26234 1 3 88.8087 0
7.96472 -3.53721 1 3 88.2089 0
11.8075 8.89017 1 3 87.609 0
-6.52876 -8.68392 1 3 87.0091 0
11.4582 0.765149 1 3 86.4093 0
-18.6063 11.741 1 3 85.8094 0
13.4648 5.8095 1 3 85.2096 0
11.6861 4.89777 1 3 84.6097 0
10.4598 -3.07134 1 3 84.0099 0
11.323 12.5651 1 3 83.41 0
6.21799 -4.50555 1 3 82.8102 0
2.0228 22.2223 1 3 82.2103 0
-14.6292 -0.0944194 1 3 81.6105 0
-18.1305 2.665 1 3 81.0106 0
-0.977371 -7.82398 1 3 80.4108 0
-4.69699 20.4363 1 3 79.8109 0
4.45291 -5.44588 1 3 79.2111 0
-17.104 13.0611 1 3 78.6112 0
-4.55583 -8.35869 1 3 78.0113 0
-11.7583 20.0769 1 3 77.4115 0
-2.70394 20.2696 1 3 76.8116 0
11.518 2.85718 1 3 76.2118 0
-16.0935 1.2672 1 3 75.6119 0
-16.5387 -0.686901 1 3 75.0121 0
13.3204 3.74862 1 3 74.4122 0
7.76243 16.6774 1 3 73.8124 0
4.36692 -7.44418 1 3 73.2125 0
-6.62721 20.9421 1 3 72.6127 0
9.60663 15.9032 1 3 72.0128 0
6.14947 -6.50358 1 3 71.413 0
-15.5398 -4.02159 1 3 70.8131 0
-9.66761 -7.72274 1 3 70.2132 0
-1.26767 21.6566 1 3 69.6134 0
-19.5149 9.96199 1 3 69.0135 0
-8.58733 21.3377 1 3 68.4137 0
-14.8585 18.5284 1 3 67.8138 0
-3.23209 22.1958 1 3 67.214 0
10.8234 10.6302 1 3 66.6141 0
7.91365 -5.56127 1 3 66.0143 0
-21.7479 6.64612 1 3 65.4144 0
0.373467 -9.42619 1 3 64.8146 0
1.53212 -7.79605 1 3 64.2147 0
6.11856 -8.50174 1 3 63.6147 0
-8.43897 -9.3006 1 3 63.0146 0
-13.0461 -6.49511 1 3 62.4144 0
-17.213 15.0567 1 3 61.8143 0
-5.53588 -10.4203 1 3 61.2142 0
13.5714 9.83107 1 3 60.614 0
11.2038 -1.21503 1 3 60.0139 0
-16.9811 -2.63719 1 3 59.4138 0
-18.9985 13.7025 1 3 58.8137 0
-18.0055 0.6712 1 3 58.2135 0
-10.5578 21.6749 1 3 57.6134 0
-20.0397 2.07493 1 3 57.0133 0
-17.4497 -4.6153 1 3 56.4131 0
9.85096 13.9187 1 3 55.813 0
-5.22205 22.3576 1 3 55.2129 0
14.9866 2.64233 1 3 54.6128 0
-10.4849 -9.54798 1 3 54.0126 0
0.190887 23.0245 1 3 53.4125 0
-1.79402 23.5857 1 3 52.8124 0
12.9171 13.7726 1 3 52.2122 0
-18.3941 16.6703 1 3 51.6121 0
13.1952 1.75296 1 3 51.012 0
2.70163 20.3414 1 3 50.4119 0
13.1658 11.7893 1 3 49.8117 0
-11.893 -8.12837 1 3 49.2116 0
-17.0435 -6.57311 1 3 48.6115 0
-3.80677 24.1114 1 3 48.0113 0
-20.6724 8.33122 1 3 47.4112 0
-16.5805 17.5129 1 3 46.8111 0
-20.5973 11.9152 1 3 46.211 0
-22.2533 4.71286 1 3 45.6108 0
-3.56495 -10.095 1 3 45.0107 0
-0.335181 24.9534 1 3 44.4106 0
9.8218 -4.96403 1 3 43.8105 0
13.0482 -0.444635 1 3 43.2103 0
-19.9157 0.0786823 1 3 42.6102 0
2.36435 -9.61523 1 3 42.0101 0
4.65375 20.7765 1 3 41.4099 0
-15.0436 -6.58828 1 3 40.8098 0
-18.4488 -1.27858 1 3 40.2097 0
-0.327835 -11.2962 1 3 39.6096 0
-13.9639 -8.271 1 3 39.0094 0
13.5502 7.83125 1 3 38.4093 0
11.7809 -4.57202 1 3 37.8092 0
15.0643 11.1612 1 3 37.209 0
-7.44012 -11.0314 1 3 36.6089 0
15.1009 4.65974 1 3 36.0088 0
12.5245 -2.71607 1 3 35.4087 0
-6.17314 -12.5791 1 3 34.8085 0
7.88121 -7.56081 1 3 34.2084 0
7.52338 18.6966 1 3 33.6083 0
4.35404 -9.44314 1 3 33.0081 0
15.2307 6.74734 1 3 32.408 0
-18.8914 -3.22913 1 3 31.8079 0
-19.9757 15.4474 1 3 31.2079 0
-4.26944 -11.967 1 3 30.608 0
11.4504 15.1319 1 3 30.008 0
6.65333 20.7843 1 3 29.408 0
9.35315 17.8899 1 3 28.808 0
15.2924 8.81284 1 3 28.208 0
9.78992 -6.96383 1 3 27.608 0
-2.29744 -11.6403 1 3 27.008 0
-21.8015 0.744789 1 3 26.408 0
-13.7545 20.1998 1 3 25.808 0
11.7511 -6.57172 1 3 25.208 0
-12.5447 21.9149 1 3 24.608 0
-9.42717 -11.2454 1 3 24.0081 0
-7.26538 22.8373 1 3 23.4081 0
-20.3585 -1.87143 1 3 22.8081 0
-21.5207 10.1415 1 3 22.2081 0
13.7606 -4.28816 1 3 21.6081 0
-12.8107 -9.90503 1 3 21.0081 0
3.65536 -11.3166 1 3 20.4081 0
6.05162 -10.5007 1 3 19.8081 0
1.66311 -11.4873 1 3 19.2081 0
-21.9248 2.74068 1 3 18.6081 0
9.13698 19.8781 1 3 18.0081 0
-1.0149 -13.1746 1 3 17.4082 0
-21.1584 13.8349 1 3 16.8082 0
8.40963 21.7411 1 3 16.2082 0
3.97407 22.6574 1 3 15.6082 0
14.7874 0.542648 1 3 15.0082 0
-11.4237 -11.3452 1 3 14.4082 0
-9.24828 23.2246 1 3 13.8082 0
14.3696 -1.94516 1 3 13.2082 0
16.7668 3.55355 1 3 12.6082 0
-11.2256 23.5597 1 3 12.0082 0
-16.599 19.5123 1 3 11.4082 0
-2.99973 -13.5119 1 3 10.8083 0
-22.67 8.42134 1 3 10.2083 0
7.81522 -9.55852 1 3 9.60827 0
11.1968 17.1155 1 3 9.00828 0
1.80233 24.2094 1 3 8.40829 0
-22.2441 -1.20506 1 3 7.8083 0
-15.4965 21.1809 1 3 7.20831 0
-5.89528 24.2758 1 3 6.60832 0
-23.7746 -6.69354 1 3 6.00833 0
57.3245 -41.9271 1 3 5.40834 0
62.2339 73.1541 1 3 4.80835 0
-70.4849 -103.431 1 3 4.20835 0
28.0202 140.598 1 3 3.60835 0
161.219 24.0212 1 3 3.00835 0
81.9394 155.548 1 3 2.40834 0
28.8248 184.166 1 3 1.80833 0
-168.119 -97.1965 1 3 1.20833 0
194.712 38.9861 1 3 0.608333 0
-109.716 167.22 1 3 0.00833333 0
