# Supplementary material for: Study of tumor growth indicates the existence of an “immunological threshold” separating states of pro- and antitumoral peritumoral inflammation
Source: PLoS One. 2018 Nov 2;13(11):e0202823. doi: 10.1371/journal.pone.0202823 (PMC6214501; doi:10.1371/journal.pone.0202823)
Supplement: S1 Data — File containing the position and radius of particles at simulated times. A detailed description file is provided alongside the data. (ZIP) [file pone.0202823.s004.zip › minimal dataset/competent/12900.csv]

0 0 1.00003 0 9121.54 0
1.16449 -3.26145 1.00006 0 9159.57 0
5.29385 0.0454811 1.00003 0 8874.29 0
-7.97129 4.51879 1.00013 0 10040.5 0
-0.358902 -1.96535 1.00006 0 9387.09 0
-0.796115 5.23235 1.00013 0 9998.47 0
-16.3314 8.33729 1.00006 0 9307.32 0
-9.05674 -1.38192 1.00003 0 9009.71 0
-2.6803 4.56228 1.00013 0 10066.1 0
-1.15788 3.26542 1.00013 0 9981.45 0
0.289423 11.133 1.00006 0 9336.12 0
-7.60967 6.48552 1.00013 0 10034.9 0
-8.33307 2.55183 1.00003 0 9083 0
-5.28811 -0.0417317 1.00006 0 9467.25 0
-4.2027 5.85884 1.00013 0 9935.67 0
-2.31857 6.52901 1.00013 0 10091.8 0
-3.11728 11.7594 1.00003 0 9068.07 0
-1.95669 8.49573 1.00006 0 9560.36 0
1.52505 -1.29432 1.00003 0 9010.57 0
-7.24776 8.45251 1.00013 0 9934.29 0
5.65565 2.01232 1.00003 0 8990.94 0
2.97252 6.57264 1.00006 0 9473.89 0
-0.719087 -3.93312 1.00006 0 9319.23 0
-3.84101 7.82565 1.00013 0 9856.6 0
5.21845 9.20971 1.00006 0 9319.55 0
-4.56468 3.89214 1.00013 0 10100.7 0
7.10276 9.87972 1.00003 0 9032.56 0
-9.49374 5.8155 1.00006 0 9455.15 0
-8.77028 9.74912 1.00003 0 9001.57 0
0.651211 13.0997 1.00003 0 8990.79 0
-0.43434 7.19922 1.00006 0 9522.38 0
-8.40854 11.7159 1.00003 0 9134.98 0
0.726422 3.93548 1.00006 0 9537.16 0
-6.0871 5.1888 1.00013 0 10040.5 0
-10.7378 -1.81849 0.73705 0 8913.6 0
-9.13217 7.78243 1.00003 0 9087.68 0
-6.52413 12.386 1.00003 0 9069.08 0
-7.17237 -0.711823 1.00003 0 9025.47 0
-4.12771 -3.30544 1.00006 0 9428.08 0
1.08829 5.90247 1.00013 0 9998.48 0
-6.44889 3.22194 1.00013 0 9990.27 0
7.9019 4.64915 1.00003 0 8875.54 0
2.17361 11.8033 1.00006 0 9442.14 0
-3.0421 2.59527 1.00013 0 9972.09 0
-3.40384 0.628467 1.00006 0 9464.7 0
-5.72528 7.15558 1.00013 0 9935.67 0
-5.36354 9.12258 1.00006 0 9477.38 0
5.58052 11.1766 1.00006 0 9246.67 0
-3.47913 9.79265 1.00013 0 9856.61 0
0.364605 1.96851 1.00006 0 9611.1 0
-13.6244 2.50916 1.00003 0 9016.31 0
-1.23325 12.4295 1.00003 0 9113.24 0
3.33422 8.53947 1.00003 0 9067.33 0
-14.0616 9.70546 1.00003 0 8999.88 0
-1.59479 10.4627 1.00006 0 9560.37 0
-6.16236 14.353 1.00003 0 8928.34 0
-5.00162 11.0891 1.00006 0 9542.21 0
2.61064 4.60565 1.00006 0 9537.17 0
-11.7399 3.17837 1.00003 0 8942.1 0
4.42 14.4403 1.00003 0 8921.31 0
-4.92641 1.92526 1.00006 0 9523.27 0
-0.0724372 9.16603 1.00006 0 9522.39 0
4.13318 3.309 1.00006 0 9519.26 0
-5.64998 -2.00856 1.00003 0 8974.09 0
-5.80054 16.3193 1.00003 0 8983.99 0
-6.88596 10.4193 1.00006 0 9477.39 0
-12.1024 1.21182 1.00006 0 9475.28 0
1.45004 7.86938 1.00006 0 9473.9 0
-10.2175 1.88173 1.00003 0 9036.34 0
-1.51966 1.29858 1.00006 0 9464.71 0
7.465 11.8467 1.00003 0 8918.71 0
-14.4232 7.73842 1.00003 0 8941.3 0
3.69613 10.5064 1.00006 0 9442.15 0
3.77143 1.34219 1.00006 0 9428.51 0
-2.24333 -2.6354 1.00006 0 9387.1 0
4.49494 5.27592 1.00003 0 8954.98 0
2.53561 13.7702 1.00006 0 9336.13 0
4.05795 12.4734 1.00006 0 9334.32 0
5.94236 13.1434 1.00006 0 9325.07 0
-12.1773 10.3759 1.00006 0 9307.32 0
-12.539 8.40882 1.00003 0 9134.98 0
-3.7657 -1.33849 1.00003 0 9121.55 0
-10.6547 9.0791 1.00003 0 9087.69 0
-9.85565 3.84855 1.00003 0 9083 0
1.01294 15.0668 1.00003 0 9069.09 0
-4.27803 15.0226 1.00003 0 9068.08 0
1.81183 9.83634 1.00003 0 9067.34 0
-8.04644 13.6828 1.00003 0 9049.81 0
-6.81072 1.25494 1.00003 0 9036.35 0
8.26373 6.6164 1.00003 0 9032.57 0
6.3794 5.94602 1.00003 0 9027.16 0
-7.53437 -2.67881 1.00003 0 9025.48 0
-9.46601 -3.33961 1.00003 0 9018.47 0
3.40964 -0.625005 1.00003 0 9010.58 0
2.2489 2.6388 1.00003 0 9007.67 0
-10.2929 11.046 1.00003 0 9001.58 0
-1.8813 -0.668451 1.00003 0 8995.8 0
6.01746 3.97928 1.00003 0 8990.94 0
-8.69506 0.58488 1.00003 0 8974.1 0
-2.78819 13.6457 0.831126 0 8962.64 0
4.85679 7.24268 1.00003 0 8954.99 0
-11.3779 5.14521 1.00003 0 8942.11 0
-11.0164 7.11213 1.00003 0 8941.31 0
-2.39378 15.693 1.00003 0 8928.6 0
-4.64005 13.056 1.00003 0 8928.35 0
-7.68496 15.6497 1.00003 0 8923.65 0
-0.871423 14.3964 1.00003 0 8918.72 0
-14.7484 5.67646 1.00003 0 8916.1 0
-13.2059 4.50592 0.936535 0 8911.04 0
6.74108 7.91291 1.00003 0 8908.29 0
-10.5794 -0.0852436 1.00003 0 8905.04 0
1.88742 0.672226 1.00003 0 8898.73 0
-12.9007 6.44182 1.00003 0 8863.24 0
-5.42047 -3.28072 0.0488955 3 210.579 0
3.30509 14.5915 0.0970629 3 205.18 0
-4.70211 16.0666 0.0675624 3 203.381 0
-15.0281 8.97159 0.079646 3 202.181 0
4.6345 -1.08447 0.237472 3 199.782 0
-13.2496 1.40917 0.146562 3 198.582 0
9.02218 5.01473 0.159894 3 197.382 0
0.403528 -4.10059 0.13148 3 196.182 0
-1.62913 -3.45762 0.0261452 3 195.583 0
6.99819 12.8405 0.0700625 3 194.383 0
0.574509 -4.11856 0.0401453 3 193.783 0
-15.0216 8.70039 0.0744792 3 193.183 0
-0.0461213 15.0595 0.0148953 3 192.583 0
-13.2429 10.3872 0.0219785 3 191.984 0
-0.462101 15.6231 0.246638 3 191.384 0
-13.8468 3.63341 0.130146 3 190.184 0
-3.00638 -3.47392 0.060979 3 188.984 0
-12.5872 3.76508 0.0259785 3 188.384 0
2.39554 -1.98146 0.108896 3 187.785 0
-16.7307 7.1825 0.218057 3 186.585 0
8.42278 3.44548 0.292468 3 185.985 0
2.68245 -1.7511 0.245055 3 185.385 0
-8.7177 15.9485 0.0747292 3 184.785 0
8.20261 10.6791 0.186809 3 184.185 0
7.15082 13.5229 0.241472 3 183.586 0
2.93112 15.0743 0.347297 3 182.986 0
-10.9877 12.0011 0.201141 3 182.386 0
8.37856 11.0441 0.214474 3 181.786 0
-1.45242 15.2549 0.0244785 3 181.186 0
-3.58754 16.0427 0.230972 3 180.586 0
-1.08743 15.7047 0.274553 3 179.986 0
-3.21895 16.849 0.427541 3 179.387 0
0.343499 -4.38037 0.150978 3 178.787 0
6.47604 0.837734 0.416959 3 178.187 0
7.2462 13.0498 0.199725 3 177.587 0
-14.006 1.32564 0.241388 3 176.987 0
-5.50814 -3.95487 0.366713 3 176.387 0
-15.3342 9.26813 0.347631 3 175.787 0
7.14734 3.78413 0.120813 3 175.188 0
-2.01578 -3.90391 0.290385 3 174.588 0
-5.79975 -4.80373 0.462539 3 173.988 0
-6.30173 -3.15632 0.280385 3 173.388 0
-9.41636 12.9128 0.44979 3 172.788 0
-14.2254 3.61094 0.243555 3 172.188 0
-11.5621 11.6333 0.366129 3 171.589 0
-7.07349 16.723 0.234889 3 170.989 0
2.29105 15.0258 0.261804 3 170.389 0
-1.26893 16.3055 0.26872 3 169.789 0
3.96411 -1.85664 0.350797 3 169.189 0
-15.8255 4.56858 0.544033 3 168.589 0
9.05022 3.87922 0.36188 3 167.989 0
-15.0036 2.87639 0.427708 3 167.39 0
-9.01547 14.4792 0.254054 3 166.79 0
6.7554 2.8308 0.35163 3 166.19 0
-15.3346 6.82986 0.264137 3 165.59 0
-7.25656 -3.86813 0.21639 3 164.99 0
-15.3452 3.69705 0.453623 3 164.39 0
9.00411 5.46403 0.252971 3 163.79 0
5.82006 -1.46216 0.578447 3 163.191 0
9.60986 5.69875 0.389211 3 162.591 0
1.88932 -4.31101 0.275636 3 161.991 0
5.82379 14.5394 0.351964 3 161.391 0
8.03679 7.89213 0.293635 3 160.791 0
-12.1963 -0.441907 0.622694 3 160.191 0
-13.4953 0.886051 0.430541 3 159.591 0
3.69673 15.9624 0.685023 3 158.992 0
-10.6437 12.6859 0.554866 3 158.392 0
0.033673 16.1546 0.446207 3 157.792 0
-4.91555 -4.5318 0.457789 3 157.192 0
-9.52602 13.8801 0.458956 3 156.592 0
2.46538 -2.5656 0.475121 3 155.992 0
-5.14518 -5.35673 0.394877 3 155.392 0
3.25267 -1.99063 0.373045 3 154.793 0
-0.709756 16.0621 0.214474 3 154.193 0
-2.78428 -3.87762 0.3103 3 153.593 0
-14.591 4.20961 0.451706 3 152.993 0
4.8879 -2.18295 0.599529 3 152.393 0
7.52607 0.945904 0.605362 3 151.793 0
6.7793 14.3788 0.477871 3 151.193 0
7.62528 3.12622 0.528951 3 150.594 0
7.92614 8.7106 0.394127 3 149.994 0
-8.07035 -4.25443 0.664941 3 149.394 0
-12.7905 12.6308 0.493037 3 148.794 0
2.2688 -5.00132 0.512702 3 148.194 0
1.23246 -4.7986 0.539367 3 147.594 0
-6.47343 -4.00737 0.578197 3 146.995 0
7.17949 2.04089 0.508202 3 146.395 0
-13.315 -0.0633935 0.535034 3 145.795 0
-13.7762 13.0813 0.551449 3 145.195 0
-2.17246 -4.88681 0.690022 3 144.595 0
-16.0916 6.86238 0.494203 3 143.995 0
-4.24423 16.7326 0.611778 3 143.395 0
8.9862 12.1588 0.550533 3 142.796 0
9.65007 4.61371 0.569615 3 142.196 0
8.72115 9.53364 0.656108 3 141.596 0
-17.469 7.42426 0.457623 3 140.996 0
-3.59999 17.8258 0.621027 3 140.396 0
-14.5562 12.1139 0.689523 3 139.796 0
-17.7306 6.28754 0.695355 3 139.196 0
-10.8712 -4.1479 0.615611 3 138.597 0
-12.3523 11.8073 0.440457 3 137.997 0
-13.3715 11.5002 0.62861 3 137.397 0
2.50211 -3.87671 0.470788 3 136.797 0
-9.88309 -4.92266 0.636193 3 136.197 0
8.25398 1.88016 0.541867 3 135.597 0
-11.3497 -3.01922 0.609862 3 134.997 0
-2.12953 -6.22813 0.646609 3 134.398 0
-6.78277 17.5533 0.579031 3 133.798 0
-12.6816 -6.11408 0.507369 3 133.198 0
-2.04389 17.3038 0.650442 3 132.598 0
3.74174 -3.20662 0.937838 3 131.998 0
2.3996 15.9328 0.611695 3 131.398 0
-16.588 10.0378 0.721437 3 130.798 0
-1.04658 -5.53368 0.608445 3 130.199 0
-16.451 5.71939 0.697939 3 129.599 0
-0.659309 17.1243 0.746185 3 128.999 0
-11.7848 -5.199 0.771767 3 128.399 0
-18.0439 8.43051 0.699022 3 127.799 0
-11.7333 12.6582 0.522868 3 127.199 0
-12.1459 -1.77153 0.642943 3 126.599 0
-3.34214 -7.02147 0.795848 3 126 0
-18.5472 7.26743 0.567448 3 125.4 0
9.35679 2.71091 0.81018 3 124.8 0
5.42977 -3.43521 0.764267 3 124.2 0
3.43051 -4.78577 0.669441 3 123.6 0
-8.1156 17.4089 0.760934 3 123 0
-9.02792 18.7171 0.81243 3 122.401 0
-15.1902 1.68514 0.769517 3 121.801 0
5.80016 15.7047 0.777433 3 121.201 0
-12.8306 -3.12507 0.874926 3 120.601 0
-7.30929 18.9634 0.924839 3 120.001 0
-9.58214 17.1196 0.735686 3 119.401 0
11.0217 5.23547 0.861593 3 118.801 0
-10.5641 -6.10731 0.727853 3 118.202 0
9.02876 0.387166 0.974085 3 117.602 0
2.02278 -6.2562 0.767267 3 117.002 0
8.18223 13.5052 0.783682 3 116.402 0
-9.57641 15.4859 0.897507 3 115.802 0
-7.00703 -5.33457 0.852011 3 115.202 0
9.39605 10.8482 0.818513 3 114.602 0
6.9655 -4.29663 0.835679 3 114.003 0
-15.369 10.9 0.77085 3 113.403 0
-10.8248 14.0686 0.789349 3 112.803 0
0.444544 -5.93539 0.839428 3 112.203 0
10.2398 6.93802 1 3 111.603 0
-12.2237 17.5117 0.910173 3 111.003 0
-16.2549 2.83988 0.792015 3 110.403 0
-3.74817 -5.2884 0.933921 3 109.804 0
-15.8667 13.0039 0.893674 3 109.204 0
-15.1692 -0.0824182 1 3 108.604 0
11.5036 13.0938 1 3 108.004 0
1.21796 16.876 0.82218 3 107.404 0
9.02789 8.17742 0.733686 3 106.804 0
-5.34531 18.1928 0.929255 3 106.204 0
-13.5253 -4.86379 1 3 105.605 0
-11.4557 15.7399 1 3 105.005 0
2.94789 17.481 1 3 104.405 0
11.8958 8.0547 0.996584 3 103.805 0
7.17909 -0.61871 1 3 103.205 0
9.73103 13.2653 0.779433 3 102.605 0
-17.3467 4.26009 1 3 102.005 0
10.6883 1.46515 1 3 101.406 0
-19.664 8.7419 0.929422 3 100.806 0
-1.78316 18.9356 0.988334 3 100.206 0
-13.9644 -6.90518 1 3 99.6061 0
-8.70215 -6.03229 0.981335 3 99.0062 0
-12.6159 14.1116 1 3 98.4064 0
12.4661 0.260474 1 3 97.8065 0
10.357 9.31272 0.989834 3 97.2067 0
-7.06663 -7.18745 1 3 96.6068 0
-13.7994 -1.52893 0.991751 3 96.007 0
0.406788 18.5086 1 3 95.4071 0
10.9792 3.42884 0.924172 3 94.8072 0
-3.86446 19.4262 1 3 94.2074 0
4.93452 17.2537 1 3 93.6075 0
-18.3079 10.1133 1 3 93.0077 0
1.41096 21.1275 0.955753 3 92.4078 0
-17.0898 11.6316 0.947337 3 91.808 0
-19.0919 5.23651 1 3 91.2081 0
-0.83879 -7.25016 1 3 90.6083 0
2.22077 19.3478 1 3 90.0084 0
-16.8343 1.02623 1 3 89.4086 0
1.09196 -7.76004 1 3 88.8087 0
7.0079 -2.54308 0.919672 3 88.2089 0
-19.2939 11.8525 1 3 87.609 0
7.00577 17.0346 1 3 87.0091 0
-17.6467 -0.694325 0.902257 3 86.4093 0
8.31207 -5.54559 1 3 85.8094 0
3.02585 -8.2699 1 3 85.2096 0
-5.11568 -6.74682 1 3 84.6097 0
12.7186 4.24929 1 3 84.0099 0
-9.82094 -7.66839 1 3 83.41 0
11.1937 11.1191 1 3 82.8102 0
-16.1268 -1.83711 1 3 82.2103 0
5.36468 -5.19892 1 3 81.6105 0
-18.2235 2.46289 1 3 81.0106 0
-6.20428 -8.99128 1 3 80.4108 0
12.5241 2.25878 1 3 79.8109 0
-15.4121 -5.52631 1 3 79.2111 0
-2.25443 -8.66276 1 3 78.6112 0
1.61643 -9.68918 1 3 78.0113 0
-21.5581 8.37114 1 3 77.4115 0
12.7419 6.24818 1 3 76.8116 0
-20.6621 10.3938 1 3 76.2118 0
-13.4342 16.0349 1 3 75.6119 0
-4.25055 -8.56846 1 3 75.0121 0
6.18964 18.8604 1 3 74.4122 0
9.93949 15.0314 1 3 73.8124 0
-0.380884 20.3454 1 3 73.2125 0
8.92436 -1.59426 1 3 72.6127 0
-19.0142 0.627554 1 3 72.0128 0
4.20606 19.1158 1 3 71.413 0
3.78042 -6.418 1 3 70.8131 0
-8.19729 -8.83448 1 3 70.2132 0
-2.33204 20.8469 1 3 69.6134 0
-10.8456 18.8344 1 3 69.0135 0
7.95433 15.2744 1 3 68.4137 0
11.9978 15.0306 1 3 67.8138 0
10.7061 -0.688759 1 3 67.214 0
-0.795815 22.2979 1 3 66.6141 0
-4.24983 21.4118 1 3 66.0143 0
-11.7878 -7.32595 1 3 65.4144 0
12.7475 9.85986 1 3 64.8146 0
-3.26592 -10.3867 1 3 64.2147 0
-7.33507 -10.6392 1 3 63.6147 0
-14.5914 14.4047 1 3 63.0146 0
-5.23397 -10.7386 1 3 62.4144 0
-9.47842 -10.3697 1 3 61.8143 0
-5.75213 20.0932 1 3 61.2142 0
3.41405 20.9506 1 3 60.614 0
-0.317969 -9.18129 1 3 60.0139 0
-7.68035 20.8467 1 3 59.4138 0
13.5537 13.7742 1 3 58.8137 0
-14.7459 -3.28386 1 3 58.2135 0
14.462 5.22781 1 3 57.6134 0
6.68161 -6.70366 1 3 57.0133 0
8.65302 -3.57511 1 3 56.4131 0
8.1871 18.6469 1 3 55.813 0
2.93357 -11.1943 1 3 55.2129 0
-14.1116 17.9233 1 3 54.6128 0
-17.983 13.3619 1 3 54.0126 0
5.09725 -7.92306 1 3 53.4125 0
4.34268 -9.77526 1 3 52.8124 0
-2.72942 22.8061 1 3 52.2122 0
13.8867 7.91116 1 3 51.6121 0
9.13737 16.887 1 3 51.012 0
-18.0679 -2.54903 1 3 50.4119 0
-9.63569 20.425 1 3 49.8117 0
-11.1041 -9.20558 1 3 49.2116 0
-4.62718 23.4265 1 3 48.6115 0
-19.968 3.43863 1 3 48.0113 0
-16.6339 -3.94326 1 3 47.4112 0
-20.8167 1.62819 1 3 46.8111 0
13.0593 11.8364 1 3 46.211 0
10.5162 -2.80409 1 3 45.6108 0
-6.13361 22.1136 1 3 45.0107 0
-13.1921 -8.7498 1 3 44.4106 0
-12.7641 19.4006 1 3 43.8105 0
-6.55692 24.0627 1 3 43.2103 0
2.86944 22.8749 1 3 42.6102 0
5.40441 20.7162 1 3 42.0101 0
-6.36479 -12.3881 1 3 41.4099 0
-16.5578 14.7655 1 3 40.8098 0
4.85536 22.6393 1 3 40.2097 0
-8.11955 22.7977 1 3 39.6096 0
15.0542 11.6932 1 3 39.0094 0
10.1891 -4.85552 1 3 38.4093 0
-15.4086 16.4015 1 3 37.8092 0
12.2986 -1.89727 1 3 37.209 0
-11.5533 20.9924 1 3 36.6089 0
14.0592 -0.948559 1 3 36.0088 0
-16.0706 18.321 1 3 35.4087 0
8.49978 -7.53654 1 3 34.8085 0
-20.2135 6.89105 1 3 34.2084 0
0.210458 -11.1107 1 3 33.6083 0
0.921364 23.3225 1 3 33.0081 0
-10.0981 22.3705 1 3 32.408 0
11.1366 16.8355 1 3 31.8079 0
-18.6332 15.2531 1 3 31.2079 0
-8.52903 -12.2436 1 3 30.608 0
-17.3943 16.8228 1 3 30.008 0
15.5971 6.87447 1 3 29.408 0
14.4018 3.16927 1 3 28.808 0
7.39031 20.4804 1 3 28.208 0
-21.0901 5.09429 1 3 27.608 0
12.0402 -4.09853 1 3 27.008 0
-15.9047 -7.46425 1 3 26.408 0
-9.45733 24.2823 1 3 25.808 0
14.7424 9.71791 1 3 25.208 0
-11.1159 -11.5155 1 3 24.608 0
-1.01879 24.2853 1 3 24.0081 0
-2.97937 24.7895 1 3 23.4081 0
14.2444 1.17581 1 3 22.8081 0
-14.7433 19.8197 1 3 22.2081 0
9.38944 20.429 1 3 21.6081 0
-19.6137 -1.28021 1 3 21.0081 0
16.4554 5.06797 1 3 20.4081 0
-5.04819 25.3759 1 3 19.8081 0
-18.5606 -4.4873 1 3 19.2081 0
-12.9572 -10.7351 1 3 18.6081 0
-13.512 21.3958 1 3 18.0081 0
10.1853 18.5946 1 3 17.4082 0
-21.3552 -0.297525 1 3 16.8082 0
-3.63055 -12.353 1 3 16.2082 0
-21.9621 3.28411 1 3 15.6082 0
-10.2236 -13.305 1 3 15.0082 0
-1.71563 -11.6495 1 3 14.4082 0
-19.945 13.7434 1 3 13.8082 0
6.84125 22.4034 1 3 13.2082 0
-1.47083 26.2336 1 3 12.6082 0
-17.3365 -6.06849 1 3 12.0082 0
13.8229 -3.19198 1 3 11.4082 0
-20.1064 -3.2183 1 3 10.8083 0
12.1845 18.5389 1 3 10.2083 0
16.3988 3.06874 1 3 9.60827 0
0.697683 25.3098 1 3 9.00828 0
-15.1145 -9.30112 1 3 8.40829 0
-4.97893 -13.8297 1 3 7.8083 0
-3.55458 26.7043 1 3 7.20831 0
-30.092 -54.7527 1 3 6.60832 0
17.2784 81.0916 1 3 6.00833 0
-98.52 -50.8708 1 3 5.40834 0
33.4466 124.443 1 3 4.80835 0
-114.762 90.3737 1 3 4.20835 0
-136.162 85.966 1 3 3.60835 0
-156.678 74.1105 1 3 3.00835 0
145.494 -112.771 1 3 2.40834 0
86.1418 -170.622 1 3 1.80833 0
-138.867 138.047 1 3 1.20833 0
-189.092 -61.9824 1 3 0.608333 0
83.3805 181.79 1 3 0.00833333 0
