# Supplementary material for: Study of tumor growth indicates the existence of an “immunological threshold” separating states of pro- and antitumoral peritumoral inflammation
Source: PLoS One. 2018 Nov 2;13(11):e0202823. doi: 10.1371/journal.pone.0202823 (PMC6214501; doi:10.1371/journal.pone.0202823)
Supplement: S1 Data — File containing the position and radius of particles at simulated times. A detailed description file is provided alongside the data. (ZIP) [file pone.0202823.s004.zip › minimal dataset/competent/20080.csv]

-2.43401 3.2631 1.00013 0 17499.4 0
-5.86598 3.76443 1.00013 0 17471.7 0
-2.70584 1.28167 1.00006 0 16967.1 0
-5.57097 5.74534 1.00013 0 17383.4 0
-2.2332 5.42563 1.00013 0 17522.2 0
-4.29096 2.52033 1.00013 0 17530.1 0
-4.5628 0.538929 1.00013 0 17476.7 0
-6.15014 1.78331 1.00013 0 17431.9 0
-4.0061 4.49989 1.00003 0 16652.4 0
2.18495e+07 -1.77318e+08 0.880539 0 16558.5 0
-17.5507 -4.55089 1.00003 0 16500.3 0
-7.06374 2.25877 0.0290618 3 206.18 0
-6.32841 -1.21124 0.0705625 3 204.98 0
-6.93748 2.83642 0.0759793 3 203.781 0
-4.98549 -0.518759 0.133813 3 203.181 0
-7.09407 2.19367 0.0283952 3 201.381 0
-4.58902 5.37375 0.0432287 3 200.781 0
-4.37164 5.55465 0.115897 3 199.582 0
-5.05386 -0.696064 0.0302285 3 197.782 0
-5.90768 -0.117012 0.0223119 3 195.983 0
-6.73249 4.59581 0.200475 3 195.383 0
-5.38237 -0.231483 0.12448 3 194.783 0
-5.44002 7.77361 0.222473 3 193.583 0
-6.83824 2.6671 0.116313 3 192.983 0
-5.0364 -0.810272 0.0774793 3 192.383 0
-4.53723 5.47377 0.0672291 3 191.784 0
-6.33785 -1.44277 0.158311 3 191.184 0
-7.35874 3.03652 0.112397 3 190.584 0
-5.44656 6.98213 0.229556 3 189.984 0
-3.31162 5.32501 0.078896 3 189.384 0
-1.61495 1.56062 0.124063 3 188.784 0
-5.60657 -0.0545077 0.160311 3 188.184 0
-4.17856 5.56254 0.0756459 3 187.585 0
-4.58496 6.41031 0.189309 3 186.985 0
-3.72381 5.62306 0.157644 3 185.785 0
-4.27739 5.97314 0.311883 3 185.185 0
-3.87036 5.85112 0.113147 3 183.985 0
-7.10436 1.21171 0.11198 3 183.386 0
-7.48576 2.15122 0.173227 3 182.786 0
-6.68894 0.750843 0.161144 3 182.186 0
-1.17361 4.31338 0.105896 3 181.586 0
-1.59061 4.26594 0.31055 3 180.986 0
-5.86178 -1.95076 0.422875 3 180.386 0
-4.05985 6.60545 0.354297 3 179.786 0
-3.39658 5.56577 0.171893 3 179.187 0
-7.19669 2.12174 0.0905628 3 178.587 0
-3.46733 -0.0155939 0.224556 3 177.987 0
-1.07744 1.66522 0.200808 3 177.387 0
-4.64247 -0.723723 0.26322 3 176.787 0
-1.42885 4.65726 0.112313 3 176.187 0
-1.3222 2.76388 0.218557 3 175.588 0
-1.53168 2.12996 0.448207 3 174.988 0
-0.982227 4.73727 0.341548 3 174.388 0
-2.58234 -1.34135 0.201058 3 173.788 0
-6.26743 -0.433314 0.455123 3 173.188 0
-1.20263 3.20509 0.229639 3 172.588 0
-6.6864 5.09328 0.283885 3 171.988 0
-5.4116 -0.675283 0.319966 3 171.389 0
-7.84476 2.45383 0.295468 3 170.789 0
-4.41985 7.02131 0.191142 3 170.189 0
-0.861527 2.19217 0.209391 3 169.589 0
-8.4327 5.23471 0.253637 3 168.989 0
-4.92284 6.87311 0.300551 3 168.389 0
-5.96246 0.388407 0.40396 3 167.789 0
0.283883 5.2326 0.334215 3 167.19 0
-4.07183 7.10317 0.133146 3 166.59 0
-5.65127 8.24469 0.279636 3 165.99 0
-5.89329 -1.16444 0.364963 3 165.39 0
-3.2572 -1.99336 0.142229 3 164.79 0
-7.25775 2.63484 0.301051 3 164.19 0
-7.80163 3.0808 0.330965 3 163.59 0
-8.48413 2.85013 0.389044 3 162.991 0
-3.92795 7.74536 0.273803 3 162.391 0
-7.27544 0.720473 0.40646 3 161.791 0
-1.22737 0.971889 0.507702 3 161.191 0
-2.35329 6.79171 0.370629 3 160.591 0
-7.02757 -2.64421 0.300301 3 159.991 0
0.596242 5.91587 0.228806 3 159.391 0
-0.731114 2.82518 0.375129 3 158.792 0
-7.14568 4.21768 0.356047 3 158.192 0
-3.14971 8.12638 0.363713 3 157.592 0
-3.44424 6.15121 0.407376 3 156.992 0
-7.31064 8.7121 0.672774 3 156.392 0
-4.98167 8.506 0.372712 3 155.792 0
-2.54514 7.78463 0.330549 3 155.193 0
-6.69626 0.242396 0.341381 3 154.593 0
-0.0862554 2.30157 0.455206 3 153.993 0
-6.73012 -1.90092 0.44154 3 153.393 0
-7.05743 6.1095 0.520285 3 152.793 0
-9.51301 3.65881 0.39996 3 152.193 0
-9.74813 4.54898 0.511869 3 151.593 0
-6.74889 -1.10044 0.35838 3 150.994 0
-0.831895 3.82313 0.490287 3 150.394 0
0.156269 6.4822 0.487704 3 149.794 0
-0.601465 5.64413 0.641109 3 149.194 0
-5.01745 -1.39517 0.499536 3 148.594 0
-0.515361 1.52276 0.378712 3 147.994 0
0.0536843 3.27986 0.530617 3 147.394 0
1.04254 6.43922 0.398377 3 146.795 0
-0.314073 0.635103 0.464705 3 146.195 0
-5.00734 -2.469 0.564532 3 145.595 0
-6.16121 -2.9679 0.624444 3 144.995 0
-3.80809 -2.53926 0.629943 3 144.395 0
-7.56363 1.51389 0.437124 3 143.795 0
-10.5945 4.39656 0.348464 3 143.195 0
-0.956444 10.4312 0.665024 3 142.596 0
-9.20497 5.45527 0.5437 3 141.996 0
-2.34798 -0.315937 0.63586 3 141.396 0
-4.70972 7.66309 0.512619 3 140.796 0
-7.31853 -5.21041 0.566698 3 140.196 0
0.914713 4.12866 0.678023 3 139.596 0
-0.15658 8.98659 0.680023 3 138.996 0
-0.173727 4.54767 0.48812 3 138.397 0
-11.7566 3.22139 0.495703 3 137.797 0
0.468026 1.38706 0.613695 3 137.197 0
-1.05396 -0.0954719 0.573531 3 136.597 0
-3.60365 -1.08088 0.833345 3 135.997 0
-7.48218 5.16558 0.498536 3 135.397 0
-3.26482 7.15801 0.611362 3 134.797 0
-8.1637 6.03845 0.587863 3 134.198 0
1.19433 5.36986 0.58028 3 133.598 0
-8.24885 0.735485 0.562782 3 132.998 0
-8.34352 4.13892 0.841178 3 132.398 0
-7.57904 -3.7935 0.868093 3 131.798 0
-8.48113 1.89554 0.550949 3 131.198 0
-14.1333 5.8595 0.703022 3 130.599 0
-9.50711 2.58282 0.668107 3 129.999 0
-9.10452 -0.5008 0.785182 3 129.399 0
2.39465 5.23941 0.620611 3 128.799 0
-10.5464 3.40053 0.650692 3 128.199 0
-1.10276 7.12793 0.924255 3 127.599 0
-4.57243 -3.59106 0.640943 3 126.999 0
-1.45983 -1.26779 0.666108 3 126.4 0
-12.1109 5.58176 0.628194 3 125.8 0
-7.89198 7.1364 0.539033 3 125.2 0
-11.5903 4.35958 0.649109 3 124.6 0
-1.23483 -3.29223 0.724853 3 124 0
1.00068 9.04345 0.474371 3 123.4 0
0.117506 -3.54586 0.631027 3 122.8 0
-7.58189 -0.383276 0.736436 3 122.201 0
1.46808 0.436411 0.765934 3 121.601 0
-6.48505 7.39174 0.883675 3 121.001 0
-1.83552 8.91314 1 3 120.401 0
-15.4234 6.60851 0.787182 3 119.801 0
-9.61207 1.06131 0.835012 3 119.201 0
-12.9566 6.56007 0.665608 3 118.601 0
0.309893 -5.0632 0.896591 3 118.002 0
-0.193062 -2.11734 0.852094 3 117.402 0
0.280219 -0.581684 0.788015 3 116.802 0
-3.08774 -3.85503 0.864926 3 116.202 0
-10.6453 -0.204231 0.773016 3 115.602 0
2.30586 6.78553 0.911923 3 115.002 0
1.13572 2.58442 0.755434 3 114.402 0
-2.41058 -2.35649 0.778433 3 113.803 0
0.74389 7.71573 0.876592 3 113.203 0
3.24711 -7.91726 0.978168 3 112.603 0
-10.6392 5.58656 0.840345 3 112.003 0
-10.1241 -1.82651 0.879842 3 111.403 0
2.14319 -5.36785 0.956087 3 110.803 0
-11.1587 1.93304 0.918089 3 110.203 0
-3.86533 9.25438 0.970585 3 109.604 0
-8.16722 -2.02019 1 3 109.004 0
4.02241 7.49144 0.934255 3 108.404 0
-8.94759 8.87457 0.954587 3 107.804 0
-15.4047 4.97141 0.836679 3 107.204 0
-4.55852 11.0998 1 3 106.604 0
2.47623 3.66418 0.950504 3 106.005 0
1.63076 -1.69291 1 3 105.405 0
-4.07722 -5.43641 1 3 104.805 0
4.28641 9.44696 1 3 104.205 0
-8.7586 -5.28851 0.875176 3 103.605 0
-9.40468 -3.54397 0.962919 3 103.005 0
-7.70464 -6.84291 1 3 102.405 0
-2.58724 10.7663 1 3 101.806 0
-16.1343 8.20287 0.942004 3 101.206 0
1.65166 -3.57582 0.901507 3 100.606 0
-11.4374 7.24331 1 3 100.006 0
-9.87426 -6.99839 1 3 99.4061 0
-9.44239 6.98412 1 3 98.8063 0
3.47348 -2.19914 0.918423 3 98.2064 0
-5.88389 -4.57905 1 3 97.6066 0
4.32122 2.99029 1 3 97.0067 0
3.99252 4.96697 1 3 96.4069 0
-11.3522 -3.28371 1 3 95.807 0
-5.8493 9.57087 1 3 95.2071 0
-1.09118 12.0942 1 3 94.6073 0
-1.58488 -4.96614 1 3 94.0074 0
-5.08067 13.3153 0.918006 3 93.4076 0
-10.8896 9.16667 1 3 92.8077 0
5.52334 6.25389 1 3 92.2079 0
-16.7853 3.75935 1 3 91.608 0
-12.8764 9.38491 1 3 91.0082 0
-13.2419 4.4073 1 3 90.4083 0
2.68786 1.71545 1 3 89.8085 0
-11.9376 -1.40125 0.956753 3 89.2086 0
-14.8555 9.67422 1 3 88.6088 0
-2.54465 -6.72089 1 3 88.0089 0
-13.6143 11.243 1 3 87.409 0
3.07287 -0.301279 1 3 86.8092 0
-6.67052 -8.55439 1 3 86.2093 0
-12.4565 0.502998 1 3 85.6095 0
-8.66967 -8.59477 1 3 85.0096 0
-13.027 2.41876 1 3 84.4098 0
-9.6478 10.7334 1 3 83.8099 0
-4.1901 -7.85664 1 3 83.2101 0
-7.6811 10.3749 1 3 82.6102 0
5.86854 4.27497 1 3 82.0104 0
4.58395 1.00889 1 3 81.4105 0
-17.039 5.84445 1 3 80.8107 0
-0.54499 -6.75634 1 3 80.2108 0
-5.72328 -6.57241 1 3 79.611 0
-14.2237 0.991287 0.82118 3 79.0111 0
-3.28421 12.641 1 3 78.4112 0
-19.0388 5.86351 1 3 77.8114 0
-12.7191 -4.74351 1 3 77.2115 0
4.95051 -0.988266 1 3 76.6117 0
-14.8603 3.21766 1 3 76.0118 0
-13.2999 -2.82906 1 3 75.412 0
-6.39032 11.9014 1 3 74.8121 0
-12.3056 12.9057 1 3 74.2123 0
7.40162 5.56785 1 3 73.6124 0
-10.6379 -5.15022 1 3 73.0126 0
3.64708 -4.10258 1 3 72.4127 0
6.19955 2.30324 1 3 71.8129 0
-3.68169 14.6373 1 3 71.213 0
7.74688 7.53774 1 3 70.6132 0
-1.57502 -8.47073 1 3 70.0133 0
-11.6263 11.0249 1 3 69.4134 0
-3.02406 -9.84857 1 3 68.8136 0
1.40815 -7.18408 1 3 68.2137 0
5.86823 8.22367 1 3 67.6139 0
2.43368 8.69468 1 3 67.014 0
-8.35792 12.2601 1 3 66.4142 0
-14.0818 7.78892 1 3 65.8143 0
6.46228 0.321006 1 3 65.2145 0
-16.8256 10.0183 1 3 64.6146 0
1.0226 12.4654 1 3 64.0148 0
4.93538 -6.88206 1 3 63.4146 0
-6.18828 -11.2986 1 3 62.8145 0
-13.8692 -0.911986 1 3 62.2144 0
-10.3267 12.614 1 3 61.6143 0
0.713837 10.4899 1 3 61.0141 0
-5.01666 -9.67773 1 3 60.414 0
-15.5844 11.5866 1 3 59.8139 0
-14.2937 13.1238 1 3 59.2137 0
-7.06375 13.7848 1 3 58.6136 0
5.28996 -2.95874 1 3 58.0135 0
2.70486 10.6794 1 3 57.4134 0
-15.9627 1.54927 1 3 56.8132 0
0.378663 -8.89822 1 3 56.2131 0
3.01304 12.6588 1 3 55.613 0
-12.0032 -6.6119 1 3 55.0128 0
2.17224 14.4734 1 3 54.4127 0
-17.888 2.09085 1 3 53.8126 0
-18.7817 3.88011 1 3 53.2125 0
-5.61163 15.1595 1 3 52.6123 0
-11.2391 -8.46016 1 3 52.0122 0
-1.79441 13.9755 1 3 51.4121 0
4.58595 11.4243 1 3 50.8119 0
-8.01499 -10.4845 1 3 50.2118 0
6.82743 -1.67546 1 3 49.6117 0
-15.2447 -2.36373 1 3 49.0116 0
-14.6667 -4.28876 1 3 48.4114 0
6.16805 10.2008 1 3 47.8113 0
0.181709 14.2798 1 3 47.2112 0
7.74622 3.58606 1 3 46.611 0
8.05056 9.52604 1 3 46.0109 0
-4.87682 17.0194 1 3 45.4108 0
-11.0002 14.4971 1 3 44.8107 0
-2.94286 16.4951 1 3 44.2105 0
9.61571 6.8237 1 3 43.6104 0
-9.03169 14.143 1 3 43.0103 0
-1.04727 15.8577 1 3 42.4102 0
-4.19564 -11.5015 1 3 41.81 0
8.07284 1.60841 1 3 41.2099 0
-12.9787 14.789 1 3 40.6098 0
-17.9902 7.6036 1 3 40.0096 0
-0.469826 -10.7092 1 3 39.4095 0
5.45801 -4.95157 1 3 38.8094 0
2.24271 -9.62285 1 3 38.2093 0
-13.9783 -6.29724 1 3 37.6091 0
-10.0344 -10.0564 1 3 37.009 0
8.33984 -0.370547 1 3 36.4089 0
9.29629 4.84943 1 3 35.8087 0
1.00933 16.1006 1 3 35.2086 0
-15.8138 -0.445241 1 3 34.6085 0
6.43937 12.1822 1 3 34.0084 0
-13.2214 -8.19809 1 3 33.4082 0
-17.739 0.0965106 1 3 32.8081 0
-9.74711 -12.0356 1 3 32.208 0
9.62029 2.87589 1 3 31.6079 0
-7.73471 15.6687 1 3 31.0079 0
-2.2058 -11.7019 1 3 30.408 0
9.92767 0.859954 1 3 29.808 0
7.1 -3.80936 1 3 29.208 0
-17.1894 -1.89685 1 3 28.608 0
4.86452 13.415 1 3 28.008 0
-15.9259 -5.84254 1 3 27.408 0
8.64165 -2.50996 1 3 26.808 0
11.4751 2.12638 1 3 26.208 0
6.87213 -6.36587 1 3 25.608 0
-18.8419 -3.02353 1 3 25.008 0
9.91457 8.80124 1 3 24.408 0
-9.7023 16.0271 1 3 23.8081 0
-15.1964 -7.88334 1 3 23.2081 0
11.1781 4.16487 1 3 22.6081 0
-7.79827 -12.4851 1 3 22.0081 0
-3.45692 18.4279 1 3 21.4081 0
11.7619 0.0737486 1 3 20.8081 0
-17.1441 -7.42867 1 3 20.2081 0
10.1787 -1.15348 1 3 19.6081 0
4.97109 -8.89096 1 3 19.0081 0
-8.40782 17.552 1 3 18.4081 0
-11.6707 16.3812 1 3 17.8081 0
-1.46173 17.8391 1 3 17.2082 0
-18.7448 9.45576 1 3 16.6082 0
-5.35763 -13.1292 1 3 16.0082 0
0.527864 18.0416 1 3 15.4082 0
11.1137 -3.00028 1 3 14.8082 0
29.7174 -0.427965 1 3 14.2082 0
-32.385 11.5555 1 3 13.6082 0
-35.8712 39.0937 1 3 13.0082 0
-25.5587 65.3777 1 3 12.4082 0
20.0116 -88.1717 1 3 11.8082 0
-60.7522 75.4349 1 3 11.2082 0
-104.375 -33.7787 1 3 10.6083 0
75.7898 96.4784 1 3 10.0083 0
126.984 40.8804 1 3 9.40828 0
-43.2938 -134.544 1 3 8.80828 0
109.888 -102.902 1 3 8.20829 0
-55.1591 -146.792 1 3 7.6083 0
92.3777 134.894 1 3 7.00831 0
144.586 -90.2256 1 3 6.40832 0
-87.4786 -151.735 1 3 5.80833 0
0.615178 -180.392 1 3 5.20834 0
70.5905 -170.826 1 3 4.60835 0
68.254 175.462 1 3 4.00836 0
80.6728 -173.981 1 3 3.40835 0
189.187 -44.9605 1 3 2.80834 0
-59.375 187.233 1 3 2.20833 0
7.55305 -198.035 1 3 1.60833 0
187.935 -66.3385 1 3 1.00833 0
118.216 161.183 1 3 0.408333 0
