# Supplementary material for: Study of tumor growth indicates the existence of an “immunological threshold” separating states of pro- and antitumoral peritumoral inflammation
Source: PLoS One. 2018 Nov 2;13(11):e0202823. doi: 10.1371/journal.pone.0202823 (PMC6214501; doi:10.1371/journal.pone.0202823)
Supplement: S1 Data — File containing the position and radius of particles at simulated times. A detailed description file is provided alongside the data. (ZIP) [file pone.0202823.s004.zip › minimal dataset/competent/11600.csv]

0 0 1.00003 0 7774.97 0
1.08934 -3.27904 1.00006 0 7810.88 0
5.27616 -0.0287519 1.00003 0 7541.45 0
-7.93131 4.63276 1.00013 0 8669.43 0
-0.412283 -1.95818 1.00006 0 8025.76 0
-0.746597 5.24433 1.00013 0 8627.37 0
-14.7266 5.98287 1.00006 0 7950.43 0
-9.10076 -1.25158 1.00003 0 7669.35 0
-2.64019 4.60111 1.00013 0 8694.98 0
-1.13621 3.28281 1.00013 0 8610.34 0
0.422099 11.1293 1.00006 0 7977.63 0
-7.5418 6.59434 1.00013 0 8663.8 0
-8.32115 2.67123 1.00003 0 7738.57 0
-5.31344 0.0349124 1.00006 0 8101.47 0
-4.14421 5.91942 1.00013 0 8564.57 0
-2.25053 6.56257 1.00013 0 8720.73 0
-2.97537 11.804 1.00003 0 7724.47 0
-1.86105 8.52406 1.00006 0 8189.41 0
1.48235 -1.31807 1.00003 0 7670.16 0
-7.15207 8.55564 1.00013 0 8563.18 0
4.15509 3.25153 1.00003 0 7651.62 0
3.0403 6.53122 1.00006 0 8107.74 0
-0.804475 -3.92209 1.00006 0 7961.67 0
-3.75466 7.88072 1.00013 0 8485.5 0
3.81938 10.4547 1.00006 0 7961.98 0
-4.53383 3.95792 1.00013 0 8729.55 0
5.32345 9.13673 1.00003 0 7690.93 0
-9.43541 5.95086 1.00006 0 8090.04 0
-10.1599 11.1919 1.00003 0 7661.66 0
-1.08204 12.4473 1.00003 0 7651.48 0
-0.356909 7.20591 1.00006 0 8153.54 0
-8.65577 9.87366 1.00003 0 7787.66 0
2.2615 2.60792 1.00006 0 8167.5 0
-6.0377 5.27614 1.00013 0 8669.44 0
-10.9945 -1.89469 1.00003 0 7578.58 0
-9.04568 7.91253 1.00003 0 7742.99 0
-5.98343 14.4405 1.00003 0 7725.42 0
-7.59699 -2.56934 1.00003 0 7684.23 0
-4.19927 -3.24483 1.00006 0 8064.48 0
1.1468 5.88767 1.00013 0 8627.38 0
-6.42754 3.31456 1.00013 0 8619.16 0
7.55348 2.57912 1.00003 0 7542.63 0
2.31552 11.7726 1.00006 0 8077.76 0
-3.02983 2.63956 1.00013 0 8600.98 0
-3.41971 0.678027 1.00006 0 8099.06 0
-5.64806 7.23757 1.00013 0 8564.57 0
-5.25837 9.19898 1.00006 0 8111.04 0
5.71314 11.0979 1.00006 0 7893.15 0
-15.8424 9.26788 1.00006 0 7991.45 0
-3.36506 9.84231 1.00013 0 8485.51 0
0.367835 1.96435 1.00006 0 8240 0
-11.6641 12.5107 1.00003 0 7707.21 0
-11.7188 3.34632 1.00003 0 7675.58 0
-2.58589 13.7657 1.00003 0 7767.13 0
3.42983 8.49304 1.00003 0 7723.77 0
-13.947 9.90611 1.00003 0 7660.06 0
-1.47152 10.4858 1.00006 0 8189.42 0
-7.87692 13.7969 1.00003 0 7592.5 0
-4.8689 11.1606 1.00006 0 8172.27 0
0.757329 3.92595 1.00006 0 8167.51 0
-12.1085 1.3848 1.00003 0 7605.49 0
-0.302813 16.3704 1.00003 0 7585.86 0
-4.92357 1.99646 1.00006 0 8154.38 0
0.0325785 9.16759 1.00006 0 8153.55 0
2.6509 4.5696 1.00006 0 8150.59 0
-6.096 -3.89118 1.00003 0 7635.71 0
-7.48959 15.7588 1.00003 0 7645.06 0
-6.76233 10.5171 1.00006 0 8111.05 0
-10.2147 2.02811 1.00006 0 8109.05 0
1.53624 7.84932 1.00006 0 8107.75 0
-8.71093 0.710012 1.00003 0 7694.5 0
-1.52593 1.32114 1.00006 0 8099.07 0
6.10268 13.0596 1.00003 0 7583.4 0
-12.833 6.62601 1.00003 0 7604.74 0
4.59863 14.3776 1.00006 0 8077.77 0
3.7673 1.28948 1.00006 0 8064.88 0
-3.80971 -1.28315 1.00006 0 8025.77 0
4.54413 5.21334 1.00003 0 7617.66 0
0.811655 13.0906 1.00006 0 7977.64 0
2.70523 13.7339 1.00006 0 7975.93 0
4.20905 12.4161 1.00006 0 7967.19 0
-12.4431 8.58767 1.00006 0 7950.43 0
-12.0534 10.5489 1.00003 0 7787.66 0
-1.91591 -0.639947 1.00003 0 7774.98 0
-10.5494 9.23086 1.00003 0 7743 0
-9.82508 3.98963 1.00003 0 7738.57 0
-0.692218 14.4088 1.00003 0 7725.43 0
-4.47941 13.1223 1.00003 0 7724.48 0
1.9259 9.81097 1.00003 0 7723.78 0
-9.77028 13.1532 1.00003 0 7707.22 0
-6.81716 1.35327 1.00003 0 7694.51 0
7.21708 9.77994 1.00003 0 7690.94 0
6.43778 5.85687 1.00003 0 7685.83 0
-5.70333 -1.92673 1.00003 0 7684.24 0
-9.49056 -3.21308 1.00003 0 7677.62 0
3.3832 -0.673221 1.00003 0 7670.17 0
5.66075 1.93361 1.00003 0 7667.42 0
-8.26629 11.8353 1.00003 0 7661.67 0
-2.30594 -2.60151 1.00003 0 7656.21 0
6.04857 3.89561 1.00003 0 7651.62 0
-7.20701 -0.60838 1.00003 0 7635.72 0
-4.08991 15.084 1.00003 0 7624.89 0
4.93366 7.17506 1.00003 0 7617.67 0
-11.329 5.30781 1.00003 0 7605.5 0
-10.9393 7.2692 1.00003 0 7604.75 0
-2.1961 15.7273 1.00003 0 7592.74 0
-6.37273 12.4788 1.00003 0 7592.51 0
-9.38303 15.1152 1.00003 0 7588.07 0
1.20136 15.0524 1.00003 0 7583.41 0
-13.2228 4.66458 1.00003 0 7580.94 0
-13.6124 2.70319 1.00003 0 7576.16 0
6.82739 7.81837 1.00003 0 7573.56 0
-10.6047 0.0667623 1.00003 0 7570.49 0
1.87368 0.645884 1.00003 0 7564.53 0
-14.3367 7.94448 1.00003 0 7531.02 0
1.52164 -2.34603 0.0282285 3 212.578 0
-4.69257 -4.2879 0.147978 3 211.379 0
3.59611 14.2202 0.0144786 3 208.38 0
2.5137 -1.23095 0.0344786 3 202.381 0
-5.29988 15.5134 0.0218952 3 201.181 0
-10.0433 14.2262 0.10323 3 199.982 0
-11.9691 -1.46965 0.0578956 3 198.182 0
-10.4993 14.8347 0.142645 3 196.982 0
0.867955 16.2178 0.126147 3 196.382 0
-3.21778 15.633 0.0217286 3 195.783 0
-10.8681 13.2773 0.0726459 3 193.983 0
-6.3982 15.485 0.0954796 3 193.383 0
-5.55759 15.4859 0.0203119 3 192.783 0
-5.13279 15.5765 0.150228 3 192.183 0
6.54267 4.81594 0.0321452 3 191.584 0
6.78075 1.25698 0.281635 3 190.384 0
0.420118 -4.41762 0.283385 3 189.784 0
5.71539 14.5056 0.12623 3 189.184 0
-10.7706 -3.15631 0.16881 3 188.584 0
-4.99221 -4.22002 0.145062 3 187.984 0
7.23054 6.71888 0.158644 3 187.385 0
6.90901 6.78319 0.0326452 3 186.785 0
-3.07043 -3.45995 0.119647 3 186.185 0
-4.89008 15.892 0.135896 3 185.585 0
-3.2738 16.4122 0.270053 3 184.985 0
2.63801 -1.99759 0.289385 3 184.385 0
-15.65 5.24316 0.180476 3 183.186 0
-14.6158 4.59365 0.27022 3 182.586 0
-6.05352 15.7841 0.340798 3 181.986 0
-11.9905 0.0124727 0.203974 3 181.386 0
1.98239 -2.43858 0.22464 3 180.786 0
-12.4983 11.6555 0.151728 3 180.186 0
-5.00844 -3.97756 0.0843961 3 179.587 0
-3.33574 15.9748 0.157728 3 178.987 0
0.913039 16.6174 0.213307 3 178.387 0
7.08339 12.4601 0.127897 3 177.787 0
-14.0922 3.92414 0.0434787 3 177.187 0
6.34496 0.780006 0.309383 3 176.587 0
-11.0241 13.4899 0.153395 3 175.987 0
-8.63479 16.0145 0.171977 3 175.388 0
-15.4407 7.13576 0.356463 3 174.788 0
-13.8462 11.2898 0.334798 3 174.188 0
-3.29795 -4.31246 0.384628 3 173.588 0
-2.66962 -4.57882 0.294384 3 172.988 0
-15.8879 10.4295 0.160394 3 172.388 0
6.79135 4.76749 0.130146 3 171.788 0
5.74427 14.166 0.164644 3 171.189 0
-6.42136 16.0439 0.102146 3 170.589 0
-0.700154 18.0578 0.484371 3 169.989 0
-2.06129 -3.83696 0.239555 3 169.389 0
-8.29135 -4.00443 0.432458 3 168.789 0
-14.5156 11.1267 0.344464 3 168.189 0
8.0199 8.60019 0.420292 3 167.589 0
-5.38402 16.2608 0.473705 3 166.99 0
-10.7515 -4.01302 0.49387 3 166.39 0
-13.2086 11.1591 0.307217 3 165.79 0
-4.48501 16.4631 0.434958 3 165.19 0
1.06314 -4.64088 0.325216 3 164.59 0
-12.9848 12.9734 0.396377 3 163.99 0
-2.67092 -3.92928 0.348381 3 163.391 0
3.24212 15.0636 0.422958 3 162.791 0
-3.78054 16.6739 0.293801 3 162.191 0
-15.7418 7.8576 0.398627 3 161.591 0
-15.2552 10.68 0.519785 3 160.991 0
-12.9668 0.205511 0.44804 3 160.391 0
7.59052 12.3982 0.342631 3 159.791 0
2.50603 15.024 0.288218 3 159.192 0
-15.9709 6.59758 0.375379 3 158.592 0
9.1172 2.95411 0.59153 3 157.992 0
-17.2984 8.70603 0.549533 3 157.392 0
5.1664 15.7877 0.514952 3 156.792 0
-7.48134 -3.94463 0.380628 3 156.192 0
5.28934 -2.1307 0.313633 3 155.592 0
1.62864 16.4221 0.432958 3 154.993 0
-8.63021 -4.86974 0.484121 3 154.393 0
7.49043 1.17585 0.377962 3 153.793 0
-9.00154 16.4846 0.418375 3 153.193 0
6.97033 11.8705 0.432374 3 152.593 0
7.67037 4.2303 0.632277 3 151.993 0
-11.385 -3.30092 0.461372 3 151.393 0
-15.4027 4.59315 0.509536 3 150.794 0
-5.88606 -5.31128 0.427292 3 150.194 0
7.92348 5.97338 0.492037 3 149.594 0
3.37791 -2.07552 0.350797 3 148.994 0
-12.386 -0.8155 0.706355 3 148.394 0
9.89394 2.35546 0.388294 3 147.794 0
-13.6046 1.19325 0.415042 3 147.194 0
4.72485 -1.4619 0.537117 3 146.595 0
-6.29221 16.7026 0.514535 3 145.995 0
-1.69012 17.3822 0.705855 3 145.395 0
8.86946 9.46044 0.661858 3 144.795 0
8.97601 6.11677 0.558449 3 144.195 0
0.263436 17.7749 0.516202 3 143.595 0
-14.7734 3.704 0.434374 3 142.995 0
-13.5742 -1.14165 0.520868 3 142.396 0
-14.3848 12.1263 0.653858 3 141.796 0
8.25473 7.05202 0.621111 3 141.196 0
5.96983 -1.49419 0.615111 3 140.596 0
-13.1601 12.0293 0.566615 3 139.996 0
8.84611 4.04211 0.514868 3 139.396 0
-12.7248 -2.28878 0.750601 3 138.797 0
-4.94657 -4.956 0.561865 3 138.197 0
-7.41717 -5.0549 0.732019 3 137.597 0
8.50959 5.09033 0.570364 3 136.997 0
-16.5092 5.61123 0.742685 3 136.397 0
-10.8962 14.2303 0.561865 3 135.797 0
7.73836 11.2229 0.49087 3 135.197 0
-15.8749 3.50708 0.666524 3 134.598 0
9.20714 8.04356 0.757268 3 133.998 0
-14.8535 1.48089 0.725853 3 133.398 0
-1.67655 18.7654 0.671774 3 132.798 0
-0.0876089 -5.57183 0.789765 3 132.198 0
-7.23262 17.3972 0.646942 3 131.598 0
2.51269 15.8853 0.53695 3 130.998 0
-11.3819 -4.86415 0.553199 3 130.399 0
-9.72143 -4.82085 0.594446 3 129.799 0
-3.75754 -5.27506 0.665524 3 129.199 0
-14.2491 0.037689 0.837428 3 128.599 0
3.92083 16.0436 0.757268 3 127.999 0
-14.1773 -2.20324 0.700188 3 127.399 0
-2.96405 -6.4621 0.762434 3 126.799 0
-13.8355 13.8554 0.828846 3 126.2 0
8.60897 12.0755 0.684356 3 125.6 0
8.65709 10.6763 0.568115 3 125 0
1.39733 17.4889 0.655192 3 124.4 0
6.59521 14.8866 0.833679 3 123.8 0
-1.89836 -5.33927 0.784682 3 123.2 0
-15.2724 -1.21081 0.778599 3 122.6 0
-10.1655 16.6242 0.695939 3 122.001 0
-16.9882 7.31905 0.871593 3 121.401 0
-11.7318 17.2891 0.988667 3 120.801 0
-1.15724 -6.6382 0.710354 3 120.201 0
9.01489 -2.12955 1 3 119.601 0
-12.251 14.2041 0.792348 3 119.001 0
7.30356 -1.79123 0.744185 3 118.401 0
9.03512 1.42909 0.874259 3 117.802 0
-9.14702 17.6215 0.728436 3 117.202 0
4.39268 -2.78531 0.797598 3 116.602 0
-8.27423 18.8855 0.808347 3 116.002 0
1.38952 -6.49709 0.95542 3 115.402 0
-10.4001 18.3534 0.714104 3 114.802 0
6.26846 16.5927 0.842261 3 114.203 0
-15.3782 13.2385 0.828179 3 113.603 0
2.91335 17.32 0.870843 3 113.003 0
2.00522 18.8221 0.809264 3 112.403 0
-5.73689 -8.36449 0.977918 3 111.803 0
9.95553 4.97525 0.851594 3 111.203 0
7.24209 -0.108334 0.920839 3 110.603 0
4.58918 17.4043 0.763267 3 110.004 0
7.99623 13.7003 0.995584 3 109.404 0
-4.79748 -6.30577 0.790349 3 108.804 0
-4.61607 19.5462 0.90659 3 108.204 0
9.92295 13.1894 1 3 107.604 0
6.16213 -3.10927 1 3 107.004 0
-17.5892 10.1995 0.970502 3 106.404 0
10.4157 3.399 0.778516 3 105.805 0
-12.5447 -3.98688 0.881842 3 105.205 0
-18.1605 5.93606 0.939921 3 104.605 0
7.95645 16.0253 0.932672 3 104.005 0
3.07325 20.8475 1 3 103.405 0
-11.292 15.5655 0.793515 3 102.805 0
-7.88484 20.6613 1 3 102.205 0
2.95893 -3.85363 0.95917 3 101.606 0
-3.98929 -7.75376 0.855927 3 101.006 0
-9.74831 19.939 1 3 100.406 0
0.29398 19.2218 0.933172 3 99.806 0
-5.17659 17.7218 1 3 99.2062 0
-16.3401 11.6718 0.951337 3 98.6063 0
7.6279 17.9298 1 3 98.0065 0
-16.1635 0.34373 1 3 97.4066 0
11.5124 -0.66886 1 3 96.8068 0
-16.9184 2.19256 1 3 96.2069 0
-2.15303 -8.02725 1 3 95.607 0
1.78174 -8.19079 0.762184 3 95.0072 0
3.22665 -5.81119 1 3 94.4073 0
1.0787 20.992 1 3 93.8075 0
12.3845 6.4492 0.987918 3 93.2076 0
-6.57094 -6.56275 1 3 92.6078 0
-18.1451 0.613119 1 3 92.0079 0
-16.0359 14.9499 1 3 91.4081 0
10.514 9.23922 1 3 90.8082 0
9.61357 -0.285303 0.937338 3 90.2084 0
-17.4211 4.12805 1 3 89.6085 0
-17.2819 13.3863 1 3 89.0087 0
5.78654 18.7068 1 3 88.4088 0
10.4236 6.76823 1 3 87.809 0
-13.085 15.7904 1 3 87.2091 0
-14.9137 16.5925 0.991251 3 86.6092 0
4.79872 -4.57209 1 3 86.0094 0
-11.8401 19.2809 1 3 85.4095 0
-3.22819 18.1383 1 3 84.8097 0
-12.5458 -5.89567 1 3 84.2098 0
-17.373 -1.2481 1 3 83.61 0
6.65134 -5.31884 1 3 83.0101 0
-18.8957 2.49138 1 3 82.4103 0
0.0114742 -7.88749 1 3 81.8104 0
9.69464 15.1754 1 3 81.2106 0
-14.4239 -3.88371 1 3 80.6107 0
-13.5742 18.0658 1 3 80.0109 0
-9.43107 21.9291 1 3 79.411 0
-0.904854 20.7493 1 3 78.8111 0
9.48833 17.202 1 3 78.2113 0
-19.3988 4.42659 1 3 77.6114 0
-18.7072 8.05936 1 3 77.0116 0
11.5301 14.3793 1 3 76.4117 0
-20.6747 8.41813 1 3 75.8119 0
10.9607 -2.59022 1 3 75.212 0
8.01595 -3.85802 1 3 74.6122 0
-7.74523 -8.18212 1 3 74.0123 0
-16.096 -2.78787 1 3 73.4125 0
9.96026 -4.32101 1 3 72.8126 0
8.59527 -5.78024 1 3 72.2128 0
-0.125004 22.5892 1 3 71.6129 0
10.8977 1.23258 1 3 71.0131 0
10.1413 11.2017 1 3 70.4132 0
-6.49876 19.2227 1 3 69.8133 0
11.3048 16.3657 1 3 69.2135 0
5.08017 -6.55492 1 3 68.6136 0
-20.009 6.53216 1 3 68.0138 0
3.80634 18.9897 1 3 67.4139 0
-7.05982 -10.0613 1 3 66.8141 0
-10.5683 -6.19056 1 3 66.2142 0
-5.94645 21.146 1 3 65.6144 0
-11.2956 21.2053 1 3 65.0145 0
12.3482 8.44219 1 3 64.4147 0
-8.56611 -6.35919 1 3 63.8147 0
9.18896 19.1773 1 3 63.2146 0
11.7593 4.56486 1 3 62.6145 0
-9.05173 -9.88713 1 3 62.0143 0
-19.3544 -0.978928 1 3 61.4142 0
-5.06826 -10.2236 1 3 60.8141 0
-2.78792 20.088 1 3 60.214 0
-15.5291 18.4861 1 3 59.6138 0
12.1231 10.4272 1 3 59.0137 0
-2.1283 22.3275 1 3 58.4136 0
12.3116 2.64534 1 3 57.8134 0
11.9603 -4.32093 1 3 57.2133 0
4.30535 22.422 1 3 56.6132 0
-1.12055 -9.73948 1 3 56.0131 0
3.50803 -7.78852 1 3 55.4129 0
-9.73775 -8.00931 1 3 54.8128 0
14.1634 7.6056 1 3 54.2127 0
-19.4425 13.7091 1 3 53.6125 0
12.9053 -2.12949 1 3 53.0124 0
-3.11877 -9.77815 1 3 52.4123 0
-13.6805 20.0627 1 3 51.8122 0
7.34711 19.9568 1 3 51.212 0
10.5417 -6.23453 1 3 50.6119 0
-19.5562 10.0751 1 3 50.0118 0
2.20083 22.6471 1 3 49.4116 0
7.22184 -7.23392 1 3 48.8115 0
0.878178 -9.70945 1 3 48.2114 0
-21.3107 5.01253 1 3 47.6113 0
-18.114 15.2036 1 3 47.0111 0
-16.2173 -4.78293 1 3 46.411 0
13.9564 9.62852 1 3 45.8109 0
5.65079 -8.47078 1 3 45.2108 0
-7.35314 22.5879 1 3 44.6106 0
-18.6101 11.891 1 3 44.0105 0
-14.5443 -5.87888 1 3 43.4104 0
0.996754 24.2439 1 3 42.8102 0
-4.01568 21.6654 1 3 42.2101 0
5.05163 20.5669 1 3 41.61 0
15.8118 6.47457 1 3 41.0099 0
11.7568 12.3923 1 3 40.4097 0
-6.20651 -11.8678 1 3 39.8096 0
-21.9748 6.89878 1 3 39.2095 0
13.8118 5.0681 1 3 38.6093 0
-8.21239 -11.61 1 3 38.0092 0
-11.8131 -7.75624 1 3 37.4091 0
-13.1364 21.987 1 3 36.809 0
-5.41808 23.0909 1 3 36.2088 0
13.9066 -3.86041 1 3 35.6087 0
-1.35061 24.1696 1 3 35.0086 0
-20.6075 11.9784 1 3 34.4084 0
8.94293 21.1622 1 3 33.8083 0
-15.635 20.4826 1 3 33.2082 0
-0.0935079 -11.4566 1 3 32.6081 0
-13.8124 -7.73919 1 3 32.0079 0
11.0948 18.3918 1 3 31.4079 0
14.2542 3.11798 1 3 30.8079 0
-10.9903 23.1814 1 3 30.208 0
2.87621 -9.6851 1 3 29.608 0
9.16738 -7.6967 1 3 29.008 0
-20.1223 0.911776 1 3 28.408 0
14.8702 1.2152 1 3 27.808 0
-16.8947 16.7888 1 3 27.208 0
-18.067 -3.12349 1 3 26.608 0
6.61246 21.817 1 3 26.008 0
-18.1884 -5.11981 1 3 25.408 0
-11.0296 -9.59593 1 3 24.808 0
4.7871 -10.2741 1 3 24.208 0
12.9269 0.742557 1 3 23.6081 0
15.7219 4.47662 1 3 23.0081 0
-13.0295 -9.57963 1 3 22.4081 0
13.364 13.5814 1 3 21.8081 0
10.7949 20.3692 1 3 21.2081 0
13.7308 11.6157 1 3 20.6081 0
1.90501 -11.4321 1 3 20.0081 0
13.1384 15.5686 1 3 19.4081 0
15.773 8.79174 1 3 18.8081 0
-16.3299 -6.77975 1 3 18.2081 0
-21.5512 10.2153 1 3 17.6082 0
-3.53118 23.753 1 3 17.0082 0
-20.0488 -2.85397 1 3 16.4082 0
12.9114 17.5554 1 3 15.8082 0
-4.04147 -11.9399 1 3 15.2082 0
-17.5185 18.6885 1 3 14.6082 0
14.3075 -0.703395 1 3 14.0082 0
-2.093 -11.4933 1 3 13.4082 0
3.81593 -12.0225 1 3 12.8082 0
-5.17969 -13.5842 1 3 12.2082 0
16.3373 2.57444 1 3 11.6082 0
7.50751 -9.21339 1 3 11.0083 0
12.5416 -6.23464 1 3 10.4083 0
11.1152 -8.15023 1 3 9.80827 0
-17.6248 20.6853 1 3 9.20828 0
15.5642 10.8171 1 3 8.60829 0
6.64361 -11.0167 1 3 8.0083 0
-8.89884 23.8567 1 3 7.40831 0
-6.85993 24.5245 1 3 6.80832 0
-8.06683 -13.5597 1 3 6.20832 0
23.842 43.1922 1 3 5.60833 0
-85.3128 -6.79 1 3 5.00834 0
-103.115 -52.051 1 3 4.40835 0
69.3532 118.368 1 3 3.80836 0
36.6129 151.5 1 3 3.20835 0
113.802 128.627 1 3 2.60834 0
52.4217 175.573 1 3 2.00833 0
-191.838 5.41981 1 3 1.40833 0
-94.9625 172.983 1 3 0.808333 0
-47.1336 194.201 1 3 0.208333 0
