# Supplementary material for: Study of tumor growth indicates the existence of an “immunological threshold” separating states of pro- and antitumoral peritumoral inflammation
Source: PLoS One. 2018 Nov 2;13(11):e0202823. doi: 10.1371/journal.pone.0202823 (PMC6214501; doi:10.1371/journal.pone.0202823)
Supplement: S1 Data — File containing the position and radius of particles at simulated times. A detailed description file is provided alongside the data. (ZIP) [file pone.0202823.s004.zip › minimal dataset/competent/17980.csv]

0.827997 9.08464 1.00013 0 15356.3 0
-2.37044 7.74565 1.00013 0 15424 0
-0.385833 7.49754 1.00013 0 15339.3 0
-6.33999 8.23992 1.00013 0 15392.8 0
-2.79931 4.30786 1.00006 0 14825.1 0
-3.14901 9.58788 1.00013 0 15293.5 0
-1.16285 9.34034 1.00013 0 15449.7 0
-1.94267 11.183 1.00006 0 14918.2 0
-3.92725 11.4302 1.00013 0 15214.5 0
-3.57737 6.15026 1.00013 0 15458.5 0
-7.54653 6.64504 1.00006 0 14813 0
-8.32462 8.48729 1.00003 0 14359.4 0
0.0403122 10.9406 1.00006 0 14880.3 0
1.60152 7.24419 1.00006 0 14895 0
-4.3554 7.99265 1.00013 0 15398.4 0
-5.56191 6.39757 1.00013 0 15348.1 0
-1.59301 5.90292 1.00013 0 15330 0
-5.13359 9.83496 1.00013 0 15293.5 0
-7.11821 10.0822 1.00006 0 14835.3 0
-4.70576 13.2726 1.00013 0 15214.5 0
2.37386 5.39327 1.00006 0 14969 0
-2.72112 13.0255 1.00003 0 14471.1 0
-4.78393 4.55519 1.00006 0 14881.1 0
-0.741978 12.7866 1.00006 0 14880.3 0
-5.91176 11.6773 1.00006 0 14835.3 0
1.24746 12.532 1.00006 0 14831.8 0
0.39085 5.65223 1.00003 0 14365.5 0
-3.98824 2.87859 0.753548 0 14353.7 0
-6.76853 4.80261 1.00003 0 14332 0
-17.6286 -4.4526 1.00003 0 14300 0
-5.85129 12.8912 0.158674 0 14286.2 0
0.857796 10.1844 0.0961463 3 213.978 0
0.283487 12.8826 0.0253952 3 211.579 0
-5.79277 13.4298 0.0971463 3 203.781 0
-0.68594 5.07453 0.214807 3 202.581 0
-4.20786 3.68418 0.041312 3 201.981 0
-7.79832 4.65599 0.039812 3 201.381 0
1.11036 10.7303 0.0766459 3 197.182 0
2.03275 11.7422 0.113397 3 195.983 0
1.14372 10.3479 0.234056 3 195.383 0
1.0281 10.5919 0.0342285 3 194.783 0
-8.24787 10.4721 0.155978 3 194.183 0
-1.39341 4.66078 0.218307 3 193.583 0
0.289747 12.9774 0.0473954 3 192.983 0
-6.98744 11.6631 0.0755626 3 192.383 0
-5.80869 4.41097 0.0348952 3 191.784 0
-8.67239 6.52977 0.13298 3 191.184 0
2.09356 8.35546 0.21664 3 189.984 0
-6.89144 12.4648 0.247721 3 189.384 0
-8.54103 7.31936 0.144645 3 188.784 0
-8.84155 6.89786 0.27097 3 188.184 0
-3.59706 14.084 0.288718 3 187.585 0
-9.43692 8.33974 0.121063 3 186.985 0
1.51115 10.1233 0.193975 3 186.385 0
-5.85055 4.08473 0.160144 3 185.785 0
1.72605 8.38022 0.141896 3 185.185 0
0.0323615 4.60263 0.107396 3 184.585 0
-9.57627 8.95163 0.334548 3 183.985 0
-8.05331 9.52555 0.0468954 3 183.386 0
-4.7753 3.38058 0.170727 3 182.786 0
-3.03654 3.10612 0.224306 3 182.186 0
-6.46001 12.9785 0.393961 3 181.586 0
-7.98495 5.37428 0.253387 3 180.986 0
-5.84352 13.1994 0.135896 3 180.386 0
1.86211 8.62251 0.135229 3 179.786 0
2.29772 11.6826 0.156478 3 179.187 0
-3.28027 13.9067 0.043312 3 178.587 0
-3.09804 2.73967 0.145395 3 177.987 0
-8.84415 7.43772 0.160311 3 177.387 0
2.46037 8.55117 0.199058 3 176.787 0
-1.74943 4.7685 0.143145 3 176.187 0
2.28126 9.60102 0.295634 3 175.588 0
-8.53838 7.08869 0.0863128 3 174.988 0
-0.399202 4.59387 0.31505 3 174.388 0
-6.14049 13.5765 0.276802 3 173.788 0
1.30986 4.96469 0.139896 3 173.188 0
-1.71119 3.59615 0.295384 3 172.588 0
-7.22013 11.3736 0.295301 3 171.988 0
-4.46103 1.82157 0.387711 3 171.389 0
-5.46584 3.54276 0.215307 3 170.789 0
0.315836 13.1244 0.102896 3 170.189 0
-1.62249 13.7646 0.325049 3 169.589 0
-4.67997 14.6314 0.358463 3 168.989 0
-9.52254 7.87341 0.343881 3 168.389 0
-1.02848 4.85181 0.192475 3 167.789 0
-8.46736 5.28982 0.229223 3 167.19 0
-8.45759 5.78577 0.247638 3 166.59 0
-10.268 7.80322 0.40471 3 165.99 0
-5.0579 2.98119 0.31055 3 165.39 0
4.24777 12.5573 0.350714 3 164.79 0
2.5637 10.1769 0.344631 3 164.19 0
-0.118829 13.7884 0.183476 3 163.59 0
-7.44734 3.66721 0.323299 3 162.991 0
2.15522 8.98593 0.331965 3 162.391 0
0.420372 13.6334 0.377212 3 161.791 0
1.80796 9.82403 0.226723 3 161.191 0
-8.55114 9.91331 0.411959 3 160.591 0
-6.83887 13.5749 0.312716 3 159.991 0
3.85722 7.03938 0.351464 3 159.391 0
-11.0316 8.03628 0.393711 3 158.792 0
-6.45785 14.0535 0.295551 3 158.192 0
-1.00565 4.01359 0.520368 3 157.592 0
3.04641 6.75467 0.509286 3 156.992 0
-1.01776 14.1288 0.379378 3 156.392 0
2.47625 13.3794 0.488787 3 155.792 0
-8.09713 4.83022 0.3033 3 155.193 0
-9.26513 6.10776 0.594696 3 154.593 0
-5.64837 14.5771 0.609695 3 153.993 0
-9.74093 3.171 0.529701 3 153.393 0
-10.4158 8.73048 0.533534 3 152.793 0
-0.243914 14.394 0.434624 3 152.193 0
-4.35036 15.4014 0.478704 3 151.593 0
-3.12654 15.9831 0.39996 3 150.994 0
-6.51609 15.2341 0.478038 3 150.394 0
-8.05577 11.28 0.520785 3 149.794 0
-9.51153 7.09987 0.427458 3 149.194 0
3.7275 11.9391 0.456706 3 148.594 0
-3.67844 1.75554 0.39771 3 147.994 0
-9.56524 9.88884 0.602529 3 147.394 0
-6.92094 2.83064 0.664691 3 146.795 0
-7.4323 12.9789 0.497036 3 146.195 0
-6.09616 3.55542 0.410543 3 145.595 0
-3.32336 14.967 0.63486 3 144.995 0
-2.15539 14.5304 0.607195 3 144.395 0
1.65343 14.0589 0.578781 3 143.795 0
-2.177 2.91399 0.523368 3 143.195 0
-7.31877 12.027 0.360046 3 142.596 0
-3.5651 17.6337 0.681856 3 141.996 0
-5.33684 15.6964 0.551283 3 141.396 0
3.18419 7.99722 0.712188 3 140.796 0
-8.09096 2.39254 0.573948 3 140.196 0
0.657664 14.3734 0.400043 3 139.596 0
3.58084 13.2204 0.588946 3 138.996 0
-8.80219 10.7377 0.40121 3 138.397 0
-12.1407 3.33898 0.466789 3 137.797 0
-2.19179 17.1574 0.7646 3 137.197 0
-6.5122 1.67114 0.564115 3 136.597 0
-8.50885 12.4372 0.675774 3 135.997 0
-2.11779 15.7678 0.626194 3 135.397 0
-13.7529 8.36318 0.782516 3 134.797 0
2.94261 14.5779 0.798765 3 134.198 0
-5.39364 1.65185 0.548033 3 133.598 0
2.80375 12.3655 0.562615 3 132.998 0
-5.78474 2.63589 0.48737 3 132.398 0
4.06754 5.94771 0.758101 3 131.798 0
-6.41039 16.334 0.628277 3 131.198 0
-7.71265 1.11341 0.760351 3 130.599 0
-1.01778 15.1459 0.636776 3 129.999 0
4.75747 7.8572 0.858927 3 129.399 0
1.1262 4.17603 0.650192 3 128.799 0
1.85835 10.9475 0.698272 3 128.199 0
-0.83236 16.5078 0.736936 3 127.599 0
0.278332 15.3843 0.680523 3 126.999 0
1.49353 15.1786 0.551866 3 126.4 0
-8.87051 0.153565 0.742935 3 125.8 0
4.63898 13.8763 0.650025 3 125.2 0
-8.63754 13.6942 0.58703 3 124.6 0
3.8163 4.47931 0.689606 3 124 0
-2.48728 1.62545 0.801681 3 123.4 0
-8.53906 3.65705 0.768183 3 122.8 0
3.30019 9.41693 0.709938 3 122.201 0
-4.01714 16.427 0.594363 3 121.601 0
0.913239 2.73447 0.796598 3 121.001 0
3.38462 10.8251 0.700605 3 120.401 0
-0.782083 2.60287 0.903507 3 119.801 0
-12.1843 8.29095 0.787182 3 119.201 0
6.03902 10.1107 0.565948 3 118.601 0
5.56437 12.9338 0.670607 3 118.002 0
-6.18756 19.5398 0.856927 3 117.402 0
5.96999 8.84732 0.700938 3 116.802 0
-7.49294 14.447 0.777099 3 116.202 0
0.514664 1.17466 0.814347 3 115.602 0
4.72871 9.63173 0.734603 3 115.002 0
6.18606 14.4834 1 3 114.402 0
-9.97748 4.68207 1 3 113.803 0
5.51739 6.43681 0.750518 3 113.203 0
6.88121 7.46791 0.942671 3 112.603 0
-10.9765 3.31319 0.694605 3 112.003 0
-1.06367 0.914681 0.786432 3 111.403 0
-9.89103 11.5092 0.925922 3 110.803 0
-11.0021 9.96919 0.836762 3 110.203 0
5.29733 4.83803 0.836095 3 109.604 0
2.54166 3.48031 0.918089 3 109.004 0
4.76239 3.08115 1 3 108.404 0
2.28413 1.57334 1 3 107.804 0
2.72775 16.275 0.90409 3 107.204 0
-12.7571 13.3799 1 3 106.604 0
-9.5284 1.71045 0.942504 3 106.005 0
4.23922 1.15323 1 3 105.405 0
-0.0710098 -0.377321 0.844428 3 104.805 0
7.96896 2.31921 0.868176 3 104.205 0
1.70938 -0.278578 0.939504 3 103.605 0
7.80309 13.3068 1 3 103.005 0
-4.17568 0.552922 0.896674 3 102.405 0
-2.38343 18.911 1 3 101.806 0
-12.8995 9.92816 1 3 101.206 0
-5.9991 0.261715 0.935921 3 100.606 0
6.20571 1.69717 1 3 100.006 0
8.69642 8.15981 1 3 99.4061 0
6.65283 3.60579 0.95917 3 98.8063 0
-4.34798 19.2775 1 3 98.2064 0
-11.9738 4.79637 1 3 97.6066 0
-16.1063 8.40484 1 3 97.0067 0
-0.562601 18.1878 0.961003 3 96.4069 0
7.05327 11.4528 1 3 95.807 0
8.9194 10.7331 1 3 95.2071 0
4.47561 15.5196 1 3 94.6073 0
-2.43964 -0.22739 1 3 94.0074 0
-6.73183 21.332 1 3 93.4076 0
-4.73681 21.2368 1 3 92.8077 0
-10.8079 6.50119 1 3 92.2079 0
-11.6763 1.77055 1 3 91.608 0
-1.22465 -1.81536 1 3 91.0082 0
-7.52171 -0.939737 0.994 3 90.4083 0
-8.02779 16.1557 1 3 89.8085 0
7.40944 9.56723 0.907757 3 89.2086 0
-10.6912 13.2607 1 3 88.6088 0
-2.76528 20.8741 1 3 88.0089 0
2.46209 18.0836 0.901424 3 87.409 0
-9.62417 14.9511 1 3 86.8092 0
3.53682 -0.566245 0.849344 3 86.2093 0
-11.8223 11.6124 1 3 85.6095 0
-10.6116 0.0779712 1 3 85.0096 0
7.03662 5.52646 1 3 84.4098 0
-7.18326 17.9681 1 3 83.8099 0
-4.22464 -1.35021 1 3 83.2101 0
5.64822 -0.264681 1 3 82.6102 0
-12.4956 -0.591485 1 3 82.0104 0
-6.01062 -2.24968 1 3 81.4105 0
-0.859468 20.2055 1 3 80.8107 0
0.763712 -2.02294 1 3 80.2108 0
7.04619 -1.69396 1 3 79.611 0
9.67161 12.5847 1 3 79.0111 0
-5.24079 17.4906 1 3 78.4112 0
8.9291 6.17339 1 3 77.8114 0
5.05609 11.3438 1 3 77.2115 0
1.03218 19.3345 1 3 76.6117 0
0.945324 16.937 1 3 76.0118 0
-13.5908 3.10031 1 3 75.412 0
-11.3101 -2.20181 1 3 74.8121 0
-2.92377 -2.86857 1 3 74.2123 0
-11.6454 15.0421 1 3 73.6124 0
-10.5565 16.7193 1 3 73.0126 0
-8.86124 21.6168 1 3 72.4127 0
-4.71014 -3.76733 1 3 71.8129 0
4.74081 -2.04574 1 3 71.213 0
-7.91849 -2.89803 1 3 70.6132 0
8.54345 4.21125 1 3 70.0133 0
-2.10904 -4.69488 1 3 69.4134 0
-6.60437 -4.40522 1 3 68.8136 0
7.58177 0.24581 1 3 68.2137 0
11.9335 10.508 1 3 67.6139 0
10.5605 7.32824 1 3 67.014 0
-13.8337 11.6948 1 3 66.4142 0
-12.8042 6.61598 1 3 65.8143 0
-14.7811 6.90712 1 3 65.2145 0
-8.02299 19.8041 1 3 64.6146 0
-13.6412 15.17 1 3 64.0148 0
-1.24093 22.1684 1 3 63.4146 0
9.49355 14.5759 1 3 62.8145 0
2.75061 -2.24034 1 3 62.2144 0
4.27565 17.508 1 3 61.6143 0
-0.410034 -3.64189 1 3 61.0141 0
-18.0782 8.07309 1 3 60.414 0
0.344329 23.3874 1 3 59.8139 0
9.87683 2.72109 1 3 59.2137 0
2.26544 22.7004 1 3 58.6136 0
-13.5605 1.10088 1 3 58.0135 0
7.80799 15.6517 1 3 57.4134 0
2.58207 20.6854 1 3 56.8132 0
-15.8275 11.7876 1 3 56.2131 0
-3.89513 -5.59361 1 3 55.613 0
9.51524 0.754036 1 3 55.0128 0
1.57651 -3.85797 1 3 54.4127 0
-12.5523 16.8483 1 3 53.8126 0
-14.7543 13.4788 1 3 53.2125 0
-3.43198 22.7628 1 3 52.6123 0
-14.0431 5.04852 1 3 52.0122 0
10.3287 9.31454 1 3 51.4121 0
-9.20184 18.1894 1 3 50.8119 0
-7.60712 23.1707 1 3 50.2118 0
4.41113 21.4935 1 3 49.6117 0
-1.89635 24.0572 1 3 49.0116 0
-10.0469 20.0016 1 3 48.4114 0
-9.41291 -1.56908 1 3 47.8113 0
-1.30443 -6.52522 1 3 47.2112 0
-15.4268 1.81828 1 3 46.611 0
11.6684 12.49 1 3 46.0109 0
-5.79035 -6.23162 1 3 45.4108 0
6.12819 -3.48602 1 3 44.8107 0
8.98014 -1.18409 1 3 44.2105 0
10.4355 4.85872 1 3 43.6104 0
-14.9004 10.0027 1 3 43.0103 0
-5.61257 23.0294 1 3 42.4102 0
-14.484 -0.805432 1 3 41.81 0
-14.5517 16.9494 1 3 41.2099 0
11.4907 14.4817 1 3 40.6098 0
4.19623 19.5052 1 3 40.0096 0
-13.4027 18.6585 1 3 39.4095 0
6.02047 18.6854 1 3 38.8094 0
-16.741 6.50819 1 3 38.2093 0
-11.4036 18.5306 1 3 37.6091 0
6.09923 16.687 1 3 37.009 0
-10.9083 21.8059 1 3 36.4089 0
-17.021 10.1828 1 3 35.8087 0
12.0679 6.01439 1 3 35.2086 0
0.395804 -5.47221 1 3 34.6085 0
-3.09098 -7.42438 1 3 34.0084 0
-9.81544 -3.53045 1 3 33.4082 0
3.90356 -3.87417 1 3 32.8081 0
-15.6123 3.80939 1 3 32.208 0
-4.32249 24.557 1 3 31.6079 0
7.85185 17.6508 1 3 31.0079 0
12.1647 8.52147 1 3 30.408 0
7.77651 19.6485 1 3 29.808 0
-18.7129 6.17625 1 3 29.208 0
8.13257 -3.37317 1 3 28.608 0
-12.2793 20.3286 1 3 28.008 0
-16.3047 0.0217164 1 3 27.408 0
0.724116 21.4252 1 3 26.808 0
-15.4015 18.7596 1 3 26.208 0
-17.4346 4.63257 1 3 25.608 0
-12.9025 22.229 1 3 25.008 0
9.58307 16.5735 1 3 24.408 0
-15.6415 15.2712 1 3 23.8081 0
13.3399 13.7208 1 3 23.2081 0
-17.2495 2.64118 1 3 22.6081 0
13.7692 9.71513 1 3 22.0081 0
13.6726 7.20766 1 3 21.4081 0
11.7692 3.36832 1 3 20.8081 0
13.5175 11.7287 1 3 20.2081 0
-13.3002 -2.42238 1 3 19.6081 0
11.4074 1.40171 1 3 19.0081 0
-11.7135 -4.16061 1 3 18.4081 0
1.79573 24.7625 1 3 17.8081 0
-16.7502 13.6029 1 3 17.2082 0
-18.1275 0.844329 1 3 16.6082 0
-9.68817 23.4378 1 3 16.0082 0
-14.2755 20.4559 1 3 15.4082 0
-17.9106 11.9739 1 3 14.8082 0
-16.5469 17.0852 1 3 14.2082 0
13.4012 4.52411 1 3 13.6082 0
-17.6375 15.3951 1 3 13.0082 0
-1.41914 -8.5219 1 3 12.4082 0
4.11179 23.4693 1 3 11.8082 0
6.36391 21.0643 1 3 11.2082 0
2.74064 -5.50146 1 3 10.6083 0
-18.5945 17.1491 1 3 10.0083 0
-3.16271 26.1863 1 3 9.40828 0
-8.16882 25.0894 1 3 8.80828 0
58.4118 -39.3596 1 3 8.20829 0
65.0569 53.2706 1 3 7.6083 0
-100.146 22.0491 1 3 7.00831 0
-117.167 25.9412 1 3 6.40832 0
-78.1967 108.303 1 3 5.80833 0
126.394 -84.3603 1 3 5.20834 0
-148.06 -64.4246 1 3 4.60835 0
-120.504 -122.179 1 3 4.00836 0
106.227 143.611 1 3 3.40835 0
-155.39 -102.491 1 3 2.80834 0
144.941 -125.503 1 3 2.20833 0
-130.479 145.264 1 3 1.60833 0
-97.2849 -172.786 1 3 1.00833 0
23.2655 198.35 1 3 0.408333 0
