# Supplementary material for: Study of tumor growth indicates the existence of an “immunological threshold” separating states of pro- and antitumoral peritumoral inflammation
Source: PLoS One. 2018 Nov 2;13(11):e0202823. doi: 10.1371/journal.pone.0202823 (PMC6214501; doi:10.1371/journal.pone.0202823)
Supplement: S1 Data — File containing the position and radius of particles at simulated times. A detailed description file is provided alongside the data. (ZIP) [file pone.0202823.s004.zip › minimal dataset/competent/13660.csv]

0 0 1.00003 0 9923.11 0
-8.15159 4.2979 1.00013 0 10842.1 0
-0.334822 -1.9511 1.00006 0 10188.7 0
-1.00729 5.27447 1.00013 0 10800 0
-13.8351 9.76377 1.00006 0 10108.9 0
-9.04819 -1.63652 1.00003 0 9811.27 0
-2.86556 4.53553 1.00013 0 10867.6 0
-1.29637 3.29549 1.00013 0 10783 0
-0.13955 11.2111 1.00006 0 10137.7 0
-7.86217 6.27676 1.00013 0 10836.5 0
-8.44115 2.31894 1.00003 0 9884.57 0
-5.30286 -0.160802 1.00006 0 10268.8 0
-4.43477 5.77545 1.00013 0 10737.2 0
-2.57637 6.5144 1.00013 0 10893.4 0
-3.56713 11.7121 1.00003 0 9869.64 0
-2.28705 8.49336 1.00006 0 10361.9 0
-7.57293 8.25538 1.00013 0 10735.9 0
2.70958 6.75247 1.00006 0 10275.5 0
-4.14546 7.75438 1.00013 0 10658.2 0
4.85708 9.47051 1.00006 0 10121.1 0
-4.72397 3.79656 1.00013 0 10902.2 0
-9.72071 5.53803 1.00006 0 10256.7 0
-9.14186 9.49561 1.00003 0 9803.13 0
0.149483 13.1901 1.00003 0 9792.35 0
-0.717944 7.25327 1.00006 0 10323.9 0
0.561935 4.03451 1.00006 0 10338.7 0
-6.29307 5.03668 1.00013 0 10842.1 0
-9.43135 7.5168 1.00003 0 9889.25 0
-7.02753 12.2173 1.00003 0 9870.64 0
-7.18077 -0.925097 1.00003 0 9827.03 0
0.851173 6.01343 1.00013 0 10800 0
-6.58258 3.05784 1.00013 0 10791.8 0
1.7187 11.9501 1.00006 0 10243.7 0
-3.15486 2.55657 1.00013 0 10773.7 0
-3.44439 0.577839 1.00006 0 10266.3 0
-6.00371 7.01545 1.00013 0 10737.2 0
-5.71437 8.99409 1.00006 0 10278.9 0
5.14628 11.4493 1.00006 0 10048.2 0
-3.85621 9.73314 1.00013 0 10658.2 0
0.272747 2.05537 1.00006 0 10412.7 0
-1.70873 12.451 1.00003 0 9914.81 0
2.99876 8.73138 1.00003 0 9868.9 0
-13.0082 9.14724 0.0264252 0 9801.44 0
-1.99787 10.4723 1.00006 0 10361.9 0
-6.73872 14.1963 1.00003 0 9729.9 0
-5.42512 10.9731 1.00006 0 10343.8 0
2.42017 4.77368 1.00006 0 10338.7 0
-11.8687 2.82065 1.00003 0 9743.66 0
-5.01337 1.8179 1.00006 0 10324.8 0
-0.428859 9.23227 1.00006 0 10324 0
3.9894 3.53377 1.00006 0 10320.8 0
-7.2834 10.2343 1.00006 0 10279 0
1.14046 7.99239 1.00006 0 10275.5 0
-10.2998 1.58033 1.00003 0 9837.9 0
-1.5857 1.31639 1.00006 0 10266.3 0
-13.9515 8.33379 0.0938429 0 9742.86 0
3.2879 10.7103 1.00006 0 10243.7 0
3.72429 1.55145 1.00006 0 10230.1 0
4.27859 5.51272 1.00003 0 9756.54 0
3.57701 12.6892 1.00006 0 10135.9 0
-12.8588 8.01824 1.00003 0 9936.54 0
-3.73538 -1.40291 1.00003 0 9923.12 0
-11.0003 8.75696 1.00003 0 9889.26 0
-10.0101 3.55923 1.00003 0 9884.57 0
1.42959 9.97121 1.00003 0 9868.91 0
-6.87212 1.07903 1.00003 0 9837.91 0
6.13678 6.25166 1.00003 0 9828.72 0
2.13103 2.79482 1.00003 0 9809.23 0
-1.87583 -0.662943 1.00003 0 9797.36 0
6.56757 3.99772 0.0590924 0 9792.5 0
-8.73077 0.340258 1.00003 0 9775.67 0
-3.20429 13.5069 0.831126 0 9764.2 0
4.56793 7.49164 1.00003 0 9756.55 0
-11.5791 4.79941 1.00003 0 9743.67 0
-11.2897 6.77829 1.00003 0 9742.87 0
-5.16923 12.9566 1.00003 0 9729.91 0
1.85165 0.814455 1.00003 0 9700.29 0
-13.1482 6.03934 1.00003 0 9664.81 0
2.92635 0.804341 0.0766459 3 213.978 0
-6.09658 -0.900138 0.083396 3 209.779 0
5.5737 7.15268 0.0596456 3 207.38 0
0.947635 -0.582518 0.119313 3 201.381 0
4.88472 13.1376 0.100563 3 200.781 0
-7.79958 11.2258 0.112813 3 199.582 0
-2.64576 -1.46501 0.0750626 3 197.782 0
-4.84468 -1.1942 0.128397 3 197.182 0
-9.90991 0.458935 0.184642 3 196.582 0
0.799734 0.65044 0.0204786 3 195.983 0
-8.33376 10.1707 0.0503122 3 195.383 0
-5.66724 13.9215 0.0857294 3 194.783 0
2.17529 13.211 0.31055 3 194.183 0
4.26314 2.4885 0.0767293 3 191.784 0
-5.09141 -1.26644 0.125647 3 191.184 0
5.37986 8.38356 0.159811 3 190.584 0
-7.68039 0.404334 0.0523122 3 189.984 0
-13.2245 7.06135 0.0248952 3 189.384 0
-5.96983 -1.04823 0.11073 3 188.784 0
-7.60966 11.2848 0.0790626 3 188.184 0
-2.55688 -1.75157 0.228473 3 187.585 0
-4.14409 12.6228 0.0774793 3 186.985 0
-3.60864 14.4448 0.163727 3 185.785 0
4.74605 4.43377 0.152561 3 185.185 0
1.77322 -0.451705 0.26847 3 184.585 0
-11.536 1.64066 0.226556 3 183.985 0
2.96919 0.591971 0.140312 3 183.386 0
-12.6871 5.0236 0.0701458 3 182.786 0
-1.51337 -1.77243 0.166894 3 182.186 0
4.64469 2.53532 0.196558 3 181.586 0
-14.0094 7.63665 0.210807 3 180.986 0
-10.2802 9.65284 0.134979 3 180.386 0
-5.19971 14.2157 0.228056 3 179.786 0
-12.9531 4.59485 0.343881 3 179.187 0
-4.90138 -1.47759 0.157811 3 178.587 0
-10.2343 0.442103 0.140312 3 177.987 0
-9.89856 -0.0723547 0.238139 3 177.387 0
-5.7372 -1.36877 0.285468 3 176.787 0
-8.48677 10.5733 0.247388 3 176.187 0
-12.1365 3.87021 0.0618957 3 175.588 0
-10.3433 10.1091 0.326216 3 174.988 0
-9.6447 -0.416732 0.186059 3 174.388 0
-0.859164 14.1535 0.394044 3 173.788 0
4.89272 12.7407 0.288802 3 173.188 0
1.24152 -0.311395 0.280469 3 172.588 0
6.31281 3.92484 0.199808 3 171.988 0
-2.04144 -1.97099 0.305384 3 171.389 0
1.49989 13.2671 0.30455 3 170.789 0
-10.0848 -0.704878 0.338465 3 170.189 0
-3.28908 -2.57518 0.254637 3 169.589 0
6.67396 7.65204 0.492537 3 168.989 0
-11.5246 10.6619 0.383295 3 168.389 0
2.96411 0.129328 0.30705 3 167.789 0
-7.7551 -2.21103 0.413376 3 167.19 0
7.50676 5.54907 0.539783 3 166.59 0
-8.39037 11.7346 0.328882 3 165.99 0
-10.7711 10.6585 0.367962 3 165.39 0
4.63173 13.3862 0.245471 3 164.79 0
6.39009 10.8165 0.389794 3 164.19 0
-8.984 12.8537 0.258387 3 163.59 0
-1.35061 14.4225 0.165394 3 162.991 0
-6.32744 -3.43131 0.512869 3 162.391 0
-12.3815 3.93166 0.173477 3 161.791 0
4.99765 2.08253 0.379962 3 161.191 0
5.24317 4.55711 0.356713 3 160.591 0
-8.97042 11.0312 0.404043 3 159.991 0
1.63818 13.9225 0.36263 3 159.391 0
-12.1159 1.46772 0.377712 3 158.792 0
-1.31606 -3.21753 0.602945 3 158.192 0
7.52411 2.62166 0.375795 3 157.592 0
7.70113 4.53713 0.388961 3 156.992 0
5.2643 1.37192 0.377962 3 156.392 0
9.51896 1.35362 0.311883 3 155.792 0
-13.8339 7.15088 0.303967 3 155.193 0
-9.89281 10.8449 0.527284 3 154.593 0
-1.67065 13.9016 0.44854 3 153.993 0
-8.2595 11.1012 0.305717 3 153.393 0
6.23497 12.4792 0.493953 3 152.793 0
6.24017 3.29839 0.435208 3 152.193 0
-10.6573 -0.0631153 0.518452 3 151.593 0
-14.2515 2.97953 0.388294 3 150.994 0
-4.36306 14.3158 0.548866 3 150.394 0
-9.37799 12.0243 0.654692 3 149.794 0
5.37494 2.9225 0.506869 3 149.194 0
-8.07036 13.3813 0.539617 3 148.594 0
-1.44902 15.1419 0.559782 3 147.994 0
6.2426 9.98133 0.458456 3 147.394 0
-10.5928 11.6456 0.530367 3 146.795 0
4.60445 0.553729 0.330465 3 146.195 0
0.920238 -2.09625 0.26197 3 145.595 0
-8.41843 12.4854 0.411459 3 144.995 0
-8.07391 14.9308 0.521118 3 144.395 0
-5.30201 -3.93185 0.563365 3 143.795 0
2.65934 13.8993 0.507536 3 143.195 0
1.09466 -1.26957 0.583364 3 142.596 0
-3.99396 -2.97859 0.558032 3 141.996 0
0.688869 -3.18603 0.608778 3 141.396 0
-2.45194 -2.78971 0.610362 3 140.796 0
0.925717 14.7454 0.72502 3 140.196 0
-15.0241 2.13887 0.612111 3 139.596 0
3.88192 -0.0859999 0.635943 3 138.996 0
-2.40606 14.6129 0.528534 3 138.397 0
6.67721 4.6983 0.647109 3 137.797 0
7.56864 6.92498 0.575364 3 137.197 0
-6.79561 -2.44858 0.576197 3 136.597 0
-13.3907 3.5892 0.661691 3 135.997 0
7.25318 3.57383 0.614861 3 135.397 0
-0.307742 -3.53618 0.457623 3 134.797 0
-11.596 0.594689 0.626444 3 134.198 0
7.25773 0.742301 0.588197 3 133.598 0
1.53537 16.0047 0.649859 3 132.998 0
-14.3173 4.73254 0.710021 3 132.398 0
9.12435 7.49405 0.736936 3 131.798 0
-12.1954 9.88133 0.641943 3 131.198 0
-14.9131 6.53776 0.826513 3 130.599 0
8.37101 3.88553 0.544866 3 129.999 0
-15.3509 10.1914 0.576114 3 129.399 0
-11.7454 -0.850477 0.823513 3 128.799 0
-13.541 12.549 0.671024 3 128.199 0
6.42024 8.80598 0.691272 3 127.599 0
5.61057 13.5175 0.706605 3 126.999 0
-14.9104 8.23139 0.86826 3 126.4 0
6.4216 1.97604 0.901091 3 125.8 0
-5.34681 -2.45409 0.872509 3 125.2 0
-16.4049 11.0492 0.780683 3 124.6 0
-9.10944 14.1701 0.755351 3 124 0
7.81028 8.27107 0.789265 3 123.4 0
2.66765 -0.84624 0.709104 3 122.8 0
2.69223 15.1857 0.751851 3 122.201 0
-10.6983 -1.92317 0.674774 3 121.601 0
2.80182 16.7629 0.783766 3 121.001 0
7.26991 11.6038 0.764517 3 120.401 0
4.93874 -0.855247 0.672024 3 119.801 0
-3.50024 15.4045 0.766517 3 119.201 0
-16.3839 7.34016 0.840345 3 118.601 0
1.66461 -4.13573 0.731103 3 118.002 0
-13.1405 15.5547 0.986501 3 117.402 0
-7.03791 15.9947 0.791848 3 116.802 0
4.27627 14.5397 0.951087 3 116.202 0
4.43063 16.411 0.881425 3 115.602 0
-0.187323 16.0539 1 3 115.002 0
10.87 -0.401159 0.7716 3 114.402 0
2.12842 -2.46781 1 3 113.803 0
5.89139 0.316576 0.841595 3 113.203 0
-11.4901 -4.3165 0.833512 3 112.603 0
9.02676 5.76041 1 3 112.003 0
-11.9853 -2.7227 0.836679 3 111.403 0
-15.6387 3.64121 1 3 110.803 0
-9.95959 -3.38059 0.95992 3 110.203 0
-9.1877 15.96 0.973835 3 109.604 0
7.59471 9.87641 0.828596 3 109.004 0
-1.55348 -4.70309 0.900841 3 108.404 0
7.27304 -4.30572 0.882175 3 107.804 0
8.37655 1.69711 0.881592 3 107.204 0
-16.4928 9.16241 0.959503 3 106.604 0
-10.5623 13.177 1 3 106.005 0
-2.10755 16.5304 0.978835 3 105.405 0
-7.96851 17.5308 1 3 104.805 0
9.3148 9.23855 1 3 104.205 0
-9.9526 17.7826 1 3 103.605 0
8.8492 11.0776 0.890341 3 103.005 0
-12.4407 13.7464 0.95342 3 102.405 0
-7.84348 -3.63309 1 3 101.806 0
-14.6285 11.4578 0.870759 3 101.206 0
-13.0514 0.251402 0.868176 3 100.606 0
-3.15584 -4.07316 0.82168 3 100.006 0
-12.0557 11.884 0.947004 3 99.4061 0
9.86141 -1.77966 0.899007 3 98.8063 0
-5.27897 15.5628 1 3 98.2064 0
-6.3972 -4.74147 0.801181 3 97.6066 0
-13.0739 -5.22883 0.937671 3 97.0067 0
-13.5278 1.94953 0.873676 3 96.4069 0
-9.97793 -5.31111 0.957586 3 95.807 0
-10.9832 15.1321 1 3 95.2071 0
-6.16314 -6.52985 1 3 94.6073 0
11.515 1.24983 1 3 94.0074 0
-0.883483 -6.8039 1 3 93.4076 0
10.8871 6.49515 1 3 92.8077 0
-4.00231 17.0976 1 3 92.2079 0
-7.96957 -5.62911 1 3 91.608 0
-17.4677 2.83404 1 3 91.0082 0
-0.737347 18.0865 0.997084 3 90.4083 0
-13.4243 -1.57653 1 3 89.8085 0
-2.67061 18.585 1 3 89.2086 0
6.02493 15.4008 1 3 88.6088 0
-11.8066 17.035 1 3 88.0089 0
10.0325 2.59615 1 3 87.409 0
1.20183 17.6182 1 3 86.8092 0
-14.874 -0.181734 1 3 86.2093 0
-5.97306 17.4386 1 3 85.6095 0
-6.59772 19.3363 1 3 85.0096 0
-16.412 5.48557 0.998417 3 84.4098 0
-14.9382 -5.8196 1 3 83.8099 0
9.14038 -0.0218739 1 3 83.2101 0
3.39578 -4.17341 1 3 82.6102 0
6.11599 -2.44184 1 3 82.0104 0
13.4561 1.73 1 3 81.4105 0
7.95217 14.8679 1 3 80.8107 0
-15.0904 15.9538 1 3 80.2108 0
10.5916 4.51612 1 3 79.611 0
10.9003 10.4561 1 3 79.0111 0
-18.2549 4.66879 1 3 78.4112 0
-4.62793 18.9973 1 3 77.8114 0
-2.77225 -6.1554 1 3 77.2115 0
11.1652 8.47473 1 3 76.6117 0
12.7423 7.23954 1 3 76.0118 0
0.286015 -5.18129 1 3 75.412 0
-7.79225 -7.68124 1 3 74.8121 0
-8.59406 19.4298 1 3 74.2123 0
-13.9524 -3.50487 1 3 73.6124 0
-4.57939 -5.31561 1 3 73.0126 0
11.0538 -3.25788 1 3 72.4127 0
0.604474 19.5651 1 3 71.8129 0
12.0689 3.17076 1 3 71.213 0
-4.3551 -7.37919 1 3 70.6132 0
448.573 -7.94252 1 3 70.0133 0
9.87743 14.326 1 3 69.4134 0
6.16542 17.3958 1 3 68.8136 0
8.44446 12.931 1 3 68.2137 0
4.12061 -2.31444 1 3 67.6139 0
8.17415 -2.65117 1 3 67.014 0
-15.9583 12.7734 1 3 66.4142 0
1.02617 -7.39271 1 3 65.8143 0
-9.74327 -7.25359 1 3 65.2145 0
4.38048 18.2971 1 3 64.6146 0
-0.439419 -8.75215 1 3 64.0148 0
2.54897 19.0966 1 3 63.4146 0
-1.33035 20.0697 1 3 62.8145 0
2.20847 -5.78257 1 3 62.2144 0
-16.3282 1.19165 1 3 61.6143 0
10.3675 12.3831 1 3 61.0141 0
10.0177 16.3206 1 3 60.414 0
-11.5677 -6.44709 1 3 59.8139 0
-15.3886 -2.11323 1 3 59.2137 0
-18.3212 1.02648 1 3 58.6136 0
-15.7217 17.8511 1 3 58.0135 0
-2.4008 -8.11717 1 3 57.4134 0
-3.29221 20.486 1 3 56.8132 0
-18.1339 10.6245 1 3 56.2131 0
3.97271 20.4994 1 3 55.613 0
12.7493 9.69449 1 3 55.0128 0
0.0474985 21.5176 1 3 54.4127 0
-13.7625 17.4491 1 3 53.8126 0
-10.5779 19.682 1 3 53.2125 0
5.39084 -4.30223 1 3 52.6123 0
7.31921 -0.84508 1 3 52.0122 0
-15.8743 -4.05244 1 3 51.4121 0
8.09321 16.8631 1 3 50.8119 0
-16.8392 -0.739234 1 3 50.2118 0
5.80525 19.6992 1 3 49.6117 0
7.59085 18.7983 1 3 49.0116 0
4.22511 -5.99375 1 3 48.4114 0
-9.36757 21.2743 1 3 47.8113 0
-14.3773 13.9982 1 3 47.2112 0
0.361989 -10.5845 1 3 46.611 0
-18.3793 8.63985 1 3 46.0109 0
-5.98493 -8.53398 1 3 45.4108 0
-16.6147 14.6608 1 3 44.8107 0
-11.4512 -8.4425 1 3 44.2105 0
-9.5995 -9.24802 1 3 43.6104 0
-7.63088 -9.66841 1 3 43.0103 0
-18.0947 6.66117 1 3 42.4102 0
-3.98182 -9.3423 1 3 41.81 0
-1.96289 -10.0663 1 3 41.2099 0
-19.4539 3.06841 1 3 40.6098 0
-19.7758 11.7973 1 3 40.0096 0
-12.4355 18.9446 1 3 39.4095 0
-5.3187 20.874 1 3 38.8094 0
367.391 -255.952 1 3 38.2093 0
-1.95185 21.9703 1 3 37.6091 0
-20.1115 5.41195 1 3 37.009 0
12.334 11.8505 1 3 36.4089 0
-17.327 -2.6789 1 3 35.8087 0
1.98297 21.0141 1 3 35.2086 0
3.01444 -7.61167 1 3 34.6085 0
-7.36977 21.1813 1 3 34.0084 0
-20.0013 9.81035 1 3 33.4082 0
-17.9512 12.6161 1 3 32.8081 0
3.40774 22.4178 1 3 32.208 0
-3.98342 22.3623 1 3 31.6079 0
-19.9515 7.4043 1 3 31.0079 0
-13.4411 -7.14556 1 3 30.408 0
445.601 54.9743 1 3 29.808 0
-11.3882 -10.4366 1 3 29.208 0
12.4515 5.24872 1 3 28.608 0
5.0008 -7.83702 1 3 28.008 0
14.307 5.99423 1 3 27.408 0
11.8005 13.778 1 3 26.808 0
14.3244 8.46216 1 3 26.208 0
1.83021 -9.2242 1 3 25.608 0
-5.62186 -10.4991 1 3 25.008 0
6.2244 -6.11315 1 3 24.408 0
-21.5734 8.574 1 3 23.8081 0
13.9303 3.90252 1 3 23.2081 0
-17.1441 16.4696 1 3 22.6081 0
-2.64313 23.8467 1 3 22.0081 0
-18.8324 -0.907102 1 3 21.4081 0
-8.28817 22.9579 1 3 20.8081 0
14.183 11.0882 1 3 20.2081 0
-18.6082 14.5047 1 3 19.6081 0
5.58221 21.6867 1 3 19.0081 0
1.45137 22.9422 1 3 18.4081 0
7.47831 20.7951 1 3 17.8081 0
8.21344 -5.9363 1 3 17.2082 0
9.33453 -4.28018 1 3 16.6082 0
-0.572862 23.4189 1 3 16.0082 0
-14.3943 19.3467 1 3 15.4082 0
-20.3075 1.2599 1 3 14.8082 0
-12.1461 20.9234 1 3 14.2082 0
-17.7909 -4.62399 1 3 13.6082 0
-21.7577 6.54688 1 3 13.0082 0
9.52452 18.2589 1 3 12.4082 0
-13.3249 -9.1419 1 3 11.8082 0
-6.0905 22.7186 1 3 11.2082 0
-20.433 13.686 1 3 10.6083 0
-10.9356 22.5151 1 3 10.0083 0
6.98717 -8.06243 1 3 9.40828 0
-19.3192 -2.84668 1 3 8.80828 0
12.1774 -1.59909 1 3 8.20829 0
-5.59932 -12.4986 1 3 7.6083 0
-18.6115 17.7262 1 3 7.00831 0
-21.0522 57.8871 1 3 6.40832 0
-53.617 72.7383 1 3 5.80833 0
-14.6674 113.575 1 3 5.20834 0
41.3726 128.721 1 3 4.60835 0
-74.3906 131.575 1 3 4.00836 0
11.8071 -167.165 1 3 3.40835 0
-31.0878 173.946 1 3 2.80834 0
-181.967 38.0337 1 3 2.20833 0
-188.671 -39.1641 1 3 1.60833 0
13.5233 -196.816 1 3 1.00833 0
122.057 157.87 1 3 0.408333 0
