# Supplementary material for: Study of tumor growth indicates the existence of an “immunological threshold” separating states of pro- and antitumoral peritumoral inflammation
Source: PLoS One. 2018 Nov 2;13(11):e0202823. doi: 10.1371/journal.pone.0202823 (PMC6214501; doi:10.1371/journal.pone.0202823)
Supplement: S1 Data — File containing the position and radius of particles at simulated times. A detailed description file is provided alongside the data. (ZIP) [file pone.0202823.s004.zip › minimal dataset/competent/15720.csv]

0 0 1.00003 0 12095.8 0
-10.4278 3.90321 1.00013 0 13014.8 0
-1.32388 -1.4919 1.00006 0 12361.4 0
0.0628238 5.29584 1.00013 0 12972.7 0
-3.22302 4.19926 1.00013 0 13040.4 0
-1.26357 3.79897 1.00013 0 12955.7 0
-1.83691 10.9867 1.00006 0 12310.4 0
-7.14199 4.99976 1.00013 0 13009.2 0
-9.16166 0.109039 1.00003 0 12057.3 0
-3.91647 0.805271 1.00006 0 12441.5 0
-3.85625 6.09618 1.00013 0 12909.9 0
-1.89673 5.69605 1.00013 0 13066.1 0
-5.75569 11.7876 1.00003 0 12042.3 0
-2.52984 7.59306 1.00006 0 12534.6 0
-8.40834 8.7939 1.00013 0 12908.6 0
3.34861 6.39261 1.00006 0 12448.2 0
-4.48938 7.99331 1.00013 0 12830.9 0
3.37498 11.7125 1.00006 0 12293.8 0
-4.54948 2.70244 1.00013 0 13074.9 0
-8.46828 3.50295 1.00006 0 12429.4 0
-9.10152 5.40005 1.00003 0 11975.8 0
-2.59356 12.4644 0.614475 0 11965.1 0
-0.570414 7.19279 1.00006 0 12496.7 0
0.695884 3.39889 1.00006 0 12511.4 0
-5.18247 4.59951 1.00013 0 13014.8 0
-11.0611 5.80018 1.00003 0 12062 0
-7.71503 12.1879 1.00003 0 12043.4 0
-6.56947 -2.18826 1.00003 0 11999.7 0
1.38903 6.7927 1.00013 0 12972.8 0
-6.50878 3.10265 1.00013 0 12964.5 0
-0.51056 12.4835 1.00006 0 12416.4 0
-2.59001 2.30221 1.00013 0 12946.4 0
-4.60997 -2.58869 1.00006 0 12439 0
-5.8157 6.49656 1.00013 0 12909.9 0
-7.77511 6.89691 1.00006 0 12451.7 0
0.999364 13.6942 0.935815 0 12220.9 0
-5.12245 9.89049 1.00013 0 12830.9 0
1.32999 1.50207 1.00006 0 12585.4 0
-3.16301 9.49017 1.00003 0 12087.5 0
4.04936 9.82695 1.00003 0 12041.6 0
-3.79615 11.3873 1.00006 0 12534.6 0
-12.3357 5.67187 0.281166 0 11902.6 0
-9.04145 10.691 1.00006 0 12516.5 0
2.65643 2.99888 1.00006 0 12511.4 0
-5.87572 1.2056 1.00006 0 12497.5 0
-1.20364 9.08976 1.00006 0 12496.7 0
3.28926 1.10076 1.00006 0 12493.5 0
-6.44881 8.39358 1.00006 0 12451.7 0
0.755896 8.6896 1.00006 0 12448.2 0
-8.48746 -1.58687 0.825043 0 12010.6 0
-1.95707 0.405047 1.00006 0 12439 0
2.0821 10.1867 1.00006 0 12416.4 0
3.59898 -0.519974 0.64317 0 12402.8 0
2.02238 4.89564 1.00003 0 11929.3 0
1.40904 11.9383 0.865904 0 12308.6 0
-11.7539 2.40619 1.00003 0 12109.3 0
-3.2835 -1.09194 1.00003 0 12095.8 0
-10.3678 9.1941 1.00003 0 12062 0
-9.79454 2.00615 1.00003 0 12057.3 0
0.122678 10.5867 1.00003 0 12041.6 0
-7.20233 -0.291104 1.00003 0 12010.6 0
4.76667 1.19996 0.254168 0 12001.4 0
-0.630381 1.90167 1.00003 0 11981.9 0
-5.24284 -0.691576 1.00003 0 11970.1 0
-7.83528 1.60586 1.00003 0 11948.4 0
-4.52413 12.8031 0.591977 0 11936.9 0
2.71551 8.28966 1.00003 0 11929.3 0
-17.5399 -7.38233 1.00003 0 11916.4 0
-9.73467 7.29702 1.00003 0 11915.6 0
-7.08192 10.2907 1.00003 0 11902.6 0
1.9607 -0.395337 1.00003 0 11873 0
-11.2922 4.66893 0.0193952 3 218.377 0
-9.85826 0.930796 0.0313952 3 214.178 0
-6.66614 12.2486 0.0129786 3 208.779 0
-9.99354 10.2209 0.0441454 3 208.18 0
-0.264997 13.6358 0.175143 3 207.58 0
3.28722 5.10994 0.0903962 3 206.38 0
-11.0713 6.98454 0.145895 3 203.981 0
-8.61043 11.6438 0.0200619 3 203.381 0
-10.7835 6.88986 0.0882295 3 201.581 0
0.918336 -0.504531 0.0479788 3 200.381 0
-0.252977 -1.10244 0.135813 3 199.782 0
3.11243 10.2884 0.0357286 3 198.582 0
3.81698 8.04838 0.0882295 3 197.982 0
-10.315 0.334555 0.16631 3 197.382 0
-5.17627 13.0114 0.0488955 3 196.182 0
-7.21339 -1.34832 0.0559789 3 194.983 0
3.73616 3.85444 0.327549 3 194.383 0
-5.6925 -2.88969 0.11323 3 193.783 0
-0.00590525 -1.10518 0.10948 3 193.183 0
-11.197 1.40956 0.119147 3 192.583 0
4.10305 7.25028 0.100813 3 191.984 0
2.37998 12.3977 0.205558 3 191.384 0
2.20105 11.452 0.0515622 3 189.584 0
-11.2488 10.1852 0.318799 3 188.984 0
-11.2502 1.15253 0.135646 3 188.384 0
-0.323964 -2.07924 0.159561 3 187.785 0
-8.77619 11.8032 0.123813 3 187.185 0
-5.27319 12.8403 0.0591456 3 186.585 0
4.33513 10.9943 0.199225 3 185.985 0
-7.69176 -2.10389 0.100146 3 185.385 0
-6.69211 12.2093 0.0196452 3 184.785 0
-10.2886 0.786698 0.270636 3 184.185 0
-10.9454 7.94723 0.214724 3 183.586 0
3.84687 2.34148 0.321216 3 182.986 0
4.70104 1.52716 0.0795626 3 182.386 0
3.26953 4.25765 0.291385 3 181.786 0
-3.28092 -2.42641 0.30355 3 181.186 0
-6.56667 12.8144 0.281969 3 180.586 0
-3.41831 -3.01637 0.230556 3 179.986 0
-1.81012 12.1983 0.202474 3 179.387 0
-12.2933 5.08532 0.297718 3 178.787 0
-6.69239 -3.46568 0.282135 3 178.187 0
-10.8179 1.14832 0.294468 3 177.587 0
-8.48098 13.3261 0.345297 3 176.987 0
-7.85811 -2.57218 0.318883 3 176.387 0
-10.995 7.42518 0.228639 3 175.787 0
1.59697 14.6388 0.181309 3 175.188 0
3.87772 3.24095 0.244971 3 174.588 0
-11.38 8.59058 0.176393 3 173.988 0
2.2874 13.613 0.354463 3 173.388 0
3.60965 -1.39624 0.223056 3 172.788 0
-3.09599 -3.41938 0.226639 3 172.188 0
-5.54117 13.0124 0.230139 3 171.589 0
-5.85043 -3.32448 0.339881 3 170.989 0
-12.6495 1.10949 0.548366 3 170.389 0
-3.71844 -3.69401 0.420042 3 169.789 0
-2.50864 -2.3206 0.416459 3 169.189 0
-12.1815 6.45375 0.296801 3 168.589 0
3.83844 7.61106 0.269386 3 167.989 0
0.269073 -1.11792 0.154061 3 167.39 0
-1.76983 13.026 0.361213 3 166.79 0
3.60246 4.80405 0.251638 3 166.19 0
1.00952 -1.56205 0.507619 3 165.59 0
4.28672 1.91744 0.288468 3 164.99 0
-3.44562 12.5825 0.228973 3 164.39 0
4.85795 11.7555 0.479621 3 163.79 0
4.00369 8.39419 0.280969 3 163.191 0
-10.1295 11.6492 0.439207 3 162.591 0
-1.838 -2.72982 0.318799 3 161.991 0
-11.5561 8.03821 0.398627 3 161.391 0
2.68097 12.9466 0.413376 3 160.791 0
-6.07882 13.2097 0.316633 3 160.191 0
0.0869577 -1.66601 0.422542 3 159.591 0
-3.66088 13.0849 0.316216 3 158.992 0
-2.87122 -2.95839 0.25922 3 158.392 0
4.61012 8.57638 0.345547 3 157.792 0
-5.17077 13.442 0.302467 3 157.192 0
-6.26652 13.769 0.273303 3 156.592 0
-11.7566 7.14582 0.511369 3 155.992 0
4.43871 2.58581 0.3143 3 155.392 0
0.414945 -2.53374 0.510036 3 154.793 0
5.67418 9.42022 0.67544 3 154.193 0
1.51574 -2.36114 0.439957 3 153.593 0
0.0709535 14.7803 0.497286 3 152.993 0
-7.43356 -3.32517 0.396877 3 152.393 0
4.45822 5.60151 0.363129 3 151.793 0
-2.20445 -3.61535 0.640026 3 151.193 0
-6.88752 13.4493 0.429041 3 150.594 0
4.54819 7.80645 0.423625 3 149.994 0
-11.2271 0.15199 0.767684 3 149.394 0
-11.7689 4.50841 0.462706 3 148.794 0
-12.9629 6.18315 0.527951 3 148.194 0
-11.6181 9.5499 0.297218 3 147.594 0
2.18239 14.4144 0.44579 3 146.995 0
-13.5476 2.34682 0.773516 3 146.395 0
-12.0449 8.83655 0.532117 3 145.795 0
4.63436 3.40993 0.529867 3 145.195 0
-10.5895 10.7512 0.549533 3 144.595 0
4.45833 -1.30367 0.493787 3 143.995 0
-9.31077 12.3156 0.595779 3 143.395 0
2.78549 -2.00078 0.779433 3 142.796 0
-5.28082 -3.98631 0.5337 3 142.196 0
5.76276 8.11867 0.630443 3 141.596 0
-4.07769 13.9051 0.598446 3 140.996 0
1.24062 15.3931 0.647609 3 140.396 0
4.48549 4.58707 0.651692 3 139.796 0
-4.25995 -4.7031 0.710938 3 139.196 0
-6.21229 -3.96774 0.396044 3 138.597 0
-13.3486 0.216974 0.540617 3 137.997 0
-11.5308 11.5056 0.653192 3 137.397 0
-8.61797 -3.39755 0.751185 3 136.797 0
-10.4081 -1.12459 0.733269 3 136.197 0
-5.82803 -5.0545 0.667857 3 135.597 0
-13.1755 8.91031 0.597279 3 134.997 0
-14.2727 1.06097 0.697689 3 134.398 0
-1.135 -4.39298 0.685106 3 133.798 0
3.25095 14.0293 0.688939 3 133.198 0
7.14904 9.84028 0.853344 3 132.598 0
-12.7804 3.82178 0.739269 3 131.998 0
-1.07343 14.1749 0.774683 3 131.398 0
-9.77685 -2.44937 0.701272 3 130.798 0
-7.79752 14.1121 0.696689 3 130.199 0
-0.0988444 16.1628 0.897174 3 129.599 0
-0.694461 -3.07565 0.704105 3 128.999 0
-14.0851 9.95288 0.784432 3 128.399 0
-14.1839 3.63896 0.657608 3 127.799 0
5.55568 -1.03496 0.617778 3 127.199 0
-9.52822 13.7012 0.767434 3 126.599 0
-13.6733 5.07222 0.787349 3 126 0
5.9564 -2.35169 0.73052 3 125.4 0
-1.32305 17.3581 0.788432 3 124.8 0
0.273755 17.7769 0.724853 3 124.2 0
-2.93864 -4.63081 0.612528 3 123.6 0
-3.79291 -6.17583 0.833595 3 123 0
6.89644 7.27011 0.777349 3 122.401 0
-12.5194 -0.872531 0.828262 3 121.801 0
5.72546 5.05178 0.639526 3 121.201 0
-12.9542 7.53672 0.747268 3 120.601 0
1.48994 16.8283 0.817263 3 120.001 0
-11.0265 12.973 0.898507 3 119.401 0
4.35812 13.1361 0.726853 3 118.801 0
4.51629 14.5525 0.674857 3 118.202 0
5.28578 6.605 0.922672 3 117.602 0
-15.829 0.698852 0.884508 3 117.002 0
-2.6509 13.8849 0.807097 3 116.402 0
7.16663 5.61197 0.901091 3 115.802 0
8.35584 6.82847 0.731769 3 115.202 0
4.32487 -2.68052 0.883508 3 114.602 0
-1.89891 15.6928 0.936255 3 114.003 0
4.85765 0.171513 0.777849 3 113.403 0
-5.45484 14.7004 0.961836 3 112.803 0
-15.7604 4.17645 1 3 112.203 0
8.11565 8.41151 0.865426 3 111.603 0
-7.46266 -4.72176 1 3 111.003 0
7.31695 -1.53085 0.851427 3 110.403 0
-14.1774 6.60624 0.756018 3 109.804 0
-13.5217 -2.57553 0.956753 3 109.204 0
8.97929 10.1252 1 3 108.604 0
-12.4814 10.3264 0.858844 3 108.004 0
-6.19813 -6.71071 1 3 107.404 0
-10.833 14.8352 0.961003 3 106.804 0
2.89374 15.6804 1 3 106.204 0
-14.6127 8.27793 0.969502 3 105.605 0
-0.79289 19.1317 1 3 105.005 0
5.57881 -4.08422 1 3 104.405 0
-11.5657 -2.43261 1 3 103.805 0
5.74054 1.85218 0.881092 3 103.205 0
-4.90697 -8.23701 1 3 102.605 0
5.84783 10.9091 0.824429 3 102.005 0
-14.165 15.4443 1 3 101.406 0
-3.14424 17.1854 1 3 100.806 0
4.82413 16.2031 1 3 100.206 0
-10.386 -4.04618 1 3 99.6061 0
-3.69787 15.3434 0.879675 3 99.0062 0
-2.06512 -5.85781 0.892008 3 98.4064 0
6.04108 12.73 1 3 97.8065 0
-15.2087 2.36184 0.890508 3 97.2067 0
2.72726 -3.77644 1 3 96.6068 0
-15.8787 6.17141 1 3 96.007 0
-2.6653 18.9998 0.878092 3 95.4071 0
-15.8204 9.77756 0.955587 3 94.8072 0
3.9642 -5.34776 1 3 94.2074 0
0.739236 -4.00791 1 3 93.6075 0
6.47599 3.59638 1 3 93.0077 0
9.46293 5.49829 1 3 92.4078 0
-2.95617 -7.79801 1 3 91.808 0
-8.93624 15.3668 1 3 91.2081 0
-13.0455 12.165 1 3 90.6083 0
-5.06583 16.635 1 3 90.0084 0
-12.6608 14.127 1 3 89.4086 0
7.65903 11.5967 0.976585 3 88.8087 0
-4.58115 18.575 1 3 88.2089 0
6.64414 0.211782 1 3 87.609 0
-14.9382 11.5205 1 3 87.0091 0
-17.7445 4.42291 1 3 86.4093 0
-16.9381 11.5407 1 3 85.8094 0
8.47711 3.75895 1 3 85.2096 0
7.61945 1.95642 1 3 84.6097 0
9.07093 -2.13581 1 3 84.0099 0
-14.463 -0.860617 1 3 83.41 0
-5.57853 -10.4288 1 3 82.8102 0
9.9555 8.37856 0.965086 3 82.2103 0
-7.01406 15.9179 1 3 81.6105 0
6.18258 14.7249 1 3 81.0106 0
9.61863 1.96787 1 3 80.4108 0
7.85912 13.5633 1 3 79.8109 0
8.64312 0.22239 1 3 79.2111 0
-0.17733 -5.78418 1 3 78.6112 0
-9.23032 -5.67746 1 3 78.0113 0
-10.0872 18.7218 1 3 77.4115 0
-17.7121 0.618517 1 3 76.8116 0
-16.5866 -1.03419 1 3 76.2118 0
-12.3737 -4.26034 1 3 75.6119 0
11.0355 6.73448 1 3 75.0121 0
-8.10021 -7.32766 1 3 74.4122 0
11.4079 1.07571 1 3 73.8124 0
10.4757 3.7742 1 3 73.2125 0
-17.1124 2.52621 1 3 72.6127 0
7.44957 -3.37649 1 3 72.0128 0
-6.80879 -8.85326 1 3 71.413 0
10.9774 10.063 1 3 70.8131 0
-14.5544 13.4829 1 3 70.2132 0
1.93242 -5.61115 1 3 69.6134 0
-16.6613 8.0114 1 3 69.0135 0
-17.7748 9.72439 1 3 68.4137 0
-17.8705 6.41889 1 3 67.8138 0
-19.5642 5.2503 1 3 67.214 0
-0.964383 -7.62169 1 3 66.6141 0
6.64679 17.0231 1 3 66.0143 0
-10.0882 -7.5426 1 3 65.4144 0
9.58683 12.0348 1 3 64.8146 0
-11.2204 -5.89423 1 3 64.2147 0
-18.5871 -1.17871 1 3 63.6147 0
1.02285 -7.39246 1 3 63.0146 0
1.56277 18.903 1 3 62.4144 0
12.049 5.00872 1 3 61.8143 0
3.13362 17.6659 1 3 61.2142 0
-18.9298 11.3572 1 3 60.614 0
-10.3858 16.7442 1 3 60.0139 0
-3.6766 -9.8116 1 3 59.4138 0
12.1142 8.41752 1 3 58.8137 0
-19.1098 2.61539 1 3 58.2135 0
-6.57364 17.948 1 3 57.6134 0
-1.70172 -9.496 1 3 57.0133 0
-15.4783 -2.69893 1 3 56.4131 0
10.4312 -0.669543 1 3 55.813 0
-18.9467 8.10373 1 3 55.2129 0
2.26092 -8.96327 1 3 54.6128 0
13.1264 6.69319 1 3 54.0126 0
-12.2945 16.1502 1 3 53.4125 0
-16.1437 15.7335 1 3 52.8124 0
-16.5526 13.5446 1 3 52.2122 0
-8.4683 17.311 1 3 51.6121 0
-4.35729 -12.0126 1 3 51.012 0
12.2667 2.88212 1 3 50.4119 0
-8.90685 -9.15668 1 3 49.8117 0
5.0523 18.2305 1 3 49.2116 0
13.2985 10.0289 1 3 48.6115 0
-6.38366 -12.2595 1 3 48.0113 0
3.16984 -7.18203 1 3 47.4112 0
-3.85544 20.4474 1 3 46.8111 0
0.54159 20.6209 1 3 46.211 0
-14.3708 -4.3636 1 3 45.6108 0
9.80395 14.0268 1 3 45.0107 0
-16.3656 -4.50163 1 3 44.4106 0
3.45776 19.6391 1 3 43.8105 0
-20.5911 6.96636 1 3 43.2103 0
5.1611 -6.94831 1 3 42.6102 0
-7.61497 -10.6836 1 3 42.0101 0
10.1911 -3.79214 1 3 41.4099 0
-19.7099 0.700412 1 3 40.8098 0
-2.45504 -11.3952 1 3 40.2097 0
9.95192 16.021 1 3 39.6096 0
8.00679 15.557 1 3 39.0094 0
-8.08731 19.2726 1 3 38.4093 0
0.281871 -9.24926 1 3 37.8092 0
6.7333 -5.71728 1 3 37.209 0
-11.9987 18.1384 1 3 36.6089 0
8.59208 17.4876 1 3 36.0088 0
4.38934 -8.79167 1 3 35.4087 0
-20.8028 3.68017 1 3 34.8085 0
-13.2223 -6.07143 1 3 34.2084 0
-21.3991 1.77129 1 3 33.6083 0
11.5507 -2.32714 1 3 33.0081 0
-17.4732 -2.83741 1 3 32.408 0
-12.0809 -7.71348 1 3 31.8079 0
-18.0885 15.267 1 3 31.2079 0
-18.5396 13.3187 1 3 30.608 0
12.1623 11.6742 1 3 30.008 0
8.59286 -4.98576 1 3 29.408 0
-0.477122 -11.0993 1 3 28.808 0
-15.2198 -6.17405 1 3 28.208 0
1.50459 -10.8317 1 3 27.608 0
-6.08935 19.8876 1 3 27.008 0
13.8391 4.11801 1 3 26.408 0
-1.88781 20.8049 1 3 25.808 0
0.747602 -12.6829 1 3 25.208 0
5.37586 20.2055 1 3 24.608 0
6.96918 18.9969 1 3 24.0081 0
-14.0737 -7.88124 1 3 23.4081 0
-7.69813 21.2326 1 3 22.8081 0
7.01525 -7.69747 1 3 22.2081 0
-13.8614 17.421 1 3 21.6081 0
-20.5854 -1.09768 1 3 21.0081 0
-1.23027 -12.9759 1 3 20.4081 0
3.48785 -10.5775 1 3 19.8081 0
-5.36899 21.753 1 3 19.2081 0
12.5268 -0.581555 1 3 18.6081 0
-13.5776 19.4007 1 3 18.0081 0
-20.1011 9.73663 1 3 17.4082 0
-21.7461 8.5992 1 3 16.8082 0
11.7649 13.6341 1 3 16.2082 0
12.1413 -4.23781 1 3 15.6082 0
13.4 1.21758 1 3 15.0082 0
-18.3613 -4.62903 1 3 14.4082 0
11.9128 15.6287 1 3 13.8082 0
-3.13259 -13.5933 1 3 13.2082 0
2.73126 -12.4281 1 3 12.6082 0
-3.18609 22.3312 1 3 12.0082 0
-19.4789 -2.96885 1 3 11.4082 0
-11.4628 20.1735 1 3 10.8083 0
-21.8299 5.39626 1 3 10.2083 0
9.50567 -6.75176 1 3 9.60827 0
-6.49227 23.4045 1 3 9.00828 0
-51.2675 -15.9805 1 3 8.40829 0
-53.2161 -59.9403 1 3 7.8083 0
65.7922 72.9298 1 3 7.20831 0
84.5896 79.856 1 3 6.60832 0
37.4327 125.184 1 3 6.00833 0
-137.374 -47.4454 1 3 5.40834 0
-121.687 -100.497 1 3 4.80835 0
-153.758 -66.9478 1 3 4.20835 0
159.321 76.5054 1 3 3.60835 0
-104.862 -151.257 1 3 3.00835 0
-103.057 -159.454 1 3 2.40834 0
194.043 10.8959 1 3 1.80833 0
-194.078 -36.1955 1 3 1.20833 0
41.742 194.937 1 3 0.608333 0
-16.8284 -199.291 1 3 0.00833333 0
