# Supplementary material for: Study of tumor growth indicates the existence of an “immunological threshold” separating states of pro- and antitumoral peritumoral inflammation
Source: PLoS One. 2018 Nov 2;13(11):e0202823. doi: 10.1371/journal.pone.0202823 (PMC6214501; doi:10.1371/journal.pone.0202823)
Supplement: S1 Data — File containing the position and radius of particles at simulated times. A detailed description file is provided alongside the data. (ZIP) [file pone.0202823.s004.zip › minimal dataset/competent/15420.csv]

0 0 1.00003 0 11779.4 0
-10.32 4.1838 1.00013 0 12698.4 0
-1.36587 -1.45766 1.00006 0 12045 0
0.204384 5.28957 1.00013 0 12656.3 0
-3.10997 4.28317 1.00013 0 12724 0
-1.16235 3.82966 1.00013 0 12639.3 0
-1.5388 11.0305 1.00006 0 11994 0
-7.00556 5.1902 1.00013 0 12692.8 0
-9.1571 0.356225 1.00003 0 11740.9 0
-3.89541 0.909323 1.00006 0 12125.1 0
-3.69106 6.19689 1.00013 0 12593.5 0
-1.74327 5.74311 1.00013 0 12749.7 0
-5.43437 11.9378 1.00003 0 11725.9 0
-2.32439 7.65682 1.00006 0 12218.2 0
-8.16774 9.01758 1.00013 0 12592.2 0
3.51888 6.2957 1.00006 0 12131.8 0
-4.27222 8.11047 1.00013 0 12514.5 0
3.67715 11.6253 1.00006 0 11977.4 0
-4.47659 2.82317 1.00013 0 12758.5 0
-8.3722 3.73002 1.00006 0 12113 0
-8.95337 5.64377 1.00003 0 11659.4 0
-2.22526 12.4917 0.614475 0 11648.7 0
-0.376499 7.20323 1.00006 0 12180.3 0
0.785505 3.37591 1.00006 0 12195 0
-5.05784 4.73676 1.00013 0 12698.4 0
-10.9014 6.09762 1.00003 0 11745.6 0
-7.38264 12.3913 1.00003 0 11727 0
-6.62906 -2.0107 1.00003 0 11683.3 0
1.5712 6.74959 1.00013 0 12656.4 0
-6.42445 3.27656 1.00013 0 12648.1 0
-0.145522 12.4985 1.00006 0 12100 0
-2.52886 2.36939 1.00013 0 12630 0
-4.68122 -2.46429 1.00006 0 12122.6 0
-5.63885 6.65035 1.00013 0 12593.5 0
-7.5866 7.10387 1.00006 0 12135.3 0
1.33251 13.7486 0.935815 0 11904.5 0
-4.85327 10.0241 1.00013 0 12514.5 0
1.36641 1.46238 1.00006 0 12269 0
-2.90557 9.57047 1.00003 0 11771.1 0
4.30454 9.66998 1.00003 0 11725.2 0
-3.4867 11.4841 1.00006 0 12218.2 0
-12.2267 6.17071 0.281166 0 11586.2 0
-8.74918 10.931 1.00006 0 12200.1 0
2.73323 2.92224 1.00006 0 12195 0
-5.84321 1.36288 1.00006 0 12181.1 0
-0.957802 9.11688 1.00006 0 12180.3 0
3.31423 1.00851 1.00006 0 12177.1 0
-6.21993 8.56408 1.00006 0 12135.3 0
0.990098 8.6633 1.00006 0 12131.8 0
-8.39377 -1.48533 0.825043 0 11694.2 0
-1.94762 0.455848 1.00006 0 12122.6 0
2.35659 10.1233 1.00006 0 12100 0
3.65431 -0.598982 0.64317 0 12086.4 0
2.15214 4.83585 1.00003 0 11612.9 0
1.67766 11.945 0.865904 0 11992.2 0
-11.7533 2.78889 1.00003 0 11792.9 0
-3.31425 -1.00437 1.00003 0 11779.4 0
-11.4588 8.10007 1.00003 0 11745.6 0
-9.73885 2.26981 1.00003 0 11740.9 0
0.408985 10.577 1.00003 0 11725.2 0
-7.20937 -0.0967825 1.00003 0 11694.2 0
3.98257 4.70741 0.254168 0 11685 0
-0.581342 1.91592 1.00003 0 11665.5 0
-5.26214 -0.550791 1.00003 0 11653.7 0
-7.791 1.8166 1.00003 0 11632 0
-4.17942 12.9173 0.591977 0 11620.5 0
2.93805 8.2096 1.00003 0 11612.9 0
-17.7908 -7.4487 1.00003 0 11600 0
-9.53427 7.5574 1.00003 0 11599.2 0
-6.80114 10.4777 1.00003 0 11586.2 0
1.94607 -0.451526 1.00003 0 11556.6 0
-11.993 5.84842 0.116313 3 209.379 0
-8.239 -0.108679 0.0226452 3 207.58 0
-2.42415 -1.59032 0.0106453 3 206.98 0
-9.09319 8.5142 0.0457287 3 204.58 0
-0.266737 -1.11422 0.150395 3 202.781 0
-0.347196 -1.28069 0.0335619 3 201.581 0
-6.023 -2.93282 0.0991463 3 200.381 0
-3.69662 13.4592 0.12598 3 198.582 0
-10.445 7.08425 0.0268119 3 197.982 0
-8.4267 11.999 0.108563 3 197.382 0
-2.91553 12.402 0.0280618 3 196.782 0
-11.664 1.56182 0.226389 3 194.983 0
1.42138 10.5171 0.0134786 3 194.383 0
3.15883 4.34763 0.118397 3 193.783 0
-4.99294 13.111 0.240055 3 193.183 0
-8.39205 12.1441 0.0387286 3 192.583 0
-6.26211 12.7927 0.0903962 3 191.984 0
-2.4842 -1.79264 0.0896462 3 191.384 0
-1.10251 13.1142 0.136229 3 190.784 0
-5.3599 -3.2506 0.0380619 3 190.184 0
-1.48926 12.2012 0.127313 3 189.584 0
-7.7242 -2.12365 0.0999797 3 188.984 0
-0.925263 13.2945 0.114063 3 188.384 0
-3.40377 -2.2873 0.201891 3 187.785 0
-9.35163 8.86763 0.191309 3 187.185 0
3.11012 4.08197 0.149895 3 186.585 0
3.41367 7.30526 0.0130619 3 185.985 0
3.60776 4.54022 0.142645 3 185.385 0
3.89825 5.12812 0.17381 3 184.785 0
-2.96505 -2.15238 0.142895 3 184.185 0
-1.39084 12.8127 0.280052 3 183.586 0
-9.14282 12.0821 0.21564 3 182.986 0
-11.0001 1.58525 0.420292 3 182.386 0
3.47879 4.96446 0.273469 3 181.786 0
3.97085 3.32209 0.26072 3 181.186 0
-2.08234 13.4869 0.378045 3 180.586 0
-11.6287 1.24935 0.0871461 3 179.986 0
-9.20845 8.61121 0.101563 3 179.387 0
5.76973 10.5711 0.252054 3 178.787 0
5.64873 9.95666 0.372879 3 178.187 0
2.71251 12.5402 0.329299 3 177.587 0
-11.1552 0.589601 0.102563 3 176.987 0
-3.56248 -2.9196 0.195892 3 176.387 0
4.53252 0.772624 0.241638 3 175.787 0
2.46387 13.2656 0.237139 3 175.188 0
-1.42921 13.3672 0.274053 3 174.588 0
-5.74368 -3.32442 0.350047 3 173.988 0
-5.80174 -2.86742 0.102563 3 173.388 0
2.13533 12.9333 0.207141 3 172.788 0
4.11436 7.52083 0.35513 3 172.188 0
-9.88795 9.40171 0.290135 3 171.589 0
0.886159 -1.1393 0.262887 3 170.989 0
-11.3696 0.943421 0.31155 3 170.389 0
-4.73224 13.7729 0.394544 3 169.789 0
-11.8781 4.03827 0.246138 3 169.189 0
-10.5883 0.752408 0.485121 3 168.589 0
-5.96604 13.1951 0.321716 3 167.989 0
-7.42511 -2.92869 0.21364 3 167.39 0
-12.0842 6.83429 0.39596 3 166.79 0
5.11031 11.0151 0.541867 3 166.19 0
5.09925 5.69012 0.421292 3 165.59 0
4.10497 4.02578 0.421042 3 164.99 0
6.44029 9.79771 0.429708 3 164.39 0
0.239124 -1.44365 0.45204 3 163.79 0
-6.63956 13.707 0.45354 3 163.191 0
-8.68427 12.3262 0.303884 3 162.591 0
-9.42763 12.579 0.355047 3 161.991 0
-12.2873 5.66941 0.221223 3 161.391 0
4.54726 4.86065 0.332382 3 160.791 0
-1.6004 -2.76274 0.303051 3 160.191 0
4.00909 2.26683 0.343714 3 159.591 0
-2.63111 14.2154 0.520451 3 158.992 0
-3.0659 13.2652 0.520618 3 158.392 0
-13.2422 2.26328 0.575947 3 157.792 0
4.45734 5.44977 0.26322 3 157.192 0
-9.54143 -1.00764 0.418209 3 156.592 0
-3.13514 -2.70448 0.258304 3 155.992 0
-12.4906 1.53418 0.450956 3 155.392 0
-9.3184 9.7124 0.329299 3 154.793 0
4.94058 6.94567 0.561365 3 154.193 0
-10.5227 12.9269 0.369212 3 153.593 0
-10.1518 8.77915 0.354297 3 152.993 0
-2.40551 -2.53212 0.457206 3 152.393 0
2.96836 -1.26511 0.306217 3 151.793 0
-10.6031 9.41421 0.400543 3 151.193 0
-5.64412 14.0012 0.480954 3 150.594 0
-12.7101 5.09361 0.496786 3 149.994 0
-0.281985 13.9776 0.479538 3 149.394 0
-3.88392 14.0553 0.484871 3 148.794 0
5.13167 12.1277 0.513035 3 148.194 0
-12.9446 6.50727 0.510285 3 147.594 0
-3.97078 -3.98647 0.660858 3 146.995 0
5.02651 4.19405 0.488454 3 146.395 0
-0.215145 -2.5722 0.572781 3 145.795 0
-3.38645 14.9164 0.502119 3 145.195 0
-6.19295 14.9107 0.516785 3 144.595 0
4.80639 3.14562 0.58103 3 143.995 0
-11.3923 11.0011 0.664358 3 143.395 0
-11.7692 4.79253 0.480121 3 142.796 0
-13.9214 -0.0212705 0.558199 3 142.196 0
5.80428 6.30242 0.514619 3 141.596 0
0.322134 14.6705 0.425042 3 140.996 0
2.36538 -2.10841 0.709938 3 140.396 0
-13.0523 7.80131 0.622611 3 139.796 0
5.78307 8.94389 0.645942 3 139.196 0
4.72013 8.18961 0.530367 3 138.597 0
7.29741 10.4102 0.609362 3 137.997 0
-10.2432 11.8372 0.749518 3 137.397 0
-0.574946 15.1528 0.59003 3 136.797 0
-1.33176 14.2363 0.595946 3 136.197 0
-8.42945 -3.11941 0.807431 3 135.597 0
-13.5474 1.14919 0.587447 3 134.997 0
0.978461 -2.24423 0.639193 3 134.398 0
-13.9077 5.61854 0.802264 3 133.798 0
-11.633 12.4906 0.783599 3 133.198 0
-2.68834 -3.6313 0.668274 3 132.598 0
-14.9102 4.4058 0.762517 3 131.998 0
5.79306 4.95155 0.588446 3 131.398 0
0.484428 -3.48832 0.578947 3 130.798 0
-8.79397 13.5173 0.761601 3 130.199 0
-7.60777 14.2039 0.604779 3 129.599 0
-13.2361 3.87509 0.823596 3 128.999 0
5.86997 7.67797 0.622944 3 128.399 0
3.6089 -1.84484 0.558782 3 127.799 0
-3.90316 -5.28518 0.642443 3 127.199 0
-16.1921 3.52818 0.777849 3 126.599 0
-4.81893 14.9127 0.72252 3 126 0
-8.41676 -4.61132 0.680273 3 125.4 0
3.44528 13.3799 0.743685 3 124.8 0
-5.26863 -4.21118 0.654608 3 124.2 0
5.10633 13.6018 0.931088 3 123.6 0
6.68357 13.0954 0.723103 3 123 0
4.93715 -0.113187 0.72327 3 122.401 0
5.08994 1.72882 0.862843 3 121.801 0
2.74809 14.7992 0.824763 3 121.201 0
7.10296 7.18734 0.706438 3 120.601 0
-7.21434 15.8994 0.841012 3 120.001 0
2.96085 16.4032 0.789682 3 119.401 0
1.96253 -3.68675 0.90634 3 118.801 0
-14.186 7.08508 0.682606 3 118.202 0
7.33864 8.79369 0.914506 3 117.602 0
-12.6238 11.4239 0.63861 3 117.002 0
-10.7045 -0.521079 0.776433 3 116.402 0
-0.819004 -5.57595 0.682106 3 115.802 0
-9.90604 -2.22333 0.852177 3 115.202 0
-6.86539 -3.91023 0.91359 3 114.602 0
-2.1015 15.5771 0.939754 3 114.003 0
-14.6807 2.72233 0.926922 3 113.403 0
5.69721 -3.6469 0.871176 3 112.803 0
7.12728 5.58946 0.889675 3 112.203 0
6.39319 11.5507 0.840928 3 111.603 0
-9.68214 -3.95171 0.695355 3 111.003 0
-11.6326 -1.84317 0.841761 3 110.403 0
-5.3449 -6.00066 0.963419 3 109.804 0
-10.3297 14.2011 0.916589 3 109.204 0
-9.08902 -6.13553 0.968002 3 108.604 0
9.13192 9.22771 0.930172 3 108.004 0
-1.03525 -3.92093 0.984418 3 107.404 0
-2.36521 -5.25664 0.895758 3 106.804 0
0.726656 -5.07086 0.942004 3 106.204 0
-12.3681 0.0888983 1 3 105.605 0
-7.2375 -5.7124 0.923339 3 105.005 0
-6.54441 -7.30965 0.809264 3 104.405 0
-14.9437 0.931454 0.818013 3 103.805 0
3.84422 -3.38938 1 3 103.205 0
-12.1354 14.0924 0.891925 3 102.605 0
-3.63067 -6.86343 0.956087 3 102.005 0
7.48878 -4.35262 0.999167 3 101.406 0
5.17365 -1.82054 1 3 100.806 0
-13.4591 -1.58615 1 3 100.206 0
-12.5291 9.78868 1 3 99.6061 0
-5.00373 -8.23425 0.984084 3 99.0062 0
-15.7418 6.45285 1 3 98.4064 0
-1.67913 -7.02396 1 3 97.8065 0
-14.1895 10.7748 0.926422 3 97.2067 0
-8.82802 15.1737 0.86501 3 96.6068 0
1.21096 15.7855 1 3 96.007 0
6.94024 1.52689 1 3 95.4071 0
-16.5606 1.73352 0.986251 3 94.8072 0
-10.4376 16.1145 1 3 94.2074 0
6.36109 3.44137 1 3 93.6075 0
-13.5296 12.8239 0.962753 3 93.0077 0
-14.2915 8.84787 1 3 92.4078 0
4.6416 17.4182 1 3 91.808 0
-12.9121 -3.50985 1 3 91.2081 0
6.62744 -0.448671 1 3 90.6083 0
-11.0992 -3.41552 0.814513 3 90.0084 0
-10.7349 18.0923 1 3 89.4086 0
7.0882 -2.39368 1 3 88.8087 0
11.6149 9.81135 1 3 88.2089 0
2.67734 -5.45441 1 3 87.609 0
8.25828 4.07375 1 3 87.0091 0
-8.66998 17.0501 1 3 86.4093 0
-10.8267 -5.20621 1 3 85.8094 0
-5.74715 17.0629 1 3 85.2096 0
-8.25083 -7.91596 1 3 84.6097 0
0.320141 -6.96965 1 3 84.0099 0
-3.87329 16.3648 1 3 83.41 0
8.80286 7.32408 1 3 82.8102 0
-0.543238 16.7439 1 3 82.2103 0
-17.1919 -0.154084 1 3 81.6105 0
2.79533 18.1868 1 3 81.0106 0
-16.0851 10.383 1 3 80.4108 0
-17.1528 5.03649 1 3 79.8109 0
-13.4528 -7.40408 1 3 79.2111 0
4.66285 -5.21412 1 3 78.6112 0
-15.3162 -0.84813 1 3 78.0113 0
-11.4766 -7.09801 1 3 77.4115 0
-16.238 8.38962 1 3 76.8116 0
8.20302 11.8805 1 3 76.2118 0
9.65586 5.51646 1 3 75.6119 0
-17.6731 6.99971 1 3 75.0121 0
2.27052 -7.41258 1 3 74.4122 0
-14.6893 -4.85091 1 3 73.8124 0
9.98013 10.9637 1 3 73.2125 0
-12.8025 -5.51325 1 3 72.6127 0
8.54283 -1.02203 1 3 72.0128 0
-15.4259 12.2705 1 3 71.413 0
-4.20606 18.3359 1 3 70.8131 0
0.79645 18.2281 1 3 70.2132 0
-17.392 11.8959 1 3 69.6134 0
6.46881 -6.07228 1 3 69.0135 0
-17.9268 3.19372 1 3 68.4137 0
-2.84809 -8.65966 1 3 67.8138 0
9.00397 -2.96823 1 3 67.214 0
4.25541 -7.17142 1 3 66.6141 0
8.83901 2.15229 1 3 66.0143 0
-2.33222 17.6379 1 3 65.4144 0
6.60505 14.8198 1 3 64.8146 0
-12.4318 15.9796 1 3 64.2147 0
-7.21395 18.4214 1 3 63.6147 0
-19.0755 5.57487 1 3 63.0146 0
-2.86616 19.8204 1 3 62.4144 0
-14.9881 -2.87436 1 3 61.8143 0
6.06115 -8.03026 1 3 61.2142 0
10.219 3.59974 1 3 60.614 0
-5.67281 19.6946 1 3 60.0139 0
-15.3474 -6.73261 1 3 59.4138 0
-10.1363 -8.58221 1 3 58.8137 0
-18.1588 8.94846 1 3 58.2135 0
4.46094 15.4269 1 3 57.6134 0
11.5182 6.24414 1 3 57.0133 0
-16.8473 -2.13683 1 3 56.4131 0
8.36699 13.8733 1 3 55.813 0
-19.0298 10.748 1 3 55.2129 0
-19.5986 7.52831 1 3 54.6128 0
11.2729 1.89983 1 3 54.0126 0
-9.06163 19.186 1 3 53.4125 0
9.89247 0.452569 1 3 52.8124 0
6.16802 18.7814 1 3 52.2122 0
6.54993 16.8191 1 3 51.6121 0
10.1444 12.9562 1 3 51.012 0
10.6641 8.05234 1 3 50.4119 0
-18.566 1.29924 1 3 49.8117 0
1.13057 -9.05407 1 3 49.2116 0
-16.5576 -4.11298 1 3 48.6115 0
-7.52047 20.4604 1 3 48.0113 0
-0.992293 19.1223 1 3 47.4112 0
-6.73094 -9.21401 1 3 46.8111 0
10.4856 -1.49552 1 3 46.211 0
-4.33302 21.1795 1 3 45.6108 0
-4.26111 -10.0751 1 3 45.0107 0
12.0825 4.32552 1 3 44.4106 0
-0.858469 -8.84759 1 3 43.8105 0
-1.42888 21.2098 1 3 43.2103 0
11.7887 11.8175 1 3 42.6102 0
2.4111 20.1493 1 3 42.0101 0
8.30964 15.8712 1 3 41.4099 0
12.6631 8.10849 1 3 40.8098 0
-2.10484 -10.5161 1 3 40.2097 0
-12.1135 -8.99338 1 3 39.6096 0
-20.4504 9.33811 1 3 39.0094 0
-20.1123 -0.0032036 1 3 38.4093 0
3.2733 -9.14248 1 3 37.8092 0
-13.9959 14.7341 1 3 37.209 0
4.30428 19.5065 1 3 36.6089 0
8.23143 17.9008 1 3 36.0088 0
0.445248 20.5115 1 3 35.4087 0
9.40075 -4.92858 1 3 34.8085 0
-10.8463 20.0889 1 3 34.2084 0
-19.8521 3.73398 1 3 33.6083 0
-15.9254 14.2071 1 3 33.0081 0
11.8352 -0.0193965 1 3 32.408 0
-17.8897 13.8328 1 3 31.8079 0
10.9471 -3.4414 1 3 31.2079 0
13.1374 2.62042 1 3 30.608 0
9.99229 16.9525 1 3 30.008 0
13.5173 6.30012 1 3 29.408 0
-12.7303 17.957 1 3 28.808 0
-14.2949 16.7116 1 3 28.208 0
-2.89542 22.5696 1 3 27.608 0
-18.7227 -1.44107 1 3 27.008 0
10.0872 14.9548 1 3 26.408 0
-5.99417 -11.0728 1 3 25.808 0
14.0835 4.38232 1 3 25.208 0
-16.2256 16.1846 1 3 24.608 0
8.38308 -6.65082 1 3 24.0081 0
-21.0733 5.50547 1 3 23.4081 0
-21.5979 7.45453 1 3 22.8081 0
-8.61582 -9.88155 1 3 22.2081 0
-18.4334 -3.41996 1 3 21.6081 0
13.4234 10.6654 1 3 21.0081 0
1.74171 22.034 1 3 20.4081 0
-0.0437815 -10.6738 1 3 19.8081 0
-14.5571 18.77 1 3 19.2081 0
13.7006 0.701744 1 3 18.6081 0
14.656 7.94429 1 3 18.0081 0
10.383 -6.67038 1 3 17.4082 0
-18.0319 -5.46333 1 3 16.8082 0
-16.4651 18.1702 1 3 16.2082 0
-3.51761 -11.9317 1 3 15.6082 0
12.4384 -1.92618 1 3 15.0082 0
-20.6733 1.9161 1 3 14.4082 0
7.84946 19.8639 1 3 13.8082 0
-21.8494 3.64804 1 3 13.2082 0
-10.5011 -10.5486 1 3 12.6082 0
-7.87924 -11.7411 1 3 12.0082 0
15.1364 2.68204 1 3 11.4082 0
-22.0905 0.291108 1 3 10.8083 0
1.94557 -10.88 1 3 10.2083 0
-15.1964 -8.72458 1 3 9.60827 0
-23.6459 2.78145 1 3 9.00828 0
-35.5469 32.0471 1 3 8.40829 0
80.8822 7.89317 1 3 7.8083 0
98.3205 -27.0648 1 3 7.20831 0
-45.4353 103.85 1 3 6.60832 0
84.1292 -105.065 1 3 6.00833 0
-28.4101 141.109 1 3 5.40834 0
-148.634 48.9309 1 3 4.80835 0
168.311 -8.89697 1 3 4.20835 0
-176.168 -0.162683 1 3 3.60835 0
100.294 -154.711 1 3 3.00835 0
127.072 140.779 1 3 2.40834 0
-180.182 72.1553 1 3 1.80833 0
-61.5257 187.54 1 3 1.20833 0
-176.185 -93.3084 1 3 0.608333 0
187.341 70.0251 1 3 0.00833333 0
