# Supplementary material for: Study of tumor growth indicates the existence of an “immunological threshold” separating states of pro- and antitumoral peritumoral inflammation
Source: PLoS One. 2018 Nov 2;13(11):e0202823. doi: 10.1371/journal.pone.0202823 (PMC6214501; doi:10.1371/journal.pone.0202823)
Supplement: S1 Data — File containing the position and radius of particles at simulated times. A detailed description file is provided alongside the data. (ZIP) [file pone.0202823.s004.zip › minimal dataset/competent/23060.csv]

-4.0753 -1.36864 0.455086 0 20323.8 0
2.18495e+07 -1.77318e+08 0.884706 0 19352.2 0
-3.52594 -1.35266 0.0928962 3 216.178 0
-4.54425 -1.2931 0.0188119 3 211.979 0
-3.73546 0.41368 0.0325619 3 207.18 0
-3.65593 -1.05888 0.0538122 3 206.58 0
-5.17655 -1.97779 0.234139 3 197.582 0
-2.94885 -2.88758 0.082896 3 196.982 0
-5.54285 -1.59837 0.099813 3 195.783 0
-4.98866 -2.20565 0.0352286 3 194.583 0
-2.84722 -3.08974 0.133313 3 192.783 0
-3.55129 -2.94577 0.0700625 3 192.183 0
-3.29384 -0.806115 0.0888961 3 191.584 0
-3.67831 -4.45802 0.0678125 3 190.984 0
-2.78097 -2.00349 0.0861461 3 190.384 0
-5.85461 -2.56442 0.0333119 3 189.184 0
-2.6166 -2.33287 0.153978 3 188.584 0
-2.66929 -3.25213 0.10173 3 187.385 0
-5.52456 -1.7874 0.0789793 3 186.785 0
-4.63446 -0.858377 0.297134 3 186.185 0
-3.73047 -1.82527 0.10398 3 185.585 0
-2.9283 -3.40845 0.10073 3 184.985 0
-5.53083 -2.18022 0.137896 3 184.385 0
-2.65673 -2.6886 0.193975 3 183.786 0
-2.43306 -1.88616 0.278886 3 183.186 0
-2.34524 -2.50354 0.166144 3 182.586 0
-1.81031 -0.347886 0.370546 3 181.986 0
-4.30781 -0.382628 0.101563 3 181.386 0
-3.21651 -3.76931 0.242555 3 180.786 0
-3.09836 -0.806438 0.106563 3 180.186 0
-0.487636 0.0978393 0.138146 3 179.587 0
-1.87013 -1.57446 0.200808 3 178.987 0
-3.65326 0.0141601 0.199308 3 178.387 0
-3.21819 -1.12777 0.231556 3 177.787 0
-3.44852 0.316233 0.102896 3 177.187 0
-2.30161 -3.04319 0.305884 3 176.587 0
-1.52357 -4.42613 0.185726 3 175.987 0
-4.55031 -2.18322 0.40171 3 175.388 0
-0.933964 -0.429602 0.21264 3 174.788 0
-2.36521 -0.0834048 0.159311 3 174.188 0
-6.62459 -2.16977 0.26272 3 173.588 0
-4.27395 0.747804 0.26547 3 172.988 0
-4.38483 0.17327 0.308467 3 172.388 0
-6.00762 -1.90633 0.403627 3 171.788 0
-3.2919 -3.22813 0.30355 3 171.189 0
0.301696 -1.21804 0.460956 3 170.589 0
-5.61205 -3.54762 0.311967 3 169.989 0
-5.29921 -2.78628 0.508369 3 169.389 0
-4.81877 -0.233889 0.275386 3 168.789 0
-7.2031 -2.40454 0.359796 3 168.189 0
-3.01642 -1.61754 0.259554 3 167.589 0
-2.50528 -3.79984 0.469372 3 166.99 0
-2.08195 0.23477 0.26622 3 166.39 0
-0.40483 -1.18366 0.207224 3 165.79 0
-0.421778 -0.63645 0.339465 3 165.19 0
-3.82778 2.27458 0.375629 3 164.59 0
-5.18942 -4.9911 0.3063 3 163.99 0
-3.31531 -2.40364 0.520451 3 163.391 0
-2.83166 -0.237531 0.330382 3 162.791 0
-5.35688 -0.7033 0.432041 3 162.191 0
-5.66274 -1.28379 0.168644 3 161.591 0
0.463463 -3.58829 0.521285 3 160.991 0
-3.65148 1.04743 0.369546 3 160.391 0
-1.15517 0.292464 0.541617 3 159.791 0
-4.11626 -4.75817 0.442457 3 159.192 0
-4.69083 1.33104 0.449707 3 158.592 0
-3.15405 -5.46109 0.517952 3 157.992 0
0.88209 -0.672512 0.253804 3 157.392 0
-3.13162 -4.50174 0.440791 3 156.792 0
-3.9989 1.62065 0.299967 3 156.192 0
1.5162 -0.902201 0.419625 3 155.592 0
-5.89445 -0.0946443 0.378462 3 154.993 0
0.28989 -0.32084 0.434541 3 154.393 0
-3.78045 -4.0153 0.369629 3 153.793 0
-6.37863 -0.957352 0.611028 3 153.193 0
-1.99719 0.85174 0.355297 3 152.593 0
-2.31616 1.61036 0.443124 3 151.993 0
-5.23858 0.525709 0.523535 3 151.393 0
-2.85425 0.628923 0.529951 3 150.794 0
-6.10435 0.860271 0.40221 3 150.194 0
-4.1963 -3.13672 0.601446 3 149.594 0
-1.29354 -1.10031 0.5422 3 148.994 0
-1.25214 1.40681 0.573031 3 148.394 0
-1.76756 -2.23586 0.468205 3 147.794 0
-7.1718 -1.62185 0.422292 3 147.194 0
-2.42584 -1.0431 0.558115 3 146.595 0
-8.21069 -2.08597 0.637526 3 145.995 0
-3.09457 1.49006 0.332715 3 145.395 0
-2.18885 -4.75231 0.533867 3 144.795 0
-5.94886 -5.4973 0.592363 3 144.195 0
-1.14439 -5.06945 0.534867 3 143.595 0
-4.83821 4.04842 0.834845 3 142.995 0
4.12373 -0.298231 0.470872 3 142.396 0
-11.5755 0.73587 0.635526 3 141.796 0
-5.63889 1.7346 0.57978 3 141.196 0
-4.93425 -4.13631 0.584947 3 140.596 0
-7.72585 -3.35512 0.71902 3 139.996 0
-6.41076 -3.0451 0.630777 3 139.396 0
-0.352588 -4.10942 0.446373 3 138.797 0
-9.31425 -1.5808 0.566781 3 138.197 0
-3.44585 4.75565 0.726103 3 137.597 0
-6.86859 0.172403 0.618778 3 136.997 0
-2.93619 2.35562 0.519035 3 136.397 0
-1.34523 -3.46499 0.736686 3 135.797 0
-0.862839 -6.32403 0.745102 3 135.197 0
-2.97924 -6.85335 0.705188 3 134.598 0
-4.75376 2.60763 0.607695 3 133.998 0
-7.43311 -4.76069 0.711521 3 133.398 0
-5.85932 5.35562 0.823096 3 132.798 0
-9.2137 -3.01392 0.727436 3 132.198 0
-3.65998 3.32434 0.535034 3 131.598 0
-2.51613 3.77763 0.622111 3 130.998 0
-0.526628 -8.10106 0.618944 3 130.399 0
-1.72164 -7.49713 0.708021 3 129.799 0
-0.234202 2.40109 0.736019 3 129.199 0
6.56225 1.2932 0.669441 3 128.599 0
-4.3002 -7.83054 0.937588 3 127.999 0
-10.3567 -3.88639 0.705688 3 127.399 0
-4.41463 -6.03162 0.863593 3 126.799 0
-5.86013 -6.95497 0.849428 3 126.2 0
-0.0108331 0.915859 0.759267 3 125.6 0
-6.07366 3.01393 0.7721 3 125 0
-6.19778 -4.33313 0.591863 3 124.4 0
-2.28132 5.61381 0.720854 3 123.8 0
-8.95576 -4.54878 0.823679 3 123.2 0
0.341571 -5.23637 0.876509 3 122.6 0
-2.12414 -5.87728 0.592113 3 122.001 0
2.20233 3.18697 0.691856 3 121.401 0
-1.70146 2.65432 0.750851 3 120.801 0
-4.15711 -9.50033 0.733353 3 120.201 0
1.36437 0.262928 0.755434 3 119.601 0
-7.05854 -6.06267 0.643359 3 119.001 0
-7.93574 -0.709068 0.76535 3 118.401 0
-6.1866 7.01576 0.869259 3 117.802 0
-7.43378 5.95807 0.753185 3 117.202 0
-2.71845 -8.74661 0.889591 3 116.602 0
0.500147 -7.08484 0.815263 3 116.002 0
-7.25547 4.26543 0.94792 3 115.402 0
-4.31286 6.14936 0.91384 3 114.802 0
-8.95542 -8.7404 0.772933 3 114.203 0
-8.48002 -6.07945 0.777016 3 113.603 0
0.776795 -8.50355 0.628444 3 113.003 0
-0.503705 -2.18333 0.795515 3 112.403 0
1.30184 1.89741 0.879009 3 111.803 0
2.87717 0.939852 0.900174 3 111.203 0
-5.97714 -8.8014 1 3 110.603 0
-7.16319 1.69854 0.934921 3 110.004 0
-1.10866 -9.5378 0.902424 3 109.404 0
-8.67564 0.732897 0.852761 3 108.804 0
-1.23531 8.48851 0.896424 3 108.204 0
-9.62482 -7.25113 0.859427 3 107.604 0
1.80157 -4.16501 0.930922 3 107.004 0
-5.41378 -10.7204 1 3 106.404 0
1.28827 -2.30341 1 3 105.805 0
3.78443 2.62481 0.980668 3 105.205 0
0.687116 3.77561 0.903007 3 104.605 0
-10.2239 -0.293457 1 3 104.005 0
-1.06507 4.44164 0.971002 3 103.405 0
-0.860875 6.59863 0.998667 3 102.805 0
-12.1834 2.26303 0.993167 3 102.205 0
-7.583 -7.61736 0.9945 3 101.606 0
3.60179 -4.86662 1 3 101.006 0
3.25511 -2.89052 1 3 100.406 0
-7.63358 -9.92214 1 3 99.806 0
4.79104 -1.60956 1 3 99.2062 0
2.88058 -0.979445 0.945254 3 98.6063 0
2.71135 4.79973 1 3 98.0065 0
4.67821 4.43862 1 3 97.4066 0
6.36191 -0.365121 1 3 96.8068 0
-9.59453 -10.3957 1 3 96.2069 0
2.016 -6.08514 1 3 95.607 0
4.87184 0.969034 1 3 95.0072 0
-8.69071 2.94801 1 3 94.4073 0
0.913414 5.67565 1 3 93.8075 0
-9.81594 6.79323 1 3 93.2076 0
-2.74353 7.27029 1 3 92.6078 0
-7.01344 -11.6817 0.86551 3 92.0079 0
-9.13628 4.8977 1 3 91.4081 0
0.8173 7.68415 1 3 90.8082 0
-10.7283 -8.74805 1 3 90.2084 0
5.76363 2.75917 1 3 89.6085 0
-10.4599 -5.58936 1 3 89.0087 0
-8.79655 -12.2296 1 3 88.4088 0
5.75895 8.41918 1 3 87.809 0
-3.99641 -12.1314 1 3 87.2091 0
-11.6442 -10.5259 1 3 86.6092 0
-10.7331 3.64886 1 3 86.0094 0
4.57671 6.43597 1 3 85.4095 0
0.699486 -10.1309 1 3 84.8097 0
5.13318 -3.58025 1 3 84.2098 0
6.69884 -2.33606 1 3 83.61 0
3.93261 -6.83894 1 3 83.0101 0
-5.76345 -13.0677 1 3 82.4103 0
-10.2584 1.70609 1 3 81.8104 0
-7.98728 7.6214 1 3 81.2106 0
-11.8102 -7.06473 1 3 80.6107 0
2.60955 6.79702 1 3 80.0109 0
-10.7495 -2.22295 1 3 79.411 0
-4.59328 8.04266 1 3 78.8111 0
-2.66856 -10.6358 1 3 78.2113 0
2.69674 -10.0266 1 3 77.6114 0
-10.149 8.76598 1 3 77.0116 0
-6.42654 8.87627 1 3 76.4117 0
-12.726 -8.84374 1 3 75.8119 0
-0.829067 -11.4203 1 3 75.212 0
-13.4518 0.721466 1 3 74.6122 0
-12.3133 -3.46978 1 3 74.0123 0
-12.8218 4.15795 1 3 73.4125 0
7.76145 2.89544 1 3 72.8126 0
7.04745 -4.30547 1 3 72.2128 0
-12.1586 -0.804065 1 3 71.6129 0
5.48158 -5.54964 1 3 71.0131 0
-15.0158 -0.52508 1 3 70.4132 0
-9.59629 -14.0632 1 3 69.8133 0
-3.0008 9.25364 1 3 69.2135 0
8.67286 4.68509 1 3 68.6136 0
-13.7225 -2.05069 1 3 68.0138 0
6.67606 4.57528 1 3 67.4139 0
-10.7937 -12.336 1 3 66.8141 0
-8.32774 9.59204 1 3 66.2142 0
8.58593 -3.02749 1 3 65.6144 0
-13.8084 -7.16199 1 3 65.0145 0
-12.8936 -5.38367 1 3 64.4147 0
2.34677 -8.05753 1 3 63.8147 0
-14.303 -3.96464 1 3 63.2146 0
5.81137 -7.52232 1 3 62.6145 0
-11.378 5.54187 1 3 62.0143 0
-4.8131 10.0994 1 3 61.4142 0
-2.15674 -12.916 1 3 60.8141 0
-4.06898 -14.1301 1 3 60.214 0
-1.42246 10.4818 1 3 59.6138 0
1.78954 -11.8092 1 3 59.0137 0
7.37695 -6.27793 1 3 58.4136 0
0.390764 9.63803 1 3 57.8134 0
2.37517 9.88712 1 3 57.2133 0
-14.222 2.71835 1 3 56.6132 0
3.75872 8.44293 1 3 56.0131 0
4.3059 -8.83893 1 3 55.4129 0
-15.6902 -2.4079 1 3 54.8128 0
6.56252 6.58363 1 3 54.2127 0
7.98562 -8.18305 1 3 53.6125 0
8.2379 -1.05803 1 3 53.0124 0
-5.97668 -15.0563 1 3 52.4123 0
-13.2963 6.10894 1 3 51.8122 0
0.260739 -13.0987 1 3 51.212 0
-14.7489 4.693 1 3 50.6119 0
-15.2179 -5.74312 1 3 50.0118 0
-16.5219 -4.22678 1 3 49.4116 0
-11.7088 7.5143 1 3 48.8115 0
-14.7236 -8.94034 1 3 48.2114 0
8.19335 0.942653 1 3 47.6113 0
-12.7914 -12.4328 1 3 47.0111 0
-7.60888 -13.8387 1 3 46.411 0
-1.06798 -14.5935 1 3 45.8109 0
0.209017 11.639 1 3 45.2108 0
-13.6259 8.08414 1 3 44.6106 0
-15.6883 1.35836 1 3 44.0105 0
-10.5645 10.723 1 3 43.4104 0
6.41989 -9.42741 1 3 42.8102 0
3.78672 -11.7059 1 3 42.2101 0
-2.76716 -15.6484 1 3 41.61 0
-6.67479 10.8605 1 3 41.0099 0
-8.70452 11.5562 1 3 40.4097 0
-17.1946 -6.11026 1 3 39.8096 0
2.45227 -13.6961 1 3 39.2095 0
-15.2283 6.63681 1 3 38.6093 0
8.55793 6.68169 1 3 38.0092 0
2.1948 11.8791 1 3 37.4091 0
-3.22263 11.353 1 3 36.809 0
-13.6423 -10.6228 1 3 36.2088 0
-5.09085 12.0804 1 3 35.6087 0
-16.1807 3.2968 1 3 35.0086 0
-1.59027 12.5099 1 3 34.4084 0
-16.9819 -0.176114 1 3 33.8083 0
8.92142 -5.00394 1 3 33.2082 0
5.74734 -11.3109 1 3 32.6081 0
10.0742 0.262779 1 3 32.0079 0
-16.4761 -7.97674 1 3 31.4079 0
10.1189 -1.73739 1 3 30.8079 0
0.898228 -14.9943 1 3 30.208 0
-11.7021 -14.1177 1 3 29.608 0
-15.6409 -10.7175 1 3 29.008 0
-3.51021 13.3487 1 3 28.408 0
7.04198 -12.8708 1 3 27.808 0
5.07558 -13.2352 1 3 27.208 0
10.9245 3.1335 1 3 26.608 0
-6.89659 12.9677 1 3 26.008 0
-6.38614 -19.529 1 3 25.408 0
-28.399 13.6776 1 3 24.808 0
-39.0407 -8.29674 1 3 24.208 0
38.1995 -41.5957 1 3 23.6081 0
-27.8929 -53.6662 1 3 23.0081 0
-66.4647 18.4002 1 3 22.4081 0
-58.9819 -48.7354 1 3 21.8081 0
80.2477 -39.3387 1 3 21.2081 0
-65.8802 -63.9495 1 3 20.6081 0
-64.7154 -74.8526 1 3 20.0081 0
102.867 38.9488 1 3 19.4081 0
-108.898 -25.0254 1 3 18.8081 0
-106.698 51.5814 1 3 18.2081 0
27.653 123.43 1 3 17.6082 0
102.696 -82.3741 1 3 17.0082 0
-84.7937 -104.532 1 3 16.4082 0
2.47887 141.366 1 3 15.8082 0
-140.801 32.1911 1 3 15.2082 0
87.5338 -122.06 1 3 14.6082 0
82.1581 131.373 1 3 14.0082 0
130.735 -89.873 1 3 13.4082 0
-18.8543 -160.425 1 3 12.8082 0
160.088 44.867 1 3 12.2082 0
-144.795 -85.663 1 3 11.6082 0
122.438 -121.348 1 3 11.0083 0
175.556 5.88105 1 3 10.4083 0
147.377 100.625 1 3 9.80827 0
123.839 -131.747 1 3 9.20828 0
-51.1594 -175.616 1 3 8.60829 0
139.112 123.047 1 3 8.0083 0
40.3737 -183.126 1 3 7.40831 0
148.194 118.462 1 3 6.80832 0
-118.646 150.004 1 3 6.20832 0
61.8022 -182.739 1 3 5.60833 0
78.49 -177.811 1 3 5.00834 0
-68.2687 -183.274 1 3 4.40835 0
121.698 154.668 1 3 3.80836 0
-180.629 -80.2418 1 3 3.20835 0
6.28341 -198.372 1 3 2.60834 0
159.379 119.361 1 3 2.00833 0
-193.373 49.2826 1 3 1.40833 0
158.594 -121.621 1 3 0.808333 0
-19.4801 199.04 1 3 0.208333 0
