# Supplementary material for: Study of tumor growth indicates the existence of an “immunological threshold” separating states of pro- and antitumoral peritumoral inflammation
Source: PLoS One. 2018 Nov 2;13(11):e0202823. doi: 10.1371/journal.pone.0202823 (PMC6214501; doi:10.1371/journal.pone.0202823)
Supplement: S1 Data — File containing the position and radius of particles at simulated times. A detailed description file is provided alongside the data. (ZIP) [file pone.0202823.s004.zip › minimal dataset/competent/17060.csv]

0.865516 6.3062 1.00013 0 14385.9 0
-2.35534 5.03122 1.00013 0 14453.6 0
-0.376823 4.7389 1.00013 0 14368.9 0
-6.31217 5.61585 1.00013 0 14422.4 0
-2.86148 1.60465 1.00006 0 13854.7 0
-3.0914 6.89082 1.00013 0 14323.1 0
-1.11303 6.59848 1.00013 0 14479.3 0
-1.84896 8.45805 1.00006 0 13947.8 0
-7.78402 9.3352 1.00013 0 14321.8 0
-3.82733 8.75044 1.00013 0 14244.1 0
-3.59761 3.46409 1.00013 0 14488.1 0
-7.55463 4.04848 1.00006 0 13842.6 0
-8.29071 5.90808 1.00003 0 13389 0
0.129445 8.16567 1.00006 0 13909.9 0
1.60154 4.44679 1.00006 0 13924.6 0
-4.33385 5.32361 1.00013 0 14428 0
2.10791 7.87333 1.00013 0 14386 0
-5.57612 3.75635 1.00013 0 14377.7 0
-1.61908 3.17175 1.00013 0 14359.6 0
-5.06976 7.18315 1.00013 0 14323.1 0
-7.0483 7.47545 1.00006 0 13864.9 0
-4.56338 10.61 1.00013 0 14244.1 0
2.34215 2.58899 1.00006 0 13998.6 0
-2.58494 10.3177 1.00003 0 13500.7 0
-4.83993 1.89675 1.00006 0 13910.7 0
-0.611057 10.0187 1.00006 0 13909.9 0
-5.80587 9.04268 1.00006 0 13864.9 0
1.37161 9.73247 1.00006 0 13861.4 0
-0.883083 1.3121 1.00006 0 13852.2 0
3.46804 9.33949 1.00006 0 13829.6 0
0.687055 11.611 1.00003 0 13454.8 0
-6.0822 0.32945 1.00003 0 13423.8 0
0.359502 2.87927 1.00003 0 13395.1 0
-4.10372 0.0372282 1.00003 0 13383.3 0
-6.81844 2.189 1.00003 0 13361.6 0
-18.8216 -5.41546 1.00003 0 13329.6 0
-6.54186 10.9023 1.00003 0 13315.8 0
-2.90235 0.358206 0.241055 3 211.979 0
-7.98909 6.94478 0.0618957 3 211.379 0
2.46575 3.79855 0.0795626 3 207.18 0
-3.05807 0.115485 0.0480621 3 206.58 0
-6.88608 1.08635 0.0676458 3 204.181 0
-5.4509 11.4428 0.11473 3 202.981 0
0.397074 1.78688 0.0879795 3 202.381 0
-7.63638 8.31841 0.0273952 3 201.181 0
-5.39368 -0.564136 0.0739792 3 199.382 0
3.09776 10.4109 0.12798 3 198.782 0
-5.57059 -0.72493 0.164227 3 197.582 0
-7.35769 3.05071 0.0152286 3 196.382 0
-7.27648 11.6599 0.0547289 3 195.783 0
-5.15809 11.5398 0.0453954 3 195.183 0
2.3621 3.68832 0.0692291 3 194.583 0
-2.7619 0.116929 0.0378953 3 193.983 0
-7.64853 11.0178 0.0720625 3 193.383 0
3.58184 10.4963 0.162061 3 192.783 0
1.77568 5.59604 0.142812 3 191.584 0
-8.5974 6.9264 0.0577289 3 190.984 0
1.68615 10.9111 0.21889 3 190.384 0
-5.17735 -0.385462 0.0968129 3 189.784 0
-8.53885 4.88383 0.0470621 3 189.184 0
-8.08641 10.3666 0.0378119 3 188.584 0
2.2254 5.74707 0.332382 3 187.385 0
-3.83537 11.5501 0.184142 3 186.785 0
-7.81829 10.637 0.26247 3 186.185 0
-2.4978 0.101157 0.225806 3 185.585 0
2.85618 10.8271 0.10998 3 184.985 0
1.2882 2.33471 0.0750626 3 184.385 0
-5.61145 11.7213 0.206141 3 183.786 0
2.06012 8.92949 0.043562 3 183.186 0
1.94191 6.07539 0.10073 3 182.586 0
-0.31966 12.3181 0.21689 3 181.986 0
2.89943 4.74944 0.332548 3 181.386 0
2.44808 6.62444 0.292968 3 180.786 0
-10.2975 6.01578 0.312716 3 180.186 0
1.96986 6.27889 0.104396 3 179.587 0
-5.03596 -0.547313 0.0844794 3 178.987 0
0.812296 1.81823 0.151395 3 178.387 0
-7.18673 12.0327 0.299217 3 177.787 0
-8.55111 4.59459 0.130646 3 177.187 0
-8.36064 7.2404 0.324966 3 176.587 0
-5.20498 -0.802515 0.204808 3 175.987 0
0.202209 1.72839 0.10248 3 175.388 0
-8.07937 2.76466 0.367962 3 174.788 0
2.57761 5.25836 0.26922 3 174.188 0
-8.39187 4.79285 0.11298 3 173.588 0
-0.900171 11.2842 0.292301 3 172.988 0
-4.76847 -1.09042 0.293551 3 172.388 0
2.21952 6.22977 0.150228 3 171.788 0
-0.481048 11.1612 0.143729 3 171.189 0
2.00089 6.54432 0.159394 3 170.589 0
2.62714 3.67534 0.122647 3 169.989 0
3.27319 10.8512 0.307384 3 169.389 0
-4.51985 -2.10493 0.297051 3 168.789 0
-1.47209 10.997 0.301134 3 168.189 0
-3.45516 11.2683 0.285135 3 167.589 0
-10.2672 11.23 0.248471 3 166.99 0
-2.05037 0.480186 0.355797 3 166.39 0
3.95495 8.04134 0.386378 3 165.79 0
2.29175 1.37135 0.218307 3 165.19 0
-7.22752 0.9597 0.294884 3 164.59 0
-9.88583 4.7265 0.291301 3 163.99 0
-7.79394 11.4083 0.335048 3 163.391 0
-8.95224 3.86818 0.397127 3 162.791 0
-9.70575 5.4829 0.472288 3 162.191 0
-0.697655 11.8932 0.349214 3 161.591 0
-1.94037 -0.368519 0.499286 3 160.991 0
-2.84338 -0.675073 0.44654 3 160.391 0
-8.55387 0.189034 0.466705 3 159.791 0
-9.12973 4.70815 0.45129 3 159.192 0
-8.1043 2.09227 0.288885 3 158.592 0
0.733014 1.03275 0.634776 3 157.992 0
2.59035 10.4296 0.368712 3 157.392 0
-2.89834 11.7021 0.417376 3 156.792 0
1.75563 12.6716 0.503703 3 156.192 0
-3.92247 -1.50234 0.550199 3 155.592 0
4.53048 8.51077 0.348797 3 154.993 0
1.39818 0.318576 0.336548 3 154.393 0
5.41197 5.42182 0.189059 3 153.793 0
-1.6498 11.8567 0.574281 3 153.193 0
-1.77153 12.6134 0.188642 3 152.593 0
-3.15314 -4.20638 0.462206 3 151.993 0
2.45821 11.611 0.769017 3 151.393 0
4.9626 9.34103 0.477621 3 150.794 0
-0.996313 12.5869 0.405876 3 150.194 0
5.95564 6.99436 0.794265 3 149.594 0
-8.69699 8.07069 0.556865 3 148.994 0
3.57651 5.07869 0.420042 3 148.394 0
-1.4865 -1.31333 0.539033 3 147.794 0
3.07323 5.88084 0.525451 3 147.194 0
-2.50608 12.5836 0.543783 3 146.595 0
-0.770966 -0.349889 0.661025 3 145.995 0
-3.591 12.0144 0.338131 3 145.395 0
-7.59621 0.26312 0.49312 3 144.795 0
-9.11292 2.81857 0.654942 3 144.195 0
-10.597 10.4543 0.580614 3 143.595 0
-2.65087 -1.85018 0.741019 3 142.995 0
-4.56293 12.277 0.666024 3 142.396 0
1.69309 1.37382 0.377212 3 141.796 0
3.85331 11.7491 0.62711 3 141.196 0
-4.85019 13.5455 0.63436 3 140.596 0
-0.36465 -1.56194 0.610862 3 139.996 0
-2.64117 -3.23261 0.636026 3 139.396 0
3.58243 7.00266 0.706188 3 138.797 0
-8.03686 1.22275 0.554366 3 138.197 0
3.36984 1.28554 0.656942 3 137.597 0
2.3301 0.535335 0.620528 3 136.997 0
0.679449 13.3985 0.785932 3 136.397 0
0.577986 -0.278051 0.681023 3 135.797 0
0.908335 -1.71373 0.673357 3 135.197 0
4.68098 7.52171 0.494287 3 134.598 0
3.16072 12.9735 0.766017 3 133.998 0
3.45806 3.87115 0.698022 3 133.398 0
1.89126 -0.735305 0.709104 3 132.798 0
-10.1296 3.74225 0.707938 3 132.198 0
-3.57163 13.1711 0.670607 3 131.598 0
-0.603837 14.0398 0.647609 3 130.998 0
2.24304 -2.11755 0.712271 3 130.399 0
-7.28488 -0.948199 0.756101 3 129.799 0
4.59317 12.9199 0.666857 3 129.199 0
6.88091 8.3293 0.726686 3 128.599 0
-9.76612 7.08513 0.880759 3 127.999 0
-10.0839 12.3086 0.7721 3 127.399 0
7.67782 6.88369 0.925089 3 126.799 0
5.51331 8.36406 0.63861 3 126.2 0
4.75163 0.640307 0.86601 3 125.6 0
0.527903 14.9799 0.800348 3 125 0
1.89529 16.208 0.975502 3 124.4 0
-7.43167 -2.42363 0.724937 3 123.8 0
-8.69048 -2.98155 0.642943 3 123.2 0
-8.20165 12.4658 0.795431 3 122.6 0
-10.9472 5.01329 0.793348 3 122.001 0
2.12978 14.3182 0.929088 3 121.401 0
-1.11733 -2.89886 0.922589 3 120.801 0
-6.19917 12.7857 0.91459 3 120.201 0
-2.85513 -5.70313 0.753518 3 119.601 0
-5.91505 14.4214 0.744769 3 119.001 0
4.7023 6.05803 0.759684 3 118.401 0
3.43056 -0.446548 0.844511 3 117.802 0
-11.6494 11.5707 0.944671 3 117.202 0
-10.2826 -2.5742 1 3 116.602 0
0.267038 16.4267 0.667191 3 116.002 0
-9.06694 10.8693 0.991251 3 115.402 0
-7.528 14.0434 0.91159 3 114.802 0
-11.0648 2.427 0.895841 3 114.203 0
-4.19878 -3.28074 0.920839 3 113.603 0
4.65623 10.6299 0.749268 3 113.003 0
4.98997 -1.03394 0.822846 3 112.403 0
-11.1939 6.4704 0.67494 3 111.803 0
-9.8223 9.07723 0.938504 3 111.203 0
-8.78943 -1.49704 0.842345 3 110.603 0
5.97787 1.60031 0.688856 3 110.004 0
-5.38067 16.1152 0.953753 3 109.404 0
-12.3416 7.68706 1 3 108.804 0
3.81324 -2.24966 0.860177 3 108.204 0
-9.5928 1.22644 1 3 107.604 0
-9.02452 15.9237 1 3 107.004 0
-1.8717 -4.47089 0.821013 3 106.404 0
-7.16788 15.7797 0.862677 3 105.805 0
5.73612 13.8602 0.803848 3 105.205 0
-2.16831 14.0049 0.916089 3 104.605 0
-11.367 0.636813 0.867593 3 104.005 0
-5.79555 -1.87714 1 3 103.405 0
4.99842 4.3839 0.926422 3 102.805 0
3.85285 16.4873 1 3 102.205 0
-1.07779 15.4509 0.837678 3 101.606 0
8.82818 5.34178 1 3 101.006 0
0.763767 -3.37935 1 3 100.406 0
-8.03313 19.7554 0.964503 3 99.806 0
4.48307 2.51312 1 3 99.2062 0
-0.976552 17.5407 1 3 98.6063 0
-11.9667 9.65155 1 3 98.0065 0
-10.1311 -0.513536 0.821846 3 97.4066 0
-11.793 -1.26415 1 3 96.8068 0
-13.8694 8.97744 1 3 96.2069 0
-2.63572 16.4263 1 3 95.607 0
-15.3996 10.2271 0.967336 3 95.0072 0
6.31107 9.95981 1 3 94.4073 0
2.89337 18.1556 0.923756 3 93.8075 0
7.84841 11.3561 1 3 93.2076 0
4.04966 14.4969 1 3 92.6078 0
8.23848 9.39526 1 3 92.0079 0
-9.43875 13.967 1 3 91.4081 0
-14.1915 6.99488 0.968002 3 90.8082 0
-7.9421 -4.44111 1 3 90.2084 0
0.979236 17.9571 1 3 89.6085 0
-11.3866 13.5053 1 3 89.0087 0
-3.88162 14.8631 1 3 88.4088 0
-13.4963 10.9417 1 3 87.809 0
-13.4417 -0.134479 1 3 87.2091 0
-13.2516 12.8823 0.949504 3 86.6092 0
-12.6853 5.71762 1 3 86.0094 0
5.93042 11.9233 1 3 85.4095 0
5.86307 -2.63447 1 3 84.8097 0
7.46608 13.3193 1 3 84.2098 0
2.72701 -3.76083 1 3 83.61 0
-12.4431 3.73231 1 3 83.0101 0
5.67431 15.6633 1 3 82.4103 0
-6.02806 -3.86236 1 3 81.8104 0
-12.1276 -3.34129 1 3 81.2106 0
-12.849 1.77514 1 3 80.6107 0
-1.42068 -6.70946 1 3 80.0109 0
-2.76981 18.4213 1 3 79.411 0
-9.93528 -4.54289 0.996834 3 78.8111 0
-7.39473 -7.58999 1 3 78.2113 0
9.38991 7.76049 1 3 77.6114 0
-12.8723 14.8438 1 3 77.0116 0
-13.7072 -2.11663 1 3 76.4117 0
7.64204 15.3108 1 3 75.8119 0
-16.0857 6.26933 1 3 75.212 0
-4.57118 -5.22959 1 3 74.6122 0
-11.7816 -5.31081 1 3 74.0123 0
10.6359 6.19628 1 3 73.4125 0
-8.8529 -6.22155 1 3 72.8126 0
-10.5968 17.4263 1 3 72.2128 0
-4.71378 17.9522 1 3 71.6129 0
-10.6985 -6.99216 1 3 71.0131 0
-14.549 4.99191 1 3 70.4132 0
4.66797 -4.23751 1 3 69.8133 0
-15.0721 12.173 1 3 69.2135 0
-10.9701 15.4617 1 3 68.6136 0
-14.4315 2.99573 1 3 68.0138 0
-6.48426 -5.80952 1 3 67.4139 0
-5.15302 -7.30205 1 3 66.8141 0
-15.727 8.23651 1 3 66.2142 0
-13.9756 -4.1025 1 3 65.6144 0
6.75338 5.19106 1 3 65.0145 0
-3.18489 -7.65174 1 3 64.4147 0
10.8984 9.07283 1 3 63.8147 0
-15.291 -0.895597 1 3 63.2146 0
6.5185 3.20118 1 3 62.6145 0
-8.65183 17.8876 1 3 62.0143 0
-15.0258 1.08593 1 3 61.4142 0
4.96851 18.1467 1 3 60.8141 0
-0.178844 -5.14337 1 3 60.214 0
6.54127 -0.0788121 1 3 59.6138 0
-6.67603 17.5777 1 3 59.0137 0
-15.5564 -2.87795 1 3 58.4136 0
8.56079 3.36005 1 3 57.8134 0
-0.359975 19.4425 1 3 57.2133 0
-4.12683 19.8895 1 3 56.6132 0
9.74728 10.7077 1 3 56.0131 0
-6.08593 19.4875 1 3 55.4129 0
6.96353 17.1922 1 3 54.8128 0
-14.7456 14.1455 1 3 54.2127 0
12.5272 5.54666 1 3 53.6125 0
7.6742 1.56938 1 3 53.0124 0
-16.4224 4.29821 1 3 52.4123 0
-12.083 18.7646 1 3 51.8122 0
-17.2791 9.4974 1 3 51.212 0
-12.4988 16.8085 1 3 50.6119 0
-17.9744 5.55919 1 3 50.0118 0
-10.0232 19.3423 1 3 49.4116 0
-19.8236 4.79839 1 3 48.8115 0
9.35636 12.6688 1 3 48.2114 0
-14.4133 16.1177 1 3 47.6113 0
9.67006 1.69718 1 3 47.0111 0
1.78388 -5.52407 1 3 46.411 0
-6.49426 -9.37527 1 3 45.8109 0
-17.6378 7.53055 1 3 45.2108 0
8.78256 -0.0950681 1 3 44.6106 0
-2.15461 20.3243 1 3 44.0105 0
6.66784 -4.4649 1 3 43.4104 0
-1.29802 22.1313 1 3 42.8102 0
-16.9434 11.469 1 3 42.2101 0
-0.769606 -8.60067 1 3 41.61 0
-16.6097 2.30699 1 3 41.0099 0
-16.6177 13.442 1 3 40.4097 0
11.3202 12.2914 1 3 39.8096 0
-9.24003 -8.36076 1 3 39.2095 0
1.83506 19.7643 1 3 38.6093 0
10.4108 4.11874 1 3 38.0092 0
-4.50269 -9.1929 1 3 37.4091 0
-3.46168 21.8373 1 3 36.809 0
3.86687 19.8159 1 3 36.2088 0
-13.6307 -6.07256 1 3 35.6087 0
7.65042 -1.74229 1 3 35.0086 0
-11.5092 20.6803 1 3 34.4084 0
-19.5131 6.83557 1 3 33.8083 0
0.542124 -7.09115 1 3 33.2082 0
6.6853 19.1725 1 3 32.6081 0
12.1444 7.5094 1 3 32.0079 0
12.2677 10.5305 1 3 31.4079 0
-19.1771 8.80682 1 3 30.8079 0
3.7265 -6.00003 1 3 30.208 0
-16.875 0.325137 1 3 29.608 0
9.64406 -1.89964 1 3 29.008 0
9.53339 14.6609 1 3 28.408 0
1.17281 -9.07677 1 3 27.808 0
-18.8189 10.7742 1 3 27.208 0
2.48378 -7.56616 1 3 26.608 0
0.496636 21.2495 1 3 26.008 0
-18.2718 3.53667 1 3 25.408 0
10.7818 -0.122618 1 3 24.808 0
-18.4928 12.7475 1 3 24.208 0
-5.41707 21.4177 1 3 23.6081 0
2.80711 21.5121 1 3 23.0081 0
-2.53366 -9.54212 1 3 22.4081 0
13.5142 8.96639 1 3 21.8081 0
-14.0401 18.0826 1 3 21.2081 0
5.71385 -6.22229 1 3 20.6081 0
-17.1404 -1.65699 1 3 20.0081 0
-18.4591 1.5459 1 3 19.4081 0
-12.5475 -7.75382 1 3 18.8081 0
8.45755 -3.57225 1 3 18.2081 0
3.13652 -9.45672 1 3 17.6082 0
11.4971 14.2833 1 3 17.0082 0
-7.40683 21.6173 1 3 16.4082 0
12.3302 3.55655 1 3 15.8082 0
11.6692 1.66948 1 3 15.2082 0
4.46224 -7.8599 1 3 14.6082 0
13.6344 2.04056 1 3 14.0082 0
8.93199 16.8391 1 3 13.4082 0
-5.34052 -11.0089 1 3 12.8082 0
-18.7243 -0.43643 1 3 12.2082 0
-15.8257 -4.86079 1 3 11.6082 0
-9.36946 21.2324 1 3 11.0083 0
12.7805 -0.19889 1 3 10.4083 0
-16.2972 15.4165 1 3 9.80827 0
1.78472 23.2307 1 3 9.20828 0
-4.18814 37.8111 1 3 8.60829 0
69.4994 21.2329 1 3 8.0083 0
-66.6604 -66.5442 1 3 7.40831 0
106.163 34.8306 1 3 6.80832 0
125.194 -31.7015 1 3 6.20832 0
-121.165 -73.5598 1 3 5.60833 0
-151.181 -26.3285 1 3 5.00834 0
161.221 35.1164 1 3 4.40835 0
-3.39196 172.945 1 3 3.80836 0
-141.528 -114.028 1 3 3.20835 0
-184.103 36.3946 1 3 2.60834 0
45.1573 187.33 1 3 2.00833 0
185.011 -66.5549 1 3 1.40833 0
88.1383 -178.319 1 3 0.808333 0
128.603 -153.085 1 3 0.208333 0
