# Supplementary material for: Study of tumor growth indicates the existence of an “immunological threshold” separating states of pro- and antitumoral peritumoral inflammation
Source: PLoS One. 2018 Nov 2;13(11):e0202823. doi: 10.1371/journal.pone.0202823 (PMC6214501; doi:10.1371/journal.pone.0202823)
Supplement: S1 Data — File containing the position and radius of particles at simulated times. A detailed description file is provided alongside the data. (ZIP) [file pone.0202823.s004.zip › minimal dataset/competent/20820.csv]

-3.78164 3.3578 1.00013 0 18193.2 0
-7.7434 2.80737 1.00013 0 18165.4 0
-6.9979 4.66313 1.00013 0 18077.2 0
-3.036 5.21357 1.00013 0 18216 0
-5.76157 3.07578 1.00013 0 18223.8 0
-4.52786 1.5017 1.00013 0 18170.4 0
-6.50792 1.22025 1.00013 0 18125.7 0
-5.01596 4.93151 1.00003 0 17346.1 0
2.18495e+07 -1.77318e+08 0.880539 0 17252.3 0
-8.48983 0.951891 1.00003 0 17194 0
-3.90792 2.32921 0.0307285 3 215.978 0
-5.43889 0.811422 0.130646 3 207.58 0
-3.01663 4.12508 0.0805627 3 206.38 0
-3.5367 2.37002 0.0159786 3 205.78 0
-3.22218 6.20964 0.0102286 3 203.381 0
-7.58378 0.485276 0.0185619 3 201.581 0
-7.42922 0.554789 0.125063 3 199.182 0
-10.6865 2.47157 0.0763959 3 197.982 0
-7.18562 5.82183 0.172643 3 197.382 0
-3.11133 2.47468 0.108396 3 195.583 0
-5.24855 0.592415 0.158228 3 194.383 0
-4.10424 5.60572 0.125563 3 193.783 0
-2.36395 4.2941 0.136479 3 193.183 0
-7.24366 0.470503 0.0498121 3 191.984 0
-1.9851 2.88857 0.16581 3 190.784 0
-8.55552 2.04765 0.0933962 3 189.584 0
-4.71489 6.05105 0.156311 3 188.984 0
-4.11476 7.23065 0.210891 3 188.384 0
-6.35234 0.0418436 0.187726 3 187.785 0
-7.33112 5.63565 0.0274785 3 185.985 0
-9.37856 1.46776 0.0273119 3 185.385 0
-5.53671 -1.23383 0.3048 3 184.185 0
-2.42283 1.93492 0.251304 3 183.586 0
-8.71162 3.27417 0.0743959 3 182.986 0
-3.57699 2.18198 0.16656 3 182.386 0
-8.03733 4.01561 0.22314 3 181.786 0
-7.48426 0.103259 0.311717 3 181.186 0
-6.88072 -0.392302 0.0264785 3 180.586 0
-8.08264 -0.26603 0.260637 3 179.986 0
-4.30751 5.94619 0.237472 3 179.387 0
-10.7995 2.21767 0.201558 3 178.787 0
-3.51812 1.92334 0.0888128 3 178.187 0
-3.86031 8.50122 0.189725 3 177.587 0
-6.872 -0.043552 0.31105 3 176.987 0
-4.49729 0.245057 0.244971 3 176.387 0
-5.63606 0.464388 0.151228 3 175.787 0
-8.99139 2.92607 0.251138 3 175.188 0
-5.98663 -0.638128 0.304884 3 174.588 0
-6.60411 -0.610589 0.311633 3 173.988 0
-9.42077 1.65906 0.160811 3 173.388 0
-5.88207 0.107555 0.275136 3 172.788 0
-7.31666 -0.537288 0.346214 3 172.188 0
-5.01648 0.299389 0.213807 3 171.589 0
-8.76767 3.71994 0.371712 3 170.989 0
-8.94476 4.23351 0.17131 3 170.389 0
-4.58322 6.9324 0.325716 3 169.789 0
-7.21866 -1.23491 0.351047 3 169.189 0
-9.03582 2.25348 0.399627 3 168.589 0
-3.52553 0.601508 0.347547 3 167.989 0
-4.47451 -3.13898 0.363463 3 167.39 0
-12.1977 3.31584 0.374045 3 166.79 0
-8.92339 -0.532077 0.545033 3 166.19 0
-0.588969 2.7263 0.489287 3 165.59 0
-2.53603 2.63006 0.44179 3 164.99 0
-3.05461 1.99524 0.374295 3 164.39 0
-11.9796 2.43443 0.533284 3 163.79 0
-9.69372 0.162772 0.439791 3 163.191 0
-3.35328 8.67117 0.341048 3 162.591 0
-1.94581 5.99825 0.339298 3 161.991 0
-2.44496 3.75905 0.382795 3 161.391 0
-11.2582 1.90919 0.351547 3 160.791 0
-5.35891 -0.0429495 0.239055 3 160.191 0
-4.22596 -2.27259 0.532951 3 159.591 0
-1.71786 1.05745 0.373129 3 158.992 0
-5.35865 6.46213 0.568698 3 158.392 0
-3.81124 6.54319 0.532951 3 157.792 0
-2.72435 6.70386 0.521618 3 157.192 0
-3.47708 -4.09113 0.382461 3 156.592 0
-4.62589 -0.460941 0.472622 3 155.992 0
-9.16106 4.73289 0.371379 3 155.392 0
-9.47953 -1.25877 0.368546 3 154.793 0
-5.37867 -0.646314 0.302051 3 154.193 0
-10.0268 2.38668 0.58878 3 153.593 0
-3.96842 -1.17264 0.495203 3 152.993 0
-6.14972 5.83 0.434708 3 152.393 0
-8.39769 4.61396 0.40071 3 151.793 0
-2.69904 1.07357 0.602362 3 151.193 0
-1.43251 3.33515 0.5447 3 150.594 0
-4.84273 -1.49627 0.432958 3 149.994 0
-7.78593 5.86808 0.427208 3 149.394 0
-9.86873 1.20015 0.398044 3 148.794 0
-5.62399 7.58538 0.58303 3 148.194 0
-6.35121 -1.40707 0.523035 3 147.594 0
-10.5642 1.58252 0.377212 3 146.995 0
-3.94789 0.054902 0.331382 3 146.395 0
-8.0275 -1.04861 0.479204 3 145.795 0
-8.75468 5.5929 0.578947 3 145.195 0
-11.0052 3.07759 0.608112 3 144.595 0
-8.79266 -1.40586 0.332715 3 143.995 0
-6.9339 6.63323 0.675524 3 143.395 0
-1.58204 4.49341 0.622194 3 142.796 0
-3.53524 -3.13792 0.570364 3 142.196 0
-8.29238 -1.93381 0.390711 3 141.596 0
-8.22694 6.72005 0.529117 3 140.996 0
-11.9197 1.23195 0.594946 3 140.396 0
-3.374 7.65292 0.626277 3 139.796 0
-4.53601 8.07298 0.607195 3 139.196 0
-2.69845 -4.33725 0.428458 3 138.597 0
-0.131811 4.93645 0.445207 3 137.997 0
-11.4806 -0.857456 0.617611 3 137.397 0
-10.7021 -1.81203 0.59178 3 136.797 0
-6.81384 7.9709 0.665691 3 136.197 0
-10.2693 -0.702395 0.595696 3 135.597 0
-7.94429 7.67122 0.460789 3 134.997 0
-9.83987 3.69652 0.700272 3 134.398 0
-0.518377 4.01276 0.54445 3 133.798 0
-0.732231 1.28402 0.637776 3 133.198 0
-7.21455 -2.33374 0.742769 3 132.598 0
-1.24085 -0.0373623 0.778099 3 131.998 0
-11.6249 4.32891 0.783266 3 131.398 0
-2.84185 -0.399177 0.863177 3 130.798 0
-13.2692 3.46661 0.707771 3 130.199 0
-5.57678 8.84044 0.671024 3 129.599 0
-8.17909 -3.2703 0.598362 3 128.999 0
0.381272 3.34419 0.573614 3 128.399 0
1.09501 4.55576 0.830679 3 127.799 0
-1.01419 5.63141 0.647192 3 127.199 0
2.55089 4.38507 0.579614 3 126.599 0
-5.59194 -2.56862 0.863843 3 126 0
-3.05809 -1.93184 0.683773 3 125.4 0
-10.2558 5.14382 0.797765 3 124.8 0
-1.75617 -4.60026 0.54295 3 124.2 0
-11.5869 6.09406 0.836179 3 123.6 0
-10.8165 0.503254 0.72577 3 123 0
-9.6908 6.76949 0.922922 3 122.401 0
-7.94491 -5.43868 0.845595 3 121.801 0
-1.58194 2.19355 0.605779 3 121.201 0
-13.3017 1.83679 0.91334 3 120.601 0
-3.32654 -5.2603 0.681356 3 120.001 0
-12.5626 -2.02269 0.965836 3 119.401 0
-6.18111 -5.80892 0.880009 3 118.801 0
1.59219 -0.680314 0.718187 3 118.202 0
-9.4502 -6.1995 0.837512 3 117.602 0
0.426754 6.13632 0.877759 3 117.002 0
-2.2995 8.35103 0.652025 3 116.402 0
3.91023 5.47774 0.989251 3 115.802 0
-1.64486 -1.54164 0.779516 3 115.202 0
0.0267765 -1.1953 0.925339 3 114.602 0
-15.1152 2.42498 0.989251 3 114.003 0
0.438812 2.02655 0.749685 3 113.403 0
-6.76262 -4.01765 1 3 112.803 0
-0.240118 -3.06675 0.919089 3 112.203 0
-2.06736 -3.16293 0.897757 3 111.603 0
-0.976269 8.98378 0.805681 3 111.003 0
-4.8185 -4.48573 1 3 110.403 0
-14.4221 -1.37233 1 3 109.804 0
-7.98259 -7.1256 0.829846 3 109.204 0
0.175127 7.82772 0.81768 3 108.604 0
0.432691 0.469406 0.783682 3 108.004 0
-1.38071 7.12018 0.883258 3 107.404 0
2.21901 5.64414 0.705605 3 106.804 0
2.15457 0.942731 1 3 106.204 0
-9.41787 -2.49673 0.856344 3 105.605 0
-18.3757 0.422006 0.872009 3 105.005 0
-14.735 0.535561 0.929672 3 104.405 0
-7.55774 9.46207 1 3 103.805 0
-4.21946 9.46875 0.820846 3 103.205 0
-11.2204 7.91765 0.988084 3 102.605 0
1.9355 2.92954 1 3 102.005 0
1.50992 -2.35314 0.95317 3 101.406 0
-11.1167 -3.35932 1 3 100.806 0
-9.38806 8.65861 0.987584 3 100.206 0
1.62341 -4.30724 1 3 99.6061 0
-15.0475 4.41196 1 3 99.0062 0
-13.1989 5.17529 1 3 98.4064 0
-14.9222 6.40798 1 3 97.8065 0
3.8811 1.62357 0.861927 3 97.2067 0
3.85538 3.48592 1 3 96.6068 0
3.30489 -1.77953 0.930172 3 96.007 0
-2.47322 9.99661 1 3 95.4071 0
-16.8442 1.50214 0.962586 3 94.8072 0
-7.48217 11.4049 0.847678 3 94.2074 0
-4.00649 11.279 1 3 93.6075 0
-5.84444 10.4904 1 3 93.0077 0
3.67741 -0.0593756 0.828512 3 92.4078 0
-10.9467 9.84713 0.945587 3 91.808 0
-9.39805 -4.33308 0.973502 3 91.2081 0
-3.76334 13.2498 0.971419 3 90.6083 0
-7.18258 13.7086 1 3 90.0084 0
-16.8093 3.46698 1 3 89.4086 0
-12.8918 -0.0324707 1 3 88.8087 0
-0.258126 -4.9851 1 3 88.2089 0
-5.60728 12.4766 1 3 87.609 0
-16.4178 -0.416296 1 3 87.0091 0
0.902143 9.49458 1 3 86.4093 0
-16.7137 5.51863 1 3 85.8094 0
-4.442 -6.52396 1 3 85.2096 0
-13.0752 7.17135 1 3 84.6097 0
-6.24314 -7.69198 1 3 84.0099 0
-9.16758 10.647 1 3 83.41 0
5.43645 0.440963 1 3 82.8102 0
4.78744 9.62643 1 3 82.2103 0
1.92554 7.32401 1 3 81.6105 0
-18.5496 2.4812 1 3 81.0106 0
-8.86903 12.6351 1 3 80.4108 0
-14.5564 -3.36776 1 3 79.8109 0
-16.5224 7.60677 1 3 79.2111 0
-14.6649 8.39064 1 3 78.6112 0
-0.631994 10.7771 1 3 78.0113 0
1.24494 11.4662 1 3 77.4115 0
1.56829 -6.3056 1 3 76.8116 0
-18.1381 -1.43586 1 3 76.2118 0
-12.7887 9.15022 1 3 75.6119 0
3.38533 -7.71531 1 3 75.0121 0
2.8601 9.09236 1 3 74.4122 0
-12.5775 11.139 1 3 73.8124 0
3.47942 -5.71757 1 3 73.2125 0
-2.16646 12.0579 1 3 72.6127 0
4.02151 7.46455 1 3 72.0128 0
-10.7282 11.8979 1 3 71.413 0
5.61523 4.43566 1 3 70.8131 0
-20.2619 1.44807 1 3 70.2132 0
-1.89045 -6.14123 1 3 69.6134 0
-11.0647 -7.35891 1 3 69.0135 0
-0.289566 12.748 1 3 68.4137 0
-11.0882 -5.35904 1 3 67.8138 0
5.22156 -1.54748 1 3 67.214 0
-16.2911 -4.41321 1 3 66.6141 0
-16.314 -2.41345 1 3 66.0143 0
1.47389 -8.30334 1 3 65.4144 0
-4.594 -8.82336 1 3 64.8146 0
3.2033 11.0618 1 3 64.2147 0
-18.4759 4.57276 1 3 63.6147 0
-12.8339 -4.38319 1 3 63.0146 0
-3.47835 15.218 1 3 62.4144 0
5.55753 2.43642 1 3 61.8143 0
5.73289 6.43174 1 3 61.2142 0
-9.33514 -8.36184 1 3 60.614 0
1.58847 13.4361 1 3 60.0139 0
-0.208528 -7.22199 1 3 59.4138 0
7.22673 1.33597 1 3 58.8137 0
7.40308 5.33137 1 3 58.2135 0
-14.4258 10.3755 1 3 57.6134 0
0.550188 -10.0771 1 3 57.0133 0
-10.46 13.8797 1 3 56.4131 0
-5.32775 14.4568 1 3 55.813 0
-16.2651 9.59022 1 3 55.2129 0
-1.86585 14.0352 1 3 54.6128 0
6.32131 8.34307 1 3 54.0126 0
0.0113506 14.7253 1 3 53.4125 0
-14.1627 12.3581 1 3 52.8124 0
-12.3103 13.121 1 3 52.2122 0
8.31709 7.11004 1 3 51.6121 0
-12.0424 15.1027 1 3 51.012 0
-16.0124 11.5932 1 3 50.4119 0
-14.5537 -5.4037 1 3 49.8117 0
-2.81385 -7.91443 1 3 49.2116 0
7.34542 3.33234 1 3 48.6115 0
3.53487 -3.71885 1 3 48.0113 0
-8.76143 14.9356 1 3 47.4112 0
-7.53001 -9.22267 1 3 46.8111 0
5.52771 -3.55189 1 3 46.211 0
-20.2159 3.58696 1 3 45.6108 0
5.47213 -5.55052 1 3 45.0107 0
5.10697 11.6735 1 3 44.4106 0
-18.314 6.71831 1 3 43.8105 0
-12.8101 -6.38238 1 3 43.2103 0
-1.13236 -8.9958 1 3 42.6102 0
-5.88096 -10.3543 1 3 42.0101 0
6.63748 10.3863 1 3 41.4099 0
-16.274 -6.42349 1 3 40.8098 0
-6.90868 15.6898 1 3 40.2097 0
7.106 -0.66031 1 3 39.6096 0
-2.91588 -9.91151 1 3 39.0094 0
9.10549 4.28173 1 3 38.4093 0
-19.9885 -0.533164 1 3 37.8092 0
-11.1173 -9.35801 1 3 37.209 0
-18.0344 -3.43314 1 3 36.6089 0
-10.3437 16.1582 1 3 36.0088 0
3.54755 13.032 1 3 35.4087 0
-8.48805 16.9168 1 3 34.8085 0
6.98607 12.3583 1 3 34.2084 0
-18.0114 -5.43296 1 3 33.6083 0
-1.22749 -10.9932 1 3 33.0081 0
-11.9289 17.3777 1 3 32.408 0
-19.8166 -2.52566 1 3 31.8079 0
5.4516 13.6435 1 3 31.2079 0
-9.18504 -10.3562 1 3 30.608 0
-4.3205 -11.6049 1 3 30.008 0
0.454797 -12.0747 1 3 29.408 0
7.25717 -4.64857 1 3 28.808 0
8.17272 9.10447 1 3 28.208 0
-2.53519 -12.5063 1 3 27.608 0
7.31241 -2.64934 1 3 27.008 0
2.72572 -9.86293 1 3 26.408 0
-1.5916 16.0162 1 3 25.808 0
0.285596 16.7062 1 3 25.208 0
8.93196 -1.47599 1 3 24.608 0
-7.5323 -11.4823 1 3 24.0081 0
-13.8957 14.3402 1 3 23.4081 0
3.84769 15.0091 1 3 22.8081 0
1.88911 15.4135 1 3 22.2081 0
9.01501 2.23126 1 3 21.6081 0
-14.5298 -7.40358 1 3 21.0081 0
-20.0761 5.77231 1 3 20.4081 0
-5.0571 16.4457 1 3 19.8081 0
-18.1114 8.82135 1 3 19.2081 0
-17.8517 10.8076 1 3 18.6081 0
3.10022 17.0049 1 3 18.0081 0
-13.6277 16.3221 1 3 17.4082 0
-3.20438 17.199 1 3 16.8082 0
-10.9215 -11.3483 1 3 16.2082 0
8.5193 11.0742 1 3 15.6082 0
-10.1484 -13.1926 1 3 15.0082 0
20.9279 -13.1093 1 3 14.4082 0
25.5552 -34.2368 1 3 13.8082 0
58.6585 3.50677 1 3 13.2082 0
-61.0885 -24.1769 1 3 12.6082 0
-16.9791 78.4116 1 3 12.0082 0
-58.8871 -75.4768 1 3 11.4082 0
52.9681 -97.2745 1 3 10.8083 0
39.5091 -114.345 1 3 10.2083 0
116.541 -60.2888 1 3 9.60827 0
30.7549 134.016 1 3 9.00828 0
-124.974 72.6007 1 3 8.40829 0
135.502 -76.5092 1 3 7.8083 0
125.782 -102.707 1 3 7.20831 0
-136.891 94.7493 1 3 6.60832 0
172.172 25.2405 1 3 6.00833 0
-108.967 140.574 1 3 5.40834 0
-44.6308 -177.717 1 3 4.80835 0
-27.8049 -185.17 1 3 4.20835 0
-143.574 -125.141 1 3 3.60835 0
-186.232 -51.8364 1 3 3.00835 0
-103.929 165.835 1 3 2.40834 0
-157.746 118.977 1 3 1.80833 0
-129.801 150.75 1 3 1.20833 0
80.7096 182.71 1 3 0.608333 0
-12.768 -199.592 1 3 0.00833333 0
