# Supplementary material for: Study of tumor growth indicates the existence of an “immunological threshold” separating states of pro- and antitumoral peritumoral inflammation
Source: PLoS One. 2018 Nov 2;13(11):e0202823. doi: 10.1371/journal.pone.0202823 (PMC6214501; doi:10.1371/journal.pone.0202823)
Supplement: S1 Data — File containing the position and radius of particles at simulated times. A detailed description file is provided alongside the data. (ZIP) [file pone.0202823.s004.zip › minimal dataset/competent/7740.csv]

0 0 1.00003 1 3930.04 0
1.30378 -3.18485 1.00006 1 3965.95 0
5.00498 -1.66872 1.00003 1 3696.52 0
-8.18693 4.15762 1.00013 0 4797.97 0
-2.39754 -4.70084 1.00006 0 4180.83 0
-14.0077 -0.0984901 1.00003 1 3889.1 0
-1.05318 5.20782 1.00013 0 4758.25 0
-15.0518 5.0887 1.00006 0 4105.5 0
-8.99353 -1.78759 1.00003 1 3824.42 0
-2.90393 4.44972 1.00013 0 4822.1 0
-1.32207 3.22615 1.00013 0 4742.17 0
-12.1258 13.7739 1.00003 1 3743.13 0
-0.246719 11.1531 1.00006 0 4132.7 0
7.93117 7.01648 1.00006 0 4165.74 0
-7.91805 6.13934 1.00013 0 4792.66 0
-8.4557 2.17592 1.00003 1 3893.64 0
-5.29206 -0.271552 1.00006 0 4256.54 0
-4.48555 5.6737 1.00013 0 4698.94 0
-2.63506 6.43157 1.00013 0 4846.42 0
-12.157 0.659641 1.00003 1 3731.22 0
-3.67921 11.6186 1.00003 1 3879.54 0
-2.36632 8.41324 1.00006 0 4344.48 0
7.66222 5.03464 1.00003 1 3840.89 0
-2.8728 17.5639 1.00003 1 3747.8 0
-0.277911 -1.96113 1.00003 1 3825.23 0
-13.9765 13.0158 1.00003 1 3735.76 0
-7.64924 8.1208 1.00013 0 4697.63 0
3.96104 3.51864 1.00003 1 3806.69 0
2.64811 6.724 1.00006 0 4262.81 0
-0.546735 -3.9429 1.00006 0 4116.74 0
-4.21692 7.65537 1.00013 0 4624.26 0
3.18573 10.6874 1.00006 0 4117.05 0
-4.75436 3.69183 1.00013 0 4854.75 0
4.76752 9.46385 1.00003 1 3846 0
-9.7688 5.38116 1.00006 0 4245.11 0
-10.8129 10.5684 1.00003 1 3816.73 0
-1.82855 12.3768 1.00003 1 3806.55 0
-0.78442 7.18951 1.00006 0 4308.61 0
-9.2311 9.34467 1.00003 1 3942.73 0
2.11027 2.7605 1.00006 0 4322.57 0
-6.33623 4.91547 1.00013 0 4797.98 0
-12.4259 -1.32189 1.00003 1 3733.65 0
-9.4998 7.36292 1.00003 1 3898.06 0
-6.84276 14.066 1.00003 1 3880.49 0
-7.68056 -4.99305 1.00003 1 3839.3 0
-9.26234 -3.76933 1.00003 1 3832.68 0
-4.24833 -5.45846 1.00006 0 4219.55 0
8.469 10.9799 1.00003 1 3728.62 0
0.797337 5.96586 1.00013 0 4758.26 0
-3.14146 15.582 1.00003 1 3779.95 0
-6.60508 2.93374 1.00013 0 4750.5 0
7.12443 1.07114 1.00003 1 3697.7 0
1.60399 11.9111 1.00006 0 4232.83 0
-3.17264 2.46811 1.00013 0 4733.33 0
-3.4414 0.486595 1.00006 0 4254.13 0
-6.06739 6.89716 1.00013 0 4698.94 0
-5.79857 8.87884 1.00006 0 4266.11 0
2.14163 15.8747 1.00006 0 4131 0
8.20003 8.99822 1.00006 0 4122.25 0
-3.97928 -3.47686 1.00006 0 4127.71 0
5.03642 11.4455 1.00006 0 4048.22 0
-14.7831 7.07047 1.00006 0 4146.52 0
-3.94804 9.63681 1.00013 0 4624.27 0
1.57252 -1.2031 1.00006 0 4091.16 0
0.259881 2.00244 1.00006 0 4392.4 0
-12.3946 11.7921 1.00003 1 3862.28 0
-13.4701 3.86498 1.00003 1 3830.65 0
-3.41021 13.6004 1.00003 1 3922.2 0
2.91696 8.70571 1.00003 1 3878.84 0
-14.5141 9.05223 1.00003 1 3815.13 0
-2.09738 10.395 1.00006 0 4344.49 0
-8.6933 13.3081 1.00003 1 3747.57 0
-5.5297 10.8607 1.00006 0 4327.34 0
0.5285 3.98408 1.00006 0 4322.58 0
-11.8883 2.64146 1.00003 1 3760.56 0
-1.29078 16.3402 1.00003 1 3740.93 0
7.39337 3.05294 1.00003 1 3822.48 0
-5.0233 1.71027 1.00006 0 4309.45 0
-0.51557 9.17138 1.00006 0 4308.62 0
2.37925 4.7422 1.00006 0 4305.66 0
-10.8442 -2.54563 1.00003 1 3725.55 0
-7.4116 -3.01124 1.00003 1 3790.78 0
-5.82989 -4.2347 1.00003 1 3811.27 0
-16.6337 6.31248 1.00003 1 3848.53 0
-8.42456 15.2899 1.00003 1 3800.13 0
-7.38037 10.1027 1.00006 0 4266.12 0
-10.3064 1.41774 1.00006 0 4264.12 0
-15.3209 3.10692 1.00003 1 3736 0
1.06619 7.94773 1.00006 0 4262.82 0
-6.57378 16.0474 1.00003 1 3830.72 0
-8.72468 0.1941 1.00003 1 3849.57 0
-1.59087 1.2443 1.00006 0 4254.14 0
5.30527 13.4273 1.00003 1 3738.47 0
6.88707 12.2036 1.00003 1 3752.27 0
-13.2011 5.84681 1.00003 1 3759.81 0
3.72343 14.651 1.00006 0 4232.84 0
3.69201 1.5368 1.00006 0 4219.95 0
0.757746 -7.15919 1.00003 1 3689.89 0
3.42321 -0.444776 1.00003 1 3719.59 0
-3.71034 -1.49524 1.00006 0 4180.84 0
4.22985 5.50026 1.00003 1 3772.73 0
-18.274 7.69791 1.00003 1 3686.08 0
0.0220663 13.1348 1.00006 0 4132.71 0
1.87276 13.8929 1.00006 0 4131 0
-0.815797 -5.92472 1.00003 1 3713.25 0
3.4545 12.6692 1.00006 0 4122.26 0
5.57406 15.409 1.00006 0 4117.06 0
2.88571 -4.40851 1.00006 0 4116.74 0
-12.9323 7.82855 1.00006 0 4105.5 0
5.27392 0.313244 1.00006 0 4091.17 0
7.15602 14.1854 1.00006 0 4048.23 0
6.85569 -0.91049 1.00006 1 3965.96 0
-12.6635 9.81031 1.00003 1 3942.73 0
-1.85958 -0.737309 1.00003 1 3930.05 0
-8.15514 17.2716 1.00003 1 3922.21 0
-11.0818 8.58655 1.00003 1 3898.07 0
-10.0375 3.39955 1.00003 1 3893.64 0
-16.9026 4.3307 1.00003 1 3889.11 0
-1.55952 14.3585 1.00003 1 3880.5 0
-5.26082 12.8423 1.00003 1 3879.55 0
1.33508 9.92948 1.00003 1 3878.85 0
-10.5439 12.5501 1.00003 1 3862.29 0
-6.87403 0.952159 1.00003 1 3849.58 0
-15.8269 12.2578 1.00003 1 3848.54 0
6.61833 10.2219 1.00003 1 3846.01 0
6.08058 6.25846 1.00003 1 3840.9 0
-5.56097 -2.2531 1.00003 1 3839.31 0
-9.53106 -5.75117 1.00003 1 3832.69 0
-10.0061 16.5142 1.00003 1 3830.73 0
-15.5894 1.12507 1.00003 1 3830.66 0
3.15448 -2.42665 1.00003 1 3825.24 0
-11.1129 -4.52752 1.00003 1 3824.43 0
5.54256 2.29498 1.00003 1 3822.49 0
-8.96227 11.3263 1.00003 1 3816.74 0
-14.2452 11.0339 1.00003 1 3815.14 0
-2.12844 -2.71901 1.00003 1 3811.28 0
5.81159 4.27663 1.00003 1 3806.69 0
0.29106 15.1166 1.00003 1 3806.56 0
-16.096 10.2759 1.00003 1 3800.14 0
-7.14285 -1.02957 1.00003 1 3790.79 0
-4.99206 14.824 1.00003 1 3779.96 0
4.49862 7.48213 1.00003 1 3772.74 0
-11.6194 4.62298 1.00003 1 3760.57 0
-11.3505 6.60475 1.00003 1 3759.82 0
3.99231 16.6328 1.00003 1 3752.27 0
-4.72333 16.8058 1.00003 1 3747.81 0
-7.11147 12.0843 1.00003 1 3747.58 0
-10.275 14.5319 1.00003 1 3743.14 0
-1.02206 18.3221 1.00003 1 3740.93 0
0.559785 17.0984 1.00003 1 3738.48 0
-17.1715 2.34844 1.00003 1 3736.01 0
-11.8567 15.7557 1.00003 1 3735.77 0
-12.695 -3.30364 1.00003 1 3733.66 0
-13.7388 1.88336 1.00003 1 3731.23 0
6.34935 8.24013 1.00003 1 3728.63 0
-10.5754 -0.563936 1.00003 1 3725.56 0
1.8414 0.778756 1.00003 1 3719.6 0
-6.09891 -6.21701 1.00003 1 3713.26 0
8.97503 1.82913 1.00003 1 3697.71 0
9.24404 3.81125 1.00003 1 3696.53 0
1.03502 -5.1668 1.00003 1 3689.9 0
-16.3649 8.29408 1.00003 1 3686.09 0
8.68354 6.15048 0.0209786 3 211.779 0
-5.07976 -6.35756 0.0270619 3 209.379 0
-8.2797 -6.16671 0.0443121 3 208.779 0
0.093066 18.1287 0.125313 3 205.18 0
-4.0506 17.8023 0.040812 3 203.981 0
-12.3287 14.8099 0.0169786 3 202.781 0
-2.04761 18.1872 0.0340619 3 197.982 0
-13.967 14.2408 0.224556 3 196.182 0
4.91048 17.3426 0.11898 3 194.383 0
-7.32718 -6.17009 0.146062 3 193.783 0
-10.8485 -5.82531 0.281552 3 193.183 0
-4.97477 -6.30509 0.0868961 3 192.583 0
7.67891 13.1053 0.144062 3 191.984 0
-16.7605 9.35711 0.080646 3 190.784 0
-13.2628 13.8853 0.11098 3 190.184 0
-12.1986 -4.2967 0.0893128 3 189.584 0
-17.4507 3.39654 0.0838127 3 187.785 0
9.00922 6.78822 0.0992296 3 187.185 0
-10.8934 17.5411 0.137646 3 186.585 0
8.60859 7.92616 0.0650624 3 185.985 0
-17.7107 6.70103 0.145479 3 185.385 0
-0.273785 -6.85339 0.0727292 3 184.785 0
8.04443 13.2748 0.152978 3 184.185 0
1.66821 16.8998 0.126563 3 183.586 0
-11.2736 16.9558 0.12073 3 182.986 0
2.3481 -5.73353 0.39596 3 182.386 0
-15.0123 0.238114 0.0156453 3 181.786 0
-0.446676 -7.06479 0.197975 3 181.186 0
-1.71355 -6.92457 0.342048 3 180.586 0
3.73502 -3.5143 0.160144 3 179.986 0
6.80973 15.3719 0.177643 3 179.387 0
-13.4999 -1.07576 0.0827294 3 178.787 0
0.879065 18.1847 0.129813 3 178.187 0
8.33562 14.5738 0.197641 3 177.587 0
1.99453 17.1136 0.240388 3 176.987 0
8.43361 5.93365 0.0572289 3 176.387 0
-2.23439 18.641 0.244221 3 175.787 0
-2.97026 -5.94544 0.308133 3 175.188 0
10.0615 2.69001 0.326049 3 174.588 0
-17.8589 5.46974 0.345881 3 173.988 0
9.08001 6.4279 0.263637 3 173.388 0
-17.0623 11.4367 0.362046 3 172.788 0
-13.145 14.4367 0.216473 3 172.188 0
3.46309 17.7069 0.193642 3 171.589 0
-2.05756 -5.89433 0.151395 3 170.989 0
8.90831 5.72466 0.386961 3 170.389 0
0.447742 18.4164 0.318633 3 169.789 0
-10.6928 -6.52742 0.354713 3 169.189 0
-1.22508 -6.99906 0.148145 3 168.589 0
-4.04402 -6.5356 0.0936462 3 167.989 0
4.20479 -3.87261 0.416042 3 167.39 0
2.12121 -6.62378 0.463289 3 166.79 0
4.50778 -3.09072 0.408126 3 166.19 0
-13.501 14.1466 0.228889 3 165.59 0
-4.73481 -6.86618 0.475038 3 164.99 0
-18.6357 2.16065 0.467539 3 164.39 0
-17.9943 1.12176 0.475038 3 163.79 0
7.83124 -2.11441 0.550783 3 163.191 0
-17.9421 6.17503 0.268136 3 162.591 0
-14.9253 -1.22599 0.401877 3 161.991 0
6.75144 -2.45423 0.54145 3 161.391 0
-16.045 -0.0341949 0.200891 3 160.791 0
-17.3875 9.38522 0.441624 3 160.191 0
8.03179 -0.062382 0.402793 3 159.591 0
2.70177 17.5377 0.565781 3 158.992 0
10.8376 3.34868 0.649275 3 158.392 0
-7.33168 -6.67403 0.269636 3 157.792 0
9.57287 8.70803 0.377795 3 157.192 0
-6.57479 17.5971 0.469038 3 156.592 0
-9.52999 17.9734 0.383211 3 155.992 0
-12.2917 -5.22815 0.350547 3 155.392 0
-12.884 14.9125 0.328299 3 154.793 0
0.264402 19.3858 0.664858 3 154.193 0
8.45765 -0.986856 0.604362 3 153.593 0
2.1676 -7.55545 0.462206 3 152.993 0
8.89958 -2.02024 0.519368 3 152.393 0
9.68532 5.23655 0.455289 3 151.793 0
5.50637 16.9549 0.503619 3 151.193 0
-18.1238 3.48238 0.464539 3 150.594 0
-8.19634 -6.81424 0.565948 3 149.994 0
-11.8761 17.3036 0.492453 3 149.394 0
5.81326 -2.96134 0.525201 3 148.794 0
9.52238 7.62084 0.668774 3 148.194 0
6.66605 16.5995 0.616361 3 147.594 0
-9.24849 -7.2949 0.551116 3 146.995 0
-2.35463 -6.44229 0.460956 3 146.395 0
-11.7217 -5.99707 0.568615 3 145.795 0
1.71804 18.2938 0.654108 3 145.195 0
-11.6691 18.349 0.553699 3 144.595 0
-13.2194 19.6817 0.610445 3 143.995 0
3.16596 -5.7627 0.382545 3 143.395 0
-13.0762 -4.77394 0.520035 3 142.796 0
-2.42002 -7.59254 0.623194 3 142.196 0
-15.4379 -0.313425 0.378045 3 141.596 0
-5.67385 18.0131 0.522785 3 140.996 0
-6.70412 19.8305 0.598946 3 140.396 0
-19.0997 1.28614 0.502036 3 139.796 0
4.37756 18.3464 0.746435 3 139.196 0
5.24009 -3.93948 0.608445 3 138.597 0
-3.36556 -6.80532 0.609112 3 137.997 0
-17.4433 -3.104 0.732353 3 137.397 0
-5.45394 -7.7264 0.622111 3 136.797 0
8.44058 12.5784 0.541283 3 136.197 0
-7.11171 18.5988 0.674607 3 135.597 0
8.77059 13.7945 0.604279 3 134.997 0
-13.915 15.2151 0.750268 3 134.398 0
-10.5088 18.2467 0.612611 3 133.798 0
-16.1574 -1.06747 0.603279 3 133.198 0
-4.52823 18.5671 0.693189 3 132.598 0
2.99402 18.7817 0.691689 3 131.998 0
-8.86314 18.6572 0.543116 3 131.398 0
7.94772 17.3977 0.760184 3 130.798 0
6.61222 -3.7941 0.615445 3 130.199 0
10.0661 6.35144 0.670024 3 129.599 0
9.12177 0.13802 0.688689 3 128.999 0
-17.5487 10.2656 0.452456 3 128.399 0
-14.0653 -2.12453 0.742935 3 127.799 0
-12.5017 -7.9449 0.799098 3 127.199 0
-22.7201 5.34894 0.753518 3 126.599 0
-15.4813 14.1316 0.829846 3 126 0
-8.05866 19.6855 0.762184 3 125.4 0
11.053 -0.132736 0.840262 3 124.8 0
10.1391 13.8602 0.763434 3 124.2 0
-15.7932 -2.61136 0.946254 3 123.6 0
10.9113 4.83173 0.820513 3 123 0
-18.9806 6.05778 0.759684 3 122.401 0
-3.1788 19.3963 0.858594 3 121.801 0
-18.5302 4.70006 0.660691 3 121.201 0
-5.22298 19.9918 0.892424 3 120.601 0
-1.0659 -7.90097 0.766517 3 120.001 0
-13.269 -6.301 1 3 119.401 0
9.88352 12.2501 0.846844 3 118.801 0
-18.577 14.807 0.77685 3 118.202 0
3.27327 -6.8602 0.705355 3 117.602 0
-9.90127 19.6679 0.906423 3 117.002 0
9.80557 -1.13467 0.747185 3 116.402 0
-3.98663 -8.20547 0.921422 3 115.802 0
-7.24543 21.1064 0.792182 3 115.202 0
-13.4138 16.7034 0.820263 3 114.602 0
-17.1617 0.0583122 0.873426 3 114.003 0
9.23814 15.1046 0.756518 3 113.403 0
-19.5826 3.29307 1 3 112.803 0
4.3683 -5.50464 0.838428 3 112.203 0
-17.7498 -1.5336 0.820013 3 111.603 0
10.19 9.96263 1 3 111.003 0
7.86258 15.8373 0.783099 3 110.403 0
1.74621 19.8319 0.875426 3 109.804 0
-14.3429 -7.98539 1 3 109.204 0
-18.8978 9.59796 1 3 108.604 0
10.0044 -3.04335 0.986584 3 108.004 0
-11.7929 19.7129 0.81793 3 107.404 0
12.2741 2.97316 0.821596 3 106.804 0
-8.97536 -8.77689 0.918256 3 106.204 0
10.9705 1.69782 0.993001 3 105.605 0
11.0117 8.2236 0.915006 3 105.005 0
9.6123 16.8347 0.967752 3 104.405 0
5.23827 -6.99047 0.875342 3 103.805 0
-7.07188 -7.96432 1 3 103.205 0
-14.4947 -4.17562 1 3 102.605 0
11.621 -1.88005 1 3 102.005 0
12.1872 10.0094 1 3 101.406 0
12.9124 1.25231 1 3 100.806 0
-13.0151 18.2695 0.795265 3 100.206 0
4.01456 -8.40455 0.994917 3 99.6061 0
8.15115 -3.57302 0.929922 3 99.0062 0
11.7222 6.45374 0.975252 3 98.4064 0
6.2038 -5.36227 1 3 97.8065 0
-15.1245 16.3625 0.90634 3 97.2067 0
11.7041 11.9489 1 3 96.6068 0
-11.0145 21.3554 1 3 96.007 0
-3.74647 21.1774 1 3 95.4071 0
-19.1922 -2.93272 1 3 94.8072 0
-21.3008 6.42113 1 3 94.2074 0
-20.2317 8.10855 1 3 93.6075 0
-2.35035 -9.21334 1 3 93.0077 0
-1.53332 20.2557 1 3 92.4078 0
-16.4564 -4.55339 1 3 91.808 0
3.43996 20.6474 1 3 91.2081 0
1.81196 21.7998 1 3 90.6083 0
12.9315 8.15413 1 3 90.0084 0
-9.01609 21.37 1 3 89.4086 0
0.237407 -9.09044 1 3 88.8087 0
14.0658 2.83643 0.95967 3 88.2089 0
-5.61629 -9.33959 1 3 87.609 0
12.7347 4.73386 1 3 87.0091 0
-18.4158 11.5375 1 3 86.4093 0
14.8408 4.64165 1 3 85.8094 0
-10.6834 -7.90143 1 3 85.2096 0
-2.09926 22.3056 1 3 84.6097 0
-16.8574 15.3804 1 3 84.0099 0
-14.8092 18.2428 1 3 83.41 0
-0.183693 21.7321 1 3 82.8102 0
-17.4322 13.4505 1 3 82.2103 0
-21.2324 4.42238 1 3 81.6105 0
-5.62372 21.8649 1 3 81.0106 0
-19.0123 -0.223144 1 3 80.4108 0
-7.66193 22.8496 1 3 79.8109 0
-20.438 14.9831 1 3 79.2111 0
-18.443 -4.78594 1 3 78.6112 0
-22.5377 7.99166 1 3 78.0113 0
-4.05011 23.1532 1 3 77.4115 0
7.10616 -7.14716 1 3 76.8116 0
-15.262 -6.15644 1 3 76.2118 0
14.9028 1.0558 1 3 75.6119 0
11.9953 -5.86119 1 3 75.0121 0
-2.40023 24.283 1 3 74.4122 0
-18.5795 16.5791 1 3 73.8124 0
13.8627 6.3847 1 3 73.2125 0
-5.92574 23.8412 1 3 72.6127 0
-9.38474 -10.6705 1 3 72.0128 0
-23.9617 6.58805 1 3 71.413 0
-0.484431 23.7085 1 3 70.8131 0
2.22624 -9.29236 1 3 70.2132 0
-18.3495 18.5656 1 3 69.6134 0
-3.93874 -10.4286 1 3 69.0135 0
1.5144 23.7777 1 3 68.4137 0
13.249 -0.719133 1 3 67.8138 0
6.3816 18.1908 1 3 67.214 0
8.23923 -5.49919 1 3 66.6141 0
-7.49359 -10.0242 1 3 66.0143 0
-21.3849 2.42924 1 3 65.4144 0
-10.0276 23.0943 1 3 64.8146 0
-2.57276 -11.888 1 3 64.2147 0
-4.43922 -12.604 1 3 63.6147 0
-16.7387 17.3767 1 3 63.0146 0
-2.73383 26.2549 1 3 62.4144 0
11.8119 -3.87067 1 3 61.8143 0
-16.5234 19.3725 1 3 61.2142 0
-20.8792 0.494345 1 3 60.614 0
14.9301 8.07475 1 3 60.0139 0
-11.201 -9.83317 1 3 59.4138 0
-20.5666 -1.48062 1 3 58.8137 0
-5.96305 -11.3093 1 3 58.2135 0
-21.4691 9.67956 1 3 57.6134 0
12.2401 13.8719 1 3 57.0133 0
-13.1889 -9.61826 1 3 56.4131 0
-19.2019 -6.81556 1 3 55.813 0
5.274 19.8561 1 3 55.2129 0
5.04635 21.8411 1 3 54.6128 0
-7.85063 -11.9908 1 3 54.0126 0
-10.9918 -11.8609 1 3 53.4125 0
-19.437 13.2523 1 3 52.8124 0
10.1795 -5.02564 1 3 52.2122 0
13.4396 -2.70937 1 3 51.6121 0
-18.2882 -8.5945 1 3 51.012 0
5.97171 -8.79092 1 3 50.4119 0
7.02945 20.8137 1 3 49.8117 0
9.09931 -7.30481 1 3 49.2116 0
-0.984364 -10.6732 1 3 48.6115 0
-13.013 21.2793 1 3 48.0113 0
0.994968 -10.9415 1 3 47.4112 0
14.1859 9.93058 1 3 46.8111 0
10.982 15.4257 1 3 46.211 0
1.79576 -12.7736 1 3 45.6108 0
-17.2482 -6.38933 1 3 45.0107 0
13.6305 -4.70041 1 3 44.4106 0
-16.3346 -8.16846 1 3 43.8105 0
-20.4094 11.3752 1 3 43.2103 0
8.13661 19.1481 1 3 42.6102 0
2.98246 -11.164 1 3 42.0101 0
-6.32152 -13.28 1 3 41.4099 0
-1.81467 -13.7386 1 3 40.8098 0
11.0717 -7.63471 1 3 40.2097 0
13.7012 11.8698 1 3 39.6096 0
-21.4358 13.2096 1 3 39.0094 0
-22.4076 11.4581 1 3 38.4093 0
7.96525 -8.95197 1 3 37.8092 0
-15.1804 -9.80159 1 3 37.209 0
10.098 18.7589 1 3 36.6089 0
-24.4777 11.488 1 3 36.0088 0
-23.0357 3.55839 1 3 35.4087 0
-14.7277 20.249 1 3 34.8085 0
4.84688 -10.4443 1 3 34.2084 0
-12.9752 -11.6062 1 3 33.6083 0
15.9105 6.33148 1 3 33.0081 0
-21.1947 -3.37786 1 3 32.408 0
6.80107 22.8004 1 3 31.8079 0
-9.47245 -13.1613 1 3 31.2079 0
9.93728 -9.28179 1 3 30.608 0
-0.226298 -12.5236 1 3 30.008 0
-23.4671 9.76225 1 3 29.408 0
16.1816 9.80197 1 3 28.808 0
-12.0771 23.0481 1 3 28.208 0
-4.38454 25.125 1 3 27.608 0
-22.9393 1.17076 1 3 27.008 0
16.03 2.73096 1 3 26.408 0
-21.0474 16.8879 1 3 25.808 0
-20.3965 -5.21158 1 3 25.208 0
14.2384 13.7965 1 3 24.608 0
11.5185 17.3517 1 3 24.0081 0
3.41381 22.9961 1 3 23.4081 0
17.0274 7.98989 1 3 22.8081 0
15.2389 -0.915452 1 3 22.2081 0
0.573557 -14.3567 1 3 21.6081 0
15.6996 11.9076 1 3 21.0081 0
12.9573 15.7396 1 3 20.4081 0
4.53884 -12.42 1 3 19.8081 0
-22.4338 -0.76385 1 3 19.2081 0
-8.67796 24.5723 1 3 18.6081 0
6.83909 -10.6035 1 3 18.0081 0
-24.8916 8.35868 1 3 17.4082 0
-22.4372 14.9396 1 3 16.8082 0
-3.6821 -14.4546 1 3 16.2082 0
13.8144 -6.6921 1 3 15.6082 0
-14.502 22.6147 1 3 15.0082 0
-23.0621 -2.66257 1 3 14.4082 0
16.8391 4.56003 1 3 13.8082 0
-23.4357 13.1945 1 3 13.2082 0
17.5814 11.2302 1 3 12.6082 0
-0.818574 25.6798 1 3 12.0082 0
-16.23 21.5657 1 3 11.4082 0
14.9553 15.6635 1 3 10.8083 0
-20.3403 18.7582 1 3 10.2083 0
-6.94085 25.5643 1 3 9.60827 0
15.4299 -2.9063 1 3 9.00828 0
-14.9665 -11.7899 1 3 8.40829 0
-11.0031 24.8403 1 3 7.8083 0
15.6202 -4.897 1 3 7.20831 0
-6.37254 -16.9448 1 3 6.60832 0
-18.0629 20.7684 1 3 6.00833 0
-62.2681 -7.05373 1 3 5.40834 0
-65.5898 65.4316 1 3 4.80835 0
92.5146 81.5685 1 3 4.20835 0
-116.4 82.9527 1 3 3.60835 0
-145.149 70.1117 1 3 3.00835 0
70.5378 -162.474 1 3 2.40834 0
-171.916 -72.8685 1 3 1.80833 0
27.2062 -192.453 1 3 1.20833 0
162.247 -114.546 1 3 0.608333 0
162.255 116.933 1 3 0.00833333 0
