# Supplementary material for: Study of tumor growth indicates the existence of an “immunological threshold” separating states of pro- and antitumoral peritumoral inflammation
Source: PLoS One. 2018 Nov 2;13(11):e0202823. doi: 10.1371/journal.pone.0202823 (PMC6214501; doi:10.1371/journal.pone.0202823)
Supplement: S1 Data — File containing the position and radius of particles at simulated times. A detailed description file is provided alongside the data. (ZIP) [file pone.0202823.s004.zip › minimal dataset/competent/22520.csv]

0 0 0.680987 0 19786.9 0
-4.42113 2.2195 0.752398 0 19759.2 0
-1.11328 1.511 0.752398 0 19670.9 0
-2.74511 4.21687 0.427506 0 19809.8 0
-2.70678 2.60606 1.00013 0 19817.6 0
-1.19314 3.50326 0.752398 0 19764.2 0
-4.01528 3.96198 0.752398 0 19719.5 0
-2.68331 0.786591 0.752298 0 18939.9 0
2.18495e+07 -1.77318e+08 0.884706 0 18846 0
-4.52433 0.241057 0.752298 0 18787.8 0
-0.328418 1.84659 0.0595623 3 210.779 0
-3.75769 0.490521 0.0448954 3 209.579 0
-3.17098 0.154322 0.0427287 3 207.78 0
-2.61779 3.78237 0.0248119 3 206.58 0
-3.1021 0.135078 0.0217286 3 205.98 0
-0.483742 3.16739 0.0291452 3 204.181 0
-0.26791 1.67031 0.038812 3 201.181 0
-0.10303 1.789 0.163561 3 199.982 0
0.655967 1.05162 0.0749792 3 199.382 0
0.31629 1.96953 0.0723125 3 197.582 0
-4.80139 4.00774 0.0331452 3 196.982 0
-4.81368 1.4537 0.10498 3 196.382 0
0.806764 0.229251 0.153561 3 195.783 0
-0.705764 0.74514 0.111147 3 195.183 0
-1.69978 -0.634995 0.100146 3 193.983 0
-4.28242 1.04965 0.0907295 3 193.383 0
-4.22108 3.1312 0.098313 3 192.183 0
-4.92145 4.12931 0.136396 3 191.584 0
-3.23114 4.1952 0.0580623 3 190.984 0
-0.951114 0.022175 0.252721 3 189.784 0
-0.655807 0.469415 0.123063 3 189.184 0
-0.357732 0.655499 0.0500621 3 188.584 0
-4.36478 3.21528 0.0626457 3 187.984 0
-4.8834 3.87767 0.117313 3 187.385 0
-3.45836 0.133694 0.208391 3 186.785 0
-6.66766 1.36966 0.0885628 3 186.185 0
-1.79268 5.72656 0.135729 3 185.585 0
-6.49103 1.55091 0.163727 3 184.985 0
-2.27408 -0.0375989 0.150395 3 184.385 0
-2.36722 4.67342 0.157561 3 183.786 0
-0.386327 1.99004 0.0948129 3 183.186 0
-4.19714 4.88978 0.191059 3 182.586 0
-6.34105 1.90761 0.22314 3 181.986 0
-3.54539 0.488316 0.156644 3 181.386 0
-4.55806 1.23688 0.227056 3 180.786 0
-7.31107 1.2083 0.238305 3 180.186 0
0.20294 1.79034 0.138729 3 179.587 0
0.697168 0.686028 0.290551 3 178.987 0
-2.60406 -0.959004 0.11698 3 178.387 0
0.869856 1.47497 0.328465 3 177.787 0
-5.43598 4.05835 0.197891 3 177.187 0
-6.96413 1.6139 0.294218 3 176.587 0
-2.23587 5.26241 0.35163 3 175.987 0
-3.25681 4.65392 0.245138 3 175.388 0
-4.97592 4.62021 0.356963 3 174.788 0
0.0398625 2.22601 0.295134 3 174.188 0
-1.64737 0.653781 0.252138 3 173.588 0
-1.55846 6.19782 0.388211 3 172.988 0
-5.22508 2.60675 0.125813 3 172.388 0
-2.17934 -1.0412 0.264303 3 171.788 0
-2.12859 5.82075 0.21614 3 171.189 0
0.11971 1.18668 0.469372 3 170.589 0
-1.16381 6.89863 0.415542 3 169.989 0
-2.02465 4.29277 0.292385 3 169.389 0
0.982836 -0.212812 0.320383 3 168.789 0
-3.66184 -0.52534 0.392044 3 168.189 0
1.11659 0.330411 0.16831 3 167.589 0
-2.95127 5.48314 0.248721 3 166.99 0
-2.79608 4.9404 0.293635 3 166.39 0
-2.3946 -1.61998 0.326382 3 165.79 0
-5.15629 3.27299 0.531617 3 165.19 0
1.52199 0.904055 0.533867 3 164.59 0
-1.84093 0.115411 0.306134 3 163.99 0
-5.9567 4.03561 0.31505 3 163.391 0
-2.06705 -0.422785 0.275219 3 162.791 0
-5.83447 1.36872 0.512035 3 162.191 0
-2.15135 6.77447 0.436458 3 161.591 0
-5.15474 1.0179 0.247138 3 160.991 0
1.24786 -0.944102 0.456956 3 160.391 0
-1.51958 -0.27956 0.191059 3 159.791 0
0.657478 -1.70447 0.505453 3 159.192 0
-3.65935 5.30419 0.481038 3 158.592 0
-0.886338 -0.756719 0.484204 3 157.992 0
0.0440529 -1.06994 0.376795 3 157.392 0
-6.25653 3.20222 0.570281 3 156.792 0
-4.11455 -2.44335 0.364796 3 156.192 0
2.36223 -1.32873 0.398627 3 155.592 0
-5.88547 -1.75983 0.528368 3 154.993 0
-1.55577 -1.5245 0.515868 3 154.393 0
-2.74468 7.44184 0.44279 3 153.793 0
-0.572593 2.53075 0.389711 3 153.193 0
-5.67207 0.453623 0.40671 3 152.593 0
1.62733 -1.78827 0.467122 3 151.993 0
-5.84906 4.90556 0.560199 3 151.393 0
2.93004 -0.55545 0.559615 3 150.794 0
-6.83479 4.17406 0.559615 3 150.194 0
1.12291 -2.46118 0.373045 3 149.594 0
-7.03996 -2.33515 0.530451 3 148.994 0
1.11872 -3.27538 0.440707 3 148.394 0
-5.72997 2.32732 0.450956 3 147.794 0
-6.84756 2.36116 0.457206 3 147.194 0
-0.550676 -1.74387 0.506786 3 146.595 0
-4.68519 5.49473 0.562615 3 145.995 0
1.5848 2.07971 0.604529 3 145.395 0
-4.58901 -1.3432 0.833179 3 144.795 0
-6.351 -3.34556 0.692022 3 144.195 0
-6.68364 0.707133 0.564115 3 143.595 0
0.152258 3.72198 0.609028 3 142.995 0
-5.76096 6.17045 0.701855 3 142.396 0
-2.61523 8.30591 0.418042 3 141.796 0
1.87627 -0.137431 0.557615 3 141.196 0
-2.80808 -0.413038 0.448873 3 140.596 0
-2.70039 6.10832 0.423375 3 139.996 0
-1.73961 7.74391 0.606445 3 139.396 0
0.671655 2.72813 0.511619 3 138.797 0
-3.22825 -1.42133 0.528867 3 138.197 0
2.96599 -2.00314 0.502036 3 137.597 0
-5.6002 -0.459039 0.508202 3 136.997 0
-7.69858 -3.7165 0.704021 3 136.397 0
-0.213709 6.23922 0.630277 3 135.797 0
-7.49256 3.19476 0.593946 3 135.197 0
-5.08193 -4.07047 0.694439 3 134.598 0
-1.085 5.09071 0.807181 3 133.998 0
0.732112 -4.33536 0.678523 3 133.398 0
-5.1545 -2.72181 0.656275 3 132.798 0
0.0907196 -2.76982 0.699938 3 132.198 0
-0.318271 7.46916 0.603612 3 131.598 0
-7.91857 1.92138 0.699938 3 130.998 0
2.73923 1.34992 0.759351 3 130.399 0
0.472207 5.05197 0.740269 3 129.799 0
-0.844681 8.55065 0.599362 3 129.199 0
3.02064 4.60049 0.794265 3 128.599 0
2.11709 -2.80149 0.654858 3 127.999 0
0.526023 8.5763 0.771017 3 127.399 0
-8.11612 4.51805 0.673274 3 126.799 0
4.12164 -1.42589 0.782099 3 126.2 0
-1.19584 -2.63067 0.589113 3 125.6 0
-4.17406 -3.2902 0.476288 3 125 0
1.55665 3.94146 0.809014 3 124.4 0
1.88113 5.67449 0.7666 3 123.8 0
3.82749 5.86228 0.697355 3 123.2 0
-2.43322 9.54296 0.802431 3 122.6 0
-3.64429 -4.42241 0.773433 3 122.001 0
-10.0213 1.55912 0.848011 3 121.401 0
2.77263 2.90095 0.786599 3 120.801 0
-8.40898 -2.34405 0.834845 3 120.201 0
0.971007 10.3323 0.712854 3 119.601 0
-3.80409 8.68243 0.813847 3 119.001 0
4.33654 2.0956 0.741435 3 118.401 0
1.00749 6.99249 0.803264 3 117.802 0
-0.774601 -3.83665 0.671107 3 117.202 0
2.80208 7.21834 1 3 116.602 0
-12.6117 10.2545 0.922672 3 116.002 0
2.1665 -4.21019 0.741519 3 115.402 0
4.14332 3.55844 0.732019 3 114.802 0
4.19625 0.355293 1 3 114.203 0
-6.58299 -6.56498 0.973752 3 113.603 0
-9.09277 3.15748 1 3 113.003 0
-6.36429 -4.8211 0.782599 3 112.403 0
-3.87695 6.71609 0.900757 3 111.803 0
-7.04319 5.47116 0.752101 3 111.203 0
-0.172818 -5.63271 0.893174 3 110.603 0
-10.4158 -2.54694 0.91234 3 110.004 0
1.92616 11.6626 0.926089 3 109.404 0
-2.7621 -2.88966 0.991667 3 108.804 0
5.9688 1.13664 0.937255 3 108.204 0
-7.08495 -0.804796 1 3 107.604 0
-11.9776 4.61945 0.783432 3 107.004 0
-9.24392 -3.85256 0.820846 3 106.404 0
-9.48173 -1.11828 0.793432 3 105.805 0
4.88887 6.96493 0.827846 3 105.205 0
-7.14096 7.10718 0.872759 3 104.605 0
-3.14133 -6.30965 0.750601 3 104.005 0
-8.65914 6.0599 0.961503 3 103.405 0
-5.4114 7.8385 1 3 102.805 0
4.17621 8.6723 1 3 102.205 0
-8.62159 0.41234 0.96042 3 101.606 0
5.77775 3.049 0.977918 3 101.006 0
-11.1147 3.05052 1 3 100.406 0
-10.1946 4.82633 1 3 99.806 0
-12.1123 -1.66415 1 3 99.2062 0
-10.0391 -6.08686 1 3 98.6063 0
7.19947 4.43191 1 3 98.0065 0
2.21407 9.12948 1 3 97.4066 0
-3.6043 10.7888 0.895924 3 96.8068 0
-10.9287 -0.0522731 1 3 96.2069 0
-10.4272 6.70029 0.882342 3 95.607 0
5.27213 4.96595 1 3 95.0072 0
5.77588 -0.674615 0.883008 3 94.4073 0
-5.18008 11.8479 1 3 93.8075 0
-5.25075 9.83806 1 3 93.2076 0
3.51041 -5.32844 1 3 92.6078 0
6.69818 6.36805 1 3 92.0079 0
-12.8592 -3.52612 1 3 91.4081 0
5.34517 -4.53252 1 3 90.8082 0
-12.2781 1.42383 1 3 90.2084 0
-12.3468 6.36757 1 3 89.6085 0
-13.1134 3.24052 1 3 89.0087 0
-6.97482 10.9657 1 3 88.4088 0
-7.05969 8.96864 1 3 87.809 0
1.67354 -6.11861 0.99625 3 87.2091 0
3.68387 -3.33599 1 3 86.6092 0
-0.734109 10.1464 1 3 86.0094 0
-4.82099 -5.72121 0.976585 3 85.4095 0
-3.52393 12.9686 1 3 84.8097 0
9.02456 3.61415 1 3 84.2098 0
-6.94189 12.9846 1 3 83.61 0
-13.4612 -0.187611 1 3 83.0101 0
8.62552 5.83407 1 3 82.4103 0
-1.95384 11.7305 1 3 81.8104 0
6.14995 8.29112 1 3 81.2106 0
-1.96441 -5.01368 1 3 80.6107 0
-4.96316 -7.69288 1 3 80.0109 0
-14.2028 -2.04495 1 3 79.411 0
-13.8828 5.08662 1 3 78.8111 0
5.51872 -2.54014 1 3 78.2113 0
-10.7398 8.56283 1 3 77.6114 0
5.49781 10.1816 1 3 77.0116 0
-14.2979 1.62913 1 3 76.4117 0
3.27707 -7.31477 1 3 75.8119 0
-8.81665 8.01444 1 3 75.212 0
3.54663 10.6208 1 3 74.6122 0
-12.7255 8.33081 1 3 74.0123 0
7.57968 2.23127 1 3 73.4125 0
8.08938 7.80494 1 3 72.8126 0
-14.2618 7.0503 1 3 72.2128 0
-8.17778 -5.355 1 3 71.6129 0
-15.0981 3.48628 1 3 71.0131 0
-8.39753 -7.34284 1 3 70.4132 0
10.4508 5.01678 1 3 69.8133 0
0.0281685 11.997 1 3 69.2135 0
5.11712 -6.51943 1 3 68.6136 0
7.17681 -3.72955 1 3 68.0138 0
-11.0389 -4.3548 1 3 67.4139 0
4.9147 12.0948 1 3 66.8141 0
-1.52003 -6.9698 1 3 66.2142 0
-15.228 -3.76184 1 3 65.6144 0
-5.22834 14.0159 1 3 65.0145 0
-8.76784 10.0062 1 3 64.4147 0
7.68664 0.234378 1 3 63.8147 0
-15.453 -0.0035239 1 3 63.2146 0
3.19367 13.1134 1 3 62.6145 0
7.35032 -1.73711 1 3 62.0143 0
-6.77156 -8.54278 1 3 61.4142 0
-1.16438 -8.94019 1 3 60.8141 0
-1.43697 13.6622 1 3 60.214 0
1.96898 -8.82769 1 3 59.6138 0
-8.5757 -9.40441 1 3 59.0137 0
-165.235 -111.401 1 3 58.4136 0
1.24601 13.5835 1 3 57.8134 0
-4.71311 15.9479 1 3 57.2133 0
-3.04591 -8.26205 1 3 56.6132 0
-4.65854 -9.69522 1 3 56.0131 0
0.36802 -7.62897 1 3 55.4129 0
4.89969 -8.50755 1 3 54.8128 0
9.05209 -3.03442 1 3 54.2127 0
-12.0664 -6.08262 1 3 53.6125 0
7.53916 9.72993 1 3 53.0124 0
-10.6928 10.5625 1 3 52.4123 0
-3.00895 14.9012 1 3 51.8122 0
-0.0522453 15.1053 1 3 51.212 0
-2.72782 -10.2366 1 3 50.6119 0
6.95333 -5.72139 1 3 50.0118 0
-8.68319 12.0047 1 3 49.4116 0
0.446867 -10.1251 1 3 48.8115 0
9.3628 1.32548 1 3 48.2114 0
8.8269 -5.02164 1 3 47.6113 0
-1.09765 -11.3951 1 3 47.0111 0
10.0168 7.27088 1 3 46.411 0
-2.93982 -12.2253 1 3 45.8109 0
4.57755 14.5569 1 3 45.2108 0
6.88612 11.6212 1 3 44.6106 0
6.73345 -7.70927 1 3 44.0105 0
-14.5546 9.14072 1 3 43.4104 0
9.2263 -1.04202 1 3 42.8102 0
-8.58906 14.1195 1 3 42.2101 0
8.85314 11.2376 1 3 41.61 0
-16.2838 1.86464 1 3 41.0099 0
2.62888 15.0314 1 3 40.4097 0
-10.2559 -8.07932 1 3 39.8096 0
3.5811 -10.0112 1 3 39.2095 0
-10.3422 13.1193 1 3 38.6093 0
-8.30975 -11.3915 1 3 38.0092 0
2.06063 -11.3105 1 3 37.4091 0
-6.48646 -10.5216 1 3 36.809 0
1.32912 16.5513 1 3 36.2088 0
0.514329 -12.579 1 3 35.6087 0
-16.1943 -1.86088 1 3 35.0086 0
-9.38848 55.2294 1 3 34.4084 0
-12.0632 12.101 1 3 33.8083 0
10.8076 2.7084 1 3 33.2082 0
6.29867 13.5381 1 3 32.6081 0
-4.86919 -11.6982 1 3 32.0079 0
10.906 0.0435562 1 3 31.4079 0
-13.8845 -5.24334 1 3 30.8079 0
12.3465 1.43098 1 3 30.208 0
-16.5553 5.75301 1 3 29.608 0
10.8676 -2.18472 1 3 29.008 0
10.926 9.0523 1 3 28.408 0
-12.2676 -8.07296 1 3 27.808 0
-14.3193 11.142 1 3 27.208 0
4.71045 16.5519 1 3 26.608 0
-10.7531 -10.0229 1 3 26.008 0
-10.9281 15.0306 1 3 25.408 0
24.8487 25.7426 1 3 24.808 0
-3.88615 42.2359 1 3 24.208 0
52.6257 20.5727 1 3 23.6081 0
65.6423 -8.64353 1 3 23.0081 0
-69.5883 -4.86819 1 3 22.4081 0
0.378638 78.1455 1 3 21.8081 0
-84.8966 -11.4623 1 3 21.2081 0
-99.7842 -29.3131 1 3 20.6081 0
-56.0401 81.8982 1 3 20.0081 0
37.1215 -102.837 1 3 19.4081 0
27.7386 -111.906 1 3 18.8081 0
37.8254 113.135 1 3 18.2081 0
37.4321 -120.983 1 3 17.6082 0
-94.4669 88.5155 1 3 17.0082 0
-108.377 -81.6271 1 3 16.4082 0
119.334 75.4602 1 3 15.8082 0
81.3197 120.537 1 3 15.2082 0
117.964 92.8494 1 3 14.6082 0
141.232 -63.6451 1 3 14.0082 0
-48.3236 -150.862 1 3 13.4082 0
-36.4682 157.204 1 3 12.8082 0
26.9785 163.006 1 3 12.2082 0
127.392 -111.755 1 3 11.6082 0
111.201 131.424 1 3 11.0083 0
-5.90042 -175.329 1 3 10.4083 0
-150.014 95.0931 1 3 9.80827 0
-144.279 108.158 1 3 9.20828 0
-26.7922 180.949 1 3 8.60829 0
166.108 82.6711 1 3 8.0083 0
-20.0404 186.338 1 3 7.40831 0
-72.3865 174.976 1 3 6.80832 0
-91.137 -168.229 1 3 6.20832 0
110.33 158.24 1 3 5.60833 0
-88.2135 173.087 1 3 5.00834 0
195.664 3.33471 1 3 4.40835 0
195.883 -18.9209 1 3 3.80836 0
-177.213 87.549 1 3 3.20835 0
136.045 -144.557 1 3 2.60834 0
128.639 -151.986 1 3 2.00833 0
58.1697 -190.902 1 3 1.40833 0
194.63 45.4197 1 3 0.808333 0
26.7575 -198.193 1 3 0.208333 0
