# Supplementary material for: Study of tumor growth indicates the existence of an “immunological threshold” separating states of pro- and antitumoral peritumoral inflammation
Source: PLoS One. 2018 Nov 2;13(11):e0202823. doi: 10.1371/journal.pone.0202823 (PMC6214501; doi:10.1371/journal.pone.0202823)
Supplement: S1 Data — File containing the position and radius of particles at simulated times. A detailed description file is provided alongside the data. (ZIP) [file pone.0202823.s004.zip › minimal dataset/competent/14740.csv]

0 0 1.00003 0 11062.2 0
-8.2416 4.00524 1.00013 0 11981.2 0
-0.2316 -1.98058 1.00006 0 11327.7 0
-1.12682 5.17599 1.00013 0 11939.1 0
-2.96428 4.38662 1.00013 0 12006.7 0
-1.36191 3.18982 1.00013 0 11922.1 0
-0.421294 11.1342 1.00006 0 11276.7 0
-8.00651 5.99115 1.00013 0 11975.5 0
-8.47705 2.01912 1.00003 0 11023.6 0
-5.27257 -0.374201 1.00006 0 11407.9 0
-4.56666 5.5834 1.00013 0 11876.3 0
-2.72917 6.37272 1.00013 0 12032.5 0
-3.8611 11.5413 1.00003 0 11008.7 0
-2.49388 8.35884 1.00006 0 11501 0
-7.77144 7.97702 1.00013 0 11874.9 0
2.54832 6.75482 1.00006 0 11414.5 0
-4.33149 7.56951 1.00013 0 11797.2 0
4.62086 9.53022 1.00006 0 11260.2 0
-4.8018 3.5975 1.00013 0 12041.3 0
-9.84417 5.20186 1.00006 0 11395.8 0
-9.37379 9.17387 1.00003 0 10942.2 0
-0.186191 13.1202 1.00003 0 10931.4 0
-0.891597 7.16188 1.00006 0 11463 0
0.475544 3.97914 1.00006 0 11477.8 0
-6.40404 4.79444 1.00013 0 11981.2 0
-9.60894 7.18781 1.00003 0 11028.3 0
-7.30089 11.9492 1.00003 0 11009.7 0
-7.11018 -1.1635 1.00003 0 10966.1 0
0.710735 5.96538 1.00013 0 11939.1 0
-6.6395 2.80849 1.00013 0 11930.9 0
1.41616 11.9234 1.00006 0 11382.8 0
-3.19959 2.40056 1.00013 0 11912.7 0
-3.43519 0.414573 1.00006 0 11405.3 0
-6.16888 6.78025 1.00013 0 11876.3 0
-5.93389 8.76609 1.00006 0 11418 0
4.85608 11.5164 1.00006 0 11187.3 0
-4.0962 9.55527 1.00013 0 11797.2 0
0.241019 1.99177 1.00006 0 11551.7 0
-2.0237 12.331 1.00003 0 11053.9 0
2.78347 8.74082 1.00003 0 11008 0
-2.25861 10.3448 1.00006 0 11501 0
-7.0598 13.9417 1.00003 0 10869 0
-5.69853 10.7522 1.00006 0 11482.8 0
2.31288 4.76892 1.00006 0 11477.8 0
-11.9175 2.42644 1.00003 0 10882.7 0
-5.03735 1.6117 1.00006 0 11463.9 0
-0.656438 9.14802 1.00006 0 11463 0
3.91551 3.57246 1.00006 0 11459.9 0
-7.53611 9.96312 1.00006 0 11418 0
0.945906 7.95155 1.00006 0 11414.5 0
-10.3149 1.22996 1.00003 0 10977 0
-1.59719 1.20374 1.00006 0 11405.3 0
3.01858 10.7269 1.00006 0 11382.8 0
3.69067 1.58515 1.00006 0 11369.1 0
4.15038 5.55849 1.00003 0 10895.6 0
3.25363 12.7131 1.00006 0 11274.9 0
-13.0491 7.59476 1.00003 0 11075.6 0
-3.6714 -1.57196 1.00003 0 11062.2 0
-11.2111 8.3844 1.00003 0 11028.3 0
-10.0793 3.21606 1.00003 0 11023.6 0
1.18104 9.93752 1.00003 0 11008 0
-6.87488 0.822526 1.00003 0 10977 0
5.95309 4.69296 1.00003 0 10967.8 0
2.07805 2.78299 1.00003 0 10948.3 0
-1.83371 -0.783344 1.00003 0 10936.4 0
-8.71257 0.0334055 1.00003 0 10914.7 0
-3.7288 13.3671 0.831126 0 10903.3 0
4.38608 7.5443 1.00003 0 10895.6 0
-11.6814 4.41231 1.00003 0 10882.7 0
-11.4464 6.39844 1.00003 0 10881.9 0
-5.4631 12.7381 1.00003 0 10869 0
1.85306 0.795692 1.00003 0 10839.4 0
-13.2837 5.60894 1.00003 0 10803.9 0
-6.09227 13.5642 0.0377286 3 214.578 0
0.762315 12.7214 0.0284785 3 207.98 0
-1.17395 12.8871 0.0128119 3 206.78 0
0.971142 0.296911 0.0149786 3 206.18 0
-8.12523 10.9737 0.0934796 3 203.181 0
-8.78592 10.301 0.149145 3 202.581 0
-7.40362 12.972 0.0281452 3 201.981 0
4.81979 8.50041 0.0340619 3 201.381 0
0.984614 0.263699 0.0186452 3 200.781 0
5.43216 10.4445 0.17081 3 200.182 0
-8.52305 -1.3696 0.0884795 3 199.582 0
-10.0652 9.9568 0.044062 3 197.782 0
-9.25762 10.3851 0.10423 3 197.182 0
4.30807 12.4549 0.078146 3 194.783 0
-1.27995 -1.7123 0.081646 3 193.583 0
-6.58252 15.1914 0.328049 3 191.784 0
-14.0817 6.70978 0.294968 3 191.184 0
5.43828 6.91933 0.190142 3 190.584 0
4.76667 2.74316 0.187892 3 189.984 0
-2.47265 -1.82996 0.218723 3 189.384 0
5.12074 8.46497 0.162477 3 187.585 0
5.39587 5.85931 0.26672 3 186.985 0
-11.4973 1.31845 0.168227 3 186.385 0
-8.43798 12.1883 0.160478 3 185.785 0
5.57118 8.63577 0.290635 3 185.185 0
-8.08577 -0.790445 0.0341452 3 184.585 0
-4.91671 -1.56685 0.193892 3 183.985 0
5.12787 6.44831 0.26347 3 183.386 0
5.59185 7.32371 0.210641 3 182.786 0
-8.33139 -1.13246 0.191475 3 182.186 0
-12.6743 3.70015 0.185892 3 181.586 0
-8.64276 -1.08111 0.10798 3 180.986 0
-7.8631 11.0091 0.0195619 3 180.386 0
1.74661 -0.280813 0.0815627 3 179.786 0
-11.8463 1.26222 0.149812 3 178.587 0
-9.76105 0.298166 0.078646 3 177.987 0
3.11038 0.415169 0.303634 3 177.387 0
7.26611 4.2241 0.395127 3 176.787 0
4.45042 2.51288 0.172643 3 176.187 0
-9.94511 0.0476255 0.232806 3 175.588 0
-12.3782 3.48749 0.10523 3 174.988 0
-12.8941 3.27726 0.25972 3 174.388 0
-4.67478 13.5501 0.12323 3 173.788 0
-12.5764 1.21911 0.375045 3 173.188 0
0.76808 -1.08124 0.327965 3 172.588 0
-11.4382 1.00601 0.140562 3 171.988 0
1.45185 -1.27476 0.381628 3 170.789 0
-8.60065 10.7633 0.314133 3 170.189 0
-9.93341 -0.533728 0.345047 3 169.589 0
-5.85037 -1.56048 0.267136 3 168.989 0
-8.25135 -1.52128 0.187892 3 168.389 0
-10.6623 9.63671 0.292218 3 167.789 0
-4.66064 13.9427 0.257221 3 167.19 0
-2.58202 13.536 0.297884 3 166.59 0
-13.958 9.62891 0.387378 3 165.99 0
-1.44987 13.5334 0.253554 3 165.39 0
4.9136 2.22459 0.35063 3 164.79 0
-13.4732 8.97233 0.425708 3 164.19 0
-8.51921 12.8769 0.531784 3 163.59 0
-1.95883 -2.15087 0.366713 3 162.991 0
-9.48339 -0.914722 0.22064 3 162.391 0
5.40704 3.29124 0.48862 3 161.791 0
-2.02316 14.1427 0.508286 3 161.191 0
1.31262 -0.500602 0.40396 3 160.591 0
-13.0507 9.83345 0.531784 3 159.991 0
-2.61116 -2.34669 0.301134 3 159.391 0
-1.81282 -4.49985 0.456706 3 158.792 0
-12.592 8.96297 0.427292 3 158.192 0
-3.01574 14.5484 0.519035 3 157.592 0
-14.4382 7.35188 0.381045 3 156.992 0
2.51808 13.86 0.360046 3 156.392 0
6.21096 6.41969 0.691856 3 155.792 0
-5.98277 14.798 0.363463 3 155.193 0
-7.53652 15.5669 0.685106 3 154.593 0
-4.1569 14.5981 0.461206 3 153.993 0
-4.89476 -2.28837 0.418792 3 153.393 0
0.493137 14.2902 0.350297 3 152.793 0
5.95894 10.6717 0.375629 3 152.193 0
-9.06889 -1.44239 0.45079 3 151.593 0
-7.40064 -2.43156 0.299467 3 150.994 0
3.15639 -0.862562 0.508952 3 150.394 0
-15.7062 4.79766 0.581447 3 149.794 0
-3.62342 15.5726 0.629527 3 149.194 0
-3.08681 -2.7662 0.325966 3 148.594 0
-14.1414 8.46503 0.382295 3 147.994 0
-15.2519 6.97502 0.486621 3 147.394 0
-4.94131 15.0288 0.409376 3 146.795 0
-11.4426 -1.34878 0.506202 3 146.195 0
5.11188 1.47598 0.423458 3 145.595 0
-14.5469 4.66044 0.571031 3 144.995 0
-10.1696 10.6186 0.624361 3 144.395 0
-9.53971 -2.73889 0.481621 3 143.795 0
-11.4131 10.1523 0.565032 3 143.195 0
1.76028 14.9523 0.58353 3 142.596 0
6.71631 3.34617 0.549116 3 141.996 0
-11.9579 0.429117 0.625777 3 141.396 0
7.09155 2.5212 0.360046 3 140.796 0
2.18886 -0.648269 0.482121 3 140.196 0
6.04256 2.3034 0.693939 3 139.596 0
-7.60017 -3.3318 0.521451 3 138.996 0
2.40552 -1.79518 0.686689 3 138.397 0
-5.36346 14.2282 0.472538 3 137.797 0
1.2737 -2.23453 0.526868 3 137.197 0
-13.462 3.99316 0.589613 3 136.597 0
0.751474 -3.15423 0.530867 3 135.997 0
2.77016 15.5413 0.575364 3 135.397 0
-8.40718 -2.40019 0.694772 3 134.797 0
-14.981 5.84408 0.671774 3 134.198 0
7.49609 5.39732 0.674524 3 133.598 0
1.45026 13.6815 0.717687 3 132.998 0
-13.8204 10.5076 0.49412 3 132.398 0
-2.1891 -3.27386 0.704771 3 131.798 0
-4.40493 16.7529 0.765517 3 131.198 0
6.47077 7.9377 0.818263 3 130.599 0
7.54923 6.84968 0.683773 3 129.999 0
-14.2544 11.7103 0.772683 3 129.399 0
6.77711 13.8211 0.701772 3 128.799 0
-5.73602 15.9393 0.781016 3 128.199 0
-9.22753 11.6902 0.769267 3 127.599 0
-2.05473 15.6283 0.918923 3 126.999 0
8.90309 6.01737 0.853844 3 126.4 0
-10.9115 -0.316449 0.657192 3 125.8 0
-15.1491 8.13605 0.672024 3 125.2 0
5.15902 13.3715 0.848011 3 124.6 0
-14.6082 3.35074 0.721104 3 124 0
6.354 9.62422 0.736936 3 123.4 0
-5.91473 17.63 0.904257 3 122.8 0
-4.20887 -3.52316 0.994334 3 122.201 0
8.25159 0.620688 1 3 121.601 0
-0.500415 14.8818 0.790015 3 121.001 0
-10.7211 11.8602 0.700105 3 120.401 0
-13.6508 2.34253 0.666857 3 119.801 0
7.30427 10.9449 0.834095 3 119.201 0
-2.86183 -4.38323 0.59078 3 118.601 0
-7.47646 -4.62571 0.761851 3 118.002 0
-10.2458 -1.73124 0.747352 3 117.402 0
-8.85381 -3.86154 0.810764 3 116.802 0
-11.6698 -2.80703 0.970002 3 116.202 0
-2.47051 17.5292 1 3 115.602 0
4.41824 -0.188828 0.917256 3 115.002 0
-0.872946 16.8194 0.738602 3 114.402 0
6.45918 12.3478 0.785349 3 113.803 0
-6.63199 19.0554 0.691356 3 113.203 0
8.16037 12.4848 0.893341 3 112.603 0
-6.15444 -2.89156 0.976918 3 112.003 0
3.82595 14.5175 0.893841 3 111.403 0
2.36672 -3.48166 1 3 110.803 0
-0.713223 -3.78071 0.857177 3 110.203 0
-8.88991 14.3545 0.86826 3 109.604 0
0.752144 16.1746 1 3 109.004 0
0.852392 -4.64855 0.91284 3 108.404 0
8.81671 7.64139 0.773016 3 107.804 0
8.05432 9.27093 1 3 107.204 0
6.25265 0.62498 1 3 106.604 0
5.93931 -1.33044 0.985168 3 106.005 0
-7.70787 17.1903 0.938754 3 105.405 0
-9.36286 16.1638 1 3 104.805 0
-10.4941 -4.22822 0.870926 3 104.205 0
-13.8363 0.664878 1 3 103.605 0
-9.9075 13.0795 0.759267 3 103.005 0
-2.36838 -6.80902 0.943254 3 102.405 0
2.37159 17.2797 0.961419 3 101.806 0
4.07284 -2.07116 1 3 101.206 0
8.40019 14.3691 1 3 100.606 0
-11.3952 16.5816 1 3 100.006 0
9.2007 -1.13868 1 3 99.4061 0
7.6112 -2.2464 0.920589 3 98.8063 0
8.65145 4.1924 0.990001 3 98.2064 0
-1.19567 19.0702 1 3 97.6066 0
-12.5134 11.2639 1 3 97.0067 0
10.4659 7.00089 0.99375 3 96.4069 0
0.58868 18.167 1 3 95.807 0
-16.6208 6.19684 1 3 95.2071 0
-5.72409 -4.81909 1 3 94.6073 0
-11.9181 13.1436 0.964669 3 94.0074 0
-16.5993 3.48312 1 3 93.4076 0
-12.9313 -1.11805 1 3 92.8077 0
-9.24844 -5.62597 1 3 92.2079 0
-16.0312 11.6752 1 3 91.608 0
11.1801 10.5739 1 3 91.0082 0
9.2076 10.9033 1 3 90.4083 0
-10.7224 14.6992 1 3 89.8085 0
12.1329 5.99443 0.936255 3 89.2086 0
-15.4468 1.84882 1 3 88.6088 0
9.31137 2.31607 1 3 88.0089 0
-8.33017 19.0329 1 3 87.409 0
2.60215 -5.46663 1 3 86.8092 0
5.95815 -3.31356 1 3 86.2093 0
2.27989 19.2374 1 3 85.6095 0
-13.6122 -3.11673 1 3 85.0096 0
-3.88712 -5.59915 1 3 84.4098 0
-15.3388 9.79875 1 3 83.8099 0
-5.50215 -6.80672 1 3 83.2101 0
-17.3111 10.1262 1 3 82.6102 0
-13.8621 13.4381 1 3 82.0104 0
4.204 -4.27019 1 3 81.4105 0
10.0537 12.7153 1 3 80.8107 0
-18.1317 4.88961 1 3 80.2108 0
-0.800052 -5.63517 1 3 79.611 0
4.39639 -6.34933 1 3 79.0111 0
-7.25119 20.7162 1 3 78.4112 0
4.08945 18.3857 1 3 77.8114 0
4.12754 16.3869 1 3 77.2115 0
-4.21384 18.5056 1 3 76.6117 0
-12.6901 15.0589 1 3 76.0118 0
10.4161 14.6819 1 3 75.412 0
10.4706 4.99615 1 3 74.8121 0
12.2378 4.06085 1 3 74.2123 0
-7.48637 -6.56151 1 3 73.6124 0
10.0261 8.94195 1 3 73.0126 0
-15.8601 13.6674 1 3 72.4127 0
5.69504 15.1475 1 3 71.8129 0
-5.3304 20.1651 1 3 71.213 0
5.87149 17.3641 1 3 70.6132 0
-18.7681 2.99522 1 3 70.0133 0
11.9348 8.3491 1 3 69.4134 0
-14.6778 15.2798 1 3 68.8136 0
-5.76884 -8.78844 1 3 68.2137 0
-3.90249 -8.0002 1 3 67.6139 0
0.509812 20.1654 1 3 67.014 0
0.950728 -6.59282 1 3 66.4142 0
10.263 0.55717 1 3 65.8143 0
-12.3417 -4.66101 1 3 65.2145 0
-14.8786 -1.56907 1 3 64.6146 0
-17.9203 12.3292 1 3 64.0148 0
-16.1486 -0.0241097 1 3 63.4146 0
-2.20008 -9.04977 1 3 62.8145 0
-17.4189 1.51891 1 3 62.2144 0
-0.671162 -7.76178 1 3 61.6143 0
6.1953 -7.29792 1 3 61.0141 0
-9.64313 -7.58462 1 3 60.414 0
7.75315 -4.18414 1 3 59.8139 0
7.43981 16.1234 1 3 59.2137 0
-1.27464 21.068 1 3 58.6136 0
-16.8229 8.18666 1 3 58.0135 0
-18.5081 6.85388 1 3 57.4134 0
-17.9589 14.3286 1 3 56.8132 0
11.3112 2.28866 1 3 56.2131 0
-11.1445 -6.26263 1 3 55.613 0
-14.3163 -4.98877 1 3 55.0128 0
-19.1971 10.7919 1 3 54.4127 0
-13.3624 16.942 1 3 53.8126 0
-13.1162 -6.58837 1 3 53.2125 0
-15.5854 -3.44285 1 3 52.6123 0
-18.1239 -0.351928 1 3 52.0122 0
6.0995 -5.30485 1 3 51.4121 0
-7.87648 -8.5225 1 3 50.8119 0
9.48622 -3.11803 1 3 50.2118 0
2.18334 21.2592 1 3 49.6117 0
12.2624 0.529713 1 3 49.0116 0
-19.4763 1.12497 1 3 48.4114 0
9.56729 -5.11575 1 3 47.8113 0
-16.8528 -1.89601 1 3 47.2112 0
-18.8308 8.82579 1 3 46.611 0
-3.95999 -9.9993 1 3 46.0109 0
-3.03368 20.1204 1 3 45.4108 0
13.09 9.98079 1 3 44.8107 0
-20.3971 7.50757 1 3 44.2105 0
-17.5576 -3.76848 1 3 43.6104 0
-0.404141 -9.92706 1 3 43.0103 0
-16.2895 -5.31433 1 3 42.4102 0
7.73065 18.1015 1 3 41.81 0
-18.8279 -2.22398 1 3 41.2099 0
2.74069 -7.46744 1 3 40.6098 0
1.12623 -8.63882 1 3 40.0096 0
-5.78582 -10.8139 1 3 39.4095 0
-10.0997 18.1054 1 3 38.8094 0
9.41761 16.4148 1 3 38.2093 0
2.9 -9.55566 1 3 37.6091 0
-9.89255 -9.56896 1 3 37.009 0
5.83382 19.3634 1 3 36.4089 0
-11.5381 -8.22277 1 3 35.8087 0
-9.24915 20.8091 1 3 35.2086 0
3.98074 20.3827 1 3 34.6085 0
-12.0671 18.4646 1 3 34.0084 0
5.72508 21.3603 1 3 33.4082 0
0.398964 22.1618 1 3 32.8081 0
-2.38943 22.7281 1 3 32.208 0
13.6068 7.25172 1 3 31.6079 0
-20.1767 -0.748049 1 3 31.0079 0
-13.5114 -8.54866 1 3 30.408 0
-4.14941 21.7788 1 3 29.808 0
-0.715292 23.8223 1 3 29.208 0
-15.0895 -6.91392 1 3 28.608 0
12.03 12.409 1 3 28.008 0
-20.6583 3.64741 1 3 27.408 0
-20.0217 5.54339 1 3 26.808 0
-7.76353 -10.5178 1 3 26.208 0
4.51519 -8.37789 1 3 25.608 0
11.1991 -1.209 1 3 25.008 0
-11.1693 20.2519 1 3 24.408 0
2.07307 23.2556 1 3 23.8081 0
1.37379 -10.8429 1 3 23.2081 0
7.88571 -6.19809 1 3 22.6081 0
-2.0643 -11.0441 1 3 22.0081 0
11.5078 -3.18477 1 3 21.4081 0
-16.6085 15.8025 1 3 20.8081 0
-4.09279 23.7772 1 3 20.2081 0
-6.07198 22.3298 1 3 19.6081 0
7.69275 20.1011 1 3 19.0081 0
-15.3227 17.3342 1 3 18.4081 0
6.28916 -9.29859 1 3 17.8081 0
-8.16984 22.4928 1 3 17.2082 0
11.5656 -5.18387 1 3 16.6082 0
13.1985 -1.23765 1 3 16.0082 0
4.40401 -10.8734 1 3 15.4082 0
-19.8092 12.9861 1 3 14.8082 0
-3.82423 -11.9941 1 3 14.2082 0
-14.0276 18.8574 1 3 13.6082 0
-5.65069 -12.8091 1 3 13.0082 0
-9.48912 -11.5279 1 3 12.4082 0
13.9331 11.7943 1 3 11.8082 0
-21.0859 11.4469 1 3 11.2082 0
-6.01524 24.3289 1 3 10.6083 0
-7.62852 -12.5125 1 3 10.0083 0
13.8918 5.18485 1 3 9.40828 0
-20.7201 9.48104 1 3 8.80828 0
-19.9595 14.9794 1 3 8.20829 0
8.60271 -8.74633 1 3 7.6083 0
38.8699 8.00749 1 3 7.00831 0
37.2141 54.8695 1 3 6.40832 0
-88.3543 25.1908 1 3 5.80833 0
41.2457 108.227 1 3 5.20834 0
116.417 72.1905 1 3 4.60835 0
118.63 -99.1864 1 3 4.00836 0
-165.065 -17.3401 1 3 3.40835 0
-165.522 -63.7482 1 3 2.80834 0
182.308 -39.5891 1 3 2.20833 0
168.543 -93.988 1 3 1.60833 0
168.177 -103.125 1 3 1.00833 0
171.964 -101.276 1 3 0.408333 0
