# Supplementary material for: Study of tumor growth indicates the existence of an “immunological threshold” separating states of pro- and antitumoral peritumoral inflammation
Source: PLoS One. 2018 Nov 2;13(11):e0202823. doi: 10.1371/journal.pone.0202823 (PMC6214501; doi:10.1371/journal.pone.0202823)
Supplement: S1 Data — File containing the position and radius of particles at simulated times. A detailed description file is provided alongside the data. (ZIP) [file pone.0202823.s004.zip › minimal dataset/competent/21140.csv]

0 0 0.928719 0 18493.1 0
-6.90662 2.48318 1.00013 0 18465.4 0
-3.45269 2.83531 1.00013 0 18377.1 0
-5.86535 10.3373 0.675238 0 18516 0
-5.28039 3.64738 1.00013 0 18523.8 0
-3.66327 4.82419 1.00013 0 18470.4 0
-7.07541 4.52931 1.00013 0 18425.7 0
-5.07648 1.65781 1.00003 0 17646.1 0
2.18495e+07 -1.77318e+08 0.884706 0 17552.2 0
-7.97409 0.791604 1.00003 0 17494 0
-7.15449 3.48262 0.0288118 3 215.586 0
-3.9239 5.88002 0.0874794 3 214.386 0
-5.41009 9.59769 0.0860628 3 205.988 0
-3.43251 1.81903 0.0140619 3 204.189 0
-7.15758 1.45841 0.0536455 3 201.789 0
-0.367523 -2.72451 0.127647 3 200.59 0
-3.07906 3.88503 0.0815627 3 199.99 0
-2.86879 4.19254 0.0123953 3 196.391 0
-9.52908 2.68204 0.156811 3 195.791 0
-5.55768 9.04761 0.26722 3 193.991 0
-6.73025 0.686491 0.245638 3 193.391 0
-5.48433 9.73034 0.0403953 3 192.792 0
-6.06362 1.13776 0.115063 3 191.592 0
-5.24839 0.562681 0.107646 3 190.992 0
-12.9687 8.96652 0.257554 3 190.392 0
-6.29646 1.40153 0.233389 3 189.792 0
-6.90045 1.29651 0.181143 3 189.192 0
-4.33389 5.78873 0.173727 3 188.593 0
-2.34456 2.62003 0.12548 3 187.993 0
-7.50491 3.46225 0.143062 3 187.393 0
-8.13962 1.80209 0.0234785 3 186.793 0
-2.90308 3.99511 0.12473 3 186.193 0
3.62947 -3.70912 0.0847294 3 185.593 0
-9.22979 0.97678 0.268386 3 184.994 0
-2.40007 2.08234 0.290551 3 184.394 0
-0.77814 0.925025 0.246888 3 183.794 0
-7.71462 -0.472434 0.286468 3 183.194 0
1.08821 -0.387998 0.224806 3 182.594 0
-6.59821 1.09372 0.177643 3 181.994 0
-3.51392 6.03851 0.216973 3 181.394 0
-4.59219 5.36164 0.0689791 3 180.795 0
-5.66358 0.517537 0.280302 3 180.195 0
-2.43256 4.2082 0.375879 3 179.595 0
1.28345 0.349854 0.401043 3 178.995 0
-5.67147 9.49247 0.189225 3 178.395 0
-11.2095 8.97892 0.0882295 3 177.795 0
-1.90576 -0.688595 0.247638 3 177.195 0
-11.3989 -1.91855 0.189725 3 176.596 0
-3.82799 6.93828 0.0872294 3 175.996 0
-5.99898 5.06117 0.199391 3 175.396 0
-7.79161 9.26431 0.190975 3 174.796 0
-7.96144 1.96646 0.173727 3 174.196 0
-6.91856 0.335528 0.145895 3 173.596 0
-7.60459 -1.17721 0.265053 3 172.996 0
-5.387 5.05124 0.406126 3 172.397 0
-3.73573 7.3873 0.3063 3 171.797 0
-0.146736 -1.14777 0.229223 3 171.197 0
0.578414 2.74219 0.161144 3 170.597 0
-1.52172 1.28045 0.307717 3 169.997 0
-7.91147 10.7329 0.348714 3 169.397 0
-1.06449 3.09012 0.282885 3 168.798 0
-10.5743 1.47111 0.532451 3 168.198 0
-3.69324 1.4583 0.389628 3 167.598 0
-9.11698 -0.172303 0.490537 3 166.998 0
1.80505 -0.969629 0.49412 3 166.398 0
-3.27232 -2.77956 0.331798 3 165.798 0
-6.20029 0.711356 0.245471 3 165.198 0
-2.95264 5.96943 0.347214 3 164.599 0
-8.31643 2.48479 0.397794 3 163.999 0
-9.95278 0.566268 0.560115 3 163.399 0
-8.4138 -0.964434 0.566198 3 162.799 0
-8.38625 4.62629 0.308883 3 162.199 0
-2.40263 -2.90341 0.373712 3 161.599 0
-9.10646 2.9834 0.360796 3 160.999 0
-9.28687 5.58019 0.296301 3 160.4 0
-11.3006 -0.968559 0.464705 3 159.8 0
-6.17304 9.38499 0.320549 3 159.2 0
-25.1102 -3.55922 0.607945 3 158.6 0
-4.62267 12.2621 0.497953 3 158 0
-15.5324 5.20366 0.353047 3 157.4 0
-10.7121 -1.74937 0.512619 3 156.8 0
-4.0835 -101.707 0.492453 3 156.201 0
-8.99577 -3.18048 0.504703 3 155.601 0
-117.979 19.7247 0.530951 3 155.001 0
70.3941 -113.848 0.322966 3 154.401 0
4.28487 -141.887 0.463872 3 153.801 0
-145.911 -23.4426 0.428541 3 153.201 0
-139.842 66.9363 0.640609 3 152.601 0
-13.0458 162.014 0.387961 3 152.002 0
-150.249 -77.4666 0.549783 3 151.402 0
15.058 173.337 0.407126 3 150.802 0
-135.645 -117.626 0.425458 3 150.202 0
182.473 -17.3134 0.440457 3 149.602 0
180.701 52.585 0.373462 3 149.002 0
-188.297 -33.8299 0.404876 3 148.402 0
156.99 111.008 0.635776 3 147.803 0
195.889 -9.15769 0.296634 3 147.203 0
196.015 -15.843 0.44779 3 146.603 0
-140.349 -141.208 0.58253 3 146.003 0
-165.012 -112.514 0.71727 3 145.403 0
-1.92179 3.23702 0.578364 3 144.795 0
-4.63061 7.29451 0.582614 3 144.195 0
107.864 72.4871 0.552699 3 143.595 0
-4.05865 6.43403 0.442457 3 142.995 0
0.803325 -1.22394 0.536367 3 142.396 0
-1.43804 2.1741 0.587447 3 141.796 0
-3.99598 0.609616 0.497286 3 141.196 0
-9.20753 1.90997 0.662108 3 140.596 0
-4.91558 9.46066 0.345547 3 139.996 0
0.770741 1.23368 0.521118 3 139.396 0
-8.27221 3.48073 0.59053 3 138.797 0
-9.40324 4.25891 0.772017 3 138.197 0
-1.11842 -1.13206 0.653858 3 137.597 0
-6.43259 5.9895 0.58428 3 136.997 0
-1.14709 4.45437 0.86426 3 136.397 0
-0.106505 2.15278 0.740269 3 135.797 0
-1.64321 0.250589 0.725187 3 135.197 0
-8.34365 5.57695 0.643692 3 134.598 0
-7.1824 9.9906 0.686106 3 133.998 0
-5.15448 6.13391 0.68269 3 133.398 0
-10.1931 -0.66364 0.68344 3 132.798 0
-2.57339 -1.86426 0.662858 3 132.198 0
-5.97678 7.41889 0.7696 3 131.598 0
1.96887 1.08024 0.596613 3 130.998 0
-2.64065 1.18784 0.621361 3 130.399 0
-8.94231 6.62991 0.566198 3 129.799 0
-11.9418 3.82188 0.558532 3 129.199 0
-3.1786 6.79417 0.502536 3 128.599 0
-1.73319 6.0892 0.872593 3 127.999 0
-5.66291 12.167 0.5457 3 127.399 0
-0.0867338 -2.01552 0.634277 3 126.799 0
-7.55865 6.8753 0.838178 3 126.2 0
-8.27181 12.1397 0.833679 3 125.6 0
-5.06099 11.2557 0.545783 3 125 0
1.57848 -2.22357 0.676857 3 124.4 0
-2.19835 7.81169 0.90309 3 123.8 0
8.46453 6.66178 0.86201 3 123.2 0
-11.7474 1.76534 0.668107 3 122.6 0
0.57246 3.85826 0.953003 3 122.001 0
3.04827 -1.82086 0.81943 3 121.401 0
-1.35041 -2.557 0.727186 3 120.801 0
-6.79422 11.4672 0.784599 3 120.201 0
-1.20328 -4.12437 0.831929 3 119.601 0
-8.73742 9.77223 0.877259 3 119.001 0
-3.10218 -0.429087 0.864343 3 118.401 0
-9.39351 -1.90658 0.784016 3 117.802 0
-7.15478 8.48232 0.81643 3 117.202 0
1.43902 2.35472 0.781349 3 116.602 0
-10.6364 2.99215 0.987834 3 116.002 0
-4.04738 -1.83102 0.800098 3 115.402 0
0.07979 5.57938 0.799681 3 114.802 0
-10.9808 5.03284 0.985251 3 114.203 0
2.89278 -0.107717 0.892758 3 113.603 0
-8.76712 7.99382 0.807347 3 113.003 0
2.754 1.96823 0.586363 3 112.403 0
2.23662 3.63485 0.72252 3 111.803 0
-11.3215 0.337559 0.820596 3 111.203 0
-4.7722 -0.415384 0.781849 3 110.603 0
-12.9365 2.7628 0.881009 3 110.004 0
-14.4487 5.87794 0.921256 3 109.404 0
-6.49569 -0.670329 0.944254 3 108.804 0
-14.6485 1.98274 1 3 108.204 0
-3.87703 8.65602 0.966252 3 107.604 0
-4.18519 10.3262 0.730353 3 107.004 0
-10.2415 8.81913 0.881259 3 106.404 0
-5.73797 -2.46386 1 3 105.805 0
-2.65523 9.97603 0.830929 3 105.205 0
-5.94114 13.6619 0.974585 3 104.605 0
-7.71144 -2.41205 0.967002 3 104.005 0
-13.2223 4.52709 0.902507 3 103.405 0
4.15627 1.21582 0.936505 3 102.805 0
2.54871 -3.61149 1 3 102.205 0
1.45499 7.09141 0.802764 3 101.606 0
-9.98426 12.5773 0.928339 3 101.006 0
1.86207 5.32629 1 3 100.406 0
-13.0889 0.74495 0.987668 3 99.806 0
-0.332665 7.33284 1 3 99.2062 0
3.83325 3.08366 0.958336 3 98.6063 0
-1.90969 -5.82416 1 3 98.0065 0
197.842 -9.58894 0.923922 3 97.4066 0
-10.4723 6.94862 0.995917 3 96.8068 0
0.0338664 -5.46692 0.966919 3 96.2069 0
3.68029 4.90617 0.865676 3 95.607 0
-1.27977 11.2407 1 3 95.0072 0
-12.5132 6.29337 1 3 94.4073 0
-10.5603 -3.25684 1 3 93.8075 0
3.23542 6.78023 1 3 93.2076 0
-7.07065 -4.27318 1 3 92.6078 0
-0.963081 9.26633 1 3 92.0079 0
-3.04977 -4.11815 1 3 91.4081 0
0.51669 10.6599 0.886258 3 90.8082 0
2.40427 10.6779 1 3 90.2084 0
-3.93849 13.4754 0.864676 3 89.6085 0
0.98944 8.83328 1 3 89.0087 0
-12.7104 -1.36794 1 3 88.4088 0
0.549573 -3.55859 1 3 87.809 0
-15.0345 3.94486 1 3 87.2091 0
199.971 -18.5411 1 3 86.6092 0
-9.17548 -4.69976 1 3 86.0094 0
-5.0682 -4.34831 1 3 85.4095 0
-16.1336 0.642896 1 3 84.8097 0
4.69204 -1.01244 1 3 84.2098 0
-9.87312 14.5025 1 3 83.61 0
-11.9967 8.20216 0.977418 3 83.0101 0
-14.5611 -0.592806 1 3 82.4103 0
-3.90401 -5.97448 1 3 81.8104 0
6.22259 0.274638 1 3 81.2106 0
5.8265 2.23489 1 3 80.6107 0
4.45219 -2.99797 1 3 80.0109 0
-11.2442 -5.13629 0.998583 3 79.411 0
-6.44938 15.5703 1 3 78.8111 0
2.98797 8.76507 1 3 78.2113 0
-17.651 -0.659925 1 3 77.6114 0
-12.5576 -3.36207 1 3 77.0116 0
-16.5515 2.59853 1 3 76.4117 0
-3.21162 11.7576 1 3 75.8119 0
-14.2613 -2.47465 0.90509 3 75.212 0
-13.2398 -5.26556 1 3 74.6122 0
-12.3407 10.1527 1 3 74.0123 0
-10.4147 10.6931 1 3 73.4125 0
0.133991 12.6552 1 3 72.8126 0
-16.2851 6.45169 1 3 72.2128 0
-13.9152 7.72381 1 3 71.6129 0
-18.0691 1.29588 1 3 71.0131 0
-16.0785 -1.89568 1 3 70.4132 0
5.4459 4.19826 1 3 69.8133 0
-18.4554 3.25931 1 3 69.2135 0
7.36124 3.51731 1 3 68.6136 0
5.14164 6.17495 1 3 68.0138 0
-11.8521 12.0917 1 3 67.4139 0
6.2917 -2.21303 1 3 66.8141 0
-14.9609 -4.24677 1 3 66.2142 0
-7.89265 -6.23386 1 3 65.6144 0
-5.89365 -6.17675 1 3 65.0145 0
6.77228 7.47245 1 3 64.4147 0
4.89398 8.15923 1 3 63.8147 0
-7.89698 13.9351 1 3 63.2146 0
4.46551 10.1129 1 3 62.6145 0
2.13397 12.6595 1 3 62.0143 0
-9.86213 -6.58191 1 3 61.4142 0
-1.79793 13.1724 1 3 60.8141 0
-0.384023 14.5868 1 3 60.214 0
-14.2872 9.69365 1 3 59.6138 0
-13.7987 11.6329 1 3 59.0137 0
-2.59938 -7.70138 1 3 58.4136 0
-13.9063 -7.15244 1 3 57.8134 0
-4.47286 15.2648 1 3 57.2133 0
-2.48443 15.0507 1 3 56.6132 0
-6.58329 -8.05404 1 3 56.0131 0
-4.59361 -7.85181 1 3 55.4129 0
1.99976 -5.53468 1 3 54.8128 0
-8.42488 15.8818 1 3 54.2127 0
-15.8065 8.39318 1 3 53.6125 0
3.93977 -5.04847 1 3 53.0124 0
-3.20868 16.9149 1 3 52.4123 0
-11.9106 -7.0211 1 3 51.8122 0
-15.5211 12.6574 1 3 51.212 0
-8.58222 -8.11868 1 3 50.6119 0
1.61589 14.5912 1 3 50.0118 0
-16.0055 10.717 1 3 49.4116 0
89.2778 1.3174 1 3 48.8115 0
-10.548 -8.48444 1 3 48.2114 0
5.84333 -4.43488 1 3 47.6113 0
-16.9371 4.56101 1 3 47.0111 0
7.01973 5.48782 1 3 46.411 0
-0.604861 -7.33981 1 3 45.8109 0
7.75738 1.55698 1 3 45.2108 0
-16.924 -3.70813 1 3 44.6106 0
1.39261 -7.44025 1 3 44.0105 0
-1.0706 16.4653 1 3 43.4104 0
6.37645 9.5017 1 3 42.8102 0
4.04445 12.068 1 3 42.2101 0
-138.963 -142.634 1 3 41.61 0
8.1717 -2.89526 1 3 41.0099 0
-5.19708 17.1297 1 3 40.4097 0
7.82232 -0.925708 1 3 39.8096 0
-13.7783 13.6386 1 3 39.2095 0
-7.17241 17.4418 1 3 38.6093 0
8.90612 4.82333 1 3 38.0092 0
-4.65579 -9.85079 1 3 37.4091 0
-11.5072 16.0652 1 3 36.809 0
-9.8905 17.2426 1 3 36.2088 0
-18.6427 5.60536 1 3 35.6087 0
-11.8303 14.0915 1 3 35.0086 0
-16.398 -5.63772 1 3 34.4084 0
5.94818 11.4551 1 3 33.8083 0
7.8709 10.8309 1 3 33.2082 0
9.27641 2.85792 1 3 32.6081 0
4.63547 -6.92353 1 3 32.0079 0
3.60142 14.0183 1 3 31.4079 0
-0.185357 -9.29531 1 3 30.8079 0
9.45672 0.226985 1 3 30.208 0
-17.9907 7.49609 1 3 29.608 0
-2.15346 -9.65103 1 3 29.008 0
-17.5521 9.44737 1 3 28.408 0
-16.0605 -7.60903 1 3 27.808 0
-11.08 -10.4122 1 3 27.208 0
-4.64559 19.082 1 3 26.608 0
-17.6592 11.8418 1 3 26.008 0
76.0498 8.49579 1 3 25.408 0
-27.5857 -17.9674 1 3 24.808 0
45.3049 -25.376 1 3 24.208 0
52.2516 -30.9487 1 3 23.6081 0
-44.9242 35.4277 1 3 23.0081 0
-74.6754 -84.7032 1 3 22.4081 0
-53.9846 51.6606 1 3 21.8081 0
62.7554 -66.5195 1 3 21.2081 0
197.624 -15.6749 1 3 20.6081 0
109.87 73.4464 1 3 20.0081 0
-74.2447 -77.6071 1 3 19.4081 0
84.5681 77.6306 1 3 18.8081 0
-114.36 -28.9888 1 3 18.2081 0
-14.9187 -125.86 1 3 17.6082 0
-113.437 59.9843 1 3 17.0082 0
64.7945 119.365 1 3 16.4082 0
100.178 99.6306 1 3 15.8082 0
40.8877 -141.072 1 3 15.2082 0
-4.72594 148.865 1 3 14.6082 0
115.817 -103.869 1 3 14.0082 0
37.8436 153.077 1 3 13.4082 0
3.10031 161.233 1 3 12.8082 0
-161.429 31.4999 1 3 12.2082 0
-159.756 -53.0614 1 3 11.6082 0
164.301 53.1822 1 3 11.0083 0
6.10499 174.646 1 3 10.4083 0
-164.506 -67.0114 1 3 9.80827 0
158.386 -88.1113 1 3 9.20828 0
-107.022 -148.618 1 3 8.60829 0
70.3397 -171.981 1 3 8.0083 0
187.849 -3.52661 1 3 7.40831 0
-143.9 -123.213 1 3 6.80832 0
47.5258 185.213 1 3 6.20832 0
-190.22 -31.1605 1 3 5.60833 0
86.4527 174.051 1 3 5.00834 0
-58.3822 186.611 1 3 4.40835 0
-164.82 -107.381 1 3 3.80836 0
151.132 127.483 1 3 3.20835 0
-197.7 -17.1895 1 3 2.60834 0
198.05 -20.6755 1 3 2.00833 0
-197.577 -28.0054 1 3 1.40833 0
-127.629 153.792 1 3 0.808333 0
-128.827 -152.971 1 3 0.208333 0
