# Supplementary material for: Study of tumor growth indicates the existence of an “immunological threshold” separating states of pro- and antitumoral peritumoral inflammation
Source: PLoS One. 2018 Nov 2;13(11):e0202823. doi: 10.1371/journal.pone.0202823 (PMC6214501; doi:10.1371/journal.pone.0202823)
Supplement: S1 Data — File containing the position and radius of particles at simulated times. A detailed description file is provided alongside the data. (ZIP) [file pone.0202823.s004.zip › minimal dataset/competent/21280.csv]

0 0 0.928719 0 18624.4 0
-6.73788 2.968 1.00013 0 18596.7 0
-3.26741 2.80371 1.00013 0 18508.4 0
-5.73275 10.227 0.675238 0 18647.3 0
-4.96528 3.89423 1.00013 0 18655.1 0
-3.18313 4.80194 1.00013 0 18601.7 0
-6.65364 4.96637 1.00013 0 18557 0
-5.0495 1.89595 1.00003 0 17777.4 0
2.18495e+07 -1.77318e+08 0.884706 0 17683.5 0
-6.81901 0.963844 1.00003 0 17625.3 0
-5.85983 8.6386 0.149978 3 218.777 0
-7.36539 3.99654 0.163311 3 212.179 0
-2.45596 3.61493 0.146978 3 208.579 0
-3.01935 3.79293 0.0176452 3 207.98 0
-6.13379 -0.120142 0.281219 3 206.18 0
-2.72538 3.76742 0.101646 3 204.38 0
-3.3039 5.84644 0.0442287 3 202.581 0
-4.26714 4.72559 0.0839794 3 201.981 0
-4.38825 4.75838 0.0382286 3 200.781 0
-5.47787 6.35528 0.0510622 3 200.182 0
-5.66111 5.38379 0.0746459 3 198.982 0
-3.95932 1.95995 0.0910628 3 198.382 0
-4.76341 7.13105 0.132813 3 197.182 0
-5.62975 8.48903 0.0972296 3 196.582 0
-2.42233 2.1731 0.0545622 3 194.783 0
-5.73758 8.28811 0.0928129 3 194.183 0
-5.3212 5.70816 0.242055 3 193.583 0
-2.25353 2.21915 0.11873 3 192.983 0
-4.80659 9.84245 0.327049 3 192.383 0
-5.73975 1.05903 0.0815627 3 191.784 0
-5.01186 5.70409 0.0631457 3 191.184 0
-4.98187 0.715932 0.181226 3 190.584 0
-2.29359 3.61404 0.0103953 3 188.784 0
-5.58099 0.759841 0.253721 3 188.184 0
-1.26322 -0.207123 0.341548 3 187.585 0
-7.82257 2.50458 0.178976 3 186.985 0
-2.21595 2.81685 0.0490621 3 186.385 0
-2.50804 1.8551 0.210724 3 185.785 0
-2.06533 2.51415 0.230806 3 185.185 0
-8.97019 -0.674234 0.181059 3 184.585 0
-3.84199 1.96154 0.0192286 3 183.985 0
-5.47011 8.26627 0.174393 3 183.386 0
-2.09795 4.34791 0.176393 3 182.786 0
-3.90076 5.84884 0.252804 3 182.186 0
-138.963 -142.634 0.186226 3 181.586 0
0.28988 1.03177 0.142146 3 180.986 0
-5.88046 9.41356 0.149228 3 180.386 0
-1.20475 2.48533 0.269803 3 179.786 0
-4.85522 5.43455 0.245721 3 179.187 0
-6.20497 8.39747 0.269886 3 178.587 0
-1.66279 2.1899 0.274803 3 177.987 0
-4.3056 0.972984 0.185642 3 177.387 0
-5.21377 7.36098 0.181226 3 176.787 0
-5.99874 6.92309 0.0929795 3 176.187 0
-8.12801 2.31461 0.179976 3 175.588 0
-5.34808 5.15529 0.309633 3 174.988 0
-8.5179 -0.521469 0.295551 3 174.388 0
-3.21617 6.05941 0.183643 3 173.788 0
-2.59722 6.01745 0.348964 3 173.188 0
-1.36244 1.49873 0.477705 3 172.588 0
-2.05087 1.84157 0.246055 3 171.988 0
-4.44514 5.08502 0.290551 3 171.389 0
-3.13215 1.45621 0.353547 3 170.789 0
-0.911004 3.00819 0.328632 3 170.189 0
-7.66252 4.26157 0.226473 3 169.589 0
-3.85652 1.67273 0.21214 3 168.989 0
-6.2839 6.05329 0.146229 3 168.389 0
-8.00881 -0.598506 0.219057 3 167.789 0
-6.14688 -2.18096 0.121397 3 167.19 0
-4.27469 10.2353 0.284302 3 166.59 0
-5.79236 5.88573 0.257221 3 165.99 0
-0.0984103 -1.23736 0.3133 3 165.39 0
-8.33215 1.32847 0.553449 3 164.79 0
-4.08047 0.449541 0.308133 3 164.19 0
-3.74707 1.05345 0.378378 3 163.59 0
-5.94622 6.46767 0.341881 3 162.991 0
-1.84194 5.90579 0.413543 3 162.391 0
-5.40054 6.87597 0.337465 3 161.791 0
-1.98041 -0.255022 0.373545 3 161.191 0
197.624 -15.6749 0.322882 3 160.591 0
-2.26382 3.96097 0.242888 3 159.991 0
-7.70767 1.98562 0.352047 3 159.391 0
-3.73907 6.43169 0.337298 3 158.792 0
-8.09251 0.161012 0.504869 3 158.192 0
-4.57529 0.659054 0.225889 3 157.592 0
-8.32732 3.33599 0.63086 3 156.992 0
-3.92592 7.28286 0.531201 3 156.392 0
-2.92157 6.86333 0.556199 3 155.792 0
-2.34895 1.18045 0.475371 3 155.193 0
-5.99689 11.3895 0.515618 3 154.593 0
0.707514 -1.22891 0.491287 3 153.993 0
-4.67261 6.27922 0.602862 3 153.393 0
-5.86461 7.66547 0.5372 3 152.793 0
-7.92762 5.36013 0.331465 3 152.193 0
-9.18828 0.0746437 0.587947 3 151.593 0
-1.81474 5.0946 0.397544 3 150.994 0
-5.49908 12.2212 0.45304 3 150.394 0
-7.29071 -0.477138 0.508869 3 149.794 0
-0.389003 3.58266 0.44604 3 149.194 0
-5.18216 -0.111109 0.667941 3 148.594 0
-1.60711 0.560876 0.490704 3 147.994 0
-1.77041 3.25245 0.562782 3 147.394 0
-8.73264 -1.18855 0.380462 3 146.795 0
-1.4775 8.49712 0.5452 3 146.195 0
-6.90026 8.02839 0.516368 3 145.595 0
-4.7557 8.02263 0.57978 3 144.995 0
-7.06671 10.5282 0.690522 3 144.395 0
-7.82809 -1.38469 0.53545 3 143.795 0
-0.984296 5.56824 0.507702 3 143.195 0
-9.27556 3.77964 0.413792 3 142.596 0
1.91045 3.94921 0.67169 3 141.996 0
-9.63973 -0.968615 0.545866 3 141.396 0
-9.6169 1.31922 0.723353 3 140.796 0
-9.1144 -3.47542 0.524035 3 140.196 0
-8.83667 2.29512 0.526034 3 139.596 0
-6.48211 9.15485 0.500786 3 138.996 0
-1.26139 4.28984 0.57928 3 138.397 0
-7.62029 6.22927 0.586613 3 137.797 0
-8.56618 4.60276 0.656358 3 137.197 0
0.689852 3.47024 0.63811 3 136.597 0
-1.08125 -1.17893 0.641109 3 135.997 0
-6.71998 6.95867 0.568115 3 135.397 0
2.90451 4.78806 0.62861 3 134.797 0
-0.305956 -2.05045 0.525451 3 134.198 0
-5.26708 9.04849 0.563865 3 133.598 0
3.09845 3.25723 0.697855 3 132.998 0
-6.17605 -1.23185 0.827096 3 132.398 0
-3.37408 10.6283 0.691772 3 131.798 0
-11.0555 4.04246 0.694689 3 131.198 0
-1.47925 -2.49627 0.726353 3 130.599 0
-10.1142 -2.02264 0.569281 3 129.999 0
-2.44686 -1.23445 0.703272 3 129.399 0
0.0391409 4.75334 0.799348 3 128.799 0
5.4917 3.11457 0.660608 3 128.199 0
-2.68997 8.12221 0.72227 3 127.599 0
-10.1151 2.8135 0.852011 3 126.999 0
-0.438313 -2.99478 0.427541 3 126.4 0
-4.70488 11.2649 0.782349 3 125.8 0
-10.4373 -0.0592626 0.655525 3 125.2 0
5.34615 5.8915 0.952003 3 124.6 0
-8.9648 6.08413 0.76435 3 124 0
4.26065 2.39387 0.743185 3 123.4 0
-7.43653 14.296 0.778599 3 122.8 0
-3.85188 9.17031 0.840262 3 122.201 0
-8.81073 -2.27891 0.702188 3 121.601 0
-11.7165 -2.15554 0.932422 3 121.001 0
-3.04877 0.150424 0.762267 3 120.401 0
-10.5147 -3.25979 0.692522 3 119.801 0
-4.0415 -1.15175 0.874426 3 119.201 0
-11.0977 1.19573 0.755018 3 118.601 0
-1.49842 7.11144 0.838678 3 118.002 0
-2.43567 11.8236 0.826679 3 117.402 0
-7.96114 7.43842 0.661775 3 116.802 0
-0.0583108 2.0631 0.943337 3 116.202 0
-2.17262 9.68908 0.833095 3 115.602 0
-9.9251 4.92616 0.740019 3 115.002 0
-12.1819 5.10813 0.853511 3 114.402 0
-9.32832 7.54765 0.700855 3 113.803 0
4.35525 4.28637 0.905257 3 113.203 0
-10.5746 6.40451 0.874509 3 112.603 0
0.118825 6.38929 0.835762 3 112.003 0
-13.6604 -3.61193 1 3 111.403 0
-4.52742 16.9708 0.973252 3 110.803 0
-9.68083 9.48958 0.742102 3 110.203 0
1.44628 0.772288 0.710688 3 109.604 0
-4.10399 -4.38647 0.950087 3 109.004 0
-5.09747 -2.70793 1 3 108.404 0
1.26311 -2.59661 0.968752 3 107.804 0
-7.14914 -2.77982 1 3 107.204 0
5.16597 7.84016 1 3 106.604 0
1.77101 2.36313 0.900924 3 106.005 0
-11.881 2.67298 0.904507 3 105.405 0
5.00951 0.968719 0.865176 3 104.805 0
1.69245 7.34257 1 3 104.205 0
-3.93314 12.8733 1 3 103.605 0
1.55784 5.464 0.875342 3 103.005 0
-0.0556033 8.14026 0.919589 3 102.405 0
-0.387933 10.1095 1 3 101.806 0
-0.887215 -5.93669 1 3 101.206 0
-0.623967 12.0955 1 3 100.606 0
-12.0888 -0.25753 1 3 100.006 0
7.05977 6.82668 1 3 99.4061 0
3.46796 6.42195 1 3 98.8063 0
3.1434 1.04817 1 3 98.2064 0
-6.05988 -4.433 0.976418 3 97.6066 0
-13.5105 3.68737 1 3 97.0067 0
2.13546 -0.798177 1 3 96.4069 0
1.45453 9.32883 1 3 95.807 0
-9.9373 -4.74027 0.893591 3 95.2071 0
-3.13976 -2.7431 0.952337 3 94.6073 0
-1.83781 -4.18524 0.986334 3 94.0074 0
-7.97948 9.10893 0.99675 3 93.4076 0
-8.73464 10.9657 1 3 92.8077 0
-2.85667 -5.83963 0.954503 3 92.2079 0
-7.23046 12.2839 1 3 91.608 0
-5.77423 13.6545 1 3 91.0082 0
1.21717 11.3147 1 3 90.4083 0
-8.93424 13.3307 1 3 89.8085 0
-13.5654 -1.61065 1 3 89.2086 0
-5.01607 -6.00971 0.907507 3 88.6088 0
2.24197 -4.30656 0.993584 3 88.0089 0
-3.89066 -7.56461 1 3 87.409 0
-13.2643 1.36023 1 3 86.8092 0
-2.46068 14.2267 1 3 86.2093 0
-9.27375 15.3017 1 3 85.6095 0
4.13678 -0.687639 1 3 85.0096 0
-0.465462 14.0898 1 3 84.4098 0
6.57414 4.37392 1 3 83.8099 0
3.29309 8.54165 1 3 83.2101 0
6.1305 -0.530567 1 3 82.6102 0
3.23351 -2.47212 1 3 82.0104 0
-10.9238 8.2462 1 3 81.4105 0
3.24159 -6.0378 1 3 80.8107 0
0.211879 -4.26599 1 3 80.2108 0
-14.7406 0.00728496 1 3 79.611 0
8.71137 7.9546 1 3 79.0111 0
-1.89324 -7.66487 1 3 78.4112 0
-6.21026 15.6063 1 3 77.8114 0
-15.0075 2.34068 1 3 77.2115 0
-10.4386 12.0132 1 3 76.6117 0
6.62588 1.90089 1 3 76.0118 0
0.105872 -7.68015 1 3 75.412 0
-12.4454 6.94842 1 3 74.8121 0
1.37552 13.3083 1 3 74.2123 0
-11.8039 -4.35898 1 3 73.6124 0
-2.7049 16.2118 1 3 73.0126 0
-13.9576 5.63695 1 3 72.4127 0
8.52862 1.2813 1 3 71.8129 0
-12.8249 8.91177 1 3 71.213 0
-14.3359 7.60054 1 3 70.6132 0
-11.3022 10.2094 1 3 70.0133 0
-6.9152 -6.21417 1 3 69.4134 0
-8.04832 -4.56614 1 3 68.8136 0
-11.1667 15.9477 1 3 68.2137 0
4.23324 -4.20428 1 3 67.6139 0
-5.85955 -7.91259 1 3 67.014 0
-7.86833 16.7246 1 3 66.4142 0
-16.4821 0.989658 1 3 65.8143 0
3.05564 10.5273 1 3 65.2145 0
-10.8267 13.977 1 3 64.6146 0
5.23043 -2.36216 1 3 64.0148 0
1.19932 -6.00552 1 3 63.4146 0
-135.443 -117.908 1 3 62.8145 0
-0.709656 16.0749 1 3 62.2144 0
-8.94856 -6.35581 1 3 61.6143 0
-14.7359 9.56007 1 3 61.0141 0
-4.30166 15.0077 1 3 60.414 0
4.92859 9.82596 1 3 59.8139 0
-10.9919 -6.33034 1 3 59.2137 0
-12.7209 14.6207 1 3 58.6136 0
8.23466 3.25945 1 3 58.0135 0
6.90887 8.82101 1 3 57.4134 0
5.08687 11.8197 1 3 56.8132 0
3.21396 12.521 1 3 56.2131 0
-13.2257 10.8707 1 3 55.613 0
-15.4394 4.29348 1 3 55.0128 0
-12.331 12.6592 1 3 54.4127 0
-16.9165 2.94187 1 3 53.8126 0
-15.8624 6.24656 1 3 53.2125 0
-17.2783 -0.848309 1 3 52.6123 0
-1.2337 -9.55291 1 3 52.0122 0
2.11942 -7.78132 1 3 51.4121 0
-17.3466 4.89492 1 3 50.8119 0
-9.98952 -8.06297 1 3 50.2118 0
-16.2405 8.21059 1 3 49.6117 0
-15.5504 -1.85548 1 3 49.0116 0
-106.425 128.614 1 3 48.4114 0
-17.522 11.8352 1 3 47.8113 0
6.22998 -4.09516 1 3 47.2112 0
-3.23135 -9.45282 1 3 46.611 0
1.13143 15.2937 1 3 46.0109 0
8.34823 5.29713 1 3 45.4108 0
-15.1329 11.5202 1 3 44.8107 0
-17.4019 9.8388 1 3 44.2105 0
-15.6449 -3.85991 1 3 43.6104 0
-13.0824 16.5875 1 3 43.0103 0
8.45799 -0.717432 1 3 42.4102 0
-9.76136 17.3707 1 3 41.81 0
-14.4167 -5.46395 1 3 41.2099 0
4.84309 13.8047 1 3 40.6098 0
-6.27735 17.9365 1 3 40.0096 0
-7.85611 -8.03083 1 3 39.4095 0
46.6137 115.706 1 3 38.8094 0
7.22923 -2.2954 1 3 38.2093 0
-12.9345 -6.80671 1 3 37.6091 0
-17.7691 6.84972 1 3 37.009 0
-16.4038 -5.71014 1 3 36.4089 0
-17.3705 -2.84842 1 3 35.8087 0
2.97316 14.514 1 3 35.2086 0
-14.2248 13.3021 1 3 34.6085 0
-14.6452 15.2573 1 3 34.0084 0
-18.3921 1.58242 1 3 33.4082 0
-1.94933 35.4988 1 3 32.8081 0
-6.80464 -9.72284 1 3 32.208 0
6.81846 10.8189 1 3 31.6079 0
5.24055 -5.93208 1 3 31.0079 0
0.766715 -9.56806 1 3 30.408 0
-8.94192 -9.76672 1 3 29.808 0
1.47022 -11.4401 1 3 29.208 0
-19.2313 -2.11427 1 3 28.608 0
10.0108 4.18551 1 3 28.008 0
-4.95619 -10.4657 1 3 27.408 0
-10.8996 -10.1768 1 3 26.808 0
-7.2268 -11.6729 1 3 26.208 0
-16.224 13.3567 1 3 25.608 0
-12.1657 19.4723 1 3 25.008 0
-13.3027 32.7818 1 3 24.408 0
-41.9956 15.6638 1 3 23.8081 0
9.02452 -64.2836 1 3 23.2081 0
71.9983 -16.6544 1 3 22.6081 0
67.159 -46.8094 1 3 22.0081 0
64.1252 57.3539 1 3 21.4081 0
95.2281 3.40856 1 3 20.8081 0
30.0949 93.2547 1 3 20.2081 0
108.286 2.11103 1 3 19.6081 0
94.3648 62.3277 1 3 19.0081 0
10.2677 -119.411 1 3 18.4081 0
-116.532 69.176 1 3 17.8081 0
-67.8986 106.946 1 3 17.2082 0
-109.813 -76.2219 1 3 16.6082 0
132.63 -48.1658 1 3 16.0082 0
-121.305 73.8644 1 3 15.4082 0
-81.0982 122.357 1 3 14.8082 0
-16.588 150.767 1 3 14.2082 0
137.127 -78.7834 1 3 13.6082 0
48.0198 152.926 1 3 13.0082 0
97.5584 -133.56 1 3 12.4082 0
158.176 57.7267 1 3 11.8082 0
122.294 -120.887 1 3 11.2082 0
-103.281 -140.305 1 3 10.6083 0
9.54587 176.425 1 3 10.0083 0
-175.212 37.6805 1 3 9.40828 0
-21.1771 -181.383 1 3 8.80828 0
64.7424 172.84 1 3 8.20829 0
-148.573 -113.196 1 3 7.6083 0
-39.0088 184.549 1 3 7.00831 0
-105.546 -158.891 1 3 6.40832 0
-181.859 62.1044 1 3 5.80833 0
130.277 143.636 1 3 5.20834 0
153.664 -120.647 1 3 4.60835 0
-191.027 -45.3241 1 3 4.00836 0
-111.258 -163.067 1 3 3.40835 0
-27.7001 196.256 1 3 2.80834 0
196.608 -30.3832 1 3 2.20833 0
142.312 -139.731 1 3 1.60833 0
199.148 15.903 1 3 1.00833 0
133.933 148.485 1 3 0.408333 0
