# Supplementary material for: Study of tumor growth indicates the existence of an “immunological threshold” separating states of pro- and antitumoral peritumoral inflammation
Source: PLoS One. 2018 Nov 2;13(11):e0202823. doi: 10.1371/journal.pone.0202823 (PMC6214501; doi:10.1371/journal.pone.0202823)
Supplement: S1 Data — File containing the position and radius of particles at simulated times. A detailed description file is provided alongside the data. (ZIP) [file pone.0202823.s004.zip › minimal dataset/competent/20600.csv]

-3.81821 3.44601 1.00013 0 17986.9 0
-7.80009 3.0667 1.00013 0 17959.2 0
-6.97332 4.88778 1.00013 0 17870.9 0
-2.99142 5.26705 1.00013 0 18009.8 0
-5.80965 3.26116 1.00013 0 18017.6 0
-4.6052 1.60717 1.00013 0 17964.2 0
-6.59665 1.42257 1.00013 0 17919.4 0
-4.98286 5.08226 1.00003 0 17139.9 0
2.18495e+07 -1.77318e+08 0.880539 0 17046 0
-8.59376 1.23093 1.00003 0 16987.8 0
-4.0151 2.44173 0.0163119 3 216.178 0
-3.59293 1.83198 0.0358119 3 211.979 0
-2.82981 3.03857 0.0684791 3 203.581 0
-4.86603 6.30827 0.0489788 3 201.781 0
-8.29881 0.143426 0.12548 3 200.581 0
-5.79223 5.73241 0.0337285 3 199.382 0
-4.91911 6.12156 0.039312 3 198.782 0
-3.05713 4.19994 0.0639791 3 197.582 0
-7.90444 4.2127 0.146895 3 196.982 0
-7.47221 0.737162 0.110813 3 196.382 0
-2.09406 4.71135 0.0546456 3 194.583 0
-6.10629 0.4759 0.0623957 3 193.983 0
-9.30433 2.67423 0.140562 3 193.383 0
-0.759419 2.76347 0.0545622 3 192.783 0
-5.01131 0.642328 0.0444787 3 192.183 0
-3.84847 6.38865 0.216307 3 191.584 0
-4.60393 6.24334 0.213557 3 190.984 0
-3.82703 0.679146 0.191725 3 190.384 0
-8.14141 4.10886 0.0878961 3 189.784 0
-6.01916 5.66184 0.186892 3 187.385 0
-7.5556 0.915529 0.0835627 3 186.785 0
-7.32484 5.93683 0.106313 3 186.185 0
-7.99921 4.83454 0.0240619 3 185.585 0
-3.59567 0.980365 0.187976 3 184.985 0
-4.14557 6.02109 0.255887 3 184.385 0
-9.55294 1.75591 0.0879795 3 183.786 0
-5.52406 0.519863 0.401377 3 183.186 0
-9.74573 1.22854 0.148312 3 182.586 0
-4.93147 0.518166 0.100896 3 181.986 0
-8.53997 4.21652 0.31305 3 181.386 0
-3.52695 6.26163 0.12823 3 180.786 0
-8.58864 2.31774 0.0868961 3 180.186 0
-3.7779 6.03725 0.10023 3 179.587 0
-6.33696 5.97776 0.258554 3 178.987 0
-8.10296 4.50147 0.192475 3 178.387 0
-6.52011 0.0590346 0.35538 3 177.787 0
-5.15937 6.2839 0.214224 3 177.187 0
-8.6461 2.44329 0.0504788 3 176.587 0
-2.4221 6.4882 0.347131 3 175.987 0
-4.93414 6.53969 0.119313 3 175.388 0
-9.36795 2.12488 0.182559 3 174.788 0
-2.48408 4.04146 0.318716 3 174.188 0
-3.64741 6.11076 0.0418953 3 173.588 0
-9.13116 3.10954 0.327382 3 172.988 0
-2.47294 3.37016 0.344464 3 172.388 0
-5.40053 6.88439 0.392461 3 171.788 0
-8.37464 5.10503 0.414709 3 171.189 0
-7.0977 6.02467 0.129563 3 170.589 0
-8.96472 2.44472 0.267553 3 169.989 0
-5.85331 -0.122465 0.316383 3 169.389 0
-2.70481 2.55739 0.40721 3 168.789 0
-4.31598 6.77182 0.387628 3 167.589 0
-3.59912 0.17716 0.359463 3 166.99 0
-6.37311 6.63873 0.39671 3 166.39 0
-2.60647 7.11694 0.30755 3 165.79 0
-3.36071 2.16482 0.324882 3 165.19 0
-1.76895 5.87925 0.367129 3 164.59 0
-0.742826 4.28058 0.392627 3 163.99 0
-6.90943 9.06994 0.26272 3 163.391 0
-7.78752 5.91352 0.308717 3 162.791 0
-3.12698 1.40594 0.44279 3 162.191 0
-4.32103 0.269045 0.367213 3 161.591 0
-1.3731 4.1452 0.252221 3 160.991 0
-5.74578 6.21629 0.359796 3 160.391 0
-6.87385 -0.673876 0.334298 3 159.791 0
-3.17458 0.6725 0.291301 3 159.192 0
-3.17082 6.66625 0.409543 3 158.592 0
-1.85218 3.7376 0.374462 3 157.992 0
-5.00868 -0.132695 0.428291 3 157.392 0
-2.72266 -0.0472455 0.544533 3 156.792 0
-2.21349 1.7498 0.525284 3 156.192 0
-7.30267 6.656 0.532367 3 155.592 0
-6.24728 -0.597077 0.295218 3 154.993 0
-8.66823 7.71277 0.608195 3 154.393 0
-0.909529 3.41284 0.490454 3 153.793 0
-7.47747 0.0316182 0.590363 3 153.193 0
-5.54236 -0.813413 0.435374 3 152.593 0
-1.67655 6.65941 0.417709 3 151.993 0
-4.65213 -0.952588 0.464622 3 151.393 0
-4.7775 7.5346 0.503453 3 150.794 0
-7.60027 7.6068 0.463539 3 150.194 0
-9.99208 0.574345 0.543116 3 149.594 0
-12.4088 2.13756 0.44204 3 148.994 0
-1.42828 4.98503 0.589446 3 148.394 0
-8.25933 6.65513 0.420042 3 147.794 0
-0.309117 5.17861 0.541117 3 147.194 0
-9.14266 5.4307 0.415042 3 146.595 0
-10.0585 5.58518 0.400627 3 145.995 0
-10.0952 2.55019 0.659525 3 145.395 0
0.866635 2.83849 0.507119 3 144.795 0
-4.87123 8.44067 0.389044 3 144.195 0
-7.84972 8.76693 0.721687 3 143.595 0
-11.1456 3.32346 0.643026 3 142.995 0
-14.7026 0.515716 0.616611 3 142.396 0
-0.353296 7.32438 0.702355 3 141.796 0
1.22357 6.82921 0.67794 3 141.196 0
-7.79282 -1.31055 0.782516 3 140.596 0
-0.860685 6.13609 0.550783 3 139.996 0
-11.4095 2.15315 0.556449 3 139.396 0
-1.76504 2.8019 0.558699 3 138.797 0
-8.46816 5.88957 0.371962 3 138.197 0
-10.8417 1.22926 0.526951 3 137.597 0
0.1928 6.24433 0.507202 3 136.997 0
-1.65737 0.608115 0.706105 3 136.397 0
0.770508 7.99399 0.570614 3 135.797 0
0.252452 3.82093 0.651192 3 135.197 0
-0.168038 2.69651 0.537284 3 134.598 0
-8.13367 -2.78553 0.723437 3 133.998 0
-7.91494 10.3612 0.860343 3 133.398 0
-1.78014 7.9142 0.840512 3 132.798 0
-9.16298 9.31769 0.694939 3 132.198 0
-9.15328 -0.483743 0.801931 3 131.598 0
-11.4484 4.66152 0.72702 3 130.998 0
-6.33561 -1.63847 0.707771 3 130.399 0
-11.1082 0.045786 0.684606 3 129.799 0
-2.64826 9.05129 0.577114 3 129.199 0
-1.99719 -0.742227 0.458789 3 128.599 0
-0.118019 0.707491 0.757268 3 127.999 0
-9.36172 -2.00368 0.726686 3 127.399 0
-3.43833 -1.14228 0.763767 3 126.799 0
-12.0455 1.05963 0.685106 3 126.2 0
-1.01005 1.82661 0.673524 3 125.6 0
-1.92683 -1.84836 0.645109 3 125 0
-4.92154 -2.20353 0.81443 3 124.4 0
1.54117 3.64167 0.541533 3 123.8 0
-10.5609 -1.2275 0.699438 3 123.2 0
-1.67352 9.88338 0.703521 3 122.6 0
-9.4092 6.52553 0.709354 3 122.001 0
-9.81791 4.22601 0.960086 3 121.401 0
-11.0525 9.67591 0.844845 3 120.801 0
-12.5271 3.31581 0.737269 3 120.201 0
2.24779 8.08837 0.907673 3 119.601 0
-0.858191 -0.537256 0.690106 3 119.001 0
-3.15242 -2.77506 0.891425 3 118.401 0
-13.286 0.158416 0.844178 3 117.802 0
0.994813 -0.606976 0.963586 3 117.202 0
-2.82484 11.0689 0.945087 3 116.602 0
-4.60055 -3.93272 0.940838 3 116.002 0
1.27391 9.54394 0.840428 3 115.402 0
-13.0256 4.87797 0.863843 3 114.802 0
1.23037 5.15079 1 3 114.203 0
-12.1403 -1.13512 0.883342 3 113.603 0
-1.40754 -3.54439 0.815263 3 113.003 0
-13.6231 1.78978 0.819846 3 112.403 0
-0.36624 8.94006 0.90609 3 111.803 0
-6.4048 -3.29276 0.941838 3 111.203 0
-6.19818 8.02649 1 3 110.603 0
5.14588 9.38321 0.890925 3 110.004 0
1.20796 1.53167 0.802931 3 109.404 0
-11.497 11.4712 0.884092 3 108.804 0
-3.471 7.88754 0.848261 3 108.204 0
-14.7256 -1.07853 0.975252 3 107.604 0
-12.2323 8.24527 1 3 107.004 0
-11.4154 6.38989 1 3 106.404 0
-2.81418 -4.59788 0.941921 3 105.805 0
-6.69241 11.9267 1 3 105.205 0
2.99688 4.34999 0.939254 3 104.605 0
-9.7674 -3.68521 1 3 104.005 0
2.48579 2.62298 0.847511 3 103.405 0
-13.3952 -2.34901 0.862427 3 102.805 0
-7.94228 -4.50101 1 3 102.205 0
3.91036 1.71144 0.835595 3 101.606 0
-14.2047 3.46275 0.943087 3 101.006 0
-11.626 -2.94681 1 3 100.406 0
-14.9326 -3.34562 0.95467 3 99.806 0
-13.1847 -4.168 0.966169 3 99.2062 0
-7.63831 -6.44076 0.95167 3 98.6063 0
-0.329342 -2.11571 0.974169 3 98.0065 0
-4.74923 11.5016 0.985668 3 97.4066 0
-14.1871 8.66306 1 3 96.8068 0
2.61522 0.450005 0.971669 3 96.2069 0
-10.247 8.01326 0.996667 3 95.607 0
-4.12194 9.61845 1 3 95.0072 0
-16.2774 0.143806 1 3 94.4073 0
-1.43051 12.4717 1 3 93.8075 0
-9.52987 -5.71551 1 3 93.2076 0
-12.8491 10.1481 1 3 92.6078 0
-14.9042 5.27598 1 3 92.0079 0
2.87624 6.2868 1 3 91.4081 0
-0.268164 10.8443 1 3 90.8082 0
4.11586 7.82124 0.973419 3 90.2084 0
-6.0741 -5.21323 1 3 89.6085 0
-4.21885 -5.95429 1 3 89.0087 0
-15.4355 1.95641 1 3 88.4088 0
-11.3685 -4.92979 1 3 87.809 0
-6.07988 10.0229 1 3 87.2091 0
-16.2395 3.78741 1 3 86.6092 0
-12.9447 -6.11839 0.970919 3 86.0094 0
-17.4275 1.78348 1 3 85.4095 0
-13.4932 6.69333 1 3 84.8097 0
1.7472 -2.42068 1 3 84.2098 0
-9.6855 10.9305 1 3 83.61 0
4.6805 3.38708 1 3 83.0101 0
-14.7643 -5.3486 1 3 82.4103 0
-8.57743 12.5942 1 3 81.8104 0
4.64186 0.0233732 1 3 81.2106 0
0.439925 -3.93406 1 3 80.6107 0
3.27975 -1.29829 0.897924 3 80.0109 0
-5.31853 13.4114 1 3 79.411 0
-1.00098 -5.32098 1 3 78.8111 0
3.81732 -3.11928 1 3 78.2113 0
-5.82741 -7.19715 1 3 77.6114 0
-7.21204 14.0554 1 3 77.0116 0
-10.5157 13.0877 1 3 76.4117 0
2.36101 -4.48978 1 3 75.8119 0
3.27305 9.69777 1 3 75.212 0
1.99657 11.2373 1 3 74.6122 0
-15.5253 7.17674 1 3 74.0123 0
0.584342 12.6532 1 3 73.4125 0
-2.38959 -6.76055 1 3 72.8126 0
-18.2322 3.61791 1 3 72.2128 0
-11.1299 -6.91544 1 3 71.6129 0
5.75196 1.69179 1 3 71.0131 0
4.79187 5.71424 1 3 70.4132 0
6.02011 7.2926 1 3 69.8133 0
-3.37396 12.943 1 3 69.2135 0
-9.28969 -7.70116 1 3 68.6136 0
-3.94072 14.8609 1 3 68.0138 0
-16.4312 -2.08379 1 3 67.4139 0
-3.98266 -7.96928 1 3 66.8141 0
-5.83398 15.5049 1 3 66.2142 0
0.919954 -5.87624 1 3 65.6144 0
5.35736 -1.84361 1 3 65.0145 0
6.35994 4.47279 1 3 64.4147 0
7.43124 2.78468 1 3 63.8147 0
-0.467886 -7.31482 1 3 63.2146 0
-0.00444768 14.5646 1 3 62.6145 0
4.27544 -5.06813 1 3 62.0143 0
7.00636 9.03196 1 3 61.4142 0
4.75588 -7.00941 1 3 60.8141 0
-18.8536 5.519 1 3 60.214 0
4.60158 11.1942 1 3 59.6138 0
-16.1435 9.07829 1 3 59.0137 0
-1.99633 14.3922 1 3 58.4136 0
-10.8899 -8.90089 1 3 57.8134 0
2.83446 -6.45479 1 3 57.2133 0
6.70092 -0.362641 1 3 56.6132 0
-13.4665 12.0504 1 3 56.0131 0
-18.0096 -0.855719 1 3 55.4129 0
-9.14994 14.5486 1 3 54.8128 0
3.32436 12.7323 1 3 54.2127 0
-14.8051 10.5646 1 3 53.6125 0
-12.4042 13.745 1 3 53.0124 0
-2.13566 -8.7444 1 3 52.4123 0
-14.5025 -7.33551 1 3 51.8122 0
7.58806 6.05104 1 3 51.212 0
-4.44276 16.9413 1 3 50.6119 0
-2.54322 16.3155 1 3 50.0118 0
-11.0388 15.2061 1 3 49.4116 0
-16.5486 -4.44526 1 3 48.8115 0
-16.7614 10.9804 1 3 48.2114 0
-18.1011 -3.18443 1 3 47.6113 0
8.65976 4.36278 1 3 47.0111 0
1.44589 -7.89424 1 3 46.411 0
1.96032 14.1948 1 3 45.8109 0
-7.77219 15.9982 1 3 45.2108 0
-7.41887 -8.40828 1 3 44.6106 0
-16.8608 5.68846 1 3 44.0105 0
-15.4232 12.4666 1 3 43.4104 0
8.21401 0.944606 1 3 42.8102 0
7.27188 -2.42183 1 3 42.2101 0
-19.4149 2.00509 1 3 41.61 0
6.29437 -5.73176 1 3 41.0099 0
-0.214208 -9.29869 1 3 40.4097 0
-9.03588 -9.6848 1 3 39.8096 0
5.81374 -3.79036 1 3 39.2095 0
-19.6795 -1.95623 1 3 38.6093 0
-3.72915 -9.95292 1 3 38.0092 0
-5.57401 -9.18061 1 3 37.4091 0
-18.0999 9.49342 1 3 36.809 0
6.01043 12.902 1 3 36.2088 0
-0.617641 16.8558 1 3 35.6087 0
-19.7967 0.0420109 1 3 35.0086 0
-17.4812 7.59161 1 3 34.4084 0
9.4429 2.52251 1 3 33.8083 0
-20.1911 4.03315 1 3 33.2082 0
-21.3059 1.35444 1 3 32.6081 0
4.57408 14.2937 1 3 32.0079 0
6.59082 10.9883 1 3 31.4079 0
8.67889 -1.00056 1 3 30.8079 0
-1.88224 -10.728 1 3 30.208 0
-14.3604 14.1607 1 3 29.608 0
9.79604 6.00889 1 3 29.008 0
-6.38081 17.4349 1 3 28.408 0
-7.16519 -10.3921 1 3 27.808 0
1.70006 -9.87791 1 3 27.208 0
7.75259 -4.36298 1 3 26.608 0
-5.32039 -11.1645 1 3 26.008 0
-9.66084 16.6557 1 3 25.408 0
8.57449 7.79087 1 3 24.808 0
3.36713 -8.44861 1 3 24.208 0
-2.95096 18.2734 1 3 23.6081 0
8.49285 10.37 1 3 23.0081 0
1.24455 16.1264 1 3 22.4081 0
-10.636 -10.8847 1 3 21.8081 0
3.21002 15.7563 1 3 21.2081 0
5.15865 16.2062 1 3 20.6081 0
-3.47558 -11.9368 1 3 20.0081 0
-19.4736 7.42044 1 3 19.4081 0
10.1311 0.37463 1 3 18.8081 0
5.25365 -9.11274 1 3 18.2081 0
-20.8117 5.93435 1 3 17.6082 0
-12.9871 15.6579 1 3 17.0082 0
0.0393926 -11.2824 1 3 16.4082 0
-22.0195 3.22275 1 3 15.8082 0
2.50721 17.6774 1 3 15.2082 0
-19.2306 11.4639 1 3 14.6082 0
24.7949 22.3058 1 3 14.0082 0
48.9807 -23.4598 1 3 13.4082 0
50.5714 43.0262 1 3 12.8082 0
-68.3117 26.6612 1 3 12.2082 0
-76.8993 41.5472 1 3 11.6082 0
-81.7797 -62.4163 1 3 11.0083 0
72.0545 -93.5438 1 3 10.4083 0
69.5835 -107.294 1 3 9.80827 0
-33.3706 -131.555 1 3 9.20828 0
-109.254 90.2418 1 3 8.60829 0
-32.5112 147 1 3 8.0083 0
-136.355 -80.3234 1 3 7.40831 0
29.1221 -163.674 1 3 6.80832 0
-167.154 33.9761 1 3 6.20832 0
-3.33796 -177.188 1 3 5.60833 0
-129.652 -126.985 1 3 5.00834 0
-134.229 -128.335 1 3 4.40835 0
-105.948 156.701 1 3 3.80836 0
55.6392 -184.512 1 3 3.20835 0
164.715 104.691 1 3 2.60834 0
-135.824 142.714 1 3 2.00833 0
194.907 -38.2605 1 3 1.40833 0
199.134 -12.9266 1 3 0.808333 0
-56.5409 191.812 1 3 0.208333 0
