# Supplementary material for: Study of tumor growth indicates the existence of an “immunological threshold” separating states of pro- and antitumoral peritumoral inflammation
Source: PLoS One. 2018 Nov 2;13(11):e0202823. doi: 10.1371/journal.pone.0202823 (PMC6214501; doi:10.1371/journal.pone.0202823)
Supplement: S1 Data — File containing the position and radius of particles at simulated times. A detailed description file is provided alongside the data. (ZIP) [file pone.0202823.s004.zip › minimal dataset/competent/10900.csv]

0 0 1.00003 0 7077.71 0
1.08235 -3.29096 1.00006 0 7113.62 0
5.28841 -0.0833605 1.00003 0 6844.19 0
-7.86691 4.70305 1.00013 0 7945.64 0
-0.410348 -1.95944 1.00006 0 7328.5 0
-0.676847 5.24631 1.00013 0 7905.92 0
-14.649 6.11734 1.00006 0 7253.17 0
-9.09166 -1.17033 1.00003 0 6972.09 0
-2.57654 4.62121 1.00013 0 7969.77 0
-1.08509 3.28864 1.00013 0 7889.84 0
0.547867 11.1195 1.00006 0 7280.37 0
-7.45863 6.66046 1.00013 0 7940.33 0
-8.2751 2.74533 1.00003 0 7041.31 0
-5.29249 0.0801098 1.00006 0 7404.21 0
-4.06774 5.95341 1.00013 0 7846.61 0
-2.16819 6.57886 1.00013 0 7994.09 0
-2.84303 11.8267 1.00003 0 7027.21 0
-1.75995 8.53658 1.00006 0 7492.15 0
8.00453 4.45777 1.00003 0 6988.56 0
1.48893 -1.33281 1.00003 0 6972.9 0
-7.05048 8.61837 1.00013 0 7845.3 0
4.20546 3.20703 1.00003 0 6954.36 0
3.12237 6.49723 1.00006 0 7410.48 0
-0.8185 -3.91717 1.00006 0 7264.41 0
-3.65934 7.91116 1.00013 0 7771.93 0
3.93907 10.4123 1.00006 0 7264.72 0
-4.47594 3.99564 1.00013 0 8002.42 0
5.43026 9.07979 1.00003 0 6993.67 0
-9.35821 6.03556 1.00006 0 7392.78 0
-10.0328 11.2833 1.00003 0 6964.4 0
-0.943326 12.4521 1.00003 0 6954.22 0
-0.268741 7.20425 1.00006 0 7456.28 0
-8.54172 9.95079 1.00003 0 7090.4 0
2.30576 2.58175 1.00006 0 7470.24 0
-5.96732 5.32827 1.00013 0 7945.65 0
-10.9948 -1.79866 1.00003 0 6881.32 0
-8.94994 7.99297 1.00003 0 7045.73 0
-5.82574 14.4917 1.00003 0 7028.16 0
-7.60042 -2.50291 1.00003 0 6986.97 0
-4.20948 -3.21003 1.00006 0 7367.22 0
1.2227 5.87169 1.00013 0 7905.93 0
-6.37564 3.37047 1.00013 0 7898.17 0
7.59635 2.49987 1.00003 0 6845.37 0
2.44763 11.7447 1.00006 0 7380.5 0
-2.98469 2.66336 1.00013 0 7881 0
-3.39296 0.705609 1.00006 0 7401.8 0
-5.55901 7.28589 1.00013 0 7846.61 0
-5.15073 9.24363 1.00006 0 7413.78 0
5.83866 11.0375 1.00006 0 7195.89 0
-15.7319 9.40803 1.00006 0 7294.19 0
-3.25119 9.86899 1.00013 0 7771.94 0
0.406123 1.95624 1.00006 0 7540.07 0
-11.5244 12.6158 1.00003 0 7009.95 0
-11.666 3.45253 1.00003 0 6978.32 0
-2.43477 13.7845 1.00003 0 7069.87 0
3.53065 8.4548 1.00003 0 7026.51 0
-13.8323 10.033 1.00003 0 6962.8 0
-1.35184 10.4945 1.00006 0 7492.16 0
-7.72518 13.8663 1.00003 0 6895.24 0
-4.74251 11.2015 1.00006 0 7475.01 0
0.814376 3.91387 1.00006 0 7470.25 0
-12.0745 1.49478 1.00003 0 6908.23 0
-0.129173 16.3692 1.00003 0 6888.6 0
-4.88436 2.03789 1.00006 0 7457.12 0
0.139541 9.16197 1.00006 0 7456.29 0
2.71381 4.53939 1.00006 0 7453.33 0
-6.1091 -3.83536 1.00003 0 6938.45 0
-7.31721 15.8241 1.00003 0 6947.8 0
-6.64204 10.5763 1.00006 0 7413.79 0
-10.1749 2.12007 1.00006 0 7411.79 0
1.63088 7.82959 1.00006 0 7410.49 0
-8.68353 0.787558 1.00003 0 6997.24 0
-1.49345 1.3308 1.00006 0 7401.81 0
6.24687 12.9953 1.00003 0 6886.14 0
-12.7493 6.7428 1.00003 0 6907.48 0
4.75551 14.328 1.00006 0 7380.51 0
3.79717 1.24919 1.00006 0 7367.62 0
-3.80119 -1.2522 1.00006 0 7328.51 0
4.61338 5.16463 1.00003 0 6920.4 0
0.956132 13.0773 1.00006 0 7280.38 0
2.85592 13.7024 1.00006 0 7278.67 0
4.34741 12.37 1.00006 0 7269.93 0
-12.341 8.7003 1.00006 0 7253.17 0
-11.9326 10.6582 1.00003 0 7090.4 0
-1.90159 -0.626861 1.00003 0 7077.72 0
-10.4413 9.32547 1.00003 0 7045.74 0
-9.76662 4.07768 1.00003 0 7041.31 0
-0.535042 14.4099 1.00003 0 7028.17 0
-4.33425 13.1592 1.00003 0 7027.22 0
2.03921 9.78734 1.00003 0 7026.52 0
-9.6246 13.241 1.00003 0 7009.96 0
-6.78386 1.41269 1.00003 0 6997.25 0
7.33019 9.70529 1.00003 0 6993.68 0
6.51293 5.79 1.00003 0 6988.57 0
-5.70085 -1.87746 1.00003 0 6986.98 0
-9.50032 -3.12779 1.00003 0 6980.36 0
3.38857 -0.708395 1.00003 0 6972.91 0
5.69684 1.87452 1.00003 0 6970.16 0
-8.13339 11.9084 1.00003 0 6964.41 0
-2.30976 -2.58466 1.00003 0 6958.95 0
6.10487 3.83221 1.00003 0 6954.36 0
-7.19209 -0.544992 1.00003 0 6938.46 0
-3.92598 15.1168 1.00003 0 6927.63 0
5.02198 7.12227 1.00003 0 6920.41 0
-11.2579 5.41021 1.00003 0 6908.24 0
-10.8495 7.36789 1.00003 0 6907.49 0
-2.02667 15.7421 1.00003 0 6895.48 0
-6.23398 12.5338 1.00003 0 6895.25 0
-9.21662 15.1987 1.00003 0 6890.81 0
1.36482 15.0351 1.00003 0 6886.15 0
-13.1575 4.78489 1.00003 0 6883.68 0
-13.5657 2.82707 1.00003 0 6878.9 0
6.92173 7.74753 1.00003 0 6876.3 0
-10.5831 0.162231 1.00003 0 6873.23 0
1.89759 0.624553 1.00003 0 6867.27 0
8.30941 5.73733 0.142342 0 6844.2 0
-14.2407 8.0752 1.00003 0 6833.76 0
5.71101 13.8956 0.0123953 3 207.98 0
6.32501 0.839026 0.206891 3 205.58 0
-8.91355 -4.0138 0.0368119 3 204.38 0
-4.94999 15.0269 0.0236452 3 203.781 0
6.80282 1.71484 0.0923129 3 202.581 0
0.848345 15.9573 0.0371453 3 200.182 0
-3.15186 15.9638 0.0373119 3 197.182 0
7.22305 6.66294 0.107646 3 196.582 0
1.01815 16.1489 0.144895 3 195.983 0
-11.2517 -0.612759 0.0227285 3 195.383 0
-12.3634 11.7692 0.0611457 3 194.783 0
6.94966 10.7824 0.10123 3 194.183 0
-11.9076 -1.10623 0.143062 3 192.983 0
6.05182 0.699287 0.0909795 3 191.784 0
0.235386 -3.91748 0.0518955 3 191.184 0
-5.08674 15.4468 0.200975 3 190.584 0
8.37445 3.36451 0.136813 3 189.984 0
0.805793 -4.51272 0.247721 3 189.384 0
-8.42187 15.9828 0.0953129 3 188.784 0
-13.2584 1.10819 0.213724 3 188.184 0
-14.9118 7.19444 0.0713125 3 187.585 0
-3.33275 16.0929 0.0992296 3 186.985 0
-14.8108 4.86129 0.179143 3 186.385 0
-6.30542 15.4558 0.0767293 3 185.785 0
-9.71149 16.2211 0.135646 3 185.185 0
-11.7101 0.402016 0.119563 3 184.585 0
1.3957 16.2744 0.22439 3 183.985 0
-3.97024 16.4576 0.272303 3 183.386 0
2.14076 -2.37179 0.189475 3 182.186 0
-13.2387 1.69216 0.16706 3 181.586 0
-2.99117 -3.69082 0.300217 3 180.986 0
-10.8297 14.4268 0.102146 3 180.386 0
-10.9079 14.0155 0.3048 3 179.786 0
2.41431 -2.0687 0.145145 3 179.187 0
-7.59484 -4.00013 0.438041 3 178.587 0
-14.6391 11.0659 0.291468 3 177.987 0
-14.1453 12.4095 0.451123 3 177.387 0
3.142 -1.96185 0.22164 3 176.787 0
7.72122 5.64547 0.21689 3 176.187 0
-12.095 0.190606 0.287385 3 175.588 0
-3.34988 -4.09429 0.228473 3 174.988 0
0.296644 -4.11692 0.132396 3 174.388 0
2.74071 -2.11739 0.109813 3 173.188 0
-10.2784 16.1585 0.421125 3 172.588 0
8.91507 5.59873 0.459289 3 171.988 0
-4.93352 -4.2105 0.210557 3 171.389 0
-0.737011 -5.2197 0.302217 3 170.789 0
-5.98184 16.5546 0.39596 3 170.189 0
-14.5229 2.13534 0.174643 3 169.589 0
2.67413 -1.73506 0.203308 3 168.989 0
2.39812 -2.90692 0.337798 3 168.389 0
-11.8598 -0.529278 0.432291 3 167.789 0
-2.29556 -4.11672 0.487787 3 167.19 0
-12.956 0.802618 0.120563 3 166.59 0
-15.1334 7.31557 0.163894 3 165.99 0
6.99744 11.1006 0.157978 3 165.39 0
-10.3791 14.4754 0.340214 3 164.79 0
-14.0445 11.4684 0.388544 3 164.19 0
-13.1073 12.7593 0.5367 3 163.59 0
-15.0126 10.4221 0.204974 3 162.991 0
-14.5633 4.0563 0.49587 3 162.391 0
3.57233 14.7187 0.232306 3 161.791 0
-8.22207 17.0166 0.486287 3 161.191 0
6.21171 14.457 0.417126 3 160.591 0
0.292546 -4.51047 0.254804 3 159.991 0
7.48589 11.0222 0.31605 3 159.391 0
2.66795 15.0303 0.304134 3 158.792 0
4.20519 15.6637 0.444374 3 158.192 0
7.13002 11.718 0.460289 3 157.592 0
1.223 -6.56856 0.520285 3 156.992 0
-4.85791 16.4793 0.476455 3 156.392 0
-1.44104 17.1584 0.519368 3 155.792 0
-13.1166 11.6802 0.437541 3 155.193 0
4.59534 -1.17589 0.224056 3 154.593 0
8.93251 3.10047 0.446873 3 153.993 0
1.19841 17.0365 0.483121 3 153.393 0
-16.0401 6.75341 0.49887 3 152.793 0
7.96213 6.42411 0.58203 3 152.193 0
-12.8343 0.276158 0.419709 3 151.593 0
1.91955 -5.99246 0.381878 3 150.994 0
-8.45431 -4.0488 0.366713 3 150.394 0
2.5496 15.7034 0.353464 3 149.794 0
8.6798 8.40217 0.825846 3 149.194 0
-12.4734 -1.45866 0.516452 3 148.594 0
-12.7156 -0.554061 0.385045 3 147.994 0
3.3421 15.3988 0.461039 3 147.394 0
-15.0832 -1.44266 0.455373 3 146.795 0
6.81217 -0.315059 0.5372 3 146.195 0
6.07795 -1.448 0.53745 3 145.595 0
-1.85365 18.2635 0.63286 3 144.995 0
-15.0829 3.12725 0.529784 3 144.395 0
-1.74425 -5.35662 0.707688 3 143.795 0
-15.7019 10.7548 0.327382 3 143.195 0
-2.60974 17.2502 0.603362 3 142.596 0
-6.63815 -5.31383 0.569865 3 141.996 0
-13.8031 -0.25292 0.648359 3 141.396 0
-9.25866 16.7573 0.560199 3 140.796 0
2.15425 16.5575 0.58028 3 140.196 0
-11.8659 14.2277 0.596196 3 139.596 0
8.34909 11.3102 0.591696 3 138.996 0
-3.08385 18.3475 0.588363 3 138.397 0
-15.8033 7.8302 0.5422 3 137.797 0
-3.13837 -5.02138 0.694689 3 137.197 0
1.70721 -4.90254 0.726603 3 136.597 0
0.318963 -5.58411 0.81568 3 135.997 0
-15.3849 11.7755 0.702188 3 135.397 0
9.05527 10.1383 0.773933 3 134.797 0
2.59248 -3.87693 0.625777 3 134.198 0
-16.2688 5.48713 0.72052 3 133.598 0
7.22823 0.846894 0.688523 3 132.998 0
-3.85622 17.4067 0.625694 3 132.398 0
5.97689 15.5707 0.710438 3 131.798 0
9.83709 4.06626 0.874759 3 131.198 0
-13.2191 15.8067 0.613861 3 130.599 0
-4.49777 -4.97111 0.652942 3 129.999 0
7.57794 14.0256 0.682606 3 129.399 0
3.40063 16.5215 0.663441 3 128.799 0
10.001 7.74451 0.641443 3 128.199 0
3.1386 -5.30738 0.761517 3 127.599 0
9.82905 2.48535 0.63636 3 126.999 0
10.4844 6.54279 0.62861 3 126.4 0
7.9796 12.6233 0.769017 3 125.8 0
-14.2927 1.15133 0.821513 3 125.2 0
10.9427 5.25468 0.737936 3 124.6 0
4.12684 -2.41967 0.864593 3 124 0
-7.11809 17.533 0.709938 3 123.4 0
8.04063 -0.259916 0.651109 3 122.8 0
-16.0874 3.98436 0.757351 3 122.201 0
14.2285 5.03315 0.843928 3 121.601 0
-1.68856 -7.01983 0.952003 3 121.001 0
9.18385 6.70288 0.678607 3 120.401 0
-12.9028 -5.03992 0.911506 3 119.801 0
-0.147107 18.0685 0.703938 3 119.201 0
9.62971 12.1894 0.937838 3 118.601 0
-19.1578 5.86707 0.793765 3 118.002 0
7.54627 -1.74323 0.907757 3 117.402 0
-15.644 -0.0983725 1 3 116.802 0
11.2453 3.06359 0.852594 3 116.202 0
3.46863 18.1704 0.987918 3 115.602 0
-13.4091 14.2418 0.95017 3 115.002 0
-17.1444 -1.22661 0.877926 3 114.402 0
9.08674 13.8718 0.830762 3 113.803 0
-8.97598 18.1645 0.781099 3 113.203 0
-5.46496 -6.21451 0.90784 3 112.603 0
1.28299 -8.50462 1 3 112.003 0
5.21815 18.3812 0.7721 3 111.403 0
-9.9324 19.3875 0.749352 3 110.803 0
-13.8143 -1.75219 0.852594 3 110.203 0
0.0487272 -7.16984 0.792098 3 109.604 0
-8.03318 -5.18834 0.818513 3 109.004 0
4.91194 16.7724 0.866343 3 108.404 0
-11.6223 15.7745 0.971335 3 107.804 0
-12.5458 -2.78026 0.76585 3 107.204 0
-17.0369 12.6141 0.99325 3 106.604 0
-2.44504 19.7768 0.974835 3 106.005 0
10.8105 10.8421 0.852677 3 105.405 0
-17.3119 10.6342 0.997417 3 104.805 0
-11.2905 -4.01871 1 3 104.205 0
-10.6137 17.531 0.971585 3 103.605 0
-0.476248 19.7386 0.994167 3 103.005 0
-15.9868 1.87146 1 3 102.405 0
-8.29489 19.6734 0.876342 3 101.806 0
9.00059 1.07999 0.991751 3 101.206 0
-14.1407 -3.57845 1 3 100.606 0
-11.3899 21.1858 1 3 100.006 0
3.23464 20.0606 0.91359 3 99.4061 0
1.50397 18.49 1 3 98.8063 0
-17.7559 2.7136 0.959586 3 98.2064 0
-7.27053 -6.84528 1 3 97.6066 0
12.9887 6.30892 0.928838 3 97.0067 0
-5.43609 17.8384 1 3 96.4069 0
-9.68314 -4.96687 0.848344 3 95.807 0
-11.2107 -6.01617 1 3 95.2071 0
5.06587 20.0635 0.917173 3 94.6073 0
7.76648 15.6958 1 3 94.0074 0
-17.7982 4.67137 1 3 93.4076 0
5.91256 -2.97598 1 3 92.8077 0
11.6404 7.68768 1 3 92.2079 0
10.3843 9.19036 0.854844 3 91.608 0
-15.9068 -2.64036 1 3 91.0082 0
-4.89452 -8.17745 1 3 90.4083 0
7.78645 -3.67209 1 3 89.8085 0
4.35733 -4.17404 0.900091 3 89.2086 0
-14.7386 -5.59834 1 3 88.6088 0
12.4813 4.44584 1 3 88.0089 0
-6.79857 -8.78744 1 3 87.409 0
12.1941 9.60937 1 3 86.8092 0
-17.544 0.619589 1 3 86.2093 0
2.82112 -7.04127 1 3 85.6095 0
-15.2304 13.4691 1 3 85.0096 0
9.44283 16.5773 0.894424 3 84.4098 0
-18.9713 -0.781207 1 3 83.8099 0
-17.5334 6.65282 1 3 83.2101 0
9.33615 -2.4093 1 3 82.6102 0
-3.60776 -6.64703 1 3 82.0104 0
-12.6466 17.4599 1 3 81.4105 0
-2.92671 -8.52766 1 3 80.8107 0
9.6607 -4.38295 1 3 80.2108 0
1.36826 20.4904 1 3 79.611 0
6.24369 -4.94437 1 3 79.0111 0
8.11407 -5.64989 1 3 78.4112 0
-16.814 14.6894 1 3 77.8114 0
-14.9646 15.4513 1 3 77.2115 0
10.1142 -0.57016 1 3 76.6117 0
6.8495 19.3609 1 3 76.0118 0
-6.40767 19.5824 1 3 75.412 0
10.986 1.22987 1 3 74.8121 0
6.67665 17.3707 1 3 74.2123 0
4.67002 -6.17658 1 3 73.6124 0
-11.6753 19.2082 1 3 73.0126 0
-4.4092 19.5525 1 3 72.4127 0
-17.5828 8.65226 1 3 71.8129 0
-1.40617 21.5013 1 3 71.213 0
-19.1625 9.87597 1 3 70.6132 0
3.20788 -9.04461 1 3 70.0133 0
-14.6455 17.4236 1 3 69.4134 0
-19.4947 3.6136 1 3 68.8136 0
10.5159 15.0159 1 3 68.2137 0
0.442944 22.263 1 3 67.6139 0
-13.6749 19.1723 1 3 67.014 0
-4.14577 -10.1133 1 3 66.4142 0
-16.5491 16.6718 1 3 65.8143 0
-9.37642 -6.81264 1 3 65.2145 0
2.4405 22.1777 1 3 64.6146 0
-5.39387 21.3056 1 3 64.0148 0
11.2069 -3.11429 1 3 63.4146 0
-0.789423 -8.75577 1 3 62.8145 0
-20.7952 5.13285 1 3 62.2144 0
-16.4498 -4.56534 1 3 61.6143 0
-12.9769 -6.9545 1 3 61.0141 0
6.56763 -6.91695 1 3 60.414 0
-21.2328 7.08442 1 3 59.8139 0
-8.79592 -8.72633 1 3 59.2137 0
-10.9824 -8.00301 1 3 58.6136 0
-3.40424 21.5032 1 3 58.0135 0
-18.6227 13.8389 1 3 57.4134 0
8.43868 -7.62331 1 3 56.8132 0
-4.40166 23.2359 1 3 56.2131 0
4.41632 21.8686 1 3 55.613 0
13.022 2.52017 1 3 55.0128 0
11.9867 -1.27269 1 3 54.4127 0
-13.3887 21.1519 1 3 53.8126 0
-7.39416 21.3222 1 3 53.2125 0
-19.372 1.59361 1 3 52.6123 0
-9.39019 21.2145 1 3 52.0122 0
-2.16297 -10.3742 1 3 51.4121 0
9.98564 -6.35562 1 3 50.8119 0
-2.40271 23.2334 1 3 50.2118 0
-18.8928 11.8574 1 3 49.6117 0
4.9929 -8.14877 1 3 49.0116 0
-10.403 -9.91693 1 3 48.4114 0
-6.07156 -10.6503 1 3 47.8113 0
14.8627 3.30133 1 3 47.2112 0
14.9669 6.72507 1 3 46.611 0
12.8585 0.527039 1 3 46.0109 0
-19.3157 7.65371 1 3 45.4108 0
-8.41748 23.0387 1 3 44.8107 0
-18.4242 -4.88375 1 3 44.2105 0
11.2976 13.1749 1 3 43.6104 0
-12.7482 -8.94139 1 3 43.0103 0
-15.2788 -7.52398 1 3 42.4102 0
13.5818 8.16625 1 3 41.81 0
-20.9927 9.06975 1 3 41.2099 0
12.5088 11.5845 1 3 40.6098 0
-0.553985 23.9965 1 3 40.0096 0
-21.4605 3.247 1 3 39.4095 0
8.48914 18.2142 1 3 38.8094 0
6.50377 21.3307 1 3 38.2093 0
-3.37945 -11.9617 1 3 37.6091 0
-10.4145 22.9316 1 3 37.009 0
-14.9714 22.3736 1 3 36.4089 0
13.2398 13.6511 1 3 35.8087 0
6.84773 -8.89682 1 3 35.2086 0
-18.3983 15.91 1 3 34.6085 0
-8.07005 -10.5882 1 3 34.0084 0
-16.2285 18.6457 1 3 33.4082 0
-20.7451 0.140238 1 3 32.8081 0
14.4514 12.0598 1 3 32.208 0
-0.186934 -10.6725 1 3 31.6079 0
11.2755 17.1023 1 3 31.0079 0
-14.6866 -9.43379 1 3 30.408 0
-20.7438 11.1006 1 3 29.808 0
-17.8803 -2.95947 1 3 29.208 0
-18.0982 17.9359 1 3 28.608 0
-9.67579 -11.7796 1 3 28.008 0
12.4588 15.4903 1 3 27.408 0
11.5321 -5.0877 1 3 26.808 0
-22.2797 1.42275 1 3 26.208 0
-19.8435 -2.58021 1 3 25.608 0
14.1362 10.0868 1 3 25.008 0
8.66206 20.2063 1 3 24.408 0
5.88031 23.231 1 3 23.8081 0
14.6993 1.30803 1 3 23.2081 0
-6.39231 23.0522 1 3 22.6081 0
-15.2581 20.3945 1 3 22.0081 0
-16.9907 -6.48998 1 3 21.4081 0
8.71868 -9.60356 1 3 20.8081 0
-20.4737 13.0823 1 3 20.2081 0
-12.4186 22.9009 1 3 19.6081 0
8.31627 22.1762 1 3 19.0081 0
-21.6185 -1.65857 1 3 18.4081 0
10.3725 18.8868 1 3 17.8081 0
-5.42538 24.9538 1 3 17.2082 0
10.5451 20.8792 1 3 16.6082 0
-5.30641 -12.4972 1 3 16.0082 0
5.21236 -10.1368 1 3 15.4082 0
-7.41674 24.7699 1 3 14.8082 0
14.46 15.2311 1 3 14.2082 0
15.5231 8.64379 1 3 13.6082 0
-22.7035 5.72906 1 3 13.0082 0
-7.30523 -12.4362 1 3 12.4082 0
1.80191 -10.465 1 3 11.8082 0
-22.325 12.3254 1 3 11.2082 0
3.60546 -11.3273 1 3 10.6083 0
-11.4431 24.6469 1 3 10.0083 0
-1.40245 -12.2602 1 3 9.40828 0
16.0201 10.7569 1 3 8.80828 0
-19.9474 17.1739 1 3 8.20829 0
3.69607 23.7341 1 3 7.6083 0
-12.1687 -10.8552 1 3 7.00831 0
16.122 13.1587 1 3 6.40832 0
33.4311 -33.0168 1 3 5.80833 0
43.8729 -69.5618 1 3 5.20834 0
75.0982 74.5538 1 3 4.60835 0
-127.718 -27.0972 1 3 4.00836 0
96.2275 -119.044 1 3 3.40835 0
38.0004 162.14 1 3 2.80834 0
-167.74 64.1363 1 3 2.20833 0
183.798 46.9451 1 3 1.60833 0
-74.9244 -181.183 1 3 1.00833 0
-197.722 -25.4829 1 3 0.408333 0
