# Supplementary material for: Study of tumor growth indicates the existence of an “immunological threshold” separating states of pro- and antitumoral peritumoral inflammation
Source: PLoS One. 2018 Nov 2;13(11):e0202823. doi: 10.1371/journal.pone.0202823 (PMC6214501; doi:10.1371/journal.pone.0202823)
Supplement: S1 Data — File containing the position and radius of particles at simulated times. A detailed description file is provided alongside the data. (ZIP) [file pone.0202823.s004.zip › minimal dataset/competent/21480.csv]

0 0 0.928719 0 18811.9 0
-6.54188 3.13223 1.00013 0 18784.2 0
-2.98542 3.17442 1.00013 0 18695.9 0
-6.34445 7.38639 0.675238 0 18834.8 0
-4.77451 4.06835 1.00013 0 18842.6 0
-3.10591 5.17099 1.00013 0 18789.2 0
-6.20368 5.46742 1.00013 0 18744.5 0
-4.65415 2.07199 1.00003 0 17964.9 0
2.18495e+07 -1.77318e+08 0.884706 0 17871 0
-6.43218 1.13524 1.00003 0 17812.8 0
-6.36679 4.45631 0.0213952 3 214.178 0
-5.10599 5.86289 0.165144 3 205.18 0
-5.3786 0.943818 0.0706458 3 203.981 0
-3.69417 2.40733 0.0150619 3 203.381 0
-2.23462 1.59636 0.0508955 3 201.581 0
-2.50094 4.20563 0.123813 3 200.981 0
-5.21394 5.05115 0.0546456 3 200.381 0
-1.06324 0.0443556 0.134563 3 199.782 0
-5.35692 6.88872 0.148895 3 198.582 0
-2.96498 2.11003 0.0644791 3 197.382 0
-8.27803 2.39746 0.0854794 3 196.782 0
-3.63872 2.34567 0.0503122 3 195.583 0
-7.2167 5.93728 0.11598 3 194.383 0
-5.79898 0.200611 0.11823 3 193.783 0
-6.19079 4.27773 0.121813 3 192.583 0
-4.13394 4.94313 0.038312 3 191.984 0
-0.862023 -0.568043 0.099813 3 191.384 0
-7.48194 3.53058 0.0195619 3 190.784 0
-5.2396 6.33415 0.295884 3 190.184 0
-3.42313 2.12129 0.139646 3 189.584 0
-6.87874 6.92009 0.0323952 3 188.984 0
-1.29565 -0.32339 0.297384 3 188.384 0
-2.09491 6.10205 0.374545 3 187.185 0
-6.5727 6.57678 0.163561 3 186.585 0
1.03896 0.598079 0.259804 3 185.985 0
-7.29413 2.4037 0.0445621 3 185.385 0
-5.58373 0.361845 0.146312 3 184.785 0
-5.29701 1.13331 0.134396 3 184.185 0
-7.27506 1.82242 0.0849794 3 183.586 0
-1.11595 0.41883 0.241972 3 182.986 0
-1.18667 0.832679 0.157978 3 182.386 0
-3.80322 1.14955 0.232889 3 181.786 0
-4.48831 -2.37509 0.218557 3 181.186 0
-7.05717 7.05127 0.111813 3 180.586 0
-1.98844 5.01147 0.120813 3 179.986 0
-5.61309 7.0242 0.140812 3 179.387 0
-4.21825 5.2854 0.117397 3 178.787 0
-2.8538 6.38942 0.244055 3 178.187 0
-6.47339 4.28952 0.156228 3 177.587 0
-4.37828 5.47708 0.131896 3 176.987 0
-7.82145 3.48131 0.322966 3 176.387 0
-2.33171 0.947206 0.448373 3 175.787 0
-7.95927 2.84115 0.331548 3 175.188 0
-1.5574 1.21762 0.370462 3 174.588 0
-6.40961 -0.377889 0.450706 3 173.988 0
-8.12114 4.2147 0.393961 3 173.388 0
-2.61864 1.8071 0.377628 3 172.788 0
-3.36597 1.6669 0.316216 3 172.188 0
-7.49807 3.94784 0.244471 3 171.589 0
-7.35302 4.61262 0.429541 3 170.989 0
-7.22497 2.10447 0.196558 3 170.389 0
-0.719946 1.08101 0.364629 3 169.789 0
-1.64941 3.52284 0.380128 3 169.189 0
-7.77279 1.00797 0.338215 3 168.589 0
-4.86513 5.41127 0.338465 3 167.989 0
-1.99522 -0.0785669 0.420292 3 167.39 0
-4.67792 6.00688 0.283052 3 166.79 0
-5.40631 -0.727216 0.49137 3 166.19 0
-5.76562 6.65795 0.254887 3 165.59 0
-5.47179 -0.00286764 0.234972 3 164.99 0
-1.62684 0.573129 0.274219 3 164.39 0
-2.59601 -0.82799 0.339631 3 163.79 0
-3.16815 0.995606 0.380962 3 163.191 0
0.311069 1.28212 0.390294 3 162.591 0
-2.02239 4.16255 0.35463 3 161.991 0
-2.55392 6.20877 0.0908962 3 161.391 0
-0.786555 -1.11589 0.434958 3 160.791 0
-1.81067 5.4277 0.319466 3 160.191 0
-7.62062 5.42441 0.414459 3 159.591 0
-6.24478 -1.37616 0.561865 3 158.992 0
1.03115 -0.848537 0.406293 3 158.392 0
-8.44648 3.59054 0.3113 3 157.792 0
-7.21227 6.51069 0.448123 3 157.192 0
-7.84989 2.09743 0.418792 3 156.592 0
-1.47409 4.74335 0.441874 3 155.992 0
-4.57771 6.45662 0.17581 3 155.392 0
-0.875361 3.51836 0.381628 3 154.793 0
-7.16343 -0.96612 0.44229 3 154.193 0
-4.90345 0.541156 0.550616 3 153.593 0
-2.06323 7.09142 0.613695 3 152.993 0
-0.351729 1.80351 0.436041 3 152.393 0
-2.74396 0.241815 0.366213 3 151.793 0
-7.29007 -3.15302 0.44679 3 151.193 0
-3.99425 6.28301 0.421042 3 150.594 0
-3.33974 -0.447774 0.494787 3 149.994 0
-8.42551 5.06558 0.461539 3 149.394 0
-3.85475 0.411009 0.505369 3 148.794 0
-1.42345 2.34807 0.765517 3 148.194 0
0.142088 -1.24974 0.327882 3 147.594 0
-5.24009 -1.81861 0.534784 3 146.995 0
-4.50382 -0.397772 0.468622 3 146.395 0
-1.72871 -1.00853 0.510202 3 145.795 0
-8.2232 8.17654 0.470038 3 145.195 0
-8.31518 6.26436 0.667191 3 144.595 0
-7.24764 -2.05659 0.648859 3 143.995 0
0.413647 2.16143 0.40771 3 143.395 0
-7.62941 0.00963266 0.63436 3 142.796 0
-3.32213 7.00539 0.527618 3 142.196 0
-1.34951 -2.40408 0.585613 3 141.596 0
-5.16861 9.32653 0.684106 3 140.996 0
-10.2537 5.11574 0.474621 3 140.396 0
-6.10604 -2.52717 0.582614 3 139.796 0
-4.41314 7.19447 0.579364 3 139.196 0
-7.22637 8.19959 0.521701 3 138.597 0
-0.404393 -1.93642 0.468205 3 137.997 0
-8.75694 7.33265 0.479288 3 137.397 0
-2.81527 8.02062 0.580864 3 136.797 0
-7.75893 7.3072 0.511869 3 136.197 0
-8.66763 1.52559 0.578697 3 135.597 0
1.45827 1.56125 0.788599 3 134.997 0
-5.05566 -3.06899 0.599029 3 134.398 0
-9.93852 1.68331 0.701355 3 133.798 0
-5.2441 8.03652 0.602612 3 133.198 0
-6.28553 10.0044 0.607778 3 132.598 0
-0.231552 2.82554 0.517452 3 131.998 0
2.97246 1.91177 0.7641 3 131.398 0
-0.785046 -5.07607 0.789099 3 130.798 0
-9.61878 -4.51156 0.793598 3 130.199 0
-1.78328 8.76027 0.687689 3 129.599 0
-1.07164 6.09769 0.646692 3 128.999 0
-8.29368 -1.15671 0.700105 3 128.399 0
-9.32687 5.5704 0.555282 3 127.799 0
-6.32019 8.82166 0.573114 3 127.199 0
-0.179795 4.57916 0.857594 3 126.599 0
0.688555 -2.03467 0.628194 3 126 0
-3.99776 -1.50291 0.746268 3 125.4 0
-2.57766 -1.91985 0.733186 3 124.8 0
-4.01477 8.52533 0.720104 3 124.2 0
-6.03152 11.7016 0.857844 3 123.6 0
-11.1212 5.92671 0.710854 3 123 0
-9.35455 4.22475 0.789182 3 122.401 0
1.68224 -3.33055 0.842928 3 121.801 0
-9.02576 2.7571 0.702688 3 121.201 0
1.81676 0.0560175 0.68194 3 120.601 0
-11.2636 4.43642 0.741102 3 120.001 0
-10.906 0.332219 0.958836 3 119.401 0
-10.4831 3.10946 0.794348 3 118.801 0
-3.71282 -2.96803 0.744519 3 118.202 0
-5.50231 -5.32538 0.654942 3 117.602 0
4.80537 0.470801 0.758434 3 117.002 0
-2.19525 -3.64452 0.913673 3 116.402 0
-7.71311 9.52385 0.887092 3 115.802 0
-4.15051 -4.56305 0.896508 3 115.202 0
-9.10473 0.165333 0.849011 3 114.602 0
-32.5769 -17.0334 0.90409 3 114.003 0
-9.92073 -1.35668 0.876259 3 113.403 0
-12.4097 5.32101 0.705105 3 112.803 0
3.22358 0.402262 0.765184 3 112.203 0
-0.674967 7.64966 0.880175 3 111.603 0
-11.7836 -1.40881 0.987251 3 111.003 0
-7.72613 11.2945 0.882758 3 110.403 0
1.19924 3.33156 1 3 109.804 0
-4.45047 10.8034 0.957503 3 109.204 0
-3.07629 9.71315 0.793182 3 108.604 0
-0.269073 9.47238 0.984751 3 108.004 0
-3.12594 12.2511 1 3 107.404 0
-12.7197 3.71612 0.881092 3 106.804 0
0.515814 6.24242 0.944171 3 106.204 0
-0.145731 -3.41915 0.986501 3 105.605 0
-6.21028 -3.97647 0.867676 3 105.005 0
-1.69326 10.8548 1 3 104.405 0
2.25033 -1.57055 1 3 103.805 0
-7.90296 -4.54514 0.916423 3 103.205 0
2.00411 5.09042 0.934171 3 102.605 0
2.52346 6.8177 0.847094 3 102.005 0
1.15658 8.0793 1 3 101.406 0
-4.81195 12.7632 0.756351 3 100.806 0
-9.89724 6.7603 0.759101 3 100.206 0
0.941125 -5.10209 0.936088 3 99.6061 0
1.66084 9.99062 0.975335 3 99.0062 0
-0.860912 -6.7687 0.902507 3 98.4064 0
-2.62936 14.1882 1 3 97.8065 0
-9.65511 8.51106 1 3 97.2067 0
-1.19723 12.7922 1 3 96.6068 0
-2.51502 -5.53249 1 3 96.007 0
-11.4396 7.60835 1 3 95.4071 0
3.29458 3.64721 1 3 94.8072 0
-8.71743 -2.80995 1 3 94.2074 0
0.233809 11.3924 1 3 93.6075 0
-13.7859 -1.5229 1 3 93.0077 0
-7.36109 13.1418 1 3 92.4078 0
-13.2476 6.79086 0.984168 3 91.808 0
-9.44854 10.5003 1 3 91.2081 0
-11.9068 2.01676 1 3 90.6083 0
4.54789 7.36416 0.915589 3 90.0084 0
-15.0616 8.6549 1 3 89.4086 0
-12.8634 0.259839 1 3 88.8087 0
-6.88448 -6.06541 0.912256 3 88.2089 0
3.08426 8.61145 1 3 87.609 0
-5.71197 14.2733 1 3 87.0091 0
-15.2308 6.66252 1 3 86.4093 0
-12.6954 -3.19943 1 3 85.8094 0
4.70753 2.23225 1 3 85.2096 0
3.59442 10.545 1 3 84.6097 0
3.88266 5.55899 1 3 84.0099 0
-14.1006 4.99851 1 3 83.41 0
-11.2766 9.68158 1 3 82.8102 0
-13.906 1.96919 1 3 82.2103 0
-0.704491 14.7306 1 3 81.6105 0
-4.29216 -6.45475 1 3 81.0106 0
0.509561 -8.09264 1 3 80.4108 0
-16.423 5.05728 1 3 79.8109 0
0.727805 13.3347 1 3 79.2111 0
-5.72976 -7.84508 1 3 78.6112 0
-10.6995 -3.07676 1 3 78.0113 0
-32.2209 42.9245 1 3 77.4115 0
2.65427 13.8837 1 3 76.8116 0
-4.13548 15.504 1 3 76.2118 0
4.21286 -1.18498 1 3 75.6119 0
-15.303 3.40039 1 3 75.0121 0
6.14506 -0.669819 1 3 74.4122 0
5.29516 4.14308 1 3 73.8124 0
-8.9188 -6.17056 1 3 73.2125 0
-11.5922 -4.86897 1 3 72.6127 0
5.93981 6.0363 1 3 72.0128 0
-4.04397 -8.92054 1 3 71.413 0
-2.60621 -7.53033 1 3 70.8131 0
1.98449 -6.7419 1 3 70.2132 0
5.53849 -2.68229 1 3 69.6134 0
-14.8608 0.167207 1 3 69.0135 0
-14.7415 -3.27991 1 3 68.4137 0
-9.05284 14.481 1 3 67.8138 0
-9.25248 12.4906 1 3 67.214 0
2.15825 11.9369 1 3 66.6141 0
4.08287 12.4844 1 3 66.0143 0
-10.8418 -6.72332 1 3 65.4144 0
2.877 -4.95234 1 3 64.8146 0
1.21938 15.2769 1 3 64.2147 0
-13.0664 8.79028 1 3 63.6147 0
-11.0773 11.6715 1 3 63.0146 0
7.50947 -2.13213 1 3 62.4144 0
-10.6779 15.6512 1 3 61.8143 0
-7.3145 15.4698 1 3 61.2142 0
3.56581 -3.07638 1 3 60.614 0
6.47819 1.30226 1 3 60.0139 0
-12.9004 10.8489 1 3 59.4138 0
-1.2651 -9.01399 1 3 58.8137 0
5.08836 9.21557 1 3 58.2135 0
7.06725 3.21606 1 3 57.6134 0
4.86221 -4.59944 1 3 57.0133 0
7.71194 5.10928 1 3 56.4131 0
-16.8739 7.80959 1 3 55.813 0
-16.266 1.59171 1 3 55.2129 0
6.83559 -4.20464 1 3 54.6128 0
-14.8903 10.6483 1 3 54.0126 0
-2.14886 16.1296 1 3 53.4125 0
-17.3412 3.28055 1 3 52.8124 0
6.61184 7.91979 1 3 52.2122 0
-12.7011 12.8389 1 3 51.6121 0
1.80119 -9.61693 1 3 51.012 0
-18.622 6.83659 1 3 50.4119 0
-0.223775 16.6718 1 3 49.8117 0
-16.7035 9.80476 1 3 49.2116 0
4.15706 -6.48877 1 3 48.6115 0
-15.8365 -1.57865 1 3 48.0113 0
-10.877 13.6611 1 3 47.4112 0
8.04488 -0.0450387 1 3 46.8111 0
-13.6506 -4.95633 1 3 46.211 0
5.57708 11.155 1 3 45.6108 0
-15.6699 -5.05122 1 3 45.0107 0
8.56173 1.88698 1 3 44.4106 0
-5.73802 16.7005 1 3 43.8105 0
-12.8314 -6.77168 1 3 43.2103 0
-14.691 12.6385 1 3 42.6102 0
8.38406 6.99292 1 3 42.0101 0
-8.9381 16.6377 1 3 41.4099 0
-7.7287 -7.78117 1 3 40.8098 0
-18.5238 8.94003 1 3 40.2097 0
6.18835 -6.09694 1 3 39.6096 0
-3.65537 17.4455 1 3 39.0094 0
-6.62582 -9.63311 1 3 38.4093 0
7.10051 9.85917 1 3 37.8092 0
-2.67028 -10.4372 1 3 37.209 0
-17.2423 -0.153726 1 3 36.6089 0
10.2285 0.781668 1 3 36.0088 0
-4.93979 -10.7088 1 3 35.4087 0
-8.58716 -10.0244 1 3 34.8085 0
-9.65165 -8.33065 1 3 34.2084 0
-16.5301 11.798 1 3 33.6083 0
-18.5828 4.84261 1 3 33.0081 0
0.184046 18.6297 1 3 32.408 0
1.70013 17.2182 1 3 31.8079 0
9.20645 3.78026 1 3 31.2079 0
3.30467 -8.2981 1 3 30.608 0
-1.74106 18.0876 1 3 30.008 0
5.9813 13.1136 1 3 29.408 0
0.0271322 -10.5403 1 3 28.808 0
-12.5009 14.8287 1 3 28.208 0
-18.3665 1.53626 1 3 27.608 0
10.4493 -1.20599 1 3 27.008 0
-12.0661 -8.64666 1 3 26.408 0
-14.0273 -8.35977 1 3 25.808 0
-20.3197 3.84701 1 3 25.208 0
-50.1411 -15.8081 1 3 24.608 0
50.5582 -20.174 1 3 24.0081 0
-38.679 33.5747 1 3 23.4081 0
44.7991 -55.503 1 3 22.8081 0
-48.218 49.934 1 3 22.2081 0
-62.4366 -52.7732 1 3 21.6081 0
27.6567 -88.8132 1 3 21.0081 0
35.271 89.2562 1 3 20.4081 0
-96.912 -30.5064 1 3 19.8081 0
-98.6838 40.502 1 3 19.2081 0
74.5173 89.166 1 3 18.6081 0
130.952 -12.7843 1 3 18.0081 0
-102.509 -74.4452 1 3 17.4082 0
26.9669 -131.48 1 3 16.8082 0
130.816 -48.3569 1 3 16.2082 0
-140.921 -0.682439 1 3 15.6082 0
59.2036 -136.099 1 3 15.0082 0
109.099 -106.987 1 3 14.4082 0
-81.3063 -132.76 1 3 13.8082 0
-94.4762 126.839 1 3 13.2082 0
-116.181 112.861 1 3 12.6082 0
-162.504 32.6048 1 3 12.0082 0
-111.446 -128.372 1 3 11.4082 0
129.961 -115.622 1 3 10.8083 0
-156.435 -80.3014 1 3 10.2083 0
143.445 107.234 1 3 9.60827 0
-176.143 -42.3597 1 3 9.00828 0
179.044 -43.9073 1 3 8.40829 0
-62.8734 -175.371 1 3 7.8083 0
183.61 42.4599 1 3 7.20831 0
-112.609 152.839 1 3 6.60832 0
-141.132 -129.915 1 3 6.00833 0
80.8257 175.675 1 3 5.40834 0
-42.6881 189.948 1 3 4.80835 0
190.988 44.481 1 3 4.20835 0
-197.012 -1.3644 1 3 3.60835 0
197.074 -19.3992 1 3 3.00835 0
8.59688 198.5 1 3 2.40834 0
-192.419 -51.7679 1 3 1.80833 0
170.592 -103.795 1 3 1.20833 0
199.879 4.14933 1 3 0.608333 0
-169.583 -106.027 1 3 0.00833333 0
