# Supplementary material for: Study of tumor growth indicates the existence of an “immunological threshold” separating states of pro- and antitumoral peritumoral inflammation
Source: PLoS One. 2018 Nov 2;13(11):e0202823. doi: 10.1371/journal.pone.0202823 (PMC6214501; doi:10.1371/journal.pone.0202823)
Supplement: S1 Data — File containing the position and radius of particles at simulated times. A detailed description file is provided alongside the data. (ZIP) [file pone.0202823.s004.zip › minimal dataset/competent/22260.csv]

0 0 0.928719 0 19543.1 0
-4.80754 2.44287 1.00013 0 19515.4 0
-1.13711 2.24686 1.00013 0 19427.1 0
-2.84001 4.81069 0.675238 0 19566 0
-2.92973 3.13372 1.00013 0 19573.8 0
-1.26398 4.24279 1.00013 0 19520.4 0
-4.46751 4.41375 1.00013 0 19475.7 0
-2.79736 1.13169 1.00003 0 18696.1 0
2.18495e+07 -1.77318e+08 0.884706 0 18602.2 0
-4.67731 0.447188 1.00003 0 18544 0
-1.28605 1.20947 0.042812 3 212.379 0
-4.46255 -0.562294 0.0300618 3 205.18 0
-0.481421 3.06931 0.0502288 3 202.181 0
-2.22514 6.06103 0.0712292 3 201.581 0
-1.70928 1.34727 0.0643124 3 200.381 0
-0.939386 0.515386 0.128147 3 199.782 0
-4.86842 3.46831 0.0129786 3 199.182 0
-3.58147 0.14412 0.134229 3 198.582 0
-0.432687 -0.841415 0.0138119 3 197.382 0
-2.04983 5.96153 0.0932295 3 196.182 0
-2.20926 5.22461 0.0648957 3 194.983 0
-0.576922 3.28449 0.178393 3 194.383 0
-4.24403 -0.699305 0.22464 3 191.384 0
-0.000181911 2.81078 0.266803 3 190.784 0
-1.78668 -1.49426 0.213974 3 190.184 0
-5.97371 2.44632 0.166144 3 189.584 0
-0.829358 -0.547724 0.0644791 3 188.384 0
-0.132584 4.0185 0.151811 3 187.785 0
-5.92147 2.1257 0.157561 3 187.185 0
-0.435471 3.52197 0.0973963 3 186.585 0
-0.778242 0.714536 0.12773 3 185.985 0
-6.16999 2.63728 0.103813 3 185.385 0
-4.92416 -2.46421 0.149728 3 184.785 0
-3.27421 0.0428767 0.184642 3 184.185 0
-5.59888 4.53438 0.134979 3 183.586 0
-3.60586 -0.5142 0.438707 3 182.986 0
-0.238886 3.71334 0.151478 3 182.386 0
-1.16911 1.00238 0.192142 3 181.786 0
-2.32224 5.65902 0.3058 3 181.186 0
-2.9153 -0.0259463 0.162561 3 180.586 0
-0.790357 -0.968869 0.320216 3 179.986 0
-5.43026 3.56508 0.226056 3 179.387 0
-4.00438 5.37689 0.0656457 3 178.787 0
-0.803959 5.34437 0.193058 3 178.187 0
-2.68497 5.96177 0.163394 3 177.587 0
-1.07568 0.211452 0.164477 3 176.987 0
-4.4473 -0.990054 0.128397 3 176.387 0
-1.20784 -1.1545 0.10823 3 175.787 0
-6.88856 2.37336 0.13123 3 175.188 0
-1.2375 -0.263198 0.330882 3 174.588 0
-2.72519 7.8887 0.171227 3 173.988 0
-1.72961 0.276975 0.35838 3 173.388 0
-1.40435 -0.811678 0.236222 3 172.788 0
0.679595 1.03212 0.289885 3 172.188 0
0.0177996 4.4743 0.301717 3 171.589 0
-7.11575 1.99938 0.289968 3 170.989 0
-3.63527 5.57804 0.351297 3 170.389 0
-4.04026 -1.22861 0.341548 3 169.789 0
-4.29514 -1.75848 0.247388 3 169.189 0
-3.02211 5.71753 0.230222 3 168.589 0
-6.41647 2.23438 0.3133 3 167.989 0
-7.4177 2.53154 0.31055 3 167.39 0
-6.79712 2.7564 0.263053 3 166.79 0
-3.45831 7.02141 0.230972 3 166.19 0
-1.73158 -0.482917 0.189475 3 165.59 0
-5.2722 -2.98814 0.479371 3 164.99 0
-5.10902 -1.02488 0.5337 3 164.39 0
0.659597 1.78558 0.306967 3 163.79 0
-4.77238 -1.71264 0.231722 3 163.191 0
-3.6805 7.44521 0.246221 3 162.591 0
-3.13744 6.36634 0.425458 3 161.991 0
-7.78563 1.73625 0.244888 3 161.391 0
-6.06993 3.27765 0.473455 3 160.791 0
-0.0615797 -1.47503 0.547366 3 160.191 0
1.17336 1.40561 0.328549 3 159.591 0
0.0385697 1.3719 0.436208 3 158.992 0
-1.1 -1.82625 0.548533 3 158.392 0
-0.157112 3.29304 0.238555 3 157.792 0
-5.64395 4.00044 0.243388 3 157.192 0
2.21138 1.3575 0.701438 3 156.592 0
1.71598 -1.8215 0.439707 3 155.992 0
0.698518 2.5655 0.473288 3 155.392 0
-1.85583 -2.41344 0.404377 3 154.793 0
1.30989 0.560012 0.495453 3 154.193 0
-4.26902 6.59131 0.686106 3 153.593 0
-0.495361 6.43168 0.551949 3 152.993 0
0.809505 4.7953 0.393211 3 152.393 0
-6.29617 4.16343 0.424292 3 151.793 0
-5.60901 5.11595 0.339881 3 151.193 0
1.0009 -1.12761 0.554782 3 150.594 0
-5.87236 5.78901 0.281552 3 149.994 0
0.125513 2.08858 0.271219 3 149.394 0
4.17765 1.60945 0.333548 3 148.794 0
-2.75545 -3.50097 1 3 148.194 0
-1.99222 8.33304 0.68344 3 147.594 0
-1.41113 5.79538 0.558865 3 146.995 0
-0.00835437 5.38072 0.602445 3 146.395 0
-2.33763 -0.270588 0.447873 3 145.795 0
-5.38963 -2.04598 0.469622 3 145.195 0
-5.09269 5.7596 0.483871 3 144.595 0
-2.84778 7.29109 0.435874 3 143.995 0
-6.00987 1.35891 0.613111 3 143.395 0
-6.17135 -0.00392898 0.559115 3 142.796 0
-7.43784 4.65979 0.502619 3 142.196 0
-6.50393 5.15643 0.554616 3 141.596 0
0.67149 3.72331 0.685023 3 140.996 0
-1.76882 6.99061 0.677273 3 140.396 0
-5.97676 -3.92874 0.44154 3 139.796 0
-7.19537 1.09828 0.600862 3 139.196 0
3.3319 2.04905 0.583863 3 138.597 0
3.35053 -3.22298 0.532534 3 137.997 0
-5.74715 6.8861 0.818846 3 137.397 0
-7.3298 3.5003 0.641026 3 136.797 0
-6.36071 -1.30774 0.748768 3 136.197 0
-8.23339 5.48212 0.615278 3 135.597 0
-3.29218 8.43389 0.605945 3 134.997 0
1.8899 2.77671 0.734603 3 134.398 0
3.45237 0.8202 0.643443 3 133.798 0
1.20299 5.77972 0.663858 3 133.198 0
-8.79341 0.859899 0.919839 3 132.598 0
-0.551672 7.71846 0.732103 3 131.998 0
-7.19291 6.03981 0.565032 3 131.398 0
2.37455 -0.342264 0.899674 3 130.798 0
0.592968 6.93666 0.644442 3 130.199 0
-8.49187 4.27467 0.619278 3 129.599 0
0.221469 -2.68315 0.692689 3 128.999 0
-0.854665 9.1175 0.694522 3 128.399 0
3.22464 -4.48189 0.731269 3 127.799 0
-4.42183 7.92132 0.63386 3 127.199 0
-4.1644 -2.65127 0.629527 3 126.599 0
-10.6823 7.83931 0.650692 3 126 0
3.02497 -1.9302 0.799515 3 125.4 0
-10.1473 1.80436 0.731103 3 124.8 0
0.324082 9.84443 0.686273 3 124.2 0
-2.87811 -1.62032 0.884592 3 123.6 0
-1.07607 -3.20377 0.705021 3 123 0
-8.99355 -0.780955 0.698689 3 122.401 0
195.682 -16.4952 0.858427 3 121.801 0
-7.8658 -1.87788 0.85851 3 121.201 0
-1.36514 -4.7612 0.876842 3 120.601 0
-7.49956 -0.265117 0.794182 3 120.001 0
-6.33697 -5.01424 0.702022 3 119.401 0
-0.0198548 -5.6751 0.749102 3 118.801 0
0.185953 -4.16699 0.764934 3 118.202 0
1.08373 8.46133 0.884758 3 117.602 0
3.2658 3.41114 0.777516 3 117.002 0
-6.5276 -2.83317 0.784182 3 116.402 0
2.12979 7.02552 0.885425 3 115.802 0
-0.744037 10.9011 0.811847 3 115.202 0
-9.04777 6.69924 0.849094 3 114.602 0
-5.12804 -6.22352 1 3 114.003 0
-4.58658 -4.29987 0.99675 3 113.403 0
-8.74112 2.72647 0.947087 3 112.803 0
-7.84891 -5.63197 0.928005 3 112.203 0
-11.3509 6.44885 0.891091 3 111.603 0
-7.87637 -3.67582 0.798765 3 111.003 0
2.01301 4.46344 0.853844 3 110.403 0
-7.42585 7.59054 1 3 109.804 0
4.87216 2.85258 0.921422 3 109.204 0
-10.4567 0.264343 0.830679 3 108.604 0
-3.06416 -5.37705 0.857344 3 108.004 0
4.3913 4.59276 0.852927 3 107.404 0
3.14134 5.66808 0.795182 3 106.804 0
5.49501 6.0815 1 3 106.204 0
-5.0606 -8.22234 1 3 105.605 0
-2.31041 9.9881 1 3 105.005 0
-10.0199 5.21795 0.920422 3 104.405 0
3.93001 7.18605 0.915256 3 103.805 0
4.25572 -0.617384 1 3 103.205 0
-7.48226 9.58933 1 3 102.605 0
-3.44801 -7.17374 0.923506 3 102.005 0
-10.7332 3.43437 1 3 101.406 0
6.2108 4.22171 0.992667 3 100.806 0
-5.8085 8.63328 0.921922 3 100.206 0
-4.24748 9.69073 0.95767 3 99.6061 0
-1.66741 -6.57018 0.956087 3 99.0062 0
-9.249 -2.83485 0.812014 3 98.4064 0
-8.52537 -8.35833 1 3 97.8065 0
-3.56164 11.4589 0.930838 3 97.2067 0
-6.83082 -7.27251 1 3 96.6068 0
1.80947 -3.26991 1 3 96.007 0
-12.2216 4.77044 1 3 95.4071 0
-10.554 -1.56878 1 3 94.8072 0
-5.8737 10.6343 0.915339 3 94.2074 0
-6.75386 -9.28619 1 3 93.6075 0
-11.8698 1.59487 1 3 93.0077 0
-13.2409 3.04995 0.997584 3 92.4078 0
-12.3406 8.06128 1 3 91.808 0
-9.18983 8.54467 1 3 91.2081 0
-5.96143 -11.0734 0.95467 3 90.6083 0
-2.04692 -8.48834 1 3 90.0084 0
6.12065 -1.04273 0.880342 3 89.4086 0
1.68067 -5.26546 1 3 88.8087 0
5.42651 1.00407 1 3 88.2089 0
2.87267 8.6763 0.911006 3 87.609 0
-5.23989 12.4454 1 3 87.0091 0
-9.54047 -6.63509 1 3 86.4093 0
7.47003 5.76654 1 3 85.8094 0
-12.175 -0.381671 1 3 85.2096 0
-9.50421 -4.6356 1 3 84.6097 0
-3.51005 13.4491 1 3 84.0099 0
-1.84336 12.3436 1 3 83.41 0
7.333 0.399646 1 3 82.8102 0
3.92398 10.5705 1 3 82.2103 0
-13.8161 1.1347 1 3 81.6105 0
6.90279 2.35265 1 3 81.0106 0
-7.53881 11.5886 1 3 80.4108 0
-11.1377 -3.48139 1 3 79.8109 0
-164.098 -114.206 1 3 79.2111 0
-14.4349 4.65407 1 3 78.6112 0
3.75977 -6.13566 1 3 78.0113 0
8.17714 3.89396 1 3 77.4115 0
4.73477 -2.55882 1 3 76.8116 0
-10.3415 -9.19592 1 3 76.2118 0
-0.260408 -9.39563 1 3 75.6119 0
-13.4157 6.37486 1 3 75.0121 0
6.68559 -2.99928 1 3 74.4122 0
-0.320833 13.6405 1 3 73.8124 0
-5.21136 14.5006 1 3 73.2125 0
1.93697 10.3434 1 3 72.6127 0
9.44354 5.44192 1 3 72.0128 0
-15.1894 2.59926 1 3 71.413 0
-12.7495 -2.29724 1 3 70.8131 0
4.97163 -4.54474 1 3 70.2132 0
-6.941 13.4968 1 3 69.6134 0
-15.4155 6.40191 1 3 69.0135 0
6.59455 7.7519 1 3 68.4137 0
-3.68413 -9.67323 1 3 67.8138 0
0.0929131 -7.42824 1 3 67.214 0
-14.1214 -0.841758 1 3 66.6141 0
4.91059 8.83078 1 3 66.0143 0
-14.3386 8.14919 1 3 65.4144 0
-1.98736 14.7457 1 3 64.8146 0
2.0824 -7.22465 1 3 64.2147 0
-9.29624 12.5432 1 3 63.6147 0
0.739343 11.9446 1 3 63.0146 0
8.81684 1.77249 1 3 62.4144 0
1.66597 13.8696 1 3 61.8143 0
8.56955 7.43697 1 3 61.2142 0
10.5436 7.11581 1 3 60.614 0
-9.24409 10.5439 1 3 60.0139 0
-11.3204 -5.47305 1 3 59.4138 0
5.86087 -6.33614 1 3 58.8137 0
7.99475 -1.48744 1 3 58.2135 0
11.3575 4.86187 1 3 57.6134 0
-3.68865 15.7972 1 3 57.0133 0
-10.9484 9.49722 1 3 56.4131 0
3.67197 13.9439 1 3 55.813 0
4.86237 12.3367 1 3 55.2129 0
2.73302 12.178 1 3 54.6128 0
10.0911 3.31388 1 3 54.0126 0
5.92282 10.6369 1 3 53.4125 0
7.2662 -4.91315 1 3 52.8124 0
-11.055 13.4957 1 3 52.2122 0
3.62406 -8.49858 1 3 51.6121 0
9.45642 -0.122427 1 3 51.012 0
-11.0026 11.4964 1 3 50.4119 0
-12.889 9.98447 1 3 49.8117 0
-11.3566 -7.47269 1 3 49.2116 0
5.61615 -8.32111 1 3 48.6115 0
8.65034 -3.37687 1 3 48.0113 0
7.56765 9.49919 1 3 47.4112 0
10.778 1.38048 1 3 46.8111 0
-14.6958 -2.75748 1 3 46.211 0
-1.90096 -10.5789 1 3 45.6108 0
-15.7645 0.683767 1 3 45.0107 0
1.7472 -9.1963 1 3 44.4106 0
-12.9691 -4.28515 1 3 43.8105 0
-6.96494 15.4966 1 3 43.2103 0
-8.6983 14.4518 1 3 42.6102 0
1.79416 15.8654 1 3 42.0101 0
-8.72157 16.4527 1 3 41.4099 0
6.76761 12.945 1 3 40.8098 0
-0.19267 15.6364 1 3 40.2097 0
7.80057 -6.84027 1 3 39.6096 0
-10.4569 15.4042 1 3 39.0094 0
-16.0696 -1.29375 1 3 38.4093 0
-8.4391 -10.3632 1 3 37.8092 0
-0.0714884 -11.3866 1 3 37.209 0
9.23215 -5.28987 1 3 36.6089 0
-1.92318 16.7447 1 3 36.0088 0
-14.887 10.0725 1 3 35.4087 0
-3.59761 -11.6713 1 3 34.8085 0
9.54266 9.18414 1 3 34.2084 0
-13.152 -6.27668 1 3 33.6083 0
-13.188 -8.27636 1 3 33.0081 0
-12.9423 11.9836 1 3 32.408 0
12.4567 6.53269 1 3 31.8079 0
8.07697 11.4332 1 3 31.2079 0
-12.9947 13.983 1 3 30.608 0
7.54818 -8.83811 1 3 30.008 0
-5.43212 16.7771 1 3 29.408 0
-16.3382 8.1883 1 3 28.808 0
-14.9251 -4.7447 1 3 28.208 0
1.93898 -11.187 1 3 27.608 0
-1.83257 -12.6117 1 3 27.008 0
0.224973 -13.364 1 3 26.408 0
6.69317 -20.4422 1 3 25.808 0
-0.861518 -31.6303 1 3 25.208 0
-27.4797 18.6255 1 3 24.608 0
-10.8799 43.3116 1 3 24.0081 0
-38.0224 37.6241 1 3 23.4081 0
19.0416 -66.6769 1 3 22.8081 0
-53.7009 -51.7243 1 3 22.2081 0
-44.743 65.5452 1 3 21.6081 0
-84.444 -26.3687 1 3 21.0081 0
-21.4643 92.2262 1 3 20.4081 0
105.124 -1.32385 1 3 19.8081 0
-18.8387 106.514 1 3 19.2081 0
108.807 -44.779 1 3 18.6081 0
68.3224 100.495 1 3 18.0081 0
-72.1019 102.916 1 3 17.4082 0
38.9361 126.072 1 3 16.8082 0
123.678 -63.1076 1 3 16.2082 0
-22.31 -141.337 1 3 15.6082 0
-69.086 -130.075 1 3 15.0082 0
150.145 23.4585 1 3 14.4082 0
-122.317 94.4545 1 3 13.8082 0
146.188 -65.4768 1 3 13.2082 0
112.087 -119.542 1 3 12.6082 0
-9.9149 -166.811 1 3 12.0082 0
-154.659 -70.0799 1 3 11.4082 0
151.959 83.411 1 3 10.8083 0
-144.063 100.498 1 3 10.2083 0
27.0839 -177.169 1 3 9.60827 0
160.035 -86.3542 1 3 9.00828 0
-182.762 -18.7144 1 3 8.40829 0
-157.972 97.9932 1 3 7.8083 0
129.979 -136.458 1 3 7.20831 0
-0.702817 190.001 1 3 6.60832 0
-50.4215 184.974 1 3 6.00833 0
-88.9442 -171.788 1 3 5.40834 0
171.578 -92.4432 1 3 4.80835 0
-121.001 154.127 1 3 4.20835 0
-179.894 80.3683 1 3 3.60835 0
197.955 4.43251 1 3 3.00835 0
-75.3718 -183.867 1 3 2.40834 0
8.37455 199.089 1 3 1.80833 0
-183.271 -79.2592 1 3 1.20833 0
161.529 -117.801 1 3 0.608333 0
-163.761 114.815 1 3 0.00833333 0
