# Supplementary material for: Study of tumor growth indicates the existence of an “immunological threshold” separating states of pro- and antitumoral peritumoral inflammation
Source: PLoS One. 2018 Nov 2;13(11):e0202823. doi: 10.1371/journal.pone.0202823 (PMC6214501; doi:10.1371/journal.pone.0202823)
Supplement: S1 Data — File containing the position and radius of particles at simulated times. A detailed description file is provided alongside the data. (ZIP) [file pone.0202823.s004.zip › minimal dataset/competent/23320.csv]

2.18495e+07 -1.77318e+08 0.884706 0 19596 0
6.14603 -0.313834 0.0302285 3 212.179 0
9.45003 -3.82928 0.0836461 3 210.379 0
6.98216 -0.577319 0.040812 3 205.58 0
6.31514 4.05721 0.0329785 3 204.98 0
7.11086 -0.707692 0.0130619 3 203.181 0
6.69438 -0.424537 0.0304785 3 202.581 0
6.00945 3.45487 0.0970629 3 200.781 0
6.56475 1.37357 0.0298952 3 199.582 0
7.69857 -0.788257 0.0978963 3 198.982 0
9.95405 0.884973 0.057979 3 198.382 0
9.51707 0.715018 0.0378953 3 197.782 0
5.36442 0.0636131 0.0742292 3 196.582 0
7.30491 3.87753 0.21764 3 195.983 0
6.29835 0.18511 0.0521455 3 195.383 0
6.27415 4.55354 0.0270619 3 194.783 0
6.77881 -0.597083 0.123647 3 191.184 0
6.98584 -0.762772 0.0967296 3 190.584 0
5.96813 0.245353 0.182393 3 189.984 0
10.6356 1.5335 0.137979 3 189.384 0
8.30561 3.46916 0.258554 3 188.184 0
6.05674 3.22927 0.11173 3 187.585 0
7.05982 4.66915 0.0946462 3 186.985 0
9.96385 1.17854 0.0788126 3 186.385 0
6.63333 4.04537 0.0833127 3 185.785 0
6.10586 -0.0690838 0.148978 3 185.185 0
5.18381 1.76002 0.215807 3 184.585 0
5.81283 0.41862 0.0448121 3 183.985 0
9.61398 0.608566 0.10523 3 183.386 0
5.52358 -0.403158 0.111563 3 182.786 0
8.70804 3.40219 0.0446454 3 182.186 0
5.61325 1.45127 0.31305 3 181.586 0
7.45511 1.34034 0.202058 3 180.986 0
6.89228 4.32753 0.284635 3 180.386 0
5.33602 0.678608 0.479538 3 179.786 0
4.86916 2.21453 0.325466 3 178.587 0
5.68446 -0.0981635 0.230306 3 177.987 0
9.83225 2.0888 0.192642 3 177.387 0
8.10398 3.88863 0.199391 3 176.787 0
6.48742 4.79543 0.290051 3 176.187 0
4.81935 1.32759 0.348047 3 175.588 0
5.94049 -0.615347 0.334798 3 174.988 0
7.70751 4.47138 0.498036 3 174.388 0
5.98861 3.89359 0.332382 3 173.788 0
10.5739 3.76286 0.310717 3 173.188 0
9.63183 1.03835 0.280802 3 172.588 0
8.29865 4.73598 0.142229 3 171.988 0
9.12825 3.3136 0.279802 3 171.389 0
7.93162 5.24487 0.306217 3 170.789 0
6.89231 0.165495 0.398627 3 170.189 0
11.0121 0.576802 0.386461 3 169.589 0
7.59962 -0.318654 0.378795 3 168.989 0
10.2336 1.75467 0.317966 3 168.389 0
4.62463 5.21536 0.333715 3 167.789 0
3.22949 0.113608 0.475121 3 167.19 0
5.2657 -0.188935 0.192225 3 166.59 0
4.76185 3.76574 0.26297 3 165.99 0
3.97949 -0.921607 0.414626 3 165.39 0
6.4332 -0.466412 0.175726 3 164.79 0
4.64805 0.0338638 0.456206 3 164.19 0
7.35654 -1.09896 0.362713 3 163.59 0
4.12279 1.83347 0.511119 3 162.991 0
3.15195 2.98534 0.272969 3 162.391 0
6.01645 4.4723 0.239222 3 161.791 0
4.02726 -5.90015 0.227056 3 161.191 0
11.6642 0.745407 0.283969 3 160.591 0
5.28026 4.2629 0.455123 3 159.991 0
5.62404 2.28261 0.432291 3 159.391 0
3.42304 2.38861 0.381045 3 158.792 0
5.39963 3.28015 0.512285 3 158.192 0
11.2626 1.37145 0.446457 3 157.592 0
9.57116 5.32028 0.462872 3 156.992 0
8.6 -0.257282 0.492953 3 156.392 0
8.67562 5.22139 0.437374 3 155.792 0
8.15095 -1.06863 0.423292 3 155.193 0
4.67542 -1.89129 0.278219 3 154.593 0
3.92973 -0.213131 0.295051 3 153.993 0
8.97244 -1.15286 0.392461 3 153.393 0
2.52937 3.24053 0.390961 3 152.793 0
4.04235 0.80369 0.516618 3 152.193 0
8.51818 -1.82532 0.415376 3 151.593 0
10.4123 1.06059 0.383128 3 150.994 0
4.65427 6.23172 0.661108 3 150.394 0
8.87448 4.1868 0.614778 3 149.794 0
3.22446 1.36136 0.470122 3 149.194 0
13.8987 -0.353525 0.490454 3 148.594 0
6.52332 -1.17621 0.473621 3 147.994 0
7.85571 0.634009 0.584947 3 147.394 0
7.1192 5.29276 0.507702 3 146.795 0
4.36881 4.44888 0.473372 3 146.195 0
11.32 4.12759 0.519535 3 145.595 0
-1.16159 4.06403 0.620944 3 144.995 0
5.03905 -0.997003 0.641526 3 144.395 0
9.01212 0.608796 0.462539 3 143.795 0
9.90858 3.31711 0.480954 3 143.195 0
7.79286 6.02852 0.48887 3 142.596 0
5.66838 5.33955 0.688939 3 141.996 0
10.0162 4.40997 0.543116 3 141.396 0
7.82927 7.12983 0.612695 3 140.796 0
3.34128 3.93184 0.665524 3 140.196 0
10.1308 -3.42404 0.601112 3 139.596 0
11.0235 -6.33705 0.557449 3 138.996 0
9.53426 -4.58666 0.674357 3 138.397 0
4.27154 2.99087 0.651692 3 137.797 0
12.9185 0.177595 0.619278 3 137.197 0
4.46104 -2.81088 0.566198 3 136.597 0
-3.18219 -1.26703 0.795431 3 135.997 0
10.6842 8.3959 0.63886 3 135.397 0
4.71838 -65.0999 0.714771 3 134.797 0
17.5923 -3.08431 0.751185 3 134.198 0
9.82417 -2.04135 0.759601 3 133.598 0
1.0428 1.62185 0.728186 3 132.998 0
-0.526525 -7.01544 0.622027 3 132.398 0
7.49785 8.25378 0.558782 3 131.798 0
12.5383 3.63198 0.734019 3 131.198 0
8.96673 6.35031 0.727436 3 130.599 0
11.1874 -1.53542 0.693772 3 129.999 0
12.0471 6.71 0.795931 3 129.399 0
3.33841 -1.98748 0.825179 3 128.799 0
11.6892 -0.252121 0.682523 3 128.199 0
5.4536 7.16019 0.561782 3 127.599 0
15.6172 1.86954 0.731353 3 126.999 0
7.33389 -2.10826 0.643443 3 126.4 0
2.36646 2.16085 0.699438 3 125.8 0
4.38789 -5.063 0.684356 3 125.2 0
5.80011 -2.30287 0.864593 3 124.6 0
10.0511 -0.348821 0.94767 3 124 0
2.20486 0.743788 0.71777 3 123.4 0
11.1874 2.71268 0.895174 3 122.8 0
6.60446 6.47079 0.777933 3 122.201 0
3.61397 5.36974 0.686106 3 121.601 0
32.7429 -24.9601 0.859344 3 121.001 0
10.4239 6.93654 0.842261 3 120.401 0
1.28786 10.277 0.774183 3 119.801 0
6.1673 8.41406 0.781099 3 119.201 0
10.9821 5.39694 0.793432 3 118.601 0
8.53662 -3.24124 1 3 118.002 0
0.804769 -0.0717998 0.900257 3 117.402 0
12.4353 5.05675 0.694189 3 116.802 0
2.12593 -1.02412 0.721687 3 116.202 0
12.1073 8.29893 0.784099 3 115.602 0
-0.527139 2.79628 0.789265 3 115.002 0
5.15124 -3.89038 0.714271 3 114.402 0
-0.472362 1.14841 0.856094 3 113.803 0
12.5338 1.5886 0.842761 3 113.203 0
0.0382918 -1.68371 0.879759 3 112.603 0
-1.30273 -0.454721 0.938588 3 112.003 0
13.7813 2.6961 0.82293 3 111.403 0
14.8137 -4.81954 0.885008 3 110.803 0
9.32176 58.7561 0.830596 3 110.203 0
3.30757 6.84249 0.816097 3 109.604 0
13.9405 4.33675 0.824096 3 109.004 0
14.2018 1.01439 0.908423 3 108.404 0
-0.180354 -3.48929 0.938671 3 107.804 0
3.25705 -3.81322 1 3 107.204 0
-2.99323 0.455022 0.936588 3 106.604 0
1.61387 -2.62045 0.952087 3 106.005 0
2.94752 -5.67379 0.875342 3 105.405 0
6.73718 -3.77021 0.875176 3 104.805 0
-2.00628 1.99345 0.890841 3 104.205 0
2.13661 4.88362 0.863427 3 103.605 0
1.16305 3.3185 0.970086 3 103.005 0
-3.68445 2.0469 0.786099 3 102.405 0
1.50216 6.63952 1 3 101.806 0
2.77499 -7.60307 1 3 101.206 0
15.5325 3.55504 0.944254 3 100.606 0
7.50148 -6.8384 1 3 100.006 0
15.8676 0.198065 0.945587 3 99.4061 0
12.8792 -1.44314 1 3 98.8063 0
11.7282 -3.15079 1 3 98.2064 0
8.02841 -5.03797 0.864843 3 97.6066 0
11.0536 -4.90229 0.876842 3 97.0067 0
-2.77137 3.72514 1 3 96.4069 0
9.46729 -6.26052 1 3 95.807 0
0.414997 8.72809 1 3 95.2071 0
6.01477 -5.50086 1 3 94.6073 0
16.879 -1.48223 1 3 94.0074 0
2.3925 8.43027 1 3 93.4076 0
1.05513 -6.58252 1 3 92.8077 0
8.96886 -8.19728 1 3 92.2079 0
15.6453 5.50126 1 3 91.608 0
4.6781 -6.98824 1 3 91.0082 0
13.0312 9.9474 1 3 90.4083 0
4.38847 8.30387 1 3 89.8085 0
14.879 -1.48383 1 3 89.2086 0
1.41489 -4.59193 1 3 88.6088 0
1.80875 -13.8534 1 3 88.0089 0
-4.75572 3.47613 1 3 87.409 0
13.8993 8.14592 1 3 86.8092 0
0.186804 5.04569 1 3 86.2093 0
-157.815 -163.285 1 3 85.6095 0
-89.0792 23.8717 1 3 85.0096 0
6.16618 11.8544 1 3 84.4098 0
7.04905 9.96193 1 3 83.8099 0
13.8438 -3.19502 1 3 83.2101 0
13.754 6.15127 1 3 82.6102 0
17.2772 2.37797 1 3 82.0104 0
15.8433 -3.23604 1 3 81.4105 0
-0.55215 -5.39267 1 3 80.8107 0
36.5361 21.5838 1 3 80.2108 0
5.73878 -10.2847 1 3 79.611 0
8.1627 11.9717 1 3 79.0111 0
17.8081 0.449707 1 3 78.4112 0
6.16468 -8.32595 1 3 77.8114 0
5.06183 10.1871 1 3 77.2115 0
-1.74433 -2.34317 1 3 76.6117 0
3.06584 10.3135 1 3 76.0118 0
9.03777 10.1734 1 3 75.412 0
15.7908 7.49596 1 3 74.8121 0
-1.88362 5.51717 1 3 74.2123 0
-143.781 -138.907 1 3 73.6124 0
17.2999 4.37783 1 3 73.0126 0
9.0587 8.17366 1 3 72.4127 0
15.0256 9.79861 1 3 71.8129 0
12.6785 -6.95805 1 3 71.213 0
12.9308 -4.9741 1 3 70.6132 0
14.6628 -6.7081 1 3 70.0133 0
-3.73055 -2.97772 1 3 69.4134 0
17.4455 6.37248 1 3 68.8136 0
18.8652 -1.24803 1 3 68.2137 0
-103.898 -170.17 1 3 67.6139 0
10.9563 -7.97482 1 3 67.014 0
4.17021 11.9808 1 3 66.4142 0
11.0334 10.0418 1 3 65.8143 0
-0.4755 6.93738 1 3 65.2145 0
7.26043 13.7566 1 3 64.6146 0
18.5717 8.02525 1 3 64.0148 0
151.866 46.7901 1 3 63.4146 0
10.1589 11.8403 1 3 62.8145 0
2.34855 -9.55925 1 3 62.2144 0
-5.3946 1.53081 1 3 61.6143 0
16.917 9.1487 1 3 61.0141 0
-65.4664 -186.861 1 3 60.414 0
10.1554 -9.80736 1 3 59.8139 0
12.1566 11.7461 1 3 59.2137 0
-3.87953 5.38986 1 3 58.6136 0
7.65208 -9.70265 1 3 58.0135 0
-183.804 -76.356 1 3 57.4134 0
-5.86397 5.14098 1 3 56.8132 0
-68.9289 -186.897 1 3 56.2131 0
17.029 -4.84662 1 3 55.613 0
-0.692931 10.3932 1 3 55.0128 0
2.17404 12.1035 1 3 54.4127 0
14.151 11.6039 1 3 53.8126 0
0.617305 -8.53396 1 3 53.2125 0
-2.21823 -4.28644 1 3 52.6123 0
-2.99166 7.18206 1 3 52.0122 0
9.25738 13.6455 1 3 51.4121 0
4.2578 -8.94512 1 3 50.8119 0
5.26303 13.6558 1 3 50.2118 0
-184.56 -73.6065 1 3 49.6117 0
3.83324 -10.8999 1 3 49.0116 0
16.5331 11.1129 1 3 48.4114 0
-6.70749 3.03955 1 3 47.8113 0
-1.58357 8.60238 1 3 47.2112 0
-147.048 -133.758 1 3 46.611 0
-80.0347 -182.525 1 3 46.0109 0
19.0732 3.25801 1 3 45.4108 0
3.26681 13.7785 1 3 44.8107 0
-152.263 -127.982 1 3 44.2105 0
19.106 5.25772 1 3 43.6104 0
-134.427 -147.498 1 3 43.0103 0
4.36096 15.4527 1 3 42.4102 0
11.2541 13.5308 1 3 41.81 0
-5.03555 7.02192 1 3 41.2099 0
13.2789 13.4024 1 3 40.6098 0
77.9171 -24.0792 1 3 40.0096 0
-1.82004 12.0713 1 3 39.4095 0
12.6977 -8.95837 1 3 38.8094 0
-2.68909 10.27 1 3 38.2093 0
19.3501 -3.18848 1 3 37.6091 0
-4.74913 -0.362163 1 3 37.009 0
-2.38511 -6.27883 1 3 36.4089 0
-193.42 -47.8033 1 3 35.8087 0
8.35586 15.4307 1 3 35.2086 0
-197.09 -22.2352 1 3 34.6085 0
6.35896 15.5419 1 3 34.0084 0
-4.09658 8.8491 1 3 33.4082 0
-166.266 -110.025 1 3 32.8081 0
-6.09087 8.7255 1 3 32.208 0
-5.57465 -2.18375 1 3 31.6079 0
-199.209 -1.4192 1 3 31.0079 0
-145.057 -136.13 1 3 30.408 0
-7.44811 -1.43307 1 3 29.808 0
0.176152 12.1945 1 3 29.208 0
-0.813674 13.9324 1 3 28.608 0
-5.42553 10.6144 1 3 28.008 0
7.43945 -11.6909 1 3 27.408 0
-67.1648 -189.052 1 3 26.808 0
-147.057 -136.002 1 3 26.208 0
28.7699 -6.34294 1 3 25.608 0
36.8294 -21.1765 1 3 25.008 0
-161.621 -116.772 1 3 24.408 0
57.8461 1.4136 1 3 23.8081 0
27.4914 63.08 1 3 23.2081 0
24.2892 -80.3053 1 3 22.6081 0
72.5305 38.3594 1 3 22.0081 0
88.6097 11.8185 1 3 21.4081 0
90.4928 32.7168 1 3 20.8081 0
65.9983 79.8592 1 3 20.2081 0
6.50416 -197.99 1 3 19.6081 0
41.4124 109.076 1 3 19.0081 0
92.9577 77.7515 1 3 18.4081 0
5.42307 128.452 1 3 17.8081 0
-112.038 -164.951 1 3 17.2082 0
-183.453 -78.7269 1 3 16.6082 0
138.292 -32.1022 1 3 16.0082 0
-145.422 40.7212 1 3 15.4082 0
96.4116 115.72 1 3 14.8082 0
-87.6726 -179.018 1 3 14.2082 0
-186.769 -72.2813 1 3 13.6082 0
127.158 -102.173 1 3 13.0082 0
83.0481 143.679 1 3 12.4082 0
-161.457 58.1274 1 3 11.8082 0
87.655 -149.713 1 3 11.2082 0
158.211 -75.9998 1 3 10.6083 0
43.5663 -174.144 1 3 10.0083 0
87.6456 -158.936 1 3 9.40828 0
-194.551 -43.0301 1 3 8.80828 0
7.00337 -199.931 1 3 8.20829 0
-115.601 148.272 1 3 7.6083 0
74.4702 -174.697 1 3 7.00831 0
1.4417 191.268 1 3 6.40832 0
140.723 -131.928 1 3 5.80833 0
114.226 -157.254 1 3 5.20834 0
-66.6001 183.884 1 3 4.60835 0
-95.0188 172.204 1 3 4.00836 0
-154.077 123.795 1 3 3.40835 0
-151.63 -130.044 1 3 2.80834 0
-157.376 -121.031 1 3 2.20833 0
-199.089 -22.078 1 3 1.60833 0
-194.156 47.1688 1 3 1.00833 0
-158.863 -122.639 1 3 0.408333 0
