# Supplementary material for: Study of tumor growth indicates the existence of an “immunological threshold” separating states of pro- and antitumoral peritumoral inflammation
Source: PLoS One. 2018 Nov 2;13(11):e0202823. doi: 10.1371/journal.pone.0202823 (PMC6214501; doi:10.1371/journal.pone.0202823)
Supplement: S1 Data — File containing the position and radius of particles at simulated times. A detailed description file is provided alongside the data. (ZIP) [file pone.0202823.s004.zip › minimal dataset/competent/16640.csv]

-0.106198 4.86411 1.00013 0 13943 0
-3.38523 3.74707 1.00013 0 14010.7 0
-1.42321 3.359 1.00013 0 13926 0
-2.04048 10.5433 1.00006 0 13280.7 0
-7.3089 4.52321 1.00013 0 13979.5 0
-4.05576 0.347841 1.00006 0 13411.8 0
-4.03 5.64014 1.00013 0 13880.2 0
-2.0682 5.25214 1.00013 0 14036.4 0
-2.71294 7.14521 1.00006 0 13504.9 0
-8.59856 8.30966 1.00013 0 13878.9 0
3.68522 7.01084 0.0744559 0 13418.5 0
-4.67475 7.53332 1.00013 0 13801.2 0
-4.70195 2.24175 1.00013 0 14045.2 0
-8.62578 3.01824 1.00006 0 13399.7 0
-9.27063 4.91127 1.00003 0 12946.1 0
-0.751149 6.7571 1.00006 0 13467 0
0.538321 2.97086 1.00006 0 13481.7 0
-5.34692 4.13519 1.00013 0 13985.1 0
1.23281 6.34973 1.00013 0 13943.1 0
-6.66389 2.6301 1.00013 0 13934.8 0
-2.74001 1.85405 1.00013 0 13916.7 0
-5.99191 6.02834 1.00013 0 13880.2 0
-7.95375 6.41641 1.00006 0 13422 0
-5.31974 9.42643 1.00013 0 13801.2 0
1.19126 1.08071 1.00006 0 13555.7 0
-3.35773 9.03842 1.00003 0 13057.8 0
-3.7848 10.6088 0.594006 0 13504.9 0
-6.02165 0.740174 1.00006 0 13467.8 0
-1.39588 8.65023 1.00006 0 13467 0
-6.63677 7.92142 1.00006 0 13422 0
0.587086 8.24297 1.00006 0 13418.5 0
-2.09392 -0.0405538 1.00006 0 13409.3 0
1.90787 9.74469 1.00006 0 13386.7 0
-0.0523156 10.1461 1.00003 0 13011.9 0
-7.30861 -0.797972 1.00003 0 12980.9 0
-0.779731 1.46454 1.00003 0 12952.2 0
-5.35358 -1.1734 1.00003 0 12940.4 0
-7.975 1.1315 1.00003 0 12918.7 0
-19.049 -5.90841 1.00003 0 12886.7 0
-7.28135 9.81473 1.00003 0 12872.9 0
0.693353 4.07844 0.116147 3 216.777 0
-6.42274 -1.43897 0.102646 3 210.779 0
1.12244 7.36854 0.0215619 3 208.979 0
0.879183 5.18349 0.0350619 3 207.78 0
-8.72969 7.20859 0.0699792 3 205.98 0
1.03229 5.27336 0.0511455 3 204.181 0
-441.278 -93.0524 0.0508122 3 202.381 0
-6.58745 10.7851 0.192892 3 199.982 0
1.60735 8.31783 0.0243952 3 198.782 0
-3.16298 -0.286761 0.0953963 3 198.182 0
1.06407 5.04071 0.179726 3 197.582 0
-3.52204 10.0479 0.0203952 3 196.382 0
0.893298 5.30948 0.0898128 3 195.183 0
-2.66563 11.4153 0.0681458 3 193.983 0
-8.15006 -0.0371069 0.153228 3 193.383 0
-4.46073 10.399 0.0965629 3 192.183 0
-1.26198 11.4766 0.213307 3 191.584 0
-6.42196 10.4946 0.0965629 3 190.984 0
3.47314 6.78559 0.229556 3 190.384 0
-1.06297 0.386955 0.10998 3 189.784 0
2.6816 10.6557 0.190725 3 189.184 0
-0.943619 10.8824 0.147645 3 188.584 0
-10.2106 8.48763 0.173727 3 187.984 0
0.99413 4.10503 0.183393 3 187.385 0
-6.32413 11.1365 0.245805 3 186.785 0
-9.73756 8.99827 0.327465 3 186.185 0
-7.91087 0.074124 0.0526455 3 185.585 0
-8.19055 -1.99107 0.0933129 3 184.985 0
-9.82615 8.38002 0.226306 3 183.786 0
-8.60736 -1.22792 0.370546 3 183.186 0
2.41943 1.27264 0.237305 3 182.586 0
1.35951 7.44979 0.103146 3 181.986 0
-8.55089 1.98639 0.0318118 3 181.386 0
4.01302 6.80789 0.3068 3 180.786 0
-10.0306 4.16214 0.063729 3 180.186 0
1.4715 2.24345 0.180393 3 179.587 0
-9.29447 9.27783 0.191642 3 178.987 0
-8.90354 0.381457 0.182976 3 178.387 0
-9.50673 7.36855 0.306384 3 177.787 0
2.46459 6.19033 0.241222 3 177.187 0
2.27489 6.84865 0.155228 3 176.587 0
-9.38852 0.62054 0.354297 3 175.987 0
-9.66994 1.66465 0.154645 3 175.388 0
-9.3096 1.31617 0.343131 3 174.788 0
-4.92026 16.928 0.449707 3 174.188 0
2.66439 8.61979 0.322132 3 173.588 0
3.00663 5.96388 0.343631 3 172.988 0
-0.421152 0.119052 0.389378 3 172.388 0
-5.85177 11.5573 0.386128 3 171.788 0
0.564259 11.3508 0.356797 3 171.189 0
-0.791553 -0.602502 0.419542 3 170.589 0
-9.41179 2.0095 0.274219 3 169.989 0
-0.668679 16.8242 0.427958 3 169.389 0
1.07582 4.51704 0.229056 3 168.789 0
-3.16382 11.4276 0.425292 3 168.189 0
-9.81486 0.0286844 0.373712 3 167.589 0
-9.78433 7.86582 0.263137 3 166.99 0
-9.02644 7.07181 0.255054 3 166.39 0
-1.04681 11.866 0.230139 3 165.79 0
-7.56571 12.3665 0.322549 3 165.19 0
3.24222 9.9956 0.35538 3 164.59 0
1.74282 4.93609 0.498203 3 163.99 0
-8.57414 9.61641 0.198808 3 163.391 0
-3.25972 -0.769818 0.371962 3 162.791 0
-10.0767 2.48267 0.540367 3 162.191 0
2.3307 1.89626 0.395127 3 161.591 0
-1.82279 11.999 0.467039 3 160.991 0
-10.0264 3.59471 0.500036 3 160.391 0
3.27203 10.7988 0.406126 3 159.791 0
-8.19007 -1.66178 0.235139 3 159.192 0
-0.721698 11.322 0.341964 3 158.592 0
-7.62603 -2.32377 0.561365 3 157.992 0
-15.0616 8.32336 0.424792 3 157.392 0
-6.54203 -2.04653 0.473205 3 156.792 0
-6.92328 11.7188 0.58928 3 156.192 0
-5.97118 10.6322 0.369379 3 155.592 0
1.92771 -0.0241881 0.328132 3 154.993 0
1.25816 11.0073 0.401377 3 154.393 0
-11.4036 10.088 0.617778 3 153.793 0
-1.19312 12.4117 0.278136 3 153.193 0
-8.80486 -0.346534 0.537617 3 152.593 0
-9.59348 6.45742 0.578031 3 151.993 0
1.94197 2.66545 0.434291 3 151.393 0
-4.8652 -2.78807 0.686273 3 150.794 0
2.23699 11.2525 0.544616 3 150.194 0
-5.09764 10.9761 0.564948 3 149.594 0
0.476605 -0.375659 0.614195 3 148.994 0
-8.7182 -1.98578 0.384378 3 148.394 0
-10.5227 7.29394 0.670191 3 147.794 0
-9.21313 10.0326 0.561115 3 147.194 0
2.83643 -0.317546 0.62636 3 146.595 0
1.931 3.81177 0.627194 3 145.995 0
-10.2883 9.69749 0.555616 3 145.395 0
-10.0746 10.9035 0.661525 3 144.795 0
2.24961 7.65891 0.655108 3 144.195 0
-10.84 3.10658 0.445124 3 143.595 0
2.38502 5.55899 0.392461 3 142.995 0
-10.6562 4.41424 0.469122 3 142.396 0
33.9711 -446.447 0.554032 3 141.796 0
-0.962523 -2.45287 0.480038 3 141.196 0
1.34484 12.0788 0.659025 3 140.596 0
3.03227 3.03112 0.689523 3 139.996 0
4.87007 -0.660162 0.63411 3 139.396 0
1.34534 -0.186809 0.276719 3 138.797 0
3.60303 1.54899 0.895424 3 138.197 0
-10.4787 13.204 0.610195 3 137.597 0
5.05429 0.808773 0.728186 3 136.997 0
-1.35078 -1.45302 0.57978 3 136.397 0
-9.8959 12.1482 0.594446 3 135.797 0
-7.85866 -3.67838 0.806014 3 135.197 0
-7.93956 -5.16889 0.669607 3 134.598 0
-3.73834 -1.76708 0.714771 3 133.998 0
-6.14393 -3.06627 0.619278 3 133.398 0
-3.35032 -5.62646 0.681773 3 132.798 0
3.38197 7.49745 0.482621 3 132.198 0
-6.78678 12.898 0.593863 3 131.598 0
-8.60004 -6.50942 0.702855 3 130.998 0
1.65145 -1.18078 0.753518 3 130.399 0
2.99815 4.62737 0.712354 3 129.799 0
-11.1847 8.67718 0.804931 3 129.199 0
4.49361 10.5809 0.822346 3 128.599 0
-5.79368 13.9997 0.58428 3 127.999 0
2.11666 13.257 0.740435 3 127.399 0
-10.4164 1.10341 0.780516 3 126.799 0
-4.18856 11.8218 0.668107 3 126.2 0
-2.32626 -2.55424 0.879092 3 125.6 0
0.182828 -1.80657 0.832929 3 125 0
-12.1319 7.20731 0.929422 3 124.4 0
5.80025 2.03918 0.708521 3 123.8 0
-3.6767 -3.02815 0.527951 3 123.2 0
-1.03487 -3.84795 0.916589 3 122.6 0
4.12809 5.66218 0.815263 3 122.001 0
-11.2179 -2.34686 0.811097 3 121.401 0
3.95089 0.120955 0.571614 3 120.801 0
-12.3292 -1.27229 0.693856 3 120.201 0
-12.7631 -2.64918 0.744185 3 119.601 0
-2.94889 12.8876 0.959753 3 119.001 0
6.60961 6.13023 0.840428 3 118.401 0
9.91715 -0.125985 0.716771 3 117.802 0
-13.8029 -1.25378 0.759601 3 117.202 0
3.68723 -1.43958 0.781849 3 116.602 0
-0.105023 12.3077 0.808597 3 116.002 0
-11.2567 -0.23483 0.791598 3 115.402 0
-3.52209 17.9329 0.783682 3 114.802 0
0.572776 13.9402 0.948837 3 114.203 0
7.31705 -2.83722 0.787849 3 113.603 0
-5.4065 12.6637 0.806264 3 113.003 0
-12.9639 8.94045 0.985334 3 112.403 0
-6.44098 -4.65406 0.908673 3 111.803 0
-4.32902 14.0584 0.849261 3 111.203 0
4.57907 3.03049 0.85926 3 110.603 0
-10.3866 18.9469 0.906173 3 110.004 0
1.6694 -6.67154 0.822346 3 109.404 0
-14.1114 3.93 0.897091 3 108.804 0
-4.97879 -6.31997 0.927089 3 108.204 0
-1.23192 13.5785 0.880425 3 107.604 0
-9.89324 -1.25263 0.90834 3 107.004 0
3.31365 12.1755 0.865926 3 106.404 0
-2.74598 -4.19804 0.816097 3 105.805 0
-10.9822 5.7634 0.909757 3 105.205 0
-288.497 -343.817 0.977168 3 104.605 0
-10.1174 14.9364 1 3 104.005 0
-11.9805 3.94364 0.933755 3 103.405 0
-3.83018 16.2261 0.832679 3 102.805 0
-11.4264 11.9694 0.943837 3 102.205 0
0.858044 -3.50879 1 3 101.606 0
-8.06762 -8.12242 0.993834 3 101.006 0
-13.0902 5.5305 1 3 100.406 0
-2.64373 14.8254 1 3 99.806 0
-13.533 12.8689 1 3 99.2062 0
-12.9702 0.294253 1 3 98.6063 0
-0.421812 -7.09144 0.807847 3 98.0065 0
-14.0631 7.27718 1 3 97.4066 0
-15.9198 1.89211 0.975418 3 96.8068 0
6.7731 0.632081 1 3 96.2069 0
124.789 -429.957 1 3 95.607 0
10.6811 1.47371 1 3 95.0072 0
-13.9458 2.04023 1 3 94.4073 0
-17.0523 5.59778 0.966002 3 93.8075 0
4.93119 -2.69351 0.981251 3 93.2076 0
-8.48362 11.413 1 3 92.6078 0
-16.0629 7.30665 1 3 92.0079 0
-4.10655 -8.03803 1 3 91.4081 0
-4.54642 -4.44406 1 3 90.8082 0
-1.66674 -5.65827 1 3 90.2084 0
-15.1643 9.74406 1 3 89.6085 0
5.66544 4.55329 1 3 89.0087 0
2.78573 -2.97681 1 3 88.4088 0
-9.6076 -5.13595 1 3 87.809 0
2.67575 17.3172 1 3 87.2091 0
-11.9464 2.01206 1 3 86.6092 0
-2.10087 16.8443 1 3 86.0094 0
3.94856 8.85727 0.981918 3 85.4095 0
0.320163 -5.43482 1 3 84.8097 0
5.21198 7.32959 1 3 84.2098 0
-0.726208 15.3916 1 3 83.61 0
-0.712347 18.2809 1 3 83.0101 0
-15.0879 5.5611 1 3 82.4103 0
-13.0688 10.9245 1 3 81.8104 0
6.36348 -1.32382 1 3 81.2106 0
2.25713 -4.93718 1 3 80.6107 0
4.21987 -4.56043 1 3 80.0109 0
-16.9622 0.196018 1 3 79.411 0
0.76217 16.7352 1 3 78.8111 0
7.87002 9.75875 1 3 78.2113 0
6.55772 11.2679 1 3 77.6114 0
5.87293 9.3895 1 3 77.0116 0
3.53061 -6.47918 1 3 76.4117 0
-5.5667 15.6175 1 3 75.8119 0
-11.8808 13.9927 1 3 75.212 0
-5.25735 18.4369 1 3 74.6122 0
9.21583 8.2806 1 3 74.0123 0
-6.89737 -6.50707 1 3 73.4125 0
-2.74953 -9.50738 1 3 72.8126 0
5.12235 12.6562 1 3 72.2128 0
1.0861 -8.40031 1 3 71.6129 0
-16.1327 3.85572 1 3 71.0131 0
-3.71597 19.7121 1 3 70.4132 0
-7.27119 14.5732 1 3 69.8133 0
7.41084 2.61555 1 3 69.2135 0
-14.5011 -2.87698 1 3 68.6136 0
-14.9628 0.149109 1 3 68.0138 0
-2.15753 -7.59694 1 3 67.4139 0
7.18612 7.88097 1 3 66.8141 0
-11.4167 -6.15091 1 3 66.2142 0
8.71646 1.10057 1 3 65.6144 0
3.67479 14.0363 1 3 65.0145 0
1.24076 18.7103 1 3 64.4147 0
5.60545 14.5967 1 3 63.8147 0
-17.2237 8.93544 1 3 63.2146 0
7.6644 4.59943 1 3 62.6145 0
-9.5814 -3.13555 1 3 62.0143 0
-8.86737 13.3751 1 3 61.4142 0
129.422 -429.242 1 3 60.8141 0
2.05764 15.2115 1 3 60.214 0
-0.799445 -9.06498 1 3 59.6138 0
11.1698 8.7073 1 3 59.0137 0
-6.81334 17.1815 1 3 58.4136 0
7.04418 13.2075 1 3 57.8134 0
4.15856 15.9767 1 3 57.2133 0
9.37568 2.98851 1 3 56.6132 0
27.3722 -6.38758 1 3 56.0131 0
-11.3468 -4.15316 1 3 55.4129 0
-8.51689 16.1351 1 3 54.8128 0
6.07739 16.5401 1 3 54.2127 0
8.53079 6.40202 1 3 53.6125 0
8.30787 -0.857276 1 3 53.0124 0
-15.3066 -4.70653 1 3 52.4123 0
-15.1857 11.744 1 3 51.8122 0
9.8232 10.186 1 3 51.212 0
-8.65091 18.1307 1 3 50.6119 0
-7.04758 19.326 1 3 50.0118 0
6.1919 -4.22681 1 3 49.4116 0
9.87716 4.92373 1 3 48.8115 0
-13.6808 14.8637 1 3 48.2114 0
-46.8351 -61.2279 1 3 47.6113 0
-12.025 15.9854 1 3 47.0111 0
-6.0842 -8.33394 1 3 46.411 0
-16.0032 -1.559 1 3 45.8109 0
-13.3185 -4.48837 1 3 45.2108 0
-5.50711 20.6013 1 3 44.6106 0
-4.8098 -9.91004 1 3 44.0105 0
-22.0808 2.56625 1 3 43.4104 0
-10.3118 17.0174 1 3 42.8102 0
9.1001 -2.69334 1 3 42.2101 0
8.17677 -4.46742 1 3 41.61 0
3.08532 -8.42868 1 3 41.0099 0
-13.3915 -6.48682 1 3 40.4097 0
7.52791 15.1481 1 3 39.8096 0
4.57929 17.9316 1 3 39.2095 0
-17.0092 10.9232 1 3 38.6093 0
-1.73664 19.9981 1 3 38.0092 0
-15.3794 -6.70509 1 3 37.4091 0
-9.97369 -7.53569 1 3 36.809 0
5.49445 -6.10116 1 3 36.2088 0
-17.8963 1.96322 1 3 35.6087 0
-13.8242 16.8582 1 3 35.0086 0
-19.0088 10.9001 1 3 34.4084 0
-15.3342 13.7384 1 3 33.8083 0
10.5619 6.80184 1 3 33.2082 0
8.51103 11.6953 1 3 32.6081 0
-1.39156 -10.9753 1 3 32.0079 0
11.3399 3.36234 1 3 31.4079 0
-3.45286 -11.3793 1 3 30.8079 0
-18.2022 7.19208 1 3 30.208 0
8.99774 13.635 1 3 29.608 0
-19.2233 8.91177 1 3 29.008 0
11.8716 5.29031 1 3 28.408 0
-17.1579 12.9174 1 3 27.808 0
0.719323 -10.3663 1 3 27.208 0
-15.4808 15.7343 1 3 26.608 0
-18.9615 0.232712 1 3 26.008 0
-16.81 -3.38804 1 3 25.408 0
-8.88333 20.1189 1 3 24.808 0
10.4649 12.1223 1 3 24.208 0
-18.0016 -1.51927 1 3 23.6081 0
5.04926 -8.05072 1 3 23.0081 0
-12.0619 17.985 1 3 22.4081 0
-12.1143 -8.02558 1 3 21.8081 0
-18.1303 3.94942 1 3 21.2081 0
-19.7333 2.7538 1 3 20.6081 0
-19.3362 5.54466 1 3 20.0081 0
0.216617 20.428 1 3 19.4081 0
-6.78753 -10.2052 1 3 18.8081 0
-17.3039 14.912 1 3 18.2081 0
11.7769 10.6128 1 3 17.6082 0
-8.77493 -9.98797 1 3 17.0082 0
3.14378 19.3239 1 3 16.4082 0
-10.6971 -9.43551 1 3 15.8082 0
-92.4486 16.2201 1 3 15.2082 0
-12.0149 19.9841 1 3 14.6082 0
6.49796 18.4953 1 3 14.0082 0
-20.0012 -1.47883 1 3 13.4082 0
12.5159 7.2281 1 3 12.8082 0
-13.8612 18.8579 1 3 12.2082 0
-20.7867 1.04943 1 3 11.6082 0
10.7834 -1.61364 1 3 11.0083 0
-7.41783 -12.1032 1 3 10.4083 0
9.89515 15.4223 1 3 9.80827 0
23.3558 0.589844 1 3 9.20828 0
-7.52029 38.458 1 3 8.60829 0
-44.7433 -57.5122 1 3 8.0083 0
-89.4613 5.03131 1 3 7.40831 0
38.4365 102.309 1 3 6.80832 0
106.396 -74.2811 1 3 6.20832 0
43.6683 -136.587 1 3 5.60833 0
-126.105 -88.1244 1 3 5.00834 0
83.5394 141.392 1 3 4.40835 0
-143.524 96.5744 1 3 3.80836 0
-120.6 -135.926 1 3 3.20835 0
-183.965 36.8275 1 3 2.60834 0
-183.656 58.3222 1 3 2.00833 0
38.0185 -192.92 1 3 1.40833 0
-100.012 171.855 1 3 0.808333 0
127.996 -153.592 1 3 0.208333 0
