# Supplementary material for: Study of tumor growth indicates the existence of an “immunological threshold” separating states of pro- and antitumoral peritumoral inflammation
Source: PLoS One. 2018 Nov 2;13(11):e0202823. doi: 10.1371/journal.pone.0202823 (PMC6214501; doi:10.1371/journal.pone.0202823)
Supplement: S1 Data — File containing the position and radius of particles at simulated times. A detailed description file is provided alongside the data. (ZIP) [file pone.0202823.s004.zip › minimal dataset/competent/18960.csv]

0 0 1.00013 0 16389.2 0
-1.23368 3.80896 1.00013 0 16449.4 0
1.44877 6.77604 1.00013 0 16372.9 0
-3.80808 6.12873 1.00013 0 16421.7 0
-0.615623 1.90693 1.00006 0 15858.7 0
-2.46831 7.61364 1.00013 0 16327.1 0
-0.512583 7.19577 1.00013 0 16472.2 0
-1.12852 9.09857 1.00006 0 15951.8 0
-6.37993 8.44933 1.00013 0 16248.1 0
-2.57334 2.32414 1.00013 0 16480.1 0
-4.5317 2.74111 1.00006 0 15846.6 0
-7.10455 5.06246 1.00003 0 15393 0
-1.76712 11.0213 1.00006 0 15913.9 0
0.730274 3.39337 1.00006 0 15928.6 0
-3.19199 4.22605 1.00013 0 16426.7 0
-5.14872 4.64355 1.00013 0 16381.7 0
0.106115 5.29386 1.00013 0 16363.6 0
-5.76393 6.54657 1.00013 0 16327.1 0
-6.49519 3.15762 1.00006 0 15868.9 0
-3.0844 9.51635 1.00013 0 16248.1 0
1.34015 1.48865 1.00006 0 16002.6 0
-1.85222 5.7109 1.00003 0 15504.7 0
-1.95537 0.422017 1.00006 0 15914.7 0
0.830075 8.67803 1.00006 0 15913.9 0
-4.42415 8.03149 1.00006 0 15868.9 0
2.78634 8.26276 1.00006 0 15865.4 0
2.18495e+07 -1.77318e+08 0.880539 0 15399.1 0
-3.20413 -0.617972 0.607726 0 15387.3 0
-3.91313 0.839224 1.00003 0 15365.6 0
-17.3532 -4.22457 1.00003 0 15333.6 0
-2.91903 10.6966 0.178226 3 208.779 0
1.13823 5.69394 0.105063 3 203.981 0
-5.27717 8.82588 0.163811 3 202.781 0
-1.07095 -0.221885 0.0927295 3 201.581 0
-3.96822 8.95626 0.0275619 3 200.981 0
-6.73006 6.08388 0.0674791 3 200.381 0
0.669515 4.4262 0.0341452 3 196.782 0
0.733174 4.46406 0.0379786 3 194.383 0
1.05609 4.69441 0.120897 3 193.183 0
-0.00163134 9.57438 0.221723 3 192.583 0
-5.64011 2.35 0.17456 3 191.984 0
-6.87398 6.11471 0.0767293 3 191.384 0
0.900752 0.536449 0.0475621 3 190.784 0
-0.256471 9.70088 0.0580623 3 190.184 0
2.39142 7.2729 0.0446454 3 189.584 0
-4.56335 1.61346 0.0107286 3 188.984 0
-7.39155 3.91678 0.173393 3 188.384 0
2.43813 7.17266 0.0638957 3 187.785 0
0.902712 4.50277 0.121897 3 187.185 0
-6.57845 7.21226 0.0513955 3 186.585 0
-0.917137 10.241 0.150895 3 185.985 0
0.206387 10.0003 0.250888 3 185.385 0
-8.06511 4.58663 0.0719792 3 184.785 0
0.160117 10.5219 0.271803 3 184.185 0
-2.73316 11.631 0.141396 3 183.586 0
1.45236 10.8808 0.251221 3 182.986 0
-8.25524 5.54743 0.246388 3 182.386 0
-4.88751 1.59451 0.199558 3 181.786 0
-8.02017 4.28735 0.198891 3 181.186 0
-6.36974 1.90779 0.256887 3 180.586 0
-7.05384 1.91782 0.35938 3 179.986 0
-2.38466 -0.712832 0.21214 3 179.387 0
-7.82906 3.86362 0.26572 3 178.787 0
-4.29096 9.81005 0.239638 3 178.187 0
1.97236 3.62394 0.251471 3 177.587 0
-1.1729 -0.573115 0.263553 3 176.987 0
-5.07904 1.80998 0.0794793 3 176.387 0
-4.9325 0.274097 0.165227 3 175.787 0
1.90628 2.72613 0.337298 3 175.188 0
-6.85591 7.13122 0.237472 3 174.588 0
1.9651 9.20497 0.246555 3 173.988 0
-0.335537 10.1833 0.320633 3 173.388 0
-8.42298 4.88401 0.329049 3 172.788 0
1.30518 4.46592 0.21664 3 172.188 0
0.372686 -1.14859 0.208891 3 171.589 0
-1.86801 -0.913308 0.336131 3 170.989 0
-2.52068 -1.18914 0.282719 3 170.389 0
-0.507266 10.7581 0.287385 3 169.789 0
-5.40811 0.737343 0.494537 3 169.189 0
-8.72875 5.57668 0.227639 3 168.589 0
-7.80656 6.06955 0.226973 3 167.989 0
1.79237 4.18064 0.320716 3 167.39 0
2.12171 5.65914 0.299217 3 166.79 0
-5.82055 9.67046 0.332382 3 166.19 0
-3.00986 -1.52278 0.30755 3 165.59 0
1.7806 4.9679 0.465372 3 164.99 0
2.59091 4.18573 0.474705 3 164.39 0
-0.807176 -1.18187 0.431958 3 163.79 0
-8.12037 7.00262 0.439957 3 163.191 0
-4.12755 10.6115 0.504619 3 162.591 0
-5.29385 -0.066824 0.317549 3 161.991 0
-7.26787 6.53756 0.482871 3 161.391 0
-2.18525 -1.90329 0.505869 3 160.791 0
-1.48087 -1.3874 0.271719 3 160.191 0
-4.97162 9.45548 0.524784 3 159.591 0
-7.80282 3.28374 0.3138 3 158.992 0
-1.12139 -2.17349 0.591446 3 158.392 0
-5.64898 1.69266 0.480871 3 157.792 0
-8.71736 4.08413 0.522118 3 157.192 0
1.30107 5.43332 0.201891 3 156.592 0
2.52699 6.08643 0.278719 3 155.992 0
4.38896 8.41639 0.606279 3 155.392 0
-5.77698 -2.93547 0.423542 3 154.793 0
0.765399 11.2383 0.499453 3 154.193 0
-3.32741 11.3001 0.5382 3 153.593 0
-5.98801 0.0758976 0.381961 3 152.993 0
1.56806 -0.071464 0.565448 3 152.393 0
-7.61082 7.71197 0.433041 3 151.793 0
-7.26908 7.20301 0.179476 3 151.193 0
-6.58707 11.5762 0.529534 3 150.594 0
2.74429 2.15841 0.551782 3 149.994 0
0.99878 10.2257 0.536117 3 149.394 0
1.14163 -1.11314 0.5427 3 148.794 0
2.7368 5.14989 0.49712 3 148.194 0
-7.81284 2.50146 0.467955 3 147.594 0
-5.36486 10.6805 0.724103 3 146.995 0
-7.86758 9.13101 0.628444 3 146.395 0
-9.35083 5.02056 0.605529 3 145.795 0
5.99866 6.52141 0.508702 3 145.195 0
2.96111 6.75377 0.508202 3 144.595 0
-10.5009 4.84416 0.556032 3 143.995 0
-8.48094 6.19795 0.441124 3 143.395 0
3.82695 9.54065 0.644526 3 142.796 0
3.79683 2.3924 0.525201 3 142.196 0
-8.53897 3.14173 0.435041 3 141.596 0
6.76472 9.8879 0.546366 3 140.996 0
-8.29535 10.3028 0.577864 3 140.396 0
-8.30844 8.18635 0.409793 3 139.796 0
2.60642 3.20597 0.502703 3 139.196 0
-6.55584 0.986717 0.667524 3 138.597 0
-12.9056 5.37048 0.601612 3 137.997 0
-5.51014 -0.986511 0.613695 3 137.397 0
-8.97076 7.49819 0.54395 3 136.797 0
-4.40934 -0.615032 0.537367 3 136.197 0
-6.87127 10.2238 0.832012 3 135.597 0
-3.87071 -1.5221 0.515952 3 134.997 0
0.143431 -1.91194 0.553032 3 134.398 0
-7.74031 11.4147 0.62611 3 133.798 0
1.83835 11.7314 0.675274 3 133.198 0
-3.41165 -2.89678 0.911506 3 132.598 0
2.88712 0.446236 0.848594 3 131.998 0
2.43161 -1.079 0.738102 3 131.398 0
-4.92282 -2.17646 0.712521 3 130.798 0
-0.268383 12.1191 0.853844 3 130.199 0
-4.42609 11.7108 0.622361 3 129.599 0
-6.38912 -1.98578 0.704355 3 128.999 0
4.1921 1.25281 0.679857 3 128.399 0
-8.8219 12.2904 0.724437 3 127.799 0
-5.60983 12.3297 0.700938 3 127.199 0
-5.55055 -5.17042 0.830846 3 126.599 0
-4.87884 -3.71694 0.761267 3 126 0
3.21521 -2.27285 0.668107 3 125.4 0
1.1272 13.0361 0.810347 3 124.8 0
4.61036 -2.59061 0.754434 3 124.2 0
1.50664 -2.4736 0.86501 3 123.6 0
-9.36237 2.35481 0.702022 3 123 0
-7.11697 -0.494551 0.875926 3 122.401 0
-6.77052 -3.88254 0.940338 3 121.801 0
4.87263 7.13224 0.7656 3 121.201 0
-13.9746 4.22047 0.964836 3 120.601 0
-11.7802 11.6962 0.813514 3 120.001 0
-2.78467 12.5544 0.782099 3 119.401 0
2.44661 10.2612 0.910423 3 118.801 0
-9.93332 11.1069 0.875926 3 118.202 0
0.0568714 14.2338 0.791015 3 117.602 0
4.15238 -0.908415 0.985418 3 117.002 0
3.95807 5.77069 0.86851 3 116.402 0
-10.0718 0.899898 0.85826 3 115.802 0
3.17468 -3.68528 0.72327 3 115.202 0
-9.69684 6.37683 0.787015 3 114.602 0
-2.14643 -5.82773 1 3 114.003 0
3.11936 12.7568 0.959086 3 113.403 0
5.3675 9.55955 0.891175 3 112.803 0
-1.33443 13.4172 0.821013 3 112.203 0
-1.24121 15.4622 0.989501 3 111.603 0
-7.99233 -2.41737 0.955753 3 111.003 0
-9.91583 3.68665 0.737769 3 110.403 0
1.56827 -4.35699 1 3 109.804 0
0.881867 15.7444 0.924089 3 109.204 0
4.11169 11.1152 0.949337 3 108.604 0
5.64425 0.408017 1 3 108.004 0
6.43936 7.99748 1 3 107.404 0
5.39308 2.42835 1 3 106.804 0
-8.2226 1.08951 0.997334 3 106.204 0
-3.55332 -4.64669 0.835345 3 105.605 0
7.46122 -0.303736 0.897424 3 105.005 0
-1.76427 -3.86508 1 3 104.405 0
5.06848 12.9405 1 3 103.805 0
-7.40254 -5.71664 1 3 103.205 0
5.67922 5.04128 1 3 102.605 0
4.03781 3.89909 1 3 102.005 0
-8.95253 -0.741015 0.971919 3 101.406 0
2.18178 14.4208 0.924589 3 100.806 0
0.00316311 -3.33511 0.844678 3 100.206 0
-2.89867 14.3557 1 3 99.6061 0
-4.31025 13.1774 0.838012 3 99.0062 0
-11.8736 4.11122 1 3 98.4064 0
-10.972 2.42522 0.904674 3 97.8065 0
-10.4449 12.9228 1 3 97.2067 0
-2.67726 16.8388 1 3 96.6068 0
-12.74 7.42743 0.862343 3 96.007 0
-4.05745 -6.41679 1 3 95.4071 0
-11.4632 6.0686 1 3 94.8072 0
-0.337923 17.2341 1 3 94.2074 0
-2.52988 -7.78614 0.994084 3 93.6075 0
-9.50086 9.27662 1 3 93.0077 0
7.49627 6.2994 1 3 92.4078 0
-7.23049 12.9671 1 3 91.808 0
-11.9779 0.80767 1 3 91.2081 0
-1.77646 18.6239 1 3 90.6083 0
7.03712 3.57365 1 3 90.0084 0
-13.0404 2.49229 0.990501 3 89.4086 0
-8.85439 14.1347 1 3 88.8087 0
-4.34567 15.7365 1 3 88.2089 0
-10.9201 14.8649 1 3 87.609 0
-10.9201 -0.888105 1 3 87.0091 0
6.0298 -1.55436 1 3 86.4093 0
-10.9852 7.9798 0.971169 3 85.8094 0
-5.94325 -7.08293 1 3 85.2096 0
8.17369 9.25239 1 3 84.6097 0
1.58212 17.8004 1 3 84.0099 0
-13.2961 9.30415 1 3 83.41 0
-0.638247 -7.14042 1 3 82.8102 0
-9.94104 -2.63115 1 3 82.2103 0
-8.74107 -4.2312 1 3 81.6105 0
7.25993 1.58655 1 3 81.0106 0
6.08769 14.7223 1 3 80.4108 0
2.83023 16.2379 1 3 79.8109 0
4.72201 -4.4628 1 3 79.2111 0
6.12063 11.2666 0.975502 3 78.6112 0
-0.255048 -5.17748 1 3 78.0113 0
10.3033 5.88158 1 3 77.4115 0
8.69221 4.69646 1 3 76.8116 0
9.10751 7.4837 1 3 76.2118 0
-5.75733 14.3198 1 3 75.6119 0
8.09616 11.2502 1 3 75.0121 0
6.47669 -3.50369 1 3 74.4122 0
-15.0333 2.55416 1 3 73.8124 0
3.10356 -5.63756 1 3 73.2125 0
4.08808 14.683 1 3 72.6127 0
-11.9396 -2.70075 1 3 72.0128 0
7.94108 -2.14185 1 3 71.413 0
-1.0256 -9.10241 1 3 70.8131 0
8.91423 2.70902 1 3 70.2132 0
9.69553 -1.18178 1 3 69.6134 0
10.7244 1.8587 1 3 69.0135 0
-12.9188 -0.957013 1 3 68.4137 0
10.5249 3.89393 1 3 67.8138 0
1.28048 -6.45829 1 3 67.214 0
0.142266 19.188 1 3 66.6141 0
4.83722 16.537 1 3 66.0143 0
6.6849 -5.49279 1 3 65.4144 0
9.05997 0.714358 1 3 64.8146 0
11.3443 7.58913 1 3 64.2147 0
-9.35878 -6.13302 1 3 63.6147 0
-14.2979 6.15806 1 3 63.0146 0
-4.43453 -8.39538 1 3 62.4144 0
9.08698 12.9886 1 3 61.8143 0
7.08862 12.9913 1 3 61.2142 0
3.57996 18.0921 1 3 60.614 0
-12.7246 -4.54011 1 3 60.0139 0
-11.3934 9.92002 1 3 59.4138 0
2.06414 19.7413 1 3 58.8137 0
-7.38085 15.487 1 3 58.2135 0
9.98203 -3.16114 1 3 57.6134 0
-13.98 0.738104 1 3 57.0133 0
8.08759 14.7237 1 3 56.4131 0
-14.9621 -1.00371 1 3 55.813 0
12.1354 5.07968 1 3 55.2129 0
-9.32992 16.0771 1 3 54.6128 0
-5.96938 16.9036 1 3 54.0126 0
0.510356 -10.3833 1 3 53.4125 0
-15.8539 4.79302 1 3 52.8124 0
8.32145 -4.27574 1 3 52.2122 0
-10.7259 -4.47072 1 3 51.6121 0
4.92995 -6.45206 1 3 51.012 0
0.897578 -8.42127 1 3 50.4119 0
6.83681 16.5766 1 3 49.8117 0
-15.9794 0.768899 1 3 49.2116 0
4.042 20.038 1 3 48.6115 0
-13.5536 11.2929 1 3 48.0113 0
-12.3821 13.4193 1 3 47.4112 0
-2.95319 -9.73924 1 3 46.8111 0
-7.889 17.4639 1 3 46.211 0
-7.85589 -7.66459 1 3 45.6108 0
-14.3601 13.1233 1 3 45.0107 0
-13.9395 -2.72244 1 3 44.4106 0
-4.30121 18.0062 1 3 43.8105 0
-16.9619 -0.973119 1 3 43.2103 0
10.1718 9.20933 1 3 42.6102 0
6.63824 -7.49215 1 3 42.0101 0
-9.81009 18.02 1 3 41.4099 0
12.1612 9.41611 1 3 40.8098 0
10.0956 11.2079 1 3 40.2097 0
-14.8716 8.07386 1 3 39.6096 0
12.3568 3.09207 1 3 39.0094 0
-6.38696 -9.03299 1 3 38.4093 0
11.3402 -0.0441069 1 3 37.8092 0
-15.1468 10.0574 1 3 37.209 0
13.1765 6.7874 1 3 36.6089 0
4.72959 -8.44178 1 3 36.0088 0
2.90293 -7.62737 1 3 35.4087 0
-14.7245 -4.56185 1 3 34.8085 0
-3.4 19.7916 1 3 34.2084 0
-15.9372 11.8945 1 3 33.6083 0
0.623017 21.1292 1 3 33.0081 0
-6.44312 18.8466 1 3 32.408 0
-16.3523 6.72995 1 3 31.8079 0
-11.3444 -6.37242 1 3 31.2079 0
-1.30592 20.5678 1 3 30.608 0
-11.3998 16.8065 1 3 30.008 0
-16.7383 8.79177 1 3 29.408 0
-12.8573 15.362 1 3 28.808 0
0.0872235 -12.3379 1 3 28.208 0
-8.32093 -9.6097 1 3 27.608 0
-9.81181 -8.08089 1 3 27.008 0
-16.9517 3.12178 1 3 26.408 0
12.9257 1.1747 1 3 25.808 0
-1.44888 -11.0571 1 3 25.208 0
2.5203 -9.59039 1 3 24.608 0
4.34681 -10.4048 1 3 24.0081 0
-17.891 1.35608 1 3 23.4081 0
-6.77953 -10.9941 1 3 22.8081 0
-4.87738 -10.3456 1 3 22.2081 0
10.0884 14.7197 1 3 21.6081 0
-11.7973 -8.32042 1 3 21.0081 0
-5.2801 20.4736 1 3 20.4081 0
10.1168 -5.15707 1 3 19.8081 0
-13.3432 -6.44204 1 3 19.2081 0
-8.36304 19.4069 1 3 18.6081 0
-18.2187 7.44704 1 3 18.0081 0
-3.39626 -11.6896 1 3 17.4082 0
14.0219 4.19977 1 3 16.8082 0
-17.5352 10.6175 1 3 16.2082 0
5.68268 18.3495 1 3 15.6082 0
-19.2031 -0.153227 1 3 15.0082 0
-11.2304 -17.6871 1 3 14.4082 0
-29.4626 8.69728 1 3 13.8082 0
-10.4859 46.1004 1 3 13.2082 0
-2.83658 -73.0499 1 3 12.6082 0
-79.568 12.7374 1 3 12.0082 0
-87.6066 32.1515 1 3 11.4082 0
101.223 -44.1128 1 3 10.8083 0
-113.749 27.3744 1 3 10.2083 0
-20.9485 124.899 1 3 9.60827 0
103.607 -93.8445 1 3 9.00828 0
34.6635 141.054 1 3 8.40829 0
150.052 37.0883 1 3 7.8083 0
-66.2358 145.654 1 3 7.20831 0
84.5827 144.135 1 3 6.60832 0
118.226 -127.767 1 3 6.00833 0
-125.745 -126.93 1 3 5.40834 0
0.14102 -183.493 1 3 4.80835 0
176.779 -62.1186 1 3 4.20835 0
53.3304 -183.198 1 3 3.60835 0
-152.466 -119.123 1 3 3.00835 0
117.443 -156.839 1 3 2.40834 0
-61.0867 -188.026 1 3 1.80833 0
-48.4635 192.941 1 3 1.20833 0
199.199 14.7682 1 3 0.608333 0
70.0087 187.347 1 3 0.00833333 0
