# Supplementary material for: Study of tumor growth indicates the existence of an “immunological threshold” separating states of pro- and antitumoral peritumoral inflammation
Source: PLoS One. 2018 Nov 2;13(11):e0202823. doi: 10.1371/journal.pone.0202823 (PMC6214501; doi:10.1371/journal.pone.0202823)
Supplement: S1 Data — File containing the position and radius of particles at simulated times. A detailed description file is provided alongside the data. (ZIP) [file pone.0202823.s004.zip › minimal dataset/competent/9320.csv]

0 0 1.00003 0 5503.88 0
1.23845 -3.23081 1.00006 0 5539.79 0
5.29189 0.170111 1.00003 0 5270.36 0
-8.07238 4.33848 1.00013 0 6371.81 0
-0.313203 -1.96888 1.00006 0 5754.67 0
-13.9927 0.224545 1.00003 0 5462.94 0
-0.915576 5.21613 1.00013 0 6332.09 0
-14.9127 5.43533 1.00006 0 5679.34 0
-9.02207 -1.58567 1.00003 0 5398.26 0
-2.78389 4.50317 1.00013 0 6395.94 0
-1.23189 3.24164 1.00013 0 6316.01 0
-11.7781 14.0469 1.00003 0 5316.97 0
0.0341673 11.1402 1.00006 0 5706.54 0
8.10985 6.80746 1.00006 0 5739.58 0
-7.75589 6.31292 1.00013 0 6366.5 0
-8.38898 2.36371 1.00003 0 5467.48 0
-5.28519 -0.159197 1.00006 0 5830.38 0
-4.33554 5.76451 1.00013 0 6272.78 0
-2.4672 6.47766 1.00013 0 6420.26 0
-12.433 -1.04493 1.00003 0 5305.06 0
-3.38586 11.6884 1.00003 0 5453.38 0
-2.15054 8.45228 1.00006 0 5918.32 0
7.7933 4.83268 1.00003 0 5414.73 0
-0.567732 18.3258 1.00003 0 5321.64 0
1.55515 -1.25604 1.00003 0 5399.07 0
-13.9631 11.3591 1.00003 0 5309.6 0
-7.43927 8.28768 1.00013 0 6271.47 0
4.05628 3.40629 1.00003 0 5380.53 0
2.82118 6.64248 1.00006 0 5836.65 0
-0.629889 -3.94371 1.00006 0 5690.58 0
-4.01896 7.73914 1.00013 0 6198.1 0
3.45455 10.5917 1.00006 0 5690.89 0
-4.6523 3.79003 1.00013 0 6428.59 0
5.00627 9.33031 1.00003 0 5419.84 0
-9.62403 5.59991 1.00006 0 5818.95 0
-10.5426 10.8108 1.00003 0 5390.57 0
-1.51738 12.4017 1.00003 0 5380.39 0
-0.598904 7.19092 1.00006 0 5882.45 0
-8.99098 9.5492 1.00003 0 5516.57 0
2.18816 2.69314 1.00006 0 5896.41 0
-6.20386 5.05144 1.00013 0 6371.82 0
-10.89 -2.2993 1.00003 0 5307.49 0
-9.30748 7.57444 1.00003 0 5471.9 0
-6.48928 14.2115 1.00003 0 5454.33 0
-7.47011 -2.84716 1.00003 0 5413.14 0
-7.78653 -4.82203 1.00003 0 5406.52 0
-4.0501 -3.39507 1.00006 0 5793.39 0
8.74319 10.7564 1.00003 0 5302.46 0
0.952942 5.92925 1.00013 0 6332.1 0
-4.30456 16.8993 1.00003 0 5353.79 0
-6.52051 3.07696 1.00013 0 6324.34 0
7.47666 2.85836 1.00003 0 5271.54 0
1.90271 11.8533 1.00006 0 5806.67 0
-3.10038 2.52866 1.00013 0 6307.17 0
-3.41704 0.553974 1.00006 0 5827.97 0
-5.88748 7.02605 1.00013 0 6272.78 0
-5.57077 9.00073 1.00006 0 5839.95 0
2.53606 15.8028 1.00006 0 5704.84 0
8.42641 8.78185 1.00006 0 5696.09 0
-2.49833 -4.65665 1.00006 0 5701.55 0
5.32293 11.305 1.00006 0 5622.06 0
-16.1478 8.67145 1.00006 0 5720.36 0
-3.70242 9.71393 1.00013 0 6198.11 0
3.10704 -2.51771 1.00006 0 5665 0
0.319681 1.97988 1.00006 0 5966.24 0
-12.0946 12.0722 1.00003 0 5436.12 0
-11.8092 2.9121 1.00003 0 5404.49 0
-3.06933 13.6632 1.00003 0 5496.04 0
3.1379 8.61717 1.00003 0 5452.68 0
-14.2795 9.38436 1.00003 0 5388.97 0
-1.83402 10.4271 1.00006 0 5918.33 0
-8.35785 13.4984 1.00003 0 5321.41 0
-5.25407 10.9754 1.00006 0 5901.18 0
0.63643 3.95465 1.00006 0 5896.42 0
-12.124 0.942909 1.00003 0 5334.4 0
-0.88422 16.351 1.00003 0 5314.77 0
9.02848 1.59716 1.00003 0 5396.32 0
-4.96879 1.81532 1.00006 0 5883.29 0
-0.28244 9.16555 1.00006 0 5882.46 0
2.50458 4.66768 1.00006 0 5879.5 0
-12.7584 -3.01259 1.00003 0 5299.39 0
-5.91818 -4.10853 1.00003 0 5364.62 0
-4.36654 -5.3699 1.00003 0 5385.11 0
-16.4645 6.69684 1.00003 0 5422.37 0
-8.04112 15.4732 1.00003 0 5373.97 0
-7.12246 10.2622 1.00006 0 5839.96 0
-10.2572 1.65048 1.00006 0 5837.96 0
-15.2294 3.46086 1.00003 0 5309.84 0
1.2695 7.90399 1.00006 0 5836.66 0
-6.17268 16.1861 1.00003 0 5404.56 0
-8.70538 0.389137 1.00003 0 5423.41 0
-1.54878 1.26693 1.00006 0 5827.98 0
5.63959 13.2795 1.00003 0 5312.31 0
7.19137 12.0181 1.00003 0 5326.11 0
-13.0443 6.14834 1.00003 0 5333.65 0
4.08767 14.5412 1.00006 0 5806.68 0
3.73995 1.4316 1.00006 0 5793.79 0
0.604728 -7.18023 1.00003 0 5263.73 0
4.97557 -1.80455 1.00003 0 5293.43 0
-3.73347 -1.42063 1.00006 0 5754.68 0
4.37293 5.38107 1.00003 0 5346.57 0
-18.3331 5.98398 1.00003 0 5259.92 0
0.351111 13.1148 1.00006 0 5706.55 0
2.2195 13.828 1.00006 0 5704.84 0
0.921742 -5.20554 1.00003 0 5287.09 0
3.77103 12.5664 1.00006 0 5696.1 0
5.95613 15.2543 1.00006 0 5690.9 0
2.7902 -4.49233 1.00006 0 5690.58 0
-12.7276 8.12289 1.00006 0 5679.34 0
7.16026 0.883565 1.00006 0 5665.01 0
7.50806 13.9929 1.00006 0 5622.07 0
6.84402 -1.09122 1.00006 0 5539.8 0
-12.4112 10.0977 1.00003 0 5516.57 0
-1.86504 -0.707451 1.00003 0 5503.89 0
-7.72438 17.448 1.00003 0 5496.05 0
-10.8593 8.83603 1.00003 0 5471.91 0
-9.94087 3.62521 1.00003 0 5467.48 0
-16.7812 4.72263 1.00003 0 5462.95 0
-1.2008 14.3764 1.00003 0 5454.34 0
-4.93768 12.9499 1.00003 0 5453.39 0
1.58609 9.87861 1.00003 0 5452.69 0
-10.2261 12.7855 1.00003 0 5436.13 0
-6.8371 1.10229 1.00003 0 5423.42 0
-13.6465 13.3335 1.00003 0 5422.38 0
6.87483 10.0434 1.00003 0 5419.85 0
6.24136 6.09425 1.00003 0 5414.74 0
-5.60193 -2.13393 1.00003 0 5413.15 0
-9.33855 -3.56079 1.00003 0 5406.53 0
-11.4612 16.0215 1.00003 0 5404.57 0
-15.5462 1.48638 1.00003 0 5404.5 0
3.42365 -0.543029 1.00003 0 5399.08 0
-9.65482 -5.53571 1.00003 0 5398.27 0
5.6082 2.14495 1.00003 0 5396.33 0
-8.67437 11.5238 1.00003 0 5390.58 0
-15.8317 10.6463 1.00003 0 5388.98 0
-2.18156 -2.68201 1.00003 0 5385.12 0
5.92476 4.11954 1.00003 0 5380.53 0
0.984183 17.0642 1.00003 0 5380.4 0
-17.7011 9.93105 1.00003 0 5373.98 0
-7.15355 -0.872365 1.00003 0 5364.63 0
-4.62078 14.9246 1.00003 0 5353.8 0
4.68956 7.35556 1.00003 0 5346.58 0
-11.4926 4.88685 1.00003 0 5334.41 0
-11.1758 6.86146 1.00003 0 5333.66 0
4.4045 16.5162 1.00003 0 5326.11 0
-2.75252 15.6378 1.00003 0 5321.65 0
-6.80611 12.2367 1.00003 0 5321.42 0
-9.90961 14.76 1.00003 0 5316.98 0
-2.43605 17.6126 1.00003 0 5314.77 0
0.667711 15.0895 1.00003 0 5312.32 0
-13.361 4.17372 1.00003 0 5309.85 0
-9.59301 16.7347 1.00003 0 5309.61 0
-11.2066 -4.27404 1.00003 0 5307.5 0
-13.6777 2.19953 1.00003 0 5305.07 0
6.55785 8.06876 1.00003 0 5302.47 0
-10.574 -0.323864 1.00003 0 5299.4 0
1.87151 0.718422 1.00003 0 5293.44 0
-6.23487 -6.08347 1.00003 0 5287.1 0
9.34529 3.57182 1.00003 0 5271.55 0
10.8969 2.30995 1.00003 0 5270.37 0
-0.94665 -5.91838 1.00003 0 5263.74 0
-14.5961 7.41011 1.00003 0 5259.93 0
4.21905 -2.62627 0.100563 3 215.578 0
8.64602 7.73384 0.0288118 3 212.578 0
-12.7702 13.8418 0.0127286 3 211.379 0
8.47167 13.3871 0.10698 3 205.98 0
-1.63687 -6.77002 0.0959796 3 204.78 0
-5.46664 17.1397 0.0894795 3 202.381 0
-7.67563 -6.27038 0.144562 3 201.781 0
-12.0334 15.1012 0.0509788 3 200.581 0
-5.45703 -6.7554 0.0270619 3 199.382 0
-12.2239 -3.93906 0.0590623 3 198.182 0
1.9902 -5.20731 0.0685625 3 196.982 0
1.92042 17.6088 0.0733959 3 195.783 0
-13.2761 -0.488713 0.0132286 3 195.183 0
-11.4973 17.0549 0.0340619 3 194.583 0
8.97139 5.65847 0.0730625 3 193.983 0
-3.33121 -5.28344 0.0313118 3 192.183 0
-16.397 3.43487 0.16681 3 191.584 0
-14.117 12.3988 0.0250619 3 190.984 0
-8.87173 17.6514 0.163311 3 189.784 0
-16.3167 3.70835 0.0853127 3 189.184 0
-4.88239 17.8619 0.122563 3 188.584 0
-2.02002 -5.65303 0.0401453 3 187.984 0
-10.9345 -5.52435 0.248138 3 187.385 0
4.41204 -2.78493 0.12873 3 186.785 0
-14.0304 -2.91307 0.276052 3 186.185 0
8.33558 11.8404 0.0640624 3 185.585 0
-3.51654 17.6411 0.0631457 3 184.985 0
4.19557 -3.02437 0.198641 3 184.385 0
8.34247 12.1561 0.0661458 3 183.786 0
-16.0108 2.57353 0.16756 3 183.186 0
-13.442 -0.694811 0.0720625 3 182.586 0
8.31409 0.664845 0.142562 3 181.986 0
2.08722 -5.36492 0.113397 3 181.386 0
9.5769 9.61089 0.133479 3 180.786 0
-3.20909 -5.60131 0.159478 3 180.186 0
-13.1228 14.7627 0.442874 3 179.587 0
7.55304 -0.192635 0.10948 3 178.987 0
-9.58665 17.8278 0.0910628 3 178.387 0
10.5698 3.87622 0.244638 3 177.787 0
-14.6414 12.4801 0.289135 3 177.187 0
7.13879 15.1251 0.169227 3 176.587 0
9.05996 7.6678 0.239222 3 175.987 0
-15.3479 0.106518 0.36163 3 175.388 0
-17.0964 11.1517 0.345214 3 174.788 0
-13.7227 -1.04239 0.296551 3 174.188 0
-17.225 7.83478 0.285052 3 173.588 0
6.19235 -2.18972 0.274969 3 172.388 0
-10.7912 17.0696 0.240222 3 171.788 0
-16.3552 2.86757 0.262637 3 171.189 0
8.41376 12.8381 0.382128 3 170.589 0
-12.463 -4.21918 0.240805 3 169.989 0
8.13742 -1.1345 0.264387 3 169.389 0
-16.8148 2.65871 0.22439 3 168.789 0
-14.8135 -0.700436 0.235805 3 168.189 0
-11.3344 17.5274 0.465705 3 167.589 0
-5.49483 17.7984 0.49287 3 166.99 0
4.05117 -3.72216 0.478454 3 166.39 0
10.1444 1.0049 0.263803 3 165.79 0
8.99164 12.1569 0.330715 3 165.19 0
-7.43967 -6.85215 0.373295 3 164.59 0
0.872182 18.4874 0.399044 3 163.99 0
-16.1255 11.8515 0.242138 3 163.391 0
9.50933 12.789 0.460872 3 162.791 0
-18.8316 9.10785 0.396294 3 162.191 0
9.13034 6.01245 0.272469 3 161.591 0
-13.6685 -1.77735 0.438124 3 160.991 0
6.98225 -2.51033 0.426042 3 160.391 0
1.57181 18.2523 0.31255 3 159.791 0
-1.84085 18.8596 0.332548 3 159.192 0
8.03457 -1.98113 0.483371 3 158.592 0
-6.299 17.5333 0.353963 3 157.992 0
-9.42546 -7.16479 0.624277 3 157.392 0
-8.6375 18.4296 0.339631 3 156.792 0
-14.4015 -1.19658 0.397877 3 156.192 0
-16.9552 0.893792 0.500286 3 155.592 0
-8.36199 -6.1163 0.392627 3 154.993 0
-15.6998 -2.50467 0.517202 3 154.393 0
-11.4708 18.5035 0.515035 3 153.793 0
-2.74652 19.8997 0.445707 3 153.193 0
-19.7887 6.02099 0.447707 3 152.593 0
9.96771 8.80391 0.528784 3 151.993 0
-2.81458 19.01 0.445124 3 151.393 0
-14.5989 -2.24157 0.604279 3 150.794 0
-14.9464 14.05 0.488037 3 150.194 0
-5.08382 18.7268 0.521368 3 149.594 0
7.28815 15.9681 0.512285 3 148.994 0
-17.0074 3.29742 0.44179 3 148.394 0
4.18968 -4.60258 0.404377 3 147.794 0
8.33901 15.4336 0.644026 3 147.194 0
-4.84854 -6.9116 0.598362 3 146.595 0
-10.3925 18.1426 0.616944 3 145.995 0
3.71508 17.96 0.589696 3 145.395 0
-9.19932 18.0361 0.343964 3 144.795 0
-13.3783 -4.67247 0.755851 3 144.195 0
4.7879 -3.21119 0.418792 3 143.595 0
9.48908 5.17818 0.591446 3 142.995 0
9.61794 7.0711 0.492453 3 142.396 0
-3.86957 18.5632 0.702188 3 141.796 0
11.2496 3.7274 0.44704 3 141.196 0
8.26883 -0.266442 0.579447 3 140.596 0
-2.21209 -6.68829 0.481371 3 139.996 0
-15.2395 11.9016 0.370629 3 139.396 0
-16.448 -0.286282 0.774266 3 138.797 0
-3.45279 -6.87318 0.743019 3 138.197 0
2.56207 17.4318 0.568698 3 137.597 0
-18.1388 8.26421 0.693272 3 136.997 0
10.4143 4.60174 0.470705 3 136.397 0
-2.77224 -8.04954 0.58778 3 135.797 0
-18.0081 2.69318 0.72202 3 135.197 0
-2.06334 -8.88955 0.474371 3 134.598 0
6.56225 18.3945 0.606362 3 133.998 0
-6.46745 18.5369 0.664191 3 133.398 0
5.27577 18.0027 0.712271 3 132.798 0
-19.5972 4.93386 0.634443 3 132.198 0
-15.8252 14.4562 0.480371 3 131.598 0
5.42016 -4.86574 0.846761 3 130.998 0
6.01615 -3.31592 0.806514 3 130.399 0
-4.23193 -8.08235 0.695605 3 129.799 0
-3.99544 20.0692 0.810597 3 129.199 0
-17.0143 1.93765 0.526284 3 128.599 0
6.39864 16.9922 0.780433 3 127.999 0
1.52606 -8.63796 0.680357 3 127.399 0
2.30291 -6.08436 0.631027 3 126.799 0
-12.2668 -5.53015 0.618611 3 126.2 0
-19.5204 -0.761963 0.891425 3 125.6 0
10.3855 6.13468 0.67419 3 125 0
-15.4501 -1.33691 0.637943 3 124.4 0
-18.2126 1.14478 0.781682 3 123.8 0
10.256 11.7503 0.791265 3 123.2 0
7.87946 -3.10183 0.645109 3 122.6 0
-19.6914 2.89551 0.969919 3 122.001 0
-13.3403 16.1692 0.86626 3 121.401 0
-2.4125 21.052 0.755268 3 120.801 0
2.74469 -7.5865 0.928922 3 120.201 0
-14.5732 15.1827 0.67194 3 119.601 0
-1.29822 19.9828 0.788932 3 119.001 0
-19.9137 1.01116 0.924006 3 118.401 0
-1.34471 -7.74979 0.869593 3 117.802 0
-17.9616 -0.329602 0.710854 3 117.202 0
10.3986 10.0681 0.780683 3 116.602 0
11.6217 0.519733 0.920006 3 116.002 0
11.7839 5.01559 0.936005 3 115.402 0
-8.14114 -7.92447 0.833262 3 114.802 0
10.7394 7.69562 0.793265 3 114.203 0
-14.5277 18.9788 0.770267 3 113.603 0
12.2533 6.83391 0.915923 3 113.003 0
-3.37849 22.3435 0.856427 3 112.403 0
9.17682 -4.14736 0.983835 3 111.803 0
4.01737 -6.06975 1 3 111.203 0
12.6392 3.28648 0.983251 3 110.603 0
-5.95629 -8.06239 1 3 110.004 0
-9.45083 19.0063 0.656358 3 109.404 0
-3.3281 -9.4295 0.899424 3 108.804 0
-17.5616 12.2384 0.838345 3 108.204 0
-9.72024 -8.65161 0.857844 3 107.604 0
11.5423 13.0095 0.985668 3 107.004 0
-15.9591 13.0321 0.949504 3 106.404 0
-13.0388 18.0089 1 3 105.805 0
-12.99 -6.82787 0.838345 3 105.205 0
-19.0048 11.2858 0.878925 3 104.605 0
-17.5136 14.2398 1 3 104.005 0
0.677619 19.8892 1 3 103.405 0
2.45635 19.0957 0.90534 3 102.805 0
-16.3285 15.8487 1 3 102.205 0
9.50419 -2.19253 1 3 101.606 0
-8.78447 20.8808 0.753768 3 101.006 0
-18.4568 4.11194 0.766434 3 100.406 0
-7.81854 19.4524 0.968502 3 99.806 0
-19.3417 15.0516 0.951254 3 99.2062 0
-7.29115 -9.55165 1 3 98.6063 0
-14.9195 -3.82837 1 3 98.0065 0
9.85009 -0.222481 1 3 97.4066 0
-21.4831 -0.104774 1 3 96.8068 0
-11.2122 -6.68597 0.911423 3 96.2069 0
13.6045 12.0838 1 3 95.607 0
-5.16926 -9.90109 1 3 95.0072 0
11.898 11.0413 1 3 94.4073 0
9.49164 14.2491 1 3 93.8075 0
8.11092 19.2115 1 3 93.2076 0
-19.6675 7.47373 1 3 92.6078 0
-14.6444 -5.9107 1 3 92.0079 0
-12.4029 19.9052 1 3 91.4081 0
-0.791535 21.7228 1 3 90.8082 0
-19.152 13.1315 0.975335 3 90.2084 0
-18.1746 16.6146 1 3 89.6085 0
-2.93518 25.1032 1 3 89.0087 0
-20.0768 9.74224 1 3 88.4088 0
-8.75449 -10.9115 1 3 87.809 0
-5.80595 20.0655 1 3 87.2091 0
-5.19681 21.9674 1 3 86.6092 0
-17.1097 -1.94714 1 3 86.0094 0
13.6536 10.0878 0.989834 3 85.4095 0
11.4904 15.0069 1 3 84.8097 0
-0.0827371 -9.12673 1 3 84.2098 0
8.16454 17.2138 1 3 83.61 0
10.7 -5.41926 1 3 83.0101 0
-14.8776 17.2234 1 3 82.4103 0
1.20626 21.818 1 3 81.8104 0
-20.7955 11.6466 0.948004 3 81.2106 0
-6.45631 23.5194 1 3 80.6107 0
-16.0637 19.877 1 3 80.0109 0
-2.96901 -11.2933 1 3 79.411 0
-1.0084 -10.8982 1 3 78.8111 0
13.319 1.4184 1 3 78.2113 0
-1.86336 23.4148 1 3 77.6114 0
-4.88063 -11.8791 1 3 77.0116 0
11.4038 -1.48338 1 3 76.4117 0
4.33937 19.4502 1 3 75.8119 0
11.9432 9.0427 1 3 75.212 0
2.99892 20.9344 1 3 74.6122 0
7.25211 -4.63851 1 3 74.0123 0
-21.0771 13.5744 1 3 73.4125 0
-6.84365 -11.4991 1 3 72.8126 0
6.26666 19.984 1 3 72.2128 0
9.89288 16.2073 1 3 71.6129 0
-19.0062 -2.58078 1 3 71.0131 0
-7.15784 21.5377 1 3 70.4132 0
-16.9149 -3.93603 1 3 69.8133 0
-8.3084 -12.861 1 3 69.2135 0
-13.6548 -8.54593 1 3 68.6136 0
2.73105 -9.83338 1 3 68.0138 0
-11.6549 -8.56168 1 3 67.4139 0
-15.4796 -7.72735 1 3 66.8141 0
13.2473 14.0513 1 3 66.2142 0
-3.7705 -13.5423 1 3 65.6144 0
-21.2251 6.22028 1 3 65.0145 0
-1.85848 -12.9568 1 3 64.4147 0
13.1951 -0.594996 1 3 63.8147 0
14.5702 3.75309 1 3 63.2146 0
-10.4483 20.3281 1 3 62.6145 0
-22.0467 10.1533 1 3 62.0143 0
0.989844 -10.8126 1 3 61.4142 0
-4.48231 23.8357 1 3 60.8141 0
6.74866 -6.57376 1 3 60.214 0
-10.6559 -10.2926 1 3 59.6138 0
8.68331 -6.06716 1 3 59.0137 0
2.86699 22.9295 1 3 58.4136 0
4.92611 21.4682 1 3 57.8134 0
-18.6325 18.588 1 3 57.2133 0
13.661 5.5339 1 3 56.6132 0
5.12239 -7.73567 1 3 56.0131 0
-16.7241 17.9911 1 3 55.4129 0
-21.1446 4.22206 1 3 54.8128 0
0.134548 23.5046 1 3 54.2127 0
11.0558 -3.45232 1 3 53.6125 0
15.062 0.122436 1 3 53.0124 0
13.6997 8.08882 1 3 52.4123 0
8.3376 -8.03653 1 3 51.8122 0
0.11041 -12.6086 1 3 51.212 0
-20.9276 -2.02614 1 3 50.6119 0
15.3606 11.1278 1 3 50.0118 0
-8.45402 23.5014 1 3 49.4116 0
4.72515 -9.69591 1 3 48.8115 0
-13.885 22.6928 1 3 48.2114 0
15.3099 13.1274 1 3 47.6113 0
-21.5213 8.22355 1 3 47.0111 0
13.1961 16.0507 1 3 46.411 0
10.2194 -7.35944 1 3 45.8109 0
9.86513 -9.32779 1 3 45.2108 0
-21.4958 2.10523 1 3 44.6106 0
-7.47045 25.2429 1 3 44.0105 0
-14.2283 20.7226 1 3 43.4104 0
1.79594 24.6176 1 3 42.8102 0
-6.19123 -13.3892 1 3 42.2101 0
3.84774 -11.4915 1 3 41.61 0
-10.2265 -12.2657 1 3 41.0099 0
-18.8115 -4.5705 1 3 40.4097 0
-12.6559 -10.2916 1 3 39.8096 0
16.1282 5.00644 1 3 39.2095 0
15.2186 6.78755 1 3 38.6093 0
-14.6551 -10.2779 1 3 38.0092 0
-22.9974 4.97331 1 3 37.4091 0
8.04099 21.2085 1 3 36.809 0
-23.1568 0.990197 1 3 36.2088 0
9.86959 18.2592 1 3 35.6087 0
6.62118 -9.06038 1 3 35.0086 0
-5.08136 -15.0528 1 3 34.4084 0
5.84695 -11.3507 1 3 33.8083 0
11.5974 17.2524 1 3 33.2082 0
9.81414 20.2582 1 3 32.6081 0
-10.0416 22.2848 1 3 32.0079 0
17.2154 6.6851 1 3 31.4079 0
-12.226 -12.2449 1 3 30.8079 0
-23.6058 8.90098 1 3 30.208 0
2.10547 -12.4722 1 3 29.608 0
4.79386 23.4638 1 3 29.008 0
-10.302 24.2665 1 3 28.408 0
-17.9719 20.4757 1 3 27.808 0
-16.6438 -5.91722 1 3 27.208 0
-0.937984 25.1927 1 3 26.608 0
-11.9965 21.8632 1 3 26.008 0
6.58992 22.584 1 3 25.408 0
14.9531 15.0954 1 3 24.808 0
-0.736443 -14.6114 1 3 24.208 0
8.14715 -10.3518 1 3 23.6081 0
7.61769 -12.2804 1 3 23.0081 0
12.9363 -2.76847 1 3 22.4081 0
14.7285 -1.87859 1 3 21.8081 0
1.23414 -14.2723 1 3 21.2081 0
-22.6619 12.2059 1 3 20.6081 0
-12.259 23.8556 1 3 20.0081 0
15.4082 9.12838 1 3 19.4081 0
17.3567 8.68004 1 3 18.8081 0
-17.4817 -7.73263 1 3 18.2081 0
-22.9818 14.1823 1 3 17.6082 0
11.6053 19.252 1 3 17.0082 0
-20.0828 17.2122 1 3 16.4082 0
13.4368 18.036 1 3 15.8082 0
-21.2223 15.5693 1 3 15.2082 0
-23.0807 6.97138 1 3 14.6082 0
-24.7696 5.90001 1 3 14.0082 0
-9.31793 26.0076 1 3 13.4082 0
-5.49565 25.5595 1 3 12.8082 0
-16.482 -9.46405 1 3 12.2082 0
15.6108 2.04527 1 3 11.6082 0
-20.7325 -4.01616 1 3 11.0083 0
0.723409 26.3057 1 3 10.4083 0
-19.0937 -6.54947 1 3 9.80827 0
-23.2871 2.9943 1 3 9.20828 0
-25.2944 7.82954 1 3 8.60829 0
-7.65594 -14.751 1 3 8.0083 0
8.50696 23.153 1 3 7.40831 0
12.578 -4.74869 1 3 6.80832 0
-23.0316 16.4199 1 3 6.20832 0
-43.4837 -32.6613 1 3 5.60833 0
-80.1715 23.8901 1 3 5.00834 0
39.9434 -111.835 1 3 4.40835 0
71.4408 -121.219 1 3 3.80836 0
52.1697 -149.787 1 3 3.20835 0
-33.6639 -169.506 1 3 2.60834 0
41.3996 178.489 1 3 2.00833 0
8.19873 -192.126 1 3 1.40833 0
-41.5591 -193.074 1 3 0.808333 0
-179.661 87.51 1 3 0.208333 0
