# Supplementary material for: Study of tumor growth indicates the existence of an “immunological threshold” separating states of pro- and antitumoral peritumoral inflammation
Source: PLoS One. 2018 Nov 2;13(11):e0202823. doi: 10.1371/journal.pone.0202823 (PMC6214501; doi:10.1371/journal.pone.0202823)
Supplement: S1 Data — File containing the position and radius of particles at simulated times. A detailed description file is provided alongside the data. (ZIP) [file pone.0202823.s004.zip › minimal dataset/competent/23020.csv]

-4.25256 -1.32256 0.855057 0 20286.3 0
2.18495e+07 -1.77318e+08 0.884706 0 19314.7 0
-4.33785 -2.21007 0.0201452 3 212.778 0
-2.7125 0.113753 0.0222285 3 205.58 0
-2.85812 -0.776723 0.217807 3 203.781 0
-3.59059 -3.01199 0.0189786 3 203.181 0
-4.41201 -2.2819 0.0299785 3 201.381 0
-2.86818 -0.0237697 0.038312 3 199.582 0
-3.53546 -3.18836 0.0909795 3 198.382 0
-5.07578 -0.0538135 0.181476 3 197.782 0
-1.62324 -0.669353 0.180226 3 197.182 0
-4.47012 0.330674 0.0771459 3 196.582 0
-6.01691 -1.24462 0.0972296 3 195.383 0
-3.42675 -2.63953 0.0103119 3 194.783 0
-3.39043 -2.47332 0.148645 3 193.583 0
-1.92287 -0.73543 0.127397 3 192.983 0
-4.70785 0.215771 0.0578123 3 191.784 0
-5.83171 -0.988195 0.163394 3 191.184 0
-4.69433 0.301606 0.0103953 3 190.584 0
-2.88066 -4.64765 0.149228 3 188.784 0
-2.95592 -4.41113 0.0123119 3 188.184 0
-4.82053 0.445334 0.168727 3 187.585 0
-2.99555 -4.2013 0.0810627 3 186.985 0
-2.73123 -1.29487 0.209474 3 186.385 0
-3.5729 0.289796 0.040562 3 185.785 0
-5.26742 -0.892488 0.245555 3 185.185 0
-2.58298 -4.84061 0.106646 3 184.585 0
-6.08445 -1.47449 0.120563 3 183.985 0
-3.535 -2.84111 0.0287285 3 183.386 0
-3.17056 -0.994965 0.161394 3 182.786 0
-6.08587 -0.740258 0.185142 3 182.186 0
-4.53491 0.494461 0.0926462 3 181.586 0
-2.65758 -3.53117 0.106646 3 180.986 0
-4.00859 -2.56926 0.0878128 3 180.386 0
-2.66423 1.76581 0.140146 3 179.786 0
-3.11376 -0.309535 0.274386 3 179.187 0
-1.55738 -4.95237 0.391127 3 178.587 0
-2.67928 -5.59976 0.103146 3 177.987 0
-3.48901 -3.54427 0.251721 3 177.387 0
-2.49559 1.3999 0.26222 3 176.787 0
-2.34494 -0.281524 0.49287 3 176.187 0
-3.79891 -2.82784 0.203724 3 175.588 0
-3.33844 -5.17539 0.0982296 3 174.988 0
-4.64593 0.88643 0.300051 3 173.788 0
-5.48109 -2.20619 0.26497 3 173.188 0
-5.35307 -0.0114423 0.0958129 3 172.588 0
-5.52739 -1.5143 0.418792 3 171.988 0
-4.09972 -3.3473 0.386544 3 171.389 0
-5.62774 -0.389574 0.370546 3 170.789 0
-2.99826 -3.7867 0.263137 3 170.189 0
-1.98074 0.446782 0.319799 3 169.589 0
-3.80151 2.32606 0.339965 3 168.989 0
-3.82086 -3.93174 0.257804 3 168.389 0
-3.02624 0.332197 0.322966 3 167.789 0
-3.17517 1.24832 0.432541 3 167.19 0
-1.80662 1.20149 0.45379 3 166.59 0
-1.12147 -0.871255 0.356963 3 165.99 0
-2.32841 -2.51165 0.270136 3 165.39 0
-4.87785 1.43293 0.291051 3 164.79 0
-2.26075 -5.79443 0.357213 3 164.19 0
-3.30302 2.81179 0.351297 3 163.59 0
-6.17988 -1.94999 0.363046 3 162.991 0
-4.84834 -2.41054 0.381212 3 162.391 0
-3.1046 2.08028 0.400627 3 161.791 0
-4.91948 -3.13025 0.338798 3 161.191 0
-2.49162 -0.938459 0.179309 3 160.591 0
-2.16126 -3.32132 0.374545 3 159.991 0
-2.8953 -5.0896 0.291551 3 159.391 0
-1.40358 0.677044 0.150728 3 158.792 0
-3.20802 -5.65597 0.35513 3 158.192 0
-6.84235 -1.20381 0.63411 3 157.592 0
-3.51418 -4.62208 0.482871 3 156.992 0
-3.45082 4.54028 0.342381 3 156.392 0
-6.46577 -0.126059 0.499786 3 155.792 0
-2.0586 -6.44516 0.323216 3 155.193 0
-7.71892 -1.81631 0.435208 3 154.593 0
-2.54379 0.797587 0.341881 3 153.993 0
-3.75421 0.675591 0.379462 3 153.393 0
-2.91403 -6.4957 0.533284 3 152.793 0
-4.01272 -5.46013 0.470038 3 152.193 0
-1.34541 -0.0550552 0.48887 3 151.593 0
-3.93987 -6.50458 0.467789 3 150.994 0
-2.96767 -3.01662 0.486121 3 150.394 0
-6.87909 -2.22609 0.386878 3 149.794 0
-8.55988 -2.03444 0.433291 3 149.194 0
-2.30815 -4.23856 0.553949 3 148.594 0
-2.25049 -5.11484 0.319716 3 147.994 0
-0.0505235 -6.05094 0.501703 3 147.394 0
-7.60033 -0.389317 0.478954 3 146.795 0
-5.63992 0.748229 0.697105 3 146.195 0
-2.92726 -2.00631 0.503953 3 145.595 0
-2.21116 -7.25528 0.500703 3 144.995 0
-8.35283 -1.0789 0.537867 3 144.395 0
-1.31493 -5.90676 0.593946 3 143.795 0
-1.10105 -3.98501 0.678857 3 143.195 0
-0.502072 -5.07757 0.566115 3 142.596 0
-0.00985621 -0.635166 0.770517 3 141.996 0
-4.07644 1.49554 0.501536 3 141.396 0
-3.33034 -7.59607 0.642526 3 140.796 0
-0.771015 -1.66092 0.506536 3 140.196 0
0.975864 0.226086 0.538117 3 139.596 0
0.171644 -3.82466 0.600779 3 138.996 0
-2.08761 2.2281 0.599279 3 138.397 0
-1.89915 -1.49667 0.631527 3 137.797 0
-1.28794 2.9892 0.502869 3 137.197 0
0.768052 -4.98999 0.705855 3 136.597 0
0.555721 -7.95927 0.585697 3 135.997 0
-6.05938 -3.10957 0.801681 3 135.397 0
1.34802 -0.957383 0.612611 3 134.797 0
-0.519616 0.591972 0.559282 3 134.198 0
-9.31601 -2.86301 0.662691 3 133.598 0
-3.93741 3.61616 0.665441 3 132.998 0
-4.84534 2.43291 0.708438 3 132.398 0
-9.67997 -1.44231 0.803598 3 131.798 0
-5.0508 -6.0121 0.703521 3 131.198 0
2.75502 -1.4594 0.860927 3 130.599 0
-8.74111 -4.57144 0.711938 3 129.999 0
-7.77375 -3.16453 0.90834 3 129.399 0
-6.2495 1.97938 0.675357 3 128.799 0
-10.969 -2.32774 0.759767 3 128.199 0
-1.35699 -2.67022 0.659525 3 127.599 0
-0.74542 -7.25547 0.869343 3 126.999 0
0.483063 1.32499 0.666191 3 126.4 0
3.71007 -2.65221 0.607195 3 125.8 0
2.24261 0.0573556 0.739436 3 125.2 0
-3.83333 5.61059 0.7756 3 124.6 0
-6.29432 -8.00188 0.706271 3 124 0
-4.90696 -4.39214 0.920422 3 123.4 0
-0.812974 1.84806 0.730353 3 122.8 0
-7.3149 0.900882 0.832012 3 122.201 0
-8.53078 0.102001 0.568615 3 121.601 0
3.29641 -6.5169 0.921256 3 121.001 0
-2.45414 3.54789 0.769517 3 120.401 0
2.01387 1.81881 0.941588 3 119.801 0
-4.81553 -7.5412 0.842428 3 119.201 0
-5.99422 3.48714 0.849678 3 118.601 0
-3.92837 -9.06193 0.917923 3 118.002 0
3.61531 -0.201712 0.653775 3 117.402 0
-2.23139 -8.59786 0.840762 3 116.802 0
-4.90251 4.59092 0.699938 3 116.202 0
4.45566 -1.41685 0.819596 3 115.602 0
-8.7964 1.54167 0.778433 3 115.002 0
3.70929 1.29418 0.834512 3 114.402 0
-6.42992 -6.53073 0.7696 3 113.803 0
-10.0848 0.315667 1 3 113.203 0
1.90708 3.523 0.755268 3 112.603 0
-1.03213 4.31258 0.843095 3 112.003 0
-7.63036 2.78618 0.923506 3 111.403 0
0.269688 3.10825 0.929922 3 110.803 0
-9.21628 3.48068 0.802181 3 110.203 0
-6.78509 -4.7972 1 3 109.604 0
2.2294 -3.18931 0.942171 3 109.004 0
0.889831 4.92255 0.973002 3 108.404 0
2.34294 -4.99835 0.868176 3 107.804 0
-11.4983 -0.83483 0.822263 3 107.204 0
0.544942 -2.30679 0.958086 3 106.604 0
-13.1935 -1.50524 1 3 106.005 0
-2.42522 5.05109 0.732686 3 105.405 0
-0.513819 -9.05224 0.933838 3 104.805 0
-7.88111 -8.61643 0.992334 3 104.205 0
1.31307 -9.45455 0.934838 3 103.605 0
-4.38967 7.29755 1 3 103.005 0
8.0446 -0.510435 0.870843 3 102.405 0
-14.3498 2.24536 1 3 101.806 0
-7.38837 4.67695 0.979751 3 101.206 0
-8.16116 -6.22822 0.984918 3 100.606 0
-12.3944 -3.3588 1 3 100.006 0
-10.5044 -4.02592 1 3 99.4061 0
2.46647 -8.07715 0.846344 3 98.8063 0
-13.9065 0.329028 0.966752 3 98.2064 0
-2.88775 8.61814 1 3 97.6066 0
-10.55 2.26044 1 3 97.0067 0
-0.653916 6.03439 0.919006 3 96.4069 0
1.36289 -6.58942 1 3 95.807 0
3.21803 -9.82812 1 3 95.2071 0
-3.79931 -10.9758 1 3 94.6073 0
-5.89085 5.97615 1 3 94.0074 0
-12.0242 -5.32606 1 3 93.4076 0
-6.28374 7.93901 1 3 92.8077 0
-14.6965 -2.82454 1 3 92.2079 0
-2.52831 6.71724 0.935005 3 91.608 0
-1.013 7.92167 1 3 91.0082 0
1.97545 -11.3952 1 3 90.4083 0
0.0356717 -10.9088 1 3 89.8085 0
2.87489 4.9898 1 3 89.2086 0
10.3502 1.81728 1 3 88.6088 0
-5.69191 -11.6223 1 3 88.0089 0
-16.3866 -3.89393 1 3 87.409 0
-5.76246 -9.62354 1 3 86.8092 0
-7.51381 -10.5894 1 3 86.2093 0
3.62624 3.13666 1 3 85.6095 0
-7.78494 6.618 1 3 85.0096 0
-10.1417 -5.98613 0.991834 3 84.4098 0
-1.34719 9.89352 1 3 83.8099 0
-13.9114 -4.66391 1 3 83.2101 0
4.3143 -8.15536 1 3 82.6102 0
-1.89193 -10.3999 0.992084 3 82.0104 0
4.86291 4.70843 1 3 81.4105 0
0.858356 7.21672 1 3 80.8107 0
-3.28922 -12.9096 1 3 80.2108 0
5.21348 0.237365 1 3 79.611 0
-9.76505 -7.94774 1 3 79.0111 0
-12.0262 0.911336 1 3 78.4112 0
-6.678 9.89973 1 3 77.8114 0
-8.17979 8.57851 1 3 77.2115 0
-1.37671 -12.3248 1 3 76.6117 0
5.21458 -9.94375 1 3 76.0118 0
-9.70205 7.2444 1 3 75.412 0
-4.78202 9.25951 1 3 74.8121 0
-11.2853 -9.25722 1 3 74.2123 0
-11.6544 -7.2917 1 3 73.6124 0
3.95391 -11.6878 1 3 73.0126 0
4.22476 -4.75294 1 3 72.4127 0
5.40767 2.22771 1 3 71.8129 0
7.03506 1.06514 1 3 71.213 0
-7.33702 -12.7594 1 3 70.6132 0
-9.27967 5.28958 1 3 70.0133 0
0.584224 -12.832 1 3 69.4134 0
-10.9672 4.21641 1 3 68.8136 0
-1.73935 11.8547 1 3 68.2137 0
-13.5413 -6.62912 1 3 67.6139 0
5.31972 -6.4265 1 3 67.014 0
-5.18181 -13.5561 1 3 66.4142 0
5.26808 -3.04673 1 3 65.8143 0
6.65457 3.7913 1 3 65.2145 0
2.84522 6.98954 1 3 64.6146 0
-12.4523 2.8773 1 3 64.0148 0
0.533095 9.19056 1 3 63.4146 0
0.15513 11.2137 1 3 62.8145 0
-14.774 4.19988 1 3 62.2144 0
-9.39603 -9.91335 1 3 61.6143 0
7.31633 -6.54222 1 3 61.0141 0
6.36322 -4.72044 1 3 60.414 0
-9.14144 -11.897 1 3 59.8139 0
7.47687 -3.0592 1 3 59.2137 0
6.38194 -1.38566 1 3 58.6136 0
4.82538 6.70849 1 3 58.0135 0
6.60216 5.79057 1 3 57.4134 0
9.87551 -0.12556 1 3 56.8132 0
-11.0305 -11.2409 1 3 56.2131 0
6.31093 -8.27113 1 3 55.613 0
8.28199 2.6288 1 3 55.0128 0
-11.3897 6.17119 1 3 54.4127 0
2.54438 8.96666 1 3 53.8126 0
-10.0776 9.20909 1 3 53.2125 0
-3.28018 10.5799 1 3 52.6123 0
-6.92597 -14.7166 1 3 52.0122 0
-11.7668 8.13531 1 3 51.4121 0
1.46686 12.8096 1 3 50.8119 0
-13.1724 -8.5948 1 3 50.2118 0
8.35976 4.83629 1 3 49.6117 0
-15.6014 -5.73338 1 3 49.0116 0
-8.9862 -13.891 1 3 48.4114 0
2.13401 10.9241 1 3 47.8113 0
-3.70258 -14.9021 1 3 47.2112 0
-12.9176 -10.5784 1 3 46.611 0
-13.2901 6.79416 1 3 46.0109 0
6.50647 7.79189 1 3 45.4108 0
2.53617 -13.315 1 3 44.8107 0
8.37562 -4.84589 1 3 44.2105 0
9.17505 -2.0028 1 3 43.6104 0
8.31088 -8.27748 1 3 43.0103 0
-5.38207 -15.988 1 3 42.4102 0
-12.8763 4.83273 1 3 41.81 0
-8.57336 10.5393 1 3 41.2099 0
-15.2312 -7.69881 1 3 40.6098 0
4.52453 8.6857 1 3 40.0096 0
-15.4 -0.952324 1 3 39.4095 0
-5.17621 11.2203 1 3 38.8094 0
-1.80214 -14.2789 1 3 38.2093 0
5.95164 -11.803 1 3 37.6091 0
-10.6405 11.1283 1 3 37.009 0
-7.07216 11.8605 1 3 36.4089 0
-14.8655 -9.6642 1 3 35.8087 0
0.133889 -14.7806 1 3 35.2086 0
-16.326 2.93853 1 3 34.6085 0
-17.09 -2.02176 1 3 34.0084 0
-15.1859 6.157 1 3 33.4082 0
10.0687 3.79735 1 3 32.8081 0
10.0738 -3.78943 1 3 32.208 0
-15.9017 0.983724 1 3 31.6079 0
9.37013 -6.58103 1 3 31.0079 0
-18.0722 1.95482 1 3 30.408 0
-9.03019 -15.8905 1 3 29.808 0
-3.66117 12.5434 1 3 29.208 0
10.6036 5.72545 1 3 28.608 0
-17.6114 -0.0532831 1 3 28.008 0
8.89407 6.76349 1 3 27.408 0
-14.1371 -12.1635 1 3 26.808 0
-8.9453 12.5613 1 3 26.208 0
24.4748 -6.18174 1 3 25.608 0
-25.1908 -3.75512 1 3 25.008 0
-37.1055 3.94689 1 3 24.408 0
42.0666 -33.813 1 3 23.8081 0
-56.7868 3.9665 1 3 23.2081 0
64.5261 -31.1069 1 3 22.6081 0
-54.3868 52.986 1 3 22.0081 0
19.9182 84.1805 1 3 21.4081 0
-1.01225 -91.2836 1 3 20.8081 0
16.8012 -97.2695 1 3 20.2081 0
11.254 106.042 1 3 19.6081 0
49.2269 -100.82 1 3 19.0081 0
111.679 43.0851 1 3 18.4081 0
29.258 121.076 1 3 17.8081 0
33.638 125.53 1 3 17.2082 0
-113.426 70.1541 1 3 16.6082 0
71.8241 120.426 1 3 16.0082 0
32.2211 -140.194 1 3 15.4082 0
-147.302 5.92727 1 3 14.8082 0
103.229 113.725 1 3 14.2082 0
96.381 -124.079 1 3 13.6082 0
157.686 34.7039 1 3 13.0082 0
-16.7083 -163.198 1 3 12.4082 0
-83.5393 145.419 1 3 11.8082 0
24.0892 -169.287 1 3 11.2082 0
-134.27 110.53 1 3 10.6083 0
-172.161 -34.7355 1 3 10.0083 0
-177.236 -33.527 1 3 9.40828 0
-181.902 5.95083 1 3 8.80828 0
-173.661 -61.96 1 3 8.20829 0
180.73 48.4975 1 3 7.6083 0
-150.808 -113.382 1 3 7.00831 0
-63.8154 -179.615 1 3 6.40832 0
42.4594 -187.637 1 3 5.80833 0
47.6956 188.004 1 3 5.20834 0
-142.509 133.376 1 3 4.60835 0
-189.846 50.074 1 3 4.00836 0
-131.506 147.192 1 3 3.40835 0
179.835 -83.4723 1 3 2.80834 0
73.6699 -184.77 1 3 2.20833 0
27.4773 -197.523 1 3 1.60833 0
-54.1596 192.296 1 3 1.00833 0
45.4705 194.727 1 3 0.408333 0
