# Supplementary material for: Study of tumor growth indicates the existence of an “immunological threshold” separating states of pro- and antitumoral peritumoral inflammation
Source: PLoS One. 2018 Nov 2;13(11):e0202823. doi: 10.1371/journal.pone.0202823 (PMC6214501; doi:10.1371/journal.pone.0202823)
Supplement: S1 Data — File containing the position and radius of particles at simulated times. A detailed description file is provided alongside the data. (ZIP) [file pone.0202823.s004.zip › minimal dataset/competent/18140.csv]

0 0 1.00013 0 15525 0
-1.74316 5.97646 1.00013 0 15592.7 0
0.766602 9.09133 1.00013 0 15508 0
-5.00881 8.88473 1.00013 0 15561.5 0
-1.02172 4.11112 1.00006 0 14993.8 0
-3.18575 9.70717 1.00013 0 15462.2 0
-1.20967 9.39929 1.00013 0 15618.4 0
-1.93114 11.2647 1.00006 0 15086.9 0
-5.48295 12.8048 1.00013 0 15383.2 0
-3.56614 5.15394 1.00013 0 15627.2 0
-5.54225 5.46202 1.00006 0 14981.7 0
-8.23964 7.6354 1.00003 0 14528.1 0
-1.84191 13.2627 1.00006 0 15049 0
0.23299 5.66862 1.00006 0 15063.7 0
-4.28737 7.01935 1.00013 0 15567.1 0
-6.26351 7.32739 1.00013 0 15516.8 0
-0.48822 7.53398 1.00013 0 15498.7 0
-6.98485 9.19278 1.00013 0 15462.2 0
-7.5183 5.77004 1.00006 0 15004 0
-3.90727 11.5725 1.00013 0 15383.2 0
0.954417 3.80327 1.00006 0 15137.7 0
-2.46438 7.84183 1.00003 0 14639.8 0
-2.8446 3.28867 1.00006 0 15049.8 0
0.0451309 10.9566 1.00006 0 15049 0
-5.7302 10.7501 1.00006 0 15004 0
2.02135 10.6495 1.00006 0 15000.5 0
2.18495e+07 -1.77318e+08 0.880539 0 14534.2 0
-1.48302 -0.616125 0.607726 0 14522.4 0
-4.82133 3.59277 1.00003 0 14500.7 0
-17.4625 -4.3317 1.00003 0 14468.7 0
-8.53234 5.56243 0.0335619 3 216.186 0
-1.41162 14.2017 0.0313118 3 208.988 0
-3.86178 3.2569 0.0165619 3 207.788 0
-0.077651 3.67603 0.0148119 3 204.189 0
-2.85002 11.8593 0.0234785 3 202.389 0
-6.33065 4.73224 0.0735625 3 201.789 0
-6.69548 10.2435 0.0886461 3 201.19 0
1.12432 11.386 0.143229 3 199.99 0
-6.88792 10.6399 0.162061 3 199.39 0
1.51531 11.6385 0.10548 3 198.79 0
-6.02068 11.8273 0.11448 3 197.59 0
0.522494 8.00438 0.109563 3 196.991 0
-4.37926 12.9798 0.116147 3 196.391 0
-1.6111 2.98419 0.238805 3 194.591 0
-1.88998 2.75341 0.0628124 3 193.991 0
-3.91889 2.93908 0.104563 3 193.391 0
-0.304293 1.47938 0.0522289 3 192.792 0
-2.95172 13.2293 0.108396 3 191.592 0
1.33871 11.5204 0.10498 3 190.992 0
0.457098 6.81334 0.146312 3 190.392 0
1.7675 9.57164 0.100563 3 189.792 0
-8.70118 4.51856 0.136979 3 189.192 0
-5.49396 4.40121 0.0490621 3 187.393 0
-0.852968 11.6872 0.157144 3 186.793 0
-6.90927 10.3333 0.141896 3 186.193 0
-6.95582 4.85731 0.0722292 3 185.593 0
-5.45334 14.0132 0.207641 3 184.994 0
1.15931 7.9417 0.21389 3 184.394 0
-8.20721 8.89456 0.25797 3 183.794 0
0.711685 8.01854 0.0731459 3 183.194 0
-5.767 4.35077 0.133146 3 182.594 0
0.823357 6.5004 0.0183952 3 181.994 0
1.48248 5.71517 0.248388 3 181.394 0
2.20486 4.08188 0.277302 3 180.795 0
1.00143 7.21845 0.518535 3 180.195 0
-5.57975 4.32753 0.0539789 3 179.595 0
-0.0958396 3.32955 0.151145 3 178.995 0
-3.63552 2.39505 0.189475 3 178.395 0
-0.627513 11.8645 0.129396 3 177.795 0
-9.37131 7.7285 0.12973 3 177.195 0
-6.45101 4.42544 0.256054 3 176.596 0
-4.30845 12.6831 0.180809 3 175.996 0
-6.42052 11.9128 0.291301 3 175.396 0
-8.50204 8.69827 0.0884795 3 174.796 0
-8.089 9.71092 0.218557 3 174.196 0
1.37915 5.03621 0.260137 3 173.596 0
-8.14928 9.32635 0.169144 3 172.996 0
-1.77665 1.13171 0.334215 3 172.397 0
1.05624 11.8371 0.312467 3 171.797 0
1.85324 12.23 0.575447 3 171.197 0
-1.24655 1.00588 0.16781 3 170.597 0
-8.90398 8.73929 0.288218 3 169.997 0
-0.703003 14.1732 0.457623 3 169.397 0
-3.18428 12.7735 0.401793 3 168.798 0
-0.47733 2.94042 0.290218 3 168.198 0
2.70736 11.8331 0.364629 3 167.598 0
-8.70321 5.04556 0.388628 3 166.998 0
-9.52467 7.26342 0.335631 3 166.398 0
-9.56875 9.54322 0.309717 3 165.798 0
0.787388 1.03086 0.264303 3 165.198 0
-8.10333 4.42363 0.467455 3 164.599 0
-6.64448 4.87984 0.237555 3 163.999 0
2.80276 12.713 0.480704 3 163.399 0
-7.1814 4.36276 0.438457 3 162.799 0
0.819332 2.65323 0.157561 3 162.199 0
-7.62075 10.6253 0.565448 3 161.599 0
-2.08107 2.21865 0.313383 3 160.999 0
-1.12495 12.2279 0.252304 3 160.4 0
1.8917 6.53522 0.595529 3 159.8 0
1.46093 -0.0808944 0.463622 3 159.2 0
-6.20565 3.81501 0.399544 3 158.6 0
0.178568 2.49607 0.501369 3 158 0
-6.99321 3.49541 0.44729 3 157.4 0
0.224995 1.51615 0.471622 3 156.8 0
-6.74091 13.2264 0.325882 3 156.201 0
-7.60285 3.84 0.232972 3 155.601 0
-2.74583 14.4122 0.462372 3 155.001 0
-0.378385 12.4214 0.480704 3 154.401 0
-4.9924 13.9499 0.245638 3 153.801 0
-8.77778 9.50151 0.481121 3 153.201 0
-15.6178 6.36946 0.40246 3 152.601 0
-10.7971 4.54483 0.335631 3 152.002 0
-10.3835 3.76763 0.542283 3 151.402 0
6.52808 11.4828 0.750435 3 150.802 0
-10.2626 2.79907 0.432958 3 150.202 0
-16.3672 11.0241 0.636276 3 149.602 0
-15.2581 -171.151 0.573614 3 149.002 0
171.664 -52.0935 0.686356 3 148.402 0
-88.9313 -163.035 0.62636 3 147.803 0
-188.954 -15.7066 0.551199 3 147.203 0
194.883 1.27582 0.607528 3 146.603 0
-197.564 11.6975 0.651775 3 146.003 0
135.321 -144.916 0.493287 3 145.403 0
1.84123 7.79487 0.482954 3 144.795 0
1.50633 2.24186 0.643109 3 144.195 0
-3.9061 13.8046 0.834762 3 143.595 0
1.85995 0.977724 0.667274 3 142.995 0
2.30503 -0.748759 0.612361 3 142.396 0
-6.3003 14.2554 0.660025 3 141.796 0
-9.73136 4.78636 0.667441 3 141.196 0
-7.59043 2.70383 0.543116 3 140.596 0
-11.6206 7.31664 0.684023 3 139.996 0
-4.45575 1.93219 0.697689 3 139.396 0
3.84409 12.2531 0.645859 3 138.797 0
2.20533 8.6958 0.483204 3 138.197 0
0.567496 12.443 0.465039 3 137.597 0
2.89308 1.83092 0.666691 3 136.997 0
-6.23646 2.56482 0.747435 3 136.397 0
-10.4097 7.15696 0.533367 3 135.797 0
-3.44974 15.0868 0.509952 3 135.197 0
3.04398 7.84826 0.696605 3 134.598 0
-0.731498 15.2957 0.665024 3 133.998 0
2.09252 -2.214 0.667191 3 133.398 0
2.49022 3.12436 0.67794 3 132.798 0
-9.26377 6.16795 0.788932 3 132.198 0
3.02456 -3.37102 0.81268 3 131.598 0
-2.75565 -0.157192 0.68369 3 130.998 0
-11.5297 8.74842 0.751018 3 130.399 0
-1.00764 1.95202 0.787432 3 129.799 0
-2.9491 1.41242 0.86876 3 129.199 0
-5.0248 14.9309 0.732853 3 128.599 0
-9.98377 8.45762 0.818263 3 127.999 0
-2.18634 15.5592 0.81218 3 127.399 0
2.3906 5.09367 0.748685 3 126.799 0
0.0706807 13.425 0.617944 3 126.2 0
-4.19836 0.466634 0.690772 3 125.6 0
-3.38359 16.3998 0.650025 3 125 0
1.27858 13.2577 0.599862 3 124.4 0
3.74016 4.29865 0.816513 3 123.8 0
5.29392 6.87229 0.799765 3 123.2 0
5.06711 12.2312 0.575947 3 122.6 0
1.10909 -1.27275 0.692856 3 122.001 0
-10.9594 5.79392 0.920256 3 121.401 0
3.49408 11.1155 0.545116 3 120.801 0
-10.5866 9.92499 0.753351 3 120.201 0
3.62345 6.28694 0.966586 3 119.601 0
-12.3227 10.216 0.91134 3 119.001 0
-12.738 6.50016 0.696272 3 118.401 0
-4.28297 -1.05758 0.834429 3 117.802 0
3.76954 2.84288 0.632443 3 117.202 0
-4.80631 16.4236 0.772683 3 116.602 0
-8.76279 1.5548 0.772433 3 116.002 0
-5.73269 0.943141 0.915423 3 115.402 0
0.79533 14.7294 0.873176 3 114.802 0
3.23657 0.362376 0.833429 3 114.203 0
-9.15487 10.9379 1 3 113.603 0
-7.66225 12.2675 1 3 113.003 0
-7.27379 1.48352 0.716937 3 112.403 0
4.47903 13.7442 0.942587 3 111.803 0
3.36627 9.36796 0.857677 3 111.203 0
4.73942 -0.268826 0.789932 3 110.603 0
5.24469 3.3929 0.931838 3 110.004 0
6.32972 0.193518 0.858594 3 109.404 0
3.62 -1.62546 0.966002 3 108.804 0
-5.66172 -0.591193 0.620028 3 108.204 0
5.08406 8.66075 1 3 107.604 0
-2.53511 -1.8319 1 3 107.004 0
5.89571 -1.55426 0.939254 3 106.404 0
3.93835 15.5789 0.945171 3 105.805 0
-8.96609 3.29263 0.952753 3 105.205 0
5.12342 5.23085 0.847178 3 104.605 0
0.156842 16.7042 1 3 104.005 0
-0.540219 -1.90838 0.989501 3 103.405 0
-0.268443 18.6213 0.962336 3 102.805 0
0.851005 -3.33121 1 3 102.205 0
-1.47914 -3.67282 1 3 101.606 0
4.73382 1.52552 1 3 101.006 0
-7.28815 -0.232877 1 3 100.406 0
5.86434 15.1647 1 3 99.806 0
7.08575 3.97711 1 3 99.2062 0
-13.1747 8.14141 1 3 98.6063 0
-7.96034 14.245 1 3 98.0065 0
-14.2034 9.85694 1 3 97.4066 0
4.97075 10.6576 1 3 96.8068 0
-12.6081 4.80718 1 3 96.2069 0
-1.74606 17.3173 1 3 95.607 0
-10.5395 1.39299 1 3 95.0072 0
-9.4951 12.8165 0.907757 3 94.4073 0
-12.5509 1.22206 1 3 93.8075 0
-9.28683 -0.165897 1 3 93.2076 0
-0.079658 -5.10115 1 3 92.6078 0
-3.61318 18.034 1 3 92.0079 0
1.91805 -5.0268 1 3 91.4081 0
2.58567 14.1799 1 3 90.8082 0
-11.0319 11.6281 1 3 90.2084 0
6.35188 13.2251 1 3 89.6085 0
6.74806 5.86606 0.889091 3 89.0087 0
-3.46416 -3.58495 0.983918 3 88.4088 0
6.67128 2.02151 1 3 87.809 0
-6.50287 15.9032 1 3 87.2091 0
6.86461 7.75074 1 3 86.6092 0
-8.4843 16.1751 1 3 86.0094 0
8.54886 8.82934 1 3 85.4095 0
-14.3083 5.85914 1 3 84.8097 0
8.32268 0.89426 1 3 84.2098 0
-8.44559 -1.98033 1 3 83.61 0
7.76341 -1.0259 1 3 83.0101 0
-11.7243 3.02971 0.985251 3 82.4103 0
-11.4002 -0.412175 1 3 81.8104 0
-7.61141 17.9742 1 3 81.2106 0
2.06633 16.1106 1 3 80.6107 0
-5.4533 -3.78276 1 3 80.0109 0
-6.44675 -2.04702 1 3 79.411 0
-14.4457 1.86192 1 3 78.8111 0
-12.9512 12.1884 1 3 78.2113 0
5.49514 17.1299 1 3 77.6114 0
6.76155 9.74807 1 3 77.0116 0
-10.4418 -2.16657 1 3 76.4117 0
3.52621 17.4808 1 3 75.8119 0
-15.1222 7.68581 1 3 75.212 0
4.83011 -3.17855 1 3 74.6122 0
-14.3695 3.86026 1 3 74.0123 0
-7.45268 -3.78372 1 3 73.4125 0
-9.90035 14.7638 1 3 72.8126 0
-13.6035 -0.477942 1 3 72.2128 0
-15.4984 0.161453 1 3 71.6129 0
1.61569 18.0712 1 3 71.0131 0
10.3243 7.90868 1 3 70.4132 0
-11.5046 13.5698 1 3 69.8133 0
10.2272 9.91632 1 3 69.2135 0
9.80473 -0.448647 1 3 68.6136 0
-12.4411 -2.11964 1 3 68.0138 0
-4.6382 19.7509 1 3 67.4139 0
-5.61252 18.0042 1 3 66.8141 0
-13.3973 14.2159 1 3 66.2142 0
-9.49351 18.6506 1 3 65.6144 0
8.44629 10.8259 1 3 65.0145 0
7.8231 14.7606 1 3 64.4147 0
8.31055 12.8211 1 3 63.8147 0
-2.12122 19.3658 1 3 63.2146 0
8.8864 4.84539 1 3 62.6145 0
-8.4301 -5.62264 1 3 62.0143 0
-15.3334 13.7142 1 3 61.4142 0
-4.43298 -5.50259 1 3 60.8141 0
-10.3663 16.851 1 3 60.214 0
-11.8725 15.5357 1 3 59.6138 0
-6.43268 -5.52662 1 3 59.0137 0
-6.63787 19.7212 1 3 58.4136 0
3.03215 19.4832 1 3 57.8134 0
4.98774 19.0645 1 3 57.2133 0
-8.52002 20.3976 1 3 56.6132 0
-2.43533 -5.42906 1 3 56.0131 0
-16.1387 2.92593 1 3 55.4129 0
-5.39937 -7.25351 1 3 54.8128 0
12.0231 9.03626 1 3 54.2127 0
8.64017 6.83013 1 3 53.6125 0
35.7035 -22.2285 1 3 53.0124 0
-3.36973 -7.19664 1 3 52.4123 0
-16.0767 4.92495 1 3 51.8122 0
-1.03555 -6.8575 1 3 51.212 0
-14.5375 -2.24644 1 3 50.6119 0
8.73784 2.85093 1 3 50.0118 0
-14.9045 11.7608 1 3 49.4116 0
-11.3861 19.2972 1 3 48.8115 0
-3.14619 21.083 1 3 48.2114 0
7.4538 16.726 1 3 47.6113 0
10.5723 5.9215 1 3 47.0111 0
-16.1503 9.40076 1 3 46.411 0
1.10686 20.0245 1 3 45.8109 0
-11.4489 -3.89413 1 3 45.2108 0
0.979775 -6.79675 1 3 44.6106 0
8.91122 -2.66355 1 3 44.0105 0
10.8458 -2.15634 1 3 43.4104 0
6.97588 -3.16794 1 3 42.8102 0
-17.1917 1.22569 1 3 42.2101 0
-16.9602 12.5509 1 3 41.61 0
-9.44901 -3.90259 1 3 41.0099 0
-13.7649 16.1818 1 3 40.4097 0
-15.7025 15.686 1 3 39.8096 0
-10.43 -5.64544 1 3 39.2095 0
10.1068 11.9421 1 3 38.6093 0
-0.733755 20.8063 1 3 38.0092 0
-16.9391 6.85009 1 3 37.4091 0
-12.2588 17.4977 1 3 36.809 0
10.2245 1.51326 1 3 36.2088 0
-1.96952 -8.62454 1 3 35.6087 0
0.0303994 -8.55692 1 3 35.0086 0
4.37242 20.9675 1 3 34.4084 0
9.74664 14.2129 1 3 33.8083 0
-5.66501 21.4686 1 3 33.2082 0
3.91677 -4.95724 1 3 32.6081 0
-18.0587 5.19312 1 3 32.0079 0
11.8874 11.0315 1 3 31.4079 0
-17.3254 14.5173 1 3 30.8079 0
-4.17233 22.7997 1 3 30.208 0
-16.4324 -1.60689 1 3 29.608 0
2.97832 -6.72318 1 3 29.008 0
-18.0213 8.69379 1 3 28.408 0
-0.911159 -10.3215 1 3 27.808 0
-4.33322 -8.94926 1 3 27.208 0
-7.39741 -7.33541 1 3 26.608 0
10.5394 3.71951 1 3 26.008 0
-6.33143 -9.02735 1 3 25.408 0
-13.4487 -3.92388 1 3 24.808 0
2.04157 -8.4916 1 3 24.208 0
12.2254 7.04672 1 3 23.6081 0
6.94652 18.6606 1 3 23.0081 0
-14.1514 18.1441 1 3 22.4081 0
5.91412 -4.86255 1 3 21.8081 0
-9.41004 -7.36608 1 3 21.2081 0
0.863758 22.0095 1 3 20.6081 0
-19.0073 6.95379 1 3 20.0081 0
11.7065 0.170398 1 3 19.4081 0
-12.4298 -5.64481 1 3 18.8081 0
13.6993 10.1271 1 3 18.2081 0
4.99179 -6.64352 1 3 17.6082 0
-18.1204 3.19411 1 3 17.0082 0
8.12945 -4.80156 1 3 16.4082 0
-7.39992 -10.7181 1 3 15.8082 0
-18.6319 -1.35835 1 3 15.2082 0
-20.9643 0.0928781 1 3 14.6082 0
35.8566 -0.482407 1 3 14.0082 0
-96.1351 11.0502 1 3 13.4082 0
34.4425 -61.9824 1 3 12.8082 0
-37.1833 61.5032 1 3 12.2082 0
19.1897 -94.9188 1 3 11.6082 0
93.8741 -53.067 1 3 11.0083 0
116.604 8.9516 1 3 10.4083 0
13.0346 121.958 1 3 9.80827 0
69.3126 114.152 1 3 9.20828 0
-96.9822 -107.357 1 3 8.60829 0
-148.639 -27.6207 1 3 8.0083 0
149.013 -58.7554 1 3 7.40831 0
118.555 -117.355 1 3 6.80832 0
-114.17 126.396 1 3 6.20832 0
-46.8108 -171.261 1 3 5.60833 0
0.374814 -182.267 1 3 5.00834 0
14.5961 184.748 1 3 4.40835 0
153.661 110.738 1 3 3.80836 0
195.083 -0.900909 1 3 3.20835 0
-143.116 132.318 1 3 2.60834 0
-116.822 158.612 1 3 2.00833 0
-83.3387 -180.291 1 3 1.40833 0
119.376 159.884 1 3 0.808333 0
-197.787 -29.4827 1 3 0.208333 0
