# Supplementary material for: Study of tumor growth indicates the existence of an “immunological threshold” separating states of pro- and antitumoral peritumoral inflammation
Source: PLoS One. 2018 Nov 2;13(11):e0202823. doi: 10.1371/journal.pone.0202823 (PMC6214501; doi:10.1371/journal.pone.0202823)
Supplement: S1 Data — File containing the position and radius of particles at simulated times. A detailed description file is provided alongside the data. (ZIP) [file pone.0202823.s004.zip › minimal dataset/competent/15440.csv]

0 0 1.00003 0 11800.4 0
-10.3368 4.14572 1.00013 0 12719.4 0
-1.36144 -1.46104 1.00006 0 12066 0
0.183329 5.29221 1.00013 0 12677.3 0
-3.1272 4.27292 1.00013 0 12745 0
-1.17758 3.82689 1.00013 0 12660.3 0
-1.58225 11.0264 1.00006 0 12015 0
-7.02633 5.16499 1.00013 0 12713.8 0
-9.15997 0.32298 1.00003 0 11761.9 0
-3.89959 0.896219 1.00006 0 12146.1 0
-3.71572 6.18436 1.00013 0 12614.5 0
-1.76618 5.73821 1.00013 0 12770.7 0
-5.48132 11.9184 1.00003 0 11746.9 0
-2.35477 7.64964 1.00006 0 12239.2 0
-8.20339 8.98775 1.00013 0 12613.2 0
3.49397 6.31168 1.00006 0 12152.8 0
-4.30429 8.09569 1.00013 0 12535.5 0
3.58299 11.684 1.00006 0 11998.4 0
-4.48816 2.80755 1.00013 0 12779.5 0
-8.38735 3.69962 1.00006 0 12134 0
-8.97583 5.61097 1.00003 0 11680.4 0
-2.27595 12.4868 0.614475 0 11669.7 0
-0.405122 7.20361 1.00006 0 12201.3 0
0.771926 3.38089 1.00006 0 12216 0
-5.07682 4.71896 1.00013 0 12719.4 0
-10.9253 6.05703 1.00003 0 11766.6 0
-7.4309 12.3647 1.00003 0 11748 0
-6.62183 -2.03426 1.00003 0 11704.3 0
1.54442 6.75761 1.00013 0 12677.4 0
-6.43781 3.25361 1.00013 0 12669.1 0
-0.221154 12.4917 1.00006 0 12121 0
-2.53859 2.36157 1.00013 0 12651 0
-4.67014 -2.4823 1.00006 0 12143.6 0
-5.66523 6.63035 1.00013 0 12614.5 0
-7.61484 7.07641 1.00006 0 12156.3 0
1.32503 13.6565 0.935815 0 11925.5 0
-4.89289 10.007 1.00013 0 12535.5 0
1.3603 1.46952 1.00006 0 12290 0
-2.94337 9.56101 1.00003 0 11792.1 0
4.26627 9.68853 1.00003 0 11746.2 0
-3.53176 11.4723 1.00006 0 12239.2 0
-12.153 5.6911 0.281166 0 11607.2 0
-8.79213 10.8991 1.00006 0 12221.1 0
2.72154 2.93485 1.00006 0 12216 0
-5.84925 1.34217 1.00006 0 12202.1 0
-0.993713 9.11505 1.00006 0 12201.3 0
3.3099 1.02341 1.00006 0 12198.1 0
-6.25386 8.54177 1.00006 0 12156.3 0
0.955798 8.66897 1.00006 0 12152.8 0
-8.37741 -1.52626 0.825043 0 11715.2 0
-1.94999 0.450201 1.00006 0 12143.6 0
2.31678 10.1344 1.00006 0 12121 0
3.58249 -0.614272 0.64317 0 12107.4 0
2.13297 4.84626 1.00003 0 11633.9 0
1.69305 11.8929 0.865904 0 12013.2 0
-11.6995 2.67341 1.00003 0 11813.9 0
-3.31092 -1.01512 1.00003 0 11800.4 0
-11.4798 8.09773 1.00003 0 11766.6 0
-9.74843 2.23422 1.00003 0 11761.9 0
0.367156 10.5802 1.00003 0 11746.2 0
-7.21036 -0.123145 1.00003 0 11715.2 0
5.1692 5.3465 0.254168 0 11706 0
-0.589191 1.91555 1.00003 0 11686.5 0
-5.26056 -0.569301 1.00003 0 11674.7 0
-7.79873 1.78835 1.00003 0 11653 0
-4.08549 12.9648 0.591977 0 11641.5 0
2.90534 8.22308 1.00003 0 11633.9 0
-17.8065 -7.52215 1.00003 0 11621 0
-9.56428 7.52252 1.00003 0 11620.2 0
-6.84248 10.4532 1.00003 0 11607.2 0
1.94863 -0.441967 1.00003 0 11577.6 0
-10.7735 2.21605 0.0263952 3 214.978 0
-4.43324 12.1285 0.040062 3 213.178 0
-1.67194 12.1166 0.0800627 3 203.581 0
-8.59906 11.9049 0.0156453 3 202.981 0
-10.8183 1.62866 0.220307 3 202.381 0
3.14393 5.27152 0.0734792 3 201.781 0
3.17178 4.60196 0.060729 3 201.181 0
-2.06648 13.2599 0.17806 3 200.581 0
5.18724 9.17871 0.0520622 3 198.782 0
5.1925 8.95234 0.172893 3 198.182 0
2.62025 12.2736 0.129313 3 197.582 0
3.3123 2.07065 0.0416453 3 195.783 0
2.46727 12.3711 0.0371453 3 195.183 0
-1.19118 12.028 0.0740626 3 194.583 0
-5.77778 -2.81419 0.150062 3 193.983 0
3.97223 7.50503 0.155145 3 192.183 0
-9.31264 8.95469 0.0901462 3 191.584 0
0.893107 -0.570494 0.0628957 3 190.984 0
-10.5017 1.40429 0.111563 3 190.384 0
-4.87174 12.9463 0.194558 3 189.784 0
-11.2391 3.61267 0.0461454 3 189.184 0
-10.3849 0.992015 0.285135 3 188.584 0
-6.33385 12.678 0.12173 3 187.984 0
-7.61912 -1.87969 0.0136453 3 187.385 0
-11.753 6.92754 0.195975 3 186.785 0
4.73158 10.9542 0.341881 3 186.185 0
3.91713 5.16362 0.221306 3 185.585 0
3.36321 4.85039 0.221056 3 184.985 0
5.44849 9.28761 0.229722 3 184.385 0
-0.128539 -1.2408 0.252054 3 183.786 0
-6.46435 13.163 0.253554 3 183.186 0
-8.48446 11.9779 0.103896 3 182.586 0
-9.42832 11.8693 0.155061 3 181.986 0
-12.3115 5.43358 0.0212286 3 181.386 0
3.50163 5.17945 0.132396 3 180.786 0
-2.18377 -2.20226 0.103063 3 180.186 0
3.5539 2.14444 0.143729 3 179.587 0
-2.71779 13.3145 0.320466 3 178.987 0
-3.1666 12.7845 0.320633 3 178.387 0
-12.9681 2.13287 0.375962 3 177.787 0
3.15707 5.13204 0.063229 3 177.187 0
-9.3735 -0.974464 0.218223 3 176.587 0
-2.83191 -1.95942 0.0583123 3 175.987 0
-12.3114 1.57979 0.250971 3 175.388 0
-9.0054 9.78689 0.129313 3 174.788 0
4.85635 6.49681 0.36138 3 174.188 0
-9.74039 11.5951 0.169227 3 173.588 0
-9.33429 8.6732 0.154311 3 172.988 0
-2.51108 -2.00239 0.257221 3 172.388 0
2.92354 -0.976945 0.10623 3 171.788 0
-9.72338 8.73201 0.200558 3 171.189 0
-5.93164 13.1241 0.280969 3 170.589 0
-11.5085 4.83056 0.296801 3 169.989 0
-0.157877 13.79 0.279552 3 169.389 0
-4.47017 13.7538 0.284885 3 168.789 0
4.60685 12.5293 0.31305 3 168.189 0
-12.2252 6.28482 0.3103 3 167.589 0
-3.481 -3.3349 0.460872 3 166.99 0
3.24017 4.12256 0.288468 3 166.39 0
-0.0407704 -1.86043 0.372795 3 165.79 0
-3.33145 13.4455 0.302134 3 165.19 0
-6.11616 13.6938 0.3168 3 164.59 0
3.83804 3.76604 0.381045 3 163.99 0
-9.60709 9.43896 0.464372 3 163.391 0
-11.6077 3.95354 0.280136 3 162.791 0
-12.7355 0.641904 0.358213 3 162.191 0
4.41846 5.37504 0.314633 3 161.591 0
0.250291 14.1322 0.225056 3 160.991 0
1.41224 -1.85574 0.509952 3 160.391 0
-12.3916 6.99635 0.422625 3 159.791 0
4.92899 8.37528 0.445957 3 159.192 0
4.23001 7.97191 0.330382 3 158.592 0
6.02257 9.5691 0.409376 3 157.992 0
-10.339 11.1437 0.549533 3 157.392 0
-0.867922 13.7627 0.390044 3 156.792 0
-1.48213 13.1665 0.39596 3 156.192 0
-7.97768 -2.90623 0.607445 3 155.592 0
-12.9186 1.36578 0.387461 3 154.993 0
0.579677 -1.31238 0.439207 3 154.393 0
-12.9379 5.28852 0.602279 3 153.793 0
-10.1536 12.2968 0.583614 3 153.193 0
-3.08772 -2.47692 0.468289 3 152.593 0
-13.7134 4.41049 0.562532 3 151.993 0
3.90365 4.543 0.388461 3 151.393 0
-0.481677 -2.52802 0.378962 3 150.794 0
-9.00626 12.4618 0.561615 3 150.194 0
-8.14983 13.5708 0.404793 3 149.594 0
-12.4993 4.14398 0.623611 3 148.994 0
4.57483 7.26232 0.422958 3 148.394 0
2.2783 -1.7617 0.358796 3 147.794 0
-3.99436 -4.09649 0.442457 3 147.194 0
-14.8677 4.33592 0.577864 3 146.595 0
-5.25401 13.5554 0.522535 3 145.995 0
-7.21023 -3.68543 0.480288 3 145.395 0
2.63918 12.9618 0.5437 3 144.795 0
-4.87579 -3.92273 0.454623 3 144.195 0
3.84949 13.3978 0.731103 3 143.595 0
5.11174 11.7464 0.523118 3 142.995 0
4.51966 0.0874496 0.523285 3 142.396 0
4.38811 2.85547 0.662858 3 141.796 0
2.57822 14.6442 0.624777 3 141.196 0
5.50748 7.18991 0.506452 3 140.596 0
-7.04988 13.9632 0.641026 3 139.996 0
2.72204 16.0008 0.589696 3 139.396 0
0.584583 -2.75003 0.706355 3 138.797 0
-13.0517 6.3774 0.482621 3 138.197 0
6.10702 8.3966 0.714521 3 137.597 0
-11.1042 11.911 0.438624 3 136.997 0
-10.583 -0.361156 0.576447 3 136.397 0
-1.58014 -4.32968 0.482121 3 135.797 0
-10.0154 -1.55998 0.652192 3 135.197 0
-6.0102 -3.64351 0.713604 3 134.598 0
-2.0474 14.1961 0.739769 3 133.998 0
-13.4179 3.15573 0.726936 3 133.398 0
3.59785 -3.74705 0.671191 3 132.798 0
5.82724 6.02966 0.689689 3 132.198 0
5.67639 10.5642 0.640943 3 131.598 0
-9.30274 -2.46818 0.49537 3 130.998 0
-11.3148 -1.3594 0.641776 3 130.399 0
-5.35747 -5.04862 0.763434 3 129.799 0
-9.77914 13.5408 0.716604 3 129.199 0
-8.26336 -4.42611 0.768017 3 128.599 0
7.52184 8.74834 0.730186 3 127.999 0
-2.00104 -3.13018 0.784432 3 127.399 0
-2.88092 -4.32869 0.695772 3 126.799 0
-0.558142 -3.64817 0.742019 3 126.2 0
-11.5189 0.788889 0.864676 3 125.6 0
-6.82714 -4.82687 0.723353 3 125 0
-6.30675 -6.05346 0.609278 3 124.4 0
-13.9422 1.9154 0.618028 3 123.8 0
2.21157 -3.01432 0.893174 3 123.2 0
-10.5678 14.7108 0.691939 3 122.6 0
-3.87497 -5.40923 0.756101 3 122.001 0
5.06736 -3.63178 0.799181 3 121.401 0
3.83201 -2.1661 0.925589 3 120.801 0
-12.5184 -0.548411 0.802098 3 120.201 0
-10.9925 9.89635 0.826513 3 119.601 0
-5.00707 -6.55736 0.784099 3 119.001 0
-14.3968 5.83302 0.943254 3 118.401 0
-2.2587 -5.80777 0.907257 3 117.802 0
-11.9747 11.1172 0.726436 3 117.202 0
-8.74462 14.4599 0.665024 3 116.602 0
1.32659 15.4429 0.844595 3 116.002 0
5.25954 1.44216 0.99425 3 115.402 0
-14.9201 2.92768 0.786265 3 114.802 0
-9.44325 15.966 0.993167 3 114.203 0
5.11503 4.2027 0.854344 3 113.603 0
-11.2157 13.1263 0.762767 3 113.003 0
-12.7995 9.59931 1 3 112.403 0
3.79298 16.9832 0.833345 3 111.803 0
-12.3 -2.48303 0.842428 3 111.203 0
5.82929 -0.308024 0.846011 3 110.603 0
-10.8457 -2.54235 0.614528 3 110.004 0
-10.0224 17.8216 0.946504 3 109.404 0
5.65094 -2.04508 0.893008 3 108.804 0
10.7491 10.8945 1 3 108.204 0
0.96398 -4.29202 0.881842 3 107.604 0
6.47901 2.91063 0.896341 3 107.004 0
-7.50508 15.5459 0.975002 3 106.404 0
-9.89393 -3.81145 0.967252 3 105.805 0
-5.58618 15.0405 1 3 105.205 0
-7.9098 -6.15305 0.988251 3 104.605 0
-0.512644 -5.27207 0.882509 3 104.005 0
-3.64484 14.624 0.913673 3 103.405 0
7.17472 7.04899 1 3 102.805 0
-0.480349 15.1158 0.993001 3 102.205 0
-15.7844 1.37569 0.987418 3 101.606 0
3.11876 18.6955 1 3 101.006 0
-13.8727 11.0939 0.834012 3 100.406 0
-16.329 5.5574 1 3 99.806 0
-12.1268 -6.15703 0.924089 3 99.2062 0
2.61964 -4.99487 0.909757 3 98.6063 0
-14.1066 0.305341 1 3 98.0065 0
-10.245 -5.75046 1 3 97.4066 0
-13.5897 7.76231 1 3 96.8068 0
7.31196 10.4716 1 3 96.2069 0
6.93703 4.74997 1 3 95.607 0
-15.5557 7.4012 1 3 95.0072 0
1.13067 -6.19111 1 3 94.4073 0
-13.702 -3.6511 0.976418 3 93.8075 0
9.15216 9.69037 1 3 93.2076 0
-11.8092 -4.25872 1 3 92.6078 0
7.49902 -1.08357 0.984334 3 92.0079 0
-12.8683 12.5964 0.959753 3 91.4081 0
-4.21176 16.4924 1 3 90.8082 0
1.72535 17.2609 1 3 90.2084 0
-14.9941 12.545 1 3 89.6085 0
4.49661 -5.34156 1 3 89.0087 0
-16.5881 3.57471 1 3 88.4088 0
-3.40117 -7.33403 1 3 87.809 0
7.31428 -3.06166 0.994417 3 87.2091 0
3.02003 -6.86197 1 3 86.6092 0
7.19384 0.93419 1 3 86.0094 0
-2.27954 15.9883 1 3 85.4095 0
5.53976 13.7687 1 3 84.8097 0
-11.3949 16.3628 1 3 84.2098 0
-6.15056 16.9815 1 3 83.61 0
-17.5397 7.1483 1 3 83.0101 0
-2.80753 17.9161 1 3 82.4103 0
-13.9681 -1.68879 1 3 81.8104 0
4.56696 -8.25676 1 3 81.2106 0
8.65865 3.73243 1 3 80.6107 0
-4.75663 18.4159 1 3 80.0109 0
-13.9719 -5.61132 1 3 79.411 0
-9.34119 -7.53271 1 3 78.8111 0
-14.7855 9.36335 1 3 78.2113 0
4.11475 15.1713 1 3 77.6114 0
8.67917 5.73195 1 3 77.0116 0
-15.7642 -0.811354 1 3 76.4117 0
7.04542 12.4524 1 3 75.8119 0
-16.0938 10.8753 1 3 75.212 0
-16.7672 8.99245 1 3 74.6122 0
9.01282 1.76535 1 3 74.0123 0
-8.09668 17.4382 1 3 73.4125 0
9.28183 -0.216191 1 3 72.8126 0
5.07904 18.2991 1 3 72.2128 0
5.70823 16.3799 1 3 71.6129 0
8.90811 11.6757 1 3 71.0131 0
9.07348 7.69249 1 3 70.4132 0
-17.6977 1.91107 1 3 69.8133 0
0.768069 -8.15809 1 3 69.2135 0
-15.577 -2.87491 1 3 68.6136 0
-6.6957 18.9058 1 3 68.0138 0
-0.623724 17.1102 1 3 67.4139 0
-6.50801 -7.65037 1 3 66.8141 0
9.13859 -2.21077 1 3 66.2142 0
-3.35259 19.8402 1 3 65.6144 0
-4.8279 -8.73543 1 3 65.0145 0
10.4935 4.89023 1 3 64.4147 0
-1.01529 -7.2527 1 3 63.8147 0
-1.15289 19.0385 1 3 63.2146 0
10.5052 12.8795 1 3 62.6145 0
2.24062 20.4921 1 3 62.0143 0
7.13353 14.9768 1 3 61.4142 0
10.9665 8.84917 1 3 60.8141 0
-2.89918 -9.2697 1 3 60.214 0
-11.3066 -7.90076 1 3 59.6138 0
-18.0779 10.623 1 3 59.0137 0
-19.3939 0.851582 1 3 58.4136 0
2.65173 -8.82759 1 3 57.8134 0
-12.2524 14.5562 1 3 57.2133 0
4.33264 20.2849 1 3 56.6132 0
7.03374 17.8771 1 3 56.0131 0
0.847005 19.0577 1 3 55.4129 0
6.43543 -4.85025 1 3 54.8128 0
-8.64243 19.3614 1 3 54.2127 0
-18.2227 4.91658 1 3 53.6125 0
-14.2462 14.3975 1 3 53.0124 0
10.9371 -1.33874 1 3 52.4123 0
-15.3814 16.0438 1 3 51.8122 0
8.95137 -4.20189 1 3 51.212 0
10.6601 2.89733 1 3 50.6119 0
9.02669 15.6203 1 3 50.0118 0
10.8875 6.85074 1 3 49.4116 0
-12.0272 18.2601 1 3 48.8115 0
-13.3886 16.2044 1 3 48.2114 0
-2.07696 21.3805 1 3 47.6113 0
-17.6286 -0.087276 1 3 47.0111 0
8.64084 13.6578 1 3 46.411 0
-6.3038 -10.0856 1 3 45.8109 0
12.6964 5.99843 1 3 45.2108 0
-14.5239 17.8507 1 3 44.6106 0
5.91662 -6.78175 1 3 44.0105 0
-18.7508 8.73957 1 3 43.4104 0
-20.0451 10.264 1 3 42.8102 0
-7.98297 -9.00076 1 3 42.2101 0
-17.4102 -2.07535 1 3 41.61 0
12.3511 12.0909 1 3 41.0099 0
-0.169517 20.7801 1 3 40.4097 0
-0.89955 -9.262 1 3 39.8096 0
-10.6172 19.678 1 3 39.2095 0
10.9308 0.915728 1 3 38.6093 0
12.5634 10.053 1 3 38.0092 0
8.07274 -5.9985 1 3 37.4091 0
-15.8248 -4.85938 1 3 36.809 0
-13.526 19.5839 1 3 36.2088 0
-4.39666 -10.688 1 3 35.6087 0
10.7781 -3.35571 1 3 35.0086 0
-19.2342 3.19128 1 3 34.4084 0
6.29289 19.8882 1 3 33.8083 0
-19.4343 6.5079 1 3 33.2082 0
-9.93388 -9.44275 1 3 32.6081 0
-8.08346 -10.9979 1 3 32.0079 0
12.5725 2.05698 1 3 31.4079 0
-20.9303 2.13204 1 3 30.8079 0
1.12971 -10.1252 1 3 30.208 0
-13.4632 -7.54547 1 3 29.608 0
-20.4453 4.78283 1 3 29.008 0
-16.2318 14.1604 1 3 28.408 0
12.7756 7.99667 1 3 27.808 0
12.5858 -0.206701 1 3 27.208 0
-5.30228 20.3401 1 3 26.608 0
6.20399 -9.40562 1 3 26.008 0
-7.24442 20.8285 1 3 25.408 0
-17.3005 12.47 1 3 24.808 0
12.3029 4.03807 1 3 24.208 0
-17.367 15.8068 1 3 23.6081 0
-2.47018 -11.2227 1 3 23.0081 0
9.01701 17.62 1 3 22.4081 0
-19.2844 12.2179 1 3 21.8081 0
-9.19168 21.2845 1 3 21.2081 0
-19.2407 -1.27021 1 3 20.6081 0
14.4668 6.92881 1 3 20.0081 0
-16.5174 17.6894 1 3 19.4081 0
10.8704 14.8456 1 3 18.8081 0
-18.4355 14.1162 1 3 18.2081 0
12.7091 14.0586 1 3 17.6082 0
-15.5325 -6.86189 1 3 17.0082 0
-0.4726 -11.3209 1 3 16.4082 0
7.55394 -7.92994 1 3 15.8082 0
-22.1416 3.72329 1 3 15.2082 0
4.10363 -10.2024 1 3 14.6082 0
-4.01586 21.871 1 3 14.0082 0
-20.6454 8.09924 1 3 13.4082 0
8.24786 19.4662 1 3 12.8082 0
-1.5571 -13.0015 1 3 12.2082 0
1.22413 22.2143 1 3 11.6082 0
-12.1158 21.002 1 3 11.0083 0
14.2247 4.59055 1 3 10.4083 0
-11.2323 -10.9634 1 3 9.80827 0
23.4988 -3.36276 1 3 9.20828 0
43.4996 -30.1123 1 3 8.60829 0
-19.5027 62.3442 1 3 8.0083 0
-15.4672 86.86 1 3 7.40831 0
-79.6921 -78.4545 1 3 6.80832 0
10.7387 -129.124 1 3 6.20832 0
-103.719 93.0607 1 3 5.60833 0
96.4393 119.339 1 3 5.00834 0
142.763 82.2391 1 3 4.40835 0
-172.309 -20.0387 1 3 3.80836 0
27.5713 -180.038 1 3 3.20835 0
44.3528 -182.988 1 3 2.60834 0
125.656 -146.64 1 3 2.00833 0
-196.353 6.71182 1 3 1.40833 0
27.5942 -196.984 1 3 0.808333 0
-155.092 -126.172 1 3 0.208333 0
