# Supplementary material for: Study of tumor growth indicates the existence of an “immunological threshold” separating states of pro- and antitumoral peritumoral inflammation
Source: PLoS One. 2018 Nov 2;13(11):e0202823. doi: 10.1371/journal.pone.0202823 (PMC6214501; doi:10.1371/journal.pone.0202823)
Supplement: S1 Data — File containing the position and radius of particles at simulated times. A detailed description file is provided alongside the data. (ZIP) [file pone.0202823.s004.zip › minimal dataset/competent/20000.csv]

-2.03761 3.5162 1.00013 0 17424.4 0
-5.46417 4.03558 1.00013 0 17396.7 0
-2.33513 1.53847 1.00006 0 16892.1 0
-5.16286 6.01273 1.00013 0 17308.4 0
-1.73835 5.49362 1.00013 0 17447.2 0
-3.8998 2.78666 1.00013 0 17455.1 0
-4.19732 0.808953 1.00013 0 17401.7 0
-5.76227 2.05793 1.00013 0 17356.9 0
-3.60052 4.7641 1.00003 0 16577.4 0
2.18495e+07 -1.77318e+08 0.880539 0 16483.5 0
-17.6132 -4.72644 1.00003 0 16425.3 0
-4.07709 5.67098 0.0213952 3 215.578 0
-5.76658 5.08079 0.0849794 3 213.778 0
-3.25565 0.284648 0.0757293 3 202.381 0
-1.20571 4.29982 0.142645 3 200.581 0
-0.634032 5.48846 0.10423 3 198.782 0
-4.15567 5.65933 0.0502288 3 196.382 0
-1.65053 0.708714 0.0743126 3 195.183 0
-5.11735 -0.00940991 0.227473 3 194.583 0
-6.79572 2.45201 0.0939796 3 193.383 0
-3.05353 -1.10093 0.11373 3 192.783 0
-6.16029 5.45914 0.110147 3 192.183 0
-6.65978 2.68484 0.0918962 3 191.584 0
-0.397616 6.4213 0.0641457 3 190.984 0
-1.52555 2.58221 0.0643124 3 190.384 0
-4.39881 -0.350185 0.17456 3 189.784 0
-4.81107 -0.138814 0.0967296 3 187.984 0
-6.83609 2.69595 0.0783126 3 187.385 0
-6.02125 5.18353 0.188559 3 186.785 0
-3.00131 0.487459 0.236639 3 186.185 0
-6.9998 2.95275 0.102063 3 185.585 0
-1.7949 0.537448 0.137396 3 184.985 0
-2.12656 0.381641 0.169394 3 184.385 0
-1.85269 0.28656 0.119897 3 183.786 0
-5.53255 -0.213937 0.16731 3 183.186 0
-3.10858 -1.3814 0.137146 3 182.586 0
-6.90587 1.19216 0.110063 3 181.986 0
-5.4073 1.04599 0.0695625 3 181.386 0
-0.369616 6.12107 0.224056 3 180.786 0
-6.49992 0.949409 0.327965 3 180.186 0
-7.13603 1.59763 0.356297 3 179.587 0
-1.66371 2.45627 0.120313 3 178.987 0
-6.43945 6.03106 0.216557 3 178.387 0
-7.35915 3.07246 0.26797 3 177.787 0
-1.13578 1.05975 0.290968 3 177.187 0
-0.608641 3.68731 0.436791 3 176.587 0
-6.70269 4.34998 0.277052 3 175.987 0
-6.56919 3.10401 0.316633 3 175.388 0
-1.44303 4.43841 0.0958129 3 174.788 0
-7.03742 2.20109 0.252887 3 174.188 0
-6.57947 0.324346 0.298801 3 173.588 0
-1.55786 2.28531 0.0773959 3 172.988 0
-0.852166 1.79562 0.496786 3 172.388 0
-2.34207 -0.898134 0.373295 3 171.788 0
-7.58885 4.27732 0.343131 3 171.189 0
-7.7212 1.40515 0.258387 3 170.589 0
-2.53681 0.314966 0.238222 3 169.989 0
-8.30411 4.55508 0.0566456 3 169.389 0
-7.7824 2.40976 0.518035 3 168.789 0
-0.319021 0.848843 0.547616 3 168.189 0
-0.818527 6.4888 0.354797 3 167.589 0
-7.1133 2.67449 0.197558 3 166.99 0
-3.14608 6.00823 0.302217 3 166.39 0
-3.49397 6.77867 0.385961 3 165.79 0
-7.53955 -0.364934 0.525368 3 165.19 0
-3.80283 6.10439 0.355047 3 164.59 0
-2.11148 -0.173896 0.384795 3 163.99 0
-7.04149 3.71214 0.44329 3 163.391 0
-7.33893 0.691624 0.544616 3 162.791 0
-8.18256 1.70343 0.290468 3 162.191 0
-8.1222 0.63029 0.230389 3 161.591 0
-0.780355 4.42232 0.297468 3 160.991 0
-1.4482 -0.664471 0.439624 3 160.391 0
-8.28778 4.12698 0.371296 3 159.791 0
-6.50555 4.9463 0.35013 3 159.192 0
-2.26315 -1.62815 0.35988 3 158.592 0
0.0339291 1.72108 0.390961 3 157.992 0
-6.33339 6.98645 0.522451 3 157.392 0
-6.97618 6.37345 0.360546 3 156.792 0
-6.53353 5.54178 0.224223 3 156.192 0
0.847127 2.0476 0.483787 3 155.592 0
-5.37725 7.53538 0.538033 3 154.993 0
-8.1153 3.3221 0.45104 3 154.393 0
0.0846225 4.27947 0.473621 3 153.793 0
-3.02923 -0.292853 0.539367 3 153.193 0
-3.81836 -1.13136 0.608028 3 152.593 0
-8.45138 0.0744173 0.40821 3 151.993 0
-0.520228 7.22897 0.442374 3 151.393 0
1.70455 1.7795 0.40721 3 150.794 0
-8.88995 4.9539 0.651442 3 150.194 0
-1.2031 0.258377 0.512202 3 149.594 0
-5.73176 0.496244 0.561865 3 148.994 0
-6.31139 7.91685 0.407626 3 148.394 0
-8.94213 2.32511 0.543533 3 147.794 0
-10.2084 4.77321 0.67869 3 147.194 0
-7.18919 -1.23125 0.396794 3 146.595 0
0.210076 6.57861 0.514119 3 145.995 0
-2.62771 6.68333 0.485204 3 145.395 0
-6.28183 -0.629866 0.688023 3 144.795 0
-1.59516 7.12516 0.637526 3 144.195 0
-0.750913 2.77353 0.485621 3 143.595 0
-7.86951 -2.05974 0.670691 3 142.995 0
-4.28689 7.31997 0.573614 3 142.396 0
-9.28016 3.60887 0.747102 3 141.796 0
-8.1982 6.58616 0.597696 3 141.196 0
-7.36623 7.46882 0.608195 3 140.596 0
-8.55018 -0.955872 0.62536 3 139.996 0
-7.18229 -3.00847 0.501036 3 139.396 0
-5.00952 -0.828808 0.597529 3 138.797 0
-5.6315 8.52861 0.486371 3 138.197 0
0.321702 3.13247 0.644359 3 137.597 0
-7.389 8.64393 0.563698 3 136.997 0
-4.48311 8.54163 0.662274 3 136.397 0
0.120722 5.40111 0.645276 3 135.797 0
-1.17819 -1.80814 0.731769 3 135.197 0
-3.11884 -2.27551 0.713021 3 134.598 0
-11.8396 4.484 0.58203 3 133.998 0
-1.27217 8.47136 0.747268 3 133.398 0
-0.353306 9.6536 0.749352 3 132.798 0
-10.177 2.47428 0.695105 3 132.198 0
-9.50015 -0.16136 0.611195 3 131.598 0
-3.74828 -3.45342 0.572948 3 130.998 0
0.261831 8.20646 0.808764 3 130.399 0
-6.39968 9.44259 0.705855 3 129.799 0
1.14921 4.16503 0.594613 3 129.199 0
-6.39276 -2.05206 0.738019 3 128.599 0
-5.06631 9.72585 0.656608 3 127.999 0
-7.53344 5.38974 0.769183 3 127.399 0
-1.94482 9.82806 0.766767 3 126.799 0
-9.59874 6.25633 0.829012 3 126.2 0
-6.10606 10.8716 0.748185 3 125.6 0
-7.22467 -4.7448 0.870509 3 125 0
1.173 7.13421 0.597196 3 124.4 0
-8.71826 8.08815 0.875926 3 123.8 0
-0.535004 -4.15832 0.933755 3 123.2 0
-8.73049 -5.40461 0.765184 3 122.6 0
-10.9206 3.62455 0.670691 3 122.001 0
-11.2312 5.88174 0.828346 3 121.401 0
-3.55327 9.72599 0.843178 3 120.801 0
-8.94894 1.07378 0.698772 3 120.201 0
-2.91075 8.07758 0.915839 3 119.601 0
-1.90411 -3.12812 0.7696 3 119.001 0
1.03132 0.774252 0.801431 3 118.401 0
-2.76602 -4.48476 0.830179 3 117.802 0
2.56387 4.14573 0.697022 3 117.202 0
-8.31992 -3.54019 0.751351 3 116.602 0
-5.9886 -3.58386 0.822263 3 116.002 0
-12.3429 7.34387 1 3 115.402 0
-4.75525 -2.34426 0.924422 3 114.802 0
2.62538 0.986438 0.802848 3 114.203 0
-9.44523 11.6469 1 3 113.603 0
-12.9571 5.52056 0.916256 3 113.003 0
-3.29143 -6.11598 0.877426 3 112.403 0
-4.50867 11.1453 0.867176 3 111.803 0
-6.03188 -6.13134 0.958253 3 111.203 0
-10.4797 7.77351 0.91234 3 110.603 0
-7.97489 10.1014 1 3 110.004 0
-0.996023 11.172 0.878842 3 109.404 0
-0.0315998 -0.599272 0.924006 3 108.804 0
-9.49495 -2.23237 0.960253 3 108.204 0
-2.76683 11.2554 0.875592 3 107.604 0
-7.49395 12.0327 0.989251 3 107.004 0
1.70642 2.93851 0.751435 3 106.404 0
0.838759 11.0756 0.957586 3 105.805 0
-5.60387 12.6579 1 3 105.205 0
1.65839 -0.670475 0.767184 3 104.605 0
-3.69965 12.8403 0.91309 3 104.005 0
-12.8588 -1.4885 0.911923 3 103.405 0
-12.3839 0.344112 0.973169 3 102.805 0
-10.8903 -0.897149 0.961086 3 102.205 0
3.58746 6.16813 0.90584 3 101.606 0
1.75068 5.64364 1 3 101.006 0
-7.82389 -6.92041 1 3 100.406 0
-1.77802 12.8805 1 3 99.806 0
1.64949 9.32341 0.971835 3 99.2062 0
-10.5379 0.924026 0.890508 3 98.6063 0
0.421872 -2.47394 1 3 98.0065 0
2.42103 -2.50673 1 3 97.4066 0
-1.43126 -5.87649 1 3 96.8068 0
2.57929 7.6837 0.912256 3 96.2069 0
3.44188 2.68439 1 3 95.607 0
3.42744 -0.779524 1 3 95.0072 0
4.49589 7.84384 1 3 94.4073 0
1.55236 -7.78121 1 3 93.8075 0
-9.96493 -4.14012 1 3 93.2076 0
4.39689 4.44102 1 3 92.6078 0
-9.91009 9.59948 1 3 92.0079 0
-4.61375 -4.77977 1 3 91.4081 0
-13.8193 1.7029 1 3 90.8082 0
-6.94589 14.1279 0.991084 3 90.2084 0
4.43443 0.948128 1 3 89.6085 0
-11.886 9.29104 1 3 89.0087 0
-4.72805 14.4549 1 3 88.4088 0
-11.4339 -2.78382 1 3 87.809 0
5.49525 6.11197 1 3 87.2091 0
-2.7956 14.531 0.933088 3 86.6092 0
-8.29551 15.5935 1 3 86.0094 0
-4.59909 -7.46536 1 3 85.4095 0
-0.579538 -7.62778 0.942171 3 84.8097 0
-11.8811 2.25592 1 3 84.2098 0
-13.3242 3.6399 1 3 83.61 0
-15.3118 3.03314 1 3 83.0101 0
-6.08426 15.9245 1 3 82.4103 0
-13.3471 -3.40065 1 3 81.8104 0
4.42036 -2.5159 1 3 81.2106 0
2.76154 11.4449 1 3 80.6107 0
-9.58489 -7.92485 1 3 80.0109 0
6.52883 7.82416 1 3 79.411 0
5.44153 2.67577 1 3 78.8111 0
-14.2929 6.89962 1 3 78.2113 0
-3.83998 16.2462 1 3 77.6114 0
0.220645 12.9334 1 3 77.0116 0
-7.43545 17.3989 1 3 76.4117 0
-5.19599 17.7162 1 3 75.8119 0
2.17477 13.357 1 3 75.212 0
-11.8691 -4.74804 1 3 74.6122 0
6.43452 0.93958 1 3 74.0123 0
-12.2972 -6.70151 1 3 73.4125 0
-10.8114 13.1413 1 3 72.8126 0
-16.249 6.36673 1 3 72.2128 0
-13.8355 8.84653 1 3 71.6129 0
-10.3901 -6.0941 1 3 71.0131 0
6.49097 4.37779 1 3 70.4132 0
5.59671 9.59288 1 3 69.8133 0
3.59796 9.6295 1 3 69.2135 0
-2.64181 -7.8771 1 3 68.6136 0
5.42733 -0.78785 1 3 68.0138 0
7.48401 2.64177 1 3 67.4139 0
7.7482 9.40911 1 3 66.8141 0
6.42038 -2.52398 1 3 66.2142 0
-6.40261 -8.32761 1 3 65.6144 0
-8.14378 -9.31078 1 3 65.0145 0
-4.52411 -9.46396 1 3 64.4147 0
-14.3119 -0.235308 1 3 63.8147 0
-15.7611 8.30608 1 3 63.2146 0
3.11639 15.1211 1 3 62.6145 0
-13.351 10.7859 1 3 62.0143 0
1.42333 -4.23962 1 3 61.4142 0
-8.86099 13.5789 1 3 60.8141 0
-10.0494 -9.9178 1 3 60.214 0
8.5174 4.35411 1 3 59.6138 0
4.17361 13.4205 1 3 59.0137 0
7.52443 6.08959 1 3 58.4136 0
-19.2599 1.97785 1 3 57.8134 0
7.42739 -0.796543 1 3 57.2133 0
3.42327 -4.24931 1 3 56.6132 0
0.561675 -6.04378 1 3 56.0131 0
-11.4015 11.2307 1 3 55.4129 0
-0.841864 14.6477 1 3 54.8128 0
-12.7616 12.6976 1 3 54.2127 0
8.74666 7.67264 1 3 53.6125 0
-14.903 -2.145 1 3 53.0124 0
-14.8172 4.97067 1 3 52.4123 0
-11.4906 -8.53113 1 3 51.8122 0
-15.8051 1.09485 1 3 51.212 0
-18.1749 5.82633 1 3 50.6119 0
-16.7438 4.42923 1 3 50.0118 0
-15.3317 -4.09851 1 3 49.4116 0
9.73989 5.93676 1 3 48.8115 0
-17.237 2.49102 1 3 48.2114 0
4.76093 11.4093 1 3 47.6113 0
-6.41453 -10.3275 1 3 47.0111 0
2.56079 -6.05356 1 3 46.411 0
-15.2761 10.2464 1 3 45.8109 0
-12.1707 14.6082 1 3 45.2108 0
-18.6693 3.88845 1 3 44.6106 0
0.634723 -9.55825 1 3 44.0105 0
6.14355 13.0779 1 3 43.4104 0
3.55256 -7.78972 1 3 42.8102 0
-13.7751 -5.35415 1 3 42.2101 0
8.52561 -2.46802 1 3 41.61 0
-10.2207 15.0521 1 3 41.0099 0
1.11656 15.0535 1 3 40.4097 0
-17.6864 7.76553 1 3 39.8096 0
-16.3969 -0.815286 1 3 39.2095 0
-17.2016 9.70588 1 3 38.6093 0
2.63468 -9.56656 1 3 38.0092 0
4.55978 -6.06241 1 3 37.4091 0
5.43564 -4.2647 1 3 36.809 0
-2.92176 -10.6607 1 3 36.2088 0
-16.8261 -2.76954 1 3 35.6087 0
9.45554 10.4494 1 3 35.0086 0
8.47587 0.905712 1 3 34.4084 0
-1.35973 -9.412 1 3 33.8083 0
6.80001 11.1894 1 3 33.2082 0
4.63251 -9.47296 1 3 32.6081 0
-14.7118 12.2514 1 3 32.0079 0
-15.7591 -6.05207 1 3 31.4079 0
5.6403 -7.74541 1 3 30.8079 0
-17.8289 0.580605 1 3 30.208 0
-1.84462 16.3782 1 3 29.608 0
-14.2026 -7.30796 1 3 29.008 0
10.4783 8.67118 1 3 28.408 0
-9.72696 16.99 1 3 27.808 0
-19.6117 7.21731 1 3 27.208 0
-2.95649 18.0405 1 3 26.608 0
9.50978 2.61771 1 3 26.008 0
7.51814 -4.19568 1 3 25.408 0
-4.75931 -11.4501 1 3 24.808 0
8.24409 12.5729 1 3 24.208 0
-11.9549 -10.5245 1 3 23.6081 0
-13.3963 -9.13791 1 3 23.0081 0
-8.20192 -11.31 1 3 22.4081 0
0.1137 16.7839 1 3 21.8081 0
-19.1247 9.15708 1 3 21.2081 0
6.55657 -5.94911 1 3 20.6081 0
-16.6375 11.7114 1 3 20.0081 0
-10.1076 -11.9167 1 3 19.4081 0
-14.1229 14.1627 1 3 18.8081 0
9.40328 -4.86343 1 3 18.2081 0
-6.52193 -12.3949 1 3 17.6082 0
10.4754 0.861723 1 3 17.0082 0
10.7361 4.19761 1 3 16.4082 0
-15.8488 -8.44336 1 3 15.8082 0
-6.57347 19.2035 1 3 15.2082 0
6.04443 15.3434 1 3 14.6082 0
-1.2648 -33.9368 1 3 14.0082 0
0.395809 44.7934 1 3 13.4082 0
-30.999 50.326 1 3 12.8082 0
66.5262 45.2501 1 3 12.2082 0
-88.6888 1.14495 1 3 11.6082 0
-60.1499 81.1739 1 3 11.0083 0
-112.916 -5.1876 1 3 10.4083 0
114.743 -56.2966 1 3 9.80827 0
-115.106 -68.9695 1 3 9.20828 0
-108.381 91.6892 1 3 8.60829 0
39.7518 -147.45 1 3 8.0083 0
-60.6333 145.803 1 3 7.40831 0
161.388 -40.6123 1 3 6.80832 0
-28.016 -169.529 1 3 6.20832 0
-162.721 -68.3374 1 3 5.60833 0
-37.6825 -177.872 1 3 5.00834 0
-183.767 25.0221 1 3 4.40835 0
-100.764 160.13 1 3 3.80836 0
14.6647 -192.117 1 3 3.20835 0
-37.8393 191.296 1 3 2.60834 0
179.667 81.1598 1 3 2.00833 0
198.096 14.3554 1 3 1.40833 0
-196.202 36.2863 1 3 0.808333 0
49.554 -193.736 1 3 0.208333 0
