# Supplementary material for: Study of tumor growth indicates the existence of an “immunological threshold” separating states of pro- and antitumoral peritumoral inflammation
Source: PLoS One. 2018 Nov 2;13(11):e0202823. doi: 10.1371/journal.pone.0202823 (PMC6214501; doi:10.1371/journal.pone.0202823)
Supplement: S1 Data — File containing the position and radius of particles at simulated times. A detailed description file is provided alongside the data. (ZIP) [file pone.0202823.s004.zip › minimal dataset/competent/9000.csv]

0 0 1.00003 0 5185.13 0
1.17289 -3.69791 1.00006 0 5221.04 0
5.08046 0.0491857 1.00003 0 4951.61 0
-8.18713 4.32266 1.00013 0 6053.06 0
-0.369203 -2.42497 1.00006 0 5435.92 0
-14.633 -0.376611 1.00003 0 5144.19 0
-1.02779 5.2342 1.00013 0 6013.34 0
-15.6841 5.34136 1.00006 0 5360.59 0
-9.11321 -1.60501 1.00003 0 5079.51 0
-2.89211 4.51038 1.00013 0 6077.19 0
-1.33316 3.2491 1.00013 0 5997.26 0
-12.0115 13.9333 1.00003 0 4998.22 0
-0.112938 11.1646 1.00006 0 5387.79 0
7.9879 6.87949 1.00006 0 5420.83 0
-7.87704 6.29812 1.00013 0 6047.75 0
-8.48762 2.34546 1.00003 0 5148.73 0
-5.3793 -0.170022 1.00006 0 5511.63 0
-4.45399 5.75961 1.00013 0 5954.03 0
-2.58736 6.4869 1.00013 0 6101.51 0
-12.6481 -0.620896 1.00003 0 4986.31 0
-3.53609 11.6929 1.00003 0 5134.63 0
-2.28221 8.46355 1.00006 0 5599.57 0
7.68687 4.89676 1.00003 0 5095.98 0
-0.75789 18.3466 1.00003 0 5002.89 0
1.36388 -1.42676 1.00003 0 5080.32 0
-14.2931 11.6738 1.00003 0 4990.85 0
-7.57092 8.27365 1.00013 0 5952.72 0
3.95531 3.45422 1.00003 0 5061.78 0
2.70043 6.68291 1.00006 0 5517.9 0
-0.70465 -4.39623 1.00006 0 5371.83 0
-4.1464 7.73967 1.00013 0 5879.35 0
3.30969 10.6369 1.00006 0 5372.14 0
-4.75419 3.78067 1.00013 0 6109.84 0
4.86891 9.38474 1.00003 0 5101.09 0
-9.74392 5.58063 1.00006 0 5500.2 0
-10.693 10.7853 1.00003 0 5071.82 0
-1.67232 12.4169 1.00003 0 5061.64 0
-0.723068 7.21096 1.00006 0 5563.7 0
-9.13313 9.53364 1.00003 0 5197.82 0
2.09125 2.72998 1.00006 0 5577.66 0
-6.32017 5.03995 1.00013 0 6053.07 0
-11.4084 -2.20334 1.00003 0 4988.74 0
-9.43805 7.55701 1.00003 0 5153.15 0
-6.65338 14.2021 1.00003 0 5135.58 0
-7.84217 -3.14851 1.00003 0 5094.39 0
-8.58291 -5.00635 1.00003 0 5087.77 0
-4.23573 -3.4583 1.00006 0 5474.64 0
8.92123 10.8383 1.00003 0 4983.71 0
0.836166 5.95872 1.00013 0 6013.35 0
-4.33818 17.0624 1.00003 0 5035.04 0
-6.62086 3.0629 1.00013 0 6005.59 0
7.37496 2.9217 1.00003 0 4952.79 0
1.75081 11.8891 1.00006 0 5487.92 0
-3.19131 2.50931 1.00013 0 5988.42 0
-3.49079 0.530424 1.00006 0 5509.22 0
-6.01037 7.01581 1.00013 0 5954.03 0
-5.70531 8.99225 1.00006 0 5521.2 0
2.36072 15.8422 1.00006 0 5386.09 0
8.29263 8.85594 1.00006 0 5377.34 0
-2.6881 -4.73639 1.00006 0 5382.8 0
5.17448 11.3611 1.00006 0 5303.31 0
-16.319 7.78422 1.00006 0 5401.61 0
-3.84128 9.71633 1.00013 0 5879.36 0
2.92051 -2.68228 1.00006 0 5346.25 0
0.231826 1.99378 1.00006 0 5647.49 0
-12.3132 11.9568 1.00003 0 5117.37 0
-12.8513 3.28659 1.00003 0 5085.74 0
-3.2316 13.6694 1.00003 0 5177.29 0
3.0051 8.65959 1.00003 0 5133.93 0
-14.6892 8.94341 1.00003 0 5070.22 0
-1.97692 10.4403 1.00006 0 5599.58 0
-8.5825 13.6183 1.00003 0 5002.66 0
-5.40044 10.9689 1.00006 0 5582.43 0
0.52901 3.9787 1.00006 0 5577.67 0
-12.3354 1.35451 1.00003 0 5015.65 0
-1.06281 16.3699 1.00003 0 4996.02 0
8.77836 1.49682 1.00003 0 5077.57 0
-5.06313 1.80479 1.00006 0 5564.54 0
-0.417984 9.18792 1.00006 0 5563.71 0
2.39545 4.70654 1.00006 0 5560.75 0
-13.3323 -2.74933 1.00003 0 4980.64 0
-6.2555 -4.36597 1.00003 0 5045.87 0
-4.56349 -5.43127 1.00003 0 5066.36 0
-17.5044 6.16966 1.00003 0 5103.62 0
-8.78949 16.2696 1.00003 0 5055.22 0
-7.26648 10.2498 1.00006 0 5521.21 0
-10.3543 1.62877 1.00006 0 5519.21 0
-16.2514 2.11767 1.00003 0 4991.09 0
1.14116 7.93532 1.00006 0 5517.91 0
-6.79119 16.1971 1.00003 0 5085.81 0
-8.79991 0.370235 1.00003 0 5104.66 0
-1.60701 1.20715 1.00006 0 5509.23 0
5.47937 13.3374 1.00003 0 4993.56 0
7.03876 12.085 1.00003 0 5007.36 0
-13.5881 5.1725 1.00003 0 5014.9 0
3.92005 14.5897 1.00006 0 5487.93 0
3.6768 1.47373 1.00006 0 5475.04 0
1.2128 -7.70835 1.00003 0 4944.98 0
4.77355 -1.92977 1.00003 0 4974.68 0
-3.83873 -1.44446 1.00006 0 5435.93 0
4.25978 5.43062 1.00003 0 5027.82 0
-19.4407 5.66909 1.00003 0 4941.17 0
0.191917 13.1413 1.00006 0 5387.8 0
2.05598 13.8655 1.00006 0 5386.09 0
0.757339 -5.76097 1.00003 0 4968.34 0
3.61511 12.6133 1.00006 0 5377.35 0
5.78449 15.3136 1.00006 0 5372.15 0
2.91356 -4.68229 1.00006 0 5371.83 0
-12.8707 8.11015 1.00006 0 5360.59 0
7.01601 0.551825 1.00006 0 5346.26 0
7.3437 14.0614 1.00006 0 5303.32 0
6.70851 -1.42406 1.00006 0 5221.05 0
-13.0586 10.1009 1.00003 0 5197.82 0
-1.81946 -0.835975 1.00003 0 5185.14 0
-7.72737 17.9643 1.00003 0 5177.3 0
-10.9969 8.80901 1.00003 0 5153.16 0
-10.0538 3.60517 1.00003 0 5148.73 0
-17.1712 4.00385 1.00003 0 5144.2 0
-1.36744 14.3934 1.00003 0 5135.59 0
-5.09605 12.9456 1.00003 0 5134.64 0
1.44601 9.91205 1.00003 0 5133.94 0
-10.39 12.7622 1.00003 0 5117.38 0
-6.93324 1.08759 1.00003 0 5104.67 0
-16.1086 12.5122 1.00003 0 5103.63 0
6.73349 10.1085 1.00003 0 5101.1 0
6.12373 6.15501 1.00003 0 5095.99 0
-5.92828 -2.39286 1.00003 0 5094.4 0
-9.85423 -3.4624 1.00003 0 5087.78 0
-12.5051 15.8709 1.00003 0 5085.82 0
-16.5645 0.142459 1.00003 0 5085.75 0
3.21633 -0.674779 1.00003 0 5080.33 0
-10.7969 -5.95186 1.00003 0 5079.52 0
5.61253 1.97667 1.00003 0 5077.58 0
-8.82955 11.5107 1.00003 0 5071.83 0
-15.9241 10.5166 1.00003 0 5070.23 0
-2.33884 -2.76724 1.00003 0 5066.37 0
5.81956 4.17857 1.00003 0 5061.78 0
0.801203 17.0944 1.00003 0 5061.65 0
-17.5539 9.35738 1.00003 0 5055.23 0
-7.24588 -0.888253 1.00003 0 5045.88 0
-4.88418 15.1347 1.00003 0 5035.05 0
4.56449 7.40736 1.00003 0 5027.83 0
-11.6132 4.85721 1.00003 0 5015.66 0
-11.3209 6.83574 1.00003 0 5014.91 0
4.22542 16.5663 1.00003 0 5007.36 0
-2.92698 15.6455 1.00003 0 5002.9 0
-6.96203 12.2263 1.00003 0 5002.67 0
-10.5174 15.2625 1.00003 0 4998.23 0
-2.75697 18.2867 1.00003 0 4996.02 0
0.49657 15.1177 1.00003 0 4993.57 0
-14.8362 3.53069 1.00003 0 4991.1 0
-10.5256 17.2625 1.00003 0 4990.86 0
-11.7216 -4.17852 1.00003 0 4988.75 0
-14.3199 1.59859 1.00003 0 4986.32 0
6.42877 8.13161 1.00003 0 4983.72 0
-10.667 -0.346639 1.00003 0 4980.65 0
1.81251 0.74954 1.00003 0 4974.69 0
-6.60268 -6.33494 1.00003 0 4968.35 0
9.3113 3.42446 1.00003 0 4952.8 0
10.7599 1.76773 1.00003 0 4951.62 0
-1.40444 -6.26978 1.00003 0 4944.99 0
-14.5004 6.95199 1.00003 0 4941.18 0
3.36281 15.4925 0.0536458 3 209.387 0
-9.87143 16.1502 0.0863128 3 208.788 0
-2.12934 16.354 0.0640628 3 203.389 0
-3.10067 -5.75839 0.102813 3 201.589 0
-13.3731 12.3005 0.107397 3 200.39 0
-16.891 2.97328 0.0677288 3 199.19 0
-17.8533 7.1963 0.0833126 3 194.991 0
-7.88597 -6.10783 0.302884 3 194.391 0
-1.27642 -3.04489 0.0980629 3 193.791 0
1.43816 -4.82502 0.154311 3 193.191 0
5.28839 -0.996774 0.0663128 3 192.592 0
-17.3245 2.41534 0.113396 3 190.192 0
-13.6828 -0.841583 0.0578958 3 189.592 0
-15.2169 0.727803 0.237888 3 188.992 0
-3.95108 15.5651 0.0271452 3 188.393 0
-5.64772 -5.27959 0.0947296 3 187.793 0
-12.942 -3.92192 0.235722 3 187.193 0
8.95417 4.7903 0.271136 3 186.593 0
-16.6502 4.91868 0.0498955 3 185.993 0
4.76551 -3.93165 0.356046 3 185.393 0
0.323756 18.0971 0.107563 3 183.594 0
7.10481 5.77408 0.0515618 3 182.994 0
-11.3451 16.1098 0.183976 3 182.394 0
2.43973 17.0359 0.193225 3 181.794 0
-18.1331 4.96432 0.352713 3 181.194 0
-5.58821 16.1167 0.204891 3 180.595 0
-5.5913 16.7056 0.295967 3 179.995 0
-0.345819 -5.4181 0.0820625 3 178.195 0
8.17277 0.511512 0.154561 3 177.595 0
5.49909 16.5544 0.272969 3 176.995 0
-13.7569 -1.44458 0.369879 3 176.396 0
-8.41505 -6.23651 0.240638 3 175.796 0
4.99908 -3.20368 0.285968 3 175.196 0
-3.5865 -6.02707 0.139895 3 174.596 0
-17.6152 7.51959 0.318132 3 173.996 0
-10.4723 -7.18216 0.271219 3 173.396 0
-4.30631 18.3847 0.314716 3 172.796 0
-8.9 17.5189 0.251054 3 172.197 0
8.68643 13.8607 0.318049 3 171.597 0
-6.50131 -7.60576 0.274552 3 170.997 0
8.87724 5.72996 0.44654 3 170.397 0
1.75399 -4.99203 0.197808 3 169.797 0
-13.3111 13.6585 0.327215 3 169.197 0
-3.39758 -5.7069 0.198058 3 168.597 0
-18.4655 8.42484 0.300884 3 167.998 0
-12.3657 -1.67639 0.0859798 3 167.398 0
-17.4176 1.29189 0.420625 3 166.798 0
-17.3107 2.76895 0.240221 3 166.198 0
-1.78527 19.2367 0.352797 3 165.598 0
-9.48787 -5.94329 0.302467 3 164.998 0
-17.9313 8.08671 0.323549 3 164.398 0
2.02252 17.0181 0.223223 3 163.799 0
-5.94474 17.373 0.442457 3 163.199 0
-12.1126 -5.51458 0.377795 3 162.599 0
-13.5221 -4.09202 0.345297 3 161.999 0
2.19676 -5.94371 0.439874 3 161.399 0
-12.991 -5.06624 0.534033 3 160.799 0
-18.3794 7.3423 0.462622 3 160.2 0
-2.98909 -8.68866 0.405459 3 159.6 0
-19.1718 9.27131 0.620194 3 159 0
-17.1168 10.4734 0.193641 3 158.4 0
-12.9972 13.0819 0.303883 3 157.8 0
10.5918 6.61951 0.579197 3 157.2 0
-18.5219 4.32584 0.383794 3 156.6 0
-13.7664 13.0271 0.450706 3 156.001 0
-17.4825 12.6317 0.375795 3 155.401 0
-16.8186 -1.38759 0.53045 3 154.801 0
-14.7868 13.5768 0.697022 3 154.201 0
-3.97451 19.2096 0.527451 3 153.601 0
-15.8634 -1.16272 0.448706 3 153.001 0
-3.88724 -6.67605 0.399127 3 152.401 0
-7.30863 19.3556 0.450623 3 151.802 0
8.69205 0.0081618 0.478204 3 151.202 0
-0.21392 -7.20273 0.512452 3 150.602 0
5.67262 -3.02135 0.406043 3 150.002 0
-14.5543 -1.87348 0.497536 3 149.402 0
4.09167 -4.06304 0.327548 3 148.802 0
9.38335 6.4858 0.441873 3 148.202 0
-18.4015 1.72743 0.654025 3 147.603 0
-17.9663 0.581107 0.460289 3 147.003 0
4.25466 -3.29547 0.457372 3 146.403 0
-15.9737 -2.18198 0.575864 3 145.803 0
-21.028 2.94296 0.608778 3 145.203 0
-13.9604 16.2776 0.510952 3 144.603 0
-5.8053 -8.10833 0.585113 3 144.003 0
-5.38437 18.2109 0.546116 3 143.404 0
7.40819 15.7058 0.63486 3 142.804 0
-18.0564 2.81261 0.481787 3 142.204 0
-6.36447 18.8475 0.615444 3 141.604 0
1.28966 18.477 0.466205 3 141.004 0
1.35122 20.8526 0.738352 3 140.404 0
-17.0467 13.8202 0.599279 3 139.804 0
10.9684 3.41294 0.650775 3 139.205 0
-8.0734 -7.0652 0.641692 3 138.605 0
-2.71461 -7.61789 0.699022 3 138.005 0
9.80427 13.9339 0.782932 3 137.405 0
11.165 7.67632 0.619777 3 136.805 0
-19.1426 0.519006 0.701271 3 136.205 0
-2.98071 -6.39761 0.546283 3 135.606 0
-1.40335 -7.9176 0.645859 3 135.006 0
-9.46127 -7.07805 0.744935 3 134.406 0
3.53025 18.052 0.636359 3 133.806 0
-12.2393 17.5947 0.736352 3 133.206 0
2.24361 17.8958 0.650442 3 132.606 0
10.5718 10.6841 0.649692 3 132.006 0
-0.982228 20.228 0.893924 3 131.407 0
8.27258 -1.02076 0.594446 3 130.807 0
-14.0731 14.932 0.825679 3 130.207 0
0.593119 19.5234 0.791515 3 129.607 0
-5.06534 -7.04982 0.694772 3 129.007 0
-13.7015 -5.96387 0.499369 3 128.407 0
-5.17079 19.4257 0.687272 3 127.807 0
-9.36042 18.5538 0.732769 3 127.208 0
-0.317709 -10.512 0.808597 3 126.608 0
-19.4214 7.93669 0.737019 3 126.008 0
4.02052 19.3668 0.759934 3 125.408 0
9.89543 0.154575 0.726686 3 124.808 0
-14.238 -4.88624 0.702605 3 124.208 0
-0.223896 -8.76602 0.783432 3 123.608 0
8.79335 15.1344 0.765767 3 123.009 0
8.80228 12.6686 0.810513 3 122.409 0
-7.16399 -8.37529 0.741185 3 121.809 0
4.99586 18.1775 0.775766 3 121.209 0
-8.55445 20.0231 0.922839 3 120.609 0
-15.1573 -3.47282 0.94992 3 120.009 0
9.95907 9.41393 0.757684 3 119.409 0
10.3347 16.054 0.77685 3 118.81 0
-12.5297 -6.70897 0.887591 3 118.21 0
-4.18929 -8.32161 0.849094 3 117.61 0
6.84449 -3.20215 0.779349 3 117.01 0
-11.374 18.649 0.62386 3 116.41 0
-10.3968 19.8532 0.922922 3 115.81 0
-17.5628 11.4187 0.814763 3 115.21 0
-19.2042 10.8201 0.923589 3 114.611 0
2.81693 -8.63954 0.85401 3 114.011 0
-2.80897 20.2282 0.933255 3 113.411 0
-18.2142 -0.892409 0.928588 3 112.811 0
3.08933 -6.93782 0.869676 3 112.211 0
-13.7676 17.5608 0.776266 3 111.611 0
-6.44389 20.473 0.960919 3 111.012 0
-15.8453 14.8547 0.94992 3 110.412 0
9.71609 7.70449 0.810763 3 109.812 0
1.30105 -9.70637 0.877092 3 109.212 0
11.6597 9.19524 0.94992 3 108.612 0
-20.5726 8.94045 0.786015 3 108.012 0
6.55773 17.2617 1 3 107.412 0
5.83184 -4.46305 0.834595 3 106.813 0
-0.0184757 21.7387 0.892757 3 106.213 0
2.3251 19.4868 0.937254 3 105.613 0
3.47417 20.9887 0.94992 3 105.013 0
-6.01454 22.3406 0.94992 3 104.413 0
-20.8413 12.4497 1 3 103.813 0
-17.615 -2.71184 0.975168 3 103.214 0
-14.8682 18.8866 0.942754 3 102.614 0
10.1424 5.17051 0.930838 3 102.014 0
-23.0499 4.49384 0.94992 3 101.414 0
-15.3308 16.8123 0.94992 3 100.814 0
-7.85311 21.7687 0.94992 3 100.214 0
12.7164 1.93095 0.94992 3 99.6144 0
10.6078 12.3342 1 3 99.0145 0
-8.76603 -8.52921 0.862176 3 98.4147 0
7.77683 -4.72468 1 3 97.8148 0
-16.8149 -4.5289 1 3 97.215 0
11.9702 5.79549 1 3 96.6151 0
8.52734 -2.60869 1 3 96.0153 0
-4.5655 21.0356 1 3 95.4154 0
4.5729 -5.79881 1 3 94.8156 0
2.93909 -10.7983 0.94992 3 94.2157 0
-11.966 20.968 0.995 3 93.6159 0
13.5946 9.45048 1 3 93.016 0
-20.8448 7.02459 0.94992 3 92.4161 0
-12.6919 -8.55579 0.94992 3 91.8163 0
-10.6278 -8.44455 1 3 91.2164 0
0.010161 23.6391 1 3 90.6166 0
-6.6147 25.7658 1 3 90.0167 0
-1.90014 21.9336 0.998583 3 89.4169 0
8.52686 16.9117 1 3 88.817 0
-12.9032 19.2011 1 3 88.2172 0
-7.6393 -10.0554 1 3 87.6173 0
-0.632481 -12.6513 0.94992 3 87.0175 0
-2.21547 -11.4752 1 3 86.4176 0
-9.80156 21.6838 1 3 85.8178 0
-18.8593 12.7179 1 3 85.2179 0
1.06847 -11.6928 1 3 84.6181 0
12.176 11.0775 1 3 84.0182 0
4.39556 -9.53406 0.95567 3 83.4183 0
10.235 -1.56603 1 3 82.8185 0
-1.84742 -9.50913 1 3 82.2186 0
12.5518 3.8821 1 3 81.6188 0
-19.5748 -2.45332 1 3 81.0189 0
-9.33143 23.6277 1 3 80.4191 0
-5.37955 24.1928 1 3 79.8192 0
6.51474 -6.27608 0.969752 3 79.2194 0
5.13025 -7.71945 1 3 78.6195 0
-21.0981 4.55028 1 3 78.0197 0
-5.67365 -9.68786 1 3 77.4198 0
-11.6349 -10.2091 1 3 76.82 0
4.77919 -11.4535 1 3 76.2201 0
-6.3391 -11.5749 1 3 75.6203 0
7.20299 -8.15386 1 3 75.0204 0
8.48943 -6.59327 1 3 74.4205 0
-4.39871 -12.0597 1 3 73.8207 0
-9.63513 -10.1803 1 3 73.2208 0
12.8028 7.61401 1 3 72.621 0
-15.5035 -6.03874 1 3 72.0211 0
14.7892 7.8465 1 3 71.4213 0
-20.3978 -0.630672 1 3 70.8214 0
-11.3796 22.9124 1 3 70.2216 0
-7.33793 23.7873 1 3 69.6217 0
-19.459 3.30533 1 3 69.0219 0
-18.3263 14.8099 1 3 68.422 0
-14.209 20.7156 1 3 67.8222 0
-22.2634 8.36508 1 3 67.2223 0
-21.3955 10.5282 1 3 66.6225 0
14.1543 11.3705 1 3 66.0226 0
10.9436 -3.43616 1 3 65.4228 0
1.6923 22.5573 1 3 64.8229 0
2.7774 -12.7537 1 3 64.223 0
-20.2769 14.3684 1 3 63.623 0
-22.2208 13.8977 1 3 63.0229 0
6.31036 -9.94341 1 3 62.4228 0
11.6309 -0.0326383 1 3 61.8226 0
-16.7606 18.446 1 3 61.2225 0
11.5227 14.4453 1 3 60.6224 0
-18.8015 -4.29774 1 3 60.0222 0
14.5445 4.05215 1 3 59.4221 0
-2.88042 -13.3614 1 3 58.822 0
-20.6082 1.38905 1 3 58.2219 0
-17.2812 16.515 1 3 57.6217 0
-22.2206 0.19219 1 3 57.0216 0
14.6735 2.05627 1 3 56.4215 0
12.8587 12.9571 1 3 55.8213 0
-22.6966 6.41208 1 3 55.2212 0
5.72819 19.7969 1 3 54.6211 0
-10.8345 24.947 1 3 54.021 0
-23.3396 10.0508 1 3 53.4208 0
-17.803 -6.26765 1 3 52.8207 0
-14.4854 -7.76018 1 3 52.2206 0
-18.7166 18.0289 1 3 51.6204 0
-22.7833 11.9718 1 3 51.0203 0
9.7515 -5.04186 1 3 50.4202 0
-19.6839 16.2783 1 3 49.8201 0
-21.5676 -2.25271 1 3 49.2199 0
8.36662 18.9053 1 3 48.6198 0
3.6572 22.9302 1 3 48.0197 0
-24.1708 7.76366 1 3 47.4196 0
11.9805 17.1902 1 3 46.8194 0
-1.9684 23.9311 1 3 46.2193 0
-21.6346 15.8369 1 3 45.6192 0
-16.1813 20.3839 1 3 45.019 0
-18.1316 19.9413 1 3 44.4189 0
12.2603 -1.93092 1 3 43.8188 0
-3.68553 22.8316 1 3 43.2187 0
-8.59519 25.4872 1 3 42.6185 0
5.27213 21.7442 1 3 42.0184 0
11.7383 -5.27143 1 3 41.4183 0
13.6171 0.201295 1 3 40.8181 0
13.9628 5.96564 1 3 40.218 0
15.5751 9.72847 1 3 39.6179 0
-3.59468 25.0952 1 3 39.0178 0
-1.80362 25.9849 1 3 38.4176 0
-24.7251 11.4931 1 3 37.8175 0
0.165566 25.6355 1 3 37.2174 0
16.6578 2.30651 1 3 36.6172 0
13.4795 14.8584 1 3 36.0171 0
16.5288 4.30231 1 3 35.417 0
-13.6338 -10.271 1 3 34.8169 0
-22.4453 2.17952 1 3 34.2168 0
9.17763 -8.47115 1 3 33.6166 0
-24.2787 2.97873 1 3 33.0165 0
-24.0542 0.990809 1 3 32.4164 0
-15.4804 -9.50308 1 3 31.8163 0
10.1732 18.0474 1 3 31.2163 0
15.9471 6.21583 1 3 30.6163 0
-13.3401 22.5169 1 3 30.0163 0
-8.52895 -11.8466 1 3 29.4163 0
-16.4914 -7.77758 1 3 28.8164 0
7.50704 20.711 1 3 28.2164 0
-3.7339 -10.1736 1 3 27.6164 0
1.84618 24.5513 1 3 27.0164 0
7.06786 22.6622 1 3 26.4164 0
-5.78866 -13.4977 1 3 25.8164 0
14.2466 -1.69705 1 3 25.2164 0
-20.7181 17.9902 1 3 24.6164 0
8.28493 -10.2609 1 3 24.0164 0
9.15322 21.8467 1 3 23.4164 0
10.4641 -6.91057 1 3 22.8164 0
-10.5799 -11.9431 1 3 22.2165 0
10.0129 20.0409 1 3 21.6165 0
11.1523 -8.78843 1 3 21.0165 0
-19.7896 -6.03658 1 3 20.4165 0
-18.4548 -8.15843 1 3 19.8165 0
14.8371 13.2503 1 3 19.2165 0
16.1338 11.6562 1 3 18.6165 0
5.44367 23.8292 1 3 18.0165 0
1.01966 -13.7078 1 3 17.4165 0
13.9428 16.8039 1 3 16.8165 0
-15.4101 22.3148 1 3 16.2165 0
6.72889 -11.8991 1 3 15.6166 0
16.7803 8.03491 1 3 15.0166 0
11.8199 19.1837 1 3 14.4165 0
3.80161 24.9709 1 3 13.8165 0
15.4579 15.1515 1 3 13.2165 0
-24.5712 5.71491 1 3 12.6166 0
17.5699 9.87242 1 3 12.0166 0
-12.5803 -11.9715 1 3 11.4166 0
-12.7673 24.4332 1 3 10.8166 0
32.0976 -48.9463 1 3 10.2166 0
38.1939 -84.6734 1 3 9.61661 0
-97.3872 -62.3912 1 3 9.01662 0
44.4938 -132.984 1 3 8.41662 0
-151.111 -32.673 1 3 7.81663 0
155.006 -69.3778 1 3 7.21664 0
-130.669 120.895 1 3 6.61665 0
20.688 -184.877 1 3 6.01666 0
-32.239 -186.662 1 3 5.41667 0
93.3378 -38.8083 1 3 4.80835 0
60.2892 106.389 1 3 4.20835 0
-131.12 57.5301 1 3 3.60835 0
106.169 122.529 1 3 3.00835 0
-80.7153 155.706 1 3 2.40834 0
-167.113 -83.3697 1 3 1.80833 0
-163.997 -103.984 1 3 1.20833 0
74.3417 184.088 1 3 0.608333 0
-105.141 170.134 1 3 0.00833333 0
