# Supplementary material for: Study of tumor growth indicates the existence of an “immunological threshold” separating states of pro- and antitumoral peritumoral inflammation
Source: PLoS One. 2018 Nov 2;13(11):e0202823. doi: 10.1371/journal.pone.0202823 (PMC6214501; doi:10.1371/journal.pone.0202823)
Supplement: S1 Data — File containing the position and radius of particles at simulated times. A detailed description file is provided alongside the data. (ZIP) [file pone.0202823.s004.zip › minimal dataset/competent/16740.csv]

0.212349 5.41736 1.00013 0 14048.4 0
-3.02984 4.19812 1.00013 0 14116.1 0
-1.05673 3.87173 1.00013 0 14031.4 0
-1.90404 11.0371 1.00006 0 13386.1 0
-6.97614 4.85107 1.00013 0 14084.9 0
-3.59503 0.782931 1.00006 0 13517.2 0
-3.73375 6.07016 1.00013 0 13985.6 0
-1.76072 5.74366 1.00013 0 14141.8 0
-2.46465 7.61566 1.00006 0 13610.3 0
-8.38393 8.59471 1.00013 0 13984.3 0
-4.43756 7.94206 1.00013 0 13906.6 0
-4.29919 2.65257 1.00013 0 14150.6 0
-8.24534 3.30552 1.00006 0 13505.1 0
-8.95039 5.17821 1.00003 0 13051.5 0
-0.491505 7.28935 1.00006 0 13572.4 0
0.91655 3.54563 1.00006 0 13587.1 0
-5.00299 4.52466 1.00013 0 14090.5 0
1.48168 6.96295 1.00013 0 14048.5 0
-6.27228 2.97911 1.00013 0 14040.2 0
-2.32601 2.3261 1.00013 0 14022.1 0
-5.70692 6.39652 1.00013 0 13985.6 0
-7.68002 6.7228 1.00006 0 13527.4 0
-5.14152 9.814 1.00013 0 13906.6 0
1.62024 1.67361 1.00006 0 13661.1 0
-3.16836 9.48769 1.00003 0 13163.2 0
-5.57048 1.11037 1.00006 0 13573.2 0
-1.19541 9.16126 1.00006 0 13572.4 0
-6.41074 8.26844 1.00006 0 13527.4 0
0.777665 8.83459 1.00006 0 13523.9 0
-1.62245 0.45423 1.00006 0 13514.7 0
2.77302 8.96772 1.00006 0 13492.1 0
0.0736217 10.7071 1.00003 0 13117.3 0
-6.83694 -0.437641 1.00003 0 13086.3 0
-0.352952 1.99968 1.00003 0 13057.6 0
-4.85311 -0.771 1.00003 0 13045.8 0
-7.54134 1.43363 1.00003 0 13024.1 0
-18.8471 -5.73934 1.00003 0 12992.1 0
-7.11444 10.1405 1.00003 0 12978.3 0
-5.71932 10.7237 0.0748959 3 203.981 0
-0.522037 0.842977 0.164727 3 201.581 0
-8.46835 6.07717 0.0137286 3 200.381 0
-3.99151 10.0738 0.0103953 3 199.782 0
-8.24113 9.77201 0.125563 3 199.182 0
-8.55933 2.11902 0.183976 3 198.582 0
-8.81459 6.88129 0.121897 3 197.382 0
1.50047 2.69759 0.0280618 3 196.182 0
1.1333 4.64104 0.0458121 3 194.983 0
-9.11355 2.61664 0.10573 3 194.383 0
-6.00807 10.7049 0.205974 3 192.583 0
-8.85202 6.547 0.178226 3 191.984 0
-2.77902 0.0101641 0.114563 3 191.384 0
-2.79646 0.149371 0.0193952 3 190.784 0
-2.67691 0.187 0.0880628 3 190.184 0
-8.76143 7.38456 0.264803 3 189.584 0
1.20434 5.8984 0.100063 3 188.984 0
0.528893 1.20536 0.186142 3 188.384 0
-7.87781 -0.7581 0.0890628 3 187.785 0
1.19592 10.6767 0.12198 3 187.185 0
-9.42244 3.9324 0.312883 3 186.585 0
-3.34129 10.6327 0.157561 3 185.985 0
-0.702815 -0.448214 0.289302 3 184.785 0
1.35627 5.37027 0.143812 3 184.185 0
-0.915997 11.9183 0.316883 3 183.586 0
-0.817279 11.4373 0.152145 3 182.986 0
-8.69148 6.25961 0.104396 3 182.386 0
-8.93619 9.59007 0.138062 3 181.786 0
0.74014 0.99609 0.11048 3 181.186 0
-0.560362 0.607583 0.0730625 3 180.586 0
-0.0234409 0.681077 0.359463 3 179.986 0
-8.98944 2.29195 0.237639 3 179.387 0
-0.608266 11.5511 0.0842294 3 178.787 0
3.04977 6.44757 0.267303 3 178.187 0
2.6176 6.61064 0.185226 3 177.587 0
1.71788 8.12201 0.179726 3 176.987 0
0.383984 0.934992 0.120397 3 176.387 0
-4.08602 10.0659 0.081396 3 175.787 0
-8.12578 10.8911 0.254554 3 175.188 0
-3.23155 11.2672 0.347714 3 174.588 0
4.07723 7.19969 0.364296 3 173.988 0
-5.9953 -1.47477 0.332132 3 173.388 0
-2.52509 -1.31665 0.236722 3 172.788 0
3.15778 10.2437 0.329049 3 172.188 0
-0.431169 0.29543 0.191892 3 171.589 0
-9.98349 4.29978 0.35163 3 170.989 0
-2.88157 11.5605 0.10873 3 170.389 0
-4.77041 10.9301 0.174393 3 169.789 0
1.48794 4.90464 0.339631 3 169.189 0
-8.70232 0.847668 0.300051 3 168.589 0
-8.90422 1.48267 0.363963 3 167.989 0
-2.19921 -0.798809 0.374962 3 167.39 0
2.52731 6.03183 0.399877 3 166.79 0
-8.22786 -1.06145 0.295218 3 166.19 0
2.08192 4.51245 0.372962 3 165.59 0
1.723 9.61538 0.21589 3 164.99 0
1.04329 11.6092 0.320883 3 164.39 0
2.23259 10.3104 0.44579 3 163.79 0
-9.70078 8.89034 0.331298 3 163.191 0
1.85467 5.60823 0.394794 3 162.591 0
-8.205 0.223399 0.380128 3 161.991 0
-6.26061 11.089 0.246305 3 161.391 0
129.422 -429.242 0.420292 3 160.791 0
1.38024 10.1764 0.410043 3 160.191 0
-1.2427 -0.918208 0.422709 3 159.591 0
4.45014 7.80373 0.345464 3 158.992 0
-4.0347 10.8861 0.540783 3 158.392 0
3.5751 10.653 0.251804 3 157.792 0
1.62193 11.08 0.461872 3 157.192 0
2.52112 5.16152 0.40746 3 156.592 0
-12.5372 -4.33156 0.521618 3 155.992 0
-8.14474 -0.462935 0.308217 3 155.392 0
-5.53771 11.2005 0.436041 3 154.793 0
2.16394 11.6226 0.304884 3 154.193 0
3.3499 5.6028 0.527118 3 153.593 0
2.68512 2.62148 0.422625 3 152.993 0
-10.3241 -0.251256 0.582697 3 152.393 0
-8.75818 10.3176 0.598612 3 151.793 0
4.17039 8.55649 0.45479 3 151.193 0
-4.20975 11.9286 0.514285 3 150.594 0
-4.39402 12.7861 0.36263 3 149.994 0
0.779014 0.394556 0.490954 3 149.394 0
3.19061 4.51049 0.525368 3 148.794 0
-7.69333 11.5791 0.544783 3 148.194 0
-2.11256 19.1216 0.548283 3 147.594 0
-8.08573 12.6755 0.620278 3 146.995 0
-5.51003 -1.91241 0.316633 3 146.395 0
-9.79246 1.81852 0.58503 3 145.795 0
-9.15456 0.0948508 0.576864 3 145.195 0
-3.06041 12.3626 0.713021 3 144.595 0
-3.23282 -0.832495 0.619944 3 143.995 0
-11.0741 7.43813 0.627694 3 143.395 0
-6.58603 11.8856 0.603695 3 142.796 0
2.08428 0.2199 0.527368 3 142.196 0
3.11705 0.177037 0.508952 3 141.596 0
0.137857 -0.485288 0.550949 3 140.996 0
-10.7641 -1.50727 0.742685 3 140.396 0
2.88012 11.1069 0.576947 3 139.796 0
1.76964 12.5008 0.655108 3 139.196 0
-10.206 12.0175 0.538283 3 138.597 0
-1.62993 12.6143 0.599196 3 137.997 0
-12.1005 -1.36949 0.598612 3 137.397 0
-7.69695 -1.96948 0.755518 3 136.797 0
1.40218 -0.89515 0.779683 3 136.197 0
-9.91564 3.07339 0.671107 3 135.597 0
-8.10198 13.9908 0.695605 3 134.997 0
-11.4539 12.1935 0.72027 3 134.398 0
-8.98034 11.641 0.744435 3 133.798 0
4.61869 6.46164 0.550949 3 133.198 0
3.08902 7.35132 0.63661 3 132.598 0
-1.47592 -1.96524 0.647526 3 131.998 0
2.50621 3.62062 0.59153 3 131.398 0
-2.89279 -2.31809 0.814097 3 130.798 0
-9.74185 7.51939 0.702438 3 130.199 0
4.91163 11.5952 0.879009 3 129.599 0
-10.1893 10.6158 0.834095 3 128.999 0
6.06582 6.72267 0.919339 3 128.399 0
-10.8079 13.2931 0.544616 3 127.799 0
0.268232 -3.65846 0.825263 3 127.199 0
-9.44384 13.1381 0.81543 3 126.599 0
-11.1475 2.4712 0.644442 3 126 0
-11.4887 -0.28237 0.577864 3 125.4 0
-5.35194 12.3291 0.697522 3 124.8 0
4.44154 9.88264 0.897424 3 124.2 0
-10.9533 0.997645 0.811264 3 123.6 0
0.0782387 -1.9401 0.904424 3 123 0
-6.79507 13.2737 0.793682 3 122.401 0
-9.26232 -1.23091 0.751685 3 121.801 0
-11.1409 3.97432 0.843595 3 121.201 0
-12.8899 3.69538 0.925255 3 120.601 0
-10.4122 6.19536 0.780849 3 120.001 0
0.124782 12.7004 0.986668 3 119.401 0
-4.5562 -2.62126 0.873009 3 118.801 0
-10.1457 14.657 0.844095 3 118.202 0
5.50545 8.43756 0.885425 3 117.602 0
-6.31447 -2.68574 0.798765 3 117.002 0
0.722659 14.4846 0.887841 3 116.402 0
-8.19479 -3.36552 0.72802 3 115.802 0
0.554877 17.8223 0.99875 3 115.202 0
-6.83767 14.9451 0.867593 3 114.602 0
3.40962 12.7226 1 3 114.003 0
-12.6409 1.78957 1 3 113.403 0
7.20774 8.57224 0.807597 3 112.803 0
-8.57663 15.6297 1 3 112.203 0
-14.7564 3.23104 0.990501 3 111.603 0
3.42864 1.47097 0.81968 3 111.003 0
-3.44649 -4.05458 0.933838 3 110.403 0
5.73461 13.0993 0.831929 3 109.804 0
4.04114 3.1854 1 3 109.204 0
-3.16446 14.0744 1 3 108.604 0
-13.4199 6.90398 0.959003 3 108.004 0
-12.0435 5.54927 0.969002 3 107.404 0
-0.357203 16.0439 1 3 106.804 0
4.45798 -0.0767922 0.852011 3 106.204 0
1.62192 -4.91846 1 3 105.605 0
-7.25695 -4.62891 0.837928 3 105.005 0
2.54304 14.4428 0.926089 3 104.405 0
-13.2218 12.1675 1 3 103.805 0
-9.88846 -3.01575 1 3 103.205 0
-10.93 9.00131 0.902424 3 102.605 0
-12.7925 8.73525 0.978085 3 102.005 0
-5.45547 -4.26652 1 3 101.406 0
-4.23191 15.668 0.896841 3 100.806 0
5.25261 1.59508 1 3 100.206 0
-1.56304 -3.61187 1 3 99.6061 0
3.1144 -1.33462 0.985834 3 99.0062 0
6.1873 3.36191 1 3 98.4064 0
8.22409 10.4073 0.935171 3 97.8065 0
4.97511 4.95267 1 3 97.2067 0
-7.71309 17.4329 1 3 96.6068 0
-10.0132 17.0205 1 3 96.007 0
-13.1341 -0.148947 1 3 95.4071 0
5.20589 -1.7698 1 3 94.8072 0
-12.019 10.5696 1 3 94.2074 0
-5.16406 14.0158 1 3 93.6075 0
3.84053 -3.07371 0.886592 3 93.0077 0
-14.1665 5.09756 0.966586 3 92.4078 0
-14.5648 1.24491 0.997584 3 91.808 0
-1.16893 14.2074 1 3 91.2081 0
-5.91111 16.5675 1 3 90.6083 0
7.26831 12.0925 1 3 90.0084 0
-0.284946 -5.35487 0.956586 3 89.4086 0
6.31272 -0.105243 1 3 88.8087 0
-4.212 -5.83209 1 3 88.2089 0
-9.08193 -4.84539 1 3 87.609 0
-13.6788 -2.07083 1 3 87.0091 0
-8.13192 -6.60447 1 3 86.4093 0
-11.2229 18.613 1 3 85.8094 0
6.29129 10.3164 1 3 85.2096 0
-2.23156 -5.56262 1 3 84.6097 0
-14.1646 -4.01083 1 3 84.0099 0
1.63995 16.1421 1 3 83.41 0
1.94863 -2.94559 1 3 82.8102 0
-11.8866 -2.95483 1 3 82.2103 0
-12.2297 13.9039 1 3 81.6105 0
-10.1309 -6.54776 1 3 81.0106 0
-3.01397 -7.43291 1 3 80.4108 0
3.6217 -4.94686 1 3 79.8109 0
3.63747 16.2409 1 3 79.2111 0
-5.25837 18.4568 1 3 78.6112 0
-14.7648 8.47474 1 3 78.0113 0
-15.4401 6.59265 1 3 77.4115 0
-6.18989 -6.12629 1 3 76.8116 0
-2.35242 15.9026 1 3 76.2118 0
4.46627 14.4204 1 3 75.6119 0
-3.47066 17.5603 1 3 75.0121 0
-16.0948 4.70361 1 3 74.4122 0
7.27311 14.0933 1 3 73.8124 0
7.97767 6.9364 1 3 73.2125 0
-16.6964 2.78595 1 3 72.6127 0
4.54569 18.0235 1 3 72.0128 0
-1.47623 17.6998 1 3 71.413 0
7.1381 5.12117 1 3 70.8131 0
-14.0039 10.3245 1 3 70.2132 0
-17.4037 6.21557 1 3 69.6134 0
7.25086 1.66112 1 3 69.0135 0
9.25673 12.3069 1 3 68.4137 0
9.01869 8.64413 1 3 67.8138 0
-18.6496 2.35644 1 3 67.214 0
-9.14907 18.8243 1 3 66.6141 0
-11.5979 15.8012 1 3 66.0143 0
-4.99192 -7.72749 1 3 65.4144 0
-18.0455 4.26239 1 3 64.8146 0
6.19026 -3.51055 1 3 64.2147 0
2.94585 -6.82918 1 3 63.6147 0
-14.0706 -6.00851 1 3 63.0146 0
8.309 -0.0371901 1 3 62.4144 0
-12.8081 17.3933 1 3 61.8143 0
-16.5108 0.794019 1 3 61.2142 0
8.01276 15.9508 1 3 60.614 0
9.25142 1.7257 1 3 60.0139 0
-16.7323 8.11938 1 3 59.4138 0
-15.1125 -0.676178 1 3 58.8137 0
-1.03226 -7.16293 1 3 58.2135 0
5.56684 -5.41058 1 3 57.6134 0
10.1935 3.48991 1 3 57.0133 0
8.19473 3.42372 1 3 56.4131 0
9.26058 14.3069 1 3 55.813 0
-6.93349 -8.20563 1 3 55.2129 0
-11.0811 -4.78546 1 3 54.6128 0
4.89083 -7.29284 1 3 54.0126 0
-15.9885 10.0553 1 3 53.4125 0
-3.75475 -9.29832 1 3 52.8124 0
-15.2292 11.9043 1 3 52.2122 0
-14.4492 13.7455 1 3 51.6121 0
-15.6034 -2.61504 1 3 51.012 0
9.13655 5.18698 1 3 50.4119 0
10.0801 6.9502 1 3 49.8117 0
0.946506 -6.87685 1 3 49.2116 0
-16.4403 13.4958 1 3 48.6115 0
-1.77455 -9.02004 1 3 48.0113 0
-12.1298 -6.48822 1 3 47.4112 0
7.2975 -1.84532 1 3 46.8111 0
11.1368 5.2525 1 3 46.211 0
-13.5807 15.5471 1 3 45.6108 0
9.29606 -1.77675 1 3 45.0107 0
1.46638 19.6012 1 3 44.4106 0
6.03358 15.663 1 3 43.8105 0
-17.0601 -1.12907 1 3 43.2103 0
-16.0888 -4.55517 1 3 42.6102 0
-5.69672 -9.77671 1 3 42.0101 0
-9.14871 -8.32618 1 3 41.4099 0
10.1594 10.5226 1 3 40.8098 0
-7.06023 19.3232 1 3 40.2097 0
8.35506 -3.54209 1 3 39.6096 0
-0.563988 19.4793 1 3 39.0094 0
11.2975 -1.71023 1 3 38.4093 0
10.3081 0.0277402 1 3 37.8092 0
-18.4643 0.365082 1 3 37.209 0
0.204676 -8.73387 1 3 36.6089 0
-13.0715 19.3758 1 3 36.0088 0
7.56607 -5.3798 1 3 35.4087 0
-15.0888 -7.72969 1 3 34.8085 0
-8.50568 20.7175 1 3 34.2084 0
-3.59521 19.5678 1 3 33.6083 0
-11.148 -8.26928 1 3 33.0081 0
-15.6603 15.3372 1 3 32.408 0
11.2498 1.79184 1 3 31.8079 0
-5.40524 20.4499 1 3 31.2079 0
11.0182 8.71652 1 3 30.608 0
-18.6962 7.74182 1 3 30.008 0
3.46172 19.7045 1 3 29.408 0
2.55205 17.9218 1 3 28.808 0
-2.00208 20.8683 1 3 28.208 0
-2.3383 -10.9384 1 3 27.608 0
-7.95039 -9.92745 1 3 27.008 0
6.50184 17.6074 1 3 26.408 0
-13.1472 -8.20944 1 3 25.808 0
-6.84763 21.8353 1 3 25.208 0
-10.1988 -10.028 1 3 24.608 0
-14.7917 17.1387 1 3 24.0081 0
6.89061 -7.26208 1 3 23.4081 0
-12.1999 -9.9703 1 3 22.8081 0
12.1935 3.55515 1 3 22.2081 0
-17.2112 11.638 1 3 21.6081 0
-17.9567 9.70089 1 3 21.0081 0
-4.31736 -11.2249 1 3 20.4081 0
2.20415 -8.68614 1 3 19.8081 0
-10.4908 20.4739 1 3 19.2081 0
11.2604 12.192 1 3 18.6081 0
12.3067 0.0938945 1 3 18.0081 0
12.0789 7.02038 1 3 17.4082 0
-17.5512 -3.06774 1 3 16.8082 0
10.3538 -3.47361 1 3 16.2082 0
-19.9205 9.32278 1 3 15.6082 0
13.1354 5.32223 1 3 15.0082 0
11.2572 14.1919 1 3 14.4082 0
-3.82943 21.6811 1 3 13.8082 0
-19.3547 5.77584 1 3 13.2082 0
9.56488 -5.31135 1 3 12.6082 0
12.1529 10.3632 1 3 12.0082 0
0.347922 21.2593 1 3 11.4082 0
-20.6469 7.3023 1 3 10.8083 0
0.790963 -10.6459 1 3 10.2083 0
-19.9931 3.86095 1 3 9.60827 0
-6.57401 -33.216 1 3 9.00828 0
41.4143 36.0071 1 3 8.40829 0
11.5605 73.8141 1 3 7.8083 0
-24.1118 -98.8409 1 3 7.20831 0
-103.387 -53.6529 1 3 6.60832 0
-80.8299 101.283 1 3 6.00833 0
-79.6462 119.693 1 3 5.40834 0
-149.377 -49.3322 1 3 4.80835 0
-2.05516 166.916 1 3 4.20835 0
42.7967 170.77 1 3 3.60835 0
-76.3633 166.639 1 3 3.00835 0
-187.416 -28.6264 1 3 2.40834 0
148.335 -125.69 1 3 1.80833 0
168.316 -103.383 1 3 1.20833 0
12.2031 198.979 1 3 0.608333 0
-175.255 -96.3616 1 3 0.00833333 0
