# Supplementary material for: Study of tumor growth indicates the existence of an “immunological threshold” separating states of pro- and antitumoral peritumoral inflammation
Source: PLoS One. 2018 Nov 2;13(11):e0202823. doi: 10.1371/journal.pone.0202823 (PMC6214501; doi:10.1371/journal.pone.0202823)
Supplement: S1 Data — File containing the position and radius of particles at simulated times. A detailed description file is provided alongside the data. (ZIP) [file pone.0202823.s004.zip › minimal dataset/competent/13340.csv]

0 0 1.00003 0 9585.61 0
1.16167 -3.27262 1.00006 0 9623.63 0
5.28899 0.0378317 1.00003 0 9338.35 0
-7.9803 4.49913 1.00013 0 10504.6 0
-0.362292 -1.97744 1.00006 0 9851.15 0
-0.805642 5.21953 1.00013 0 10462.5 0
-15.9592 9.00778 1.00006 0 9771.38 0
-9.06031 -1.40267 1.00003 0 9473.77 0
-2.68936 4.54759 1.00013 0 10530.1 0
-1.16563 3.25239 1.00013 0 10445.5 0
0.274059 11.1212 1.00006 0 9800.18 0
-7.62038 6.46648 1.00013 0 10499 0
-8.34023 2.53193 1.00003 0 9547.07 0
-5.293 -0.0584518 1.00006 0 9931.31 0
-4.21313 5.84302 1.00013 0 10399.7 0
-2.3294 6.51487 1.00013 0 10555.9 0
-3.13329 11.7446 1.00003 0 9532.14 0
-1.96948 8.48205 1.00006 0 10024.4 0
1.52133 -1.30536 1.00003 0 9474.63 0
-7.26053 8.43354 1.00013 0 10398.4 0
5.64907 2.00538 1.00003 0 9455 0
2.96157 6.56338 1.00006 0 9937.95 0
-0.722027 -3.94479 1.00006 0 9783.29 0
-3.85318 7.8103 1.00013 0 10320.7 0
5.20524 9.20253 1.00006 0 9783.61 0
-4.57293 3.87573 1.00013 0 10564.7 0
7.08894 9.87448 1.00003 0 9496.62 0
-9.50411 5.79448 1.00006 0 9919.21 0
-8.78419 9.729 1.00003 0 9465.63 0
0.633852 13.0885 1.00003 0 9454.85 0
-0.445659 7.18672 1.00006 0 9986.44 0
-8.42423 11.6962 1.00003 0 9599.04 0
0.718102 3.92435 1.00006 0 10001.2 0
-6.09675 5.17109 1.00013 0 10504.6 0
-10.7142 -1.93343 0.73705 0 9377.67 0
-9.14406 7.76173 1.00003 0 9551.75 0
-6.54048 12.3681 1.00003 0 9533.14 0
-7.17671 -0.730578 1.00003 0 9489.53 0
-4.12952 -3.32096 1.00006 0 9892.14 0
1.07793 5.89149 1.00013 0 10462.5 0
-6.45664 3.20392 1.00013 0 10454.3 0
7.89268 4.64438 1.00003 0 9339.6 0
2.15767 11.7932 1.00006 0 9906.2 0
-3.04934 2.58056 1.00013 0 10436.2 0
-3.40921 0.613218 1.00006 0 9928.76 0
-5.73678 7.13819 1.00013 0 10399.7 0
-5.37674 9.10539 1.00006 0 9941.44 0
5.56512 11.1697 1.00006 0 9710.73 0
-3.49315 9.77737 1.00013 0 10320.7 0
0.358041 1.95702 1.00006 0 10075.2 0
-13.6313 2.4837 1.00003 0 9480.37 0
-1.24957 12.4166 1.00003 0 9577.31 0
3.32148 8.53065 1.00003 0 9531.4 0
-14.0757 9.68016 1.00003 0 9463.94 0
-1.60966 10.4492 1.00006 0 10024.4 0
-6.18039 14.3351 1.00003 0 9392.4 0
-5.0169 11.0728 1.00006 0 10006.3 0
2.60171 4.59627 1.00006 0 10001.2 0
-11.7476 3.15547 1.00003 0 9406.16 0
4.40125 14.4324 1.00003 0 9385.37 0
-4.933 1.90862 1.00006 0 9987.33 0
-0.0858087 9.15403 1.00006 0 9986.45 0
4.12528 3.30079 1.00006 0 9983.32 0
-5.65294 -2.02579 1.00003 0 9438.16 0
-5.81975 16.3023 1.00003 0 9448.06 0
-6.90047 10.4007 1.00006 0 9941.45 0
-12.1077 1.18813 1.00006 0 9939.34 0
1.43787 7.85881 1.00006 0 9937.96 0
-10.2239 1.85993 1.00003 0 9500.4 0
-1.52557 1.28519 1.00006 0 9928.77 0
7.49002 11.8339 1.00003 0 9382.77 0
-14.4351 7.71281 1.00003 0 9405.36 0
3.68152 10.498 1.00006 0 9906.21 0
3.76534 1.33343 1.00006 0 9892.57 0
-2.24576 -2.64933 1.00006 0 9851.16 0
4.4853 5.26802 1.00003 0 9419.04 0
2.5176 13.7605 1.00006 0 9800.19 0
4.04136 12.4651 1.00006 0 9798.38 0
5.92509 13.1371 1.00006 0 9789.13 0
-12.1916 10.3525 1.00006 0 9771.38 0
-12.5516 8.38518 1.00003 0 9599.04 0
-3.76917 -1.35384 1.00003 0 9585.62 0
-10.6679 9.0571 1.00003 0 9551.76 0
-9.86387 3.82726 1.00003 0 9547.07 0
0.993666 15.0555 1.00003 0 9533.15 0
-4.29608 15.0069 1.00003 0 9532.15 0
1.79783 9.82588 1.00003 0 9531.41 0
-8.06412 13.6635 1.00003 0 9513.87 0
-6.81652 1.23665 1.00003 0 9500.41 0
8.25274 6.61172 1.00003 0 9496.63 0
6.36899 5.93993 1.00003 0 9491.22 0
-7.53631 -2.69782 1.00003 0 9489.54 0
-9.41972 -3.37014 1.00003 0 9482.53 0
3.40524 -0.633891 1.00003 0 9474.64 0
2.24165 2.62896 1.00003 0 9471.73 0
-10.3079 11.0244 1.00003 0 9465.64 0
-1.88556 -0.681903 1.00003 0 9459.86 0
6.00903 3.97276 1.00003 0 9455 0
-8.70025 0.564696 1.00003 0 9438.17 0
-2.76777 13.6271 0.831126 0 9426.7 0
4.84534 7.2353 1.00003 0 9419.05 0
-11.3876 5.12274 1.00003 0 9406.17 0
-11.0278 7.08984 1.00003 0 9405.37 0
-2.41296 15.6802 1.00003 0 9392.66 0
-4.65665 13.0397 1.00003 0 9392.41 0
-7.70362 15.6308 1.00003 0 9387.71 0
-0.890124 14.3837 1.00003 0 9382.78 0
-14.7405 5.60957 1.00003 0 9380.16 0
-13.1988 4.43763 0.936535 0 9375.1 0
6.72897 7.90725 1.00003 0 9372.35 0
-10.5838 -0.10709 1.00003 0 9369.1 0
1.88175 0.661704 1.00003 0 9362.79 0
-12.9113 6.4175 1.00003 0 9327.31 0
-9.46499 11.6389 0.0339785 3 208.38 0
-8.58252 12.708 0.0268119 3 206.58 0
-11.4302 11.4759 0.162144 3 205.98 0
5.88961 14.2569 0.0253952 3 203.581 0
-13.1402 1.51823 0.0118119 3 202.381 0
5.59959 14.2987 0.0763959 3 201.181 0
-8.95402 12.8098 0.230722 3 199.982 0
2.68627 -1.59369 0.0520622 3 199.382 0
-13.9646 10.7539 0.0748959 3 198.782 0
-2.96903 -3.60097 0.0366453 3 197.582 0
-6.43468 -2.81105 0.0183952 3 195.783 0
8.86831 5.48254 0.141146 3 193.983 0
8.9031 5.13085 0.0308952 3 192.783 0
-6.31231 -3.06477 0.198558 3 192.183 0
-5.21126 -3.76921 0.171393 3 190.984 0
1.77283 -2.36849 0.0503122 3 190.384 0
-11.4189 11.1637 0.0541456 3 189.784 0
0.319762 -3.88906 0.0106453 3 189.184 0
5.92552 12.1207 0.0154786 3 187.984 0
2.19796 -2.42166 0.264803 3 187.385 0
7.58609 8.76678 0.17806 3 186.185 0
2.86263 14.8385 0.124313 3 185.585 0
2.12453 14.8436 0.12848 3 184.985 0
-4.45845 16.3593 0.360546 3 184.385 0
-9.60288 12.0255 0.21489 3 183.786 0
-14.2037 4.65834 0.081646 3 183.186 0
-11.8964 -0.106992 0.252388 3 182.586 0
2.63526 -1.99157 0.266553 3 181.986 0
-3.10425 -4.06776 0.266387 3 181.386 0
-15.3965 6.77836 0.276386 3 180.786 0
4.43758 -1.38816 0.276886 3 180.186 0
-7.07865 16.8589 0.294051 3 179.587 0
-1.22537 15.549 0.184392 3 178.987 0
-5.4193 -3.36157 0.244888 3 178.387 0
-4.83935 16.9398 0.16931 3 177.787 0
2.58296 -1.30612 0.0553122 3 177.187 0
-14.3226 4.24499 0.200391 3 176.587 0
-2.76193 -3.73912 0.203224 3 175.987 0
-14.3691 3.71772 0.31605 3 175.388 0
-5.91027 -3.82692 0.431708 3 174.788 0
-1.20908 16.0546 0.255971 3 174.188 0
-8.90748 15.6545 0.172477 3 173.588 0
-13.2767 10.4171 0.0642291 3 172.988 0
-8.80739 -4.5951 0.352964 3 172.388 0
-2.1214 -4.04749 0.401293 3 171.788 0
7.7363 7.54874 0.0182286 3 171.189 0
-0.250524 15.5799 0.345381 3 170.589 0
2.86771 -1.62174 0.117147 3 169.989 0
8.14063 8.0116 0.369046 3 169.389 0
-15.9001 7.42844 0.436208 3 168.789 0
-11.7158 -2.05653 0.260054 3 168.189 0
-0.679489 16.026 0.26372 3 167.589 0
-15.2133 4.25578 0.404377 3 166.99 0
-13.4439 0.620455 0.420375 3 166.39 0
6.27052 0.87299 0.256971 3 165.79 0
-3.68762 16.2892 0.410376 3 165.19 0
1.50954 -4.7076 0.472538 3 164.59 0
2.51105 15.048 0.264803 3 163.99 0
-2.31386 17.1467 0.467455 3 163.391 0
-6.44528 17.6224 0.457873 3 162.791 0
-3.58474 -4.64163 0.427541 3 162.191 0
-9.38204 13.4474 0.330549 3 161.591 0
8.64719 10.188 0.554366 3 160.991 0
-10.7487 -3.0384 0.35113 3 160.391 0
-8.09575 -4.10715 0.497953 3 159.791 0
-16.0183 6.2849 0.382961 3 159.192 0
-16.6083 7.80655 0.366963 3 158.592 0
-6.54789 -3.5363 0.26847 3 157.992 0
8.00239 3.04806 0.562615 3 157.392 0
8.95989 3.5778 0.484787 3 156.792 0
5.29308 -1.55626 0.594529 3 156.192 0
2.21723 15.9427 0.506119 3 155.592 0
6.65869 0.330245 0.381462 3 154.993 0
6.43104 -1.64392 0.53495 3 154.393 0
-4.29817 17.1013 0.395294 3 153.793 0
6.97277 1.25426 0.522701 3 153.193 0
7.02294 -2.42699 0.446123 3 152.593 0
7.95443 -2.62859 0.504703 3 151.993 0
9.0841 8.00184 0.499286 3 151.393 0
-7.5242 17.661 0.617028 3 150.794 0
6.92845 2.78793 0.460539 3 150.194 0
-5.14363 17.7705 0.616611 3 149.594 0
-9.64776 -4.87399 0.510119 3 148.994 0
-13.4909 11.0637 0.481954 3 148.394 0
-14.5479 13.6 0.532201 3 147.794 0
-3.35859 17.7656 0.747518 3 147.194 0
-9.16321 14.8784 0.590863 3 146.595 0
-6.38425 18.5386 0.460289 3 145.995 0
-1.59356 -5.14149 0.480621 3 145.395 0
-11.1209 12.3937 0.59278 3 144.795 0
-11.8622 -1.15223 0.59153 3 144.195 0
-8.06453 -5.03482 0.430875 3 143.595 0
8.01017 1.82248 0.630027 3 142.995 0
6.69125 -0.6097 0.529451 3 142.396 0
-15.1044 10.8385 0.548283 3 141.796 0
5.92761 14.9284 0.575947 3 141.196 0
-12.8683 -0.294514 0.621944 3 140.596 0
-10.79 -4.42027 0.699605 3 139.996 0
-5.15611 -4.6606 0.688356 3 139.396 0
0.59629 -4.66684 0.409876 3 138.797 0
-2.61635 -4.89187 0.574448 3 138.197 0
-8.65704 17.0257 0.67619 3 137.597 0
-9.98438 12.7408 0.594779 3 136.997 0
-2.13388 18.1178 0.520618 3 136.397 0
-16.4529 10.7278 0.788682 3 135.797 0
3.2415 15.5297 0.591613 3 135.197 0
-6.93658 -4.42942 0.704355 3 134.598 0
-12.4342 12.1043 0.750351 3 133.998 0
8.77111 12.9521 0.684606 3 133.398 0
-0.524153 -5.62539 0.692439 3 132.798 0
-8.84661 -5.44392 0.452206 3 132.198 0
-18.4258 7.99772 0.783932 3 131.598 0
8.47295 9.0025 0.600362 3 130.998 0
7.64014 -1.48462 0.678773 3 130.399 0
-13.2764 13.298 0.708271 3 129.799 0
-10.2958 14.0841 0.782599 3 129.199 0
2.89555 -3.37198 0.738602 3 128.599 0
-12.7246 -2.02452 0.63536 3 127.999 0
-17.2858 6.69978 0.932922 3 127.399 0
9.81642 9.46504 0.756351 3 126.799 0
3.95459 -2.30765 0.761184 3 126.2 0
-1.12562 -6.91855 0.729936 3 125.6 0
-15.2623 3.08344 0.706188 3 125 0
7.09005 15.314 0.640193 3 124.4 0
-11.8056 13.5988 0.790848 3 123.8 0
9.12501 -1.24998 0.770267 3 123.2 0
-2.30563 -6.11972 0.688523 3 122.6 0
3.01469 17.0854 0.883758 3 122.001 0
7.18191 -3.95997 0.680023 3 121.401 0
4.41038 16.1567 0.716687 3 120.801 0
4.25454 -4.17215 0.836928 3 120.201 0
2.23711 18.4401 0.668857 3 119.601 0
0.525752 -7.57439 1 3 119.001 0
-10.5425 -5.99962 0.897591 3 118.401 0
-14.5937 0.992917 0.760101 3 117.802 0
10.1277 6.99829 0.876176 3 117.202 0
-16.727 3.34358 0.768767 3 116.602 0
2.78342 -4.92252 0.814013 3 116.002 0
11.3733 11.08 0.839928 3 115.402 0
-7.60882 -6.13386 0.741685 3 114.802 0
0.937469 -5.83965 0.782932 3 114.203 0
7.59676 13.9206 0.831262 3 113.603 0
-14.0774 -1.25577 0.921172 3 113.003 0
-6.06633 19.7554 0.791765 3 112.403 0
4.74149 17.8395 1 3 111.803 0
-14.4269 12.1435 0.920756 3 111.203 0
-17.8034 9.62619 0.943587 3 110.603 0
9.29332 14.5126 0.929922 3 110.004 0
-5.92537 -6.11526 0.938088 3 109.404 0
-4.36967 19.1869 0.993084 3 108.804 0
4.23271 -6.00242 0.992917 3 108.204 0
9.70165 4.82635 0.793765 3 107.604 0
-15.9819 1.74081 0.788182 3 107.004 0
-3.99073 -6.00668 1 3 106.404 0
5.74148 -3.09551 1 3 105.805 0
-9.61045 18.4336 1 3 105.205 0
-19.0717 6.12799 0.945171 3 104.605 0
2.43155 -6.58573 0.885675 3 104.005 0
-11.8628 -3.11448 0.742935 3 103.405 0
8.73218 -3.99661 0.870759 3 102.805 0
-1.1614 -8.64865 1 3 102.205 0
11.5807 9.23146 0.974002 3 101.606 0
9.54453 11.4561 1 3 101.006 0
-2.92278 20.5573 1 3 100.406 0
-0.85799 17.2792 0.994667 3 99.806 0
-1.29732 19.392 1 3 99.2062 0
5.96873 -4.97963 0.897507 3 98.6063 0
11.9214 7.3548 0.871093 3 98.0065 0
-11.9399 15.3844 1 3 97.4066 0
-16.311 12.5117 1 3 96.8068 0
1.12779 17.049 1 3 96.2069 0
-13.7975 -3.25791 1 3 95.607 0
10.1083 -2.72803 1 3 95.0072 0
-11.4479 17.6435 1 3 94.4073 0
6.45361 16.8229 0.991334 3 93.8075 0
-10.1016 16.1656 1 3 93.2076 0
-18.1646 2.3338 0.987918 3 92.6078 0
-16.5663 5.00777 0.904674 3 92.0079 0
-6.91706 -7.78054 1 3 91.4081 0
8.44448 16.2514 1 3 90.8082 0
-9.34246 20.5136 1 3 90.2084 0
-15.8241 14.4495 1 3 89.6085 0
13.4348 8.48487 1 3 89.0087 0
0.661449 18.9935 1 3 88.4088 0
-10.7495 -8.01336 1 3 87.809 0
8.03887 0.146191 1 3 87.2091 0
2.00495 -8.9204 1 3 86.6092 0
-13.3035 16.8977 1 3 86.0094 0
0.196769 20.9371 1 3 85.4095 0
3.74589 -7.93579 1 3 84.8097 0
6.02512 -6.87557 1 3 84.2098 0
10.6493 13.1223 1 3 83.61 0
13.1482 10.4712 1 3 83.0101 0
-13.8996 14.9888 1 3 82.4103 0
11.3531 5.55873 1 3 81.8104 0
-12.4673 -4.74922 1 3 81.2106 0
9.58885 2.21731 1 3 80.6107 0
-18.0649 11.5512 1 3 80.0109 0
-15.3333 16.3856 1 3 79.411 0
3.78828 -9.93541 1 3 78.8111 0
3.62991 21.6711 1 3 78.2113 0
-11.1641 19.6903 1 3 77.6114 0
10.0352 0.267892 1 3 77.0116 0
5.54153 -8.81624 1 3 76.4117 0
-8.86707 -7.33765 1 3 75.8119 0
-4.89156 21.1109 1 3 75.212 0
9.5582 -6.47642 1 3 74.6122 0
-18.3411 4.31483 1 3 74.0123 0
-7.7874 19.256 1 3 73.4125 0
-2.91849 -7.69353 1 3 72.8126 0
-4.91743 -7.77867 1 3 72.2128 0
-20.9733 6.53765 1 3 71.6129 0
-5.84194 -9.5521 1 3 71.0131 0
2.1489 20.3284 1 3 70.4132 0
-15.7588 -0.325092 1 3 69.8133 0
-3.84431 -9.46606 1 3 69.2135 0
12.1272 14.4693 1 3 68.6136 0
-0.608569 -11.7674 1 3 68.0138 0
12.5545 12.5156 1 3 67.4139 0
4.05197 19.7169 1 3 66.8141 0
-17.6117 0.42483 1 3 66.2142 0
-19.6288 10.2935 1 3 65.6144 0
-7.18008 21.1616 1 3 65.0145 0
6.20223 19.2054 1 3 64.4147 0
10.4678 -4.6947 1 3 63.8147 0
11.3961 -1.1977 1 3 63.2146 0
-1.51077 21.9738 1 3 62.6145 0
-13.0023 18.902 1 3 62.0143 0
-15.6095 -2.41254 1 3 61.4142 0
0.317378 -9.99491 1 3 60.8141 0
-15.436 -4.4047 1 3 60.214 0
14.0496 13.9187 1 3 59.6138 0
-3.44218 22.4875 1 3 59.0137 0
-20.1734 8.37074 1 3 58.4136 0
11.0508 3.58189 1 3 57.8134 0
5.54462 21.0936 1 3 57.2133 0
10.6823 15.8512 1 3 56.6132 0
-17.4214 -1.56578 1 3 56.0131 0
-20.3307 4.64427 1 3 55.4129 0
14.4772 11.965 1 3 54.8128 0
-2.03117 23.905 1 3 54.2127 0
1.6851 22.2732 1 3 53.6125 0
-21.5924 9.91357 1 3 53.0124 0
-17.2591 15.8418 1 3 52.4123 0
12.1131 17.2486 1 3 51.8122 0
-9.82769 -9.78738 1 3 51.212 0
-2.08736 -10.4209 1 3 50.6119 0
-7.33829 23.3136 1 3 50.0118 0
11.5001 1.62988 1 3 49.4116 0
-9.16542 22.5049 1 3 48.8115 0
-10.9881 21.6818 1 3 48.2114 0
-5.35227 23.0775 1 3 47.6113 0
-17.7472 13.9024 1 3 47.0111 0
13.295 6.03418 1 3 46.411 0
12.8601 0.164909 1 3 45.8109 0
-14.9201 18.3415 1 3 45.2108 0
-0.0240713 23.3104 1 3 44.6106 0
16.0762 10.7646 1 3 44.0105 0
12.9932 4.05706 1 3 43.4104 0
5.08221 23.0462 1 3 42.8102 0
13.4409 2.10777 1 3 42.2101 0
15.1794 3.09514 1 3 41.61 0
7.91985 18.1811 1 3 41.0099 0
15.0577 5.09139 1 3 40.4097 0
-20.9399 11.8029 1 3 39.8096 0
7.62674 20.608 1 3 39.2095 0
-12.826 20.8936 1 3 38.6093 0
-22.2929 8.04066 1 3 38.0092 0
7.7623 -5.59655 1 3 37.4091 0
-8.95297 24.4927 1 3 36.809 0
-20.1263 2.65484 1 3 36.2088 0
-14.7454 20.3339 1 3 35.6087 0
13.5585 15.8663 1 3 35.0086 0
-19.5871 0.730556 1 3 34.4084 0
-19.1903 15.2873 1 3 33.8083 0
-17.2493 -3.5576 1 3 33.2082 0
14.9414 7.16967 1 3 32.6081 0
-12.2918 -6.74159 1 3 32.0079 0
14.8022 0.642639 1 3 31.4079 0
1.45631 24.6545 1 3 30.8079 0
2.06967 -10.9578 1 3 30.208 0
3.16558 23.6166 1 3 29.608 0
-7.84184 -9.55376 1 3 29.008 0
9.85352 17.6708 1 3 28.408 0
-14.1048 -5.89716 1 3 27.808 0
11.5555 -6.37308 1 3 27.208 0
7.89231 -7.59185 1 3 26.608 0
-19.3971 -1.2601 1 3 26.008 0
-10.79 23.6715 1 3 25.408 0
-16.8449 17.7983 1 3 24.808 0
-19.6675 13.346 1 3 24.208 0
9.35826 19.6085 1 3 23.6081 0
-13.9299 -7.8891 1 3 23.0081 0
7.00865 22.51 1 3 22.4081 0
12.073 -3.09848 1 3 21.8081 0
16.1456 8.76578 1 3 21.2081 0
13.5234 -1.72191 1 3 20.6081 0
-12.3866 -9.16124 1 3 20.0081 0
11.2837 19.0683 1 3 19.4081 0
4.61807 24.9914 1 3 18.8081 0
16.8473 4.1985 1 3 18.2081 0
-21.5235 1.2248 1 3 17.6082 0
-3.79461 -11.4654 1 3 17.0082 0
7.40852 -9.53241 1 3 16.4082 0
-3.94204 24.4952 1 3 15.8082 0
-22.384 5.12189 1 3 15.2082 0
15.9554 13.3121 1 3 14.6082 0
-22.9068 11.4436 1 3 14.0082 0
-15.7438 -7.04229 1 3 13.4082 0
16.7045 6.22592 1 3 12.8082 0
-16.6698 19.7904 1 3 12.2082 0
-0.54334 25.2415 1 3 11.6082 0
-19.2257 -3.25277 1 3 11.0083 0
14.033 17.8092 1 3 10.4083 0
-18.765 17.2407 1 3 9.80827 0
-22.0639 3.14801 1 3 9.20828 0
-17.0754 -5.55001 1 3 8.60829 0
-23.5888 9.56356 1 3 8.0083 0
-24.0597 4.03017 1 3 7.40831 0
-25.1114 -45.7697 1 3 6.80832 0
57.3093 -60.0805 1 3 6.20832 0
-59.1137 79.2538 1 3 5.60833 0
18.5954 -125.929 1 3 5.00834 0
61.3701 -131.056 1 3 4.40835 0
-67.8066 140.655 1 3 3.80836 0
-169.64 -11.0041 1 3 3.20835 0
122.156 132.799 1 3 2.60834 0
40.8699 -184.548 1 3 2.00833 0
189.383 44.4256 1 3 1.40833 0
-109.283 -165.397 1 3 0.808333 0
-141.922 -140.766 1 3 0.208333 0
