# Supplementary material for: Study of tumor growth indicates the existence of an “immunological threshold” separating states of pro- and antitumoral peritumoral inflammation
Source: PLoS One. 2018 Nov 2;13(11):e0202823. doi: 10.1371/journal.pone.0202823 (PMC6214501; doi:10.1371/journal.pone.0202823)
Supplement: S1 Data — File containing the position and radius of particles at simulated times. A detailed description file is provided alongside the data. (ZIP) [file pone.0202823.s004.zip › minimal dataset/competent/8660.csv]

0 0 1.00003 0 4846.45 0
1.29036 -3.23763 1.00006 0 4882.36 0
5.00415 -1.75293 1.00003 0 4612.93 0
-8.13815 4.1841 1.00013 0 5714.38 0
-2.42357 -4.72223 1.00006 0 5097.24 0
-13.9945 -0.022252 1.00003 0 4805.51 0
-0.995852 5.17445 1.00013 0 5674.66 0
-14.9951 5.17311 1.00006 0 5021.91 0
-8.99482 -1.754 1.00003 0 4740.83 0
-2.85263 4.43209 1.00013 0 5738.51 0
-1.28144 3.19494 1.00013 0 5658.58 0
-11.9959 13.8333 1.00003 0 4659.54 0
-0.139282 11.1125 1.00006 0 5049.11 0
8.0035 6.90702 1.00006 0 5082.15 0
-7.8527 6.16353 1.00013 0 5709.07 0
-8.42378 2.20477 1.00003 0 4810.05 0
-5.28098 -0.268943 1.00006 0 5172.95 0
-4.42429 5.66898 1.00013 0 5615.35 0
-2.5672 6.4114 1.00013 0 5762.83 0
-12.1375 0.720024 1.00003 0 4647.63 0
-3.56768 11.6073 1.00003 0 4795.95 0
-2.28177 8.39064 1.00006 0 5260.89 0
7.71788 4.92773 1.00003 0 4757.3 0
-2.71091 17.5454 1.00003 0 4664.21 0
-0.281035 -2.00045 1.00003 0 4741.64 0
-13.8528 13.0908 1.00003 0 4652.17 0
-7.56716 8.14305 1.00013 0 5614.04 0
4.00382 3.44279 1.00003 0 4723.1 0
2.71801 6.65903 1.00006 0 5179.22 0
-0.566752 -3.97996 1.00006 0 5033.15 0
-4.1386 7.64836 1.00013 0 5540.67 0
3.28903 10.6179 1.00006 0 5033.46 0
-4.70978 3.68978 1.00013 0 5771.16 0
4.86058 9.38092 1.00003 0 4762.41 0
-9.70953 5.42111 1.00006 0 5161.52 0
-10.7098 10.6168 1.00003 0 4733.14 0
-1.71052 12.3495 1.00003 0 4722.96 0
-0.710248 7.15374 1.00006 0 5225.02 0
-9.13843 9.37984 1.00003 0 4859.14 0
2.14695 2.7005 1.00006 0 5238.98 0
-6.2811 4.92656 1.00013 0 5714.39 0
-12.4231 -1.2595 1.00003 0 4650.06 0
-9.4242 7.40049 1.00003 0 4814.47 0
-6.71045 14.081 1.00003 0 4796.9 0
-7.70892 -4.97049 1.00003 0 4755.71 0
-9.28034 -3.73328 1.00003 0 4749.09 0
-4.28044 -5.46491 1.00006 0 5135.96 0
8.57438 10.8659 1.00003 0 4645.03 0
0.861114 5.91683 1.00013 0 5674.67 0
-2.99659 15.566 1.00003 0 4696.36 0
-6.56681 2.94739 1.00013 0 5666.91 0
7.1469 0.968813 1.00003 0 4614.11 0
1.71767 11.8549 1.00006 0 5149.24 0
-3.13823 2.45275 1.00013 0 5649.74 0
-3.4239 0.473279 1.00006 0 5170.54 0
-5.99566 6.90592 1.00013 0 5615.35 0
-5.71013 8.88543 1.00006 0 5182.52 0
2.28877 15.8137 1.00006 0 5047.41 0
8.28904 8.88631 1.00006 0 5038.66 0
-3.99498 -3.48546 1.00006 0 5044.12 0
5.1459 11.3603 1.00006 0 4964.63 0
-14.7095 7.15262 1.00006 0 5062.93 0
-3.85314 9.62775 1.00013 0 5540.68 0
1.57578 -1.25815 1.00006 0 5007.57 0
0.289917 1.95792 1.00006 0 5308.81 0
-12.2813 11.8538 1.00003 0 4778.69 0
-13.4236 3.93636 1.00003 0 4747.06 0
-3.2821 13.5865 1.00003 0 4838.61 0
3.00342 8.63857 1.00003 0 4795.25 0
-14.424 9.13187 1.00003 0 4731.54 0
-1.99637 10.3702 1.00006 0 5260.9 0
-8.56759 13.3386 1.00003 0 4663.98 0
-5.42458 10.8647 1.00006 0 5243.75 0
0.575675 3.93739 1.00006 0 5238.99 0
-11.852 2.69932 1.00003 0 4676.97 0
-1.13962 16.3083 1.00003 0 4657.34 0
7.43235 2.94828 1.00003 0 4738.89 0
-4.99534 1.71034 1.00006 0 5225.86 0
-0.424907 9.13302 1.00006 0 5225.03 0
2.43251 4.67989 1.00006 0 5222.07 0
-10.8519 -2.49637 1.00003 0 4641.96 0
-7.42353 -2.99096 1.00003 0 4707.19 0
-5.85198 -4.22795 1.00003 0 4727.68 0
-16.5666 6.41007 1.00003 0 4764.94 0
-8.28153 15.3181 1.00003 0 4716.54 0
-7.28139 10.1223 1.00006 0 5182.53 0
-10.2806 1.46263 1.00006 0 5180.53 0
-15.2805 3.19376 1.00003 0 4652.41 0
1.14658 7.89615 1.00006 0 5179.23 0
-6.42491 16.0605 1.00003 0 4747.13 0
-8.70924 0.225415 1.00003 0 4765.98 0
-1.56687 1.21583 1.00006 0 5170.55 0
5.4315 13.3396 1.00003 0 4654.88 0
7.00296 12.1029 1.00003 0 4668.68 0
-13.1381 5.91558 1.00003 0 4676.22 0
3.8603 14.5767 1.00006 0 5149.25 0
3.71832 1.46344 1.00006 0 5136.36 0
0.717426 -7.19818 1.00003 0 4606.3 0
3.43272 -0.515835 1.00003 0 4636 0
-3.70943 -1.50597 1.00006 0 5097.25 0
4.28947 5.42228 1.00003 0 4689.14 0
-18.4739 7.01312 1.00003 0 4602.49 0
0.146287 13.092 1.00006 0 5049.12 0
2.00321 13.8342 1.00006 0 5047.41 0
-0.852495 -5.95942 1.00003 0 4629.66 0
3.57471 12.5972 1.00006 0 5038.67 0
5.71729 15.3195 1.00006 0 5033.47 0
2.86161 -4.47471 1.00006 0 5033.15 0
-12.8525 7.8951 1.00006 0 5021.91 0
5.28982 0.226556 1.00006 0 5007.58 0
7.2885 14.0822 1.00006 0 4964.64 0
6.86121 -1.01065 1.00006 0 4882.37 0
-12.5669 9.87435 1.00003 0 4859.14 0
-1.85251 -0.763491 1.00003 0 4846.46 0
-7.99587 17.2975 1.00003 0 4838.62 0
-10.9954 8.63746 1.00003 0 4814.48 0
-9.995 3.44183 1.00003 0 4810.05 0
-16.8521 4.43054 1.00003 0 4805.52 0
-1.42521 14.3288 1.00003 0 4796.91 0
-5.1389 12.844 1.00003 0 4795.96 0
1.4322 9.87541 1.00003 0 4795.26 0
-10.4245 12.5963 1.00003 0 4778.7 0
-6.85227 0.967877 1.00003 0 4765.99 0
-15.7099 12.3484 1.00003 0 4764.95 0
6.71746 10.1233 1.00003 0 4762.42 0
6.14643 6.16455 1.00003 0 4757.31 0
-5.56651 -2.24845 1.00003 0 4755.72 0
-9.56612 -5.71273 1.00003 0 4749.1 0
-9.85293 16.5549 1.00003 0 4747.14 0
-15.5658 1.21428 1.00003 0 4747.07 0
3.14719 -2.49537 1.00003 0 4741.65 0
-11.1377 -4.4757 1.00003 0 4740.84 0
5.57532 2.20572 1.00003 0 4738.9 0
-8.85298 11.3593 1.00003 0 4733.15 0
-14.1384 11.1113 1.00003 0 4731.55 0
-2.1381 -2.743 1.00003 0 4727.69 0
5.86086 4.18519 1.00003 0 4723.1 0
0.431724 15.0713 1.00003 0 4722.97 0
-15.995 10.3688 1.00003 0 4716.55 0
-7.1378 -1.01153 1.00003 0 4707.2 0
-4.85347 14.8233 1.00003 0 4696.37 0
4.57503 7.40161 1.00003 0 4689.15 0
-11.5665 4.67885 1.00003 0 4676.98 0
-11.2812 6.6581 1.00003 0 4676.23 0
4.14556 16.5563 1.00003 0 4668.68 0
-4.56786 16.8027 1.00003 0 4664.22 0
-6.99601 12.1017 1.00003 0 4663.99 0
-10.1388 14.5758 1.00003 0 4659.55 0
-0.854049 18.2878 1.00003 0 4657.34 0
0.717361 17.0506 1.00003 0 4654.89 0
-17.1375 2.4511 1.00003 0 4652.42 0
-11.7102 15.8133 1.00003 0 4652.18 0
-12.709 -3.23876 1.00003 0 4650.07 0
-13.7089 1.95682 1.00003 0 4647.64 0
6.43211 8.14406 1.00003 0 4645.04 0
-10.5663 -0.516878 1.00003 0 4641.97 0
1.86153 0.720961 1.00003 0 4636.01 0
-6.13745 -6.20748 1.00003 0 4629.67 0
9.00391 1.71136 1.00003 0 4614.12 0
9.28935 3.69087 1.00003 0 4612.94 0
1.00467 -5.21713 1.00003 0 4606.31 0
-16.2811 8.38956 1.00003 0 4602.5 0
1.61214 16.5715 0.0153953 3 206.58 0
-16.9216 7.54541 0.0501455 3 205.98 0
-8.43845 -5.83931 0.0969796 3 204.181 0
-13.9899 -1.15506 0.0989796 3 200.581 0
-3.46907 -6.26947 0.137396 3 199.982 0
-16.9359 1.08749 0.26697 3 198.182 0
-12.0946 14.8587 0.0298118 3 197.582 0
-10.9396 16.5822 0.0859794 3 196.382 0
5.16506 -2.92548 0.183393 3 195.783 0
8.24255 0.921942 0.0766459 3 193.983 0
-16.7875 9.4742 0.105146 3 193.383 0
8.00943 0.195055 0.137146 3 192.183 0
-16.9666 9.70594 0.161727 3 191.584 0
-13.1448 14.0146 0.116147 3 190.984 0
-7.25368 -6.00835 0.129646 3 190.384 0
-16.6878 11.4798 0.152061 3 189.784 0
-13.6449 -1.18379 0.178976 3 189.184 0
8.84938 7.79511 0.0419787 3 188.584 0
6.9338 15.242 0.211057 3 187.984 0
-17.3467 5.5121 0.0647291 3 187.385 0
-10.9125 -5.80682 0.194975 3 186.185 0
-1.8857 -5.66174 0.0628957 3 185.585 0
-12.4589 14.9106 0.170643 3 183.786 0
-16.8173 7.4558 0.0688125 3 183.186 0
-3.92653 17.8939 0.197058 3 182.586 0
7.92098 12.9803 0.224806 3 181.986 0
5.22296 16.3086 0.0963963 3 181.386 0
-17.1241 9.07292 0.0840627 3 180.786 0
4.3438 -2.79265 0.183892 3 180.186 0
4.11016 -5.19455 0.435708 3 179.587 0
-17.0187 9.30882 0.17556 3 178.987 0
-15.1231 13.6114 0.225306 3 178.387 0
-17.05 11.9937 0.294884 3 177.787 0
-13.1065 14.3571 0.225223 3 177.187 0
1.88936 -7.44307 0.193392 3 176.587 0
-10.7057 -6.1896 0.234805 3 175.987 0
9.00527 12.0849 0.270386 3 175.388 0
-5.95338 17.5721 0.475455 3 174.788 0
9.31844 9.74908 0.320799 3 174.188 0
-13.7179 -1.81171 0.363046 3 173.588 0
8.16514 0.857496 0.0238119 3 172.988 0
7.77638 -0.13198 0.231556 3 172.388 0
4.19365 -3.29014 0.289551 3 171.788 0
9.11114 7.51531 0.240972 3 171.189 0
-11.2557 -5.6483 0.17381 3 170.589 0
-12.8885 14.8052 0.26822 3 169.989 0
-18.1485 3.55804 0.426542 3 169.389 0
4.74313 -3.0681 0.261554 3 168.789 0
-11.0756 16.863 0.226306 3 168.189 0
-15.3481 -0.12362 0.329049 3 167.589 0
-17.6675 1.09573 0.444624 3 166.99 0
6.37833 -2.49822 0.451873 3 166.39 0
2.28501 -5.72669 0.331882 3 165.79 0
1.37713 18.2074 0.321133 3 165.19 0
-16.0519 -0.0518982 0.328299 3 164.59 0
-4.25397 -6.86688 0.39821 3 163.99 0
-7.3879 -6.781 0.330132 3 163.391 0
9.59915 8.12157 0.492037 3 162.791 0
-10.4556 17.7081 0.290551 3 162.191 0
5.50201 16.5821 0.279386 3 161.591 0
8.56595 12.9845 0.408876 3 160.991 0
1.56436 18.8116 0.3118 3 160.391 0
-2.85829 -6.17009 0.470955 3 159.791 0
9.50314 6.57528 0.5367 3 159.192 0
8.3701 12.2228 0.366796 3 158.592 0
-2.10482 -6.83726 0.524784 3 157.992 0
-1.41658 -8.59043 0.349797 3 157.392 0
1.73156 -6.33432 0.311133 3 156.792 0
-17.2314 11.1599 0.457456 3 156.192 0
9.32722 5.36141 0.645359 3 155.592 0
-8.31688 -6.65222 0.517452 3 154.993 0
2.17106 17.2636 0.416376 3 154.393 0
-3.29356 -7.16692 0.606279 3 153.793 0
10.352 5.9546 0.477621 3 153.193 0
9.91006 7.35233 0.324049 3 152.593 0
-17.7794 8.33928 0.495453 3 151.993 0
-5.02107 -7.5425 0.616278 3 151.393 0
0.649493 18.5815 0.473288 3 150.794 0
-15.8105 13.8201 0.455789 3 150.194 0
-6.8194 18.513 0.584197 3 149.594 0
-12.6396 -4.77099 0.429958 3 148.994 0
-16.7447 0.364798 0.427042 3 148.394 0
-8.14463 18.9173 0.609195 3 147.794 0
-18.0632 5.4718 0.594279 3 147.194 0
-6.24693 -7.84878 0.645692 3 146.595 0
-14.3843 -2.75116 0.699522 3 145.995 0
8.36109 -0.683771 0.519785 3 145.395 0
4.47012 -4.2037 0.614111 3 144.795 0
-19.4612 5.73243 0.612778 3 144.195 0
-5.85606 19.4457 0.706771 3 143.595 0
-5.07352 18.3792 0.580364 3 142.995 0
-3.86592 18.7344 0.645776 3 142.396 0
5.48068 -3.59837 0.558949 3 141.796 0
13.4547 5.42651 0.620861 3 141.196 0
-11.2837 -6.19543 0.339881 3 140.596 0
-13.9973 -3.96519 0.426958 3 139.996 0
10.0344 10.2966 0.54595 3 139.396 0
10.4026 9.06153 0.726686 3 138.797 0
2.23257 18.2681 0.513035 3 138.197 0
-2.50236 19.3066 0.763017 3 137.597 0
-13.3375 16.01 0.639276 3 136.997 0
-2.32106 -8.04037 0.689939 3 136.397 0
4.37765 -6.2792 0.671274 3 135.797 0
-0.240103 19.9145 0.739936 3 135.197 0
-12.734 17.4181 0.884842 3 134.598 0
10.713 4.74625 0.749352 3 133.998 0
1.05032 19.573 0.602779 3 133.398 0
-14.0692 14.8314 0.749685 3 132.798 0
7.9795 15.6555 0.720104 3 132.198 0
3.52208 18.2057 0.754684 3 131.598 0
5.1395 17.9902 0.731269 3 130.998 0
-15.0928 -1.46489 0.756684 3 130.399 0
-20.3403 6.96772 0.856927 3 129.799 0
-7.23255 19.8567 0.701355 3 129.199 0
-16.9276 13.5129 0.668441 3 128.599 0
8.14712 -2.35593 0.854094 3 127.999 0
-17.4049 14.752 0.59128 3 127.399 0
9.42138 0.00463696 0.696772 3 126.799 0
-3.85429 20.2606 0.891258 3 126.2 0
-0.927519 -7.683 0.660441 3 125.6 0
11.0262 1.03529 0.838512 3 125 0
-15.9547 -2.57974 0.653775 3 124.4 0
8.97843 14.1222 0.690856 3 123.8 0
-14.7013 16.1604 0.726103 3 123.2 0
10.394 13.296 0.910923 3 122.6 0
-1.59182 20.4947 0.732853 3 122.001 0
10.5409 2.50244 0.702688 3 121.401 0
10.1404 11.6391 0.730936 3 120.801 0
-9.60482 -7.532 0.817097 3 120.201 0
-12.1887 -5.7644 0.659941 3 119.601 0
-13.0992 -6.8986 0.789265 3 119.001 0
-19.0171 2.45205 0.86126 3 118.401 0
10.8588 -0.679297 0.884508 3 117.802 0
6.55072 16.982 0.828096 3 117.202 0
11.164 7.13528 0.920506 3 116.602 0
-19.4007 4.19437 0.91434 3 116.002 0
-13.8926 -5.35123 0.941171 3 115.402 0
11.5113 10.6658 0.951753 3 114.802 0
7.00946 -3.77976 0.971002 3 114.203 0
9.42356 -1.42165 0.72777 3 113.603 0
-15.976 15.1604 0.894758 3 113.003 0
-9.50954 18.3701 0.834679 3 112.403 0
8.83589 -3.86542 0.805514 3 111.803 0
-5.39204 20.8445 0.748352 3 111.203 0
-2.73316 21.5508 0.803264 3 110.603 0
11.8189 3.50283 0.868926 3 110.004 0
4.56392 19.5688 0.928672 3 109.404 0
12.0357 5.59491 0.789432 3 108.804 0
4.32437 -7.6762 0.72302 3 108.204 0
-11.3279 18.6986 0.983585 3 107.604 0
-16.4225 18.2411 0.921089 3 107.004 0
9.70871 15.6555 1 3 106.404 0
-20.5003 1.31938 1 3 105.805 0
-13.2319 19.2555 1 3 105.205 0
-21.005 5.23674 1 3 104.605 0
-4.28156 21.8864 0.781516 3 104.005 0
2.86753 -6.86246 0.937755 3 103.405 0
-3.86628 -8.62036 0.953753 3 102.805 0
-15.4177 -4.14289 1 3 102.205 0
-14.5853 17.8468 0.95492 3 101.606 0
-7.87882 -8.10416 1 3 101.006 0
6.63978 18.767 0.943087 3 100.406 0
12.1552 12.5166 1 3 99.806 0
1.24932 -8.95703 0.828012 3 99.2062 0
5.69947 -5.24889 1 3 98.6063 0
2.64151 19.7328 1 3 98.0065 0
-0.326133 21.6227 0.947254 3 97.4066 0
-19.1373 15.8847 1 3 96.8068 0
-18.8219 0.233164 1 3 96.2069 0
-19.5954 8.66803 1 3 95.607 0
-17.2621 16.5282 0.983835 3 95.0072 0
13.6774 3.81837 1 3 94.4073 0
-5.70612 -9.40738 1 3 93.8075 0
-6.07647 -11.346 0.963919 3 93.2076 0
-18.8987 -1.76425 1 3 92.6078 0
-18.4531 11.9486 1 3 92.0079 0
-17.1555 20.0161 1 3 91.4081 0
-14.6705 -7.75538 1 3 90.8082 0
12.6444 -0.0872565 1 3 90.2084 0
-16.8239 -1.13914 1 3 89.6085 0
1.62167 21.4498 1 3 89.0087 0
12.79 1.90748 1 3 88.4088 0
-9.97014 20.1284 0.980918 3 87.809 0
5.99048 -7.2271 1 3 87.2091 0
-8.30033 21.1803 1 3 86.6092 0
-11.86 20.7014 1 3 86.0094 0
-18.0942 9.98672 1 3 85.4095 0
12.1408 8.80498 1 3 84.8097 0
-6.55729 22.161 1 3 84.2098 0
-17.4918 -3.1855 1 3 83.61 0
-15.8001 -6.10553 1 3 83.0101 0
-21.061 3.23751 1 3 82.4103 0
-11.4223 -7.52802 1 3 81.8104 0
-9.44381 -9.34622 1 3 81.2106 0
-4.0775 -10.5676 1 3 80.6107 0
-0.275299 -9.96842 1 3 80.0109 0
-20.6546 14.5659 1 3 79.411 0
-1.12194 23.3973 1 3 78.8111 0
4.86364 23.0488 1 3 78.2113 0
-10.3907 22.0589 1 3 77.6114 0
7.66012 -5.63955 1 3 77.0116 0
0.873492 23.305 1 3 76.4117 0
-8.70706 23.138 1 3 75.8119 0
-7.58644 -10.0844 1 3 75.212 0
-18.7621 13.9209 1 3 74.6122 0
15.4903 2.32495 1 3 74.0123 0
2.074 -10.5936 1 3 73.4125 0
8.54259 17.2927 1 3 72.8126 0
-3.12006 23.3159 1 3 72.2128 0
3.72011 21.4077 1 3 71.6129 0
-20.3454 12.5955 1 3 71.0131 0
13.4606 10.3567 1 3 70.4132 0
-17.5738 -5.18123 1 3 69.8133 0
10.3517 -2.88061 1 3 69.2135 0
-21.5721 8.36091 1 3 68.6136 0
-12.9663 -8.79944 1 3 68.0138 0
-13.8036 21.1727 1 3 67.4139 0
-18.395 18.1592 1 3 66.8141 0
-17.635 -7.18018 1 3 66.2142 0
-22.2262 13.2722 1 3 65.6144 0
-22.4849 6.5816 1 3 65.0145 0
-2.01849 25.1812 1 3 64.4147 0
2.87077 23.2167 1 3 63.8147 0
-5.10746 23.53 1 3 63.2146 0
-2.26079 -9.73353 1 3 62.6145 0
14.5331 0.570601 1 3 62.0143 0
-16.4892 -8.81812 1 3 61.4142 0
-13.1 -10.9241 1 3 60.8141 0
5.25858 -9.14961 1 3 60.214 0
5.70918 21.2233 1 3 59.6138 0
-11.3445 -9.96804 1 3 59.0137 0
-15.1795 19.7106 1 3 58.4136 0
-0.0223085 25.0916 1 3 57.8134 0
-1.49448 -11.5807 1 3 57.2133 0
-10.4829 24.057 1 3 56.6132 0
-19.9883 10.6279 1 3 56.0131 0
-12.3038 22.6521 1 3 55.4129 0
-15.7501 21.6271 1 3 54.8128 0
-6.99917 24.1758 1 3 54.2127 0
-4.50356 -12.5217 1 3 53.6125 0
15.6132 4.32086 1 3 53.0124 0
3.08072 -8.86748 1 3 52.4123 0
12.1726 -2.03062 1 3 51.8122 0
14.1094 -1.44839 1 3 51.212 0
8.52064 19.2898 1 3 50.6119 0
7.70467 21.1155 1 3 50.0118 0
-4.01745 25.2069 1 3 49.4116 0
9.69347 20.9098 1 3 48.8115 0
-20.5979 -0.686387 1 3 48.2114 0
13.0853 7.04241 1 3 47.6113 0
4.06749 -10.7556 1 3 47.0111 0
7.85962 -7.93864 1 3 46.411 0
14.8909 6.18535 1 3 45.8109 0
9.3873 -6.64784 1 3 45.2108 0
-19.2631 -4.11126 1 3 44.6106 0
-22.893 2.43561 1 3 44.0105 0
-14.2474 23.1216 1 3 43.4104 0
-5.90981 25.853 1 3 42.8102 0
-23.0593 9.69749 1 3 42.2101 0
-7.61155 -12.5874 1 3 41.61 0
10.3904 18.5845 1 3 41.0099 0
-23.972 7.91792 1 3 40.4097 0
14.3681 8.57623 1 3 39.8096 0
-22.8372 4.43468 1 3 39.2095 0
14.1409 12.2375 1 3 38.6093 0
6.85986 22.9273 1 3 38.0092 0
16.1748 7.71873 1 3 37.4091 0
-20.6711 -2.6908 1 3 36.809 0
11.5315 14.8324 1 3 36.2088 0
-17.7265 21.9328 1 3 35.6087 0
3.97266 24.8854 1 3 35.0086 0
16.8971 5.85438 1 3 34.4084 0
-14.7224 -9.7545 1 3 33.8083 0
-9.16351 -11.3259 1 3 33.2082 0
7.14705 -9.80705 1 3 32.6081 0
0.491082 -11.8157 1 3 32.0079 0
13.3878 14.0903 1 3 31.4079 0
-12.3931 24.649 1 3 30.8079 0
8.87665 22.736 1 3 30.208 0
10.3288 -4.8844 1 3 29.608 0
16.1975 -0.537048 1 3 29.008 0
11.3322 16.8213 1 3 28.408 0
-16.1947 23.5772 1 3 27.808 0
13.1897 16.0801 1 3 27.208 0
8.03071 24.5484 1 3 26.608 0
-2.63174 -13.2258 1 3 26.008 0
-21.0291 16.5338 1 3 25.408 0
-19.3446 -6.10956 1 3 24.808 0
12.1361 -4.02946 1 3 24.208 0
-6.03093 -13.8124 1 3 23.6081 0
-21.8702 11.3045 1 3 23.0081 0
1.97609 25.0058 1 3 22.4081 0
-8.75347 25.1364 1 3 21.8081 0
15.4281 10.7071 1 3 21.2081 0
-22.2763 0.400451 1 3 20.6081 0
-0.646185 -13.4607 1 3 20.0081 0
-22.3631 -1.62476 1 3 19.4081 0
-21.1973 -4.62018 1 3 18.8081 0
17.0387 9.52223 1 3 18.2081 0
15.3691 13.8175 1 3 17.6082 0
14.0496 -3.44751 1 3 17.0082 0
2.93052 -12.4009 1 3 16.4082 0
-23.8157 11.7673 1 3 15.8082 0
-22.5576 15.2442 1 3 15.2082 0
-24.2049 0.926722 1 3 14.6082 0
-24.596 3.48336 1 3 14.0082 0
-19.1555 20.009 1 3 13.4082 0
15.8104 -2.49925 1 3 12.8082 0
1.34722 -13.6228 1 3 12.2082 0
-11.0641 -11.9483 1 3 11.6082 0
12.5074 18.4395 1 3 11.0083 0
5.9653 24.7166 1 3 10.4083 0
-24.2847 -1.07169 1 3 9.80827 0
9.74086 -8.61638 1 3 9.20828 0
18.1509 7.41226 1 3 8.60829 0
16.6551 12.2863 1 3 8.0083 0
11.5643 20.2032 1 3 7.40831 0
-13.6261 -12.8534 1 3 6.80832 0
14.8435 -9.38848 1 3 6.20832 0
7.58669 46.66 1 3 5.60833 0
38.7972 75.8191 1 3 5.00834 0
-113.018 -15.275 1 3 4.40835 0
-27.5107 133.202 1 3 3.80836 0
-11.3946 155.189 1 3 3.20835 0
-153.444 -77.6642 1 3 2.60834 0
-127.962 130.88 1 3 2.00833 0
134.579 -137.401 1 3 1.40833 0
80.6119 -180.319 1 3 0.808333 0
141.591 -141.038 1 3 0.208333 0
