# Supplementary material for: Study of tumor growth indicates the existence of an “immunological threshold” separating states of pro- and antitumoral peritumoral inflammation
Source: PLoS One. 2018 Nov 2;13(11):e0202823. doi: 10.1371/journal.pone.0202823 (PMC6214501; doi:10.1371/journal.pone.0202823)
Supplement: S1 Data — File containing the position and radius of particles at simulated times. A detailed description file is provided alongside the data. (ZIP) [file pone.0202823.s004.zip › minimal dataset/competent/24260.csv]

0 0 0.888873 0 20477.2 0
-47.1335 194.246 0.0197286 3 218.577 0
125.191 155.332 0.137229 3 206.58 0
-59.1622 190.944 0.185809 3 204.181 0
14.2775 -199.071 0.0345619 3 201.781 0
-193.01 52.0026 0.224306 3 198.782 0
182.304 81.3047 0.0218119 3 198.182 0
197.123 -27.8314 0.0318952 3 197.582 0
92.9396 -180.728 0.0558122 3 196.982 0
-180.213 90.0312 0.0112286 3 196.382 0
26.3712 -197.958 0.285885 3 195.783 0
-197.97 -27.9167 0.106813 3 195.183 0
-195.997 34.0183 0.187559 3 193.983 0
197.715 30.2698 0.0783126 3 193.383 0
-194.973 -47.8908 0.115563 3 192.183 0
198.519 -21.6719 0.0171452 3 191.584 0
89.5915 177.62 0.0183952 3 190.384 0
-75.3709 184.114 0.196475 3 189.784 0
8.15522 199.136 0.21189 3 188.584 0
-45.8377 194.509 0.0913128 3 187.984 0
-195.522 37.9249 0.16831 3 187.385 0
-135.41 144.128 0.113647 3 186.785 0
-111.209 -165.988 0.195558 3 186.185 0
-192.528 54.4902 0.0908962 3 185.585 0
137.133 144.502 0.196642 3 184.985 0
171.547 103.349 0.160728 3 184.385 0
95.5961 174.761 0.301634 3 183.786 0
-188.298 67.07 0.220973 3 183.186 0
131.395 150.649 0.357213 3 182.586 0
-200.402 -20.8245 0.219307 3 181.986 0
138.398 143.62 0.11398 3 181.386 0
-6.62334 199.339 0.337215 3 180.786 0
-180.891 84.9382 0.0317285 3 180.186 0
-160.878 -118.997 0.48887 3 179.587 0
4.63909 198.869 0.373379 3 178.987 0
-181.798 -83.1229 0.214974 3 178.387 0
199.437 -26.6027 0.326549 3 177.787 0
-153.977 -125.554 0.13298 3 177.187 0
58.0878 190.889 0.311133 3 176.587 0
-195.979 -21.2319 0.169477 3 175.987 0
147.566 -134.848 0.417959 3 175.388 0
-121.391 159.798 0.326965 3 174.788 0
2.72473 202.494 0.200141 3 174.188 0
-61.9435 67.0026 0.275053 3 173.588 0
-25.7669 198.232 0.190142 3 172.988 0
103.404 -170.865 0.293968 3 172.388 0
-23.6279 198.491 0.387544 3 171.788 0
-135.589 147.982 0.452706 3 171.189 0
-177.547 -89.4815 0.326132 3 170.589 0
150.078 128.892 0.12548 3 169.989 0
-197.207 32.8031 0.343131 3 169.389 0
-0.416522 197.228 0.26097 3 168.789 0
2.6692 200.472 0.337965 3 168.189 0
-166.864 111.827 0.350547 3 167.589 0
-53.3766 192.596 0.326799 3 166.99 0
-76.9271 185.712 0.518618 3 166.39 0
51.8448 192.632 0.320299 3 165.79 0
-165.973 -110.192 0.424375 3 165.19 0
-145.387 141.075 0.422292 3 164.59 0
-165.549 -112.112 0.230389 3 163.99 0
10.3172 200.259 0.336465 3 163.391 0
0.817558 202.183 0.21239 3 162.791 0
117.759 -160.953 0.459123 3 162.191 0
-82.5566 182.412 0.259387 3 161.591 0
198.586 21.6448 0.327382 3 160.991 0
195.299 42.6392 0.347381 3 160.391 0
-71.5798 -188.82 0.357047 3 159.791 0
-197.389 28.8753 0.317133 3 159.192 0
-137.182 142.851 0.331548 3 158.592 0
-129.134 152.374 0.288802 3 157.992 0
199.301 15.3623 0.396544 3 157.392 0
158.402 121.937 0.459289 3 156.792 0
-146.058 134.91 0.454706 3 156.192 0
-136.47 146.159 0.279719 3 155.592 0
129.272 -151.27 0.445207 3 154.993 0
196.817 -32.0011 0.415292 3 154.393 0
167.322 -109.152 0.591196 3 153.793 0
53.8402 192.829 0.45329 3 153.193 0
-199.843 4.74301 0.393794 3 152.593 0
103.99 170.84 0.503453 3 151.993 0
-24.2428 -198.322 0.428541 3 151.393 0
23.0711 -197.428 0.609028 3 150.794 0
146.312 135.213 0.603362 3 150.194 0
-53.0453 51.9767 0.369379 3 149.594 0
195.293 -40.2153 0.599029 3 148.994 0
-189.036 62.7491 0.454873 3 148.394 0
-179.102 -92.556 0.521118 3 147.794 0
177.856 91.2523 0.517452 3 147.194 0
-180.444 -86.0215 0.577281 3 146.595 0
198.71 -20.0839 0.554782 3 145.995 0
-191.741 -56.5272 0.551782 3 145.395 0
82.7513 180.62 0.453373 3 144.795 0
-198.495 -26.4681 0.549616 3 144.195 0
8.69545 -199.71 0.592363 3 143.595 0
74.8454 185.963 0.569281 3 142.995 0
43.4508 -194.011 0.555366 3 142.396 0
-171.931 -101.746 0.594363 3 141.796 0
-163.611 114.853 0.602695 3 141.196 0
-184.529 -68.7992 0.826263 3 140.596 0
154.74 -126.552 0.673024 3 139.996 0
-168.171 107.66 0.598862 3 139.396 0
-88.8153 179.416 0.469622 3 138.797 0
-141.917 142.034 0.708271 3 138.197 0
90.5112 -179.605 0.610778 3 137.597 0
153.41 132.258 0.576947 3 136.997 0
-140.62 144.636 0.752851 3 136.397 0
-67.7987 -189.804 0.718354 3 135.797 0
140.298 142.146 0.638776 3 135.197 0
46.069 194.395 0.738186 3 134.598 0
-96.8296 173.045 0.732686 3 133.998 0
188.635 -66.1565 0.754684 3 133.398 0
-36.8719 196.47 0.657775 3 132.798 0
-199.588 10.4221 0.693772 3 132.198 0
171.136 -102.597 0.688606 3 131.598 0
-133.682 -148.351 0.559532 3 130.998 0
190.538 60.4584 0.529201 3 130.399 0
196.674 35.7629 0.666441 3 129.799 0
192.72 53.0936 0.411626 3 129.199 0
-144.486 -138.144 0.893091 3 128.599 0
28.3512 -198.291 0.558949 3 127.999 0
-96.6134 175.217 0.717937 3 127.399 0
-144.527 138.448 0.808764 3 126.799 0
131.714 -150.852 0.737019 3 126.2 0
51.6155 -193.121 0.817597 3 125.6 0
-194.103 47.2897 0.81118 3 125 0
127.512 154.502 0.761101 3 124.4 0
-39.5742 196.088 0.758018 3 123.8 0
127.132 -155.615 0.692272 3 123.2 0
112.284 165.801 0.748518 3 122.6 0
138.777 -143.496 0.851427 3 122.001 0
18.3306 198.956 0.877009 3 121.401 0
-91.3364 177.813 0.875009 3 120.801 0
-73.6872 -186.852 1 3 120.201 0
74.9298 -185.325 0.820513 3 119.601 0
115.049 -162.171 0.53695 3 119.001 0
109.987 -166.243 0.76985 3 118.401 0
166.074 111.262 0.82193 3 117.802 0
-103.354 -171.673 0.786515 3 117.202 0
-196.404 -25.2956 0.771933 3 116.602 0
-4.18002 198.915 0.878509 3 116.002 0
-193.584 49.9914 0.709271 3 115.402 0
16.2538 199.238 0.907673 3 114.802 0
-173.6 100.487 0.925005 3 114.203 0
-200.134 2.32401 0.85526 3 113.603 0
-168.254 -106.767 0.756268 3 113.003 0
169.512 105.829 0.779766 3 112.403 0
-183.487 81.3986 0.807181 3 111.803 0
-146.452 -135.776 0.656608 3 111.203 0
-126.865 -154.484 1 3 110.603 0
189.817 62.684 0.989501 3 110.004 0
196.794 -36.0179 0.928755 3 109.404 0
159.648 -119.953 1 3 108.804 0
88.4284 179.796 0.904674 3 108.204 0
-199.667 -24.9438 0.977252 3 107.604 0
-107.132 -168.029 0.984751 3 107.004 0
-168.229 -108.881 0.967419 3 106.404 0
-120.979 -159.155 1 3 105.805 0
198.735 23.7858 1 3 105.205 0
198.191 28.281 1 3 104.605 0
195.733 -44.4072 1 3 104.005 0
-135.669 -146.674 0.940088 3 103.405 0
-127.569 154.788 0.922756 3 102.805 0
127.988 -153.534 0.806347 3 102.205 0
110.095 166.665 1 3 101.606 0
82.2152 182.171 1 3 101.006 0
142.658 139.999 1 3 100.406 0
29.1564 197.762 0.893258 3 99.806 0
-28.0712 -197.919 0.925255 3 99.2062 0
101.893 172.148 1 3 98.6063 0
190.492 -60.6028 1 3 98.0065 0
41.1128 195.615 1 3 97.4066 0
168.221 -107.356 1 3 96.8068 0
49.462 193.982 1 3 96.2069 0
-137.356 -145.292 1 3 95.607 0
-101.909 172.765 1 3 95.0072 0
62.4618 -190.311 1 3 94.4073 0
92.1414 -177.533 1 3 93.8075 0
-181.025 87.1914 1 3 93.2076 0
91.8866 177.467 1 3 92.6078 0
135.261 -146.912 1 3 92.0079 0
160.797 -118.374 0.859427 3 91.4081 0
-199.775 -17.2399 0.851761 3 90.8082 0
66.7172 188.234 1 3 90.2084 0
164.298 114.188 1 3 89.6085 0
36.1458 196.119 1 3 89.0087 0
-103.361 170.863 1 3 88.4088 0
194.631 -46.2595 1 3 87.809 0
34.1831 196.541 1 3 87.2091 0
-133.231 148.892 0.981835 3 86.6092 0
97.2651 -174.633 1 3 86.0094 0
-187.645 68.2045 1 3 85.4095 0
-188.717 71.403 1 3 84.8097 0
90.5024 179.825 1 3 84.2098 0
179.971 86.5918 1 3 83.61 0
-60.2824 -190.593 1 3 83.0101 0
97.6628 174.623 1 3 82.4103 0
22.4998 198.629 1 3 81.8104 0
182.302 82.7207 1 3 81.2106 0
180.882 -85.1143 1 3 80.6107 0
-48.9423 -193.696 1 3 80.0109 0
41.8404 -195.703 1 3 79.411 0
-171.342 -103.347 1 3 78.8111 0
182.101 -79.3666 1 3 78.2113 0
-173.749 -98.438 1 3 77.6114 0
114.399 -163.821 1 3 77.0116 0
-83.8487 181.321 1 3 76.4117 0
-109.69 -167.542 1 3 75.8119 0
185.605 74.2341 1 3 75.212 0
99.2269 -173.533 1 3 74.6122 0
191.253 58.2965 1 3 74.0123 0
-115.304 162.402 1 3 73.4125 0
199.951 12.2583 1 3 72.8126 0
-123.426 -157.245 1 3 72.2128 0
93.889 177.324 1 3 71.6129 0
-157.502 -123.097 1 3 71.0131 0
197.629 -29.9034 1 3 70.4132 0
-154.157 127.261 1 3 69.8133 0
-8.76577 199.797 1 3 69.2135 0
172.834 -101.294 1 3 68.6136 0
-200.479 -3.60855 1 3 68.0138 0
177.203 -92.515 1 3 67.4139 0
49.5024 -194.295 1 3 66.8141 0
-61.9668 190.053 1 3 66.2142 0
191.609 -52.6983 1 3 65.6144 0
139.715 -141.383 1 3 65.0145 0
-194.722 -45.3175 1 3 64.4147 0
-81.2185 183.744 1 3 63.8147 0
184.09 -77.8229 1 3 63.2146 0
59.4614 -191.082 1 3 62.6145 0
-46.7748 -194.35 1 3 62.0143 0
69.0624 187.813 1 3 61.4142 0
0.201617 200.289 1 3 60.8141 0
144.152 138.667 1 3 60.214 0
191.614 -56.6626 1 3 59.6138 0
137.284 -145.164 1 3 59.0137 0
179.969 -87.0125 1 3 58.4136 0
-185.982 -71.3198 1 3 57.8134 0
-179.944 -89.4834 1 3 57.2133 0
-192.717 56.9973 1 3 56.6132 0
191.941 56.0776 1 3 56.0131 0
-199.574 12.7357 1 3 55.4129 0
108.853 -168.035 1 3 54.8128 0
-122.926 157.682 1 3 54.2127 0
-164.358 -114.358 1 3 53.6125 0
117.354 -163.12 1 3 53.0124 0
-12.7288 -187.019 1 3 52.4123 0
-199.185 -19.1566 1 3 51.8122 0
-185.993 77.2209 1 3 51.212 0
18.1985 -196.525 1 3 50.6119 0
152.284 128.6 1 3 50.0118 0
199.216 -15.2398 1 3 49.4116 0
170.547 -105.345 1 3 48.8115 0
-200.072 -11.0318 1 3 48.2114 0
-166.939 109.902 1 3 47.6113 0
-44.4104 195.205 1 3 47.0111 0
184.353 -80.4142 1 3 46.411 0
36.5816 -196.32 1 3 45.8109 0
199.201 -17.8382 1 3 45.2108 0
199.783 6.82449 1 3 44.6106 0
121.416 158.802 1 3 44.0105 0
198.229 25.7909 1 3 43.4104 0
133.428 -148.852 1 3 42.8102 0
60.1595 191.221 1 3 42.2101 0
-77.9696 183.127 1 3 41.61 0
-186.445 69.8241 1 3 41.0099 0
187.476 69.3739 1 3 40.4097 0
31.9695 197.559 1 3 39.8096 0
151.082 130.744 1 3 39.2095 0
16.7028 -200.866 1 3 38.6093 0
-101.002 174.893 1 3 38.0092 0
-189.845 -70.633 1 3 37.4091 0
-181.443 82.615 1 3 36.809 0
18.7203 -200.134 1 3 36.2088 0
185.973 -73.3057 1 3 35.6087 0
121.935 -158.403 1 3 35.0086 0
-74.9441 186.099 1 3 34.4084 0
-197.598 -20.4972 1 3 33.8083 0
-196.471 30.5603 1 3 33.2082 0
192.87 -54.615 1 3 32.6081 0
-186.556 -69.2681 1 3 32.0079 0
-55.6252 192.097 1 3 31.4079 0
-198.832 -15.1069 1 3 30.8079 0
-196.55 -37.6181 1 3 30.208 0
21.3798 -198.994 1 3 29.608 0
-197.975 -23.1376 1 3 29.008 0
-201.095 -6.28604 1 3 28.408 0
115.581 163.098 1 3 27.808 0
-86.7644 180.045 1 3 27.208 0
-138.377 144.262 1 3 26.608 0
197.579 -24.6269 1 3 26.008 0
-67.101 -187.566 1 3 25.408 0
112.935 -166.021 1 3 24.808 0
-197.24 36.3211 1 3 24.208 0
-198.246 -34.3976 1 3 23.6081 0
168.056 108.449 1 3 23.0081 0
-195.559 -40.6411 1 3 22.4081 0
-172.215 102.418 1 3 21.8081 0
39.4737 -195.849 1 3 21.2081 0
197.794 -33.8115 1 3 20.6081 0
162.708 -116.215 1 3 20.0081 0
6.05146 200.681 1 3 19.4081 0
-148.437 134.422 1 3 18.8081 0
45.8481 -195.451 1 3 18.2081 0
193.903 -48.5782 1 3 17.6082 0
193.985 -51.3411 1 3 17.0082 0
33.3845 -197.092 1 3 16.4082 0
2.30625 -201.121 1 3 15.8082 0
-0.64606 -200.097 1 3 15.2082 0
71.7286 186.587 1 3 14.6082 0
195.515 -41.9257 1 3 14.0082 0
136.409 146.593 1 3 13.4082 0
39.1759 196.206 1 3 12.8082 0
-88.7591 -179.114 1 3 12.2082 0
-199.092 -8.21777 1 3 11.6082 0
-170.37 -105.443 1 3 11.0083 0
-196.821 -31.2908 1 3 10.4083 0
-192.116 63.3804 1 3 9.80827 0
-100.524 -162.513 1 3 9.20828 0
-99.1002 173.284 1 3 8.60829 0
-39.8864 -195.613 1 3 8.0083 0
-176.043 -94.4898 1 3 7.40831 0
85.3862 179.932 1 3 6.80832 0
-44.6414 -195.414 1 3 6.20832 0
119.535 -160.807 1 3 5.60833 0
179.114 88.7765 1 3 5.00834 0
-191.261 58.528 1 3 4.40835 0
146.079 137.305 1 3 3.80836 0
-177.108 -90.7707 1 3 3.20835 0
-195.244 -43.3804 1 3 2.60834 0
158.433 -122.087 1 3 2.00833 0
-125.683 155.513 1 3 1.40833 0
181.217 84.7959 1 3 0.808333 0
-175.055 97.1752 1 3 0.208333 0
