# Supplementary material for: Study of tumor growth indicates the existence of an “immunological threshold” separating states of pro- and antitumoral peritumoral inflammation
Source: PLoS One. 2018 Nov 2;13(11):e0202823. doi: 10.1371/journal.pone.0202823 (PMC6214501; doi:10.1371/journal.pone.0202823)
Supplement: S2 Data — Data points for the represented graphs are provided. A detailed description file is provided alongside the data. (ZIP) [file pone.0202823.s005.zip]

Archive with 61 entries (48 files):
- graphs data/
- graphs data/fig2-old/
- graphs data/fig7/
- graphs data/fig7/time_h_vs_n_neutros.dat
- graphs data/fig7/time_h_vs_n_alive.dat
- graphs data/fig6/
- graphs data/fig6/neutro_rate_095.dat
- graphs data/fig6/neutro_rate_09.dat
- graphs data/fig6/neutro_rate_05.dat
- graphs data/fig6/neutro_rate_2.dat
- graphs data/fig6/neutro_rate_1.dat
- graphs data/fig2/
- graphs data/fig2/README.txt
- graphs data/fig2-old/fractal dimensions/
- graphs data/fig2-old/fractal dimensions/bd10000.cmp
- graphs data/fig2-old/fractal dimensions/bd8000.cmp
- graphs data/fig2-old/fractal dimensions/bd6000.cmp
- graphs data/fig2-old/fractal dimensions/bd4000.cmp
- graphs data/fig2-old/fractal dimensions/bd2000.cmp
- graphs data/fig2-old/spectrums/
- graphs data/fig2-old/spectrums/spectrum_500_h.fft
- graphs data/fig2-old/spectrums/spectrum_400_h.fft
- graphs data/fig2-old/spectrums/spectrum_300_h.fft
- graphs data/fig2-old/spectrums/spectrum_200_h.fft
- graphs data/fig2-old/spectrums/spectrum_100_h.fft
- graphs data/fig2-old/interfase width/
- graphs data/fig2-old/interfase width/int_w_500_h.ARC
- graphs data/fig2-old/interfase width/int_w_400_h.ARC
- graphs data/fig2-old/interfase width/int_w_300_h.ARC
- graphs data/fig2-old/interfase width/int_w_200_h.ARC
- graphs data/fig2-old/interfase width/int_w_100_h.ARC
- graphs data/fig2-old/collapses/
- graphs data/fig2-old/collapses/col5.DAT
- graphs data/fig2-old/collapses/col4.DAT
- graphs data/fig2-old/collapses/col3.DAT
- graphs data/fig2-old/collapses/col2.DAT
- graphs data/fig2-old/collapses/col1.DAT
- graphs data/fig2/fractal dimension/
- graphs data/fig2/fractal dimension/bd10000.cmp
- graphs data/fig2/fractal dimension/bd8000.cmp
- graphs data/fig2/fractal dimension/bd6000.cmp
- graphs data/fig2/fractal dimension/bd4000.cmp
- graphs data/fig2/fractal dimension/bd2000.cmp
- graphs data/fig2/spectrum/
- graphs data/fig2/spectrum/bd10000.fft
- graphs data/fig2/spectrum/bd8000.fft
- graphs data/fig2/spectrum/bd6000.fft
- graphs data/fig2/spectrum/bd4000.fft
- graphs data/fig2/spectrum/bd2000.fft
- graphs data/fig2/interfase width/
- graphs data/fig2/interfase width/BD10000.ARC
- graphs data/fig2/interfase width/BD8000.ARC
- graphs data/fig2/interfase width/BD6000.ARC
- graphs data/fig2/interfase width/BD4000.ARC
- graphs data/fig2/interfase width/BD2000.ARC
- graphs data/fig2/collapse/
- graphs data/fig2/collapse/col5.DAT
- graphs data/fig2/collapse/col4.DAT
- graphs data/fig2/collapse/col3.DAT
- graphs data/fig2/collapse/col2.DAT
- graphs data/fig2/collapse/col1.DAT
