# Supplementary material for: Study of tumor growth indicates the existence of an “immunological threshold” separating states of pro- and antitumoral peritumoral inflammation
Source: PLoS One. 2018 Nov 2;13(11):e0202823. doi: 10.1371/journal.pone.0202823 (PMC6214501; doi:10.1371/journal.pone.0202823)
Supplement: S2 Data — Data points for the represented graphs are provided. A detailed description file is provided alongside the data. (ZIP) [file pone.0202823.s005.zip › graphs data/fig7/time_h_vs_n_neutros.dat]

0 0
1 0
2 0
3 0
4 0
5 0
6 0
7 0
8 0
9 0
10 0
11 0
12 0
13 0
14 0
15 0
16 0
17 0
18 0
19 0
20 0
21 0
22 0
23 0
24 0
25 0
26 0
27 0
28 0
29 0
30 0
31 0
32 0
33 0
34 0
35 0
36 0
37 0
38 0
39 0
40 0
41 0
42 0
43 0
44 0
45 0
46 0
47 0
48 0
49 0
50 0
51 0
52 0
53 0
54 0
55 0
56 0
57 0
58 0
59 0
60 0
61 0
62 0
63 0
64 0
65 0
66 0
67 0
68 0
69 0
70 0
71 0
72 0
73 0
74 0
75 0
76 0
77 0
78 0
79 0
80 0
81 0
82 0
83 0
84 0
85 0
86 0
87 0
88 0
89 0
90 0
91 0
92 0
93 0
94 0
95 0
96 0
97 0
98 0
99 0
100 0
101 0
102 0
103 0
104 0
105 0
106 0
107 0
108 0
109 0
110 0
111 0
112 0
113 0
114 0
115 0
116 0
117 0
118 0
119 0
120 0
121 0
122 0
123 0
124 0
125 0
126 0
127 0
128 0
129 0
130 0
131 0
132 0
133 0
134 0
135 0
136 0
137 0
138 0
139 0
140 0
141 0
142 0
143 0
144 0
145 0
146 0
147 0
148 0
149 0
150 0
151 0
152 0
153 0
154 0
155 0
156 0
157 0
158 0
159 0
160 0
161 0
162 0
163 0
164 0
165 0
166 0
167 0
168 0
169 0
170 0
171 0
172 0
173 0
174 0
175 0
176 0
177 0
178 0
179 0
180 0
181 0
182 0
183 0
184 0
185 0
186 0
187 0
188 0
189 0
190 0
191 0
192 0
193 0
194 0
195 0
196 0
197 0
198 0
199 0
200 0
201 20
202 40
203 60
204 80
205 100
206 120
207 140
208 160
209 180
210 196
211 198
212 198
213 203
214 204
215 198
216 198
217 196
218 196
219 201
220 198
221 198
222 200
223 199
224 198
225 199
226 199
227 197
228 195
229 200
230 197
231 197
232 197
233 198
234 198
235 196
236 196
237 196
238 201
239 199
240 198
241 197
242 200
243 199
244 201
245 195
246 199
247 198
248 198
249 196
250 202
251 201
252 199
253 198
254 199
255 198
256 195
257 199
258 202
259 202
260 199
261 198
262 200
263 199
264 198
265 203
266 198
267 199
268 199
269 203
270 198
271 201
272 198
273 197
274 197
275 199
276 194
277 200
278 199
279 201
280 205
281 198
282 198
283 201
284 202
285 201
286 201
287 198
288 198
289 200
290 201
291 202
292 198
293 204
294 197
295 202
296 200
297 198
298 203
299 196
300 202
301 199
302 198
303 201
304 199
305 197
306 201
307 202
308 202
309 202
310 198
311 200
312 200
313 200
314 201
315 202
316 202
317 203
318 197
319 198
320 196
321 200
322 203
323 201
324 200
325 200
326 201
327 203
328 202
329 202
330 200
331 196
332 201
333 198
334 203
335 200
336 199
337 201
338 201
339 204
340 201
341 200
342 199
343 195
344 200
345 199
346 205
347 201
348 197
349 199
350 198
351 199
352 199
353 199
354 196
355 202
356 196
357 201
358 202
359 202
360 202
361 204
362 199
363 199
364 199
365 203
366 200
367 202
368 203
369 202
370 201
371 201
372 204
373 203
374 202
375 199
376 204
377 201
378 196
379 197
380 201
381 200
382 200
383 201
384 201
385 204
386 202
387 200
388 198
389 198
390 200
391 201
392 200
393 195
394 197
395 204
396 200
397 196
398 205
399 199
400 196
401 247
402 290
403 338
404 384
405 429
406 474
407 528
408 572
409 619
410 660
411 661
412 669
413 662
414 668
415 667
416 657
417 659
418 671
419 663
420 658
421 663
422 663
423 662
424 666
425 665
426 671
427 669
428 661
429 664
430 660
431 666
432 665
433 665
434 659
435 664
436 667
437 662
438 661
439 662
440 666
441 665
442 666
443 661
444 669
445 664
446 672
447 664
448 661
449 661
450 648
451 609
452 566
453 513
454 465
455 414
456 374
457 317
458 282
459 235
460 205
461 198
462 198
463 196
464 195
465 199
466 200
467 200
468 196
469 198
470 200
471 199
472 201
473 200
474 200
475 201
476 196
477 202
478 203
479 202
480 198
481 199
482 201
483 196
484 201
485 204
486 202
487 205
488 197
489 199
490 198
491 199
492 199
493 198
494 197
495 199
496 200
497 198
498 201
499 198
500 196
501 201
502 202
503 199
504 198
505 202
506 201
507 201
508 199
509 199
510 200
511 204
512 199
513 196
514 202
515 201
516 196
517 200
518 198
519 192
520 199
521 197
522 200
523 200
524 200
525 198
526 199
527 198
528 202
529 204
530 201
531 202
532 200
533 202
534 202
535 200
536 199
537 197
538 196
539 200
540 201
541 198
542 198
543 197
544 201
545 202
546 199
547 203
548 198
549 196
550 199
551 198
552 200
553 204
554 198
555 198
556 197
557 198
558 198
559 199
560 199
561 200
562 201
563 198
564 197
565 197
566 199
567 204
568 201
569 200
570 199
571 201
572 198
573 201
574 197
575 201
576 196
577 202
578 200
579 200
580 197
581 205
582 198
583 200
584 200
585 204
586 202
587 201
588 202
589 201
590 197
591 202
592 199
593 197
594 200
595 197
596 201
597 200
598 201
599 198
600 203
601 252
602 297
603 343
604 385
605 432
606 478
607 528
608 569
609 620
610 654
611 669
612 664
613 666
614 666
615 665
616 659
617 662
618 669
619 661
620 668
621 671
622 651
623 667
624 670
625 662
626 666
627 667
628 662
629 664
630 669
631 667
632 668
633 668
634 663
635 672
636 668
637 665
638 677
639 662
640 666
641 668
642 663
643 660
644 661
645 670
646 670
647 661
648 665
649 666
650 669
651 671
652 664
653 662
654 668
655 667
656 664
657 663
658 661
659 663
660 661
661 658
662 671
663 659
664 670
665 666
666 661
667 659
668 667
669 662
670 660
671 664
672 666
673 671
674 668
675 665
676 662
677 672
678 658
679 660
680 664
681 659
682 665
683 658
684 666
685 667
686 661
687 663
688 672
689 668
690 664
691 666
692 666
693 662
694 669
695 663
696 658
697 671
698 666
699 668
700 663
701 665
702 666
703 662
704 662
705 664
706 662
707 664
708 659
709 660
710 664
711 666
712 659
713 668
714 665
715 666
716 664
717 665
718 664
719 662
720 661
721 666
722 660
723 661
724 668
725 660
726 660
727 667
728 657
729 666
730 664
731 667
732 664
733 658
734 675
735 664
736 663
737 670
738 660
739 661
740 658
741 657
742 667
743 671
744 660
745 667
746 664
747 657
748 668
749 663
750 652
751 606
752 560
753 510
754 465
755 408
756 377
757 332
758 283
759 225
760 201
761 196
762 198
763 199
764 204
765 202
766 201
767 202
768 201
769 202
770 199
771 205
772 197
773 201
774 202
775 197
776 200
777 198
778 196
779 200
780 199
781 196
782 200
783 202
784 201
785 200
786 203
787 201
788 197
789 197
790 200
791 199
792 202
793 201
794 201
795 201
796 201
797 198
798 199
799 196
800 199
801 249
802 294
803 339
804 389
805 432
806 478
807 523
808 568
809 617
810 657
811 664
812 659
813 657
814 661
815 665
816 668
817 661
818 662
819 666
820 663
821 660
822 670
823 667
824 666
825 667
826 662
827 663
828 654
829 666
830 663
831 664
832 664
833 663
834 660
835 666
836 659
837 659
838 653
839 657
840 662
841 660
842 666
843 660
844 662
845 660
846 656
847 660
848 667
849 665
850 667
851 657
852 661
853 665
854 666
855 658
856 664
857 660
858 660
859 664
860 664
861 667
862 669
863 666
864 658
865 660
866 664
867 664
868 663
869 663
870 666
871 663
872 669
873 667
874 660
875 662
876 660
877 665
878 659
879 662
880 667
881 673
882 669
883 668
884 658
885 667
886 658
887 656
888 661
889 664
890 665
891 660
892 670
893 666
894 662
895 668
896 668
897 668
898 661
899 668
900 654
901 607
902 560
903 502
904 466
905 417
906 373
907 324
908 281
909 230
910 200
911 202
912 201
913 200
914 199
915 202
916 202
917 203
918 199
919 201
920 199
921 203
922 200
923 202
924 202
925 201
926 200
927 200
928 199
929 202
930 200
931 198
932 196
933 197
934 202
935 199
936 200
937 202
938 196
939 198
940 200
941 196
942 200
943 197
944 197
945 197
946 196
947 204
948 198
949 198
950 196
951 199
952 199
953 198
954 200
955 197
956 201
957 196
958 201
959 200
960 203
961 195
962 201
963 200
964 199
965 200
966 199
967 199
968 201
969 202
970 199
971 199
972 199
973 203
974 198
975 199
976 198
977 199
978 202
979 196
980 198
981 201
982 198
983 200
984 201
985 198
986 198
987 202
988 198
989 198
990 200
991 198
992 203
993 198
994 197
995 202
996 197
997 201
998 203
999 197
1000 199
1001 247
1002 294
1003 341
1004 387
1005 433
1006 478
1007 524
1008 570
1009 618
1010 654
1011 672
1012 662
1013 662
1014 659
1015 669
1016 665
1017 659
1018 664
1019 659
1020 664
1021 664
1022 665
1023 671
1024 656
1025 657
1026 664
1027 662
1028 665
1029 660
1030 662
1031 657
1032 658
1033 660
1034 665
1035 665
1036 660
1037 666
1038 667
1039 664
1040 661
1041 661
1042 665
1043 664
1044 659
1045 665
1046 662
1047 663
1048 666
1049 669
1050 652
1051 612
1052 555
1053 520
1054 463
1055 407
1056 373
1057 329
1058 282
1059 239
1060 203
1061 201
1062 201
1063 199
1064 197
1065 201
1066 198
1067 201
1068 202
1069 198
1070 198
1071 201
1072 195
1073 202
1074 203
1075 201
1076 194
1077 197
1078 201
1079 199
1080 199
1081 202
1082 198
1083 198
1084 197
1085 199
1086 203
1087 197
1088 200
1089 201
1090 201
1091 200
1092 199
1093 200
1094 199
1095 198
1096 199
1097 201
1098 202
1099 198
1100 201
1101 202
1102 204
1103 200
1104 199
1105 199
1106 199
1107 197
1108 200
1109 201
1110 198
1111 200
1112 199
1113 200
1114 199
1115 202
1116 200
1117 198
1118 197
1119 197
1120 195
1121 194
1122 196
1123 200
1124 201
1125 200
1126 198
1127 197
1128 199
1129 200
1130 195
1131 201
1132 197
1133 196
1134 199
1135 202
1136 200
1137 200
1138 203
1139 199
1140 200
1141 202
1142 199
1143 202
1144 199
1145 197
1146 199
1147 198
1148 199
1149 199
1150 199
1151 203
1152 196
1153 202
1154 202
1155 198
1156 197
1157 199
1158 197
1159 200
1160 202
1161 197
1162 199
1163 198
1164 204
1165 199
1166 195
1167 199
1168 199
1169 198
1170 200
1171 204
1172 199
1173 202
1174 197
1175 199
1176 202
1177 197
1178 198
1179 202
1180 195
1181 198
1182 199
1183 200
1184 200
1185 205
1186 199
1187 198
1188 198
1189 201
1190 197
1191 197
1192 205
1193 199
1194 197
1195 195
1196 200
1197 195
1198 199
1199 199
1200 199
1201 246
1202 293
1203 343
1204 387
1205 430
1206 480
1207 527
1208 576
1209 618
1210 656
1211 660
1212 659
1213 664
1214 658
1215 667
1216 661
1217 669
1218 657
1219 666
1220 664
1221 667
1222 664
1223 664
1224 664
1225 660
1226 658
1227 664
1228 658
1229 658
1230 670
1231 654
1232 663
1233 666
1234 659
1235 655
1236 667
1237 668
1238 671
1239 658
1240 667
1241 668
1242 662
1243 666
1244 662
1245 666
1246 657
1247 663
1248 668
1249 660
1250 666
