# Supplementary material for: Study of tumor growth indicates the existence of an “immunological threshold” separating states of pro- and antitumoral peritumoral inflammation
Source: PLoS One. 2018 Nov 2;13(11):e0202823. doi: 10.1371/journal.pone.0202823 (PMC6214501; doi:10.1371/journal.pone.0202823)
Supplement: S2 Data — Data points for the represented graphs are provided. A detailed description file is provided alongside the data. (ZIP) [file pone.0202823.s005.zip › graphs data/fig7/time_h_vs_n_alive.dat]

0 1
1 1
2 1
3 1
4 1
5 1
6 1
7 1
8 1
9 1
10 1
11 1
12 1
13 1
14 1
15 1
16 1
17 1
18 1
19 1
20 1
21 2
22 2
23 2
24 2
25 2
26 2
27 2
28 2
29 2
30 2
31 2
32 2
33 2
34 2
35 2
36 2
37 2
38 2
39 2
40 2
41 3
42 3
43 3
44 3
45 3
46 4
47 4
48 4
49 4
50 4
51 4
52 4
53 4
54 4
55 4
56 4
57 4
58 4
59 4
60 4
61 4
62 5
63 5
64 6
65 6
66 7
67 7
68 7
69 7
70 7
71 8
72 8
73 8
74 8
75 8
76 8
77 8
78 8
79 8
80 8
81 8
82 9
83 10
84 10
85 10
86 10
87 12
88 12
89 12
90 12
91 12
92 12
93 13
94 13
95 14
96 15
97 16
98 16
99 17
100 17
101 17
102 17
103 18
104 19
105 19
106 20
107 21
108 21
109 21
110 22
111 22
112 23
113 24
114 24
115 24
116 25
117 25
118 27
119 28
120 28
121 31
122 31
123 32
124 34
125 35
126 35
127 38
128 38
129 40
130 41
131 41
132 41
133 43
134 44
135 45
136 45
137 45
138 48
139 50
140 51
141 53
142 54
143 55
144 57
145 57
146 60
147 62
148 65
149 68
150 73
151 73
152 74
153 75
154 76
155 78
156 78
157 79
158 79
159 80
160 83
161 86
162 88
163 90
164 92
165 94
166 95
167 95
168 96
169 97
170 101
171 104
172 111
173 116
174 119
175 122
176 123
177 125
178 126
179 127
180 130
181 132
182 135
183 137
184 138
185 142
186 146
187 148
188 152
189 154
190 154
191 154
192 154
193 156
194 162
195 166
196 169
197 174
198 177
199 180
200 182
201 188
202 191
203 193
204 196
205 198
206 199
207 199
208 200
209 200
210 200
211 200
212 200
213 200
214 200
215 201
216 201
217 201
218 201
219 201
220 201
221 201
222 201
223 201
224 202
225 203
226 203
227 203
228 203
229 203
230 203
231 203
232 204
233 204
234 204
235 204
236 204
237 206
238 206
239 206
240 206
241 206
242 206
243 206
244 206
245 206
246 207
247 207
248 207
249 208
250 209
251 209
252 209
253 209
254 209
255 209
256 209
257 209
258 209
259 209
260 209
261 211
262 212
263 212
264 213
265 214
266 215
267 215
268 215
269 215
270 215
271 217
272 218
273 218
274 219
275 219
276 219
277 219
278 220
279 220
280 220
281 221
282 221
283 221
284 221
285 222
286 223
287 224
288 224
289 224
290 225
291 225
292 225
293 227
294 227
295 228
296 229
297 230
298 231
299 231
300 232
301 232
302 233
303 234
304 235
305 235
306 236
307 236
308 236
309 237
310 237
311 238
312 238
313 239
314 240
315 242
316 242
317 243
318 244
319 246
320 246
321 246
322 246
323 246
324 247
325 248
326 248
327 248
328 249
329 249
330 246
331 247
332 247
333 250
334 250
335 251
336 252
337 253
338 254
339 255
340 256
341 253
342 251
343 252
344 249
345 252
346 252
347 252
348 252
349 253
350 256
351 253
352 254
353 257
354 258
355 256
356 256
357 258
358 259
359 261
360 262
361 261
362 262
363 263
364 261
365 259
366 256
367 256
368 257
369 257
370 253
371 251
372 251
373 248
374 246
375 248
376 248
377 247
378 251
379 252
380 252
381 248
382 242
383 242
384 239
385 235
386 225
387 220
388 219
389 217
390 217
391 220
392 223
393 222
394 212
395 203
396 200
397 191
398 185
399 182
400 182
401 170
402 166
403 162
404 156
405 156
406 152
407 150
408 148
409 148
410 148
411 148
412 148
413 148
414 148
415 148
416 148
417 148
418 148
419 148
420 148
421 148
422 148
423 148
424 147
425 147
426 147
427 147
428 147
429 147
430 147
431 147
432 147
433 147
434 147
435 147
436 147
437 147
438 146
439 146
440 146
441 146
442 146
443 146
444 146
445 146
446 146
447 146
448 146
449 146
450 144
451 144
452 144
453 144
454 144
455 144
456 147
457 150
458 154
459 166
460 173
461 174
462 175
463 176
464 176
465 176
466 177
467 177
468 178
469 180
470 180
471 179
472 179
473 179
474 183
475 184
476 185
477 186
478 188
479 192
480 195
481 195
482 199
483 200
484 203
485 208
486 208
487 209
488 209
489 210
490 211
491 211
492 213
493 214
494 214
495 215
496 219
497 221
498 222
499 226
500 228
501 230
502 232
503 235
504 234
505 236
506 236
507 237
508 240
509 240
510 247
511 248
512 249
513 249
514 255
515 254
516 256
517 263
518 268
519 273
520 273
521 277
522 281
523 283
524 282
525 284
526 287
527 289
528 290
529 291
530 293
531 295
532 296
533 298
534 303
535 307
536 307
537 312
538 315
539 316
540 321
541 324
542 324
543 324
544 325
545 325
546 326
547 327
548 326
549 329
550 330
551 333
552 335
553 338
554 336
555 339
556 342
557 343
558 346
559 350
560 355
561 358
562 360
563 365
564 367
565 372
566 374
567 377
568 382
569 381
570 384
571 384
572 384
573 386
574 387
575 390
576 393
577 399
578 397
579 399
580 405
581 407
582 412
583 414
584 416
585 421
586 423
587 425
588 426
589 428
590 428
591 431
592 431
593 429
594 432
595 436
596 438
597 439
598 441
599 444
600 450
601 449
602 449
603 452
604 452
605 453
606 454
607 454
608 454
609 454
610 454
611 454
612 454
613 454
614 454
615 454
616 454
617 454
618 454
619 454
620 454
621 454
622 454
623 454
624 454
625 454
626 454
627 454
628 454
629 454
630 454
631 454
632 454
633 454
634 454
635 454
636 454
637 454
638 454
639 454
640 454
641 454
642 454
643 454
644 454
645 454
646 454
647 454
648 454
649 454
650 454
651 454
652 454
653 454
654 454
655 454
656 451
657 450
658 445
659 443
660 435
661 429
662 426
663 426
664 425
665 425
666 424
667 422
668 422
669 418
670 418
671 418
672 418
673 418
674 417
675 415
676 414
677 414
678 413
679 413
680 409
681 407
682 407
683 404
684 402
685 398
686 396
687 396
688 394
689 390
690 390
691 390
692 387
693 385
694 385
695 384
696 382
697 380
698 378
699 377
700 377
701 374
702 374
703 372
704 370
705 369
706 365
707 362
708 359
709 359
710 355
711 349
712 349
713 348
714 343
715 340
716 340
717 336
718 333
719 327
720 321
721 314
722 312
723 311
724 311
725 310
726 310
727 306
728 301
729 300
730 298
731 296
732 296
733 296
734 292
735 286
736 282
737 273
738 270
739 268
740 264
741 260
742 259
743 259
744 258
745 256
746 256
747 253
748 252
749 251
750 248
751 246
752 245
753 242
754 245
755 244
756 242
757 253
758 259
759 269
760 274
761 274
762 275
763 274
764 271
765 268
766 267
767 263
768 261
769 261
770 262
771 262
772 264
773 265
774 266
775 268
776 269
777 273
778 277
779 282
780 285
781 282
782 283
783 284
784 284
785 277
786 275
787 272
788 271
789 267
790 267
791 264
792 262
793 266
794 266
795 273
796 276
797 275
798 281
799 284
800 288
801 282
802 282
803 282
804 283
805 283
806 282
807 282
808 282
809 282
810 282
811 282
812 282
813 282
814 282
815 282
816 282
817 282
818 283
819 283
820 283
821 283
822 283
823 283
824 283
825 283
826 283
827 283
828 284
829 284
830 284
831 284
832 284
833 284
834 284
835 284
836 285
837 285
838 285
839 285
840 285
841 285
842 285
843 285
844 285
845 285
846 285
847 285
848 285
849 286
850 286
851 286
852 286
853 286
854 286
855 287
856 287
857 287
858 287
859 287
860 287
861 287
862 287
863 287
864 287
865 288
866 288
867 288
868 288
869 288
870 288
871 288
872 288
873 288
874 288
875 288
876 288
877 288
878 288
879 288
880 288
881 289
882 290
883 290
884 290
885 290
886 290
887 290
888 290
889 290
890 291
891 291
892 291
893 291
894 291
895 291
896 291
897 291
898 291
899 291
900 303
901 303
902 303
903 305
904 309
905 316
906 320
907 327
908 338
909 350
910 362
911 367
912 369
913 376
914 378
915 379
916 380
917 383
918 385
919 391
920 394
921 396
922 396
923 400
924 405
925 411
926 418
927 427
928 435
929 446
930 448
931 453
932 456
933 464
934 468
935 473
936 475
937 476
938 482
939 485
940 490
941 492
942 495
943 500
944 509
945 518
946 525
947 535
948 539
949 543
950 553
951 559
952 563
953 567
954 570
955 572
956 574
957 573
958 569
959 562
960 555
961 555
962 553
963 563
964 574
965 577
966 573
967 580
968 585
969 586
970 591
971 599
972 598
973 598
974 601
975 601
976 607
977 602
978 594
979 592
980 597
981 593
982 590
983 586
984 589
985 596
986 603
987 606
988 611
989 614
990 617
991 619
992 624
993 632
994 633
995 634
996 637
997 637
998 634
999 634
1000 636
1001 640
1002 646
1003 649
1004 649
1005 651
1006 652
1007 653
1008 653
1009 653
1010 653
1011 653
1012 653
1013 653
1014 653
1015 653
1016 653
1017 653
1018 653
1019 653
1020 653
1021 654
1022 655
1023 656
1024 657
1025 658
1026 659
1027 659
1028 659
1029 660
1030 660
1031 660
1032 660
1033 661
1034 662
1035 662
1036 661
1037 661
1038 661
1039 663
1040 663
1041 663
1042 663
1043 663
1044 664
1045 664
1046 666
1047 666
1048 666
1049 667
1050 668
1051 669
1052 672
1053 675
1054 681
1055 692
1056 706
1057 721
1058 734
1059 749
1060 771
1061 777
1062 783
1063 786
1064 790
1065 790
1066 793
1067 796
1068 802
1069 803
1070 807
1071 815
1072 816
1073 823
1074 833
1075 839
1076 852
1077 858
1078 865
1079 877
1080 886
1081 896
1082 904
1083 911
1084 917
1085 921
1086 926
1087 935
1088 942
1089 944
1090 950
1091 958
1092 961
1093 966
1094 975
1095 984
1096 1001
1097 1009
1098 1017
1099 1024
1100 1038
1101 1041
1102 1045
1103 1054
1104 1059
1105 1066
1106 1072
1107 1073
1108 1077
1109 1058
1110 1061
1111 1051
1112 1054
1113 1059
1114 1056
1115 1059
1116 1064
1117 1072
1118 1082
1119 1092
1120 1095
1121 1103
1122 1111
1123 1122
1124 1125
1125 1130
1126 1128
1127 1127
1128 1130
1129 1131
1130 1139
1131 1141
1132 1141
1133 1143
1134 1148
1135 1150
1136 1158
1137 1163
1138 1164
1139 1169
1140 1171
1141 1176
1142 1188
1143 1198
1144 1197
1145 1199
1146 1200
1147 1200
1148 1211
1149 1213
1150 1218
1151 1217
1152 1223
1153 1229
1154 1234
1155 1238
1156 1239
1157 1239
1158 1250
1159 1258
1160 1263
1161 1263
1162 1275
1163 1272
1164 1277
1165 1276
1166 1281
1167 1287
1168 1293
1169 1299
1170 1298
1171 1307
1172 1310
1173 1310
1174 1309
1175 1308
1176 1310
1177 1310
1178 1318
1179 1319
1180 1323
1181 1329
1182 1330
1183 1334
1184 1337
1185 1339
1186 1334
1187 1336
1188 1347
1189 1349
1190 1350
1191 1353
1192 1353
1193 1355
1194 1362
1195 1365
1196 1371
1197 1375
1198 1386
1199 1393
1200 1404
1201 1401
1202 1401
1203 1402
1204 1405
1205 1409
1206 1411
1207 1412
1208 1415
1209 1415
1210 1416
1211 1416
1212 1416
1213 1416
1214 1416
1215 1417
1216 1418
1217 1418
1218 1420
1219 1422
1220 1423
1221 1423
1222 1424
1223 1424
1224 1427
1225 1428
1226 1432
1227 1433
1228 1435
1229 1435
1230 1435
1231 1437
1232 1441
1233 1442
1234 1442
1235 1443
1236 1443
1237 1443
1238 1446
1239 1448
1240 1450
1241 1451
1242 1451
1243 1453
1244 1455
1245 1456
1246 1456
1247 1459
1248 1462
1249 1464
1250 1466
