# Supplementary material for: Study of tumor growth indicates the existence of an “immunological threshold” separating states of pro- and antitumoral peritumoral inflammation
Source: PLoS One. 2018 Nov 2;13(11):e0202823. doi: 10.1371/journal.pone.0202823 (PMC6214501; doi:10.1371/journal.pone.0202823)
Supplement: S2 Data — Data points for the represented graphs are provided. A detailed description file is provided alongside the data. (ZIP) [file pone.0202823.s005.zip › graphs data/fig6/neutro_rate_095.dat]

97.5 29
97.75 29
98 29
98.25 30
98.5 30
98.75 30
99 31
99.25 31
99.5 31
99.75 32
100 32
100.25 32
100.5 32
100.75 32
101 32
101.25 32
101.5 36
101.75 36
102 37
102.25 37
102.5 37
102.75 37
103 39
103.25 39
103.5 39
103.75 40
104 40
104.25 40
104.5 40
104.75 41
105 41
105.25 41
105.5 43
105.75 43
106 43
106.25 43
106.5 44
106.75 44
107 44
107.25 44
107.5 44
107.75 44
108 44
108.25 44
108.5 44
108.75 44
109 44
109.25 44
109.5 44
109.75 45
110 45
110.25 45
110.5 45
110.75 45
111 45
111.25 45
111.5 46
111.75 47
112 47
112.25 47
112.5 48
112.75 48
113 49
113.25 49
113.5 52
113.75 52
114 52
114.25 52
114.5 52
114.75 54
115 54
115.25 54
115.5 55
115.75 55
116 56
116.25 56
116.5 57
116.75 57
117 57
117.25 57
117.5 58
117.75 58
118 59
118.25 61
118.5 63
118.75 63
119 63
119.25 64
119.5 65
119.75 65
120 65
120.25 67
120.5 67
120.75 68
121 68
121.25 69
121.5 70
121.75 70
122 71
122.25 71
122.5 71
122.75 71
123 72
123.25 72
123.5 72
123.75 72
124 72
124.25 72
124.5 73
124.75 73
125 74
125.25 74
125.5 74
125.75 74
126 74
126.25 74
126.5 74
126.75 74
127 74
127.25 75
127.5 75
127.75 75
128 75
128.25 75
128.5 75
128.75 76
129 76
129.25 77
129.5 77
129.75 77
130 77
130.25 77
130.5 78
130.75 78
131 79
131.25 79
131.5 79
131.75 79
132 80
132.25 80
132.5 80
132.75 81
133 81
133.25 82
133.5 83
133.75 84
134 84
134.25 85
134.5 86
134.75 87
135 89
135.25 91
135.5 91
135.75 92
136 94
136.25 95
136.5 95
136.75 97
137 98
137.25 99
137.5 99
137.75 99
138 100
138.25 100
138.5 100
138.75 100
139 101
139.25 103
139.5 104
139.75 104
140 104
140.25 105
140.5 105
140.75 106
141 106
141.25 106
141.5 106
141.75 107
142 107
142.25 107
142.5 107
142.75 107
143 108
143.25 108
143.5 108
143.75 108
144 108
144.25 108
144.5 108
144.75 109
145 110
145.25 110
145.5 110
145.75 110
146 110
146.25 113
146.5 113
146.75 113
147 114
147.25 114
147.5 115
147.75 116
148 116
148.25 116
148.5 117
148.75 118
149 118
149.25 120
149.5 120
149.75 122
150 122
150.25 123
150.5 124
150.75 131
151 134
151.25 135
151.5 136
151.75 136
152 136
152.25 136
152.5 137
152.75 137
153 137
153.25 137
153.5 137
153.75 137
154 138
154.25 138
154.5 138
154.75 138
155 138
155.25 138
155.5 138
155.75 138
156 138
156.25 138
156.5 138
156.75 138
157 138
157.25 138
157.5 138
157.75 138
158 139
158.25 139
158.5 140
158.75 140
159 140
159.25 140
159.5 140
159.75 141
160 141
160.25 141
160.5 142
160.75 142
161 142
161.25 142
161.5 142
161.75 143
162 143
162.25 143
162.5 143
162.75 143
163 143
163.25 145
163.5 145
163.75 145
164 145
164.25 146
164.5 146
164.75 146
165 146
165.25 146
165.5 146
165.75 147
166 147
166.25 147
166.5 147
166.75 147
167 146
167.25 146
167.5 148
167.75 148
168 148
168.25 148
168.5 148
168.75 148
169 148
169.25 148
169.5 149
169.75 150
170 151
170.25 151
170.5 150
170.75 151
171 151
171.25 151
171.5 151
171.75 151
172 151
172.25 151
172.5 151
172.75 151
173 152
173.25 152
173.5 152
173.75 153
174 153
174.25 152
174.5 153
174.75 155
175 155
175.25 156
175.5 156
175.75 157
176 157
176.25 157
176.5 157
176.75 157
177 157
177.25 157
177.5 154
177.75 155
178 154
178.25 153
178.5 153
178.75 152
179 152
179.25 150
179.5 149
179.75 148
180 147
180.25 147
180.5 147
180.75 146
181 146
181.25 147
181.5 149
181.75 150
182 148
182.25 149
182.5 149
182.75 150
183 150
183.25 148
183.5 147
183.75 150
184 150
184.25 149
184.5 149
184.75 151
185 149
185.25 148
185.5 147
185.75 146
186 145
186.25 145
186.5 145
186.75 145
187 144
187.25 144
187.5 143
187.75 143
188 141
188.25 140
188.5 141
188.75 141
189 140
189.25 140
189.5 140
189.75 142
190 142
190.25 142
190.5 141
190.75 139
191 139
191.25 139
191.5 140
191.75 138
192 137
192.25 133
192.5 134
192.75 136
193 135
193.25 135
193.5 135
193.75 133
194 134
194.25 133
194.5 132
194.75 131
195 131
195.25 129
195.5 130
195.75 130
196 130
196.25 132
196.5 133
196.75 131
197 132
197.25 131
197.5 131
197.75 130
198 128
198.25 128
198.5 128
198.75 126
199 127
199.25 127
199.5 128
199.75 128
200 129
200.25 130
200.5 132
200.75 133
201 135
201.25 135
201.5 135
201.75 135
202 135
202.25 136
202.5 134
202.75 134
203 135
203.25 137
203.5 137
203.75 136
204 136
204.25 136
204.5 137
204.75 137
205 138
205.25 138
205.5 138
205.75 138
206 138
206.25 138
206.5 137
206.75 138
207 138
207.25 138
207.5 139
207.75 139
208 138
208.25 138
208.5 137
208.75 137
209 137
209.25 138
209.5 139
209.75 140
210 140
210.25 140
210.5 140
210.75 140
211 140
211.25 141
211.5 142
211.75 141
212 141
212.25 141
212.5 142
212.75 141
213 141
213.25 141
213.5 142
213.75 143
214 143
214.25 144
214.5 145
214.75 145
215 145
215.25 146
215.5 146
215.75 145
216 145
216.25 144
216.5 144
216.75 144
217 144
217.25 143
217.5 143
217.75 143
218 143
218.25 143
218.5 143
218.75 143
219 143
219.25 143
219.5 143
219.75 144
220 144
220.25 143
220.5 146
220.75 146
221 146
221.25 147
221.5 148
221.75 149
222 149
222.25 149
222.5 150
222.75 150
223 150
223.25 150
223.5 150
223.75 150
224 149
224.25 150
224.5 150
224.75 149
225 153
225.25 154
225.5 154
225.75 154
226 157
226.25 158
226.5 158
226.75 158
227 158
227.25 158
227.5 157
227.75 156
228 157
228.25 157
228.5 155
228.75 151
229 153
229.25 152
229.5 153
229.75 152
230 154
230.25 153
230.5 153
230.75 152
231 152
231.25 153
231.5 153
231.75 153
232 155
232.25 154
232.5 153
232.75 152
233 153
233.25 153
233.5 153
233.75 152
234 152
234.25 154
234.5 155
234.75 155
235 156
235.25 157
235.5 156
235.75 153
236 151
236.25 152
236.5 150
236.75 150
237 150
237.25 150
237.5 150
237.75 151
238 152
238.25 152
238.5 151
238.75 151
239 151
239.25 147
239.5 146
239.75 147
240 145
240.25 145
240.5 146
240.75 146
241 147
241.25 147
241.5 147
241.75 147
242 147
242.25 147
242.5 147
242.75 147
243 147
243.25 147
243.5 147
243.75 148
244 149
244.25 148
244.5 148
244.75 148
245 147
245.25 151
245.5 151
245.75 151
246 151
246.25 150
246.5 149
246.75 149
247 149
247.25 149
247.5 149
247.75 149
248 149
248.25 149
248.5 149
248.75 150
249 150
249.25 151
249.5 152
249.75 153
250 153
250.25 154
250.5 155
250.75 156
251 156
251.25 156
251.5 156
251.75 156
252 156
252.25 156
252.5 156
252.75 157
253 157
253.25 157
253.5 157
253.75 157
254 159
254.25 159
254.5 159
254.75 160
255 160
255.25 160
255.5 160
255.75 161
256 163
256.25 163
256.5 163
256.75 162
257 162
257.25 164
257.5 165
257.75 165
258 168
258.25 168
258.5 168
258.75 168
259 168
259.25 169
259.5 169
259.75 169
260 168
260.25 168
260.5 168
260.75 168
261 169
261.25 167
261.5 168
261.75 168
262 167
262.25 168
262.5 169
262.75 169
263 169
263.25 168
263.5 167
263.75 168
264 168
264.25 168
264.5 169
264.75 169
265 169
265.25 171
265.5 170
265.75 170
266 170
266.25 170
266.5 170
266.75 170
267 169
267.25 170
267.5 169
267.75 169
268 170
268.25 169
268.5 169
268.75 170
269 169
269.25 167
269.5 167
269.75 169
270 173
270.25 173
270.5 172
270.75 172
271 172
271.25 172
271.5 172
271.75 172
272 173
272.25 175
272.5 173
272.75 172
273 172
273.25 173
273.5 174
273.75 174
274 176
274.25 176
274.5 174
274.75 174
275 174
275.25 174
275.5 174
275.75 174
276 174
276.25 174
276.5 175
276.75 176
277 177
277.25 177
277.5 180
277.75 179
278 177
278.25 177
278.5 178
278.75 179
279 179
279.25 179
279.5 180
279.75 179
280 181
280.25 183
280.5 185
280.75 185
281 186
281.25 184
281.5 185
281.75 188
282 188
282.25 188
282.5 187
282.75 188
283 188
283.25 188
283.5 187
283.75 185
284 182
284.25 182
284.5 181
284.75 181
285 181
285.25 181
285.5 184
285.75 184
286 184
286.25 186
286.5 185
286.75 185
287 185
287.25 184
287.5 185
287.75 186
288 186
288.25 188
288.5 188
288.75 189
289 192
289.25 194
289.5 193
289.75 193
290 193
290.25 193
290.5 193
290.75 193
291 196
291.25 197
291.5 197
291.75 198
292 199
292.25 200
292.5 200
292.75 200
293 201
293.25 201
293.5 201
293.75 201
294 201
294.25 201
294.5 202
294.75 203
295 203
295.25 203
295.5 203
295.75 203
296 203
296.25 203
296.5 203
296.75 204
297 206
297.25 206
297.5 207
297.75 207
298 208
298.25 208
298.5 208
298.75 209
299 210
299.25 211
299.5 212
299.75 212
300 216
300.25 218
300.5 219
300.75 220
301 220
301.25 220
301.5 221
301.75 223
302 223
302.25 223
302.5 223
302.75 222
303 221
303.25 221
303.5 221
303.75 221
304 222
304.25 222
304.5 222
304.75 222
305 224
305.25 224
305.5 225
305.75 227
306 227
306.25 228
306.5 227
306.75 227
307 228
307.25 230
307.5 230
307.75 230
308 230
308.25 230
308.5 230
308.75 229
309 229
309.25 230
309.5 230
309.75 231
310 233
310.25 232
310.5 232
310.75 232
311 231
311.25 230
311.5 230
311.75 230
312 232
312.25 233
312.5 233
312.75 233
313 234
313.25 234
313.5 236
313.75 236
314 236
314.25 237
314.5 238
314.75 237
315 235
315.25 235
315.5 238
315.75 239
316 241
316.25 241
316.5 241
316.75 243
317 244
317.25 243
317.5 244
317.75 243
318 243
318.25 243
318.5 242
318.75 244
319 243
319.25 243
319.5 244
319.75 244
320 246
320.25 246
320.5 247
320.75 248
321 248
321.25 248
321.5 249
321.75 250
322 250
322.25 250
322.5 251
322.75 250
323 250
323.25 250
323.5 250
323.75 253
324 252
324.25 251
324.5 251
324.75 253
325 254
325.25 257
325.5 259
325.75 259
326 261
326.25 261
326.5 262
326.75 262
327 262
327.25 263
327.5 266
327.75 266
328 266
328.25 266
328.5 267
328.75 266
329 266
329.25 267
329.5 268
329.75 268
330 268
330.25 268
330.5 268
330.75 269
331 269
331.25 269
331.5 269
331.75 269
332 271
332.25 273
332.5 273
332.75 273
333 273
333.25 273
333.5 273
333.75 273
334 273
334.25 274
334.5 275
334.75 276
335 276
