# Supplementary material for: Study of tumor growth indicates the existence of an “immunological threshold” separating states of pro- and antitumoral peritumoral inflammation
Source: PLoS One. 2018 Nov 2;13(11):e0202823. doi: 10.1371/journal.pone.0202823 (PMC6214501; doi:10.1371/journal.pone.0202823)
Supplement: S2 Data — Data points for the represented graphs are provided. A detailed description file is provided alongside the data. (ZIP) [file pone.0202823.s005.zip › graphs data/fig6/neutro_rate_09.dat]

97.5 29
97.75 29
98 29
98.25 30
98.5 30
98.75 30
99 31
99.25 31
99.5 31
99.75 32
100 32
100.25 32
100.5 32
100.75 32
101 32
101.25 32
101.5 36
101.75 36
102 37
102.25 37
102.5 37
102.75 37
103 39
103.25 39
103.5 39
103.75 40
104 40
104.25 40
104.5 40
104.75 41
105 41
105.25 41
105.5 43
105.75 43
106 43
106.25 43
106.5 44
106.75 44
107 44
107.25 44
107.5 44
107.75 44
108 44
108.25 44
108.5 44
108.75 44
109 44
109.25 44
109.5 44
109.75 46
110 48
110.25 48
110.5 48
110.75 48
111 48
111.25 48
111.5 49
111.75 50
112 50
112.25 50
112.5 51
112.75 51
113 52
113.25 52
113.5 55
113.75 55
114 55
114.25 55
114.5 55
114.75 57
115 57
115.25 57
115.5 58
115.75 58
116 59
116.25 59
116.5 60
116.75 60
117 60
117.25 60
117.5 61
117.75 61
118 62
118.25 64
118.5 65
118.75 65
119 65
119.25 66
119.5 66
119.75 67
120 67
120.25 69
120.5 69
120.75 70
121 70
121.25 72
121.5 73
121.75 73
122 74
122.25 74
122.5 74
122.75 74
123 75
123.25 75
123.5 75
123.75 75
124 75
124.25 75
124.5 76
124.75 76
125 77
125.25 77
125.5 77
125.75 77
126 77
126.25 77
126.5 77
126.75 77
127 77
127.25 78
127.5 78
127.75 78
128 79
128.25 80
128.5 80
128.75 80
129 80
129.25 81
129.5 81
129.75 81
130 81
130.25 82
130.5 83
130.75 83
131 83
131.25 83
131.5 83
131.75 83
132 84
132.25 84
132.5 84
132.75 84
133 84
133.25 86
133.5 88
133.75 88
134 88
134.25 89
134.5 90
134.75 92
135 92
135.25 93
135.5 94
135.75 96
136 96
136.25 96
136.5 96
136.75 96
137 98
137.25 99
137.5 99
137.75 100
138 100
138.25 101
138.5 101
138.75 101
139 103
139.25 104
139.5 104
139.75 105
140 105
140.25 107
140.5 108
140.75 109
141 109
141.25 109
141.5 109
141.75 109
142 109
142.25 109
142.5 109
142.75 111
143 112
143.25 112
143.5 112
143.75 112
144 113
144.25 113
144.5 113
144.75 114
145 114
145.25 114
145.5 114
145.75 114
146 114
146.25 115
146.5 115
146.75 115
147 115
147.25 115
147.5 115
147.75 116
148 116
148.25 116
148.5 116
148.75 116
149 116
149.25 117
149.5 117
149.75 121
150 123
150.25 124
150.5 124
150.75 135
151 136
151.25 139
151.5 143
151.75 143
152 143
152.25 143
152.5 143
152.75 144
153 144
153.25 144
153.5 144
153.75 144
154 144
154.25 144
154.5 144
154.75 144
155 144
155.25 144
155.5 144
155.75 144
156 144
156.25 144
156.5 144
156.75 144
157 144
157.25 144
157.5 145
157.75 145
158 145
158.25 145
158.5 145
158.75 145
159 146
159.25 147
159.5 147
159.75 147
160 147
160.25 147
160.5 147
160.75 147
161 147
161.25 147
161.5 147
161.75 147
162 148
162.25 149
162.5 149
162.75 149
163 149
163.25 150
163.5 150
163.75 150
164 150
164.25 150
164.5 150
164.75 150
165 150
165.25 151
165.5 151
165.75 151
166 151
166.25 151
166.5 151
166.75 151
167 151
167.25 151
167.5 151
167.75 152
168 152
168.25 152
168.5 152
168.75 152
169 152
169.25 152
169.5 153
169.75 154
170 154
170.25 155
170.5 155
170.75 155
171 155
171.25 155
171.5 155
171.75 155
172 156
172.25 157
172.5 157
172.75 157
173 157
173.25 157
173.5 157
173.75 157
174 157
174.25 157
174.5 157
174.75 158
175 158
175.25 158
175.5 159
175.75 159
176 159
176.25 159
176.5 160
176.75 161
177 161
177.25 161
177.5 161
177.75 161
178 161
178.25 159
178.5 156
178.75 155
179 154
179.25 154
179.5 152
179.75 151
180 150
180.25 149
180.5 149
180.75 145
181 143
181.25 144
181.5 143
181.75 143
182 141
182.25 140
182.5 139
182.75 137
183 136
183.25 137
183.5 135
183.75 135
184 135
184.25 133
184.5 132
184.75 129
185 129
185.25 129
185.5 129
185.75 129
186 127
186.25 124
186.5 124
186.75 124
187 124
187.25 123
187.5 124
187.75 122
188 120
188.25 119
188.5 117
188.75 117
189 116
189.25 117
189.5 117
189.75 113
190 112
190.25 112
190.5 113
190.75 109
191 107
191.25 106
191.5 106
191.75 104
192 104
192.25 104
192.5 104
192.75 105
193 105
193.25 104
193.5 103
193.75 103
194 103
194.25 103
194.5 103
194.75 103
195 103
195.25 101
195.5 102
195.75 102
196 102
196.25 102
196.5 102
196.75 101
197 101
197.25 101
197.5 100
197.75 98
198 97
198.25 97
198.5 97
198.75 98
199 97
199.25 97
199.5 98
199.75 97
200 97
200.25 97
200.5 97
200.75 98
201 98
201.25 98
201.5 98
201.75 98
202 98
202.25 100
202.5 102
202.75 101
203 101
203.25 104
203.5 104
203.75 104
204 104
204.25 103
204.5 103
204.75 103
205 103
205.25 103
205.5 103
205.75 103
206 104
206.25 104
206.5 104
206.75 103
207 103
207.25 104
207.5 104
207.75 104
208 104
208.25 103
208.5 103
208.75 104
209 104
209.25 104
209.5 104
209.75 104
210 104
210.25 104
210.5 103
210.75 104
211 104
211.25 104
211.5 104
211.75 105
212 105
212.25 106
212.5 107
212.75 108
213 109
213.25 107
213.5 107
213.75 107
214 106
214.25 107
214.5 107
214.75 107
215 108
215.25 108
215.5 108
215.75 108
216 109
216.25 109
216.5 108
216.75 108
217 106
217.25 104
217.5 105
217.75 105
218 103
218.25 103
218.5 103
218.75 101
219 100
219.25 99
219.5 98
219.75 98
220 98
220.25 96
220.5 94
220.75 94
221 92
221.25 92
221.5 95
221.75 96
222 97
222.25 95
222.5 95
222.75 95
223 93
223.25 94
223.5 93
223.75 93
224 93
224.25 91
224.5 91
224.75 91
225 91
225.25 92
225.5 92
225.75 92
226 92
226.25 92
226.5 92
226.75 92
227 92
227.25 92
227.5 91
227.75 91
228 91
228.25 92
228.5 93
228.75 93
229 93
229.25 92
229.5 93
229.75 93
230 95
230.25 96
230.5 96
230.75 96
231 97
231.25 97
231.5 97
231.75 96
232 96
232.25 96
232.5 96
232.75 96
233 96
233.25 96
233.5 96
233.75 96
234 97
234.25 97
234.5 97
234.75 96
235 97
235.25 98
235.5 98
235.75 98
236 97
236.25 97
236.5 97
236.75 97
237 97
237.25 97
237.5 97
237.75 97
238 97
238.25 98
238.5 101
238.75 100
239 100
239.25 99
239.5 100
239.75 102
240 102
240.25 102
240.5 102
240.75 102
241 101
241.25 101
241.5 101
241.75 102
242 102
242.25 102
242.5 102
242.75 101
243 101
243.25 101
243.5 101
243.75 101
244 101
244.25 101
244.5 101
244.75 101
245 101
245.25 101
245.5 102
245.75 103
246 103
246.25 103
246.5 103
246.75 102
247 101
247.25 103
247.5 102
247.75 101
248 101
248.25 101
248.5 101
248.75 102
249 102
249.25 102
249.5 102
249.75 99
250 100
250.25 100
250.5 100
250.75 100
251 100
251.25 100
251.5 100
251.75 100
252 100
252.25 102
252.5 103
252.75 104
253 103
253.25 99
253.5 99
253.75 97
254 96
254.25 97
254.5 97
254.75 98
255 99
255.25 99
255.5 99
255.75 100
256 100
256.25 99
256.5 99
256.75 100
257 99
257.25 98
257.5 98
257.75 99
258 99
258.25 99
258.5 99
258.75 99
259 99
259.25 97
259.5 97
259.75 96
260 96
260.25 95
260.5 95
260.75 96
261 95
261.25 94
261.5 93
261.75 92
262 93
262.25 93
262.5 92
262.75 92
263 91
263.25 90
263.5 91
263.75 92
264 93
264.25 93
264.5 95
264.75 96
265 96
265.25 96
265.5 97
265.75 97
266 96
266.25 95
266.5 95
266.75 93
267 93
267.25 92
267.5 90
267.75 91
268 92
268.25 92
268.5 92
268.75 90
269 91
269.25 92
269.5 92
269.75 92
270 93
270.25 92
270.5 92
270.75 94
271 95
271.25 97
271.5 97
271.75 97
272 98
272.25 98
272.5 98
272.75 99
273 99
273.25 99
273.5 98
273.75 98
274 98
274.25 99
274.5 99
274.75 99
275 99
275.25 99
275.5 99
275.75 99
276 99
276.25 99
276.5 99
276.75 99
277 99
277.25 100
277.5 99
277.75 101
278 100
278.25 101
278.5 101
278.75 101
279 101
279.25 101
279.5 103
279.75 103
280 104
280.25 104
280.5 105
280.75 106
281 107
281.25 108
281.5 109
281.75 109
282 109
282.25 109
282.5 109
282.75 109
283 110
283.25 110
283.5 110
283.75 110
284 110
284.25 110
284.5 109
284.75 108
285 108
285.25 107
285.5 107
285.75 107
286 107
286.25 108
286.5 108
286.75 107
287 107
287.25 106
287.5 107
287.75 107
288 107
288.25 108
288.5 108
288.75 109
289 112
289.25 114
289.5 114
289.75 115
290 114
290.25 114
290.5 114
290.75 114
291 115
291.25 115
291.5 115
291.75 115
292 115
292.25 113
292.5 114
292.75 115
293 115
293.25 115
293.5 115
293.75 115
294 115
294.25 115
294.5 114
294.75 114
295 115
295.25 115
295.5 115
295.75 118
296 118
296.25 118
296.5 118
296.75 119
297 119
297.25 120
297.5 120
297.75 119
298 120
298.25 121
298.5 121
298.75 117
299 116
299.25 115
299.5 113
299.75 114
300 116
300.25 117
300.5 118
300.75 118
301 118
301.25 118
301.5 118
301.75 118
302 118
302.25 120
302.5 120
302.75 118
303 116
303.25 116
303.5 115
303.75 115
304 118
304.25 118
304.5 118
304.75 118
305 118
305.25 117
305.5 118
305.75 120
306 119
306.25 117
306.5 117
306.75 117
307 118
307.25 120
307.5 120
307.75 120
308 120
308.25 120
308.5 119
308.75 118
309 118
309.25 118
309.5 119
309.75 116
310 116
310.25 116
310.5 116
310.75 117
311 117
311.25 117
311.5 117
311.75 115
312 117
312.25 120
312.5 120
312.75 120
313 120
313.25 122
313.5 122
313.75 122
314 122
314.25 122
314.5 123
314.75 125
315 125
315.25 126
315.5 126
315.75 127
316 127
316.25 127
316.5 128
316.75 129
317 129
317.25 129
317.5 128
317.75 128
318 126
318.25 126
318.5 127
318.75 127
319 127
319.25 127
319.5 127
319.75 128
320 128
320.25 129
320.5 127
320.75 128
321 127
321.25 129
321.5 129
321.75 130
322 130
322.25 131
322.5 131
322.75 131
323 131
323.25 131
323.5 131
323.75 130
324 130
324.25 130
324.5 131
324.75 131
325 132
325.25 133
325.5 134
325.75 135
326 135
326.25 135
326.5 135
326.75 135
327 135
327.25 136
327.5 135
327.75 133
328 133
328.25 132
328.5 132
328.75 132
329 132
329.25 133
329.5 131
329.75 132
330 132
330.25 131
330.5 134
330.75 134
331 133
331.25 132
331.5 131
331.75 132
332 132
332.25 133
332.5 133
332.75 132
333 131
333.25 131
333.5 132
333.75 131
334 131
334.25 131
334.5 131
334.75 131
335 130
