# Supplementary material for: Study of tumor growth indicates the existence of an “immunological threshold” separating states of pro- and antitumoral peritumoral inflammation
Source: PLoS One. 2018 Nov 2;13(11):e0202823. doi: 10.1371/journal.pone.0202823 (PMC6214501; doi:10.1371/journal.pone.0202823)
Supplement: S2 Data — Data points for the represented graphs are provided. A detailed description file is provided alongside the data. (ZIP) [file pone.0202823.s005.zip › graphs data/fig6/neutro_rate_05.dat]

97.5 29
97.75 29
98 29
98.25 30
98.5 30
98.75 30
99 31
99.25 31
99.5 31
99.75 32
100 32
100.25 32
100.5 32
100.75 32
101 32
101.25 32
101.5 36
101.75 36
102 37
102.25 37
102.5 37
102.75 37
103 39
103.25 39
103.5 39
103.75 40
104 40
104.25 40
104.5 40
104.75 41
105 41
105.25 41
105.5 43
105.75 43
106 43
106.25 43
106.5 44
106.75 44
107 44
107.25 44
107.5 44
107.75 44
108 44
108.25 44
108.5 44
108.75 44
109 44
109.25 44
109.5 44
109.75 46
110 47
110.25 47
110.5 47
110.75 47
111 47
111.25 47
111.5 48
111.75 49
112 49
112.25 49
112.5 50
112.75 50
113 50
113.25 50
113.5 53
113.75 53
114 53
114.25 53
114.5 53
114.75 55
115 55
115.25 55
115.5 56
115.75 56
116 56
116.25 56
116.5 57
116.75 57
117 57
117.25 57
117.5 58
117.75 58
118 59
118.25 62
118.5 63
118.75 63
119 63
119.25 64
119.5 64
119.75 65
120 65
120.25 68
120.5 68
120.75 69
121 69
121.25 70
121.5 70
121.75 70
122 71
122.25 71
122.5 71
122.75 71
123 72
123.25 72
123.5 72
123.75 72
124 72
124.25 72
124.5 73
124.75 73
125 74
125.25 74
125.5 74
125.75 74
126 74
126.25 74
126.5 74
126.75 74
127 74
127.25 75
127.5 75
127.75 75
128 75
128.25 76
128.5 76
128.75 76
129 76
129.25 77
129.5 78
129.75 78
130 78
130.25 78
130.5 79
130.75 79
131 79
131.25 80
131.5 80
131.75 80
132 81
132.25 81
132.5 81
132.75 82
133 82
133.25 82
133.5 83
133.75 83
134 83
134.25 84
134.5 86
134.75 87
135 89
135.25 91
135.5 91
135.75 92
136 92
136.25 92
136.5 92
136.75 94
137 94
137.25 94
137.5 95
137.75 97
138 97
138.25 97
138.5 97
138.75 98
139 99
139.25 101
139.5 103
139.75 103
140 104
140.25 105
140.5 105
140.75 106
141 106
141.25 106
141.5 106
141.75 107
142 107
142.25 107
142.5 107
142.75 107
143 108
143.25 108
143.5 108
143.75 108
144 108
144.25 108
144.5 108
144.75 108
145 109
145.25 109
145.5 110
145.75 111
146 111
146.25 113
146.5 113
146.75 113
147 114
147.25 114
147.5 114
147.75 114
148 114
148.25 114
148.5 114
148.75 114
149 116
149.25 118
149.5 118
149.75 120
150 121
150.25 122
150.5 127
150.75 136
151 138
151.25 139
151.5 139
151.75 139
152 139
152.25 139
152.5 139
152.75 139
153 139
153.25 139
153.5 139
153.75 139
154 139
154.25 139
154.5 139
154.75 139
155 139
155.25 139
155.5 139
155.75 139
156 139
156.25 139
156.5 139
156.75 139
157 139
157.25 139
157.5 139
157.75 139
158 139
158.25 139
158.5 139
158.75 139
159 139
159.25 139
159.5 139
159.75 139
160 139
160.25 139
160.5 139
160.75 139
161 139
161.25 139
161.5 139
161.75 139
162 139
162.25 139
162.5 139
162.75 139
163 139
163.25 139
163.5 139
163.75 139
164 139
164.25 139
164.5 139
164.75 139
165 139
165.25 139
165.5 139
165.75 139
166 139
166.25 139
166.5 139
166.75 139
167 139
167.25 139
167.5 139
167.75 139
168 139
168.25 139
168.5 139
168.75 139
169 138
169.25 138
169.5 138
169.75 138
170 138
170.25 138
170.5 138
170.75 138
171 138
171.25 138
171.5 138
171.75 138
172 138
172.25 138
172.5 138
172.75 138
173 138
173.25 138
173.5 138
173.75 138
174 137
174.25 137
174.5 136
174.75 135
175 135
175.25 135
175.5 135
175.75 135
176 135
176.25 135
176.5 135
176.75 135
177 135
177.25 135
177.5 134
177.75 133
178 130
178.25 127
178.5 120
178.75 116
179 115
179.25 109
179.5 107
179.75 105
180 104
180.25 101
180.5 101
180.75 98
181 94
181.25 92
181.5 89
181.75 88
182 86
182.25 81
182.5 78
182.75 77
183 76
183.25 67
183.5 65
183.75 65
184 64
184.25 64
184.5 59
184.75 57
185 54
185.25 53
185.5 52
185.75 49
186 46
186.25 41
186.5 40
186.75 40
187 39
187.25 37
187.5 37
187.75 35
188 31
188.25 31
188.5 30
188.75 25
189 22
189.25 22
189.5 22
189.75 19
190 19
190.25 19
190.5 18
190.75 18
191 16
191.25 14
191.5 12
191.75 12
192 10
192.25 9
192.5 9
192.75 7
193 7
193.25 6
193.5 6
193.75 5
194 4
194.25 4
194.5 3
194.75 3
195 3
195.25 3
195.5 3
195.75 1
196 1
196.25 1
196.5 1
196.75 1
197 1
197.25 0
197.5 0
197.75 0
198 0
198.25 0
198.5 0
198.75 0
199 0
199.25 0
199.5 0
199.75 0
200 0
200.25 0
200.5 0
200.75 0
201 0
201.25 0
201.5 0
201.75 0
202 0
202.25 0
202.5 0
202.75 0
203 0
203.25 0
203.5 0
203.75 0
204 0
204.25 0
204.5 0
204.75 0
205 0
205.25 0
205.5 0
205.75 0
206 0
206.25 0
206.5 0
206.75 0
207 0
207.25 0
207.5 0
207.75 0
208 0
208.25 0
208.5 0
208.75 0
209 0
209.25 0
209.5 0
209.75 0
210 0
210.25 0
210.5 0
210.75 0
211 0
211.25 0
211.5 0
211.75 0
212 0
212.25 0
212.5 0
212.75 0
213 0
213.25 0
213.5 0
213.75 0
214 0
214.25 0
214.5 0
214.75 0
215 0
215.25 0
215.5 0
215.75 0
216 0
216.25 0
216.5 0
216.75 0
217 0
217.25 0
217.5 0
217.75 0
218 0
218.25 0
218.5 0
218.75 0
219 0
219.25 0
219.5 0
219.75 0
220 0
220.25 0
220.5 0
220.75 0
221 0
221.25 0
221.5 0
221.75 0
222 0
222.25 0
222.5 0
222.75 0
223 0
223.25 0
223.5 0
223.75 0
224 0
224.25 0
224.5 0
224.75 0
225 0
225.25 0
225.5 0
225.75 0
226 0
226.25 0
226.5 0
226.75 0
227 0
227.25 0
227.5 0
227.75 0
228 0
228.25 0
228.5 0
228.75 0
229 0
229.25 0
229.5 0
229.75 0
230 0
230.25 0
230.5 0
230.75 0
231 0
231.25 0
231.5 0
231.75 0
232 0
232.25 0
232.5 0
232.75 0
233 0
233.25 0
233.5 0
233.75 0
234 0
234.25 0
234.5 0
234.75 0
235 0
235.25 0
235.5 0
235.75 0
236 0
236.25 0
236.5 0
236.75 0
237 0
237.25 0
237.5 0
237.75 0
238 0
238.25 0
238.5 0
238.75 0
239 0
239.25 0
239.5 0
239.75 0
240 0
240.25 0
240.5 0
240.75 0
241 0
241.25 0
241.5 0
241.75 0
242 0
242.25 0
242.5 0
242.75 0
243 0
243.25 0
243.5 0
243.75 0
244 0
244.25 0
244.5 0
244.75 0
245 0
245.25 0
245.5 0
245.75 0
246 0
246.25 0
246.5 0
246.75 0
247 0
247.25 0
247.5 0
247.75 0
248 0
248.25 0
248.5 0
248.75 0
249 0
249.25 0
249.5 0
249.75 0
250 0
250.25 0
250.5 0
250.75 0
251 0
251.25 0
251.5 0
251.75 0
252 0
252.25 0
252.5 0
252.75 0
253 0
253.25 0
253.5 0
253.75 0
254 0
254.25 0
254.5 0
254.75 0
255 0
255.25 0
255.5 0
255.75 0
256 0
256.25 0
256.5 0
256.75 0
257 0
257.25 0
257.5 0
257.75 0
258 0
258.25 0
258.5 0
258.75 0
259 0
259.25 0
259.5 0
259.75 0
260 0
260.25 0
260.5 0
260.75 0
261 0
261.25 0
261.5 0
261.75 0
262 0
262.25 0
262.5 0
262.75 0
263 0
263.25 0
263.5 0
263.75 0
264 0
264.25 0
264.5 0
264.75 0
265 0
265.25 0
265.5 0
265.75 0
266 0
266.25 0
266.5 0
266.75 0
267 0
267.25 0
267.5 0
267.75 0
268 0
268.25 0
268.5 0
268.75 0
269 0
269.25 0
269.5 0
269.75 0
270 0
270.25 0
270.5 0
270.75 0
271 0
271.25 0
271.5 0
271.75 0
272 0
272.25 0
272.5 0
272.75 0
273 0
273.25 0
273.5 0
273.75 0
274 0
274.25 0
274.5 0
274.75 0
275 0
275.25 0
275.5 0
275.75 0
276 0
276.25 0
276.5 0
276.75 0
277 0
277.25 0
277.5 0
277.75 0
278 0
278.25 0
278.5 0
278.75 0
279 0
279.25 0
279.5 0
279.75 0
280 0
280.25 0
280.5 0
280.75 0
281 0
281.25 0
281.5 0
281.75 0
282 0
282.25 0
282.5 0
282.75 0
283 0
283.25 0
283.5 0
283.75 0
284 0
284.25 0
284.5 0
284.75 0
285 0
285.25 0
285.5 0
285.75 0
286 0
286.25 0
286.5 0
286.75 0
287 0
287.25 0
287.5 0
287.75 0
288 0
288.25 0
288.5 0
288.75 0
289 0
289.25 0
289.5 0
289.75 0
290 0
290.25 0
290.5 0
290.75 0
291 0
291.25 0
291.5 0
291.75 0
292 0
292.25 0
292.5 0
292.75 0
293 0
293.25 0
293.5 0
293.75 0
294 0
294.25 0
294.5 0
294.75 0
295 0
295.25 0
295.5 0
295.75 0
296 0
296.25 0
296.5 0
296.75 0
297 0
297.25 0
297.5 0
297.75 0
298 0
298.25 0
298.5 0
298.75 0
299 0
299.25 0
299.5 0
299.75 0
300 0
300.25 0
300.5 0
300.75 0
301 0
301.25 0
301.5 0
301.75 0
302 0
302.25 0
302.5 0
302.75 0
303 0
303.25 0
303.5 0
303.75 0
304 0
304.25 0
304.5 0
304.75 0
305 0
305.25 0
305.5 0
305.75 0
306 0
306.25 0
306.5 0
306.75 0
307 0
307.25 0
307.5 0
307.75 0
308 0
308.25 0
308.5 0
308.75 0
309 0
309.25 0
309.5 0
309.75 0
310 0
310.25 0
310.5 0
310.75 0
311 0
311.25 0
311.5 0
311.75 0
312 0
312.25 0
312.5 0
312.75 0
313 0
313.25 0
313.5 0
313.75 0
314 0
314.25 0
314.5 0
314.75 0
315 0
315.25 0
315.5 0
315.75 0
316 0
316.25 0
316.5 0
316.75 0
317 0
317.25 0
317.5 0
317.75 0
318 0
318.25 0
318.5 0
318.75 0
319 0
319.25 0
319.5 0
319.75 0
320 0
320.25 0
320.5 0
320.75 0
321 0
321.25 0
321.5 0
321.75 0
322 0
322.25 0
322.5 0
322.75 0
323 0
323.25 0
323.5 0
323.75 0
324 0
324.25 0
324.5 0
324.75 0
325 0
325.25 0
325.5 0
325.75 0
326 0
326.25 0
326.5 0
326.75 0
327 0
327.25 0
327.5 0
327.75 0
328 0
328.25 0
328.5 0
328.75 0
329 0
329.25 0
329.5 0
329.75 0
330 0
330.25 0
330.5 0
330.75 0
331 0
331.25 0
331.5 0
331.75 0
332 0
332.25 0
332.5 0
332.75 0
333 0
333.25 0
333.5 0
333.75 0
334 0
334.25 0
334.5 0
334.75 0
335 0
