# Supplementary material for: Study of tumor growth indicates the existence of an “immunological threshold” separating states of pro- and antitumoral peritumoral inflammation
Source: PLoS One. 2018 Nov 2;13(11):e0202823. doi: 10.1371/journal.pone.0202823 (PMC6214501; doi:10.1371/journal.pone.0202823)
Supplement: S2 Data — Data points for the represented graphs are provided. A detailed description file is provided alongside the data. (ZIP) [file pone.0202823.s005.zip › graphs data/fig6/neutro_rate_2.dat]

97.5 29
97.75 29
98 29
98.25 30
98.5 30
98.75 30
99 31
99.25 31
99.5 31
99.75 32
100 32
100.25 32
100.5 32
100.75 32
101 32
101.25 32
101.5 36
101.75 36
102 37
102.25 37
102.5 37
102.75 37
103 39
103.25 39
103.5 39
103.75 40
104 40
104.25 40
104.5 40
104.75 41
105 41
105.25 41
105.5 43
105.75 43
106 43
106.25 43
106.5 44
106.75 44
107 44
107.25 44
107.5 44
107.75 44
108 44
108.25 44
108.5 44
108.75 44
109 44
109.25 44
109.5 44
109.75 46
110 48
110.25 48
110.5 48
110.75 48
111 48
111.25 48
111.5 49
111.75 50
112 50
112.25 50
112.5 51
112.75 51
113 52
113.25 52
113.5 55
113.75 55
114 55
114.25 55
114.5 55
114.75 57
115 57
115.25 57
115.5 58
115.75 58
116 59
116.25 59
116.5 60
116.75 60
117 60
117.25 60
117.5 61
117.75 61
118 62
118.25 64
118.5 65
118.75 65
119 65
119.25 66
119.5 66
119.75 67
120 67
120.25 69
120.5 69
120.75 70
121 70
121.25 72
121.5 73
121.75 73
122 74
122.25 74
122.5 74
122.75 74
123 75
123.25 75
123.5 75
123.75 75
124 75
124.25 75
124.5 76
124.75 76
125 77
125.25 77
125.5 77
125.75 77
126 77
126.25 77
126.5 77
126.75 77
127 77
127.25 78
127.5 78
127.75 78
128 79
128.25 80
128.5 80
128.75 80
129 80
129.25 81
129.5 81
129.75 81
130 81
130.25 82
130.5 83
130.75 83
131 83
131.25 83
131.5 83
131.75 83
132 84
132.25 84
132.5 84
132.75 84
133 84
133.25 86
133.5 88
133.75 88
134 88
134.25 89
134.5 90
134.75 92
135 92
135.25 93
135.5 94
135.75 96
136 96
136.25 96
136.5 96
136.75 96
137 98
137.25 99
137.5 99
137.75 100
138 100
138.25 101
138.5 101
138.75 101
139 103
139.25 104
139.5 104
139.75 105
140 105
140.25 107
140.5 108
140.75 109
141 109
141.25 109
141.5 109
141.75 109
142 109
142.25 109
142.5 109
142.75 111
143 112
143.25 112
143.5 112
143.75 112
144 113
144.25 113
144.5 113
144.75 114
145 114
145.25 114
145.5 114
145.75 114
146 114
146.25 115
146.5 115
146.75 115
147 115
147.25 115
147.5 115
147.75 116
148 116
148.25 116
148.5 116
148.75 116
149 116
149.25 117
149.5 117
149.75 121
150 123
150.25 124
150.5 124
150.75 124
151 133
151.25 137
151.5 137
151.75 137
152 138
152.25 139
152.5 139
152.75 139
153 140
153.25 142
153.5 143
153.75 143
154 143
154.25 143
154.5 143
154.75 143
155 143
155.25 143
155.5 143
155.75 144
156 144
156.25 144
156.5 145
156.75 145
157 145
157.25 145
157.5 145
157.75 146
158 147
158.25 147
158.5 147
158.75 147
159 150
159.25 151
159.5 152
159.75 152
160 152
160.25 153
160.5 153
160.75 153
161 154
161.25 157
161.5 160
161.75 160
162 162
162.25 163
162.5 164
162.75 164
163 165
163.25 165
163.5 165
163.75 165
164 166
164.25 166
164.5 166
164.75 166
165 166
165.25 170
165.5 170
165.75 170
166 170
166.25 171
166.5 172
166.75 172
167 172
167.25 173
167.5 173
167.75 173
168 173
168.25 173
168.5 173
168.75 173
169 173
169.25 173
169.5 174
169.75 175
170 176
170.25 178
170.5 182
170.75 182
171 183
171.25 183
171.5 182
171.75 185
172 185
172.25 186
172.5 186
172.75 186
173 186
173.25 189
173.5 189
173.75 189
174 189
174.25 190
174.5 191
174.75 192
175 192
175.25 194
175.5 195
175.75 195
176 197
176.25 199
176.5 199
176.75 199
177 199
177.25 200
177.5 200
177.75 203
178 205
178.25 206
178.5 206
178.75 207
179 208
179.25 209
179.5 210
179.75 210
180 210
180.25 212
180.5 211
180.75 211
181 212
181.25 214
181.5 214
181.75 214
182 215
182.25 216
182.5 216
182.75 216
183 218
183.25 218
183.5 219
183.75 219
184 220
184.25 222
184.5 222
184.75 222
185 222
185.25 223
185.5 223
185.75 223
186 227
186.25 228
186.5 229
186.75 231
187 232
187.25 232
187.5 232
187.75 232
188 233
188.25 235
188.5 235
188.75 236
189 236
189.25 236
189.5 238
189.75 239
190 239
190.25 239
190.5 240
190.75 240
191 241
191.25 242
191.5 246
191.75 247
192 247
192.25 247
192.5 247
192.75 250
193 251
193.25 251
193.5 252
193.75 252
194 254
194.25 254
194.5 254
194.75 255
195 255
195.25 255
195.5 260
195.75 260
196 260
196.25 261
196.5 262
196.75 263
197 265
197.25 265
197.5 265
197.75 266
198 267
198.25 267
198.5 270
198.75 271
199 271
199.25 271
199.5 272
199.75 272
200 276
200.25 276
200.5 278
200.75 282
201 282
201.25 284
201.5 284
201.75 285
202 287
202.25 287
202.5 287
202.75 287
203 287
203.25 289
203.5 290
203.75 290
204 292
204.25 292
204.5 293
204.75 294
205 297
205.25 297
205.5 297
205.75 298
206 298
206.25 298
206.5 299
206.75 300
207 301
207.25 302
207.5 303
207.75 304
208 307
208.25 307
208.5 308
208.75 309
209 310
209.25 310
209.5 311
209.75 312
210 312
210.25 315
210.5 315
210.75 316
211 316
211.25 319
211.5 320
211.75 321
212 321
212.25 321
212.5 321
212.75 324
213 324
213.25 324
213.5 324
213.75 324
214 325
214.25 326
214.5 327
214.75 328
215 328
215.25 328
215.5 328
215.75 329
216 329
216.25 331
216.5 331
216.75 333
217 333
217.25 335
217.5 335
217.75 336
218 337
218.25 338
218.5 340
218.75 342
219 344
219.25 344
219.5 348
219.75 348
220 350
220.25 352
220.5 353
220.75 355
221 356
221.25 358
221.5 357
221.75 358
222 359
222.25 359
222.5 361
222.75 363
223 364
223.25 364
223.5 364
223.75 364
224 364
224.25 365
224.5 365
224.75 367
225 372
225.25 374
225.5 374
225.75 374
226 374
226.25 374
226.5 375
226.75 375
227 377
227.25 377
227.5 377
227.75 378
228 381
228.25 382
228.5 386
228.75 387
229 388
229.25 388
229.5 388
229.75 389
230 391
230.25 394
230.5 395
230.75 395
231 395
231.25 395
231.5 396
231.75 398
232 399
232.25 402
232.5 402
232.75 403
233 405
233.25 405
233.5 407
233.75 408
234 408
234.25 408
234.5 408
234.75 410
235 411
235.25 411
235.5 412
235.75 412
236 412
236.25 414
236.5 416
236.75 416
237 417
237.25 419
237.5 420
237.75 420
238 421
238.25 424
238.5 424
238.75 424
239 425
239.25 425
239.5 429
239.75 429
240 429
240.25 431
240.5 432
240.75 438
241 438
241.25 442
241.5 445
241.75 445
242 446
242.25 446
242.5 446
242.75 446
243 450
243.25 452
243.5 453
243.75 455
244 456
244.25 457
244.5 457
244.75 457
245 458
245.25 458
245.5 458
245.75 459
246 459
246.25 459
246.5 459
246.75 459
247 460
247.25 465
247.5 465
247.75 469
248 469
248.25 470
248.5 472
248.75 472
249 472
249.25 473
249.5 475
249.75 480
250 485
250.25 487
250.5 491
250.75 494
251 495
251.25 495
251.5 498
251.75 498
252 498
252.25 498
252.5 498
252.75 499
253 500
253.25 500
253.5 503
253.75 504
254 504
254.25 504
254.5 504
254.75 505
255 506
255.25 506
255.5 506
255.75 511
256 512
256.25 515
256.5 515
256.75 517
257 521
257.25 521
257.5 521
257.75 521
258 522
258.25 526
258.5 526
258.75 526
259 529
259.25 529
259.5 531
259.75 531
260 532
260.25 534
260.5 536
260.75 538
261 539
261.25 539
261.5 540
261.75 540
262 542
262.25 543
262.5 545
262.75 546
263 548
263.25 551
263.5 554
263.75 554
264 554
264.25 554
264.5 555
264.75 558
265 558
265.25 558
265.5 561
265.75 561
266 561
266.25 560
266.5 565
266.75 568
267 570
267.25 569
267.5 570
267.75 573
268 573
268.25 576
268.5 578
268.75 579
269 582
269.25 583
269.5 585
269.75 585
270 585
270.25 585
270.5 585
270.75 585
271 586
271.25 587
271.5 588
271.75 589
272 594
272.25 596
272.5 597
272.75 598
273 601
273.25 602
273.5 602
273.75 603
274 608
274.25 609
274.5 609
274.75 612
275 614
275.25 614
275.5 614
275.75 615
276 616
276.25 620
276.5 621
276.75 624
277 626
277.25 630
277.5 635
277.75 635
278 635
278.25 636
278.5 637
278.75 640
279 643
279.25 645
279.5 647
279.75 647
280 648
280.25 649
280.5 649
280.75 653
281 657
281.25 657
281.5 660
281.75 660
282 660
282.25 661
282.5 665
282.75 666
283 666
283.25 668
283.5 668
283.75 668
284 669
284.25 669
284.5 670
284.75 672
285 676
285.25 677
285.5 678
285.75 683
286 683
286.25 683
286.5 685
286.75 686
287 689
287.25 692
287.5 694
287.75 695
288 696
288.25 697
288.5 699
288.75 701
289 705
289.25 708
289.5 709
289.75 711
290 713
290.25 713
290.5 713
290.75 716
291 719
291.25 723
291.5 723
291.75 723
292 726
292.25 727
292.5 727
292.75 727
293 730
293.25 732
293.5 732
293.75 732
294 734
294.25 735
294.5 736
294.75 738
295 741
295.25 741
295.5 742
295.75 743
296 747
296.25 750
296.5 754
296.75 758
297 761
297.25 761
297.5 761
297.75 762
298 762
298.25 764
298.5 767
298.75 769
299 773
299.25 776
299.5 779
299.75 780
300 782
300.25 782
300.5 783
300.75 785
301 785
301.25 787
301.5 787
301.75 790
302 793
302.25 795
302.5 798
302.75 801
303 803
303.25 805
303.5 806
303.75 806
304 806
304.25 807
304.5 808
304.75 810
305 811
305.25 813
305.5 813
305.75 818
306 820
306.25 821
306.5 822
306.75 821
307 824
307.25 829
307.5 831
307.75 835
308 835
308.25 838
308.5 838
308.75 838
309 838
309.25 840
309.5 840
309.75 842
310 844
310.25 844
310.5 848
310.75 848
311 851
311.25 856
311.5 860
311.75 862
312 864
312.25 868
312.5 868
312.75 868
313 868
313.25 869
313.5 871
313.75 871
314 873
314.25 874
314.5 875
314.75 877
315 878
315.25 879
315.5 883
315.75 888
316 889
316.25 889
316.5 892
316.75 894
317 895
317.25 899
317.5 901
317.75 903
318 903
318.25 904
318.5 907
318.75 907
319 909
319.25 910
319.5 914
319.75 916
320 917
320.25 919
320.5 919
320.75 919
321 919
321.25 922
321.5 925
321.75 925
322 927
322.25 928
322.5 929
322.75 929
323 930
323.25 929
323.5 931
323.75 931
324 933
324.25 936
324.5 939
324.75 945
325 947
325.25 948
325.5 950
325.75 953
326 953
326.25 958
326.5 961
326.75 961
327 962
327.25 965
327.5 967
327.75 968
328 972
328.25 972
328.5 976
328.75 976
329 976
329.25 978
329.5 979
329.75 980
330 984
330.25 985
330.5 990
330.75 993
331 996
331.25 998
331.5 1001
331.75 1001
332 1005
332.25 1006
332.5 1007
332.75 1008
333 1009
333.25 1009
333.5 1009
333.75 1011
334 1016
334.25 1017
334.5 1020
334.75 1022
335 1025
