# Supplementary material for: Study of tumor growth indicates the existence of an “immunological threshold” separating states of pro- and antitumoral peritumoral inflammation
Source: PLoS One. 2018 Nov 2;13(11):e0202823. doi: 10.1371/journal.pone.0202823 (PMC6214501; doi:10.1371/journal.pone.0202823)
Supplement: S2 Data — Data points for the represented graphs are provided. A detailed description file is provided alongside the data. (ZIP) [file pone.0202823.s005.zip › graphs data/fig6/neutro_rate_1.dat]

97.5 29
97.75 29
98 29
98.25 30
98.5 30
98.75 30
99 31
99.25 31
99.5 31
99.75 32
100 32
100.25 32
100.5 32
100.75 32
101 32
101.25 32
101.5 36
101.75 36
102 37
102.25 37
102.5 37
102.75 37
103 39
103.25 39
103.5 39
103.75 40
104 40
104.25 40
104.5 40
104.75 41
105 41
105.25 41
105.5 43
105.75 43
106 43
106.25 43
106.5 44
106.75 44
107 44
107.25 44
107.5 44
107.75 44
108 44
108.25 44
108.5 44
108.75 44
109 44
109.25 44
109.5 44
109.75 46
110 47
110.25 47
110.5 47
110.75 47
111 47
111.25 47
111.5 48
111.75 49
112 49
112.25 49
112.5 50
112.75 50
113 50
113.25 50
113.5 53
113.75 53
114 53
114.25 53
114.5 53
114.75 55
115 55
115.25 55
115.5 56
115.75 56
116 56
116.25 56
116.5 57
116.75 57
117 57
117.25 57
117.5 58
117.75 58
118 59
118.25 62
118.5 63
118.75 63
119 63
119.25 64
119.5 64
119.75 65
120 65
120.25 68
120.5 68
120.75 69
121 69
121.25 70
121.5 70
121.75 70
122 71
122.25 71
122.5 71
122.75 71
123 72
123.25 72
123.5 72
123.75 72
124 72
124.25 72
124.5 73
124.75 73
125 74
125.25 74
125.5 74
125.75 74
126 74
126.25 74
126.5 74
126.75 74
127 74
127.25 75
127.5 75
127.75 75
128 75
128.25 76
128.5 76
128.75 76
129 76
129.25 77
129.5 78
129.75 78
130 78
130.25 78
130.5 79
130.75 79
131 79
131.25 80
131.5 80
131.75 80
132 81
132.25 81
132.5 81
132.75 82
133 82
133.25 82
133.5 83
133.75 83
134 83
134.25 84
134.5 86
134.75 87
135 89
135.25 91
135.5 91
135.75 92
136 92
136.25 92
136.5 92
136.75 94
137 94
137.25 94
137.5 95
137.75 97
138 97
138.25 97
138.5 97
138.75 98
139 99
139.25 101
139.5 103
139.75 103
140 104
140.25 105
140.5 105
140.75 106
141 106
141.25 106
141.5 106
141.75 107
142 107
142.25 107
142.5 107
142.75 107
143 108
143.25 108
143.5 108
143.75 108
144 108
144.25 108
144.5 108
144.75 108
145 109
145.25 109
145.5 110
145.75 111
146 111
146.25 113
146.5 113
146.75 113
147 114
147.25 114
147.5 114
147.75 114
148 114
148.25 114
148.5 114
148.75 114
149 116
149.25 118
149.5 118
149.75 120
150 121
150.25 122
150.5 126
150.75 135
151 136
151.25 137
151.5 140
151.75 140
152 140
152.25 141
152.5 141
152.75 141
153 141
153.25 141
153.5 141
153.75 141
154 141
154.25 141
154.5 141
154.75 141
155 141
155.25 141
155.5 141
155.75 141
156 141
156.25 141
156.5 141
156.75 142
157 142
157.25 142
157.5 142
157.75 142
158 142
158.25 142
158.5 142
158.75 142
159 143
159.25 143
159.5 143
159.75 143
160 143
160.25 143
160.5 143
160.75 144
161 144
161.25 145
161.5 146
161.75 146
162 146
162.25 146
162.5 146
162.75 146
163 147
163.25 147
163.5 148
163.75 148
164 148
164.25 148
164.5 148
164.75 148
165 148
165.25 148
165.5 148
165.75 148
166 148
166.25 148
166.5 148
166.75 148
167 149
167.25 150
167.5 150
167.75 150
168 150
168.25 152
168.5 152
168.75 153
169 153
169.25 153
169.5 153
169.75 153
170 153
170.25 153
170.5 153
170.75 155
171 155
171.25 155
171.5 155
171.75 155
172 156
172.25 156
172.5 156
172.75 156
173 157
173.25 157
173.5 157
173.75 157
174 157
174.25 157
174.5 157
174.75 157
175 158
175.25 159
175.5 159
175.75 159
176 159
176.25 159
176.5 159
176.75 159
177 159
177.25 159
177.5 159
177.75 157
178 157
178.25 155
178.5 153
178.75 152
179 150
179.25 147
179.5 146
179.75 144
180 144
180.25 145
180.5 145
180.75 143
181 143
181.25 142
181.5 143
181.75 143
182 143
182.25 141
182.5 139
182.75 139
183 138
183.25 137
183.5 137
183.75 135
184 136
184.25 138
184.5 138
184.75 137
185 136
185.25 135
185.5 133
185.75 133
186 130
186.25 131
186.5 131
186.75 129
187 130
187.25 131
187.5 131
187.75 131
188 129
188.25 128
188.5 129
188.75 129
189 127
189.25 127
189.5 128
189.75 129
190 130
190.25 129
190.5 129
190.75 129
191 128
191.25 131
191.5 129
191.75 129
192 128
192.25 126
192.5 124
192.75 124
193 123
193.25 123
193.5 125
193.75 126
194 126
194.25 122
194.5 122
194.75 124
195 122
195.25 120
195.5 120
195.75 119
196 119
196.25 120
196.5 120
196.75 119
197 119
197.25 119
197.5 118
197.75 119
198 119
198.25 120
198.5 121
198.75 121
199 120
199.25 121
199.5 117
199.75 116
200 119
200.25 119
200.5 120
200.75 120
201 120
201.25 120
201.5 120
201.75 120
202 121
202.25 121
202.5 120
202.75 120
203 119
203.25 120
203.5 120
203.75 119
204 119
204.25 119
204.5 121
204.75 121
205 121
205.25 121
205.5 121
205.75 123
206 124
206.25 124
206.5 126
206.75 128
207 129
207.25 130
207.5 131
207.75 132
208 132
208.25 132
208.5 131
208.75 132
209 132
209.25 132
209.5 132
209.75 133
210 133
210.25 133
210.5 134
210.75 133
211 133
211.25 133
211.5 133
211.75 133
212 134
212.25 134
212.5 134
212.75 134
213 134
213.25 137
213.5 137
213.75 137
214 138
214.25 138
214.5 138
214.75 138
215 138
215.25 139
215.5 139
215.75 139
216 139
216.25 141
216.5 140
216.75 140
217 143
217.25 143
217.5 143
217.75 143
218 144
218.25 144
218.5 145
218.75 146
219 146
219.25 146
219.5 146
219.75 146
220 146
220.25 146
220.5 146
220.75 146
221 146
221.25 146
221.5 146
221.75 147
222 147
222.25 147
222.5 148
222.75 149
223 149
223.25 149
223.5 149
223.75 149
224 150
224.25 150
224.5 152
224.75 152
225 152
225.25 155
225.5 155
225.75 155
226 155
226.25 156
226.5 156
226.75 159
227 159
227.25 160
227.5 158
227.75 157
228 158
228.25 158
228.5 159
228.75 159
229 159
229.25 159
229.5 158
229.75 159
230 159
230.25 159
230.5 159
230.75 159
231 159
231.25 159
231.5 159
231.75 158
232 158
232.25 158
232.5 158
232.75 157
233 157
233.25 156
233.5 156
233.75 157
234 158
234.25 158
234.5 157
234.75 158
235 158
235.25 158
235.5 158
235.75 159
236 159
236.25 159
236.5 160
236.75 160
237 160
237.25 159
237.5 160
237.75 160
238 162
238.25 162
238.5 162
238.75 165
239 164
239.25 164
239.5 164
239.75 163
240 164
240.25 164
240.5 166
240.75 167
241 166
241.25 166
241.5 165
241.75 165
242 165
242.25 165
242.5 167
242.75 168
243 168
243.25 168
243.5 168
243.75 168
244 167
244.25 167
244.5 168
244.75 171
245 171
245.25 170
245.5 171
245.75 171
246 171
246.25 171
246.5 171
246.75 171
247 173
247.25 173
247.5 174
247.75 174
248 174
248.25 176
248.5 177
248.75 177
249 177
249.25 176
249.5 178
249.75 177
250 179
250.25 181
250.5 181
250.75 181
251 181
251.25 181
251.5 182
251.75 182
252 183
252.25 184
252.5 181
252.75 179
253 179
253.25 178
253.5 177
253.75 177
254 177
254.25 176
254.5 175
254.75 173
255 175
255.25 177
255.5 179
255.75 180
256 181
256.25 181
256.5 180
256.75 179
257 179
257.25 179
257.5 180
257.75 181
258 180
258.25 183
258.5 184
258.75 186
259 185
259.25 185
259.5 184
259.75 184
260 185
260.25 186
260.5 186
260.75 186
261 185
261.25 184
261.5 183
261.75 183
262 183
262.25 184
262.5 185
262.75 185
263 185
263.25 186
263.5 187
263.75 187
264 187
264.25 187
264.5 187
264.75 187
265 188
265.25 189
265.5 190
265.75 190
266 192
266.25 192
266.5 193
266.75 193
267 194
267.25 197
267.5 197
267.75 198
268 196
268.25 196
268.5 196
268.75 195
269 197
269.25 196
269.5 199
269.75 199
270 199
270.25 199
270.5 201
270.75 200
271 199
271.25 199
271.5 199
271.75 200
272 200
272.25 200
272.5 200
272.75 199
273 200
273.25 201
273.5 201
273.75 200
274 200
274.25 200
274.5 202
274.75 202
275 205
275.25 205
275.5 207
275.75 207
276 208
276.25 210
276.5 213
276.75 213
277 213
277.25 213
277.5 212
277.75 213
278 212
278.25 213
278.5 213
278.75 213
279 214
279.25 215
279.5 216
279.75 216
280 216
280.25 217
280.5 218
280.75 219
281 219
281.25 221
281.5 223
281.75 224
282 224
282.25 224
282.5 225
282.75 225
283 226
283.25 225
283.5 226
283.75 227
284 227
284.25 227
284.5 224
284.75 225
285 227
285.25 226
285.5 225
285.75 225
286 226
286.25 226
286.5 225
286.75 228
287 228
287.25 226
287.5 228
287.75 228
288 230
288.25 230
288.5 229
288.75 229
289 230
289.25 233
289.5 233
289.75 235
290 234
290.25 236
290.5 237
290.75 237
291 239
291.25 238
291.5 238
291.75 238
292 243
292.25 242
292.5 245
292.75 244
293 244
293.25 244
293.5 243
293.75 245
294 246
294.25 247
294.5 248
294.75 248
295 249
295.25 252
295.5 253
295.75 253
296 252
296.25 253
296.5 252
296.75 253
297 256
297.25 256
297.5 256
297.75 258
298 258
298.25 259
298.5 259
298.75 261
299 260
299.25 261
299.5 261
299.75 260
300 260
300.25 262
300.5 262
300.75 262
301 262
301.25 264
301.5 264
301.75 264
302 265
302.25 265
302.5 266
302.75 268
303 267
303.25 270
303.5 272
303.75 272
304 273
304.25 272
304.5 273
304.75 273
305 274
305.25 274
305.5 274
305.75 274
306 274
306.25 275
306.5 277
306.75 280
307 280
307.25 281
307.5 279
307.75 279
308 279
308.25 279
308.5 279
308.75 281
309 281
309.25 281
309.5 280
309.75 281
310 281
310.25 282
310.5 284
310.75 286
311 286
311.25 291
311.5 290
311.75 289
312 289
312.25 289
312.5 290
312.75 291
313 290
313.25 291
313.5 293
313.75 293
314 293
314.25 294
314.5 297
314.75 295
315 295
315.25 296
315.5 296
315.75 295
316 295
316.25 295
316.5 296
316.75 296
317 297
317.25 297
317.5 297
317.75 297
318 297
318.25 297
318.5 299
318.75 299
319 299
319.25 300
319.5 301
319.75 302
320 303
320.25 303
320.5 301
320.75 301
321 308
321.25 311
321.5 313
321.75 314
322 313
322.25 315
322.5 314
322.75 314
323 313
323.25 313
323.5 314
323.75 315
324 315
324.25 314
324.5 315
324.75 316
325 318
325.25 318
325.5 321
325.75 323
326 323
326.25 324
326.5 325
326.75 325
327 325
327.25 326
327.5 325
327.75 326
328 328
328.25 329
328.5 331
328.75 335
329 339
329.25 341
329.5 342
329.75 342
330 343
330.25 344
330.5 344
330.75 345
331 344
331.25 345
331.5 345
331.75 346
332 346
332.25 344
332.5 345
332.75 346
333 347
333.25 347
333.5 349
333.75 350
334 349
334.25 349
334.5 349
334.75 348
335 349
