# Supplementary material for: Study of tumor growth indicates the existence of an “immunological threshold” separating states of pro- and antitumoral peritumoral inflammation
Source: PLoS One. 2018 Nov 2;13(11):e0202823. doi: 10.1371/journal.pone.0202823 (PMC6214501; doi:10.1371/journal.pone.0202823)
Supplement: S2 Data — Data points for the represented graphs are provided. A detailed description file is provided alongside the data. (ZIP) [file pone.0202823.s005.zip › graphs data/fig2/README.txt]

*****************************************************************
*								*
*								*
*		COMPANION DATA TO THE SUBMISSION OF		*
*								*				
*	Study of tumor growth indicates the existence of an 	*
*		``immunological threshold'' 			*
*		separating states of pro- and antitumoral 	*
*		peritumoral inflammation			*
*								*
*	BY	A. Bru, D. Gomez-Castro, J.C. Souto et al.	*
*								*
*								*
*****************************************************************

*************************
	FILE NAMES
*************************

Filenames correspond to time-stamps in arbitrary unit
the conversion rate is the following:

	1 arbitrary unit = 0.05 h

**************************
	FILE STRUCTURE
**************************

Every file contains a represented line. 

The data is provided in linear scale. The figures in the manuscript are plotted in log-scale.
