# Supplementary material for: Study of tumor growth indicates the existence of an “immunological threshold” separating states of pro- and antitumoral peritumoral inflammation
Source: PLoS One. 2018 Nov 2;13(11):e0202823. doi: 10.1371/journal.pone.0202823 (PMC6214501; doi:10.1371/journal.pone.0202823)
Supplement: S2 Data — Data points for the represented graphs are provided. A detailed description file is provided alongside the data. (ZIP) [file pone.0202823.s005.zip › graphs data/fig2-old/fractal dimensions/bd10000.cmp]

2 11692
3 8002
4 5859
5 4538
6 3856
7 3201
8 2827
9 2441
10 2170
11 1977
12 1742
13 1710
14 1477
15 1370
16 1294
17 1213
18 1126
19 1051
20 1019
21 946
22 909
23 852
24 797
25 712
26 686
27 684
28 671
29 644
30 625
31 594
32 579
33 553
34 533
35 507
36 495
37 487
38 455
39 442
40 428
41 417
42 410
43 397
44 390
45 365
46 352
47 343
48 335
49 328
50 319
51 318
52 308
53 301
54 291
55 279
56 273
57 266
58 261
59 255
60 251
61 248
62 244
63 232
64 229
65 225
66 225
67 220
68 212
69 207
70 203
71 202
72 198
73 194
74 192
75 186
76 186
77 182
78 179
79 177
80 177
81 175
82 172
83 172
84 166
85 165
86 164
87 157
88 157
89 157
90 155
91 151
92 147
93 145
94 143
95 141
96 140
97 140
98 140
99 137
100 136
101 133
102 133
103 129
104 130
105 129
106 128
107 125
108 123
109 123
110 121
111 121
112 120
113 116
114 116
115 116
116 116
117 115
118 112
119 113
120 110
121 110
122 108
123 108
124 108
125 108
126 106
127 104
128 103
129 104
130 101
131 100
132 99
133 99
134 97
135 97
136 94
137 95
138 95
139 93
140 92
141 92
142 92
143 91
144 89
145 89
146 89
147 88
148 88
149 87
150 86
151 86
152 85
153 85
154 83
155 83
156 82
157 82
158 82
159 82
160 81
161 80
162 79
163 79
164 79
165 79
166 77
167 75
168 76
169 76
170 76
171 75
172 73
173 74
174 72
175 72
176 73
177 73
178 72
179 71
180 70
181 71
182 70
183 70
184 70
185 70
186 69
187 69
188 67
189 67
190 66
191 66
192 66
193 67
194 65
195 64
196 64
197 63
198 63
199 63
200 63
201 62
202 62
203 62
204 62
205 61
206 61
207 60
208 60
209 60
210 60
211 59
212 59
213 59
214 58
215 58
216 58
217 58
218 57
219 57
220 56
221 56
222 56
223 56
224 55
225 55
226 55
227 55
228 55
229 54
230 54
231 54
232 54
233 53
234 53
235 53
236 53
237 53
238 52
239 52
240 52
241 52
242 51
243 51
244 51
245 51
246 50
247 50
248 50
249 50
250 50
251 50
252 50
253 49
254 49
255 49
256 49
257 49
258 48
259 48
260 48
261 47
262 47
263 47
264 47
265 47
266 47
267 46
268 46
269 46
270 46
271 46
272 46
273 45
274 45
275 45
276 45
277 45
278 44
279 44
280 44
281 44
282 44
283 44
284 44
285 44
286 43
287 43
288 43
289 43
290 43
291 42
292 42
293 42
294 42
295 42
296 42
297 42
298 41
299 41
300 41
301 41
302 41
303 41
304 41
305 40
306 40
307 40
308 40
309 40
310 40
311 40
312 40
313 39
314 39
315 39
316 39
317 39
318 39
319 39
320 38
321 38
322 38
323 38
324 38
325 38
326 38
327 38
328 38
329 38
330 37
331 37
332 37
333 37
334 37
335 37
336 37
337 37
338 36
339 36
340 36
341 36
342 36
343 36
344 36
345 36
346 36
347 35
348 35
349 35
350 35
351 35
352 35
353 35
354 35
355 35
356 35
357 35
358 34
359 34
360 34
361 34
362 34
363 34
364 34
365 34
366 34
367 34
368 33
369 33
370 33
371 33
372 33
373 33
374 33
375 33
376 33
377 32
378 32
379 32
380 32
381 32
382 32
383 32
384 32
385 32
386 32
387 32
388 32
389 31
390 31
391 31
392 31
393 31
394 31
395 31
396 31
397 31
398 31
399 31
400 31
401 31
402 31
403 31
404 30
405 30
406 30
407 30
408 30
409 30
410 30
411 30
412 30
413 30
414 30
415 30
416 29
417 29
418 29
419 29
420 29
421 29
422 29
423 29
424 29
425 29
426 29
427 29
428 29
429 29
430 28
431 28
432 28
433 28
434 28
435 28
436 28
437 28
438 28
439 28
440 28
441 28
442 28
443 28
444 27
445 27
446 27
447 27
448 27
449 27
450 27
451 27
452 27
453 27
454 27
455 27
456 27
457 27
458 27
459 27
460 27
461 26
462 26
463 26
464 26
465 26
466 26
467 26
468 26
469 26
470 26
471 26
472 26
473 26
474 26
475 26
476 25
477 25
478 25
479 25
480 25
481 25
482 25
483 25
484 25
485 25
486 25
487 25
488 25
489 25
490 25
491 25
492 25
493 25
494 25
495 25
496 25
497 25
498 25
499 24
500 24
501 24
502 24
503 24
504 24
505 24
506 24
507 24
508 24
509 24
510 24
511 24
512 24
513 24
514 24
515 24
516 23
517 23
518 23
519 23
520 23
521 23
522 23
523 23
524 23
525 23
526 23
527 23
528 23
529 23
530 23
531 23
532 23
533 23
534 23
535 23
536 23
537 23
538 22
539 23
540 22
541 22
542 22
543 22
544 22
545 22
546 22
547 22
548 22
549 22
550 22
551 22
552 22
553 22
554 22
555 22
556 22
557 22
558 22
559 22
560 22
561 22
562 22
563 22
564 22
565 22
566 22
567 21
568 21
569 21
570 21
571 21
572 21
573 21
574 21
575 21
576 21
577 21
578 21
579 21
580 21
581 21
582 21
583 21
584 21
585 21
586 21
587 21
588 21
589 21
590 21
591 21
592 20
593 20
594 20
595 20
596 20
597 20
598 20
599 20
600 20
601 20
602 20
603 20
604 20
605 20
606 20
607 20
608 20
609 20
610 20
611 20
612 20
613 20
614 20
615 20
616 20
617 20
618 20
619 20
620 20
621 20
622 19
623 19
624 19
625 19
626 19
627 19
628 19
629 19
630 19
631 19
632 19
633 19
634 19
635 19
636 19
637 19
638 19
639 19
640 19
641 19
642 19
643 19
644 19
645 19
646 19
647 19
648 19
649 19
650 19
651 19
652 19
653 19
654 19
655 18
656 18
657 18
658 18
659 18
660 18
661 18
662 18
663 18
664 18
665 18
666 18
667 18
668 18
669 18
670 18
671 18
672 18
673 18
674 18
675 18
676 18
677 18
678 18
679 18
680 18
681 18
682 18
683 18
684 18
685 18
686 18
687 17
688 17
689 17
690 17
691 17
692 17
693 17
694 17
695 17
696 17
697 17
698 17
699 17
700 17
701 17
702 17
703 17
704 17
705 17
706 17
707 17
708 17
709 17
710 17
711 17
712 17
713 17
714 17
715 17
716 17
717 17
718 17
719 17
720 17
721 17
722 17
723 17
724 17
725 17
726 17
727 17
728 17
729 16
730 16
731 16
732 16
733 16
734 16
735 16
736 16
737 16
738 16
739 16
740 16
741 16
742 16
743 16
744 16
745 16
746 16
747 16
748 16
749 16
750 16
751 16
752 16
753 16
754 16
755 16
756 16
757 16
758 16
759 16
760 16
761 16
762 16
763 16
764 16
765 16
766 16
767 16
768 16
769 16
770 15
771 15
772 15
773 15
774 15
775 15
776 15
777 15
778 15
779 15
780 15
781 15
782 15
783 15
784 15
785 15
786 15
787 15
788 15
789 15
790 15
791 15
792 15
793 15
794 15
795 15
796 15
797 15
798 15
799 15
800 15
801 15
802 15
803 15
804 15
805 15
806 15
807 15
808 15
809 15
810 15
811 15
812 15
813 15
814 15
815 15
816 15
817 15
818 15
819 15
820 15
821 14
822 14
823 14
824 14
825 14
826 14
827 14
828 14
829 14
830 14
831 14
832 14
833 14
834 14
835 14
836 14
837 14
838 14
839 14
840 14
841 14
842 14
843 14
844 14
845 14
846 14
847 14
848 14
849 14
850 14
851 14
852 14
853 14
854 14
855 14
856 14
857 14
858 14
859 14
860 14
861 14
862 14
863 14
864 14
865 14
866 14
867 14
868 14
869 14
870 14
871 14
872 14
873 14
874 14
875 14
876 14
877 14
878 14
879 14
880 14
881 14
882 13
883 13
884 13
885 13
886 13
887 13
888 13
889 13
890 13
891 13
892 13
893 13
894 13
895 13
896 13
897 13
898 13
899 13
900 13
901 13
902 13
903 13
904 13
905 13
906 13
907 13
908 13
909 13
910 13
911 13
912 13
913 13
914 13
915 13
916 13
917 13
918 13
919 13
920 13
921 13
922 13
923 13
924 13
925 13
926 13
927 13
928 13
929 13
930 13
931 13
932 13
933 13
934 13
935 13
936 13
937 13
938 13
939 13
940 13
941 13
942 13
943 13
944 13
945 13
946 13
947 13
948 12
949 12
950 12
951 12
952 12
953 12
954 12
955 12
956 12
957 12
958 12
959 12
960 12
961 12
962 12
963 12
964 12
965 12
966 12
967 12
968 12
969 12
970 12
971 12
972 12
973 12
974 12
975 12
976 12
977 12
978 12
979 12
980 12
981 12
982 12
983 12
984 12
985 12
986 12
987 12
988 12
989 12
990 12
991 12
992 12
993 12
994 12
995 12
996 12
997 12
998 12
999 12
1000 12
1001 12
1002 12
1003 12
1004 12
1005 12
1006 12
1007 12
1008 12
1009 12
1010 12
1011 12
1012 12
1013 12
1014 12
1015 12
1016 12
1017 12
1018 12
1019 12
1020 12
1021 12
1022 12
1023 12
1024 12
1025 12
1026 12
1027 11
1028 11
1029 11
1030 11
1031 11
1032 11
1033 11
1034 11
1035 11
1036 11
1037 11
1038 11
1039 11
1040 11
1041 11
1042 11
1043 11
1044 11
1045 11
1046 11
1047 11
1048 11
1049 11
1050 11
1051 11
1052 11
1053 11
1054 11
1055 11
1056 11
1057 11
1058 11
1059 11
1060 11
1061 11
1062 11
1063 11
1064 11
1065 11
1066 11
1067 11
1068 11
1069 11
1070 11
1071 11
1072 11
1073 11
1074 11
1075 11
1076 11
1077 11
1078 11
1079 11
1080 11
1081 11
1082 11
1083 11
1084 11
1085 11
1086 11
1087 11
1088 11
1089 11
1090 11
1091 11
1092 11
1093 11
1094 11
1095 11
1096 11
1097 11
1098 11
1099 11
1100 11
1101 11
1102 11
1103 11
1104 11
1105 11
1106 11
1107 11
1108 11
1109 11
1110 11
1111 11
1112 11
1113 11
1114 11
1115 10
1116 10
1117 10
1118 10
1119 10
1120 10
1121 10
1122 10
1123 10
1124 10
1125 10
1126 10
1127 10
1128 10
1129 10
1130 10
1131 10
1132 10
1133 10
1134 10
1135 10
1136 10
1137 10
1138 10
1139 10
1140 10
1141 10
1142 10
1143 10
1144 10
1145 10
1146 10
1147 10
1148 10
1149 10
1150 10
1151 10
1152 10
1153 10
1154 10
1155 10
1156 10
1157 10
1158 10
1159 10
1160 10
1161 10
1162 10
1163 10
1164 10
1165 10
1166 10
1167 10
1168 10
1169 10
1170 10
1171 10
1172 10
1173 10
1174 10
1175 10
1176 10
1177 10
1178 10
1179 10
1180 10
1181 10
1182 10
1183 10
1184 10
1185 10
1186 10
1187 10
1188 10
1189 10
1190 10
1191 10
1192 10
1193 10
1194 10
1195 10
1196 10
1197 10
1198 10
1199 10
1200 10
1201 10
1202 10
1203 10
1204 10
1205 10
1206 10
1207 10
1208 10
1209 10
1210 10
1211 10
1212 10
1213 10
1214 10
1215 10
1216 10
1217 10
1218 10
1219 10
1220 10
1221 10
1222 10
1223 10
1224 10
1225 10
1226 10
1227 10
1228 10
1229 10
1230 10
1231 10
1232 10
1233 10
1234 10
1235 9
1236 9
1237 9
1238 9
1239 9
1240 9
1241 9
1242 9
1243 9
1244 9
1245 9
1246 9
1247 9
1248 9
1249 9
1250 9
1251 9
1252 9
1253 9
1254 9
1255 9
1256 9
1257 9
1258 9
1259 9
1260 9
1261 9
1262 9
1263 9
1264 9
1265 9
1266 9
1267 9
1268 9
1269 9
1270 9
1271 9
1272 9
1273 9
1274 9
1275 9
1276 9
1277 9
1278 9
1279 9
1280 9
1281 9
1282 9
1283 9
1284 9
1285 9
1286 9
1287 9
1288 9
1289 9
1290 9
1291 9
1292 9
1293 9
1294 9
1295 9
1296 9
1297 9
1298 9
1299 9
1300 9
1301 9
1302 9
1303 9
1304 9
1305 9
1306 9
1307 9
1308 9
1309 9
1310 9
1311 9
1312 9
1313 9
1314 9
1315 9
1316 9
1317 9
1318 9
1319 9
1320 9
1321 9
1322 9
1323 9
1324 9
1325 9
1326 9
1327 9
1328 9
1329 9
1330 9
1331 9
1332 9
1333 9
1334 9
1335 9
1336 9
1337 9
1338 9
1339 9
1340 9
1341 9
1342 9
1343 9
1344 9
1345 9
1346 9
1347 9
1348 9
1349 9
1350 9
1351 9
1352 9
1353 9
1354 8
1355 8
1356 8
1357 8
1358 8
1359 8
1360 8
1361 8
1362 8
1363 8
1364 8
1365 8
1366 8
1367 8
1368 8
1369 8
1370 8
1371 8
1372 8
1373 8
1374 8
1375 8
1376 8
1377 8
1378 8
1379 8
1380 8
1381 8
1382 8
1383 8
1384 8
1385 8
1386 8
1387 8
1388 8
1389 8
1390 8
1391 8
1392 8
1393 8
1394 8
1395 8
1396 8
1397 8
1398 8
1399 8
1400 8
1401 8
1402 8
1403 8
1404 8
1405 8
1406 8
1407 8
1408 8
1409 8
1410 8
1411 8
1412 8
1413 8
1414 8
1415 8
1416 8
1417 8
1418 8
1419 8
1420 8
1421 8
1422 8
1423 8
1424 8
1425 8
1426 8
1427 8
1428 8
1429 8
1430 8
1431 8
1432 8
1433 8
1434 8
1435 8
1436 8
1437 8
1438 8
1439 8
1440 8
1441 8
1442 8
1443 8
1444 8
1445 8
1446 8
1447 8
1448 8
1449 8
1450 8
1451 8
1452 8
1453 8
1454 8
1455 8
1456 8
1457 8
1458 8
1459 8
1460 8
1461 8
1462 8
1463 8
1464 8
1465 8
1466 8
1467 8
1468 8
1469 8
1470 8
1471 8
1472 8
1473 8
1474 8
1475 8
1476 8
1477 8
1478 8
1479 8
1480 8
1481 8
1482 8
1483 8
1484 8
1485 8
1486 8
1487 8
1488 8
1489 8
1490 8
1491 8
1492 8
1493 8
1494 8
1495 8
1496 8
1497 8
1498 8
1499 8
1500 8
1501 8
1502 8
1503 8
1504 8
1505 8
1506 8
1507 8
1508 8
1509 7
1510 7
1511 7
1512 7
1513 7
1514 7
1515 7
1516 7
1517 7
1518 7
1519 7
1520 7
1521 7
1522 7
1523 7
1524 7
1525 7
1526 7
1527 7
1528 7
1529 7
1530 7
1531 7
1532 7
1533 7
1534 7
1535 7
1536 7
1537 7
1538 7
1539 7
1540 7
1541 7
1542 7
1543 7
1544 7
1545 7
1546 7
1547 7
1548 7
1549 7
1550 7
1551 7
1552 7
1553 7
1554 7
1555 7
1556 7
1557 7
1558 7
1559 7
1560 7
1561 7
1562 7
1563 7
1564 7
1565 7
1566 7
1567 7
1568 7
1569 7
1570 7
1571 7
1572 7
1573 7
1574 7
