# Supplementary material for: Study of tumor growth indicates the existence of an “immunological threshold” separating states of pro- and antitumoral peritumoral inflammation
Source: PLoS One. 2018 Nov 2;13(11):e0202823. doi: 10.1371/journal.pone.0202823 (PMC6214501; doi:10.1371/journal.pone.0202823)
Supplement: S2 Data — Data points for the represented graphs are provided. A detailed description file is provided alongside the data. (ZIP) [file pone.0202823.s005.zip › graphs data/fig2-old/fractal dimensions/bd8000.cmp]

2 7436
3 5135
4 3759
5 2928
6 2474
7 2055
8 1827
9 1592
10 1411
11 1277
12 1137
13 1132
14 924
15 893
16 842
17 763
18 739
19 694
20 661
21 630
22 598
23 557
24 513
25 461
26 455
27 455
28 455
29 436
30 409
31 396
32 377
33 362
34 352
35 339
36 335
37 326
38 309
39 301
40 293
41 282
42 274
43 267
44 257
45 247
46 240
47 231
48 231
49 225
50 224
51 218
52 211
53 206
54 200
55 194
56 190
57 188
58 183
59 178
60 174
61 172
62 167
63 166
64 166
65 162
66 160
67 156
68 154
69 153
70 149
71 145
72 145
73 142
74 142
75 139
76 138
77 137
78 134
79 133
80 131
81 127
82 124
83 123
84 121
85 119
86 116
87 115
88 114
89 112
90 110
91 110
92 110
93 108
94 107
95 106
96 105
97 104
98 103
99 100
100 100
101 97
102 97
103 96
104 95
105 94
106 93
107 92
108 92
109 91
110 89
111 88
112 88
113 88
114 86
115 86
116 85
117 85
118 84
119 83
120 82
121 81
122 81
123 81
124 79
125 79
126 78
127 76
128 76
129 76
130 76
131 74
132 74
133 73
134 72
135 72
136 71
137 71
138 71
139 70
140 69
141 69
142 68
143 68
144 68
145 67
146 66
147 66
148 65
149 65
150 65
151 64
152 63
153 63
154 63
155 62
156 62
157 62
158 61
159 60
160 60
161 60
162 59
163 59
164 59
165 59
166 58
167 58
168 57
169 57
170 56
171 56
172 56
173 56
174 55
175 55
176 54
177 54
178 54
179 54
180 53
181 53
182 53
183 52
184 52
185 51
186 51
187 51
188 51
189 51
190 51
191 51
192 50
193 50
194 49
195 49
196 49
197 48
198 48
199 48
200 48
201 47
202 47
203 47
204 47
205 47
206 47
207 46
208 46
209 46
210 45
211 45
212 45
213 45
214 45
215 44
216 44
217 44
218 44
219 44
220 43
221 43
222 43
223 42
224 42
225 42
226 42
227 42
228 42
229 41
230 41
231 41
232 41
233 41
234 41
235 40
236 40
237 40
238 40
239 40
240 40
241 40
242 39
243 39
244 39
245 39
246 39
247 38
248 38
249 38
250 38
251 38
252 38
253 37
254 37
255 37
256 37
257 37
258 37
259 37
260 36
261 36
262 36
263 36
264 36
265 36
266 36
267 35
268 35
269 35
270 35
271 35
272 35
273 35
274 35
275 34
276 34
277 34
278 34
279 34
280 34
281 34
282 34
283 33
284 33
285 33
286 33
287 33
288 33
289 33
290 32
291 32
292 32
293 32
294 32
295 32
296 32
297 32
298 32
299 32
300 31
301 31
302 31
303 31
304 31
305 31
306 31
307 31
308 30
309 30
310 30
311 30
312 30
313 30
314 30
315 30
316 30
317 30
318 30
319 29
320 29
321 29
322 29
323 29
324 29
325 29
326 29
327 29
328 29
329 29
330 28
331 28
332 28
333 28
334 28
335 28
336 28
337 28
338 28
339 28
340 28
341 28
342 27
343 27
344 27
345 27
346 27
347 27
348 27
349 27
350 27
351 27
352 27
353 27
354 27
355 26
356 26
357 26
358 26
359 26
360 26
361 26
362 26
363 26
364 26
365 25
366 25
367 25
368 25
369 25
370 25
371 25
372 25
373 25
374 25
375 25
376 25
377 25
378 25
379 25
380 25
381 25
382 24
383 24
384 24
385 24
386 24
387 24
388 24
389 24
390 24
391 24
392 24
393 24
394 24
395 24
396 24
397 24
398 23
399 23
400 23
401 23
402 23
403 23
404 23
405 23
406 23
407 23
408 23
409 23
410 23
411 23
412 23
413 23
414 22
415 22
416 22
417 22
418 22
419 22
420 22
421 22
422 22
423 22
424 22
425 22
426 22
427 22
428 22
429 22
430 22
431 22
432 22
433 22
434 22
435 22
436 22
437 21
438 21
439 21
440 21
441 21
442 21
443 21
444 21
445 21
446 21
447 21
448 21
449 21
450 21
451 21
452 21
453 20
454 20
455 20
456 20
457 20
458 20
459 20
460 20
461 20
462 20
463 20
464 20
465 20
466 20
467 20
468 20
469 20
470 20
471 20
472 20
473 20
474 20
475 19
476 19
477 19
478 19
479 19
480 19
481 19
482 19
483 19
484 19
485 19
486 19
487 19
488 19
489 19
490 19
491 19
492 19
493 19
494 19
495 19
496 19
497 19
498 19
499 19
500 19
501 18
502 18
503 18
504 18
505 18
506 18
507 18
508 18
509 18
510 18
511 18
512 18
513 18
514 18
515 18
516 18
517 18
518 18
519 18
520 18
521 18
522 18
523 18
524 18
525 18
526 18
527 18
528 18
529 18
530 17
531 17
532 17
533 17
534 17
535 17
536 17
537 17
538 17
539 17
540 17
541 17
542 17
543 17
544 17
545 17
546 17
547 17
548 17
549 17
550 17
551 17
552 17
553 17
554 17
555 17
556 17
557 17
558 17
559 17
560 17
561 17
562 17
563 16
564 16
565 16
566 16
567 16
568 16
569 16
570 16
571 16
572 16
573 16
574 16
575 16
576 16
577 16
578 16
579 16
580 16
581 16
582 16
583 16
584 16
585 16
586 16
587 16
588 16
589 16
590 16
591 15
592 15
593 15
594 15
595 15
596 15
597 15
598 15
599 15
600 15
601 15
602 15
603 15
604 15
605 15
606 15
607 15
608 15
609 15
610 15
611 15
612 15
613 15
614 15
615 15
616 15
617 15
618 15
619 15
620 15
621 15
622 15
623 15
624 15
625 15
626 15
627 15
628 15
629 15
630 15
631 15
632 14
633 14
634 14
635 14
636 14
637 14
638 14
639 14
640 14
641 14
642 14
643 14
644 14
645 14
646 14
647 14
648 14
649 14
650 14
651 14
652 14
653 14
654 14
655 14
656 14
657 14
658 14
659 14
660 14
661 14
662 14
663 14
664 14
665 14
666 14
667 14
668 14
669 14
670 14
671 14
672 14
673 14
674 14
675 14
676 14
677 13
678 13
679 13
680 13
681 13
682 13
683 13
684 13
685 13
686 13
687 13
688 13
689 13
690 13
691 13
692 13
693 13
694 13
695 13
696 13
697 13
698 13
699 13
700 13
701 13
702 13
703 13
704 13
705 13
706 13
707 13
708 13
709 13
710 13
711 13
712 13
713 13
714 13
715 13
716 13
717 13
718 13
719 13
720 13
721 13
722 13
723 13
724 13
725 12
726 12
727 12
728 12
729 12
730 12
731 12
732 12
733 12
734 12
735 12
736 12
737 12
738 12
739 12
740 12
741 12
742 12
743 12
744 12
745 12
746 12
747 12
748 12
749 12
750 12
751 12
752 12
753 12
754 12
755 12
756 12
757 12
758 12
759 12
760 12
761 12
762 12
763 12
764 12
765 12
766 12
767 12
768 12
769 12
770 12
771 12
772 12
773 12
774 12
775 12
776 12
777 12
778 12
779 12
780 12
781 12
782 12
783 12
784 12
785 11
786 11
787 11
788 11
789 11
790 11
791 11
792 11
793 11
794 11
795 11
796 11
797 11
798 11
799 11
800 11
801 11
802 11
803 11
804 11
805 11
806 11
807 11
808 11
809 11
810 11
811 11
812 11
813 11
814 11
815 11
816 11
817 11
818 11
819 11
820 11
821 11
822 11
823 11
824 11
825 11
826 11
827 11
828 11
829 11
830 11
831 11
832 11
833 11
834 11
835 11
836 11
837 11
838 11
839 11
840 11
841 11
842 11
843 11
844 11
845 11
846 11
847 11
848 11
849 11
850 11
851 11
852 11
853 11
854 11
855 11
856 11
857 11
858 11
859 10
860 10
861 10
862 10
863 10
864 10
865 10
866 10
867 10
868 10
869 10
870 10
871 10
872 10
873 10
874 10
875 10
876 10
877 10
878 10
879 10
880 10
881 10
882 10
883 10
884 10
885 10
886 10
887 10
888 10
889 10
890 10
891 10
892 10
893 10
894 10
895 10
896 10
897 10
898 10
899 10
900 10
901 10
902 10
903 10
904 10
905 10
906 10
907 10
908 10
909 10
910 10
911 10
912 10
913 10
914 10
915 10
916 10
917 10
918 10
919 10
920 10
921 10
922 10
923 10
924 10
925 10
926 10
927 10
928 10
929 10
930 10
931 10
932 10
933 10
934 10
935 10
936 9
937 9
938 9
939 9
940 9
941 9
942 9
943 9
944 9
945 9
946 9
947 9
948 9
949 9
950 9
951 9
952 9
953 9
954 9
955 9
956 9
957 9
958 9
959 9
960 9
961 9
962 9
963 9
964 9
965 9
966 9
967 9
968 9
969 9
970 9
971 9
972 9
973 9
974 9
975 9
976 9
977 9
978 9
979 9
980 9
981 9
982 9
983 9
984 9
985 9
986 9
987 9
988 9
989 9
990 9
991 9
992 9
993 9
994 9
995 9
996 9
997 9
998 9
999 9
1000 9
1001 9
1002 9
1003 9
