# Supplementary material for: Study of tumor growth indicates the existence of an “immunological threshold” separating states of pro- and antitumoral peritumoral inflammation
Source: PLoS One. 2018 Nov 2;13(11):e0202823. doi: 10.1371/journal.pone.0202823 (PMC6214501; doi:10.1371/journal.pone.0202823)
Supplement: S2 Data — Data points for the represented graphs are provided. A detailed description file is provided alongside the data. (ZIP) [file pone.0202823.s005.zip › graphs data/fig2-old/fractal dimensions/bd6000.cmp]

2 5275
3 3629
4 2662
5 2068
6 1746
7 1452
8 1279
9 1119
10 993
11 894
12 800
13 792
14 660
15 629
16 589
17 548
18 520
19 486
20 468
21 439
22 420
23 391
24 362
25 328
26 320
27 319
28 317
29 307
30 287
31 278
32 267
33 256
34 246
35 238
36 237
37 232
38 220
39 213
40 208
41 198
42 194
43 186
44 179
45 174
46 169
47 163
48 161
49 159
50 157
51 153
52 147
53 142
54 139
55 134
56 134
57 130
58 128
59 126
60 123
61 121
62 118
63 116
64 114
65 113
66 113
67 111
68 107
69 104
70 103
71 101
72 101
73 100
74 98
75 96
76 94
77 93
78 93
79 91
80 91
81 91
82 88
83 85
84 84
85 84
86 82
87 80
88 80
89 79
90 76
91 76
92 75
93 74
94 73
95 73
96 73
97 72
98 71
99 70
100 68
101 68
102 67
103 67
104 66
105 66
106 64
107 64
108 64
109 63
110 63
111 62
112 62
113 62
114 61
115 60
116 59
117 59
118 59
119 58
120 58
121 57
122 56
123 56
124 56
125 55
126 55
127 54
128 54
129 53
130 53
131 52
132 51
133 51
134 51
135 51
136 50
137 50
138 49
139 49
140 49
141 48
142 48
143 47
144 47
145 47
146 46
147 46
148 46
149 45
150 45
151 44
152 44
153 44
154 44
155 44
156 44
157 43
158 42
159 42
160 42
161 41
162 41
163 41
164 41
165 41
166 41
167 41
168 40
169 40
170 39
171 39
172 39
173 38
174 38
175 38
176 38
177 38
178 38
179 37
180 37
181 37
182 37
183 36
184 36
185 36
186 36
187 36
188 35
189 35
190 35
191 35
192 35
193 35
194 34
195 34
196 34
197 34
198 33
199 33
200 33
201 33
202 33
203 33
204 33
205 33
206 33
207 32
208 32
209 32
210 32
211 31
212 31
213 31
214 31
215 31
216 31
217 31
218 30
219 30
220 30
221 30
222 30
223 30
224 29
225 29
226 29
227 29
228 29
229 29
230 29
231 29
232 28
233 28
234 28
235 28
236 28
237 28
238 27
239 27
240 27
241 27
242 27
243 27
244 27
245 27
246 27
247 27
248 26
249 26
250 26
251 26
252 26
253 26
254 26
255 26
256 26
257 25
258 25
259 25
260 25
261 25
262 25
263 25
264 25
265 25
266 25
267 25
268 24
269 24
270 24
271 24
272 24
273 24
274 24
275 24
276 24
277 24
278 24
279 23
280 23
281 23
282 23
283 23
284 23
285 23
286 23
287 23
288 23
289 23
290 23
291 22
292 22
293 22
294 22
295 22
296 22
297 22
298 22
299 22
300 22
301 22
302 22
303 22
304 22
305 22
306 22
307 21
308 21
309 21
310 21
311 21
312 21
313 21
314 21
315 21
316 21
317 20
318 20
319 20
320 20
321 20
322 20
323 20
324 20
325 20
326 20
327 20
328 20
329 20
330 20
331 20
332 20
333 20
334 20
335 19
336 19
337 19
338 19
339 19
340 19
341 19
342 19
343 19
344 19
345 19
346 19
347 19
348 19
349 19
350 19
351 18
352 18
353 18
354 18
355 18
356 18
357 18
358 18
359 18
360 18
361 18
362 18
363 18
364 18
365 18
366 18
367 17
368 17
369 17
370 17
371 17
372 17
373 17
374 17
375 17
376 17
377 17
378 17
379 17
380 17
381 17
382 17
383 17
384 17
385 17
386 17
387 17
388 17
389 17
390 17
391 17
392 16
393 16
394 16
395 16
396 16
397 16
398 16
399 16
400 16
401 16
402 16
403 16
404 16
405 16
406 16
407 16
408 16
409 16
410 16
411 16
412 16
413 15
414 15
415 15
416 15
417 15
418 15
419 15
420 15
421 15
422 15
423 15
424 15
425 15
426 15
427 15
428 15
429 15
430 15
431 15
432 15
433 15
434 15
435 15
436 15
437 15
438 15
439 15
440 15
441 15
442 15
443 14
444 14
445 14
446 14
447 14
448 14
449 14
450 14
451 14
452 14
453 14
454 14
455 14
456 14
457 14
458 14
459 14
460 14
461 14
462 14
463 14
464 14
465 14
466 14
467 14
468 14
469 14
470 13
471 13
472 13
473 13
474 13
475 13
476 13
477 13
478 13
479 13
480 13
481 13
482 13
483 13
484 13
485 13
486 13
487 13
488 13
489 13
490 13
491 13
492 13
493 13
494 13
495 13
496 13
497 13
498 13
499 13
500 13
501 13
502 13
503 13
504 13
505 13
506 13
507 13
508 13
509 12
510 12
511 12
512 12
513 12
514 12
515 12
516 12
517 12
518 12
519 12
520 12
521 12
522 12
523 12
524 12
525 12
526 12
527 12
528 12
529 12
530 12
531 12
532 12
533 12
534 12
535 12
536 12
537 12
538 12
539 12
540 12
541 12
542 12
543 12
544 12
545 12
546 12
547 12
548 12
549 12
550 12
551 11
552 11
553 11
554 11
555 11
556 11
557 11
558 11
559 11
560 11
561 11
562 11
563 11
564 11
565 11
566 11
567 11
568 11
569 11
570 11
571 11
572 11
573 11
574 11
575 11
576 11
577 11
578 11
579 11
580 11
581 11
582 11
583 11
584 11
585 11
586 11
587 11
588 11
589 11
590 11
591 11
592 11
593 11
594 11
595 11
596 11
597 11
598 11
599 11
600 11
601 11
602 11
603 11
604 11
605 11
606 11
607 11
608 10
609 10
610 10
611 10
612 10
613 10
614 10
615 10
616 10
617 10
618 10
619 10
620 10
621 10
622 10
623 10
624 10
625 10
626 10
627 10
628 10
629 10
630 10
631 10
632 10
633 10
634 10
635 10
636 10
637 10
638 10
639 10
640 10
641 10
642 10
643 10
644 10
645 10
646 10
647 10
648 10
649 10
650 10
651 10
652 10
653 10
654 10
655 10
656 10
657 10
658 9
659 9
660 9
661 9
662 9
663 9
664 9
665 9
666 9
667 9
668 9
669 9
670 9
671 9
672 9
673 9
674 9
675 9
676 9
677 9
678 9
679 9
680 9
681 9
682 9
683 9
684 9
685 9
686 9
687 9
688 9
689 9
690 9
691 9
692 9
693 9
694 9
695 9
696 9
697 9
698 9
699 9
700 9
701 9
702 9
703 9
704 9
705 9
706 9
707 9
708 9
709 9
710 9
