# Supplementary material for: Study of tumor growth indicates the existence of an “immunological threshold” separating states of pro- and antitumoral peritumoral inflammation
Source: PLoS One. 2018 Nov 2;13(11):e0202823. doi: 10.1371/journal.pone.0202823 (PMC6214501; doi:10.1371/journal.pone.0202823)
Supplement: S2 Data — Data points for the represented graphs are provided. A detailed description file is provided alongside the data. (ZIP) [file pone.0202823.s005.zip › graphs data/fig2-old/fractal dimensions/bd4000.cmp]

2 3046
3 2102
4 1548
5 1204
6 1008
7 835
8 737
9 652
10 584
11 523
12 466
13 464
14 381
15 366
16 343
17 317
18 308
19 286
20 268
21 257
22 247
23 227
24 212
25 189
26 188
27 187
28 187
29 175
30 166
31 161
32 154
33 148
34 146
35 138
36 136
37 134
38 127
39 122
40 119
41 116
42 111
43 108
44 107
45 102
46 97
47 95
48 94
49 92
50 91
51 91
52 86
53 84
54 79
55 78
56 77
57 75
58 72
59 71
60 70
61 70
62 69
63 68
64 66
65 64
66 63
67 63
68 63
69 61
70 60
71 58
72 58
73 57
74 55
75 54
76 54
77 53
78 51
79 51
80 51
81 50
82 50
83 50
84 48
85 48
86 47
87 45
88 45
89 45
90 44
91 44
92 44
93 43
94 43
95 43
96 43
97 41
98 40
99 39
100 39
101 39
102 39
103 38
104 38
105 38
106 36
107 36
108 36
109 35
110 35
111 34
112 34
113 34
114 34
115 33
116 33
117 33
118 33
119 33
120 33
121 33
122 33
123 32
124 31
125 30
126 30
127 30
128 30
129 30
130 29
131 29
132 29
133 29
134 28
135 28
136 28
137 28
138 28
139 27
140 27
141 27
142 27
143 26
144 26
145 26
146 26
147 25
148 25
149 25
150 25
151 25
152 25
153 25
154 25
155 24
156 24
157 24
158 24
159 23
160 23
161 23
162 23
163 23
164 23
165 22
166 22
167 22
168 22
169 22
170 22
171 22
172 22
173 21
174 21
175 21
176 21
177 21
178 21
179 21
180 21
181 21
182 21
183 20
184 20
185 20
186 20
187 20
188 20
189 20
190 20
191 20
192 20
193 19
194 19
195 19
196 19
197 19
198 19
199 18
200 18
201 18
202 18
203 18
204 18
205 18
206 18
207 18
208 18
209 17
210 17
211 17
212 17
213 17
214 17
215 17
216 17
217 17
218 17
219 17
220 17
221 17
222 17
223 17
224 16
225 16
226 16
227 16
228 16
229 16
230 16
231 16
232 16
233 16
234 16
235 16
236 16
237 16
238 15
239 15
240 15
241 15
242 15
243 15
244 15
245 15
246 15
247 15
248 15
249 15
250 15
251 15
252 15
253 15
254 14
255 14
256 14
257 14
258 14
259 14
260 14
261 14
262 14
263 14
264 14
265 14
266 14
267 14
268 14
269 14
270 14
271 13
272 13
273 13
274 13
275 13
276 13
277 13
278 13
279 13
280 13
281 13
282 13
283 13
284 13
285 13
286 13
287 13
288 13
289 12
290 12
291 12
292 12
293 12
294 12
295 12
296 12
297 12
298 12
299 12
300 12
301 12
302 12
303 12
304 12
305 12
306 12
307 12
308 12
309 12
310 12
311 12
312 11
313 11
314 11
315 11
316 11
317 11
318 11
319 11
320 11
321 11
322 11
323 11
324 11
325 11
326 11
327 11
328 11
329 11
330 11
331 11
332 11
333 11
334 10
335 10
336 10
337 10
338 10
339 10
340 10
341 10
342 10
343 10
344 10
345 10
346 10
347 10
348 10
349 10
350 10
351 10
352 10
353 10
354 10
355 10
356 10
357 10
358 10
359 10
360 10
361 10
362 10
363 10
364 10
365 10
366 10
367 10
368 10
369 10
370 10
371 10
372 10
373 9
374 9
375 9
376 9
377 9
378 9
379 9
380 9
381 9
382 9
383 9
384 9
385 9
386 9
387 9
388 9
389 9
390 9
391 9
392 9
393 9
394 9
395 9
396 9
397 9
398 9
399 9
400 9
401 9
402 9
403 9
404 9
405 9
406 9
407 9
408 9
409 9
410 9
