# Supplementary material for: Study of tumor growth indicates the existence of an “immunological threshold” separating states of pro- and antitumoral peritumoral inflammation
Source: PLoS One. 2018 Nov 2;13(11):e0202823. doi: 10.1371/journal.pone.0202823 (PMC6214501; doi:10.1371/journal.pone.0202823)
Supplement: S2 Data — Data points for the represented graphs are provided. A detailed description file is provided alongside the data. (ZIP) [file pone.0202823.s005.zip › graphs data/fig2-old/fractal dimensions/bd2000.cmp]

2 937
3 640
4 471
5 368
6 310
7 257
8 227
9 200
10 174
11 162
12 144
13 138
14 120
15 114
16 108
17 98
18 90
19 84
20 80
21 75
22 73
23 68
24 63
25 58
26 57
27 57
28 53
29 51
30 51
31 49
32 47
33 47
34 42
35 43
36 40
37 39
38 38
39 37
40 33
41 33
42 34
43 33
44 31
45 32
46 28
47 28
48 27
49 26
50 25
51 25
52 25
53 24
54 23
55 22
56 22
57 21
58 21
59 19
60 19
61 19
62 19
63 18
64 17
65 17
66 17
67 17
68 17
69 17
70 17
71 17
72 17
73 17
74 16
75 16
76 14
77 15
78 15
79 15
80 13
81 13
82 13
83 13
84 13
85 13
86 12
87 12
88 12
89 12
90 12
91 12
92 11
93 11
94 11
95 11
96 11
97 11
98 11
99 11
100 11
101 11
102 11
103 10
104 10
105 10
106 10
107 10
108 9
109 9
110 9
111 9
112 9
113 9
114 9
115 9
116 9
117 8
118 8
119 8
120 9
121 8
122 9
123 8
124 8
125 8
