# Supplementary material for: Study of tumor growth indicates the existence of an “immunological threshold” separating states of pro- and antitumoral peritumoral inflammation
Source: PLoS One. 2018 Nov 2;13(11):e0202823. doi: 10.1371/journal.pone.0202823 (PMC6214501; doi:10.1371/journal.pone.0202823)
Supplement: S2 Data — Data points for the represented graphs are provided. A detailed description file is provided alongside the data. (ZIP) [file pone.0202823.s005.zip › graphs data/fig2-old/spectrums/spectrum_500_h.fft]

0.000000 3360531.533589
0.001957 11359563.255929
0.003914 5059773.566067
0.005871 1311587.076495
0.007828 554743.415551
0.009785 378989.534909
0.011742 302444.313569
0.013699 100023.137379
0.015656 57111.880497
0.017613 34806.006291
0.019569 23395.280061
0.021526 22675.681633
0.023483 9529.944259
0.025440 2120.161877
0.027397 1424.040211
0.029354 1327.387520
0.031311 3402.801197
0.033268 4250.884480
0.035225 1264.523830
0.037182 915.466950
0.039139 861.743777
0.041096 620.860603
0.043053 666.560928
0.045010 556.485971
0.046967 336.450091
0.048924 240.368571
0.050881 247.966615
0.052838 369.814146
0.054795 495.094839
0.056751 196.684975
0.058708 104.267728
0.060665 131.189286
0.062622 173.072921
0.064579 265.365847
0.066536 239.312626
0.068493 124.442504
0.070450 106.412211
0.072407 103.379357
0.074364 85.795866
0.076321 102.220548
0.078278 58.823082
0.080235 36.790045
0.082192 27.783455
0.084149 44.872155
0.086106 64.811372
0.088063 60.818690
0.090020 32.719814
0.091977 38.989972
0.093933 43.583515
0.095890 34.482535
0.097847 36.269135
0.099804 31.578752
0.101761 27.355594
0.103718 39.890455
0.105675 41.516984
0.107632 42.715548
0.109589 39.632079
0.111546 19.337607
0.113503 12.853316
0.115460 14.331272
0.117417 17.066142
0.119374 16.597136
0.121331 16.125403
0.123288 18.483926
0.125245 31.571052
0.127202 26.539160
0.129159 17.827561
0.131115 17.228213
0.133072 11.898232
0.135029 11.722000
0.136986 11.441173
0.138943 12.817666
0.140900 16.798553
0.142857 11.926316
0.144814 12.335103
0.146771 18.332415
0.148728 14.826343
0.150685 10.007661
0.152642 9.097175
0.154599 9.535809
0.156556 11.120927
0.158513 14.461412
0.160470 21.279089
0.162427 31.700782
0.164384 31.414178
0.166341 33.290284
0.168297 32.446867
0.170254 29.685033
0.172211 33.727931
0.174168 29.530884
0.176125 23.375900
0.178082 20.192803
0.180039 15.193429
0.181996 9.694733
0.183953 8.427313
0.185910 11.901791
0.187867 15.622037
0.189824 17.813488
0.191781 34.697151
0.193738 45.211413
0.195695 33.737986
0.197652 29.340727
0.199609 23.843197
0.201566 25.759421
0.203523 26.785079
0.205479 16.997532
0.207436 12.871285
0.209393 9.543862
0.211350 10.290055
0.213307 16.969579
0.215264 19.739989
0.217221 20.875866
0.219178 24.145136
0.221135 20.010860
0.223092 28.674207
0.225049 37.698993
0.227006 25.437937
0.228963 17.621046
0.230920 9.198590
0.232877 6.655449
0.234834 7.971105
0.236791 7.122610
0.238748 10.271712
0.240705 19.800823
0.242661 24.609343
0.244618 36.585857
0.246575 43.868054
0.248532 33.583140
0.250489 29.068828
0.252446 29.616272
0.254403 30.349670
0.256360 30.994087
0.258317 24.205042
0.260274 11.032515
0.262231 6.553324
0.264188 4.165596
0.266145 4.673034
0.268102 5.571047
0.270059 6.166235
0.272016 10.075041
0.273973 13.073301
0.275930 18.670681
0.277886 21.712901
0.279843 22.755434
0.281800 20.327877
0.283757 26.026947
0.285714 21.667871
0.287671 19.752704
0.289628 19.060957
0.291585 17.169981
0.293542 19.819922
0.295499 21.569526
0.297456 20.844470
0.299413 19.789045
0.301370 21.248085
0.303327 16.412300
0.305284 17.072563
0.307241 10.799603
0.309198 5.857920
0.311155 4.869540
0.313112 3.888934
0.315068 3.211848
0.317025 3.524435
0.318982 5.905100
0.320939 11.477545
0.322896 21.446053
0.324853 25.641207
0.326810 26.985422
0.328767 20.891948
0.330724 24.063584
0.332681 36.198325
0.334638 50.256089
0.336595 45.538093
0.338552 48.779080
0.340509 41.578052
0.342466 30.062024
0.344423 31.831523
0.346380 21.260592
0.348337 11.767247
0.350294 7.133588
0.352250 4.244687
0.354207 2.165563
0.356164 1.869816
0.358121 1.376718
0.360078 1.616243
0.362035 2.788230
0.363992 3.505404
0.365949 5.275661
0.367906 3.748344
0.369863 1.720747
0.371820 0.998106
0.373777 1.272356
0.375734 1.604777
0.377691 1.529642
0.379648 1.276906
0.381605 1.454549
0.383562 3.027552
0.385519 3.475120
0.387476 5.624741
0.389432 5.905908
0.391389 6.087653
0.393346 12.570965
0.395303 20.639165
0.397260 31.477815
0.399217 44.935592
0.401174 27.032714
0.403131 27.905592
0.405088 43.330286
0.407045 41.396550
0.409002 37.003062
0.410959 21.943050
0.412916 12.253970
0.414873 9.692936
0.416830 11.137825
0.418787 7.779813
0.420744 5.812233
0.422701 7.896013
0.424658 8.049087
0.426614 12.974454
0.428571 13.446896
0.430528 17.007460
0.432485 23.176211
0.434442 25.105187
0.436399 22.554406
0.438356 29.865233
0.440313 23.564792
0.442270 32.935872
0.444227 23.278925
0.446184 14.033093
0.448141 9.393819
0.450098 6.398377
0.452055 4.917715
0.454012 4.848787
0.455969 3.664854
0.457926 3.014447
0.459883 2.665112
0.461840 4.019482
0.463796 8.180317
0.465753 6.382444
0.467710 5.485626
0.469667 6.513691
0.471624 9.974699
0.473581 28.472748
0.475538 39.854994
0.477495 32.755172
0.479452 34.302075
0.481409 36.590167
0.483366 53.927936
0.485323 75.855917
0.487280 45.700253
0.489237 32.765803
0.491194 25.319294
0.493151 31.126191
0.495108 63.974226
0.497065 75.893912
0.499022 56.991916
