# Supplementary material for: Study of tumor growth indicates the existence of an “immunological threshold” separating states of pro- and antitumoral peritumoral inflammation
Source: PLoS One. 2018 Nov 2;13(11):e0202823. doi: 10.1371/journal.pone.0202823 (PMC6214501; doi:10.1371/journal.pone.0202823)
Supplement: S2 Data — Data points for the represented graphs are provided. A detailed description file is provided alongside the data. (ZIP) [file pone.0202823.s005.zip › graphs data/fig2-old/spectrums/spectrum_400_h.fft]

0.000000 3833704.501769
0.001957 7392815.802871
0.003914 4479905.703510
0.005871 1291906.123954
0.007828 481439.377529
0.009785 337116.663878
0.011742 365442.161245
0.013699 133113.934173
0.015656 63579.235689
0.017613 28472.881861
0.019569 19824.677216
0.021526 20897.325964
0.023483 17451.913792
0.025440 2595.757883
0.027397 917.965299
0.029354 598.389670
0.031311 1088.253379
0.033268 4507.832551
0.035225 3395.965690
0.037182 1295.453535
0.039139 943.684185
0.041096 631.878933
0.043053 604.822299
0.045010 626.673311
0.046967 495.282768
0.048924 363.744507
0.050881 234.121198
0.052838 170.462395
0.054795 317.026295
0.056751 514.416172
0.058708 183.175878
0.060665 68.133406
0.062622 105.360381
0.064579 132.231906
0.066536 191.351073
0.068493 198.854019
0.070450 211.663918
0.072407 145.956918
0.074364 74.966800
0.076321 80.723268
0.078278 108.339499
0.080235 77.283919
0.082192 48.659933
0.084149 28.170924
0.086106 26.823255
0.088063 46.790432
0.090020 67.885650
0.091977 59.791352
0.093933 47.167797
0.095890 23.749389
0.097847 24.201780
0.099804 23.952778
0.101761 29.329140
0.103718 58.307029
0.105675 73.179886
0.107632 35.713934
0.109589 28.058105
0.111546 30.628944
0.113503 19.874911
0.115460 16.115823
0.117417 14.917927
0.119374 10.421204
0.121331 11.727483
0.123288 12.019303
0.125245 19.885172
0.127202 46.138784
0.129159 34.344265
0.131115 12.472159
0.133072 12.487436
0.135029 14.531556
0.136986 10.565054
0.138943 7.287069
0.140900 10.876928
0.142857 15.196567
0.144814 10.546767
0.146771 10.470034
0.148728 12.257158
0.150685 12.447110
0.152642 7.871714
0.154599 6.594843
0.156556 8.326217
0.158513 12.825447
0.160470 31.713196
0.162427 46.451496
0.164384 27.038677
0.166341 23.216722
0.168297 22.234376
0.170254 20.256916
0.172211 34.176458
0.174168 33.263064
0.176125 15.558229
0.178082 10.816996
0.180039 9.466046
0.181996 8.283329
0.183953 8.468067
0.185910 7.919816
0.187867 12.454971
0.189824 12.945681
0.191781 19.929725
0.193738 39.126699
0.195695 58.111536
0.197652 51.068267
0.199609 33.523286
0.201566 26.491656
0.203523 25.550766
0.205479 21.054674
0.207436 15.722242
0.209393 15.482549
0.211350 10.159635
0.213307 10.095987
0.215264 18.986504
0.217221 25.324783
0.219178 27.982024
0.221135 36.652570
0.223092 34.902270
0.225049 24.752147
0.227006 22.196677
0.228963 12.288558
0.230920 8.926579
0.232877 8.369572
0.234834 6.499163
0.236791 6.622431
0.238748 12.427947
0.240705 19.640400
0.242661 44.823650
0.244618 65.067353
0.246575 44.861062
0.248532 24.461047
0.250489 16.939955
0.252446 19.220544
0.254403 35.220488
0.256360 48.555016
0.258317 26.309605
0.260274 12.478994
0.262231 5.444340
0.264188 3.951685
0.266145 4.208859
0.268102 6.656929
0.270059 6.964517
0.272016 8.389421
0.273973 8.717036
0.275930 11.315240
0.277886 29.268727
0.279843 35.310844
0.281800 17.548148
0.283757 18.830433
0.285714 19.208122
0.287671 19.538050
0.289628 24.971925
0.291585 21.966652
0.293542 15.512552
0.295499 18.504756
0.297456 20.110696
0.299413 18.589610
0.301370 30.144501
0.303327 30.192330
0.305284 11.395654
0.307241 6.711885
0.309198 5.500496
0.311155 3.162256
0.313112 3.169668
0.315068 2.675585
0.317025 2.990874
0.318982 4.319506
0.320939 8.886575
0.322896 16.576879
0.324853 31.888076
0.326810 34.040543
0.328767 22.368806
0.330724 18.851650
0.332681 25.677546
0.334638 35.958066
0.336595 64.127950
0.338552 63.758669
0.340509 50.583708
0.342466 39.779584
0.344423 21.179362
0.346380 15.740455
0.348337 18.164264
0.350294 9.569450
0.352250 4.562824
0.354207 2.761530
0.356164 1.498516
0.358121 1.296498
0.360078 2.042114
0.362035 4.299038
0.363992 5.302170
0.365949 3.920661
0.367906 1.994798
0.369863 2.066105
0.371820 2.592239
0.373777 2.455600
0.375734 1.474464
0.377691 0.864498
0.379648 0.747163
0.381605 1.259231
0.383562 2.776240
0.385519 4.176840
0.387476 3.973353
0.389432 2.886411
0.391389 4.120955
0.393346 10.647981
0.395303 34.416387
0.397260 52.786733
0.399217 36.009772
0.401174 22.361809
0.403131 19.612904
0.405088 32.945161
0.407045 63.280144
0.409002 54.600378
0.410959 19.076809
0.412916 8.350411
0.414873 6.969744
0.416830 6.133067
0.418787 4.894122
0.420744 4.566391
0.422701 6.182662
0.424658 8.066468
0.426614 7.919689
0.428571 16.376616
0.430528 32.708038
0.432485 34.239037
0.434442 24.086979
0.436399 13.838507
0.438356 12.276979
0.440313 27.611203
0.442270 46.451858
0.444227 33.627460
0.446184 11.866928
0.448141 5.092774
0.450098 2.639195
0.452055 4.936811
0.454012 6.052348
0.455969 4.546897
0.457926 3.408257
0.459883 1.859033
0.461840 3.417948
0.463796 6.242051
0.465753 11.445469
0.467710 9.572529
0.469667 5.371916
0.471624 6.797582
0.473581 18.030107
0.475538 36.368200
0.477495 58.448453
0.479452 60.305928
0.481409 36.020765
0.483366 25.318573
0.485323 37.381417
0.487280 61.539331
0.489237 65.578951
0.491194 42.880609
0.493151 26.516687
0.495108 28.352366
0.497065 46.729956
0.499022 87.833871
