# Supplementary material for: Study of tumor growth indicates the existence of an “immunological threshold” separating states of pro- and antitumoral peritumoral inflammation
Source: PLoS One. 2018 Nov 2;13(11):e0202823. doi: 10.1371/journal.pone.0202823 (PMC6214501; doi:10.1371/journal.pone.0202823)
Supplement: S2 Data — Data points for the represented graphs are provided. A detailed description file is provided alongside the data. (ZIP) [file pone.0202823.s005.zip › graphs data/fig2-old/spectrums/spectrum_300_h.fft]

0.000000 2725481.612049
0.001957 6228293.702507
0.003914 4385680.523403
0.005871 1642033.241384
0.007828 490614.979792
0.009785 371055.240071
0.011742 384997.612628
0.013699 97794.936223
0.015656 54624.194375
0.017613 26093.963878
0.019569 19297.038062
0.021526 19735.284466
0.023483 16299.930423
0.025440 2658.858960
0.027397 847.438323
0.029354 564.567224
0.031311 1394.026797
0.033268 4903.354173
0.035225 2570.421224
0.037182 1005.246440
0.039139 867.733200
0.041096 669.866638
0.043053 794.358767
0.045010 621.227372
0.046967 249.581360
0.048924 271.015990
0.050881 256.802514
0.052838 236.949349
0.054795 386.513061
0.056751 427.113964
0.058708 153.000234
0.060665 105.038635
0.062622 79.750125
0.064579 119.838231
0.066536 254.972502
0.068493 173.572028
0.070450 122.653734
0.072407 128.035102
0.074364 100.058806
0.076321 99.014188
0.078278 101.676024
0.080235 52.286266
0.082192 34.654624
0.084149 27.760260
0.086106 34.219461
0.088063 64.200774
0.090020 67.125281
0.091977 48.189163
0.093933 43.098793
0.095890 29.147851
0.097847 16.418453
0.099804 30.131582
0.101761 36.268145
0.103718 49.287429
0.105675 54.019841
0.107632 35.632084
0.109589 32.039629
0.111546 27.243198
0.113503 20.999996
0.115460 14.683505
0.117417 8.662819
0.119374 10.409572
0.121331 12.173670
0.123288 14.859964
0.125245 22.983638
0.127202 35.694982
0.129159 25.148465
0.131115 12.162324
0.133072 12.627830
0.135029 13.548633
0.136986 6.595453
0.138943 5.579537
0.140900 8.009266
0.142857 12.981974
0.144814 14.549468
0.146771 12.577791
0.148728 11.484932
0.150685 11.344005
0.152642 8.313201
0.154599 5.971674
0.156556 6.793372
0.158513 10.525487
0.160470 24.399543
0.162427 36.623592
0.164384 34.330207
0.166341 29.559018
0.168297 23.237599
0.170254 20.478160
0.172211 37.223072
0.174168 32.241422
0.176125 21.122160
0.178082 12.001665
0.180039 7.361209
0.181996 6.865575
0.183953 7.173054
0.185910 12.383580
0.187867 13.616896
0.189824 13.608811
0.191781 20.088515
0.193738 36.959382
0.195695 57.890094
0.197652 51.985074
0.199609 34.768653
0.201566 23.173187
0.203523 19.916549
0.205479 17.589534
0.207436 15.993107
0.209393 12.049318
0.211350 8.159236
0.213307 10.780553
0.215264 18.503228
0.217221 27.160546
0.219178 33.143243
0.221135 35.275402
0.223092 34.440318
0.225049 25.553087
0.227006 21.770427
0.228963 15.652614
0.230920 12.443104
0.232877 8.250111
0.234834 4.943324
0.236791 4.696799
0.238748 11.261393
0.240705 21.650593
0.242661 40.029336
0.244618 49.685486
0.246575 42.409407
0.248532 28.153659
0.250489 23.279201
0.252446 19.989382
0.254403 42.706454
0.256360 43.141761
0.258317 26.989931
0.260274 13.331878
0.262231 6.889624
0.264188 3.803567
0.266145 3.717920
0.268102 7.037252
0.270059 7.409446
0.272016 14.185746
0.273973 12.365053
0.275930 13.461060
0.277886 22.339582
0.279843 28.055298
0.281800 23.070283
0.283757 21.412011
0.285714 19.664428
0.287671 22.986303
0.289628 19.691944
0.291585 20.900196
0.293542 18.511178
0.295499 18.415071
0.297456 17.007581
0.299413 20.899069
0.301370 24.806989
0.303327 20.197775
0.305284 15.171645
0.307241 8.924303
0.309198 6.737889
0.311155 4.935746
0.313112 3.407780
0.315068 2.913462
0.317025 2.241540
0.318982 4.020104
0.320939 8.718972
0.322896 18.067076
0.324853 31.641128
0.326810 33.360409
0.328767 25.297274
0.330724 20.023631
0.332681 30.939751
0.334638 39.305290
0.336595 61.267491
0.338552 69.479002
0.340509 47.049106
0.342466 31.268307
0.344423 25.305504
0.346380 17.308342
0.348337 14.997448
0.350294 6.837982
0.352250 2.949345
0.354207 2.335036
0.356164 1.600231
0.358121 1.717689
0.360078 2.193046
0.362035 4.331301
0.363992 4.290354
0.365949 4.342708
0.367906 2.340715
0.369863 2.891469
0.371820 2.437095
0.373777 2.695766
0.375734 1.487238
0.377691 1.849547
0.379648 1.489795
0.381605 1.725420
0.383562 1.993632
0.385519 3.340503
0.387476 5.780566
0.389432 4.908323
0.391389 5.709176
0.393346 8.819672
0.395303 23.983397
0.397260 41.232658
0.399217 50.669746
0.401174 36.493896
0.403131 25.797142
0.405088 23.044433
0.407045 51.064992
0.409002 52.465858
0.410959 27.398753
0.412916 11.382398
0.414873 9.402738
0.416830 8.279881
0.418787 5.668829
0.420744 3.418431
0.422701 6.581300
0.424658 10.270436
0.426614 9.505058
0.428571 11.322795
0.430528 30.468537
0.432485 36.614939
0.434442 28.064142
0.436399 15.764398
0.438356 11.611124
0.440313 24.106073
0.442270 51.101364
0.444227 32.686555
0.446184 8.979409
0.448141 4.602359
0.450098 2.579278
0.452055 4.144583
0.454012 5.619502
0.455969 2.825782
0.457926 2.334510
0.459883 1.966596
0.461840 3.051714
0.463796 6.783797
0.465753 8.332113
0.467710 6.176749
0.469667 6.463017
0.471624 8.452944
0.473581 17.931474
0.475538 42.588637
0.477495 48.986094
0.479452 34.647383
0.481409 44.156214
0.483366 41.813673
0.485323 56.723127
0.487280 63.671314
0.489237 42.840945
0.491194 31.148625
0.493151 35.843887
0.495108 41.520802
0.497065 71.431098
0.499022 75.625141
