# Supplementary material for: Study of tumor growth indicates the existence of an “immunological threshold” separating states of pro- and antitumoral peritumoral inflammation
Source: PLoS One. 2018 Nov 2;13(11):e0202823. doi: 10.1371/journal.pone.0202823 (PMC6214501; doi:10.1371/journal.pone.0202823)
Supplement: S2 Data — Data points for the represented graphs are provided. A detailed description file is provided alongside the data. (ZIP) [file pone.0202823.s005.zip › graphs data/fig2-old/spectrums/spectrum_200_h.fft]

0.000000 4475890.331671
0.001957 7347981.302265
0.003914 4310785.653218
0.005871 1388905.976535
0.007828 623763.686068
0.009785 452121.537608
0.011742 319872.914134
0.013699 93152.841210
0.015656 47354.998443
0.017613 37249.757452
0.019569 21903.197082
0.021526 16748.594954
0.023483 18267.821114
0.025440 3662.394650
0.027397 661.157063
0.029354 514.904197
0.031311 1270.406172
0.033268 4150.508390
0.035225 2608.003528
0.037182 777.573740
0.039139 859.417171
0.041096 1345.423855
0.043053 828.182451
0.045010 525.966909
0.046967 463.761967
0.048924 191.599159
0.050881 166.413050
0.052838 222.811627
0.054795 278.943047
0.056751 499.996676
0.058708 201.602504
0.060665 61.952416
0.062622 126.785773
0.064579 180.446817
0.066536 226.093582
0.068493 173.918890
0.070450 95.495641
0.072407 49.186839
0.074364 118.213238
0.076321 140.285203
0.078278 99.377411
0.080235 96.973453
0.082192 36.705132
0.084149 15.685718
0.086106 15.946241
0.088063 39.671250
0.090020 72.676307
0.091977 38.665309
0.093933 29.845059
0.095890 27.535842
0.097847 52.911627
0.099804 36.997650
0.101761 34.352250
0.103718 55.856681
0.105675 49.361782
0.107632 23.574822
0.109589 19.453563
0.111546 31.410831
0.113503 27.701816
0.115460 22.697556
0.117417 12.386681
0.119374 9.905510
0.121331 14.371992
0.123288 14.073663
0.125245 12.957719
0.127202 26.867237
0.129159 20.315790
0.131115 16.564992
0.133072 21.496220
0.135029 17.610689
0.136986 11.132441
0.138943 9.245397
0.140900 7.857291
0.142857 5.831815
0.144814 7.920618
0.146771 10.779618
0.148728 10.237505
0.150685 9.550136
0.152642 9.418610
0.154599 9.756202
0.156556 7.908638
0.158513 10.816793
0.160470 28.341418
0.162427 51.171215
0.164384 26.603263
0.166341 16.756974
0.168297 15.196860
0.170254 19.390631
0.172211 27.536237
0.174168 42.048179
0.176125 17.845942
0.178082 6.944271
0.180039 7.446593
0.181996 5.438904
0.183953 6.987514
0.185910 7.836759
0.187867 8.111830
0.189824 11.311501
0.191781 17.992017
0.193738 25.630181
0.195695 66.686482
0.197652 69.233529
0.199609 41.082173
0.201566 25.192969
0.203523 18.983543
0.205479 14.017471
0.207436 17.527503
0.209393 15.336457
0.211350 12.094137
0.213307 15.598194
0.215264 12.386159
0.217221 20.873036
0.219178 37.669868
0.221135 32.688895
0.223092 38.510684
0.225049 28.737379
0.227006 19.624940
0.228963 16.699588
0.230920 10.941957
0.232877 6.670370
0.234834 3.767563
0.236791 4.803638
0.238748 7.931489
0.240705 20.161647
0.242661 40.496157
0.244618 59.181518
0.246575 62.115672
0.248532 27.826187
0.250489 15.058814
0.252446 26.805386
0.254403 37.274141
0.256360 48.159585
0.258317 34.244801
0.260274 11.576830
0.262231 6.509337
0.264188 5.709162
0.266145 5.598150
0.268102 8.661039
0.270059 11.134772
0.272016 9.410061
0.273973 8.543771
0.275930 10.675093
0.277886 22.824873
0.279843 36.551628
0.281800 23.185603
0.283757 13.847155
0.285714 14.420551
0.287671 17.269953
0.289628 23.524656
0.291585 23.897545
0.293542 19.623860
0.295499 18.723533
0.297456 12.429613
0.299413 15.583355
0.301370 30.459127
0.303327 30.482575
0.305284 15.262198
0.307241 8.108582
0.309198 3.921333
0.311155 4.149955
0.313112 4.479843
0.315068 3.398094
0.317025 1.482940
0.318982 3.611870
0.320939 7.386337
0.322896 19.096366
0.324853 37.971702
0.326810 34.458697
0.328767 31.558847
0.330724 19.375735
0.332681 17.249618
0.334638 47.589992
0.336595 75.230284
0.338552 63.186297
0.340509 46.551525
0.342466 21.986398
0.344423 22.145066
0.346380 22.703248
0.348337 17.113701
0.350294 8.876358
0.352250 5.025691
0.354207 2.286828
0.356164 1.624270
0.358121 1.535765
0.360078 2.536303
0.362035 4.110517
0.363992 3.875116
0.365949 3.843106
0.367906 3.513427
0.369863 2.183157
0.371820 1.874594
0.373777 1.335840
0.375734 1.032238
0.377691 1.318959
0.379648 1.258855
0.381605 1.570451
0.383562 2.466657
0.385519 3.990025
0.387476 3.875133
0.389432 3.285801
0.391389 4.235276
0.393346 7.001351
0.395303 25.068188
0.397260 52.180965
0.399217 40.209138
0.401174 26.837116
0.403131 20.928690
0.405088 24.486109
0.407045 62.412316
0.409002 65.459484
0.410959 21.334378
0.412916 8.243209
0.414873 6.286105
0.416830 6.642304
0.418787 6.725325
0.420744 6.363058
0.422701 6.628865
0.424658 6.704588
0.426614 9.019487
0.428571 15.589082
0.430528 32.830190
0.432485 41.704531
0.434442 23.367179
0.436399 10.776805
0.438356 9.874877
0.440313 28.999133
0.442270 53.537735
0.444227 27.852582
0.446184 7.242993
0.448141 4.090791
0.450098 3.319192
0.452055 4.966822
0.454012 5.834077
0.455969 4.411698
0.457926 3.671690
0.459883 2.492436
0.461840 2.740081
0.463796 7.035142
0.465753 9.938143
0.467710 6.841518
0.469667 6.997555
0.471624 5.837549
0.473581 12.795567
0.475538 41.126696
0.477495 57.467180
0.479452 40.636597
0.481409 30.720233
0.483366 33.619984
0.485323 50.113617
0.487280 71.953724
0.489237 49.793085
0.491194 44.153506
0.493151 34.338414
0.495108 31.619090
0.497065 47.653543
0.499022 82.942202
