# Supplementary material for: Study of tumor growth indicates the existence of an “immunological threshold” separating states of pro- and antitumoral peritumoral inflammation
Source: PLoS One. 2018 Nov 2;13(11):e0202823. doi: 10.1371/journal.pone.0202823 (PMC6214501; doi:10.1371/journal.pone.0202823)
Supplement: S2 Data — Data points for the represented graphs are provided. A detailed description file is provided alongside the data. (ZIP) [file pone.0202823.s005.zip › graphs data/fig2-old/spectrums/spectrum_100_h.fft]

0.000000 4563082.407531
0.001957 13617490.663267
0.003914 6608607.746311
0.005871 2031148.560224
0.007828 565778.697453
0.009785 441615.708813
0.011742 124112.842680
0.013699 63157.054973
0.015656 42523.471691
0.017613 15833.177325
0.019569 7298.053577
0.021526 9151.084767
0.023483 11630.137095
0.025440 4294.620706
0.027397 2384.725238
0.029354 833.398176
0.031311 1714.081392
0.033268 2547.383978
0.035225 674.197743
0.037182 1160.406505
0.039139 512.140796
0.041096 515.694852
0.043053 307.316677
0.045010 261.966683
0.046967 296.637979
0.048924 305.449326
0.050881 184.784833
0.052838 176.816133
0.054795 262.270392
0.056751 123.300873
0.058708 160.979252
0.060665 139.052327
0.062622 107.262064
0.064579 195.125367
0.066536 86.737222
0.068493 141.207237
0.070450 117.371345
0.072407 51.668260
0.074364 87.513532
0.076321 44.772562
0.078278 46.944795
0.080235 47.912257
0.082192 83.052667
0.084149 34.111095
0.086106 40.764292
0.088063 29.547516
0.090020 47.024516
0.091977 35.012624
0.093933 24.490945
0.095890 27.855690
0.097847 14.029206
0.099804 8.454121
0.101761 19.604362
0.103718 52.370144
0.105675 64.127335
0.107632 20.824612
0.109589 6.680610
0.111546 16.076136
0.113503 13.421154
0.115460 7.322954
0.117417 6.320197
0.119374 13.759162
0.121331 9.550607
0.123288 12.491353
0.125245 17.247901
0.127202 23.807759
0.129159 20.135416
0.131115 8.437382
0.133072 2.103103
0.135029 8.282210
0.136986 13.393854
0.138943 13.120019
0.140900 11.519994
0.142857 8.791903
0.144814 5.573130
0.146771 7.643417
0.148728 6.622554
0.150685 8.982905
0.152642 12.757716
0.154599 5.400766
0.156556 3.967470
0.158513 8.571914
0.160470 28.590054
0.162427 38.369291
0.164384 47.211008
0.166341 17.647508
0.168297 16.555375
0.170254 8.757270
0.172211 9.389231
0.174168 32.517913
0.176125 33.668100
0.178082 16.692291
0.180039 19.873275
0.181996 12.612726
0.183953 2.428290
0.185910 6.745476
0.187867 11.240157
0.189824 14.867456
0.191781 20.092876
0.193738 24.337723
0.195695 45.916307
0.197652 60.181057
0.199609 71.563007
0.201566 35.582337
0.203523 5.666573
0.205479 13.670645
0.207436 14.279114
0.209393 4.654888
0.211350 20.900863
0.213307 24.245154
0.215264 10.916490
0.217221 15.109253
0.219178 21.379574
0.221135 32.950763
0.223092 33.783619
0.225049 27.183040
0.227006 17.503631
0.228963 15.810746
0.230920 10.137680
0.232877 6.841493
0.234834 4.270446
0.236791 5.530602
0.238748 9.842866
0.240705 22.997446
0.242661 36.404479
0.244618 53.820379
0.246575 67.201567
0.248532 41.642297
0.250489 21.718071
0.252446 38.270023
0.254403 54.705045
0.256360 29.859721
0.258317 9.549267
0.260274 7.908845
0.262231 7.015174
0.264188 5.193124
0.266145 1.638435
0.268102 3.254871
0.270059 3.798973
0.272016 14.653447
0.273973 22.138548
0.275930 12.355603
0.277886 15.033894
0.279843 8.934349
0.281800 34.873088
0.283757 31.611834
0.285714 13.082504
0.287671 28.356034
0.289628 16.714249
0.291585 11.341779
0.293542 41.871899
0.295499 43.320660
0.297456 10.573919
0.299413 13.460683
0.301370 11.304478
0.303327 25.619806
0.305284 28.675547
0.307241 5.902995
0.309198 2.320320
0.311155 3.027132
0.313112 1.168937
0.315068 0.863002
0.317025 1.620169
0.318982 1.322171
0.320939 4.695128
0.322896 11.951943
0.324853 45.313945
0.326810 44.254319
0.328767 10.483476
0.330724 8.361981
0.332681 9.787957
0.334638 47.235178
0.336595 115.649779
0.338552 88.633624
0.340509 16.886732
0.342466 23.525662
0.344423 17.474257
0.346380 24.892086
0.348337 24.640311
0.350294 6.965106
0.352250 4.440106
0.354207 3.375158
0.356164 3.051995
0.358121 1.549264
0.360078 1.799179
0.362035 2.169450
0.363992 4.976690
0.365949 6.315702
0.367906 1.364295
0.369863 3.727422
0.371820 1.252925
0.373777 2.017231
0.375734 1.864008
0.377691 2.128273
0.379648 1.512877
0.381605 2.346711
0.383562 2.126845
0.385519 2.988899
0.387476 5.594775
0.389432 2.972273
0.391389 6.214535
0.393346 17.368764
0.395303 30.536265
0.397260 37.040607
0.399217 34.505786
0.401174 15.728323
0.403131 40.061927
0.405088 77.922073
0.407045 47.494108
0.409002 22.944853
0.410959 5.534190
0.412916 3.333729
0.414873 11.613246
0.416830 17.375130
0.418787 8.034004
0.420744 7.209252
0.422701 6.307691
0.424658 8.642420
0.426614 13.823609
0.428571 15.237048
0.430528 15.443405
0.432485 26.245183
0.434442 26.961771
0.436399 21.438364
0.438356 21.579947
0.440313 31.188498
0.442270 32.479788
0.444227 17.307910
0.446184 18.542340
0.448141 12.179003
0.450098 5.943196
0.452055 4.717495
0.454012 2.018693
0.455969 5.639549
0.457926 2.727124
0.459883 1.586959
0.461840 1.524826
0.463796 5.220036
0.465753 13.227147
0.467710 7.976464
0.469667 3.324443
0.471624 13.137012
0.473581 22.124513
0.475538 27.530673
0.477495 52.018532
0.479452 29.984561
0.481409 22.224853
0.483366 29.693933
0.485323 62.340853
0.487280 89.781605
0.489237 52.706293
0.491194 20.777546
0.493151 61.872132
0.495108 70.239065
0.497065 49.883652
0.499022 55.363999
