# Supplementary material for: Study of tumor growth indicates the existence of an “immunological threshold” separating states of pro- and antitumoral peritumoral inflammation
Source: PLoS One. 2018 Nov 2;13(11):e0202823. doi: 10.1371/journal.pone.0202823 (PMC6214501; doi:10.1371/journal.pone.0202823)
Supplement: S2 Data — Data points for the represented graphs are provided. A detailed description file is provided alongside the data. (ZIP) [file pone.0202823.s005.zip › graphs data/fig2-old/interfase width/int_w_500_h.ARC]

1.97133	0.78834
3.94266	1.33634
5.91398	1.90981
7.88531	2.50766
9.85664	3.11862
11.82797	3.72337
13.7993	4.26839
15.77062	4.83303
17.74195	5.34444
19.71328	5.92501
21.68461	6.40886
23.65593	6.97951
25.62726	7.37129
27.59859	7.90249
29.56992	8.31603
31.54125	8.86609
33.51257	9.24209
35.4839	9.60391
37.45523	10.15803
39.42656	10.41017
41.39788	10.91195
43.36921	11.18359
45.34054	11.37361
47.31187	11.78545
49.28319	11.91065
51.25452	12.21644
53.22585	12.34714
55.19718	12.49398
57.16851	12.74459
59.13983	12.92114
61.11116	12.9645
63.08249	13.4497
65.05382	13.92102
67.02514	13.49933
68.99647	13.63634
70.9678	13.50251
72.93913	13.82152
74.91046	14.30056
76.88178	14.4699
78.85311	14.48902
80.82444	15.01076
82.79577	14.7982
84.76709	14.65887
86.73842	15.42954
88.70975	15.24071
90.68108	15.5142
92.65241	15.53837
94.62373	15.61682
96.59506	16.23336
98.56639	16.26733
100.53772	15.93967
102.50905	16.51127
104.48037	16.08805
106.4517	16.51223
108.42303	16.26584
110.39436	16.50208
112.36569	16.72244
114.33701	16.7461
116.30834	17.12073
118.27967	17.28102
120.251	17.26356
122.22232	17.43919
124.19365	17.2959
126.16498	17.8827
128.13631	18.00359
130.10763	17.86754
132.07896	17.7681
134.05029	18.39794
136.02162	18.36832
137.99295	18.51141
139.96427	17.73932
141.9356	18.43871
143.90693	18.11444
145.87826	19.30307
147.84958	18.50896
149.82091	18.76668
151.79224	19.39322
153.76357	19.45362
155.7349	18.51752
157.70622	19.31365
159.67755	18.5989
161.64888	19.83044
163.62021	19.02269
165.59153	19.12472
167.56286	19.51521
169.53419	19.6018
171.50552	19.83566
173.47685	19.42536
175.44817	19.64035
177.4195	19.07885
179.39083	19.38596
181.36216	19.75044
183.33349	19.72291
185.30481	19.74203
187.27614	20.37736
189.24747	20.61056
191.2188	20.17252
193.19012	20.81491
195.16145	20.1626
197.13278	20.66452
199.10411	20.69742
201.07544	20.6108
203.04676	20.62973
205.01809	20.12077
206.98942	20.23787
208.96075	20.53578
210.93207	20.92957
212.9034	20.66759
214.87473	21.14016
216.84606	20.56253
218.81739	20.58519
220.78871	21.44645
222.76004	20.77448
224.73137	20.881
226.7027	21.2948
228.67403	21.2006
230.64535	21.55123
232.61668	22.0772
234.58801	21.52104
236.55934	21.0401
238.53066	21.61337
240.50199	21.96764
242.47332	21.98955
244.44465	22.08155
246.41598	21.90103
248.3873	21.92507
250.35863	21.82735
252.32996	22.00719
254.30129	21.90495
256.27261	21.29642
258.24394	21.44776
260.21527	21.36782
262.1866	21.30346
264.15792	21.66553
266.12925	21.57701
268.10058	21.60702
270.07191	21.62753
272.04324	21.72098
274.01456	21.53416
275.98589	22.17428
277.95722	22.31274
279.92855	22.31908
281.89988	22.01366
283.8712	22.06717
285.84253	22.24304
287.81386	22.57612
289.78519	22.67257
291.75651	22.41786
293.72784	21.96349
295.69917	22.22641
297.6705	22.35278
299.64182	22.0992
301.61315	22.61553
303.58448	22.62918
305.55581	22.57704
307.52714	22.8094
309.49846	22.90813
311.46979	22.44354
313.44112	22.89873
315.41245	22.55541
317.38378	22.73825
319.3551	22.5273
321.32643	22.33272
323.29776	22.82411
325.26909	22.70475
327.24041	22.65316
329.21174	22.76484
331.18307	23.3256
333.1544	23.50832
335.12573	23.39229
337.09705	23.41597
339.06838	23.06262
341.03971	22.82079
343.01104	23.10106
344.98237	23.16061
346.95369	23.45738
348.92502	23.66398
350.89635	23.39289
352.86768	23.98306
354.839	23.66592
356.81033	23.93268
358.78166	23.977
360.75299	24.07904
362.72431	24.04096
364.69564	24.01385
366.66697	24.22284
368.6383	24.12887
370.60963	23.51896
372.58095	23.95359
374.55228	24.11232
376.52361	24.21904
378.49494	24.30639
380.46627	24.13628
382.43759	23.76532
384.40892	23.69725
386.38025	23.78574
388.35158	23.87314
390.3229	23.37355
392.29423	23.46658
394.26556	23.49639
396.23689	24.24544
398.20822	24.0657
400.17954	23.92923
402.15087	23.83262
404.1222	23.90118
406.09353	23.9084
408.06485	23.91923
410.03618	23.3984
412.00751	23.67062
413.97884	23.86411
415.95017	24.06176
417.92149	24.08307
419.89282	23.96355
421.86415	23.85723
423.83548	23.74197
425.80681	23.82296
427.77813	23.88568
429.74946	24.23565
431.72079	24.28775
433.69212	23.69129
435.66344	23.96039
437.63477	23.84812
439.6061	24.13282
441.57743	24.21468
443.54876	24.18925
445.52008	23.98008
447.49141	23.70406
449.46274	23.69298
451.43407	24.32176
453.40539	24.40079
455.37672	24.43942
457.34805	24.61429
459.31938	24.18623
461.29071	24.75058
463.26203	25.07096
465.23336	25.0571
467.20469	24.93457
469.17602	24.79226
471.14734	24.84022
473.11867	24.91501
475.09	25.10697
477.06133	25.25698
479.03265	25.50888
481.00398	25.49876
482.97531	25.46105
484.94664	25.67099
486.91797	25.07749
488.88929	25.13798
490.86062	24.88477
492.83195	24.68273
494.80328	24.36158
496.77461	24.59442
498.74593	24.48578
500.71726	24.62744
502.68859	24.7264
504.65992	24.97766
506.63124	25.29996
508.60257	25.24844
510.5739	25.04255
512.54523	24.87995
514.51656	24.80017
516.48788	24.67161
518.45921	24.41291
520.43054	24.06495
522.40187	24.46008
524.3732	24.58816
526.34452	24.29203
528.31585	25.40023
530.28718	25.40737
532.25851	25.42796
534.22983	25.59499
536.20116	25.43278
538.17249	25.50334
540.14382	25.52602
542.11514	25.49464
544.08647	25.51085
546.0578	25.4437
548.02913	25.48388
550.00046	25.78021
551.97178	25.89135
553.94311	26.09499
555.91444	25.60911
557.88577	25.82781
559.85709	25.71529
561.82842	25.64433
563.79975	25.59692
565.77108	25.56214
567.74241	25.53982
569.71373	25.56886
571.68506	25.54234
573.65639	25.72099
575.62772	25.74555
577.59905	26.03703
579.57037	26.19873
581.5417	26.06724
583.51303	25.94089
585.48436	25.74683
587.45568	25.52925
589.42701	25.64853
591.39834	25.77345
593.36967	25.87427
595.341	26.01401
597.31232	25.96504
599.28365	25.53992
601.25498	25.75903
603.22631	25.71514
605.19763	25.80281
607.16896	25.85527
609.14029	25.93787
611.11162	26.04361
613.08295	25.71448
615.05427	26.07539
617.0256	26.21131
618.99693	26.20775
620.96826	26.07627
622.93958	25.94924
624.91091	25.91629
626.88224	25.9225
628.85357	25.96715
630.8249	25.81934
632.79622	26.62995
634.76755	26.34905
636.73888	26.22038
638.71021	26.04841
640.68154	25.92004
642.65286	25.79938
644.62419	25.83471
646.59552	26.2299
648.56685	25.72304
650.53817	25.82461
652.5095	26.01973
654.48083	26.02651
656.45216	26.05669
658.42349	26.72038
660.39481	27.09499
662.36614	27.33889
664.33747	27.57365
666.3088	27.7406
668.28012	27.76655
670.25145	27.74379
672.22278	27.75594
674.19411	27.84465
676.16544	27.95249
678.13676	28.11109
680.10809	28.16615
682.07942	28.19018
684.05075	27.85866
686.02207	27.82902
687.9934	27.67782
689.96473	27.55332
691.93606	27.50209
693.90738	27.47699
695.87871	27.56397
697.85004	27.57522
699.82137	27.51147
701.7927	27.3634
703.76402	27.1263
705.73535	27.08761
707.70668	26.47965
709.67801	26.80556
711.64933	27.00283
713.62066	27.18431
715.59199	27.38591
717.56332	27.55461
719.53465	27.66667
721.50597	27.60898
723.4773	27.4621
725.44863	27.39512
727.41996	27.31653
729.39129	27.17103
731.36261	27.19548
733.33394	27.31398
735.30527	27.18802
737.2766	27.12209
739.24793	26.94456
741.21925	26.69145
743.19058	26.67145
745.16191	26.52956
747.13324	26.48889
749.10456	26.40406
751.07589	26.46432
753.04722	26.57921
755.01855	26.58108
756.98987	26.63664
758.9612	26.61677
760.93253	26.34711
762.90386	26.20048
764.87519	25.98509
766.84651	25.78413
768.81784	25.97158
770.78917	25.99544
772.7605	26.16506
774.73182	26.16839
776.70315	25.98066
778.67448	25.35273
780.64581	25.52515
782.61714	25.91436
784.58846	26.16698
786.55979	26.41925
788.53112	26.54665
790.50245	27.89265
792.47378	27.8919
794.4451	28.07946
796.41643	28.05409
798.38776	27.95526
800.35909	27.92855
802.33041	27.79198
804.30174	27.5542
806.27307	27.60965
808.2444	27.61532
810.21573	27.57725
812.18705	27.46875
814.15838	27.42004
816.12971	27.0367
818.10104	26.86757
820.07236	26.78986
822.04369	26.7481
824.01502	26.82914
825.98635	26.87526
827.95768	26.81547
829.929	26.84508
831.90033	26.81815
833.87166	26.82697
835.84299	26.8548
837.81431	26.80048
839.78564	26.99255
841.75697	26.853
843.7283	26.73083
845.69963	26.66241
847.67095	26.66332
849.64228	26.77799
851.61361	26.82717
853.58494	26.88684
855.55627	27.00311
857.52759	27.10451
859.49892	27.23612
861.47025	27.30265
863.44158	27.26409
865.4129	26.9005
867.38423	26.98325
869.35556	27.37825
871.32689	27.44388
873.29822	27.48991
875.26954	27.53335
877.24087	28.14942
879.2122	28.12551
881.18353	28.12586
883.15485	28.21779
885.12618	28.2578
887.09751	28.30608
889.06884	28.30617
891.04017	28.31153
893.01149	28.09223
894.98282	28.07766
896.95415	28.02441
898.92548	28.06219
900.8968	28.02939
902.86813	28.0579
904.83946	28.02099
906.81079	27.96929
908.78211	27.93948
910.75344	27.91539
912.72477	27.90744
914.6961	27.93315
916.66743	27.93384
918.63875	27.94108
920.61008	27.99665
922.58141	28.47114
924.55274	28.5111
926.52406	28.43973
928.49539	28.47282
930.46672	28.43899
932.43805	28.42416
934.40938	28.3833
936.3807	28.31689
938.35203	28.26674
940.32336	28.21748
942.29469	28.39533
944.26602	28.46925
946.23734	28.46008
948.20867	28.48075
950.18	28.5208
952.15133	28.47594
954.12266	28.68506
956.09398	28.68585
958.06531	28.7127
960.03664	28.68733
962.00797	28.68964
963.97929	28.69053
965.95062	28.70334
967.92195	28.78964
969.89328	28.8629
971.8646	28.94508
973.83593	28.59887
975.80726	28.67258
977.77859	28.8928
979.74992	28.91429
981.72124	28.98855
983.69257	28.96791
985.6639	28.90871
987.63523	28.87766
989.60655	28.85954
991.57788	28.93304
993.54921	29.02787
995.52054	28.92563
997.49187	28.92993
999.46319	29.0388
1001.43452	29.08862
1003.40585	29.06654
1005.37718	29.07352
1007.34851	29.08951
1009.31983	29.2327
1011.29116	29.21534
1013.26249	29.2346
1015.23382	29.21952
1017.20514	29.18589
1019.17647	29.13222
1021.1478	28.78705
1023.11913	28.68499
1025.09046	28.58582
1027.06178	28.60315
1029.03311	28.55777
1031.00444	28.49354
1032.97577	28.44089
1034.94709	28.34016
1036.91842	27.98445
1038.88975	27.92038
1040.86108	27.93929
1042.83241	27.9199
1044.80373	28.01674
1046.77506	28.044
1048.74639	28.09439
1050.71772	28.14208
1052.68905	27.61303
1054.66037	29.9827
1056.6317	29.93885
1058.60303	29.90252
1060.57436	29.8836
1062.54568	29.84573
1064.51701	29.86601
1066.48834	29.82568
1068.45967	29.84539
1070.43099	29.75887
1072.40232	29.52432
1074.37365	29.57444
1076.34498	29.51423
1078.31631	29.458
1080.28763	29.36299
1082.25896	29.29247
1084.23029	29.23008
1086.20162	29.08667
1088.17295	28.88663
1090.14427	28.79066
1092.1156	28.72851
1094.08693	28.73812
1096.05826	28.80156
1098.02958	29.05017
1100.00091	29.1397
1101.97224	29.19269
1103.94357	29.23642
1105.91489	29.29061
1107.88622	29.28882
1109.85755	29.31843
1111.82888	29.02323
1113.80021	29.1054
1115.77153	29.32785
1117.74286	29.33591
1119.71419	29.39315
1121.68552	29.51284
1123.65685	29.55414
1125.62817	29.48916
1127.5995	29.63553
1129.57083	29.72476
1131.54216	29.7911
1133.51348	29.91467
1135.48481	30.01605
1137.45614	30.07247
1139.42747	30.13533
1141.3988	30.16893
1143.37012	30.18052
1145.34145	30.18123
1147.31278	30.1247
1149.28411	30.19563
1151.25544	30.27106
1153.22676	30.72175
1155.19809	30.76458
1157.16942	30.95485
1159.14075	31.00345
1161.11207	31.00538
1163.0834	31.00933
1165.05473	31.03779
1167.02606	31.06694
1168.99738	31.07506
1170.96871	31.0666
1172.94004	31.10076
1174.91137	31.11834
1176.8827	31.25625
1178.85402	31.31411
1180.82535	31.49019
1182.79668	31.53809
1184.76801	31.56662
1186.73934	31.62346
1188.71066	31.75927
1190.68199	31.83926
1192.65332	32.01961
1194.62465	31.96507
1196.59597	31.91304
1198.5673	31.87891
1200.53863	31.90982
1202.50996	31.8063
1204.48129	31.73162
1206.45261	31.60566
1208.42394	31.65219
1210.39527	31.55734
1212.3666	31.63158
1214.33792	31.59323
1216.30925	31.55891
1218.28058	31.60376
1220.25191	31.56125
1222.22323	31.53888
1224.19456	31.14932
1226.16589	31.10641
1228.13722	31.07218
1230.10855	31.13551
1232.07987	31.16764
1234.0512	31.15048
1236.02253	31.14366
1237.99386	31.11143
1239.96519	31.04759
1241.93651	30.97423
1243.90784	30.91944
1245.87917	30.89669
1247.8505	30.82632
1249.82183	30.81379
1251.79315	30.82866
1253.76448	30.82147
1255.73581	30.83862
1257.70714	30.87835
1259.67846	30.83616
1261.64979	30.75894
1263.62112	30.66607
1265.59245	30.56498
1267.56378	30.49021
1269.5351	30.36799
1271.50643	30.31652
1273.47776	30.26508
1275.44909	30.22668
1277.42041	30.16344
1279.39174	30.08846
1281.36307	30.06817
1283.3344	30.04945
1285.30572	29.93842
1287.27705	29.93233
1289.24838	29.95694
1291.21971	30.00493
1293.19104	30.04123
1295.16236	30.05894
1297.13369	29.82714
1299.10502	29.87438
1301.07635	30.02168
1303.04768	30.28823
1305.019	30.43186
1306.99033	30.51337
1308.96166	30.58075
1310.93299	30.66201
1312.90431	30.71214
1314.87564	30.81889
1316.84697	30.94641
1318.8183	31.42175
1320.78962	31.4681
1322.76095	31.55931
1324.73228	31.61828
1326.70361	31.68429
1328.67494	31.72953
1330.64626	31.80054
1332.61759	31.84281
1334.58892	31.87949
1336.56025	31.92289
1338.53158	31.96624
1340.5029	31.83858
1342.47423	31.85773
1344.44556	31.86705
1346.41689	31.84964
1348.38821	31.83532
1350.35954	31.82997
1352.33087	31.89325
1354.3022	31.93577
1356.27353	31.954
1358.24485	31.9528
1360.21618	31.95226
1362.18751	31.96216
1364.15884	31.945
1366.13017	31.94314
1368.10149	31.85072
1370.07282	31.88807
1372.04415	31.93714
1374.01548	31.9473
1375.9868	31.96462
1377.95813	31.98083
1379.92946	32.00689
1381.90079	32.04622
1383.87211	32.06864
1385.84344	32.08758
1387.81477	32.09906
1389.7861	32.1039
1391.75743	32.08243
1393.72875	32.0391
1395.70008	31.98686
1397.67141	31.93437
1399.64274	31.85209
1401.61407	31.79166
1403.58539	31.68894
1405.55672	31.4949
1407.52805	31.3239
1409.49938	31.2849
1411.4707	31.26234
1413.44203	31.25401
1415.41336	31.2487
1417.38469	31.20283
1419.35602	31.21785
1421.32734	31.21465
1423.29867	31.25418
1425.27	31.26723
1427.24133	31.28828
1429.21265	31.30711
1431.18398	31.32459
1433.15531	31.33323
1435.12664	31.3385
1437.09796	31.33908
1439.06929	31.32091
1441.04062	31.25244
1443.01195	31.22187
1444.98328	31.15567
1446.9546	31.11515
1448.92593	31.04304
1450.89726	31.01639
1452.86859	30.91487
1454.83992	30.90079
1456.81124	30.8823
1458.78257	30.86206
1460.7539	30.77971
1462.72523	30.74172
1464.69656	30.712
1466.66788	30.67098
1468.63921	30.63706
1470.61054	30.59951
1472.58187	30.54732
1474.55319	30.5265
1476.52452	30.44729
1478.49585	30.24473
1480.46718	30.12791
1482.43851	30.00973
1484.40983	29.91173
1486.38116	29.9102
1488.35249	29.79469
1490.32382	29.67473
1492.29514	29.57838
1494.26647	29.45328
1496.2378	29.51308
1498.20913	29.49409
1500.18045	29.55121
1502.15178	29.5565
1504.12311	29.60261
1506.09444	29.63942
1508.06577	29.62322
1510.03709	29.63253
1512.00842	29.66303
1513.97975	29.74728
1515.95108	29.77287
1517.92241	29.79188
1519.89373	29.79684
1521.86506	29.65945
1523.83639	29.63582
1525.80772	29.61119
1527.77904	29.55688
1529.75037	29.44889
1531.7217	29.21021
1533.69303	29.20224
1535.66435	29.24318
1537.63568	29.04144
1539.60701	29.08399
1541.57834	29.12297
1543.54967	29.15689
1545.52099	29.19468
1547.49232	29.22839
1549.46365	29.24121
1551.43498	29.22951
1553.40631	29.12659
1555.37763	28.78
1557.34896	28.72152
1559.32029	28.76423
1561.29162	28.8866
1563.26294	29.19933
1565.23427	29.31395
1567.2056	29.41023
1569.17693	29.60803
1571.14826	29.68863
1573.11958	29.93982
1575.09091	30.06539
1577.06224	30.17087
1579.03357	29.52498
1581.0049	33.54418
1582.97622	33.61744
1584.94755	33.66897
1586.91888	33.79901
1588.89021	34.12414
1590.86153	34.1774
1592.83286	34.11209
1594.80419	34.07991
1596.77552	34.04235
1598.74684	34.04702
1600.71817	34.02869
1602.6895	34.01102
1604.66083	33.99792
1606.63216	33.97386
1608.60348	33.82915
1610.57481	33.81737
1612.54614	33.82157
1614.51747	33.80206
1616.4888	33.81241
1618.46012	33.80085
1620.43145	33.77922
1622.40278	33.75921
1624.37411	33.70593
1626.34543	33.67708
1628.31676	33.65543
1630.28809	33.63463
1632.25942	33.61429
1634.23075	33.59025
1636.20207	33.57392
1638.1734	33.52128
1640.14473	33.56353
1642.11606	33.5966
1644.08738	33.62708
1646.05871	33.66879
1648.03004	33.70804
1650.00137	33.76251
1651.97269	33.76747
1653.94402	33.77858
1655.91535	33.78733
1657.88668	33.7772
1659.85801	33.78664
1661.82933	33.79396
1663.80066	33.78551
1665.77199	33.87706
1667.74332	33.91072
1669.71465	33.94972
1671.68597	33.98493
1673.6573	34.02309
1675.62863	34.06991
1677.59996	34.12535
1679.57129	34.12172
1681.54261	34.12827
1683.51394	34.09752
1685.48527	34.05072
1687.4566	34.04322
1689.42792	34.05809
1691.39925	34.0531
1693.37058	34.06179
1695.34191	34.06535
1697.31324	34.07592
1699.28456	34.0567
1701.25589	34.01498
1703.22722	33.98338
1705.19855	33.96687
1707.16987	33.94433
1709.1412	33.90971
1711.11253	33.90166
1713.08386	33.84069
1715.05518	33.85139
1717.02651	33.85945
1718.99784	33.88032
1720.96917	33.88021
1722.9405	33.8788
1724.91182	33.86246
1726.88315	33.78742
1728.85448	33.75964
1730.82581	33.78874
1732.79714	33.76369
1734.76846	33.75848
1736.73979	33.79541
1738.71112	33.87409
1740.68245	33.89682
1742.65377	33.90174
1744.6251	33.90248
1746.59643	33.92285
1748.56776	33.94224
1750.53908	33.9528
1752.51041	33.97867
1754.48174	34.05214
1756.45307	33.91897
1758.4244	33.86892
1760.39572	33.82924
1762.36705	33.81905
1764.33838	33.96706
1766.30971	33.99696
1768.28104	34.01654
1770.25236	34.07483
1772.22369	34.09848
1774.19502	34.1217
1776.16635	34.1356
1778.13767	34.08743
1780.109	34.09421
1782.08033	34.10182
1784.05166	34.10452
1786.02299	34.09255
1787.99431	33.99017
1789.96564	33.97039
1791.93697	33.95513
1793.9083	33.93243
1795.87963	33.89367
1797.85095	33.89135
1799.82228	33.87831
1801.79361	33.81299
1803.76494	33.786
1805.73626	33.76033
1807.70759	33.71632
1809.67892	33.67662
1811.65025	33.63615
1813.62157	33.6095
1815.5929	33.54451
1817.56423	33.55036
1819.53556	33.55221
1821.50689	33.55428
1823.47821	33.60578
1825.44954	33.60587
1827.42087	33.77063
1829.3922	33.78165
1831.36353	33.8037
1833.33485	33.82908
1835.30618	33.86211
1837.27751	33.88864
1839.24884	33.89647
1841.22016	33.91985
1843.19149	33.95678
1845.16282	34.43138
1847.13415	34.44664
1849.10548	34.46215
1851.0768	34.48484
1853.04813	34.50775
1855.01946	34.53991
1856.99079	34.5628
1858.96211	34.58025
1860.93344	34.56882
1862.90477	34.5161
1864.8761	34.52403
1866.84743	34.53052
1868.81875	34.54588
1870.79008	34.54028
1872.76141	34.52222
1874.73274	34.4822
1876.70406	34.46113
1878.67539	34.4107
1880.64672	34.36601
1882.61805	34.36057
1884.58938	34.32882
1886.5607	34.32267
1888.53203	34.31807
1890.50336	34.31296
1892.47469	34.30637
1894.44602	34.29756
1896.41734	34.28602
1898.38867	34.27474
1900.36	34.26443
1902.33133	34.25222
1904.30265	34.22216
1906.27398	34.21397
1908.24531	34.21048
1910.21664	34.20985
1912.18797	34.2017
1914.15929	34.21477
1916.13062	34.22636
1918.10195	34.23909
1920.07328	34.24818
1922.0446	34.25569
1924.01593	34.26482
1925.98726	34.27063
1927.95859	34.2737
1929.92991	34.30326
1931.90124	34.32913
1933.87257	34.34813
1935.8439	34.37597
1937.81523	34.40918
1939.78655	34.43577
1941.75788	34.45744
1943.72921	34.48694
1945.70054	34.4581
1947.67187	34.4616
1949.64319	34.48718
1951.61452	34.50941
1953.58585	34.73311
1955.55718	34.79821
1957.5285	34.85462
1959.49983	34.9115
1961.47116	34.98339
1963.44249	35.08951
1965.41382	35.12222
1967.38514	35.15255
1969.35647	35.15179
1971.3278	35.1902
1973.29913	35.2197
1975.27045	35.25783
1977.24178	35.27356
1979.21311	35.29132
1981.18444	35.46853
1983.15577	35.52203
1985.12709	35.56464
1987.09842	35.61662
1989.06975	35.65252
1991.04108	35.69233
1993.0124	35.74757
1994.98373	35.82612
1996.95506	35.83721
1998.92639	36.03903
2000.89772	36.05937
2002.86904	36.08497
2004.84037	36.00573
2006.8117	36.02295
2008.78303	36.06461
2010.75436	36.14859
2012.72568	36.16189
2014.69701	36.17019
2016.66834	36.16823
2018.63967	36.17236
2020.61099	36.18126
2022.58232	36.19573
2024.55365	36.20699
2026.52498	36.19605
2028.4963	36.20277
2030.46763	36.20705
2032.43896	36.21468
2034.41029	36.21288
2036.38162	36.20817
2038.35294	36.20516
2040.32427	36.20202
2042.2956	36.1698
2044.26693	36.15301
2046.23826	36.12732
2048.20958	36.07661
2050.18091	35.6398
2052.15224	35.64317
2054.12357	35.6385
2056.09489	35.64073
2058.06622	35.64932
2060.03755	35.65506
2062.00888	35.63765
