# Supplementary material for: Study of tumor growth indicates the existence of an “immunological threshold” separating states of pro- and antitumoral peritumoral inflammation
Source: PLoS One. 2018 Nov 2;13(11):e0202823. doi: 10.1371/journal.pone.0202823 (PMC6214501; doi:10.1371/journal.pone.0202823)
Supplement: S2 Data — Data points for the represented graphs are provided. A detailed description file is provided alongside the data. (ZIP) [file pone.0202823.s005.zip › graphs data/fig2-old/interfase width/int_w_400_h.ARC]

2.03871	0.78162
4.07741	1.31018
6.11611	1.84606
8.15482	2.37177
10.19352	2.87399
12.23223	3.37417
14.27094	3.9486
16.30964	4.40638
18.34834	4.8161
20.38705	5.37449
22.42575	5.71846
24.46446	6.22775
26.50316	6.78181
28.54187	7.04378
30.58058	7.50175
32.61928	7.85433
34.65798	8.24505
36.69669	8.56834
38.73539	9.05762
40.7741	9.429
42.8128	9.69381
44.85151	9.61312
46.89021	9.84891
48.92892	10.4531
50.96762	10.59886
53.00633	10.85627
55.04503	10.89914
57.08374	10.88908
59.12244	11.33785
61.16115	11.24771
63.19985	11.34289
65.23856	11.53799
67.27727	11.68589
69.31597	11.82299
71.35468	12.08442
73.39338	12.38597
75.43209	12.34757
77.47079	12.51562
79.5095	12.26157
81.5482	12.77842
83.58691	13.30425
85.62561	12.60386
87.66432	13.0033
89.70302	13.18027
91.74173	13.62113
93.78043	13.35032
95.81913	13.64163
97.85784	13.95649
99.89654	14.3126
101.93525	14.22854
103.97395	13.99705
106.01266	13.51102
108.05136	13.93437
110.09007	13.96163
112.12877	14.4444
114.16748	14.30422
116.20618	14.00376
118.24489	14.51675
120.28359	14.87012
122.3223	14.28122
124.361	14.77961
126.39971	14.78009
128.43841	14.62493
130.47712	15.49672
132.51582	14.76442
134.55453	15.63553
136.59323	15.63919
138.63194	15.09116
140.67064	15.38909
142.70935	15.39578
144.74805	15.11418
146.78676	15.47162
148.82546	15.37835
150.86417	15.71382
152.90287	15.95121
154.94158	15.45424
156.98028	15.86608
159.01899	15.82639
161.05769	16.00497
163.0964	16.24642
165.1351	16.04228
167.17381	15.98641
169.21251	16.21871
171.25122	16.27267
173.28992	16.85735
175.32863	15.29387
177.36733	15.79967
179.40604	16.42964
181.44474	16.12492
183.48345	16.2813
185.52215	16.61826
187.56086	16.78013
189.59956	16.4148
191.63827	16.55217
193.67697	16.53464
195.71568	16.69735
197.75438	16.7475
199.79309	16.68845
201.83179	16.21262
203.8705	17.23407
205.9092	16.91153
207.94791	16.72277
209.98661	16.77354
212.02532	16.68765
214.06402	16.77143
216.10273	16.53686
218.14143	16.4831
220.18014	16.47629
222.21884	16.55826
224.25755	17.37038
226.29625	17.49621
228.33496	17.0188
230.37366	16.54835
232.41237	16.79069
234.45107	17.13089
236.48978	17.46823
238.52848	16.74508
240.56719	16.93328
242.60589	17.11321
244.6446	17.07244
246.6833	16.90758
248.72201	17.06501
250.76071	17.6051
252.79942	17.62723
254.83812	17.45679
256.87683	16.65534
258.91553	16.59047
260.95424	16.86635
262.99294	17.46739
265.03165	17.64239
267.07035	18.15813
269.10906	18.03726
271.14776	17.98228
273.18647	18.03906
275.22517	18.19283
277.26388	18.24954
279.30258	18.35541
281.34129	18.46922
283.37999	17.94046
285.4187	17.78522
287.4574	17.8326
289.49611	17.55068
291.53481	17.60205
293.57352	17.91441
295.61222	18.04647
297.65093	17.98794
299.68963	18.42898
301.72834	18.27597
303.76704	18.12
305.80575	18.13967
307.84445	18.28968
309.88316	18.29033
311.92186	18.44071
313.96057	18.38169
315.99927	18.53046
318.03798	18.52433
320.07668	18.94814
322.11539	19.15146
324.15409	19.04407
326.1928	18.95272
328.2315	18.81195
330.27021	18.36448
332.30891	17.87673
334.34762	17.7191
336.38632	17.71559
338.42503	18.05098
340.46373	18.15941
342.50244	18.66178
344.54114	18.50515
346.57985	18.64795
348.61855	18.40087
350.65726	17.81754
352.69596	17.70077
354.73467	18.01205
356.77337	18.3328
358.81208	18.48861
360.85078	18.44573
362.88949	18.51128
364.92819	18.43049
366.9669	18.36851
369.0056	18.57856
371.04431	18.65487
373.08301	18.70043
375.12172	19.06696
377.16042	18.99822
379.19913	18.98334
381.23783	18.99191
383.27654	18.85023
385.31524	18.48148
387.35395	18.50738
389.39265	18.5586
391.43136	18.54573
393.47006	18.69369
395.50877	18.89378
397.54747	18.74073
399.58618	19.33016
401.62488	19.22456
403.66359	19.08382
405.70229	19.05272
407.741	19.00812
409.7797	18.82252
411.81841	18.52733
413.85711	18.41642
415.89582	18.58666
417.93452	18.74865
419.97323	18.93933
422.01193	19.0742
424.05064	19.05426
426.08934	18.97348
428.12805	18.93414
430.16675	18.96289
432.20546	18.98878
434.24416	19.03858
436.28287	19.16045
438.32157	19.14897
440.36028	19.09678
442.39898	19.04403
444.43769	19.23273
446.47639	19.24923
448.5151	19.39061
450.5538	19.47169
452.59251	19.42881
454.63121	19.38517
456.66992	19.18803
458.70862	18.94777
460.74733	18.98864
462.78603	18.66365
464.82474	18.65622
466.86344	18.72501
468.90215	18.72282
470.94085	18.82206
472.97956	18.82405
475.01826	19.0704
477.05697	18.87152
479.09567	19.66876
481.13438	19.85765
483.17308	20.04288
485.21179	20.2034
487.25049	20.31274
489.2892	20.39315
491.3279	20.35527
493.36661	20.31713
495.40531	20.24541
497.44402	20.23882
499.48272	20.2439
501.52143	20.25052
503.56013	20.11811
505.59884	20.03098
507.63754	20.00455
509.67625	19.84843
511.71495	19.74784
513.75366	19.52892
515.79236	19.34703
517.83107	19.35954
519.86977	19.48551
521.90848	19.49556
523.94718	19.46632
525.98589	19.5095
528.02459	19.41394
530.0633	19.50029
532.102	19.54593
534.14071	19.86421
536.17941	20.00613
538.21812	20.05367
540.25682	20.08028
542.29553	20.10656
544.33423	20.13909
546.37294	20.22306
548.41164	20.17118
550.45035	20.21453
552.48905	20.39224
554.52776	20.47753
556.56646	20.45238
558.60517	20.34681
560.64387	20.31852
562.68258	20.35595
564.72128	20.24577
566.75999	20.05644
568.79869	19.99415
570.8374	19.88951
572.8761	19.72899
574.91481	19.62723
576.95351	19.44683
578.99222	19.17578
581.03092	19.14304
583.06963	19.06612
585.10833	19.06623
587.14704	18.99636
589.18574	19.10277
591.22445	19.15738
593.26315	18.96441
595.30186	18.81184
597.34056	18.2245
599.37927	19.13141
601.41797	18.96483
603.45668	18.95259
605.49538	18.93454
607.53409	18.88617
609.57279	18.85006
611.6115	18.79165
613.6502	19.24684
615.68891	19.18365
617.72761	19.20238
619.76632	19.3209
621.80502	19.55027
623.84373	19.66418
625.88243	19.85223
627.92114	19.94372
629.95984	20.10603
631.99855	20.23874
634.03725	20.32783
636.07596	20.38473
638.11466	20.45538
640.15337	20.506
642.19207	20.58716
644.23078	20.6718
646.26948	20.65392
648.30819	20.47407
650.34689	20.44972
652.3856	20.44777
654.4243	20.41146
656.46301	20.40251
658.50171	20.35192
660.54042	20.23094
662.57912	20.23105
664.61783	20.15922
666.65653	20.20061
668.69524	20.23903
670.73394	20.28252
672.77265	20.33321
674.81135	20.44988
676.85006	20.49931
678.88876	20.53592
680.92747	20.51656
682.96617	20.55937
685.00488	20.58718
687.04358	20.58828
689.08229	20.54266
691.12099	20.5231
693.1597	20.46766
695.1984	20.41792
697.23711	20.45107
699.27581	20.46133
701.31452	20.44719
703.35322	20.48158
705.39193	20.53187
707.43063	20.55236
709.46934	20.58084
711.50804	20.53007
713.54675	20.46155
715.58545	20.42083
717.62416	20.37269
719.66286	20.34082
721.70157	20.25126
723.74027	20.28933
725.77898	20.33234
727.81768	20.36991
729.85639	20.35139
731.89509	20.2857
733.9338	20.2321
735.9725	20.20976
738.01121	20.13087
740.04991	20.0982
742.08862	20.05905
744.12732	19.9298
746.16603	19.9655
748.20473	19.95806
750.24344	20.04492
752.28214	20.0628
754.32085	19.95937
756.35955	19.92696
758.39826	19.8299
760.43696	19.74081
762.47567	19.71176
764.51437	19.65784
766.55308	19.49039
768.59178	19.3135
770.63049	19.0874
772.66919	18.9978
774.7079	18.98371
776.7466	18.99146
778.78531	19.02816
780.82401	18.98922
782.86272	18.92266
784.90142	19.14113
786.94013	19.25942
788.97883	19.41622
791.01754	19.35635
793.05624	19.43948
795.09495	19.17376
797.13365	18.98652
799.17236	20.37385
801.21106	20.43739
803.24977	20.44403
805.28847	20.4549
807.32718	20.46441
809.36588	20.4711
811.40459	20.50365
813.44329	20.52296
815.482	20.58037
817.5207	20.62911
819.55941	20.73707
821.59811	20.74956
823.63682	20.75071
825.67552	20.81713
827.71423	20.90372
829.75293	20.95074
831.79164	20.96171
833.83034	20.9697
835.86905	20.97693
837.90775	20.85764
839.94646	20.83557
841.98516	20.81178
844.02387	20.78977
846.06257	20.74949
848.10128	20.68423
850.13998	20.55741
852.17869	20.48429
854.21739	20.41591
856.25609	20.4095
858.2948	20.25988
860.3335	20.2164
862.37221	20.2251
864.41092	20.22303
866.44962	20.19697
868.48833	20.20635
870.52703	20.22312
872.56574	20.24392
874.60444	20.23809
876.64315	20.30563
878.68185	20.30114
880.72055	20.29905
882.75926	20.3383
884.79796	20.34531
886.83667	20.36692
888.87537	20.46153
890.91408	20.2966
892.95278	20.24133
894.99149	20.23607
897.0302	20.1991
899.0689	20.16787
901.10761	20.14467
903.14631	20.05662
905.18502	19.9319
907.22372	19.90625
909.26243	19.88093
911.30113	19.81169
913.33983	19.74609
915.37854	19.75283
917.41724	19.74524
919.45595	20.03394
921.49465	19.9882
923.53336	19.91278
925.57206	19.92461
927.61077	19.93528
929.64948	19.96507
931.68818	20.01801
933.72689	20.21946
935.76559	20.37895
937.8043	20.48073
939.843	20.58337
941.88171	20.66893
943.92041	20.77959
945.95912	20.84578
947.99782	20.93736
950.03652	20.97286
952.07523	21.0181
954.11393	21.04246
956.15264	21.0383
958.19134	21.03231
960.23005	21.0309
962.26876	21.03373
964.30746	21.03337
966.34617	21.12681
968.38487	21.12015
970.42358	21.11571
972.46228	21.13309
974.50099	21.13003
976.53969	21.15431
978.5784	21.13088
980.6171	21.09967
982.6558	21.06895
984.69451	21.03866
986.73321	20.99866
988.77192	20.99092
990.81062	20.96586
992.84933	20.91527
994.88803	21.00648
996.92674	20.98514
998.96545	21.01523
1001.00415	21.07821
1003.04286	21.11247
1005.08156	21.15243
1007.12027	21.21915
1009.15897	21.31369
1011.19768	21.37571
1013.23638	21.44539
1015.27509	21.56455
1017.31379	21.6167
1019.3525	21.61798
1021.3912	21.62746
1023.42991	21.7038
1025.46861	21.73548
1027.50732	21.75468
1029.54602	21.74664
1031.58472	21.75501
1033.62343	21.77513
1035.66214	21.80377
1037.70084	21.80575
1039.73954	21.80474
1041.77825	21.77371
1043.81695	21.79672
1045.85566	21.81423
1047.89436	21.827
1049.93307	21.85357
1051.97177	21.89724
1054.01048	21.9182
1056.04918	21.91933
1058.08789	21.91381
1060.12659	21.91479
1062.1653	21.89886
1064.204	21.88792
1066.24271	21.88436
1068.28141	21.88771
1070.32012	21.88646
1072.35882	21.85898
1074.39753	21.85305
1076.43623	21.85207
1078.47494	21.84994
1080.51364	21.85304
1082.55235	21.87033
1084.59105	21.87892
1086.62976	21.90198
1088.66846	21.90741
1090.70717	21.92165
1092.74587	21.97984
1094.78458	21.98588
1096.82328	21.99259
1098.86199	21.99542
1100.90069	22.00519
1102.9394	22.04254
1104.9781	22.07339
1107.01681	22.13912
1109.05551	22.16323
1111.09422	22.18067
1113.13292	22.18869
1115.17163	22.17731
1117.21033	22.15193
1119.24904	22.14255
1121.28774	22.11393
1123.32645	22.09757
1125.36515	22.07335
1127.40386	22.04391
1129.44256	21.98114
1131.48127	21.9039
1133.51997	21.86935
1135.55868	21.81596
1137.59738	21.74163
1139.63609	21.63792
1141.67479	21.57846
1143.7135	21.49208
1145.7522	21.40009
1147.79091	21.31163
1149.82961	21.16408
1151.86832	21.02134
1153.90702	20.84731
1155.94573	20.57917
1157.98443	20.33362
1160.02314	20.26582
1162.06184	20.19651
1164.10055	20.12728
1166.13925	20.05533
1168.17796	19.98673
1170.21666	19.8802
1172.25537	19.7214
1174.29407	19.53038
1176.33278	19.61662
1178.37148	19.63518
1180.41019	19.64677
1182.44889	19.67503
1184.4876	19.74697
1186.5263	19.4752
1188.56501	19.54541
1190.60371	19.58935
1192.64242	19.13646
1194.68112	18.86504
1196.71983	18.7287
1198.75853	20.73512
1200.79724	20.7131
1202.83594	20.62635
1204.87465	20.60677
1206.91335	20.59604
1208.95206	20.58701
1210.99076	20.57163
1213.02947	20.55267
1215.06817	20.5516
1217.10688	20.52031
1219.14558	20.50461
1221.18429	20.48822
1223.22299	20.46009
1225.2617	20.44154
1227.3004	20.41262
1229.33911	20.38393
1231.37781	20.33419
1233.41652	20.32482
1235.45522	20.32207
1237.49393	20.33861
1239.53263	20.36552
1241.57134	20.37649
1243.61004	20.47289
1245.64875	20.53252
1247.68745	20.56872
1249.72616	20.60131
1251.76486	20.64777
1253.80357	20.68621
1255.84227	20.73186
1257.88098	20.79035
1259.91968	20.85913
1261.95839	20.91756
1263.99709	20.96749
1266.0358	21.02976
1268.0745	21.0745
1270.11321	21.09155
1272.15191	21.11537
1274.19062	21.137
1276.22932	21.13953
1278.26803	21.16156
1280.30673	21.19556
1282.34544	21.22824
1284.38414	21.24865
1286.42285	21.23248
1288.46155	21.33786
1290.50026	21.36543
1292.53896	21.40017
1294.57767	21.4195
1296.61637	21.44154
1298.65508	21.46584
1300.69378	21.48976
1302.73249	21.55159
1304.77119	21.59374
1306.8099	21.64249
1308.8486	21.67567
1310.88731	21.72767
1312.92601	21.74675
1314.96472	21.78219
1317.00342	21.80943
1319.04213	21.83981
1321.08083	21.87619
1323.11954	21.91462
1325.15824	21.94631
1327.19695	21.97995
1329.23565	22.00129
1331.27436	22.01318
1333.31306	22.03132
1335.35177	22.04972
1337.39047	22.0574
1339.42918	22.05914
1341.46788	22.06725
1343.50659	22.0787
1345.54529	22.08604
1347.584	22.10099
1349.6227	22.11724
1351.66141	22.13563
1353.70011	22.14839
1355.73882	22.14536
1357.77752	22.1521
1359.81623	22.15615
1361.85493	22.1649
1363.89364	22.23303
1365.93234	22.25101
1367.97105	22.27099
1370.00975	22.28838
1372.04846	22.28881
1374.08716	22.30047
1376.12587	22.32216
1378.16457	22.37614
1380.20328	22.37573
1382.24198	22.36797
1384.28069	22.36788
1386.31939	22.37691
1388.3581	22.3849
1390.3968	22.38722
1392.43551	22.38824
1394.47421	22.39001
1396.51292	22.39476
1398.55162	22.40013
1400.59033	22.40021
1402.62903	22.41367
1404.66774	22.41725
1406.70644	22.42127
1408.74515	22.42777
1410.78385	22.44727
1412.82256	22.45532
1414.86126	22.45957
1416.89997	22.46288
1418.93867	22.47122
1420.97738	22.49662
1423.01608	22.27124
1425.05479	22.25769
1427.09349	22.23544
1429.1322	22.21553
1431.1709	22.20068
1433.20961	22.19249
1435.24831	22.18411
1437.28702	22.17647
1439.32572	22.17019
1441.36443	22.16592
1443.40313	22.15871
1445.44184	22.14447
1447.48054	22.12865
1449.51925	22.11802
1451.55795	22.07133
1453.59666	22.06414
1455.63536	22.06138
1457.67407	22.06229
1459.71277	22.0546
1461.75148	22.04477
1463.79018	22.03324
1465.82889	22.01906
1467.86759	22.03599
1469.9063	22.04259
1471.945	22.05923
1473.98371	22.10465
1476.02241	22.13218
1478.06112	22.14166
1480.09982	22.09164
1482.13853	22.10021
1484.17723	22.11766
1486.21594	22.15519
1488.25464	22.19963
1490.29335	22.2123
1492.33205	22.21879
1494.37076	22.2025
1496.40946	22.19598
1498.44817	22.18978
1500.48687	22.18498
1502.52558	22.17136
1504.56428	22.14957
1506.60299	22.1228
1508.64169	22.0542
1510.6804	22.04786
1512.7191	22.03765
1514.75781	22.02302
1516.79651	21.99642
1518.83522	21.98566
1520.87392	21.96512
1522.91263	21.97987
1524.95133	21.97576
1526.99004	21.96928
1529.02874	21.93893
1531.06745	21.92135
1533.10615	21.90165
1535.14486	21.87998
1537.18356	21.85911
1539.22227	21.8387
1541.26097	21.80738
1543.29968	21.75399
1545.33838	21.72496
1547.37709	21.69267
1549.41579	21.65905
1551.4545	21.64321
1553.4932	21.63924
1555.53191	21.62066
1557.57061	21.60171
1559.60932	21.55727
1561.64802	21.52481
1563.68673	21.51813
1565.72543	21.51556
1567.76414	21.51398
1569.80284	21.50911
1571.84155	21.50264
1573.88025	21.50247
1575.91896	21.51184
1577.95766	21.52072
1579.99637	21.52872
1582.03507	21.53381
1584.07378	21.51962
