# Supplementary material for: Study of tumor growth indicates the existence of an “immunological threshold” separating states of pro- and antitumoral peritumoral inflammation
Source: PLoS One. 2018 Nov 2;13(11):e0202823. doi: 10.1371/journal.pone.0202823 (PMC6214501; doi:10.1371/journal.pone.0202823)
Supplement: S2 Data — Data points for the represented graphs are provided. A detailed description file is provided alongside the data. (ZIP) [file pone.0202823.s005.zip › graphs data/fig2-old/interfase width/int_w_300_h.ARC]

1.03218	0.52081
2.06435	0.80274
3.09653	1.06696
4.12871	1.35233
5.16088	1.60577
6.19306	1.89459
7.22524	2.15992
8.25741	2.45786
9.28959	2.71559
10.32177	2.9955
11.35394	3.31648
12.38612	3.55696
13.4183	3.76799
14.45047	4.08542
15.48265	4.2047
16.51483	4.51268
17.547	4.77727
18.57918	5.02735
19.61136	5.23684
20.64353	5.49662
21.67571	5.63084
22.70789	5.91524
23.74006	6.26638
24.77224	6.3218
25.80442	6.64198
26.83659	7.10151
27.86877	7.11371
28.90095	7.27578
29.93312	7.77846
30.9653	7.7399
31.99748	8.0424
33.02965	8.37691
34.06183	8.42088
35.09401	8.72002
36.12618	8.86942
37.15836	8.81608
38.19053	9.27168
39.22271	9.51649
40.25489	9.53797
41.28706	9.95249
42.31924	9.76879
43.35142	9.99381
44.3836	10.40637
45.41577	10.13463
46.44795	10.25417
47.48013	10.79201
48.5123	10.74302
49.54448	10.71516
50.57666	10.71164
51.60883	10.72186
52.64101	11.1009
53.67318	11.18631
54.70536	11.25265
55.73754	11.16634
56.76971	11.26428
57.80189	11.2341
58.83407	11.34736
59.86624	11.52009
60.89842	11.73471
61.9306	11.99725
62.96277	11.76556
63.99495	11.49209
65.02713	11.80778
66.0593	11.84873
67.09148	12.13912
68.12366	12.09928
69.15583	12.01126
70.18801	12.38194
71.22019	12.06537
72.25236	12.41619
73.28454	12.14936
74.31672	11.98614
75.34889	12.64162
76.38107	12.36234
77.41325	12.79299
78.44542	12.7775
79.4776	12.96865
80.50978	12.67733
81.54195	12.53798
82.57413	12.33708
83.60631	13.20598
84.63848	13.03854
85.67066	12.84901
86.70284	12.88089
87.73501	13.51273
88.76719	13.40251
89.79937	13.2103
90.83154	13.66733
91.86372	12.61681
92.8959	13.72463
93.92807	13.63558
94.96025	13.87557
95.99243	13.71311
97.0246	13.5112
98.05678	13.69741
99.08896	14.02795
100.12113	13.49917
101.15331	13.77087
102.18549	14.38623
103.21766	13.74463
104.24984	13.78862
105.28202	14.25225
106.31419	13.60134
107.34637	14.05394
108.37855	13.96913
109.41072	14.12297
110.4429	14.48293
111.47508	14.52385
112.50725	15.26345
113.53943	14.76202
114.57161	14.11025
115.60378	14.5294
116.63596	14.69085
117.66814	14.75429
118.70031	15.21008
119.73249	14.98864
120.76467	14.62688
121.79684	15.12607
122.82902	15.23641
123.8612	14.87231
124.89337	14.76961
125.92555	14.66124
126.95773	15.08886
127.9899	14.72055
129.02208	14.67805
130.05426	14.94197
131.08643	14.89926
132.11861	15.27555
133.15079	15.99724
134.18296	15.75379
135.21514	15.44549
136.24731	15.20867
137.27949	15.92261
138.31167	15.7156
139.34384	15.60703
140.37602	15.25875
141.4082	15.68867
142.44037	15.57691
143.47255	15.54723
144.50473	15.0147
145.5369	15.32028
146.56908	15.55705
147.60126	15.72588
148.63343	15.47751
149.66561	15.31673
150.69779	16.09832
151.72996	16.58682
152.76214	16.2199
153.79432	15.63969
154.82649	15.7802
155.85867	16.11021
156.89085	16.50869
157.92302	16.83852
158.9552	16.73383
159.98738	16.59161
161.01955	16.63721
162.05173	16.62286
163.08391	16.77178
164.11608	16.639
165.14826	16.39687
166.18044	16.75186
167.21261	16.77495
168.24479	16.44971
169.27697	16.20219
170.30914	16.08346
171.34132	16.04649
172.3735	15.92996
173.40567	16.19161
174.43785	16.24862
175.47003	16.27971
176.5022	16.31945
177.53438	16.36488
178.56656	16.4569
179.59873	16.51689
180.63091	16.59947
181.66309	16.90578
182.69526	16.4004
183.72744	16.26874
184.75962	16.84423
185.79179	17.33076
186.82397	17.53603
187.85615	17.43534
188.88832	17.46066
189.9205	17.2811
190.95268	17.35563
191.98485	17.33623
193.01703	17.5548
194.04921	17.64981
195.08138	17.63371
196.11356	17.56922
197.14574	17.53031
198.17791	17.45389
199.21009	17.21064
200.24227	17.10105
201.27444	17.21871
202.30662	17.33723
203.3388	17.66181
204.37097	17.87037
205.40315	17.9467
206.43533	17.80732
207.4675	17.28336
208.49968	17.58665
209.53186	17.65825
210.56403	17.4996
211.59621	17.33959
212.62839	17.11373
213.66056	16.88381
214.69274	17.02089
215.72492	17.26611
216.75709	17.24242
217.78927	17.39218
218.82145	17.53299
219.85362	18.00303
220.8858	18.33509
221.91798	18.45695
222.95015	18.35785
223.98233	18.10551
225.01451	18.12746
226.04668	18.21255
227.07886	18.43727
228.11103	18.35215
229.14321	18.20785
230.17539	18.45294
231.20756	18.51214
232.23974	18.53973
233.27192	18.55547
234.30409	18.36874
235.33627	17.86725
236.36845	17.58333
237.40062	17.60988
238.4328	17.87836
239.46498	18.08193
240.49715	18.13202
241.52933	18.42677
242.56151	18.61983
243.59368	18.70909
244.62586	18.8752
245.65804	18.69763
246.69021	18.55529
247.72239	18.50393
248.75457	18.09537
249.78674	18.01667
250.81892	17.95987
251.8511	17.96222
252.88327	17.7783
253.91545	17.93737
254.94763	17.99353
255.9798	18.24357
257.01198	18.33413
258.04416	18.63585
259.07633	18.74561
260.10851	18.98807
261.14069	19.12429
262.17286	18.88347
263.20504	18.86468
264.23722	18.96903
265.26939	18.91748
266.30157	18.66018
267.33375	18.51705
268.36592	18.51428
269.3981	18.43999
270.43028	18.50652
271.46245	18.49816
272.49463	18.55721
273.52681	18.61
274.55898	18.36797
275.59116	18.39605
276.62334	17.76515
277.65551	18.45155
278.68769	18.38465
279.71987	18.40282
280.75204	18.42411
281.78422	18.41671
282.8164	18.32657
283.84857	18.37424
284.88075	18.26803
285.91293	18.22381
286.9451	18.05301
287.97728	17.94845
289.00946	17.84526
290.04163	18.07319
291.07381	18.12256
292.10599	18.28225
293.13816	18.1498
294.17034	18.3129
295.20252	18.3408
296.23469	18.38953
297.26687	18.50157
298.29905	18.49091
299.33122	18.50562
300.3634	18.54634
301.39558	18.77894
302.42775	19.15707
303.45993	19.28989
304.49211	19.25156
305.52428	19.15405
306.55646	19.14081
307.58864	19.16026
308.62081	19.11559
309.65299	19.23191
310.68516	19.31881
311.71734	19.20898
312.74952	19.19644
313.7817	19.24411
314.81387	19.26228
315.84605	19.25569
316.87822	19.24848
317.9104	19.39927
318.94258	19.50324
319.97476	19.47084
321.00693	19.60094
322.03911	19.90862
323.07128	20.05662
324.10346	20.22084
325.13564	20.25952
326.16782	20.24444
327.19999	20.14613
328.23217	20.02125
329.26434	19.82922
330.29652	19.79015
331.3287	19.72332
332.36088	19.35812
333.39305	20.40179
334.42523	20.35806
335.4574	20.17004
336.48958	20.0023
337.52176	19.66232
338.55393	19.48776
339.58611	19.35906
340.61829	19.12753
341.65046	19.04577
342.68264	18.9051
343.71482	18.73213
344.74699	18.77844
345.77917	18.70125
346.81135	18.84693
347.84352	18.86716
348.8757	18.91195
349.90788	18.96716
350.94005	19.08833
351.97223	19.12335
353.00441	19.08232
354.03658	19.18158
355.06876	19.23637
356.10094	19.08301
357.13311	19.28321
358.16529	19.57703
359.19747	19.71994
360.22964	19.89191
361.26182	19.92737
362.294	19.98665
363.32617	20.05014
364.35835	20.06679
365.39053	19.98272
366.4227	19.94663
367.45488	19.89813
368.48706	19.83773
369.51923	19.80601
370.55141	19.81742
371.58359	19.85959
372.61576	19.76756
373.64794	19.75198
374.68012	19.78873
375.71229	19.8308
376.74447	19.8851
377.77665	19.92592
378.80882	19.96708
379.841	19.93032
380.87318	19.87386
381.90535	19.91459
382.93753	19.72708
383.96971	19.70487
385.00188	19.67257
386.03406	19.62181
387.06624	19.76181
388.09841	19.79898
389.13059	19.85882
390.16277	19.90566
391.19494	19.97035
392.22712	19.95142
393.2593	19.96208
394.29147	20.03514
395.32365	20.02883
396.35583	20.03718
397.388	19.9673
398.42018	20.03647
399.45236	20.02564
400.48453	19.97147
401.51671	19.95856
402.54888	20.08799
403.58106	20.10647
404.61324	20.10711
405.64542	20.12222
406.67759	20.02906
407.70977	19.95425
408.74194	20.0303
409.77412	19.9908
410.8063	20.00381
411.83848	19.74599
412.87065	19.74075
413.90283	19.55801
414.935	18.95321
415.96718	20.1374
416.99936	20.09086
418.03154	20.10172
419.06371	20.10826
420.09589	20.07004
421.12806	20.0641
422.16024	20.11796
423.19242	20.21982
424.2246	20.32111
425.25677	20.42356
426.28895	20.44156
427.32112	20.45136
428.3533	20.47443
429.38548	20.5464
430.41765	20.58916
431.44983	20.42867
432.48201	20.42015
433.51418	20.38397
434.54636	20.51912
435.57854	20.58176
436.61071	20.59559
437.64289	20.62216
438.67507	20.73853
439.70724	20.79405
440.73942	20.8226
441.7716	20.83838
442.80377	20.79932
443.83595	20.74868
444.86813	20.69948
445.9003	20.60431
446.93248	20.44877
447.96466	20.37039
448.99683	20.32475
450.02901	20.07699
451.06119	20.06118
452.09336	20.11622
453.12554	19.81825
454.15772	19.80032
455.18989	19.74342
456.22207	19.60621
457.25425	19.41195
458.28642	19.32824
459.3186	19.13821
460.35078	19.10689
461.38295	19.02893
462.41513	18.98161
463.44731	18.8624
464.47948	18.98162
465.51166	19.05017
466.54384	19.11103
467.57601	19.16755
468.60819	19.21635
469.64037	19.15844
470.67254	19.17472
471.70472	19.1836
472.7369	19.23843
473.76907	19.28821
474.80125	19.29542
475.83343	19.30817
476.8656	19.53615
477.89778	19.68036
478.92996	19.77379
479.96213	19.83239
480.99431	19.89275
482.02649	20.01073
483.05866	20.38282
484.09084	20.53166
485.12302	20.63527
486.15519	20.74086
487.18737	20.78339
488.21955	20.80294
489.25172	20.8679
490.2839	20.88199
491.31608	20.87466
492.34825	20.88109
493.38043	20.83386
494.4126	20.88299
495.44478	20.86526
496.47696	20.8114
497.50914	20.71527
498.54131	20.42311
499.57349	20.38833
500.60566	20.38553
501.63784	20.37038
502.67002	20.37563
503.7022	20.32328
504.73437	20.31832
505.76655	20.24416
506.79872	20.23857
507.8309	20.26028
508.86308	20.2738
509.89526	20.28867
510.92743	20.36563
511.95961	20.39428
512.99179	20.40152
514.02396	20.40848
515.05614	20.44227
516.08831	20.58708
517.12049	20.638
518.15267	20.68141
519.18484	20.74569
520.21702	20.77569
521.2492	20.78425
522.28137	20.79224
523.31355	20.81226
524.34573	20.78509
525.3779	20.80208
526.41008	20.8029
527.44226	20.75492
528.47443	20.87053
529.50661	20.82957
530.53879	20.85832
531.57096	20.87177
532.60314	20.8695
533.63532	20.83
534.66749	20.86843
535.69967	20.947
536.73185	21.00853
537.76402	21.07604
538.7962	21.08973
539.82838	21.05982
540.86055	21.10341
541.89273	21.08447
542.92491	21.0667
543.95708	21.05571
544.98926	21.08524
546.02144	21.07504
547.05361	21.02292
548.08579	20.92986
549.11797	20.70953
550.15014	20.55717
551.18232	20.42151
552.2145	20.23182
553.24667	19.00399
554.27885	18.98604
555.31103	20.75789
556.3432	20.72617
557.37538	20.7836
558.40756	20.86171
559.43973	20.93777
560.47191	20.9634
561.50409	21.00537
562.53626	21.00684
563.56844	20.98429
564.60062	20.98582
565.63279	20.98712
566.66497	20.99935
567.69715	21.01731
568.72932	21.01903
569.7615	20.99058
570.79368	20.97162
571.82585	21.05337
572.85803	21.0468
573.89021	20.99382
574.92238	21.01491
575.95456	20.91504
576.98674	20.9154
578.01891	20.91346
579.05109	20.9132
580.08327	21.07009
581.11544	21.16818
582.14762	21.1967
583.1798	21.18267
584.21197	21.2165
585.24415	21.31503
586.27633	21.29596
587.3085	21.27971
588.34068	21.26163
589.37285	21.2441
590.40503	21.26445
591.43721	21.33509
592.46938	21.32796
593.50156	21.42787
594.53374	21.45626
595.56592	21.46461
596.59809	21.5221
597.63027	21.61468
598.66245	21.6447
599.69462	21.68507
600.7268	21.72776
601.75897	21.73366
602.79115	21.8296
603.82333	21.98811
604.8555	22.03336
605.88768	22.06177
606.91986	22.13658
607.95204	22.22354
608.98421	22.22842
610.01639	22.24516
611.04856	22.28445
612.08074	22.24122
613.11292	22.22679
614.14509	22.22776
615.17727	22.20941
616.20945	22.16697
617.24162	22.14619
618.2738	22.09794
619.30598	22.0789
620.33815	22.06696
621.37033	22.05293
622.40251	21.1481
623.43468	21.12491
624.46686	21.10156
625.49904	21.07096
626.53121	21.04728
627.56339	21.08262
628.59557	21.0947
629.62774	21.10916
630.65992	21.11764
631.6921	21.12545
632.72427	21.17906
633.75645	21.20376
634.78863	21.23752
635.8208	21.31222
636.85298	21.33827
637.88516	21.35531
638.91733	21.3389
639.94951	21.26659
640.98169	21.25238
642.01386	21.25006
643.04604	21.24683
644.07822	21.27483
645.11039	21.29235
646.14257	21.29574
647.17475	21.32406
648.20692	21.36068
649.2391	21.38587
650.27128	21.41138
651.30345	21.43683
652.33563	21.50875
653.36781	21.5379
654.39998	21.54907
655.43216	21.56833
656.46434	21.57773
657.49651	21.61937
658.52869	21.63659
659.56087	21.66526
660.59304	21.6966
661.62522	21.70878
662.6574	21.75344
663.68957	21.8803
664.72175	21.87906
665.75393	21.91175
666.7861	21.9384
667.81828	21.98195
668.85046	22.10289
669.88263	22.12594
670.91481	22.13734
671.94699	22.13762
672.97916	22.13113
674.01134	22.04809
675.04352	22.05286
676.07569	22.0879
677.10787	22.08021
678.14004	22.00604
679.17222	21.95935
680.2044	21.91446
681.23658	21.8773
682.26875	21.98275
683.30093	21.99471
684.33311	21.97098
685.36528	21.93831
686.39746	21.9248
687.42963	21.91578
688.46181	21.93509
689.49399	22.04794
690.52616	22.04777
691.55834	22.02373
692.59052	22.01338
693.6227	21.99548
694.65487	22.05551
695.68705	21.93361
696.71923	21.93452
697.7514	21.89805
698.78358	21.86044
699.81575	21.81409
700.84793	21.80984
701.88011	21.81475
702.91228	21.80081
703.94446	21.78963
704.97664	21.77231
706.00881	21.75299
707.04099	21.68856
708.07317	21.71786
709.10534	21.73638
710.13752	21.75062
711.1697	20.85368
712.20187	20.88316
713.23405	20.90702
714.26623	20.92263
715.2984	21.00827
716.33058	21.04337
717.36276	21.04524
718.39493	21.05247
719.42711	21.05138
720.45929	21.05303
721.49146	21.04414
722.52364	21.03909
723.55582	21.03441
724.58799	21.03318
725.62017	21.07207
726.65235	21.08123
727.68452	21.07811
728.7167	21.06767
729.74888	21.06688
730.78105	21.07693
731.81323	21.08563
732.84541	21.09164
733.87758	21.06907
734.90976	21.05012
735.94194	21.03513
736.97411	21.02408
738.00629	21.02793
739.03847	21.04869
740.07064	21.02143
741.10282	21.0709
742.135	21.07293
743.16717	21.08353
744.19935	21.10348
745.23153	21.09759
746.2637	21.09656
747.29588	21.08961
748.32806	21.1473
749.36023	21.15131
750.39241	21.15792
751.42459	21.15867
752.45676	21.14668
753.48894	21.15602
754.52112	21.16822
755.55329	21.12325
756.58547	21.11074
757.61765	21.09409
758.64982	21.08955
759.682	21.08534
760.71418	21.08612
761.74635	21.09934
762.77853	21.13589
763.81071	21.16356
764.84288	21.18604
765.87506	21.18813
766.90724	21.21342
767.93941	21.226
768.97159	21.23813
770.00377	21.24944
771.03594	21.26212
772.06812	21.27974
773.10029	21.35874
774.13247	21.46747
775.16465	21.5095
776.19682	21.5375
777.229	21.55324
778.26118	21.56827
779.29336	21.56615
780.32553	21.5752
781.35771	21.58512
782.38989	21.61851
783.42206	21.67981
784.45424	21.71787
785.48641	21.74622
786.51859	21.77146
787.55077	21.79937
788.58295	21.85776
789.61512	21.89926
790.6473	21.94025
791.67948	21.96056
792.71165	22.00702
793.74383	22.03514
794.776	22.042
795.80818	22.1441
796.84036	22.22656
797.87253	22.2701
798.90471	22.30452
799.93689	22.31981
800.96906	22.34602
802.00124	22.38509
803.03342	22.47204
804.06559	22.63683
805.09777	22.73576
806.12995	22.81771
807.16212	22.88978
808.1943	22.93522
809.22648	22.97765
810.25865	23.04901
811.29083	23.1423
812.32301	23.13526
813.35518	23.12299
814.38736	23.10605
815.41954	23.07929
816.45171	23.06479
817.48389	23.04017
818.51607	23.03274
819.54824	23.01212
820.58042	22.96735
821.6126	22.92575
822.64477	22.86702
823.67695	22.69863
824.70913	22.53288
825.7413	22.47134
826.77348	22.3489
827.80566	22.18267
828.83783	21.95004
829.87001	20.16578
830.90219	20.12862
831.93436	20.0535
832.96654	22.90848
833.99872	22.89481
835.03089	22.88571
836.06307	22.86914
837.09525	22.86074
838.12742	22.83873
839.1596	22.81
840.19178	22.79539
841.22395	22.77573
842.25613	22.76409
843.28831	22.73666
844.32048	22.69175
845.35266	22.67542
846.38484	22.65295
847.41701	22.63318
848.44919	22.59101
849.48137	22.57811
850.51354	22.56481
851.54572	22.55052
852.5779	22.54381
853.61007	22.52988
854.64225	22.53465
855.67443	22.53025
856.7066	22.51354
857.73878	22.49686
858.77096	22.47636
859.80313	22.45727
860.83531	22.43811
861.86748	22.41714
862.89966	22.36314
863.93184	22.28418
864.96402	22.25242
865.99619	22.22424
867.02837	22.20102
868.06055	22.15787
869.09272	22.1434
870.1249	22.12057
871.15707	22.10729
872.18925	22.08716
873.22143	22.05691
874.2536	22.03751
875.28578	21.99315
876.31796	21.98866
877.35014	21.98946
878.38231	21.9921
879.41449	21.99101
880.44667	21.99258
881.47884	21.98633
882.51102	21.96784
883.54319	21.95483
884.57537	21.94021
885.60755	21.9439
886.63972	21.95114
887.6719	21.96271
888.70408	21.97536
889.73625	21.98938
890.76843	21.99817
891.80061	22.00793
892.83278	22.01601
893.86496	22.01871
894.89714	21.99849
895.92931	21.98069
896.96149	21.96207
897.99367	21.94709
899.02584	21.84833
900.05802	21.83056
901.0902	21.81246
902.12237	21.79621
903.15455	21.79029
904.18673	21.78178
905.2189	21.8543
906.25108	21.86265
907.28326	21.88527
908.31543	21.89257
909.34761	21.90545
910.37979	21.90045
911.41196	21.89202
912.44414	21.88513
913.47632	21.86471
914.50849	21.83902
915.54067	21.82467
916.57285	21.8186
917.60502	21.7767
918.6372	21.74648
919.66938	21.74897
920.70155	21.73846
921.73373	21.72656
922.76591	21.71202
923.79808	21.75221
924.83026	21.73639
925.86244	21.72887
926.89461	21.71201
927.92679	21.67098
928.95897	21.77387
929.99114	21.81548
931.02332	21.8352
932.0555	21.85997
933.08767	21.87934
934.11985	21.90509
935.15203	21.92787
936.1842	22.0172
937.21638	22.02117
938.24856	22.01939
939.28073	22.01653
940.31291	22.022
941.34509	22.04059
942.37726	22.05026
943.40944	22.05783
944.44162	22.06303
945.47379	22.11043
946.50597	22.13464
947.53815	22.15689
948.57032	22.15495
949.6025	22.16244
950.63468	22.17387
951.66685	22.19391
952.69903	22.22997
953.73121	22.35851
954.76338	22.46366
955.79556	22.60896
956.82773	22.66821
957.85991	22.71537
958.89209	22.75377
959.92426	22.79327
960.95644	22.83074
961.98862	22.87287
963.0208	22.90893
964.05297	23.02814
965.08515	23.15302
966.11733	23.29691
967.1495	23.36284
968.18168	23.44842
969.21385	23.49726
970.24603	23.53444
971.27821	23.57902
972.31039	23.63312
973.34256	23.75403
974.37474	23.77197
975.40692	23.78239
976.43909	23.80221
977.47127	23.82323
978.50344	23.92137
979.53562	23.96698
980.5678	24.00093
981.59997	24.04649
982.63215	24.08541
983.66433	24.10775
984.6965	24.13394
985.72868	24.15569
986.76086	24.17854
987.79303	24.24257
988.82521	24.24573
989.85739	24.26865
990.88956	24.34276
991.92174	24.38737
992.95392	24.41045
993.98609	24.4396
995.01827	24.45389
996.05045	23.64263
997.08262	23.66323
998.1148	23.6924
999.14698	23.71302
1000.17915	23.7406
1001.21133	23.79582
1002.24351	23.8249
1003.27568	23.86786
1004.30786	23.94674
1005.34004	23.98059
1006.37221	24.01852
1007.40439	24.03926
1008.43657	24.05862
1009.46874	24.07342
1010.50092	24.08545
1011.5331	24.09992
1012.56527	24.10001
1013.59745	24.1038
1014.62963	24.10715
1015.6618	24.10742
1016.69398	24.11056
1017.72616	24.11011
1018.75833	24.1118
1019.79051	24.11065
1020.82269	24.11319
1021.85486	24.11072
1022.88704	24.11111
1023.91922	24.10508
1024.95139	24.10422
1025.98357	24.10544
1027.01575	24.10672
1028.04792	24.10768
1029.0801	24.10968
1030.11228	24.11079
1031.14445	24.11296
1032.17663	24.11431
1033.20881	24.1145
1034.24098	24.11229
1035.27316	24.11286
1036.30534	24.10566
1037.33751	24.08891
1038.36969	24.08706
1039.40187	24.08267
1040.43404	24.08009
1041.46622	24.07686
1042.4984	24.07635
1043.53057	24.07432
1044.56275	24.07289
1045.59493	24.07103
1046.6271	24.06983
1047.65928	24.06352
1048.69145	24.04613
1049.72363	24.04066
1050.75581	24.03142
1051.78798	24.026
1052.82016	24.01981
1053.85234	24.00384
1054.88452	23.98492
1055.91669	23.97216
1056.94887	23.96059
1057.98105	23.94816
1059.01322	23.93529
1060.0454	23.91436
1061.07758	23.8844
1062.10975	23.87482
1063.14193	23.8593
1064.17411	23.84028
1065.20628	23.83139
1066.23846	23.78612
1067.27064	23.75363
1068.30281	23.76208
1069.33499	23.77522
1070.36716	23.76853
1071.39934	23.76132
1072.43152	23.75207
1073.46369	23.7404
1074.49587	23.73394
1075.52805	23.71938
1076.56022	23.70326
1077.5924	23.68893
1078.62458	23.67449
1079.65675	23.67316
1080.68893	23.67499
1081.72111	23.66969
1082.75328	23.66642
1083.78546	23.66383
1084.81764	23.66066
1085.84981	23.66046
1086.88199	23.65732
1087.91417	23.65576
1088.94634	23.65373
1089.97852	23.65384
1091.0107	23.65216
1092.04287	23.64596
1093.07505	23.64172
1094.10723	23.62438
1095.1394	23.61838
1096.17158	23.61679
1097.20376	23.61307
1098.23593	23.61013
1099.26811	23.60598
1100.30029	23.59717
1101.33246	23.59228
1102.36464	23.58686
1103.39682	23.57758
1104.42899	23.57136
1105.46117	23.55443
1106.49335	23.55659
1107.52552	23.5656
