# Supplementary material for: Study of tumor growth indicates the existence of an “immunological threshold” separating states of pro- and antitumoral peritumoral inflammation
Source: PLoS One. 2018 Nov 2;13(11):e0202823. doi: 10.1371/journal.pone.0202823 (PMC6214501; doi:10.1371/journal.pone.0202823)
Supplement: S2 Data — Data points for the represented graphs are provided. A detailed description file is provided alongside the data. (ZIP) [file pone.0202823.s005.zip › graphs data/fig2-old/interfase width/int_w_200_h.ARC]

2.03094	0.79868
4.06188	1.3336
6.09282	1.91519
8.12375	2.47107
10.15469	3.0524
12.18563	3.56469
14.21657	4.16536
16.24751	4.68898
18.27845	5.23161
20.30939	5.83806
22.34032	6.18911
24.37126	6.68848
26.4022	7.26963
28.43314	7.75423
30.46408	8.36447
32.49502	8.54603
34.52596	9.05966
36.55689	9.16411
38.58783	9.33546
40.61877	10.41637
42.64971	10.08006
44.68065	11.63243
46.71159	11.19324
48.74253	11.35907
50.77346	11.74982
52.8044	11.54924
54.83534	11.61569
56.86628	12.50788
58.89722	11.68332
60.92816	12.74173
62.9591	12.83065
64.99003	12.72625
67.02097	12.78502
69.05191	12.89736
71.08285	12.89512
73.11379	13.26436
75.14473	13.88867
77.17567	13.77351
79.2066	13.07667
81.23754	14.45332
83.26848	14.55794
85.29942	14.74623
87.33036	14.2142
89.3613	14.99173
91.39224	14.48676
93.42317	15.03647
95.45411	14.36753
97.48505	14.21587
99.51599	14.55299
101.54693	14.50314
103.57787	14.82115
105.60881	14.64038
107.63974	15.27491
109.67068	15.31198
111.70162	15.36473
113.73256	15.76155
115.7635	16.38025
117.79444	15.86773
119.82538	15.02599
121.85631	15.61018
123.88725	16.2526
125.91819	16.0707
127.94913	16.33068
129.98007	16.21943
132.01101	16.21657
134.04195	16.79501
136.07288	16.46393
138.10382	16.08757
140.13476	16.48861
142.1657	16.43852
144.19664	16.19519
146.22758	16.38518
148.25852	17.01923
150.28945	16.8455
152.32039	16.79592
154.35133	16.32518
156.38227	16.71646
158.41321	16.48115
160.44415	16.88721
162.47509	16.75532
164.50602	16.95897
166.53696	16.97156
168.5679	17.2166
170.59884	17.3947
172.62978	17.31938
174.66072	17.28739
176.69166	16.65306
178.7226	17.08466
180.75353	17.17999
182.78447	17.35738
184.81541	17.51668
186.84635	17.71474
188.87729	17.52984
190.90823	17.17921
192.93917	17.78092
194.9701	17.37093
197.00104	17.33827
199.03198	17.12928
201.06292	17.53159
203.09386	17.74301
205.1248	17.87236
207.15573	17.99546
209.18667	18.12014
211.21761	17.89847
213.24855	17.80901
215.27949	17.96591
217.31043	17.86116
219.34137	17.68602
221.37231	17.90744
223.40324	17.77854
225.43418	17.74552
227.46512	17.88013
229.49606	18.04519
231.527	17.94784
233.55794	18.36675
235.58888	18.14856
237.61981	17.85485
239.65075	17.49213
241.68169	18.23867
243.71263	18.14613
245.74357	18.20819
247.77451	18.22608
249.80544	18.34715
251.83638	18.26502
253.86732	18.48207
255.89826	18.53309
257.9292	18.6109
259.96014	18.68764
261.99108	18.69171
264.02202	18.77118
266.05295	18.60015
268.08389	18.71879
270.11483	18.84832
272.14577	18.89694
274.17671	18.79729
276.20765	18.81633
278.23859	18.80573
280.26952	19.10463
282.30046	19.02503
284.3314	19.10258
286.36234	19.00316
288.39328	19.04688
290.42422	19.0864
292.45515	19.02605
294.48609	19.30909
296.51703	19.22435
298.54797	19.02638
300.57891	18.84009
302.60985	18.83883
304.64079	18.6757
306.67172	18.40651
308.70266	18.0951
310.7336	18.45132
312.76454	18.58407
314.79548	18.46778
316.82642	18.3916
318.85736	18.15485
320.8883	19.18305
322.91923	19.1998
324.95017	19.30121
326.98111	19.05684
329.01205	18.99748
331.04299	19.06647
333.07393	18.99148
335.10487	19.00192
337.1358	19.18008
339.16674	19.21762
341.19768	19.32781
343.22862	19.29561
345.25956	19.21728
347.2905	19.06383
349.32144	19.30824
351.35237	19.19021
353.38331	19.16353
355.41425	18.85442
357.44519	18.72366
359.47613	18.58677
361.50707	18.55081
363.53801	18.61373
365.56894	18.74003
367.59988	18.93857
369.63082	19.18611
371.66176	19.29268
373.6927	19.31879
375.72364	19.3243
377.75457	19.4412
379.78551	19.45324
381.81645	19.47187
383.84739	19.6343
385.87833	19.82363
387.90927	19.89471
389.94021	19.9593
391.97114	19.91763
394.00208	19.97823
396.03302	19.9544
398.06396	19.87626
400.0949	20.13234
402.12584	20.11097
404.15678	20.03309
406.18772	19.98558
408.21865	19.96317
410.24959	19.89771
412.28053	19.88005
414.31147	19.85399
416.34241	19.78589
418.37335	20.00527
420.40429	19.96409
422.43522	19.91999
424.46616	19.89395
426.4971	19.93392
428.52804	19.89215
430.55898	19.78744
432.58992	19.83585
434.62086	19.82194
436.65179	19.81167
438.68273	19.69136
440.71367	19.69875
442.74461	20.00441
444.77555	19.93755
446.80649	19.83089
448.83743	19.91933
450.86836	19.91285
452.8993	19.99337
454.93024	20.04601
456.96118	19.97292
458.99212	19.83975
461.02306	19.71833
463.05399	19.64023
465.08493	19.94247
467.11587	19.86607
469.14681	19.78061
471.17775	19.67118
473.20869	19.54902
475.23963	19.34414
477.27056	19.14079
479.3015	18.82685
481.33244	20.35011
483.36338	20.30929
485.39432	20.30128
487.42526	20.31385
489.4562	20.32449
491.48714	20.29641
493.51807	20.24481
495.54901	20.24677
497.57995	20.2602
499.61089	20.30803
501.64183	20.33554
503.67277	20.31196
505.70371	20.27761
507.73464	20.31224
509.76558	20.44139
511.79652	20.59419
513.82746	20.65797
515.8584	20.69201
517.88934	20.59713
519.92027	20.56888
521.95121	20.54689
523.98215	20.51111
526.01309	20.47856
528.04403	20.51265
530.07497	20.27168
532.10591	20.28206
534.13684	20.27257
536.16778	20.24172
538.19872	20.41922
540.22966	20.4676
542.2606	20.47167
544.29154	20.45786
546.32248	20.43579
548.35342	20.36204
550.38435	20.30956
552.41529	20.26978
554.44623	20.1602
556.47717	20.18519
558.50811	20.85651
560.53905	20.84564
562.56998	20.83163
564.60092	20.8179
566.63186	20.79849
568.6628	20.77863
570.69374	20.77309
572.72468	20.76922
574.75562	20.7772
576.78656	20.79502
578.81749	20.8255
580.84843	20.84161
582.87937	20.85113
584.91031	20.75814
586.94125	20.73323
588.97219	20.71088
591.00312	20.69983
593.03406	20.63529
595.065	20.53641
597.09594	20.42438
599.12688	20.37042
601.15782	20.32848
603.18876	20.33887
605.2197	20.34643
607.25063	20.34761
609.28157	20.34924
611.31251	20.35471
613.34345	20.35372
615.37439	20.24093
617.40533	20.23025
619.43627	20.22996
621.4672	20.21383
623.49814	20.20703
625.52908	20.4516
