# Supplementary material for: Study of tumor growth indicates the existence of an “immunological threshold” separating states of pro- and antitumoral peritumoral inflammation
Source: PLoS One. 2018 Nov 2;13(11):e0202823. doi: 10.1371/journal.pone.0202823 (PMC6214501; doi:10.1371/journal.pone.0202823)
Supplement: S2 Data — Data points for the represented graphs are provided. A detailed description file is provided alongside the data. (ZIP) [file pone.0202823.s005.zip › graphs data/fig2-old/interfase width/int_w_100_h.ARC]

3.16996	1.10203
6.33993	1.91064
9.5099	2.80929
12.67986	3.67697
15.84983	4.31526
19.01979	5.4868
22.18976	6.68286
25.35972	7.13718
28.52969	8.10486
31.69966	8.88849
34.86962	9.1502
38.03959	10.74028
41.20955	11.98313
44.37952	11.73907
47.54948	11.31887
50.71945	12.44955
53.88941	12.37853
57.05938	12.8188
60.22934	11.94455
63.39931	13.35842
66.56928	14.51194
69.73924	14.73907
72.90921	15.36055
76.07917	14.09799
79.24914	14.02219
82.4191	16.01478
85.58907	15.6826
88.75903	13.91164
91.929	14.97276
95.09897	15.70602
98.26893	16.99669
101.4389	16.80271
104.60886	16.96068
107.77883	16.41672
110.94879	16.59856
114.11876	17.36846
117.28872	17.57001
120.45869	16.66949
123.62865	17.14573
126.79862	19.12966
129.96858	18.33434
133.13855	17.81263
136.30852	18.25177
139.47848	18.63708
142.64845	18.65255
145.81841	18.97302
148.98838	19.23458
152.15834	19.3707
155.32831	19.56454
158.49828	19.70414
161.66824	20.21601
164.83821	20.19529
168.00817	20.36316
