# Supplementary material for: Study of tumor growth indicates the existence of an “immunological threshold” separating states of pro- and antitumoral peritumoral inflammation
Source: PLoS One. 2018 Nov 2;13(11):e0202823. doi: 10.1371/journal.pone.0202823 (PMC6214501; doi:10.1371/journal.pone.0202823)
Supplement: S2 Data — Data points for the represented graphs are provided. A detailed description file is provided alongside the data. (ZIP) [file pone.0202823.s005.zip › graphs data/fig2-old/collapses/col5.DAT]

-0.81766	-2.64508
-0.76651	-2.65043
-0.72078	-2.63544
-0.67938	-2.47929
-0.64159	-2.70082
-0.60683	-3.21101
-0.57464	-3.2519
-0.54468	-3.15957
-0.51665	-2.63581
-0.49032	-2.43121
-0.46549	-2.85598
-0.44201	-2.89999
-0.41974	-2.83492
-0.39855	-2.89043
-0.37834	-2.77675
-0.35904	-2.77598
-0.34055	-2.91873
-0.32282	-2.99208
-0.30579	-2.90873
-0.2894	-2.66794
-0.2736	-2.47647
-0.25837	-2.81494
-0.24365	-3.03019
-0.22941	-2.87206
-0.21562	-2.69519
-0.20225	-2.45478
-0.18929	-2.4465
-0.1767	-2.67888
-0.16446	-2.6967
-0.15257	-2.66047
-0.14098	-2.69395
-0.1297	-2.57162
-0.11871	-2.76653
-0.10798	-2.92638
-0.09752	-3.00541
-0.0873	-2.75532
-0.07731	-2.55471
-0.06755	-2.54231
-0.05801	-2.7724
-0.04867	-2.65796
-0.03953	-2.57212
-0.03057	-2.63713
-0.0218	-2.57922
-0.0132	-2.6041
-0.00476	-2.63187
0.00351	-2.43413
0.01163	-2.38349
0.0196	-2.33845
0.02742	-2.33891
0.03511	-2.61904
0.04266	-2.76546
0.05009	-2.68775
0.05739	-2.58197
0.06456	-2.56464
0.07163	-2.54821
0.07858	-2.46043
0.08541	-2.19989
0.09215	-2.24769
0.09878	-2.3933
0.10531	-2.38138
0.11174	-2.51576
0.11808	-2.49625
0.12433	-2.48116
0.13049	-2.40656
0.13657	-2.26419
0.14256	-2.3884
0.14846	-2.34953
0.15429	-2.15355
0.16005	-2.22216
0.16572	-2.36958
0.17133	-2.38803
0.17686	-2.3449
0.18232	-2.25571
0.18772	-2.11952
0.19305	-1.92993
0.19831	-1.73523
0.20351	-1.71785
0.20865	-1.67158
0.21373	-1.66191
0.21875	-1.67996
0.22372	-1.60416
0.22862	-1.64175
0.23348	-1.72337
0.23827	-1.76726
0.24302	-1.87134
0.24772	-2.04721
0.25236	-2.08901
0.25696	-1.92025
0.2615	-1.78348
0.26601	-1.70801
0.27046	-1.4002
0.27487	-1.26717
0.27923	-1.3764
0.28356	-1.41933
0.28783	-1.4919
0.29207	-1.44095
0.29627	-1.40679
0.30042	-1.58727
0.30454	-1.69115
0.30862	-1.80433
0.31266	-1.75507
0.31666	-1.52141
0.32063	-1.43947
0.32456	-1.39906
0.32845	-1.3199
0.33231	-1.38564
0.33614	-1.21372
0.33993	-1.07933
0.34369	-1.23476
0.34742	-1.37893
0.35112	-1.64609
0.35478	-1.7716
0.35842	-1.67836
0.36202	-1.71246
0.36559	-1.5388
0.36914	-1.23923
0.37265	-1.1304
0.37614	-0.94388
0.3796	-0.85086
0.38304	-0.95281
0.38644	-1.00154
0.38982	-0.97958
0.39318	-0.9552
0.3965	-0.93244
0.39981	-1.02627
0.40309	-1.35406
0.40634	-1.56693
0.40957	-1.75048
0.41277	-1.68742
0.41595	-1.59803
0.41911	-1.541
0.42225	-1.31492
0.42536	-1.18901
0.42845	-1.02156
0.43152	-0.94343
0.43457	-0.91057
0.4376	-0.94715
0.4406	-0.8275
0.44359	-0.89486
0.44655	-0.9229
0.44949	-0.92631
0.45242	-0.95969
0.45532	-0.88545
0.45821	-0.83688
0.46108	-0.83998
0.46392	-0.85087
0.46675	-0.80837
0.46957	-0.909
0.47236	-0.88041
0.47513	-1.06793
0.47789	-1.32229
0.48063	-1.39131
0.48335	-1.4778
0.48606	-1.54979
0.48875	-1.49843
0.49142	-1.26333
0.49408	-0.96382
0.49672	-0.6815
0.49934	-0.59315
0.50195	-0.56026
0.50454	-0.66078
0.50712	-0.58883
0.50968	-0.401
0.51223	-0.24805
0.51476	-0.28048
0.51728	-0.2403
0.51978	-0.29941
0.52227	-0.43005
0.52475	-0.39506
0.52721	-0.56026
0.52965	-0.80713
0.53209	-1.01452
0.53451	-1.23007
0.53691	-1.51248
0.5393	-1.56644
0.54168	-1.68963
0.54405	-1.61027
0.5464	-1.36379
0.54875	-1.25479
0.55107	-1.0677
0.55339	-1.20664
0.5557	-1.53532
0.55799	-1.76246
0.56027	-1.64768
0.56253	-1.53757
0.56479	-1.54915
0.56704	-1.61838
0.56927	-1.55265
0.57149	-1.22518
0.5737	-1.15624
0.5759	-0.93809
0.57809	-0.90794
0.58026	-0.88585
0.58243	-0.56205
0.58458	-0.33789
0.58673	-0.14579
0.58886	0.01755
0.59099	-0.19445
0.5931	-0.17198
0.5952	0.02774
0.5973	0.0165
0.59938	-0.02369
0.60145	-0.24213
0.60352	-0.48669
0.60557	-0.58009
0.60761	-0.51137
0.60965	-0.65886
0.61167	-0.77718
0.61369	-0.63586
0.61569	-0.61929
0.61769	-0.40377
0.61968	-0.38008
0.62166	-0.26995
0.62363	-0.12748
0.62559	-0.08472
0.62754	-0.12325
0.62948	0.00666
0.63142	-0.08831
0.63334	0.06499
0.63526	-0.07786
0.63717	-0.28984
0.63907	-0.45636
0.64096	-0.61537
0.64285	-0.72195
0.64472	-0.72039
0.64659	-0.83431
0.64845	-0.91153
0.6503	-0.95743
0.65215	-0.77141
0.65398	-0.45529
0.65581	-0.55557
0.65763	-0.61387
0.65944	-0.53183
0.66125	-0.33936
0.66305	0.12355
0.66484	0.27694
0.66662	0.19905
0.6684	0.22638
0.67017	0.26167
0.67193	0.43735
0.67369	0.59272
0.67543	0.37981
0.67717	0.24245
0.67891	0.13759
0.68063	0.23434
0.68235	0.55427
0.68407	0.6355
0.68577	0.5181
