# Supplementary material for: Study of tumor growth indicates the existence of an “immunological threshold” separating states of pro- and antitumoral peritumoral inflammation
Source: PLoS One. 2018 Nov 2;13(11):e0202823. doi: 10.1371/journal.pone.0202823 (PMC6214501; doi:10.1371/journal.pone.0202823)
Supplement: S2 Data — Data points for the represented graphs are provided. A detailed description file is provided alongside the data. (ZIP) [file pone.0202823.s005.zip › graphs data/fig2-old/collapses/col4.DAT]

-0.84159	-2.59849
-0.79044	-2.73765
-0.74471	-2.70736
-0.70331	-2.51476
-0.66552	-2.43807
-0.63076	-3.12312
-0.59857	-3.44259
-0.56861	-3.50558
-0.54058	-3.13091
-0.51425	-2.40572
-0.48942	-2.42695
-0.46594	-2.74921
-0.44366	-2.79547
-0.42247	-2.88279
-0.40227	-2.81896
-0.38297	-2.72439
-0.36448	-2.7508
-0.34675	-2.81216
-0.32972	-2.93368
-0.31333	-3.00429
-0.29753	-2.67007
-0.2823	-2.39739
-0.26758	-2.78547
-0.25334	-3.15659
-0.23955	-2.91074
-0.22618	-2.75729
-0.21322	-2.54364
-0.20063	-2.47532
-0.18839	-2.39804
-0.17649	-2.51068
-0.16491	-2.75254
-0.15363	-2.67416
-0.14263	-2.50129
-0.13191	-2.60402
-0.12144	-2.76203
-0.11123	-2.9575
-0.10124	-2.93785
-0.09148	-2.65619
-0.08194	-2.45543
-0.07259	-2.47228
-0.06346	-2.5378
-0.0545	-2.79908
-0.04573	-2.75491
-0.03713	-2.72414
-0.02869	-2.60162
-0.02042	-2.26928
-0.0123	-2.13732
-0.00433	-2.4162
0.00349	-2.4889
0.01118	-2.41931
0.01873	-2.57617
0.02616	-2.63678
0.03346	-2.64039
0.04064	-2.76675
0.0477	-2.68651
0.05465	-2.64735
0.06149	-2.40065
0.06822	-2.00751
0.07485	-2.10853
0.08138	-2.52168
0.08781	-2.49477
0.09415	-2.40294
0.1004	-2.51576
0.10656	-2.65182
0.11264	-2.45296
0.11863	-2.28316
0.12454	-2.41756
0.13037	-2.39683
0.13612	-2.3048
0.1418	-2.27484
0.1474	-2.45087
0.15293	-2.50505
0.1584	-2.38141
0.16379	-2.17166
0.16912	-1.75665
0.17438	-1.5693
0.17959	-1.78299
0.18473	-1.8281
0.1898	-1.82606
0.19482	-1.84593
0.19979	-1.59842
0.20469	-1.59007
0.20955	-1.90017
0.21435	-2.03835
0.21909	-2.07683
0.22379	-2.11554
0.22843	-2.08692
0.23303	-2.09714
0.23758	-1.88187
0.24208	-1.84664
0.24653	-1.641
0.25094	-1.32995
0.25531	-1.14026
0.25963	-1.17865
0.26391	-1.34392
0.26814	-1.42878
0.27234	-1.42728
0.27649	-1.49431
0.28061	-1.60426
0.28469	-1.59421
0.28873	-1.76061
0.29273	-1.74693
0.2967	-1.45637
0.30063	-1.31516
0.30452	-1.25585
0.30838	-1.1228
0.31221	-1.12836
0.316	-1.26205
0.31976	-1.29396
0.32349	-1.53546
0.32719	-1.65912
0.33085	-1.67208
0.33449	-1.76702
0.33809	-1.74409
0.34167	-1.45605
0.34521	-1.24276
0.34873	-0.86999
0.35221	-0.69383
0.35567	-0.84114
0.35911	-1.09046
0.36251	-1.23605
0.36589	-1.16734
0.36925	-0.89056
0.37258	-0.73748
0.37588	-0.99006
0.37916	-1.30055
0.38241	-1.64745
0.38564	-1.77337
0.38884	-1.73285
0.39203	-1.5207
0.39518	-1.48813
0.39832	-1.39443
0.40143	-1.36503
0.40452	-1.23906
0.40759	-0.81374
0.41064	-0.71974
0.41367	-1.01101
0.41667	-0.96806
0.41966	-0.9472
0.42262	-0.92764
0.42557	-0.809
0.42849	-0.8527
0.4314	-0.99187
0.43428	-0.90344
0.43715	-0.85554
0.44	-0.87802
0.44283	-0.65648
0.44564	-0.64427
0.44843	-1.05597
0.45121	-1.27449
0.45396	-1.34963
0.4567	-1.5788
0.45943	-1.56662
0.46213	-1.62912
0.46482	-1.56972
0.46749	-1.39913
0.47015	-1.07493
0.47279	-0.79334
0.47541	-0.49846
0.47802	-0.45939
0.48061	-0.63112
0.48319	-0.69484
0.48575	-0.55013
0.4883	-0.39345
0.49083	-0.13181
0.49335	-0.124
0.49585	-0.21426
0.49834	-0.30841
0.50082	-0.57201
0.50328	-0.69082
0.50573	-0.61858
0.50816	-0.88694
0.51058	-1.19868
0.51298	-1.4069
0.51538	-1.66257
0.51776	-1.71571
0.52012	-1.50869
0.52248	-1.17575
0.52482	-1.07507
0.52715	-1.19662
0.52946	-1.48058
0.53177	-1.45588
0.53406	-1.34796
0.53634	-1.36213
0.53861	-1.57436
0.54086	-1.79698
0.54311	-1.85112
0.54534	-1.61528
0.54756	-1.26282
0.54977	-1.07636
0.55197	-1.08904
0.55416	-1.21887
0.55633	-1.05531
0.5585	-0.63416
0.56066	-0.11582
0.5628	0.07873
0.56493	-0.07862
0.56706	-0.27683
0.56917	-0.32513
0.57128	-0.09126
0.57337	0.2008
0.57545	0.14527
0.57752	-0.30292
0.57959	-0.65326
0.58164	-0.72333
0.58368	-0.77049
0.58572	-0.86015
0.58774	-0.88195
0.58976	-0.74209
0.59177	-0.61836
0.59376	-0.61815
0.59575	-0.29448
0.59773	0.01406
0.5997	0.042
0.60166	-0.1027
0.60361	-0.33539
0.60555	-0.37942
0.60749	-0.01949
0.60941	0.21432
0.61133	0.08187
0.61324	-0.36265
0.61514	-0.72225
0.61703	-0.99997
0.61892	-0.72027
0.62079	-0.6241
0.62266	-0.74065
0.62452	-0.85821
0.62637	-1.11386
0.62822	-0.84182
0.63005	-0.57273
0.63188	-0.30193
0.6337	-0.37207
0.63552	-0.61553
0.63732	-0.5059
0.63912	-0.07489
0.64091	0.23718
0.64269	0.45055
0.64447	0.47142
0.64624	0.25486
0.648	0.10897
0.64976	0.28538
0.6515	0.50905
0.65325	0.54379
0.65498	0.3664
0.65671	0.16474
0.65843	0.20086
0.66014	0.42489
0.66185	0.70595
