# Supplementary material for: Study of tumor growth indicates the existence of an “immunological threshold” separating states of pro- and antitumoral peritumoral inflammation
Source: PLoS One. 2018 Nov 2;13(11):e0202823. doi: 10.1371/journal.pone.0202823 (PMC6214501; doi:10.1371/journal.pone.0202823)
Supplement: S2 Data — Data points for the represented graphs are provided. A detailed description file is provided alongside the data. (ZIP) [file pone.0202823.s005.zip › graphs data/fig2-old/collapses/col3.DAT]

-0.87244	-2.66442
-0.82129	-2.77554
-0.77555	-2.71908
-0.73416	-2.53961
-0.69637	-2.46772
-0.66161	-3.11268
-0.62942	-3.47731
-0.59946	-3.53085
-0.57143	-3.02337
-0.5451	-2.3692
-0.52027	-2.54791
-0.49679	-2.85936
-0.47451	-2.83191
-0.45332	-2.85743
-0.43312	-2.70057
-0.41381	-2.72818
-0.39533	-3.04844
-0.3776	-2.93996
-0.36057	-2.89352
-0.34418	-2.86126
-0.32838	-2.584
-0.31315	-2.47817
-0.29843	-2.86365
-0.28419	-2.9686
-0.2704	-3.03169
-0.25703	-2.80003
-0.24407	-2.41897
-0.23148	-2.53437
-0.21924	-2.63501
-0.20734	-2.56757
-0.19576	-2.62716
-0.18448	-2.58546
-0.17348	-2.52886
-0.16276	-2.77372
-0.15229	-2.90944
-0.14207	-2.96388
-0.13209	-2.83209
-0.12233	-2.51881
-0.11278	-2.46032
-0.10344	-2.56597
-0.0943	-2.57698
-0.08535	-2.71012
-0.07658	-2.92342
-0.06798	-2.62447
-0.05954	-2.50939
-0.05127	-2.34226
-0.04315	-2.26916
-0.03518	-2.4172
-0.02736	-2.43127
-0.01967	-2.47018
-0.01212	-2.55225
-0.00469	-2.6772
0.00261	-2.87644
0.00979	-2.76724
0.01685	-2.67029
0.0238	-2.55521
0.03064	-2.33776
0.03737	-2.11897
0.044	-2.24388
0.05053	-2.53261
0.05696	-2.48992
0.0633	-2.43335
0.06955	-2.72038
0.07571	-2.76777
0.08179	-2.58587
0.08778	-2.35156
0.09369	-2.27783
0.09952	-2.31717
0.10527	-2.33306
0.11095	-2.31515
0.11655	-2.42717
0.12208	-2.54816
0.12755	-2.46977
0.13294	-2.25749
0.13827	-1.8705
0.14354	-1.67254
0.14874	-1.6793
0.15388	-1.72321
0.15895	-1.8069
0.16397	-1.84121
0.16894	-1.56134
0.17385	-1.60362
0.1787	-1.7674
0.1835	-1.99322
0.18824	-2.18605
0.19294	-2.19707
0.19758	-2.159
0.20218	-1.90301
0.20673	-1.84314
0.21123	-1.82494
0.21568	-1.63755
0.22009	-1.35469
0.22446	-1.14192
0.22878	-1.17093
0.23306	-1.32807
0.23729	-1.4869
0.24149	-1.53547
0.24564	-1.5724
0.24976	-1.59684
0.25384	-1.70309
0.25788	-1.85584
0.26188	-1.71844
0.26585	-1.46757
0.26978	-1.28476
0.27367	-1.18234
0.27753	-1.13943
0.28136	-1.13415
0.28515	-1.24822
0.28891	-1.30238
0.29264	-1.43038
0.29634	-1.51488
0.3	-1.67832
0.30364	-1.88586
0.30724	-1.8933
0.31082	-1.49886
0.31436	-1.20044
0.31788	-0.91912
0.32137	-0.81097
0.32483	-0.86555
0.32826	-1.0294
0.33167	-1.098
0.33505	-1.15031
0.3384	-0.80687
0.34173	-0.78882
0.34503	-0.97897
0.34831	-1.27184
0.35156	-1.5452
0.35479	-1.78997
0.358	-1.78672
0.36118	-1.49657
0.36434	-1.46123
0.36747	-1.16631
0.37058	-1.2132
0.37368	-1.16365
0.37674	-0.93107
0.37979	-0.81964
0.38282	-0.89219
0.38582	-0.91226
0.38881	-0.937
0.39177	-0.85706
0.39472	-0.91217
0.39764	-0.87431
0.40055	-0.91512
0.40343	-0.90555
0.4063	-0.92832
0.40915	-0.82716
0.41198	-0.74112
0.41479	-0.81886
0.41758	-0.93168
0.42036	-1.15076
0.42311	-1.26151
0.42585	-1.38544
0.42858	-1.53516
0.43128	-1.59213
0.43397	-1.69497
0.43664	-1.43032
0.4393	-1.0832
0.44194	-0.75596
0.44456	-0.50183
0.44717	-0.46816
0.44977	-0.57768
0.45234	-0.66865
0.4549	-0.46917
0.45745	-0.35479
0.45998	-0.15163
0.4625	-0.08668
0.46501	-0.24572
0.46749	-0.41296
0.46997	-0.49471
0.47243	-0.64958
0.47488	-0.70178
0.47731	-1.0329
0.47973	-1.38819
0.48213	-1.47975
0.48453	-1.63405
0.48691	-1.59353
0.48927	-1.47773
0.49163	-1.1725
0.49397	-1.16703
0.4963	-1.15222
0.49861	-1.41113
0.50092	-1.30991
0.50321	-1.37476
0.50549	-1.32161
0.50776	-1.57061
0.51001	-1.46667
0.51226	-1.55141
0.51449	-1.47849
0.51671	-1.40663
0.51892	-1.1734
0.52112	-0.92623
0.52331	-0.9883
0.52549	-0.91373
0.52765	-0.71597
0.52981	-0.27268
0.53195	-0.02855
0.53409	0.06971
0.53621	-0.06412
0.53832	-0.2061
0.54043	-0.24648
0.54252	0.10766
0.5446	0.12795
0.54668	-0.1457
0.54874	-0.51873
0.55079	-0.59329
0.55284	-0.64014
0.55487	-0.79633
0.55689	-1.0077
0.55891	-0.71495
0.56092	-0.51345
0.56291	-0.5389
0.5649	-0.45475
0.56688	-0.01674
0.56885	0.07114
0.57081	-0.03633
0.57276	-0.2788
0.5747	-0.40364
0.57664	-0.07845
0.57856	0.25575
0.58048	0.06955
0.58239	-0.48374
0.58429	-0.76622
0.58618	-1.00994
0.58807	-0.79623
0.58994	-0.65633
0.59181	-0.94723
0.59367	-1.02254
0.59552	-1.08943
0.59737	-0.89104
0.5992	-0.53659
0.60103	-0.43981
0.60285	-0.56234
0.60467	-0.53523
0.60647	-0.41125
0.60827	-0.07727
0.61006	0.30575
0.61185	0.37385
0.61362	0.23073
0.61539	0.3433
0.61715	0.32685
0.61891	0.46649
0.62066	0.52384
0.6224	0.35889
0.62413	0.22758
0.62586	0.29563
0.62758	0.36654
0.62929	0.60918
0.631	0.64096
