# Supplementary material for: Study of tumor growth indicates the existence of an “immunological threshold” separating states of pro- and antitumoral peritumoral inflammation
Source: PLoS One. 2018 Nov 2;13(11):e0202823. doi: 10.1371/journal.pone.0202823 (PMC6214501; doi:10.1371/journal.pone.0202823)
Supplement: S2 Data — Data points for the represented graphs are provided. A detailed description file is provided alongside the data. (ZIP) [file pone.0202823.s005.zip › graphs data/fig2-old/collapses/col2.DAT]

-0.91592	-2.72644
-0.86477	-2.62096
-0.81903	-2.66406
-0.77764	-2.61087
-0.73985	-2.41822
-0.70509	-2.97362
-0.6729	-3.58511
-0.64294	-3.57084
-0.61491	-3.0637
-0.58858	-2.44159
-0.56375	-2.5416
-0.54027	-2.97089
-0.51799	-2.8361
-0.4968	-2.55456
-0.4766	-2.68246
-0.45729	-2.80047
-0.43881	-2.77935
-0.42108	-3.09057
-0.40405	-3.08193
-0.38766	-2.88798
-0.37186	-2.72565
-0.35663	-2.40974
-0.34191	-2.74384
-0.32766	-3.19789
-0.31388	-2.83035
-0.30051	-2.62228
-0.28755	-2.47118
-0.27496	-2.5335
-0.26272	-2.7437
-0.25082	-2.98305
-0.23924	-2.55475
-0.22796	-2.43415
-0.21696	-2.53879
-0.20624	-2.50546
-0.19577	-2.88447
-0.18555	-3.2118
-0.17557	-3.16371
-0.16581	-2.72787
-0.15626	-2.42582
-0.14692	-2.66159
-0.13778	-2.73657
-0.12883	-2.73483
-0.12006	-2.4152
-0.11145	-2.53532
-0.10302	-2.53296
-0.09475	-2.28792
-0.08663	-2.30832
-0.07866	-2.59659
-0.07084	-2.64796
-0.06315	-2.40836
-0.0556	-2.43196
-0.04817	-2.48805
-0.04087	-2.72115
-0.03369	-2.78879
-0.02663	-2.5982
-0.01968	-2.57882
-0.01284	-2.58665
-0.00611	-2.24235
5.22173E-4	-2.33656
0.00705	-2.39843
0.01348	-2.25888
0.01982	-2.31947
0.02607	-2.49304
0.03223	-2.54844
0.03831	-2.59419
0.0443	-2.6991
0.05021	-2.54192
0.05604	-2.38417
0.06179	-2.383
0.06747	-2.3899
0.07307	-2.37295
0.0786	-2.33497
0.08407	-2.40375
0.08946	-2.24564
0.09479	-1.80546
0.10006	-1.52728
0.10526	-1.79004
0.1104	-1.96971
0.11547	-1.99133
0.12049	-1.86491
0.12546	-1.69225
0.13037	-1.48828
0.13522	-1.84059
0.14002	-2.23083
0.14476	-2.18104
0.14946	-2.29824
0.1541	-2.17038
0.1587	-2.10172
0.16325	-2.06809
0.16775	-1.90524
0.1722	-1.68542
0.17661	-1.51367
0.18098	-1.08048
0.1853	-1.04649
0.18958	-1.25561
0.19381	-1.45061
0.19801	-1.55631
0.20216	-1.67098
0.20628	-1.55706
0.21036	-1.59833
0.2144	-1.68492
0.2184	-1.55801
0.22237	-1.64188
0.2263	-1.39912
0.23019	-1.12674
0.23406	-1.1725
0.23788	-1.08563
0.24167	-1.19722
0.24543	-1.34744
0.24916	-1.40226
0.25286	-1.57071
0.25652	-1.77063
0.26016	-2.00382
0.26376	-1.88353
0.26734	-1.65109
0.27088	-1.23139
0.2744	-0.91409
0.27789	-0.73501
0.28135	-0.69981
0.28478	-1.03448
0.28819	-1.28718
0.29157	-1.02289
0.29492	-0.86595
0.29825	-0.74103
0.30155	-0.87558
0.30483	-1.33314
0.30808	-1.56986
0.31131	-1.61358
0.31452	-1.60897
0.3177	-1.4064
0.32086	-1.28434
0.32399	-1.34457
0.32711	-1.37375
0.3302	-1.26435
0.33326	-0.92174
0.33631	-0.70474
0.33934	-0.89002
0.34234	-1.10156
0.34533	-1.0717
0.34829	-0.98123
0.35124	-0.83493
0.35416	-0.81611
0.35707	-0.88977
0.35995	-0.89833
0.36282	-1.06451
0.36567	-0.95463
0.3685	-0.65197
0.37131	-0.64011
0.3741	-0.9291
0.37688	-1.19239
0.37963	-1.4966
0.38237	-1.46075
0.3851	-1.41637
0.3878	-1.52531
0.39049	-1.87439
0.39316	-1.47683
0.39582	-1.15524
0.39846	-0.73189
0.40108	-0.42262
0.40369	-0.45409
0.40629	-0.48164
0.40886	-0.68293
0.41143	-0.72291
0.41397	-0.27173
0.41651	-0.06247
0.41902	-0.12791
0.42153	-0.25034
0.42402	-0.56591
0.42649	-0.55265
0.42895	-0.53175
0.4314	-0.64446
0.43383	-0.91959
0.43625	-1.15671
0.43865	-1.48881
0.44105	-1.62758
0.44343	-1.64215
0.44579	-1.41457
0.44815	-1.19523
0.45049	-1.21124
0.45282	-1.20529
0.45513	-1.23475
0.45744	-1.43195
0.45973	-1.48873
0.46201	-1.62653
0.46428	-1.72921
0.46653	-1.61351
0.46878	-1.62456
0.47101	-1.51936
0.47323	-1.31417
0.47544	-1.09624
0.47764	-1.09991
0.47983	-1.16259
0.48201	-1.04342
0.48417	-0.81624
0.48633	-0.25346
0.48847	0.07372
0.49061	-0.03072
0.49273	-0.1976
0.49484	-0.29693
0.49695	-0.22013
0.49904	0.1948
0.50112	0.22405
0.5032	-0.25435
0.50526	-0.65887
0.50731	-0.76817
0.50936	-0.73585
0.51139	-0.72211
0.51342	-0.73786
0.51543	-0.71182
0.51744	-0.69867
0.51943	-0.56167
0.52142	-0.31589
0.5234	0.01568
0.52537	0.12766
0.52733	-0.11587
0.52928	-0.44399
0.53122	-0.47398
0.53316	0.00181
0.53509	0.27598
0.537	4.58502E-5
0.53891	-0.57707
0.54081	-0.81739
0.5427	-0.90041
0.54459	-0.71764
0.54646	-0.64005
0.54833	-0.75376
0.55019	-0.82587
0.55204	-0.98652
0.55389	-0.93782
0.55572	-0.52079
0.55755	-0.36326
0.55937	-0.51794
0.56119	-0.50071
0.56299	-0.57203
0.56479	-0.22382
0.56658	0.29058
0.56837	0.44319
0.57014	0.29997
0.57191	0.18573
0.57367	0.23213
0.57543	0.41268
0.57718	0.57695
0.57892	0.4242
0.58065	0.3791
0.58238	0.277
0.5841	0.24822
0.58581	0.43339
0.58752	0.68107
