# Supplementary material for: Study of tumor growth indicates the existence of an “immunological threshold” separating states of pro- and antitumoral peritumoral inflammation
Source: PLoS One. 2018 Nov 2;13(11):e0202823. doi: 10.1371/journal.pone.0202823 (PMC6214501; doi:10.1371/journal.pone.0202823)
Supplement: S2 Data — Data points for the represented graphs are provided. A detailed description file is provided alongside the data. (ZIP) [file pone.0202823.s005.zip › graphs data/fig2-old/collapses/col1.DAT]

-0.99025	-2.77318
-0.9391	-2.99252
-0.89336	-3.14136
-0.85197	-2.87338
-0.81418	-2.61433
-0.77941	-2.90446
-0.74723	-3.02798
-0.71726	-3.36171
-0.68923	-2.93361
-0.6629	-2.6536
-0.63808	-3.12912
-0.6146	-2.79703
-0.59232	-3.06091
-0.57113	-2.97103
-0.55093	-3.113
-0.53162	-3.10319
-0.51314	-2.97342
-0.49541	-2.88802
-0.47838	-3.03646
-0.46198	-2.9884
-0.44619	-2.75241
-0.43096	-3.01774
-0.41623	-2.84157
-0.40199	-2.84678
-0.3882	-2.90297
-0.37484	-2.58831
-0.36187	-2.88726
-0.34928	-2.62399
-0.33705	-2.65413
-0.32515	-2.96168
-0.31357	-2.68534
-0.30229	-2.93015
-0.29129	-2.86449
-0.28057	-2.81166
-0.2701	-2.52984
-0.25988	-2.8744
-0.2499	-2.75608
-0.24014	-2.85583
-0.23059	-2.61489
-0.22125	-2.70469
-0.21211	-2.82244
-0.20316	-2.72981
-0.19438	-2.99172
-0.18578	-3.17643
-0.17735	-2.77656
-0.16908	-2.31591
-0.16096	-2.19467
-0.15299	-2.65046
-0.14516	-3.11214
-0.13748	-2.69926
-0.12992	-2.74668
-0.1225	-2.97934
-0.1152	-3.01337
-0.10802	-2.64608
-0.10096	-2.77569
-0.09401	-2.63062
-0.08717	-2.46245
-0.08044	-2.29486
-0.07381	-2.34043
-0.06728	-2.69142
-0.06084	-3.26838
-0.0545	-2.6471
-0.04825	-2.41272
-0.04209	-2.39643
-0.03602	-2.42801
-0.03003	-2.52082
-0.02412	-2.69458
-0.01829	-2.53349
-0.01254	-2.57216
-0.00686	-2.4165
-0.00126	-2.24116
0.00428	-2.5918
0.00974	-2.70334
0.01513	-2.34666
0.02046	-1.80167
0.02573	-1.65232
0.03093	-1.54093
0.03607	-1.94722
0.04115	-1.95415
0.04617	-2.21013
0.05113	-2.15952
0.05604	-1.59991
0.06089	-1.56492
0.06569	-1.84994
0.07044	-1.75473
0.07513	-1.93294
0.07978	-2.6294
0.08437	-2.16685
0.08892	-1.92644
0.09342	-1.78652
0.09787	-1.63746
0.10228	-1.53614
0.10665	-1.24256
0.11097	-1.10735
0.11525	-1.01457
0.11949	-1.30065
0.12368	-2.08136
0.12784	-1.68187
0.13195	-1.64607
0.13603	-2.11615
0.14007	-1.44733
0.14407	-1.36645
0.14804	-1.69673
0.15197	-1.53946
0.15587	-1.37273
0.15973	-1.16904
0.16355	-1.14251
0.16735	-1.22137
0.17111	-1.39712
0.17483	-1.42601
0.17853	-1.60387
0.1822	-1.75963
0.18583	-1.94941
0.18943	-1.82233
0.19301	-1.55733
0.19655	-1.17423
0.20007	-0.96035
0.20356	-0.77625
0.20702	-0.66563
0.21045	-0.8594
0.21386	-1.12815
0.21724	-0.86825
0.22059	-0.69933
0.22392	-0.94863
0.22722	-1.4302
0.2305	-1.49862
0.23375	-1.53736
0.23698	-1.65473
0.24019	-2.14259
0.24337	-1.83144
0.24653	-1.75135
0.24966	-1.15222
0.25278	-0.96025
0.25587	-1.20086
0.25894	-1.10308
0.26198	-1.31659
0.26501	-0.71275
0.26802	-0.74307
0.271	-1.11399
0.27397	-0.76588
0.27691	-0.98337
0.27983	-1.13978
0.28274	-0.56063
0.28563	-0.53403
0.28849	-1.13473
0.29134	-1.01822
0.29417	-1.08244
0.29698	-0.71559
0.29977	-0.6552
0.30255	-1.33026
0.30531	-1.72448
0.30805	-1.59776
0.31077	-1.99984
0.31347	-2.12053
0.31616	-1.83596
0.31884	-1.91327
0.32149	-1.35202
0.32413	-0.9354
0.32676	-0.34585
0.32936	-0.34543
0.33196	-0.96025
0.33453	-1.04788
0.3371	-0.96899
0.33964	-0.27498
0.34218	0.12429
0.34469	0.01906
0.3472	-0.69073
0.34969	-0.53653
0.35216	-0.65552
0.35462	-0.49177
0.35707	-0.48616
0.3595	-1.0249
0.36192	-1.21052
0.36433	-1.31975
0.36672	-1.35365
0.3691	-1.63835
0.37147	-1.5637
0.37382	-1.47277
0.37616	-1.10258
0.37849	-0.98955
0.38081	-1.64557
0.38311	-1.19962
0.3854	-1.66371
0.38768	-1.44753
0.38995	-1.47254
0.39221	-1.40571
0.39445	-1.54473
0.39668	-1.34492
0.3989	-1.37854
0.40111	-1.2217
0.40331	-0.94041
0.4055	-1.20614
0.40768	-0.8769
0.40984	-0.42165
0.412	-0.16777
0.41414	-0.07511
0.41628	-0.09715
0.4184	-0.42965
0.42052	-0.01494
0.42262	0.28261
0.42471	0.07617
0.42679	-0.23124
0.42887	-0.84037
0.43093	-1.05204
0.43298	-0.50159
0.43503	-0.31824
0.43706	-0.6449
0.43909	-0.68364
0.4411	-0.73339
0.44311	-0.5884
0.4451	-0.37623
0.44709	-0.32581
0.44907	-0.31185
0.45104	-0.07347
0.453	-0.05373
0.45495	-0.14528
0.4569	-0.13446
0.45883	0.03342
0.46076	0.05893
0.46267	-0.20658
0.46458	-0.16883
0.46648	-0.34359
0.46838	-0.64742
0.47026	-0.74
0.47214	-1.10095
0.474	-0.64712
0.47586	-0.95503
0.47772	-1.18258
0.47956	-1.19236
0.4814	-0.65039
0.48322	-0.2391
0.48505	-0.45129
0.48686	-0.82394
0.48867	-0.21976
0.49046	0.01399
0.49225	0.11628
0.49404	0.39993
0.49581	0.16795
0.49758	0.04515
0.49935	0.1782
0.5011	0.5075
0.50285	0.67308
0.50459	0.44889
0.50632	0.05173
0.50805	0.53271
0.50977	0.59485
0.51148	0.45325
0.51319	0.50552
